# Supplementary material for: Integrating transcription factor occupancy with transcriptome-wide association analysis identifies susceptibility genes in human cancers
Source: Nat Commun. 2022 Nov 19;13:7118. doi: 10.1038/s41467-022-34888-0 (PMC9675749; doi:10.1038/s41467-022-34888-0)
Supplement: Supplementary file 3 — Supplementary Data 1 [file 41467_2022_34888_MOESM3_ESM.xlsx]

## Sheet: Supp_Data1
Supplementary Data 1. GWAS summary statistics data of European descendants for breast, ovarian, colorectal, pancreatic, prostate and lung cancers used in this study.
Cancer type	Consortium (primary contributors)	Number of cases	Number of controls	Reference
Breast cancer	BCAC	133384	113789	PMID: 32424353
Prostate cancer	PRACTICAL	79194	61112	PMID: 29892016
Lung cancer	TRICL-ILCCO and LC3	29266	56450	PMID: 28604730
BCAC: the Breast Cancer Association Consortium
PRACTICAL: the Prostate Cancer Association Group to Investigate Cancer Associated Alterations in the Genome
TRICL-ILCCO: the Transdisciplinary Research of Cancer in Lung of the International Lung Cancer Consortium
LC3: the Lung Cancer Cohort Consortium
