# Supplementary material for: Integrating transcription factor occupancy with transcriptome-wide association analysis identifies susceptibility genes in human cancers
Source: Nat Commun. 2022 Nov 19;13:7118. doi: 10.1038/s41467-022-34888-0 (PMC9675749; doi:10.1038/s41467-022-34888-0)
Supplement: Supplementary file 4 — Supplementary Data 2 [file 41467_2022_34888_MOESM4_ESM.xlsx]

## Sheet: Supp_Data2
Supplementary Data 2. Prioritized putative TF-occupied variants (i.e. 50K to 500K) selected from susceptible TF-occupied elements based on associations with cancer risk from our previous work (i.e., beta coefficient; Wen et al., Nature communications, 2021; PMID: 34518541)
Breast Cancer					Prostate Cancer					Lung Cancer
50K	100K	200K	500K		50K	100K	200K	500K		50K	100K	200K	500K
E2F1_FOXA1	E2F1_FOXA1	E2F1_FOXA1	E2F1_FOXA1		CREB1_ASH2L	CREB1_ASH2L	CREB1_ASH2L	CREB1_ASH2L		RFX5	RFX5	RFX5	RFX5
TLE3_ZNF217	TLE3_ZNF217	TLE3_ZNF217	TLE3_ZNF217		ASH2L_PIAS1	ASH2L_PIAS1	ASH2L_PIAS1	ASH2L_PIAS1		SUMO2	SUMO2	SUMO2	SUMO2
FOXA1_PML	FOXA1_PML	FOXA1_PML	FOXA1_PML		ARID1A	ARID1A	ARID1A	ARID1A		SUMO1	SUMO1	SUMO1	SUMO1
NR2F2_FOXA1	NR2F2_FOXA1	NR2F2_FOXA1	NR2F2_FOXA1		PIAS1	PIAS1	PIAS1	PIAS1		E2F7	E2F7	E2F7	E2F7
FOXA1_ZNF217	FOXA1_ZNF217	FOXA1_ZNF217	FOXA1_ZNF217		CREB1_POLR2A	CREB1_POLR2A	CREB1_POLR2A	CREB1_POLR2A		CTCF	CTCF	CTCF	CTCF
FOXA1_SRF	FOXA1_SRF	FOXA1_SRF	FOXA1_SRF		RELA	RELA	RELA	RELA			POLR2B	POLR2B	POLR2B
GREB1_ZNF217	GREB1_ZNF217	GREB1_ZNF217	GREB1_ZNF217		ASH2L	ASH2L	ASH2L	ASH2L			PBX3	PBX3	PBX3
FOXA1_GREB1	FOXA1_GREB1	FOXA1_GREB1	FOXA1_GREB1			MED1	MED1	MED1			ETS1	ETS1	ETS1
	FOXA1_TLE3	FOXA1_TLE3	FOXA1_TLE3			NANOG	NANOG	NANOG			TAF1	TAF1	TAF1
	FOXA1_SIN3AK	FOXA1_SIN3AK	FOXA1_SIN3AK			NKX3-1	NKX3-1	NKX3-1			MXI1	MXI1	MXI1
	AR_ZNF217	AR_ZNF217	AR_ZNF217			POLR2A	POLR2A	POLR2A			POLR2A	POLR2A	POLR2A
	ESR1_FOXA1	ESR1_FOXA1	ESR1_FOXA1			NR3C1	NR3C1	NR3C1				RELA	RELA
	GREB1_TLE3	GREB1_TLE3	GREB1_TLE3				HOXB13	HOXB13				EP300	EP300
	CTBP_ZNF217	CTBP_ZNF217	CTBP_ZNF217				TLE3	TLE3				H2AZ	H2AZ
	ESR1_ZNF217	ESR1_ZNF217	ESR1_ZNF217				SUMO2	SUMO2				REST	REST
	CTBP_FOXA1	CTBP_FOXA1	CTBP_FOXA1				ERG	ERG				RAD21	RAD21
	PML_TLE3	PML_TLE3	PML_TLE3					AR					MAZ
		E2F1_ESR1	E2F1_ESR1					GATA2					NR3C1
		SIN3AK_ZNF217	SIN3AK_ZNF217					FOXA1					BRD4
		E2F1_ZNF217	E2F1_ZNF217					CREB1					MYC
		SIN3AK_TLE3	SIN3AK_TLE3										MAX
		CTBP_GREB1	CTBP_GREB1										SOX4
		SRF_TLE3	SRF_TLE3
		ESR1_PML	ESR1_PML
		NR2F2_ZNF217	NR2F2_ZNF217
		PML_ZNF217	PML_ZNF217
		AR_TLE3	AR_TLE3
		AR_FOXA1	AR_FOXA1
		E2F1_TLE3	E2F1_TLE3
		ESR1_SRF	ESR1_SRF
		CTBP_TLE3	CTBP_TLE3
		E2F1_GREB1	E2F1_GREB1
		AR_GREB1	AR_GREB1
		ESR1_GREB1	ESR1_GREB1
		GREB1_SIN3AK	GREB1_SIN3AK
		GREB1_PML	GREB1_PML
		ESR1_TLE3	ESR1_TLE3
		SRF_ZNF217	SRF_ZNF217
		GREB1_SRF	GREB1_SRF
		E2F1_SRF	E2F1_SRF
		TCF7L2	TCF7L2
		ZNF217	ZNF217
			NR2F2_GREB1
			CTBP_ESR1
			ESR1_SIN3AK
			AR_ESR1
			FOXA1
			SIN3AK_SRF
			CTBP_SIN3AK
			AR_CTBP
			P300
			AR_SIN3AK
			GREB1
			CTBP_SRF
			AR_E2F1
			E2F1_SIN3AK
			TCF12
			NR2F2_ESR1
			AR_NR2F2
			AR_CEBP
			NR2F2_TLE3
			FOXM1
			CTBP_E2F1
			ESR1
			CTBP_PML
			SIN3AK
																							BRD4	MYC	MAX	SOX4
