# Supplementary material for: Integrating transcription factor occupancy with transcriptome-wide association analysis identifies susceptibility genes in human cancers
Source: Nat Commun. 2022 Nov 19;13:7118. doi: 10.1038/s41467-022-34888-0 (PMC9675749; doi:10.1038/s41467-022-34888-0)
Supplement: Supplementary file 5 — Supplementary Data 3 [file 41467_2022_34888_MOESM5_ESM.xlsx]

## Sheet: Supp_Data3
Supplementary Data 3. Breast cancer association results for genes identified from S-PrediXcan, EpiXcan, Fusion and sTF-TWAS conducted for each set of variants selected from STFCREs. The P-values are the raw P-values from the Z score test from TWAS (two-sided).
Model Type	Gene	Gene name	Z score	Effect size	P-value	pred_perf_r2	pred_perf_pval	n_snps_in_model		Model Type	gene	gene_name	zscore	effect_size	pvalue	pred_perf_r2	pred_perf_pval	n_snps_in_model		Model Type	gene	gene_name	zscore	effect_size	pvalue	pred_perf_r2	pred_perf_pval	n_snps_in_model		Model Type	ID	HSQ	MODEL	MODELCV.R2	MODELCV.PV	TWAS.Z	TWAS.P
50K	ENSG00000227165.7	WDR11-AS1	19.4862	0.622837	1.43677e-84	0.100961	0.215041	8		S-PrediXcan	ENSG00000251141.5	RP11-53O19.1	-14.3988	-3.33384	5.26451e-47	0.0225528	0.247337	3		EpiXcan	ENSG00000251141.5	RP11-53O19.1	-14.354	-0.599195	1.00568e-46	0.0618998	0.742679	352		Fusion	ST7L	0.395	top1	0.24	1.4e-10	0.488	0.626
50K	ENSG00000107672.14	NSMCE4A	17.5461	1.24359	6.37485e-69	0.0698891	0.752364	3		S-PrediXcan	ENSG00000179796.11	LRRC3B	13.4995	0.995848	1.57494e-41	0.106706	0.121836	10		EpiXcan	ENSG00000112996.10	MRPS30	-12.9562	-1.49451	2.16852e-38	0.0190345	0.122134	342		Fusion	CDK11A	0.153	lasso	0.21	2.6e-09	-0.61013	0.542
50K	ENSG00000234337.4	RP11-297L17.6	14.6703	0.266527	9.99485e-49	0.148876	0.0598925	13		S-PrediXcan	ENSG00000213244.3	HIST2H3DP1	-12.3261	-0.515566	6.55134e-35	0.127038	0.153383	15		EpiXcan	ENSG00000074527.11	NTN4	12.5581	1.69503	3.58701e-36	0.0193434	0.284607	1423		Fusion	PQLC2	0.365	top1	0.21	2.4e-09	-0.582	0.561
50K	ENSG00000251141.5	RP11-53O19.1	-14.2371	-0.795348	5.38915e-46	0.0787114	0.270832	4		S-PrediXcan	ENSG00000166263.13	STXBP4	-10.0167	-0.445021	1.28779e-23	0.11571	0.000173301	39		EpiXcan	ENSG00000227165.7	WDR11-AS1	10.6782	1.36985	1.28772e-26	0.031996	0.781986	828		Fusion	THAP3	0.241	top1	0.2	3.5e-09	-0.325	0.745
50K	ENSG00000271670.1	RP11-95I16.4	13.98	0.332612	2.06507e-44	0.152535	0.274198	9		S-PrediXcan	ENSG00000279059.1	RP11-257O5.2	-8.64845	-0.29189	5.22033e-18	0.444378	5.48358e-07	61		EpiXcan	ENSG00000179796.11	LRRC3B	10.1818	0.208905	2.39102e-24	0.208786	0.859139	890		Fusion	TRIT1	0.622	bslmm	0.073	0.00047	-1.89661	0.0579
50K	ENSG00000167074.14	TEF	9.81754	0.320978	9.4623e-23	0.0958249	0.0204619	4		S-PrediXcan	ENSG00000171943.11	SRGAP2C	8.64356	0.461003	5.44881e-18	0.148809	0.00101957	17		EpiXcan	ENSG00000166263.13	STXBP4	-9.59045	-0.182438	8.77045e-22	0.150247	0.00010568	1326		Fusion	SDCCAG8	0.181	top1	0.065	0.00091	-2.127	0.0334
50K	ENSG00000279722.1	RP11-44F14.6	-9.28603	-0.384883	1.60158e-20	0.143684	0.119233	15		S-PrediXcan	ENSG00000176222.8	ZNF404	-8.03795	-0.254807	9.13555e-16	0.406621	1.90477e-09	62		EpiXcan	ENSG00000279722.1	RP11-44F14.6	-8.67411	-0.0876706	4.16796e-18	0.464377	0.416387	811		Fusion	MSH4	0.34	bslmm	0.29	7.2e-13	0.94808	0.343
50K	ENSG00000247934.4	RP11-967K21.1	-8.69587	-1.90936	3.44183e-18	0.0105608	0.375124	6		S-PrediXcan	ENSG00000166965.12	RCCD1	7.90175	0.22649	2.75005e-15	0.295381	9.533e-13	15		EpiXcan	ENSG00000279059.1	RP11-257O5.2	-8.57555	-0.105326	9.86102e-18	0.339906	2.14778e-07	1160		Fusion	CROCC	0.295	lasso	0.21	2.7e-09	-0.0206	0.984
50K	ENSG00000155749.12	ALS2CR12	-8.16288	-0.20117	3.27125e-16	0.193354	0.000256813	7		S-PrediXcan	ENSG00000255517.6	CTD-3074O7.5	-7.88619	-0.846865	3.11562e-15	0.0643478	0.826199	12		EpiXcan	ENSG00000271828.1	CTD-2310F14.1	-7.81408	-0.127072	5.53673e-15	0.333067	0.412428	1216		Fusion	PIGV	0.18	top1	0.088	0.00013	1.915	0.0555
50K	ENSG00000064012.21	CASP8	7.91801	0.196845	2.41351e-15	0.210824	5.10121e-06	11		S-PrediXcan	ENSG00000167074.14	TEF	7.60747	0.154964	2.79524e-14	0.320181	0.049313	68		EpiXcan	ENSG00000166965.12	RCCD1	7.54221	0.0871963	4.62086e-14	0.32983	3.44265e-10	1984		Fusion	ZMYND12	0.237	top1	0.11	1.9e-05	-0.306	0.76
50K	ENSG00000096996.15	IL12RB1	7.61114	0.53889	2.71699e-14	0.0911815	0.816396	6		S-PrediXcan	ENSG00000234337.4	RP11-297L17.6	7.14094	0.150248	9.26925e-13	0.415217	8.31845e-05	46		EpiXcan	ENSG00000259314.1	CTD-3065B20.3	7.24737	0.259755	4.24952e-13	0.141876	0.729268	2177		Fusion	HES2	0.502	bslmm	0.17	7.8e-08	0.46798	0.64
50K	ENSG00000254636.1	ARMS2	-7.33636	-0.34447	2.19477e-13	0.0810226	0.298891	7		S-PrediXcan	ENSG00000179023.8	KLHDC7A	6.9548	0.340688	3.53073e-12	0.172402	2.63192e-07	18		EpiXcan	ENSG00000237015.1	CTA-984G1.5	6.98774	0.0999875	2.79349e-12	0.367439	0.374969	1242		Fusion	TESK2	0.145	blup	0.078	0.00029	3.49526	0.000474
50K	ENSG00000119720.17	NRDE2	7.07776	1.25144	1.465e-12	0.023917	0.355885	1		S-PrediXcan	ENSG00000177595.17	PIDD1	-6.88468	-0.209164	5.79185e-12	0.268312	1.22086e-10	11		EpiXcan	ENSG00000064012.21	CASP8	6.96443	0.0953418	3.29744e-12	0.309392	1.57986e-06	1056		Fusion	FMO4	0.385	top1	0.3	1.4e-13	-0.042	0.966
50K	ENSG00000175489.9	LRRC25	-6.94425	-0.48634	3.80474e-12	0.0833429	0.0433165	3		S-PrediXcan	ENSG00000198945.7	L3MBTL3	6.78037	0.105203	1.19871e-11	0.389044	1.98404e-14	13		EpiXcan	ENSG00000177595.17	PIDD1	-6.87457	-0.0910851	6.21769e-12	0.276056	2.41178e-08	3046		Fusion	KLHL20	0.225	bslmm	0.14	1.7e-06	-1.13924	0.255
50K	ENSG00000110841.13	PPFIBP1	-6.88835	-0.406036	5.64443e-12	0.0806136	0.418065	7		S-PrediXcan	ENSG00000214425.7	LRRC37A4P	-6.75056	-0.052466	1.47277e-11	0.749861	1.14405e-38	36		EpiXcan	ENSG00000167074.14	TEF	6.70924	0.0933607	1.95642e-11	0.294494	0.433768	784		Fusion	PPIE	0.771	bslmm	0.68	1.2e-38	-1.26496	0.206
50K	ENSG00000268030.1	AC005253.2	-6.37049	-0.273159	1.88426e-10	0.0823463	0.160082	4		S-PrediXcan	ENSG00000064012.21	CASP8	6.7368	0.164892	1.61918e-11	0.266368	8.06583e-12	9		EpiXcan	ENSG00000176222.8	ZNF404	-6.65738	-0.0767827	2.7876e-11	0.400933	5.52156e-06	1612		Fusion	ORC1	0.223	bslmm	0.051	0.0031	1.70064	0.089
50K	ENSG00000262539.1	RP11-259G18.3	6.32485	0.046153	2.53483e-10	0.606804	8.64883e-30	20		S-PrediXcan	ENSG00000242950.6	ERVW-1	-6.71451	-0.280918	1.88698e-11	0.0666079	0.803304	8		EpiXcan	ENSG00000198945.7	L3MBTL3	6.6016	0.0685935	4.0674e-11	0.31444	4.8063e-13	609		Fusion	ERO1B	0.187	lasso	0.15	7.5e-07	0.37773	0.706
50K	ENSG00000264070.1	DND1P1	6.3157	0.0553607	2.68939e-10	0.561301	1.03615e-27	19		S-PrediXcan	ENSG00000264070.1	DND1P1	6.64104	0.0555888	3.11481e-11	0.714457	3.80143e-32	19		EpiXcan	ENSG00000278733.1	RP11-425D17.1	-6.57823	-0.101016	4.76092e-11	0.215789	0.00031237	508		Fusion	RGS1	0.14	lasso	0.036	0.011	-0.34545	0.73
50K	ENSG00000263503.1	MAPK8IP1P2	6.31431	0.0536799	2.71366e-10	0.542145	3.28484e-26	18		S-PrediXcan	ENSG00000263503.1	MAPK8IP1P2	6.59879	0.0547776	4.14531e-11	0.635702	5.75409e-28	19		EpiXcan	ENSG00000204650.14	LINC02210	6.47961	0.0471708	9.19628e-11	0.80175	2.03941e-44	1163		Fusion	PABPC4	0.337	top1	0.16	2.9e-07	2.084	0.0372
50K	ENSG00000204650.14	LINC02210	6.31266	0.0624539	2.74277e-10	0.760069	1.23466e-46	20		S-PrediXcan	ENSG00000278733.1	RP11-425D17.1	-6.58616	-0.118628	4.51352e-11	0.409298	2.35141e-05	65		EpiXcan	ENSG00000255142.1	AP006621.6	-6.34707	-0.0555396	2.19453e-10	0.501073	6.35559e-20	3013		Fusion	FMO2	0.32	blup	0.11	2.1e-05	0.26873	0.788
50K	ENSG00000185829.17	ARL17A	6.30988	0.121486	2.79253e-10	0.172673	2.7229e-06	21		S-PrediXcan	ENSG00000204650.14	LINC02210	6.47906	0.0651436	9.22959e-11	0.81416	7.07017e-49	67		EpiXcan	ENSG00000247934.4	RP11-967K21.1	-6.33785	-0.436696	2.33e-10	0.0290704	0.436629	515		Fusion	SUCO	0.29	bslmm	0.13	4.6e-06	-0.59514	0.552
50K	ENSG00000280022.1	RP11-707O23.1	6.30846	0.0901636	2.81827e-10	0.302509	2.37905e-12	19		S-PrediXcan	ENSG00000259314.1	CTD-3065B20.3	6.44652	0.217205	1.14446e-10	0.273381	0.631065	28		EpiXcan	ENSG00000152348.15	ATG10	6.30416	0.0447459	2.8977e-10	0.64502	1.00478e-15	745		Fusion	ACOT7	0.402	bslmm	0.21	1.7e-09	1.1241	0.261
50K	ENSG00000214425.7	LRRC37A4P	-6.28405	-0.0429707	3.29874e-10	0.727166	2.84636e-40	25		S-PrediXcan	ENSG00000258837.1	CTD-2566J3.1	6.44468	0.497805	1.15845e-10	0.161945	0.907788	29		EpiXcan	ENSG00000214425.7	LRRC37A4P	-6.26416	-0.101632	3.74847e-10	0.70438	6.86669e-36	1210		Fusion	MORN1	0.576	lasso	0.084	0.00018	-0.72489	0.469
50K	ENSG00000166965.12	RCCD1	6.25068	0.257643	4.08673e-10	0.170883	1.56485e-07	3		S-PrediXcan	ENSG00000175489.9	LRRC25	-6.37524	-0.415489	1.82677e-10	0.25671	0.0102117	22		EpiXcan	ENSG00000155749.12	ALS2CR12	-6.19405	-0.116232	5.86388e-10	0.221874	0.0196388	1063		Fusion	GPX7	0.767	enet	0.56	1.4e-28	1.83044	0.0672
50K	ENSG00000258837.1	CTD-2566J3.1	6.19764	0.183038	5.73169e-10	0.330459	3.73733e-05	26		S-PrediXcan	ENSG00000280022.1	RP11-707O23.1	6.36322	0.099616	1.97564e-10	0.376869	4.22829e-12	20		EpiXcan	ENSG00000263503.1	MAPK8IP1P2	6.11065	0.0453329	9.9228e-10	0.616986	4.68107e-27	1175		Fusion	TCEANC2	0.395	top1	0.26	1.6e-11	-1.291	0.197
50K	ENSG00000214401.4	KANSL1-AS1	6.18674	0.0429467	6.14228e-10	0.641204	8.44565e-31	30		S-PrediXcan	ENSG00000186468.12	RPS23	-6.27706	-0.127963	3.45037e-10	0.69976	1.07546e-12	90		EpiXcan	ENSG00000255284.1	AP006621.5	-6.10961	-0.0551282	9.98755e-10	0.481971	4.32803e-18	3025		Fusion	RAP1A	0.223	lasso	0.074	0.00042	0.07167	0.943
50K	ENSG00000279059.1	RP11-257O5.2	-6.16025	-0.211475	7.26313e-10	0.227595	0.00754795	16		S-PrediXcan	ENSG00000255142.1	AP006621.6	-6.20806	-0.0844846	5.36434e-10	0.517265	1.03062e-23	19		EpiXcan	ENSG00000270392.2	PFN1P2	-6.07171	-0.0634102	1.26553e-09	0.62606	5.80939e-08	447		Fusion	C1orf21	0.174	top1	0.065	0.00095	1.1	0.271
50K	ENSG00000120088.14	CRHR1	6.15022	0.294545	7.73777e-10	0.105668	0.00146413	22		S-PrediXcan	ENSG00000231752.5	EMBP1	6.13417	0.507147	8.56074e-10	0.0398498	0.60177	7		EpiXcan	ENSG00000258725.1	PRC1-AS1	-6.03889	-0.134335	1.55174e-09	0.212335	0.000778333	2013		Fusion	PRG4	0.179	bslmm	0.065	0.00093	-1.98187	0.0475
50K	ENSG00000176681.14	LRRC37A	6.0868	0.0651742	1.15187e-09	0.371095	2.80129e-10	33		S-PrediXcan	ENSG00000155749.12	ALS2CR12	-6.06461	-0.189148	1.3227e-09	0.229703	0.00570654	29		EpiXcan	ENSG00000234337.4	RP11-297L17.6	5.83431	0.0530979	5.40146e-09	0.670094	0.00401984	430		Fusion	TNNI3K	0.418	top1	0.19	8.3e-09	-0.107	0.915
50K	ENSG00000278484.1	RP11-95I16.6	-6.02389	-0.24765	1.70273e-09	0.13989	0.0306686	9		S-PrediXcan	ENSG00000214401.4	KANSL1-AS1	6.0144	0.0451857	1.80558e-09	0.736679	3.82291e-38	47		EpiXcan	ENSG00000279672.1	CMB9-55F22.1	-5.74463	-0.0335429	9.21242e-09	0.83709	2.72742e-29	3006		Fusion	CFHR3	0.379	top1	0.31	4.7e-14	0.305	0.76
50K	ENSG00000117481.10	NSUN4	6.00247	0.240214	1.94334e-09	0.116922	0.0356045	6		S-PrediXcan	ENSG00000262500.1	MAPK8IP1P1	6.01273	0.0597714	1.82423e-09	0.581399	3.59628e-25	21		EpiXcan	ENSG00000186468.12	RPS23	-5.74105	-0.0608655	9.40923e-09	0.347462	8.36996e-11	632		Fusion	CRYZ	0.602	enet	0.43	4.2e-20	-0.33125	0.74
50K	ENSG00000261575.2	RP11-259G18.1	5.97927	0.105212	2.24141e-09	0.173543	2.87301e-06	21		S-PrediXcan	ENSG00000238083.7	LRRC37A2	5.95089	0.0398319	2.66692e-09	0.850959	4.14466e-42	64		EpiXcan	ENSG00000107672.14	NSMCE4A	5.60957	0.203094	2.02835e-08	0.0999132	0.226903	1129		Fusion	TMEM9	0.453	top1	0.35	6.6e-16	1.026	0.305
50K	ENSG00000273079.5	GRIN2B	-5.95745	-0.505075	2.56209e-09	0.0441791	0.660866	3		S-PrediXcan	ENSG00000225190.10	PLEKHM1	5.93703	0.33256	2.90228e-09	0.170424	0.000681408	18		EpiXcan	ENSG00000219361.1	RPSAP72	5.60041	0.231912	2.13849e-08	0.113035	0.767677	618		Fusion	WARS2	0.595	bslmm	0.56	2.1e-28	1.14935	0.25
50K	ENSG00000262500.1	MAPK8IP1P1	5.95497	0.0509366	2.60121e-09	0.593092	1.96751e-24	33		S-PrediXcan	ENSG00000179750.15	APOBEC3B	5.93156	0.132246	3.00069e-09	0.368009	2.71017e-06	35		EpiXcan	ENSG00000275805.1	RP11-349H17.2	5.44849	0.122345	5.07987e-08	0.112741	0.205038	449		Fusion	GNPAT	0.422	top1	0.14	9.5e-07	-2.025	0.0429
50K	ENSG00000215492.6	HNRNPA1P7	-5.95379	-0.66522	2.62008e-09	0.0159993	0.0441518	3		S-PrediXcan	ENSG00000172404.4	DNAJB7	-5.92347	-0.266349	3.15216e-09	0.0999215	0.886774	17		EpiXcan	ENSG00000272858.1	CTA-292E10.8	5.38632	0.130025	7.1914e-08	0.166862	0.0613627	1140		Fusion	LGALS8	0.239	enet	0.1	3.4e-05	-0.23031	0.818
50K	ENSG00000238083.7	LRRC37A2	5.76736	0.036896	8.05211e-09	0.658841	1.97344e-32	29		S-PrediXcan	ENSG00000262539.1	RP11-259G18.3	5.84504	0.0433945	5.06432e-09	0.679994	4.53247e-35	35		EpiXcan	ENSG00000264070.1	DND1P1	5.35658	0.0497714	8.48122e-08	0.63534	6.02492e-28	1193		Fusion	ACADM	0.23	top1	0.096	6.3e-05	1.11	0.267
50K	ENSG00000223039.1	RN7SKP268	5.7442	0.412415	9.23546e-09	0.0653671	0.778125	5		S-PrediXcan	ENSG00000255284.1	AP006621.5	-5.76704	-0.0808387	8.06742e-09	0.540369	1.08805e-21	49		EpiXcan	ENSG00000205464.11	ATP6AP1L	5.27706	0.0323371	1.31276e-07	0.696939	3.18519e-32	652		Fusion	MFAP2	0.313	top1	0.21	1.2e-09	-1.259	0.208
50K	ENSG00000272858.1	CTA-292E10.8	5.73126	0.121425	9.96878e-09	0.215309	0.000915034	18		S-PrediXcan	ENSG00000279672.1	CMB9-55F22.1	-5.75866	-0.0489809	8.47832e-09	0.833445	5.45938e-39	81		EpiXcan	ENSG00000280022.1	RP11-707O23.1	5.25817	0.0752516	1.45498e-07	0.341731	1.45312e-15	1187		Fusion	IGSF21	0.475	bslmm	0.17	9.8e-08	0.92737	0.354
50K	ENSG00000259314.1	CTD-3065B20.3	5.6757	0.156081	1.38121e-08	0.230002	0.0102285	21		S-PrediXcan	ENSG00000223345.3	HIST2H2BA	-5.73716	-0.205734	9.6277e-09	0.164659	0.00165616	20		EpiXcan	ENSG00000225190.10	PLEKHM1	5.19422	0.149199	2.05575e-07	0.129159	0.196528	1225		Fusion	ZNHIT6	0.374	top1	0.14	2.1e-06	-0.276	0.783
50K	ENSG00000158955.10	WNT9B	-5.61809	-0.673814	1.93075e-08	0.0143245	0.433856	18		S-PrediXcan	ENSG00000141570.10	CBX8	-5.69356	-0.1674	1.24419e-08	0.437853	2.64968e-05	52		EpiXcan	ENSG00000145246.13	ATP10D	-5.07253	-0.121566	3.92551e-07	0.149393	0.408879	377		Fusion	GBP3	0.654	enet	0.59	3.7e-31	-0.44606	0.656
50K	ENSG00000179796.11	LRRC3B	5.60518	0.233181	2.08038e-08	0.1147	0.125808	8		S-PrediXcan	ENSG00000171889.3	MIR31HG	5.50074	0.249101	3.78195e-08	0.360362	0.148022	54		EpiXcan	ENSG00000167377.17	ZNF23	-4.96925	-0.0752856	6.72127e-07	0.352286	0.00477376	1294		Fusion	RAB29	0.43	top1	0.3	3.1e-13	1.572	0.116
50K	ENSG00000108379.9	WNT3	5.52101	0.26885	3.37063e-08	0.0868237	0.0584808	24		S-PrediXcan	ENSG00000167377.17	ZNF23	-5.48881	-0.150733	4.04651e-08	0.298393	9.88718e-07	22		EpiXcan	ENSG00000183654.8	2022-03-11	-4.87038	-0.0620465	1.11385e-06	0.384897	0.000625076	1486		Fusion	APH1A	0.325	bslmm	0.023	0.036	0.53496	0.593
50K	ENSG00000130511.15	SSBP4	-5.50441	-0.305053	3.70397e-08	0.15021	0.048045	10		S-PrediXcan	ENSG00000172244.8	C5orf34	-5.42948	-0.316882	5.65175e-08	0.156441	0.244724	24		EpiXcan	ENSG00000040199.18	PHLPP2	-4.76798	-0.0661747	1.86083e-06	0.423028	0.0807482	1258		Fusion	ARTN	0.262	enet	0.2	7.8e-09	1.97949	0.0478
50K	ENSG00000179023.8	KLHDC7A	5.47339	0.270595	4.41506e-08	0.187579	0.00686215	15		S-PrediXcan	ENSG00000237015.1	CTA-984G1.5	5.41811	1.81725	6.02322e-08	0.0110876	0.265908	2		EpiXcan	ENSG00000240875.5	LINC00886	4.74404	0.0372104	2.09493e-06	0.534353	9.23899e-20	1164		Fusion	ATP6V0B	0.195	lasso	0.1	3.3e-05	0.78908	0.43
50K	ENSG00000100079.6	LGALS2	5.45252	1.2907	4.96599e-08	0.0110883	0.495896	1		S-PrediXcan	ENSG00000172803.17	SNX32	-5.39531	-0.0736954	6.8404e-08	0.523469	4.32834e-18	22		EpiXcan	ENSG00000141570.10	CBX8	-4.7211	-0.0619701	2.34577e-06	0.38623	4.28024e-07	3393		Fusion	CCDC181	0.324	top1	0.11	1.3e-05	1.567	0.117
50K	ENSG00000115425.13	PECR	-5.43493	-0.420721	5.48179e-08	0.155292	0.0515629	11		S-PrediXcan	ENSG00000219361.1	RPSAP72	5.39276	0.368056	6.93824e-08	0.0672784	0.0442429	5		EpiXcan	ENSG00000260593.1	RP11-432I5.2	-4.70539	-0.197461	2.53383e-06	0.0672103	0.0418312	1242		Fusion	NSUN4	0.247	bslmm	0.14	1.4e-06	5.3264	1e-07
50K	ENSG00000071967.11	CYBRD1	5.43473	0.126598	5.48805e-08	0.316194	2.87512e-10	12		S-PrediXcan	ENSG00000152348.15	ATG10	5.34963	0.038482	8.81366e-08	0.905077	3.22793e-22	158		EpiXcan	ENSG00000205693.3	MANSC4	-4.66484	-0.056922	3.08852e-06	0.461838	0.93388	658		Fusion	DR1	0.147	top1	0.1	3.6e-05	-0.498	0.618
50K	ENSG00000278733.1	RP11-425D17.1	-5.38345	-0.0889137	7.30711e-08	0.191147	0.000102036	17		S-PrediXcan	ENSG00000205464.11	ATP6AP1L	5.2765	0.0569248	1.31674e-07	0.683428	2.78141e-34	23		EpiXcan	ENSG00000227788.1	MTCO3P43	4.58278	0.420241	4.58839e-06	0.0466031	0.461362	1857		Fusion	CNN3	0.285	enet	0.19	1.2e-08	-0.76596	0.444
50K	ENSG00000187664.8	HAPLN4	-5.37664	-0.175118	7.58901e-08	0.148718	0.0601981	12		S-PrediXcan	ENSG00000272858.1	CTA-292E10.8	5.27028	0.180187	1.36216e-07	0.223513	0.0212159	46		EpiXcan	ENSG00000223508.5	RPL23AP53	-4.57576	-0.119586	4.74496e-06	0.170092	0.00228162	658		Fusion	SERPINC1	0.314	blup	0.19	1.8e-08	-0.4268	0.67
50K	ENSG00000226864.2	ATE1-AS1	5.30253	0.119194	1.14207e-07	0.181927	4.60045e-05	8		S-PrediXcan	ENSG00000261575.2	RP11-259G18.1	5.26181	0.0784555	1.42644e-07	0.374591	1.80376e-06	33		EpiXcan	ENSG00000284237.1	RP11-328D5.4	-4.57546	-0.0611417	4.75178e-06	0.293047	8.5283e-07	992		Fusion	DHDDS	0.342	enet	0.15	7.9e-07	-0.30084	0.764
50K	ENSG00000040199.18	PHLPP2	-5.25255	-0.155187	1.50004e-07	0.19453	0.179054	15		S-PrediXcan	ENSG00000186364.11	NUDT17	-5.20047	-0.12709	1.98785e-07	0.182798	0.000151187	9		EpiXcan	ENSG00000170390.15	DCLK2	-4.51597	-0.0992693	6.30284e-06	0.188587	0.586418	349		Fusion	NSL1	0.361	blup	0.2	8.1e-09	-2.13105	0.0331
50K	ENSG00000113522.13	RAD50	5.2393	0.400235	1.61185e-07	0.0753397	0.13871	7		S-PrediXcan	ENSG00000197375.12	SLC22A5	5.06511	0.272294	4.0817e-07	0.226037	2.01842e-06	21		EpiXcan	ENSG00000184220.11	CMSS1	-4.51498	-0.119343	6.33228e-06	0.200672	0.726796	806		Fusion	SLC5A9	0.396	top1	0.33	9.1e-15	-0.738	0.461
50K	ENSG00000186470.13	BTN3A2	-5.14761	-0.0651163	2.6382e-07	0.564989	8.13395e-22	11		S-PrediXcan	ENSG00000270392.2	PFN1P2	-5.06242	-0.0912365	4.13976e-07	0.773504	4.73412e-10	122		EpiXcan	ENSG00000243562.3	RN7SL838P	-4.50291	-0.174705	6.70308e-06	0.0828343	0.671675	2386		Fusion	LHX4	0.222	bslmm	0.033	0.014	-0.2188	0.827
50K	ENSG00000197375.12	SLC22A5	5.12795	0.214294	2.92919e-07	0.212192	2.9571e-07	3		S-PrediXcan	ENSG00000117481.10	NSUN4	5.00661	0.154325	5.53982e-07	0.294137	1.24286e-06	20		EpiXcan	ENSG00000186470.13	BTN3A2	-4.48809	-0.0279255	7.18638e-06	0.665814	8.32645e-20	1387		Fusion	CLCC1	0.25	bslmm	0.026	0.026	0.33913	0.735
50K	ENSG00000105829.11	BET1	-5.11386	-0.470832	3.15649e-07	0.0478294	0.546344	4		S-PrediXcan	ENSG00000236514.1	RP11-162G10.5	4.95255	0.385106	7.32475e-07	0.0446131	0.951192	4		EpiXcan	ENSG00000256508.2	MRGPRF-AS1	-4.45312	-0.0581102	8.46324e-06	0.396547	0.169366	2844		Fusion	COPA	0.296	top1	0.11	1.4e-05	-2.695	0.00704
50K	ENSG00000266918.1	RP11-798G7.8	5.07677	0.18802	3.83907e-07	0.094238	0.311036	25		S-PrediXcan	ENSG00000188086.13	PRSS45	4.93198	0.127865	8.13991e-07	0.501313	1.40401e-19	49		EpiXcan	ENSG00000115844.10	DLX2	4.44585	0.145205	8.75451e-06	0.112739	0.820237	1250		Fusion	ODF2L	0.216	top1	0.16	1.9e-07	1.036	0.3
50K	ENSG00000224165.5	DNAJC27-AS1	-4.99983	-0.296748	5.73798e-07	0.0823789	0.0635786	4		S-PrediXcan	ENSG00000186470.13	BTN3A2	-4.85144	-0.0595163	1.22571e-06	0.656546	2.90186e-22	168		EpiXcan	ENSG00000165506.14	DNAAF2	-4.39416	-0.365322	1.112e-05	0.0507191	0.44255	1016		Fusion	LRRC39	0.191	blup	0.078	0.0003	1.22471	0.221
50K	ENSG00000160803.7	UBQLN4	4.98833	0.220068	6.09033e-07	0.149538	0.022623	11		S-PrediXcan	ENSG00000240875.5	LINC00886	4.80491	0.067782	1.54818e-06	0.561968	3.46561e-23	31		EpiXcan	ENSG00000161860.7	SYCE2	4.38463	0.192107	1.16184e-05	0.0690641	0.768533	1230		Fusion	RWDD3	0.297	top1	0.17	1.1e-07	-0.335	0.738
50K	ENSG00000169231.13	THBS3	-4.94423	-0.275768	7.64437e-07	0.112918	0.00906348	8		S-PrediXcan	ENSG00000223508.5	RPL23AP53	-4.79854	-0.239529	1.59824e-06	0.111935	0.00959888	8		EpiXcan	ENSG00000260645.1	RP11-250B2.5	4.38424	0.167827	1.16393e-05	0.108422	0.0325443	620		Fusion	RPAP2	0.175	bslmm	0.017	0.06	0.4109	0.681
50K	ENSG00000184220.11	CMSS1	-4.89844	-0.460993	9.65997e-07	0.0611687	0.046312	3		S-PrediXcan	ENSG00000180104.15	EXOC3	-4.7372	-0.13758	2.16695e-06	0.582134	0.020474	89		EpiXcan	ENSG00000258967.1	HMGN1P3	4.32283	0.133955	1.54039e-05	0.131597	0.0155653	1628		Fusion	C4BPA	0.443	top1	0.23	3.3e-10	1.056	0.291
50K	ENSG00000138092.10	CENPO	4.89164	0.795052	1e-06	0.0161304	0.756497	1		S-PrediXcan	ENSG00000120088.14	CRHR1	4.73136	0.130327	2.23017e-06	0.386339	0.000132272	41		EpiXcan	ENSG00000276261.1	RP11-1060J15.9	4.30873	0.0985449	1.64196e-05	0.182147	0.107916	687		Fusion	C4BPB	0.171	enet	0.099	5e-05	1.07233	0.284
50K	ENSG00000225190.10	PLEKHM1	4.89028	0.220538	1.00691e-06	0.170688	3.03251e-06	10		S-PrediXcan	ENSG00000276308.1	RP11-116D17.4	4.63951	0.722868	3.49229e-06	0.03852	0.629818	9		EpiXcan	ENSG00000175395.15	ZNF25	-4.30855	-0.423912	1.64329e-05	0.0938717	0.485477	857		Fusion	UROD	0.119	top1	0.16	2.2e-07	-3.353	0.000799
50K	ENSG00000180104.15	EXOC3	-4.86843	-0.222818	1.12488e-06	0.164449	0.155336	15		S-PrediXcan	ENSG00000160117.14	ANKLE1	-4.5963	-0.510792	4.30054e-06	0.0457105	0.0270317	14		EpiXcan	ENSG00000197375.12	SLC22A5	4.29779	0.0709232	1.72507e-05	0.21448	1.3532e-05	1088		Fusion	INTS11	0.202	bslmm	0.048	0.0038	0.49646	0.62
50K	ENSG00000131437.15	KIF3A	-4.842	-1.23747	1.28537e-06	0.0238028	0.0249605	2		S-PrediXcan	ENSG00000140400.16	MAN2C1	4.57298	0.0443293	4.80829e-06	0.690653	5.4624e-37	35		EpiXcan	ENSG00000071967.11	CYBRD1	4.27294	0.0517062	1.92914e-05	0.335744	6.65248e-09	1246		Fusion	HIVEP3	0.238	bslmm	0.066	0.00088	-0.13378	0.894
50K	ENSG00000155329.11	ZCCHC10	-4.78394	-0.404159	1.71891e-06	0.0807468	0.168617	6		S-PrediXcan	ENSG00000221990.4	EXOC3-AS1	4.56623	0.269757	4.96566e-06	0.228248	0.000662042	38		EpiXcan	ENSG00000143127.12	ITGA10	4.25144	0.442438	2.12403e-05	0.0314896	0.977391	12		Fusion	EMC1	0.39	lasso	0.16	3.1e-07	0.39648	0.692
50K	ENSG00000187908.16	DMBT1	-4.77974	-0.217091	1.75522e-06	0.181101	0.00498005	13		S-PrediXcan	ENSG00000040199.18	PHLPP2	-4.55186	-0.0937063	5.31729e-06	0.558221	5.28927e-05	85		EpiXcan	ENSG00000206538.8	VGLL3	-4.24758	-0.177639	2.16089e-05	0.0911888	0.0608938	599		Fusion	CEP85	0.309	bslmm	0.14	1.7e-06	-1.3987	0.162
50K	ENSG00000073969.18	NSF	-4.75424	-0.264836	1.99193e-06	0.0724719	0.296557	23		S-PrediXcan	ENSG00000284237.1	RP11-328D5.4	-4.50827	-0.123177	6.53582e-06	0.32977	7.4996e-13	10		EpiXcan	ENSG00000140474.12	ULK3	4.23281	0.212247	2.30787e-05	0.08297	0.672088	1715		Fusion	SMPDL3B	0.244	top1	0.2	5.6e-09	0.009	0.993
50K	ENSG00000171700.13	RGS19	-4.71985	-0.373293	2.36015e-06	0.071954	0.36556	7		S-PrediXcan	ENSG00000266588.1	RP1-56K13.5	-4.48591	-0.243612	7.26027e-06	0.177059	0.35413	17		EpiXcan	ENSG00000226479.3	TMEM185B	-4.22324	-0.17442	2.40811e-05	0.0753984	0.703491	1848		Fusion	ATPIF1	0.295	bslmm	0.17	1.1e-07	0.03051	0.976
50K	ENSG00000105705.15	SUGP1	4.66801	0.652908	3.0413e-06	0.0343382	0.837178	4		S-PrediXcan	ENSG00000271788.1	CTD-2201E18.5	-4.46135	-0.753195	8.14451e-06	0.0281222	0.496848	22		EpiXcan	ENSG00000173156.6	RHOD	-4.20137	-0.045562	2.65305e-05	0.485505	9.69684e-08	1720		Fusion	C1orf159	0.329	blup	0.086	0.00015	1.19409	0.232
50K	ENSG00000224549.1	RP11-370B11.3	-4.63669	-0.402803	3.54036e-06	0.0368445	0.780074	2		S-PrediXcan	ENSG00000275805.1	RP11-349H17.2	4.4538	0.263758	8.43634e-06	0.114965	0.000375635	8		EpiXcan	ENSG00000188807.12	TMEM201	4.19362	0.312425	2.74534e-05	0.0517563	0.496717	2474		Fusion	RSG1	0.248	lasso	0.22	9.9e-10	-1.22707	0.22
50K	ENSG00000176998.4	HCG4	-4.53673	-0.123548	5.71329e-06	0.229458	9.55241e-05	15		S-PrediXcan	ENSG00000198771.10	RCSD1	4.43639	0.261861	9.14782e-06	0.189402	0.395699	28		EpiXcan	ENSG00000174915.11	PTDSS2	4.12446	0.50567	3.716e-05	0.0202177	0.158352	2503		Fusion	CASP9	0.39	top1	0.26	1.5e-11	0.041	0.967
50K	ENSG00000261447.1	RP11-109D9.4	-4.53424	-0.127559	5.7811e-06	0.155134	0.0482802	13		S-PrediXcan	ENSG00000245937.7	LINC01184	4.4308	0.183628	9.38832e-06	0.156655	3.75118e-07	9		EpiXcan	ENSG00000254739.1	RP13-46H24.1	-4.02868	-0.261951	5.609e-05	0.0314773	0.966226	2539		Fusion	GSTM5	0.325	top1	0.35	1.1e-15	3.058	0.00223
50K	ENSG00000232300.1	FAM215B	4.5195	0.203775	6.19847e-06	0.0660521	0.28184	21		S-PrediXcan	ENSG00000160766.14	GBAP1	4.41535	0.0823177	1.00844e-05	0.534279	1.2435e-12	53		EpiXcan	ENSG00000261716.1	RP11-196G18.22	-4.01484	-0.286696	5.94866e-05	0.0333899	0.286623	1088		Fusion	GSTM3	0.332	enet	0.39	4e-18	2.40514	0.0162
50K	ENSG00000229298.1	TUBB8P1	4.51808	0.463448	6.24032e-06	0.0336111	0.35167	2		S-PrediXcan	ENSG00000127220.5	ABHD8	-4.41283	-0.258651	1.02028e-05	0.166476	0.123748	32		EpiXcan	ENSG00000025156.12	HSF2	3.99342	0.0756196	6.51257e-05	0.191037	0.635773	608		Fusion	TIMM17A	0.27	blup	0.049	0.0037	2.77686	0.00549
50K	ENSG00000100626.16	GALNT16	4.48825	0.372135	7.18119e-06	0.100915	0.508033	9		S-PrediXcan	ENSG00000183654.8	2022-03-11	-4.39864	-0.0761165	1.08932e-05	0.545739	9.62853e-08	59		EpiXcan	ENSG00000221990.4	EXOC3-AS1	3.99317	0.076229	6.51959e-05	0.244115	0.0270475	3641		Fusion	PRPF38A	0.206	top1	0.098	5.3e-05	0.967	0.334
50K	ENSG00000267757.4	EML2-AS1	-4.46929	-0.480812	7.84799e-06	0.0238663	0.684141	1		S-PrediXcan	ENSG00000247934.4	RP11-967K21.1	-4.38208	-1.5314	1.17551e-05	0.0188868	0.247117	2		EpiXcan	ENSG00000107560.10	RAB11FIP2	3.97155	0.0937473	7.14053e-05	0.207573	0.268891	1091		Fusion	CAPN9	0.369	lasso	0.31	4.8e-14	-1.74162	0.0816
50K	ENSG00000184995.7	IFNE	4.42298	0.547069	9.73499e-06	0.046807	0.0760321	1		S-PrediXcan	ENSG00000269956.1	MKNK1-AS1	4.37996	0.318566	1.187e-05	0.0805488	0.607414	6		EpiXcan	ENSG00000179859.9	AC025335.1	3.96146	0.249599	7.44924e-05	0.0399696	0.951962	1457		Fusion	NTPCR	0.498	top1	0.35	8.7e-16	3.045	0.00233
50K	ENSG00000160766.14	GBAP1	4.37483	0.0839515	1.21526e-05	0.363122	6.01124e-14	7		S-PrediXcan	ENSG00000185829.17	ARL17A	4.37482	0.0569328	1.21532e-05	0.52285	3.29242e-16	29		EpiXcan	ENSG00000233396.7	LINC01719	3.95909	0.101986	7.5237e-05	0.126437	0.0590755	74		Fusion	KYAT3	0.2	lasso	0.075	0.00041	-3.67662	0.000236
50K	ENSG00000277559.1	RP11-434E6.4	-4.34744	-0.296828	1.37734e-05	0.0879099	0.236485	8		S-PrediXcan	ENSG00000203791.14	METTL10	4.34093	0.0920876	1.41883e-05	0.405747	2.87693e-16	22		EpiXcan	ENSG00000006453.13	BAIAP2L1	3.95633	0.105338	7.61108e-05	0.183859	0.448096	1241		Fusion	SLC44A5	0.19	top1	0.14	2e-06	0.88	0.379
50K	ENSG00000203791.14	METTL10	4.27354	0.100247	1.92395e-05	0.348326	1.42795e-05	26		S-PrediXcan	ENSG00000141580.15	WDR45B	4.27759	0.153767	1.88926e-05	0.300456	1.40597e-11	11		EpiXcan	ENSG00000029364.11	SLC39A9	3.95544	0.120746	7.6393e-05	0.143733	0.600072	1713		Fusion	RTCA	0.263	bslmm	0.095	7.1e-05	-1.32499	0.185
50K	ENSG00000172244.8	C5orf34	-4.26359	-0.230072	2.01169e-05	0.102747	0.00101987	2		S-PrediXcan	ENSG00000242294.6	STAG3L5P	-4.27089	-0.0694124	1.94696e-05	0.51364	8.50811e-19	40		EpiXcan	ENSG00000111581.9	NUP107	-3.94377	-0.0426391	8.02122e-05	0.41539	1.26896e-10	1273		Fusion	ARHGEF19	0.518	lasso	0.22	8.1e-10	2.80921	0.00497
50K	ENSG00000235919.4	ASH1L-AS1	4.25778	0.172096	2.06468e-05	0.149169	9.24888e-05	8		S-PrediXcan	ENSG00000198060.9	2022-03-05	-4.26811	-0.269484	1.97135e-05	0.163401	5.07316e-05	17		EpiXcan	ENSG00000172244.8	C5orf34	-3.92085	-0.0971408	8.82388e-05	0.152629	0.0137123	1000		Fusion	NBPF3	0.888	enet	0.6	1e-31	1.20199	0.229
50K	ENSG00000172717.15	FAM71D	4.24273	0.15905	2.20816e-05	0.0925663	0.151409	4		S-PrediXcan	ENSG00000260593.1	RP11-432I5.2	-4.24791	-0.540409	2.15778e-05	0.0432552	0.749713	10		EpiXcan	ENSG00000249839.1	AC011330.5	-3.91727	-0.0758464	8.95581e-05	0.208187	8.81542e-06	290		Fusion	HSPG2	0.288	lasso	0.17	1e-07	0.65762	0.511
50K	ENSG00000134184.12	GSTM1	4.2389	0.0785825	2.24618e-05	0.241892	8.02788e-06	13		S-PrediXcan	ENSG00000176681.14	LRRC37A	4.23827	0.0405251	2.25248e-05	0.607172	6.28073e-23	37		EpiXcan	ENSG00000166796.11	LDHC	3.91367	0.0304042	9.09035e-05	0.677425	1.10561e-21	863		Fusion	ITGB3BP	0.91	bslmm	0.75	7.5e-47	1.00248	0.316
50K	ENSG00000127995.16	CASD1	4.211	0.264709	2.54246e-05	0.0718365	0.239504	6		S-PrediXcan	ENSG00000204540.10	PSORS1C1	-4.23587	-0.0476228	2.27665e-05	0.645416	5.55379e-22	97		EpiXcan	ENSG00000181656.6	GPR88	3.89549	0.105785	9.79988e-05	0.104454	0.0111821	713		Fusion	CYP4B1	0.415	enet	0.15	6.3e-07	0.81218	0.417
50K	ENSG00000070759.16	TESK2	4.15087	0.339924	3.3121e-05	0.109076	0.0106836	4		S-PrediXcan	ENSG00000148572.15	NRBF2	4.22673	0.326472	2.37109e-05	0.120411	0.0256306	14		EpiXcan	ENSG00000134817.10	APLNR	-3.89321	-0.0945642	9.89247e-05	0.154136	0.683893	416		Fusion	SYPL2	0.272	blup	0.07	0.00059	-1.77855	0.0753
50K	ENSG00000114654.7	EFCC1	-4.13685	-0.468471	3.52112e-05	0.0475693	0.746374	5		S-PrediXcan	ENSG00000182362.13	YBEY	-4.20785	-0.0432365	2.57807e-05	0.654302	3.38074e-26	65		EpiXcan	ENSG00000271788.1	CTD-2201E18.5	-3.8641	-0.185558	0.000111502	0.0686334	0.140329	1008		Fusion	SLC44A3	0.359	top1	0.17	9.8e-08	-0.258	0.796
50K	ENSG00000125124.11	BBS2	-4.10946	-0.094194	3.9658e-05	0.344272	2.74605e-11	11		S-PrediXcan	ENSG00000111581.9	NUP107	-4.19572	-0.0978747	2.72009e-05	0.397752	2.09856e-11	50		EpiXcan	ENSG00000186364.11	NUDT17	-3.85455	-0.0500927	0.000115942	0.179631	0.00101624	12		Fusion	ATP1B1	0.28	enet	0.011	0.1	2.43375	0.0149
50K	ENSG00000242950.6	ERVW-1	-4.09873	-0.162859	4.1542e-05	0.113147	0.026838	9		S-PrediXcan	ENSG00000173786.16	CNP	4.17001	1.44772	3.04582e-05	0.0153023	0.235034	3		EpiXcan	ENSG00000255042.3	RP11-347H15.5	3.83682	0.0515788	0.000124636	0.409908	2.2664e-07	405		Fusion	NME7	0.4	blup	0.21	1.4e-09	1.10993	0.267
50K	ENSG00000256249.1	RP11-324E6.6	4.08869	0.272023	4.33822e-05	0.0778264	0.0167966	6		S-PrediXcan	ENSG00000071967.11	CYBRD1	4.16851	0.112565	3.06598e-05	0.399279	3.56666e-11	37		EpiXcan	ENSG00000075399.13	VPS9D1	-3.82645	-0.0966543	0.000130005	0.109278	0.0285075	4789		Fusion	XCL2	0.258	lasso	0.14	2e-06	3.73007	0.000191
50K	ENSG00000163072.15	NOSTRIN	4.08254	0.80995	4.45452e-05	0.0217032	0.206505	2		S-PrediXcan	ENSG00000005075.15	POLR2J	4.15982	0.144868	3.18494e-05	0.343998	4.32914e-05	33		EpiXcan	ENSG00000248778.1	RP11-311D14.1	-3.82121	-0.159487	0.0001328	0.0287179	0.296311	621		Fusion	TARS2	0.103	top1	0.058	0.0017	-0.816	0.415
50K	ENSG00000002587.9	HS3ST1	-4.07158	-0.427096	4.66949e-05	0.0480913	0.201857	3		S-PrediXcan	ENSG00000214078.12	CPNE1	4.15566	0.0458181	3.24353e-05	0.553779	8.7537e-22	80		EpiXcan	ENSG00000137944.17	KYAT3	-3.80389	-0.096495	0.000142444	0.123281	0.00131321	626		Fusion	SNX27	0.335	lasso	0.28	1.7e-12	0.54656	0.585
50K	ENSG00000102786.14	INTS6	4.06754	0.399076	4.75115e-05	0.0509257	0.195585	4		S-PrediXcan	ENSG00000167895.14	TMC8	4.15105	0.160161	3.30958e-05	0.346846	0.0140005	29		EpiXcan	ENSG00000180104.15	EXOC3	-3.80381	-0.0503191	0.00014249	0.473966	0.652036	3713		Fusion	SEMA6C	0.262	top1	0.17	7.2e-08	-0.434	0.664
50K	ENSG00000170745.11	KCNS3	4.0502	0.114683	5.11741e-05	0.218114	0.000777251	17		S-PrediXcan	ENSG00000160803.7	UBQLN4	4.13013	0.269211	3.62551e-05	0.23445	0.128096	31		EpiXcan	ENSG00000160808.9	MYL3	3.80098	0.11488	0.000144126	0.0693192	0.628838	865		Fusion	HORMAD1	0.304	lasso	0.34	1.9e-15	0.14284	0.886
50K	ENSG00000231365.5	RP11-418J17.1	4.0467	0.207715	5.19458e-05	0.0834876	0.243231	7		S-PrediXcan	ENSG00000179119.14	SPTY2D1	4.10823	0.422234	3.98695e-05	0.0630338	0.202881	13		EpiXcan	ENSG00000255153.1	TOLLIP-AS1	-3.76703	-0.12524	0.000165203	0.11375	0.0226584	3575		Fusion	GABPB2	0.195	top1	0.11	1.9e-05	-1.139	0.255
50K	ENSG00000006453.13	BAIAP2L1	4.03204	0.685172	5.52959e-05	0.044879	0.492726	5		S-PrediXcan	ENSG00000214659.4	KRT8P26	-4.09762	-0.112294	4.17412e-05	0.180637	2.70998e-06	7		EpiXcan	ENSG00000182511.11	FES	-3.75523	-0.0652454	0.000173181	0.375444	0.0396753	1943		Fusion	NUP210L	0.323	top1	0.42	2.5e-19	0.706	0.48
50K	ENSG00000182362.13	YBEY	-4.02374	-0.0402015	5.72805e-05	0.532067	1.61451e-18	15		S-PrediXcan	ENSG00000227788.1	MTCO3P43	4.0933	0.417184	4.25271e-05	0.0552191	0.763947	6		EpiXcan	ENSG00000177868.11	SVBP	-3.7476	-0.044335	0.000178532	0.50234	0.0322791	1495		Fusion	FLG	0.443	blup	0.13	2.6e-06	0.65692	0.511
50K	ENSG00000259070.5	LINC00639	4.01304	0.454593	5.99413e-05	0.0445179	0.699806	3		S-PrediXcan	ENSG00000085514.15	PILRA	-4.08702	-0.0373486	4.36943e-05	0.645273	5.5539e-32	46		EpiXcan	ENSG00000164068.15	RNF123	-3.71952	-0.0547038	0.000199599	0.285408	0.00210134	781		Fusion	C1orf131	0.258	enet	0.091	0.0001	-1.24412	0.213
50K	ENSG00000184990.12	SIVA1	3.97583	0.245995	7.01331e-05	0.122368	0.000383046	5		S-PrediXcan	ENSG00000172543.7	CTSW	4.04693	0.0476833	5.18944e-05	0.605948	3.10589e-28	27		EpiXcan	ENSG00000182952.4	HMGN4	-3.70532	-0.0812877	0.000211122	0.184151	0.000107156	1437		Fusion	CNIH4	0.527	bslmm	0.32	2.8e-14	1.40857	0.159
50K	ENSG00000151883.17	PARP8	-3.92547	-0.123811	8.65596e-05	0.0943502	0.0193057	7		S-PrediXcan	ENSG00000175164.13	ABO	-4.03375	-0.108271	5.48929e-05	0.220623	0.000503739	29		EpiXcan	ENSG00000152422.15	XRCC4	3.69861	0.220806	0.000216784	0.0470637	0.903218	627		Fusion	RABGAP1L	0.16	bslmm	0.042	0.0065	-0.76362	0.445
50K	ENSG00000267672.1	CTD-2293H3.1	3.92504	0.377931	8.67169e-05	0.0292188	0.800541	2		S-PrediXcan	ENSG00000235974.1	VN2R19P	4.02397	0.183347	5.72242e-05	0.169472	0.0313032	38		EpiXcan	ENSG00000196935.8	SRGAP1	-3.68351	-0.0828406	0.000230043	0.140109	0.000185942	1497		Fusion	MCOLN2	0.401	top1	0.22	8e-10	-0.534	0.593
50K	ENSG00000168993.14	CPLX1	3.92023	0.0745332	8.84636e-05	0.26204	2.17104e-09	3		S-PrediXcan	ENSG00000108784.9	NAGLU	4.0143	0.338918	5.96223e-05	0.273323	0.0605921	28		EpiXcan	ENSG00000122515.14	ZMIZ2	3.68179	0.176409	0.000231598	0.0524553	0.0249945	1466		Fusion	AK5	0.245	bslmm	0.037	0.01	-0.86974	0.384
50K	ENSG00000176390.11	CRLF3	3.91723	0.331897	8.95728e-05	0.0613694	0.189659	3		S-PrediXcan	ENSG00000226416.1	MRPL23-AS1	4.00804	0.0510832	6.12237e-05	0.574845	4.84714e-21	24		EpiXcan	ENSG00000155592.15	ZKSCAN2	3.6702	0.0594135	0.000242357	0.2314	0.00151984	1099		Fusion	CC2D1B	0.19	blup	0.086	0.00015	0.71501	0.475
50K	ENSG00000100106.19	TRIOBP	-3.91167	-0.174119	9.16604e-05	0.110185	0.000592472	3		S-PrediXcan	ENSG00000225855.6	RUSC1-AS1	-4.0074	-0.253387	6.13913e-05	0.129374	0.398876	14		EpiXcan	ENSG00000249825.5	CTD-2201I18.1	-3.65811	-0.508599	0.000254085	0.0238595	0.626357	972		Fusion	DRAM2	0.345	lasso	0.33	1.2e-14	0.6831	0.495
50K	ENSG00000198715.11	GLMP	-3.90708	-0.43807	9.34176e-05	0.0517833	0.171972	2		S-PrediXcan	ENSG00000244879.6	GABPB1-AS1	-4.00309	-0.0312567	6.25207e-05	0.839087	1.97483e-52	58		EpiXcan	ENSG00000255774.1	AP000439.3	3.65342	0.147085	0.000258774	0.072847	0.0372825	3053		Fusion	CDA	0.595	enet	0.26	1.3e-11	0.21998	0.826
50K	ENSG00000164331.9	ANKRA2	-3.87781	-0.716714	0.000105401	0.0350691	0.716978	3		S-PrediXcan	ENSG00000164022.16	AIMP1	3.99671	0.508939	6.42285e-05	0.0737597	0.556168	45		EpiXcan	ENSG00000132554.19	RGS22	3.63842	0.180373	0.000274317	0.0738529	0.0132837	1741		Fusion	THEM4	0.3	top1	0.17	5.8e-08	2.874	0.00405
50K	ENSG00000198060.9	2022-03-05	-3.87339	-0.360297	0.000107333	0.0545545	0.148834	3		S-PrediXcan	ENSG00000242866.9	STRC	3.98343	0.299822	6.79263e-05	0.109765	0.0298065	6		EpiXcan	ENSG00000134184.12	GSTM1	3.63572	0.0396982	0.000277206	0.586649	1.36937e-06	2429		Fusion	ATAD3B	0.626	lasso	0.38	2.2e-17	-0.67317	0.501
50K	ENSG00000141441.15	GAREM1	3.86925	0.186895	0.000109172	0.0919384	0.279889	10		S-PrediXcan	ENSG00000125124.11	BBS2	-3.9757	-0.0776006	7.01732e-05	0.635984	1.58448e-17	84		EpiXcan	ENSG00000187908.16	DMBT1	-3.6288	-0.134083	0.000284742	0.188258	0.754595	1305		Fusion	S100A1	0.401	lasso	0.25	5.6e-11	-0.44397	0.657
50K	ENSG00000239415.1	AP001469.9	3.83455	0.264028	0.000125797	0.0948817	0.0164212	3		S-PrediXcan	ENSG00000121716.20	PILRB	-3.9692	-0.0486149	7.21133e-05	0.784409	1.13035e-32	87		EpiXcan	ENSG00000050327.14	ARHGEF5	3.61841	0.0802196	0.000296421	0.193514	0.101627	569		Fusion	FDPS	0.205	bslmm	0.026	0.026	1.36276	0.173
50K	ENSG00000234290.2	AC116366.6	3.83029	0.386515	0.000127993	0.0340468	0.553349	3		S-PrediXcan	ENSG00000224165.5	DNAJC27-AS1	-3.95506	-0.407888	7.6515e-05	0.0522114	0.402257	3		EpiXcan	ENSG00000140465.13	CYP1A1	3.61802	0.0452278	0.000296861	0.443904	0.000703138	1747		Fusion	GBAP1	0.406	lasso	0.29	8.2e-13	5.3068	1.12e-07
50K	ENSG00000270270.1	BNIP3P10	-3.82698	-0.155537	0.000129722	0.0541084	0.427927	4		S-PrediXcan	ENSG00000239653.1	PSMD6-AS2	-3.94615	-0.518109	7.9418e-05	0.0686772	0.531897	6		EpiXcan	ENSG00000182149.20	IST1	-3.61705	-0.0866872	0.000297983	0.190573	0.146577	1097		Fusion	CYP4A22	0.249	blup	0.08	0.00025	-1.2319	0.218
50K	ENSG00000239257.1	RPL23AP1	3.82393	0.0646616	0.000131341	0.281453	4.21268e-07	14		S-PrediXcan	ENSG00000182952.4	HMGN4	-3.91775	-0.0989471	8.93804e-05	0.278936	4.5852e-06	42		EpiXcan	ENSG00000213366.12	GSTM2	3.5991	0.151678	0.000319314	0.0689524	0.0775265	2434		Fusion	TAL1	0.272	blup	0.055	0.0022	0.42976	0.667
50K	ENSG00000240875.5	LINC00886	3.81512	0.0607662	0.000136116	0.404731	6.45949e-12	20		S-PrediXcan	ENSG00000277053.4	GTF2IP1	3.90819	0.127687	9.29893e-05	0.21445	3.26112e-05	18		EpiXcan	ENSG00000164398.12	ACSL6	-3.59867	-0.133797	0.000319843	0.0686753	0.0479985	895		Fusion	USP24	0.309	top1	0.22	9.2e-10	-1.138	0.255
50K	ENSG00000130202.9	NECTIN2	3.80112	0.750315	0.000144041	0.0385541	0.943192	4		S-PrediXcan	ENSG00000105705.15	SUGP1	3.86941	0.165937	0.000109098	0.35936	6.06905e-05	38		EpiXcan	ENSG00000179097.5	HTR1F	3.59553	0.241844	0.000323733	0.0414561	0.771245	649		Fusion	ZSWIM5	0.351	bslmm	0.096	6.6e-05	-0.71965	0.472
50K	ENSG00000260288.3	RP11-24M17.4	-3.79998	-0.281183	0.000144708	0.0470073	0.795694	7		S-PrediXcan	ENSG00000188070.9	C11orf95	3.85298	0.903473	0.000116689	0.0211571	0.65539	2		EpiXcan	ENSG00000279275.1	RP11-756J15.2	3.58331	0.0792014	0.000339266	0.201688	0.0552347	1287		Fusion	SLC25A34	0.353	top1	0.25	3.6e-11	1.083	0.279
50K	ENSG00000250303.3	RP11-356J5.12	3.79655	0.481452	0.000146727	0.0215202	0.386291	2		S-PrediXcan	ENSG00000260274.1	RP11-817O13.8	3.85283	0.0941579	0.000116761	0.307256	4.07006e-09	36		EpiXcan	ENSG00000179818.13	PCBP1-AS1	3.57529	0.152668	0.000349839	0.0944394	0.273798	1388		Fusion	TSSK3	0.222	lasso	0.067	0.0008	0.46879	0.639
50K	ENSG00000235286.1	AP000925.2	-3.79366	-0.258191	0.000148446	0.0426809	0.379608	2		S-PrediXcan	ENSG00000204538.3	PSORS1C2	-3.8522	-0.0347026	0.000117061	0.659478	1.43049e-25	82		EpiXcan	ENSG00000088538.12	DOCK3	-3.53869	-0.0745095	0.000402113	0.294107	0.139345	853		Fusion	NTNG1	0.404	enet	0.24	6.3e-11	0.0999	0.92
50K	ENSG00000234465.10	PINLYP	3.79258	0.131942	0.000149093	0.130416	0.0175283	8		S-PrediXcan	ENSG00000075399.13	VPS9D1	-3.85192	-0.277068	0.000117195	0.0928239	0.00219241	5		EpiXcan	ENSG00000125970.11	RALY	-3.5356	-0.123871	0.000406848	0.096033	0.343985	654		Fusion	VCAM1	0.185	blup	0.075	0.00039	1.17597	0.24
50K	ENSG00000242866.9	STRC	3.78498	0.173233	0.000153721	0.117742	0.000609973	3		S-PrediXcan	ENSG00000173156.6	RHOD	-3.82599	-0.0806226	0.000130249	0.559385	2.10355e-12	69		EpiXcan	ENSG00000089639.10	GMIP	3.52922	0.0722532	0.00041678	0.30761	0.814558	1389		Fusion	ARPC5	0.213	bslmm	0.034	0.014	1.42392	0.154
50K	ENSG00000221890.3	NPTXR	-3.77525	-0.195058	0.000159848	0.152619	0.0154519	12		S-PrediXcan	ENSG00000099331.13	MYO9B	-3.77487	-0.413515	0.00016009	0.0687117	0.00357154	3		EpiXcan	ENSG00000275339.1	RP3-425C14.6	-3.51929	-0.106214	0.000432698	0.112142	0.220031	574		Fusion	ZNF496	0.387	bslmm	0.18	4.1e-08	-0.38824	0.698
50K	ENSG00000250892.1	RP11-1365D11.1	-3.77023	-0.197009	0.000163095	0.0547298	0.253563	3		S-PrediXcan	ENSG00000164398.12	ACSL6	-3.76176	-0.287085	0.00016872	0.051458	0.155184	10		EpiXcan	ENSG00000270030.1	RP11-326C3.13	-3.51343	-0.0853274	0.000442355	0.180244	0.0148581	2159		Fusion	FCRLB	0.187	enet	0.097	5.9e-05	0.40332	0.687
50K	ENSG00000166796.11	LDHC	3.76993	0.0351282	0.000163292	0.565386	9.77247e-24	12		S-PrediXcan	ENSG00000170502.12	NUDT9	-3.75951	-0.574348	0.000170244	0.0537819	0.745873	8		EpiXcan	ENSG00000276846.1	CTD-3220F14.3	3.50926	0.128002	0.000449351	0.072262	0.346946	894		Fusion	AXDND1	0.327	top1	0.25	2.7e-11	0.219	0.827
50K	ENSG00000116874.11	WARS2	3.76418	0.125248	0.000167093	0.0969507	0.0865864	7		S-PrediXcan	ENSG00000172938.3	MRGPRD	3.74682	0.113992	0.00017909	0.180177	0.00346803	16		EpiXcan	ENSG00000174456.13	C12orf76	-3.50217	-0.100117	0.000461481	0.20906	0.222048	1219		Fusion	TDRD5	0.181	lasso	0.14	1.3e-06	-0.16209	0.871
50K	ENSG00000171357.5	LURAP1	3.75922	0.183919	0.000170445	0.10392	0.0331294	6		S-PrediXcan	ENSG00000226445.1	XXyac-YX65C7_A.2	-3.74639	-0.153278	0.0001794	0.142899	3.12476e-07	1		EpiXcan	ENSG00000136856.17	SLC2A8	-3.48493	-0.0505671	0.000492258	0.265645	9.19335e-05	2193		Fusion	ACP6	0.429	enet	0.41	7.3e-19	0.96744	0.333
50K	ENSG00000244879.6	GABPB1-AS1	-3.74627	-0.0319704	0.000179485	0.777726	1.04299e-39	21		S-PrediXcan	ENSG00000164068.15	RNF123	-3.74155	-0.1447	0.000182889	0.235761	3.22372e-06	15		EpiXcan	ENSG00000196275.13	GTF2IRD2	-3.47846	-0.0332215	0.00050431	0.592814	5.00737e-13	1192		Fusion	PM20D1	0.652	lasso	0.57	5.1e-29	-1.18321	0.237
50K	ENSG00000101290.13	CDS2	3.74428	0.243469	0.000180911	0.0942979	0.479155	13		S-PrediXcan	ENSG00000279314.1	RP1-257C22.2	-3.71539	-0.134096	0.000202887	0.207865	1.91243e-08	8		EpiXcan	ENSG00000175773.12	RP11-121M22.1	3.46963	0.0913257	0.000521183	0.159784	0.0638632	763		Fusion	H3F3A	0.23	lasso	0.19	9.9e-09	-0.78202	0.434
50K	ENSG00000140264.19	SERF2	-3.73867	-0.942773	0.000185	0.0157061	0.569176	1		S-PrediXcan	ENSG00000276846.1	CTD-3220F14.3	3.69708	0.319207	0.000218091	0.0621534	0.694202	11		EpiXcan	ENSG00000188086.13	PRSS45	3.45116	0.026292	0.000558182	0.623236	1.57456e-14	852		Fusion	CTSS	0.239	lasso	0.27	5.2e-12	1.23271	0.218
50K	ENSG00000254739.1	RP13-46H24.1	-3.72696	-0.263608	0.0001938	0.0334089	0.720142	1		S-PrediXcan	ENSG00000239642.5	MEIKIN	3.69344	0.181062	0.000221239	0.13375	0.424873	9		EpiXcan	ENSG00000224843.6	LINC00240	3.44637	0.135723	0.000568164	0.162818	0.655979	1682		Fusion	LYSMD1	0.308	blup	0.093	8.3e-05	0.23073	0.818
50K	ENSG00000232882.1	PHKA1P1	3.71545	0.153955	0.00020284	0.0554146	0.129368	2		S-PrediXcan	ENSG00000155592.15	ZKSCAN2	3.67528	0.0626095	0.000237584	0.716309	6.96492e-05	138		EpiXcan	ENSG00000236861.6	AC006378.2	3.42779	0.314604	0.000608513	0.0256545	0.102814	594		Fusion	TDRD10	0.47	bslmm	0.14	1.2e-06	2.59017	0.00959
50K	ENSG00000156802.12	ATAD2	-3.71537	-0.12883	0.000202904	0.206075	0.343046	14		S-PrediXcan	ENSG00000241106.6	HLA-DOB	3.67165	0.0534892	0.000240987	0.483877	1.72709e-18	24		EpiXcan	ENSG00000107643.15	MAPK8	3.40832	0.230989	0.00065363	0.0418772	0.293566	707		Fusion	C1orf106	0.215	bslmm	0.03	0.019	-0.84437	0.398
50K	ENSG00000214078.12	CPNE1	3.70661	0.0378951	0.000210053	0.466145	1.68915e-18	8		S-PrediXcan	ENSG00000188818.12	ZDHHC11	-3.65844	-0.100043	0.000253757	0.578329	1.89609e-09	53		EpiXcan	ENSG00000089916.17	GPATCH2L	3.40178	0.0375591	0.000669495	0.647302	0.00166051	1946		Fusion	MFSD2A	0.267	blup	0.071	0.00057	-0.97127	0.331
50K	ENSG00000101695.8	RNF125	-3.69524	-0.290221	0.00021968	0.0683551	0.115838	4		S-PrediXcan	ENSG00000126088.13	UROD	-3.65689	-0.217058	0.000255296	0.171429	0.000119608	27		EpiXcan	ENSG00000249859.9	PVT1	-3.40128	-0.0872402	0.000670712	0.166045	0.42771	2190		Fusion	NDUFS5	0.6	top1	0.42	2.2e-19	-1.062	0.288
50K	ENSG00000124116.18	WFDC3	-3.69191	-0.0684084	0.000222575	0.208506	7.60451e-06	9		S-PrediXcan	ENSG00000137944.17	KYAT3	-3.65228	-0.191369	0.000259918	0.139918	0.000108339	13		EpiXcan	ENSG00000109180.14	OCIAD1	3.39781	0.0759353	0.000679286	0.292092	0.333051	552		Fusion	GSTM4	0.356	enet	0.31	9.3e-14	3.7077	0.000209
50K	ENSG00000196290.14	NIF3L1	3.6829	0.980076	0.000230596	0.0268901	0.973266	2		S-PrediXcan	ENSG00000246263.2	UBR5-AS1	3.64878	0.428807	0.000263489	0.0885523	0.175253	11		EpiXcan	ENSG00000243280.2	RP11-477G18.2	-3.38814	-0.118278	0.000703694	0.0814925	0.0636857	581		Fusion	LURAP1	0.153	top1	0.11	1.8e-05	2.198	0.0279
50K	ENSG00000196935.8	SRGAP1	-3.67842	-0.143116	0.000234682	0.144361	1.00735e-05	2		S-PrediXcan	ENSG00000151883.17	PARP8	-3.64503	-0.378889	0.000267363	0.0650829	0.108605	3		EpiXcan	ENSG00000166037.10	CEP57	3.38616	0.0714431	0.000708786	0.186037	0.000143139	482		Fusion	METTL18	0.334	lasso	0.4	2e-18	-0.16489	0.869
50K	ENSG00000077549.17	CAPZB	3.67617	0.388603	0.000236765	0.0749979	0.550027	4		S-PrediXcan	ENSG00000140319.10	SRP14	-3.63668	-0.543488	0.000276171	0.10805	0.600844	22		EpiXcan	ENSG00000272382.1	CTD-2035E11.4	-3.38271	-0.0796948	0.000717737	0.180895	0.945424	1034		Fusion	SRGAP2C	0.103	blup	0.12	9.6e-06	9.46337	2.98e-21
50K	ENSG00000161542.16	PRPSAP1	-3.6745	-0.223767	0.000238313	0.153621	0.00274333	12		S-PrediXcan	ENSG00000156042.17	CFAP70	-3.60467	-0.182913	0.000312547	0.212598	1.73028e-06	22		EpiXcan	ENSG00000186998.15	EMID1	3.37764	0.0476135	0.000731094	0.418182	0.965869	1239		Fusion	VANGL1	0.277	top1	0.22	9.6e-10	2.356	0.0185
50K	ENSG00000279275.1	RP11-756J15.2	3.67315	0.104142	0.000239578	0.181731	0.000106157	11		S-PrediXcan	ENSG00000263063.1	RP11-388C12.1	-3.59038	-0.0689669	0.000330191	0.290932	8.77369e-08	14		EpiXcan	ENSG00000148572.15	NRBF2	3.37715	0.382927	0.000732406	0.0211659	0.938463	628		Fusion	DAB1	0.534	lasso	0.19	8.6e-09	1.14558	0.252
50K	ENSG00000250067.11	YJEFN3	3.67238	0.245255	0.0002403	0.0536097	0.0208603	1		S-PrediXcan	ENSG00000143185.3	XCL2	3.58281	0.0995587	0.000339916	0.268618	0.000167987	33		EpiXcan	ENSG00000177600.8	RPLP2	-3.37589	-0.120318	0.000735778	0.134676	0.117518	3046		Fusion	TMEM81	0.206	blup	0.0043	0.2	0.80881	0.419
50K	ENSG00000168765.16	GSTM4	3.66667	0.116192	0.000245727	0.203947	0.0110069	15		S-PrediXcan	ENSG00000221947.7	XKR9	3.57826	0.0257137	0.000345883	0.725009	4.07269e-38	110		EpiXcan	ENSG00000120088.14	CRHR1	3.36569	0.0352633	0.000763515	0.4148	0.00216765	1136		Fusion	ANGEL2	0.783	bslmm	0.35	8.2e-16	-1.40868	0.159
50K	ENSG00000223959.8	AFG3L1P	3.65745	0.542058	0.000254737	0.0273622	0.898235	5		S-PrediXcan	ENSG00000204789.4	ZNF204P	-3.55074	-0.135293	0.00038415	0.400274	0.000207703	68		EpiXcan	ENSG00000222011.8	FAM185A	3.35054	0.0845075	0.000806547	0.186308	0.212513	1280		Fusion	B3GALT6	0.254	bslmm	0.12	1.2e-05	-0.96084	0.337
50K	ENSG00000230521.1	HCG4P7	3.6423	0.321785	0.000270216	0.0434771	0.206213	4		S-PrediXcan	ENSG00000176402.5	GJC3	3.54536	0.508006	0.000392083	0.0809434	0.0549813	8		EpiXcan	ENSG00000179021.9	C3orf38	3.34189	0.355667	0.0008321	0.0417265	0.78709	645		Fusion	MTHFR	0.355	blup	0.085	0.00017	-0.56113	0.575
50K	ENSG00000230896.1	RP11-767N6.7	-3.64145	-0.0827713	0.000271106	0.164784	0.0325839	13		S-PrediXcan	ENSG00000037757.13	MRI1	3.53332	0.0434257	0.000410381	0.747924	2.08493e-32	44		EpiXcan	ENSG00000164715.5	LMTK2	3.32377	0.0669481	0.000888087	0.217281	0.0772059	1134		Fusion	KCNA2	0.357	bslmm	0.027	0.025	0.44599	0.656
50K	ENSG00000175175.5	PPM1E	3.61349	0.418714	0.0003021	0.0242678	0.97817	1		S-PrediXcan	ENSG00000196935.8	SRGAP1	-3.53284	-0.128471	0.00041112	0.215179	1.4269e-05	17		EpiXcan	ENSG00000173540.12	GMPPB	-3.32021	-0.0387543	0.00089951	0.305856	8.63018e-06	761		Fusion	TMEM52	0.344	lasso	0.087	0.00013	0.4526	0.651
50K	ENSG00000260997.1	RP4-647J21.1	-3.60613	-0.218778	0.0003108	0.0661388	0.575963	9		S-PrediXcan	ENSG00000175773.12	RP11-121M22.1	3.53162	0.119116	0.000413029	0.355742	0.00493786	39		EpiXcan	ENSG00000116663.10	FBXO6	3.31065	0.0589667	0.000930785	0.423023	0.885246	2463		Fusion	FUCA1	0.213	top1	0.17	6.6e-08	1.022	0.307
50K	ENSG00000146833.15	TRIM4	3.58914	0.0548683	0.000331767	0.488249	1.47208e-17	10		S-PrediXcan	ENSG00000145214.13	DGKQ	-3.52846	-0.0971715	0.000417985	0.462352	2.41413e-12	30		EpiXcan	ENSG00000137100.15	DCTN3	-3.31011	-0.127934	0.0009326	0.0362712	0.347889	843		Fusion	AMIGO1	0.424	top1	0.37	7.4e-17	-0.437	0.662
50K	ENSG00000143537.13	ADAM15	-3.58682	-0.313683	0.00033473	0.0982717	0.173294	10		S-PrediXcan	ENSG00000166796.11	LDHC	3.51775	0.037162	0.000435223	0.539293	7.1102e-26	27		EpiXcan	ENSG00000124104.18	SNX21	-3.29706	-0.237185	0.00097701	0.0599383	0.762435	1477		Fusion	SF3A3	0.407	top1	0.21	1.4e-09	0.752	0.452
50K	ENSG00000084463.7	WBP11	-3.58529	-1.38965	0.0003367	0.0123871	0.183162	1		S-PrediXcan	ENSG00000140459.17	CYP11A1	3.50895	0.430712	0.000449881	0.0410872	0.242138	9		EpiXcan	ENSG00000176194.17	CIDEA	-3.29624	-0.112505	0.000979873	0.127574	0.406593	1304		Fusion	CNTN2	0.389	blup	0.069	0.00064	-0.88764	0.375
50K	ENSG00000204315.3	FKBPL	3.58253	0.158801	0.000340288	0.169742	0.140168	13		S-PrediXcan	ENSG00000256195.2	RP11-64D24.4	-3.50884	-0.124382	0.000450063	0.251804	8.77277e-05	25		EpiXcan	ENSG00000057608.16	GDI2	3.29039	0.0762441	0.00100048	0.162772	0.0196126	2457		Fusion	TACSTD2	0.407	enet	0.24	8.3e-11	0.54148	0.588
50K	ENSG00000204622.11	HLA-J	-3.57558	-0.0401385	0.000349453	0.44365	4.01595e-11	31		S-PrediXcan	ENSG00000275902.1	RP13-1032I1.11	3.50253	0.170153	0.000460867	0.219036	0.0487502	21		EpiXcan	ENSG00000276742.1	RP11-500G22.4	-3.28453	-0.0423115	0.00102153	0.331347	2.76422e-05	1117		Fusion	A3GALT2	0.34	lasso	0.27	3.3e-12	1.50586	0.132
50K	ENSG00000179151.11	EDC3	3.5691	0.38668	0.000358211	0.0696282	0.533588	8		S-PrediXcan	ENSG00000140265.12	ZSCAN29	-3.47848	-0.270934	0.000504273	0.109503	0.138328	23		EpiXcan	ENSG00000255050.1	RP11-661A12.9	3.2815	0.0253472	0.00103255	0.754362	1.00662e-13	4464		Fusion	NCMAP	0.275	bslmm	0.015	0.072	0.99102	0.322
50K	ENSG00000158987.20	RAPGEF6	3.56376	0.158627	0.000365581	0.157147	0.000281534	8		S-PrediXcan	ENSG00000279390.1	AF127577.13	-3.46621	-0.127239	0.00052786	0.225045	0.302602	30		EpiXcan	ENSG00000267769.1	CTB-50L17.9	3.26402	0.0250234	0.00109843	0.657525	6.59111e-12	2731		Fusion	RP11-504P24.3	0.336	top1	0.27	6.7e-12	-0.843	0.399
50K	ENSG00000125510.15	OPRL1	-3.5478	-0.198864	0.000388465	0.0639079	0.0395307	2		S-PrediXcan	ENSG00000269834.5	ZNF528-AS1	-3.46191	-0.0964563	0.000536353	0.411265	2.11972e-05	37		EpiXcan	ENSG00000179902.12	C1orf194	3.26203	0.255723	0.00110617	0.0326108	0.918582	2391		Fusion	TOR3A	0.212	bslmm	0.074	0.00043	0.84571	0.398
50K	ENSG00000183011.13	NAA38	3.5334	0.64333	0.000410244	0.0440792	0.838622	4		S-PrediXcan	ENSG00000249908.2	BRD9P2	3.45086	0.0812437	0.000558809	0.194009	0.130183	26		EpiXcan	ENSG00000165935.9	SMCO2	3.26135	0.148638	0.00110884	0.0745572	0.222512	703		Fusion	MST1P2	0.336	lasso	0.27	5.2e-12	-2.22205	0.0263
50K	ENSG00000232450.1	RP4-730K3.3	-3.52411	-0.334827	0.0004249	0.0277043	0.55672	1		S-PrediXcan	ENSG00000146833.15	TRIM4	3.45081	0.0557045	0.000558906	0.522101	4.13839e-22	62		EpiXcan	ENSG00000160401.14	CFAP157	-3.25732	-0.626148	0.00112471	0.0236031	0.823613	1778		Fusion	NUDT17	0.117	top1	0.12	1.2e-05	0.788	0.431
50K	ENSG00000245532.7	NEAT1	-3.51979	-0.148961	0.000431894	0.143514	0.0694111	8		S-PrediXcan	ENSG00000272391.5	POM121C	-3.41587	-0.474933	0.000635775	0.0503117	0.922093	4		EpiXcan	ENSG00000161958.10	FGF11	3.24839	0.195365	0.0011606	0.107706	0.149694	1634		Fusion	MST1L	0.706	enet	0.35	7.7e-16	1.94499	0.0518
50K	ENSG00000246582.2	RP11-1149O23.3	3.50185	0.305944	0.000462039	0.0521125	0.178982	2		S-PrediXcan	ENSG00000255050.1	RP11-661A12.9	3.40776	0.0373821	0.000654975	0.718845	8.90778e-22	59		EpiXcan	ENSG00000107864.14	CPEB3	-3.24585	-0.123251	0.00117099	0.0806238	0.175037	805		Fusion	FAM183A	0.327	bslmm	0.11	1.6e-05	-0.21847	0.827
50K	ENSG00000182952.4	HMGN4	-3.50117	-0.137784	0.000463215	0.188154	8.87462e-06	7		S-PrediXcan	ENSG00000189298.13	ZKSCAN3	3.40212	0.209413	0.000668643	0.153626	0.173591	27		EpiXcan	ENSG00000067248.9	DHX29	3.24532	0.247826	0.00117318	0.0475306	0.37473	1053		Fusion	RHD	0.619	top1	0.57	2.1e-29	-2.598	0.00938
50K	ENSG00000105784.15	RUNDC3B	3.50046	0.136387	0.000464456	0.154492	0.0626226	12		S-PrediXcan	ENSG00000175334.7	BANF1	3.37218	0.383091	0.000745744	0.0883682	0.160633	17		EpiXcan	ENSG00000272282.1	LINC02084	-3.242	-0.0673532	0.00118696	0.189704	0.000756863	921		Fusion	KLHL17	0.319	lasso	0.12	6.8e-06	1.66768	0.0954
50K	ENSG00000262966.2	RP11-85B7.2	-3.49996	-0.156101	0.000465323	0.132097	0.359058	17		S-PrediXcan	ENSG00000279275.1	RP11-756J15.2	3.37208	0.142787	0.000746024	0.116792	0.00132331	7		EpiXcan	ENSG00000009950.15	MLXIPL	-3.23346	-2.47028	0.001223	0.0130311	0.783483	1345		Fusion	RHCE	0.441	bslmm	0.24	9.9e-11	2.59843	0.00937
50K	ENSG00000275381.1	RP11-401N16.2	-3.49912	-0.404615	0.0004668	0.0175371	0.807397	1		S-PrediXcan	ENSG00000162817.6	C1orf115	-3.35406	-1.46929	0.000796338	0.0157428	0.437776	6		EpiXcan	ENSG00000165312.6	OTUD1	-3.21824	-0.100444	0.00128979	0.123183	0.797797	743		Fusion	NOC2L	0.286	lasso	0.078	0.00029	-1.09652	0.273
50K	ENSG00000280137.1	RP11-297C4.6	3.49362	0.533336	0.000476518	0.025376	0.330116	3		S-PrediXcan	ENSG00000255042.3	RP11-347H15.5	3.35401	0.0601947	0.000796502	0.460241	1.27031e-08	89		EpiXcan	ENSG00000105607.12	GCDH	-3.20975	-0.0421277	0.00132851	0.462543	0.00193211	1224		Fusion	GJB5	0.273	top1	0.48	2.4e-23	-0.205	0.838
50K	ENSG00000070047.11	PHRF1	-3.48192	-0.408902	0.000497837	0.0207779	0.418116	2		S-PrediXcan	ENSG00000250328.5	MGC32805	3.34225	0.111326	0.000831036	0.249494	0.0521384	35		EpiXcan	ENSG00000163357.10	DCST1	-3.20708	-0.262099	0.00134091	0.039681	0.693477	1702		Fusion	SLC35E2B	0.791	enet	0.62	4.6e-33	-0.61284	0.54
50K	ENSG00000179859.9	AC025335.1	3.477	0.330981	0.000507051	0.05538	0.393866	6		S-PrediXcan	ENSG00000170390.15	DCLK2	-3.33935	-0.0887797	0.000839752	0.541561	0.00234335	83		EpiXcan	ENSG00000100147.13	CCDC134	3.19815	0.0747751	0.00138314	0.173706	0.000606402	1188		Fusion	GJB4	0.171	top1	0.22	9.2e-10	-0.205	0.838
50K	ENSG00000176402.5	GJC3	3.4756	0.351876	0.000509711	0.0885439	0.00443959	3		S-PrediXcan	ENSG00000072954.6	TMEM38A	3.3236	0.240841	0.000888627	0.117122	0.508246	12		EpiXcan	ENSG00000168658.18	VWA3B	-3.19575	-0.0893374	0.00139466	0.172705	0.739025	974		Fusion	ZMYM1	0.282	lasso	0.28	2e-12	1.98101	0.0476
50K	ENSG00000259515.1	RP11-365N19.2	3.47383	0.269225	0.000513089	0.0666818	0.688089	8		S-PrediXcan	ENSG00000230113.1	AC091177.1	3.32209	0.522867	0.000893467	0.041722	0.20576	4		EpiXcan	ENSG00000251661.3	RP11-326C3.11	3.19545	0.0440898	0.00139611	0.403796	5.06746e-12	2159		Fusion	HRNR	0.642	enet	0.4	3e-18	1.09576	0.273
50K	ENSG00000167377.17	ZNF23	-3.44441	-0.0841591	0.0005723	0.224826	2.07297e-06	10		S-PrediXcan	ENSG00000230006.7	ANKRD36BP2	3.32088	0.544742	0.000897353	0.0391148	0.643717	4		EpiXcan	ENSG00000138660.11	AP1AR	3.19032	0.150344	0.00142116	0.0649338	0.530095	571		Fusion	FLVCR1-AS1	0.718	top1	0.64	3.4e-35	0.069	0.945
50K	ENSG00000249839.1	AC011330.5	-3.44371	-0.0721528	0.000573784	0.159821	5.61891e-05	3		S-PrediXcan	ENSG00000244627.5	RP3-449O17.1	-3.31929	-0.31307	0.000902479	0.0802176	0.299576	11		EpiXcan	ENSG00000181274.6	FRAT2	-3.18913	-0.48964	0.00142703	0.0367804	0.519695	1137		Fusion	COLGALT2	0.272	bslmm	0.066	0.00087	1.28535	0.199
50K	ENSG00000224497.1	RPL36P4	-3.43861	-0.0547423	0.000584717	0.210211	0.000143199	10		S-PrediXcan	ENSG00000158941.16	CCAR2	-3.31204	-0.186092	0.000926168	0.285929	2.32798e-05	36		EpiXcan	ENSG00000182333.14	LIPF	-3.18885	-0.157084	0.00142839	0.0558521	0.547006	659		Fusion	C1orf174	0.5	enet	0.48	4.3e-23	-1.02873	0.304
50K	ENSG00000188483.7	IER5L	3.43735	0.246097	0.000587446	0.0914986	0.0128609	6		S-PrediXcan	ENSG00000172748.13	ZNF596	3.30811	0.527169	0.000939277	0.0503618	0.52612	6		EpiXcan	ENSG00000179119.14	SPTY2D1	3.18091	0.107636	0.00146815	0.13619	0.0614563	703		Fusion	SMG5	0.227	lasso	0.088	0.00013	-2.97516	0.00293
50K	ENSG00000259165.1	DDX18P1	-3.43706	-0.185857	0.000588069	0.0837761	0.839373	10		S-PrediXcan	ENSG00000251595.7	ABCA11P	3.30741	0.571481	0.000941627	0.0568535	0.520084	11		EpiXcan	ENSG00000005075.15	POLR2J	3.17429	0.0610407	0.00150205	0.278337	0.000947727	1750		Fusion	EFCAB2	0.644	lasso	0.4	1.2e-18	-1.51405	0.13
50K	ENSG00000281912.1	LINC01144	3.43236	0.291158	0.00059835	0.064527	0.107389	4		S-PrediXcan	ENSG00000243738.3	RN7SL181P	3.29405	0.0910058	0.000987555	0.252868	0.0315064	49		EpiXcan	ENSG00000255328.1	RP11-326C3.12	-3.1716	-0.0672424	0.001516	0.237042	0.00141436	2160		Fusion	HIST2H2BC	0.264	top1	0.096	6.2e-05	0.437	0.662
50K	ENSG00000204991.10	SPIRE2	-3.43089	-0.105788	0.000601608	0.25806	1.40489e-05	16		S-PrediXcan	ENSG00000148290.9	SURF1	3.29333	0.0914313	0.000990078	0.434777	1.34254e-09	67		EpiXcan	ENSG00000117305.14	HMGCL	3.16783	0.307363	0.00153579	0.0337295	0.67113	1972		Fusion	INPP5B	0.48	bslmm	0.39	9e-18	0.25928	0.795
50K	ENSG00000166143.9	PPP1R14D	3.42027	0.345338	0.0006256	0.0547299	0.110945	3		S-PrediXcan	ENSG00000203761.5	MSTO2P	3.28284	0.545037	0.00102766	0.0426593	0.688813	4		EpiXcan	ENSG00000276216.1	CH17-373J23.1	3.16125	0.0947761	0.00157091	0.074273	0.481705	13		Fusion	PHACTR4	0.229	bslmm	0.11	2.5e-05	0.35811	0.72
50K	ENSG00000262445.3	CTD-2545H1.2	3.41699	0.165284	0.000633164	0.0710749	0.757885	7		S-PrediXcan	ENSG00000158296.13	SLC13A3	-3.27398	-0.325985	0.00106044	0.112782	0.40141	13		EpiXcan	ENSG00000273402.1	RP5-855D21.2	-3.16114	-0.0728959	0.00157155	0.137974	0.0148827	658		Fusion	AKR7L	0.435	bslmm	0.018	0.057	1.38146	0.167
50K	ENSG00000267605.5	CTD-3220F14.1	-3.41569	-0.362477	0.0006362	0.0284406	0.44514	1		S-PrediXcan	ENSG00000065609.14	SNAP91	3.2735	0.118664	0.00106224	0.275033	0.0278257	34		EpiXcan	ENSG00000279673.1	RP11-185E8.2	-3.15566	-0.284265	0.00160134	0.0296199	0.609149	1314		Fusion	C1orf220	0.177	lasso	0.11	1.4e-05	-1.407	0.159
50K	ENSG00000160613.12	PCSK7	3.41443	0.243094	0.000639153	0.077594	0.331849	6		S-PrediXcan	ENSG00000181656.6	GPR88	3.26451	0.104819	0.00109654	0.16851	0.00299915	16		EpiXcan	ENSG00000221995.5	TIAF1	3.14841	0.0655704	0.00164159	0.180422	0.263417	786		Fusion	CFAP45	0.343	bslmm	0.077	0.00032	1.72723	0.0841
50K	ENSG00000232027.2	RP11-275F13.3	3.41198	0.142141	0.000644921	0.0631682	0.125162	5		S-PrediXcan	ENSG00000136856.17	SLC2A8	-3.26288	-0.0992183	0.00110287	0.332672	5.64029e-08	32		EpiXcan	ENSG00000177807.8	KCNJ10	-3.14822	-0.0558456	0.0016427	0.300892	0.384789	866		Fusion	LINGO4	0.276	bslmm	0.39	6.5e-18	-0.30786	0.758
50K	ENSG00000174576.9	NPAS4	-3.40944	-0.170026	0.000650953	0.106862	0.237668	12		S-PrediXcan	ENSG00000234084.1	RP3-388E23.2	-3.26048	-0.127551	0.00111223	0.210582	1.60398e-07	14		EpiXcan	ENSG00000250182.3	EEF1A1P13	3.14781	0.0730996	0.001645	0.335213	0.267848	1581		Fusion	HIST2H3DP1	0.137	enet	0.015	0.072	-7.84581	4.3e-15
50K	ENSG00000283304.1	LINC02183	-3.40731	-0.157351	0.000656064	0.125601	0.288561	10		S-PrediXcan	ENSG00000115419.12	GLS	-3.25327	-0.285897	0.00114085	0.115465	0.0110972	8		EpiXcan	ENSG00000162869.15	PPP1R21	3.13736	0.0491387	0.00170477	0.338207	9.31491e-07	1023		Fusion	GBP7	0.468	lasso	0.44	1.4e-20	-0.00607	0.995
50K	ENSG00000268364.1	SMC5-AS1	-3.404	-0.103216	0.000664075	0.153115	0.0749	11		S-PrediXcan	ENSG00000214313.8	AZGP1P1	3.24939	0.189879	0.00115654	0.189954	6.88851e-06	13		EpiXcan	ENSG00000146555.18	SDK1	3.13111	0.0760806	0.00174146	0.270814	0.51507	4758		Fusion	SLC35E2	0.247	lasso	0.24	9.9e-11	-1.45408	0.146
50K	ENSG00000267515.1	RP11-861E21.3	-3.40338	-0.232459	0.000665572	0.0489288	0.431613	3		S-PrediXcan	ENSG00000270030.1	RP11-326C3.13	-3.24382	-0.0992097	0.0011794	0.205358	0.00444604	25		EpiXcan	ENSG00000167994.11	RAB3IL1	-3.12867	-0.206677	0.001756	0.0385085	0.945099	1915		Fusion	LINC01139	0.528	lasso	0.32	2.8e-14	-1.25911	0.208
50K	ENSG00000151338.18	MIPOL1	3.38847	0.434197	0.00070284	0.0578611	0.678128	5		S-PrediXcan	ENSG00000279086.1	RP11-667F14.1	3.23954	0.178499	0.00119722	0.102918	0.0888384	10		EpiXcan	ENSG00000151117.8	TMEM86A	-3.12243	-0.129675	0.00179366	0.0875416	0.350632	673		Fusion	TSTD1	0.736	blup	0.24	8.6e-11	-0.07169	0.943
50K	ENSG00000224479.6	AC136289.1	-3.38838	-0.196373	0.000703057	0.0856354	0.183263	5		S-PrediXcan	ENSG00000197081.12	IGF2R	3.21911	0.483624	0.00128591	0.0843798	0.261472	5		EpiXcan	ENSG00000229932.3	YWHAZP3	-3.11967	-0.217692	0.00181056	0.093027	0.516806	677		Fusion	CROCCP2	0.602	enet	0.26	1e-11	-1.08576	0.278
50K	ENSG00000204482.10	LST1	3.38478	0.149706	0.000712357	0.199148	0.0689218	17		S-PrediXcan	ENSG00000140465.13	CYP1A1	3.21852	0.0500596	0.00128853	0.462964	0.000425691	61		EpiXcan	ENSG00000224397.5	SMIM25	3.11918	0.0530719	0.00181357	0.325448	3.76481e-05	3652		Fusion	ATAD3C	0.398	top1	0.2	6.2e-09	-0.272	0.786
50K	ENSG00000109180.14	OCIAD1	3.38256	0.120466	0.000718137	0.220557	9.45495e-06	12		S-PrediXcan	ENSG00000152443.12	ZNF776	3.21775	0.72506	0.00129202	0.0461842	0.67661	7		EpiXcan	ENSG00000072041.16	SLC6A15	-3.11395	-0.410917	0.001846	0.0158746	0.27095	529		Fusion	LINC00339	1.01	top1	0.65	9.5e-36	-1.609	0.108
50K	ENSG00000101457.12	DNTTIP1	-3.37976	-0.107745	0.000725501	0.274772	3.3499e-05	17		S-PrediXcan	ENSG00000181264.8	TMEM136	-3.21675	-0.121664	0.00129652	0.298554	0.000878624	48		EpiXcan	ENSG00000254812.1	RP11-661A12.12	3.11327	0.0448191	0.00185028	0.309184	4.49786e-08	4375		Fusion	HIST2H2BA	0.155	blup	0.14	1.9e-06	-2.80912	0.00497
50K	ENSG00000187837.3	HIST1H1C	-3.37437	-0.294664	0.000739859	0.0495425	0.45021	6		S-PrediXcan	ENSG00000176390.11	CRLF3	3.21655	0.111597	0.0012974	0.325697	1.10496e-05	43		EpiXcan	ENSG00000226864.2	ATE1-AS1	-3.10871	-0.0204539	0.00187907	0.667678	1.35895e-20	1128		Fusion	RP11-131L23.1	0.322	blup	0.082	0.00022	0.38765	0.698
50K	ENSG00000164405.10	UQCRQ	3.37207	1.19399	0.000746043	0.0200822	0.39887	4		S-PrediXcan	ENSG00000214252.4	AZGP1P2	-3.21587	-0.234546	0.0013005	0.187493	0.411821	41		EpiXcan	ENSG00000179115.10	FARSA	-3.10015	-0.169844	0.00193422	0.0644194	0.851427	1240		Fusion	CCDC18-AS1	0.557	lasso	0.57	3.4e-29	0.44979	0.653
50K	ENSG00000267543.1	RP11-666A8.7	-3.36788	-0.17777	0.000757477	0.192242	0.0488946	13		S-PrediXcan	ENSG00000147813.15	NAPRT	3.21334	0.042443	0.00131203	0.637378	8.01335e-23	42		EpiXcan	ENSG00000280374.1	RP11-337N6.3	3.09811	0.10641	0.00194762	0.358681	0.889421	839		Fusion	SDHDP6	0.591	lasso	0.54	3.3e-27	-2.5285	0.0115
50K	ENSG00000267336.1	EIF4A2P1	3.36528	0.207619	0.000764651	0.0829176	0.530003	4		S-PrediXcan	ENSG00000249839.1	AC011330.5	-3.21151	-0.0371803	0.0013204	0.531286	2.81507e-09	64		EpiXcan	ENSG00000105808.17	RASA4	3.08628	0.0841922	0.00202677	0.200963	0.418569	1497		Fusion	RP11-181K3.4	0.227	bslmm	0.046	0.0046	-0.08403	0.933
50K	ENSG00000174373.16	RALGAPA1	3.35957	0.130942	0.000780643	0.165175	0.034334	12		S-PrediXcan	ENSG00000267097.1	SLC14A2-AS1	-3.21142	-0.273987	0.00132082	0.0959476	0.658093	13		EpiXcan	ENSG00000104450.12	SPAG1	3.08338	0.0590177	0.00204661	0.263657	0.00121463	1753		Fusion	RP11-538D16.2	0.257	enet	0.26	8.6e-12	1.88414	0.0595
50K	ENSG00000272841.1	RP3-428L16.2	3.35845	0.713952	0.0007838	0.0148971	0.183434	1		S-PrediXcan	ENSG00000182149.20	IST1	-3.20054	-0.165699	0.00137173	0.358554	0.00118544	36		EpiXcan	ENSG00000135778.11	NTPCR	3.07544	0.0326587	0.00210191	0.385708	2.9333e-10	1514		Fusion	RP5-1086K13.1	0.191	top1	0.058	0.0017	-0.2	0.841
50K	ENSG00000103196.11	CRISPLD2	-3.35728	-0.557504	0.000787122	0.0491633	0.958059	4		S-PrediXcan	ENSG00000143479.15	DYRK3	-3.19886	-0.552951	0.00137971	0.05847	0.64121	6		EpiXcan	ENSG00000155761.13	SPAG17	3.07387	0.0932488	0.002113	0.449179	0.400124	1546		Fusion	RP11-184J23.2	0.178	blup	0.13	3.2e-06	0.11781	0.906
50K	ENSG00000104064.16	GABPB1	-3.35631	-0.125911	0.000789897	0.188685	0.00154995	14		S-PrediXcan	ENSG00000183828.14	NUDT14	-3.19793	-0.27894	0.00138419	0.110257	0.230484	11		EpiXcan	ENSG00000082126.17	MPP4	3.06582	0.0424088	0.00217071	0.327676	0.377455	1023		Fusion	DUTP6	0.34	top1	0.3	1.7e-13	-0.008	0.994
50K	ENSG00000137876.9	RSL24D1	-3.34715	-0.414606	0.000816461	0.0405283	0.708188	3		S-PrediXcan	ENSG00000256897.1	RP11-17G12.2	3.19723	0.116328	0.00138756	0.178462	0.0149659	29		EpiXcan	ENSG00000174384.9	PMS2P6	-3.06141	-0.189738	0.002203	0.0567984	0.844447	941		Fusion	HSPA7	0.407	bslmm	0.33	7.9e-15	0.53343	0.594
50K	ENSG00000151690.14	MFSD6	-3.34459	-0.200314	0.000824042	0.131759	0.0410417	12		S-PrediXcan	ENSG00000254986.7	DPP3	-3.19628	-0.419003	0.00139211	0.0910288	0.289906	13		EpiXcan	ENSG00000279513.1	RP4-675C20.4	3.0606	0.215843	0.00220893	0.0568218	0.194415	1512		Fusion	GBP1P1	0.172	bslmm	0.098	5.2e-05	-1.29331	0.196
50K	ENSG00000236947.5	RP11-98G7.1	-3.34433	-0.151327	0.000824804	0.147852	0.609523	20		S-PrediXcan	ENSG00000187664.8	HAPLN4	-3.19207	-0.14439	0.00141257	0.332665	0.056089	49		EpiXcan	ENSG00000037757.13	MRI1	3.05988	0.0309877	0.00221425	0.576859	2.08208e-15	1718		Fusion	RP11-325P15.1	0.226	blup	0.048	0.0039	-0.03612	0.971
50K	ENSG00000123838.10	C4BPA	-3.34172	-0.801134	0.0008326	0.023845	0.166139	1		S-PrediXcan	ENSG00000279717.1	LLNLF-158E9.1	-3.1873	-0.144375	0.00143606	0.419971	0.00190464	59		EpiXcan	ENSG00000164405.10	UQCRQ	3.05839	0.184126	0.00222529	0.0625002	0.465336	1320		Fusion	RUSC1-AS1	0.201	bslmm	0.068	0.00071	-1.53384	0.125
50K	ENSG00000172057.9	ORMDL3	-3.33951	-0.435677	0.000839269	0.0609001	0.956425	8		S-PrediXcan	ENSG00000272656.1	RP11-219D15.3	-3.18688	-0.0619211	0.00143818	0.243022	1.24197e-05	17		EpiXcan	ENSG00000159733.13	ZFYVE28	3.05535	0.081201	0.00224796	0.165712	0.0216701	3134		Fusion	LINC00115	0.365	bslmm	0.21	2.9e-09	-0.25638	0.798
50K	ENSG00000107864.14	CPEB3	-3.33848	-0.20963	0.000842392	0.0846473	0.0546801	7		S-PrediXcan	ENSG00000160808.9	MYL3	3.18273	0.120809	0.00145894	0.123996	0.0112904	14		EpiXcan	ENSG00000146352.12	CLVS2	3.04947	0.0403672	0.00229245	0.331536	0.687353	467		Fusion	RP4-758J18.7	0.388	bslmm	0.17	8.7e-08	-0.67946	0.497
50K	ENSG00000099290.15	WASHC2A	3.33349	0.151295	0.000857643	0.116415	0.638504	15		S-PrediXcan	ENSG00000083535.15	PIBF1	3.18029	0.695217	0.00147126	0.0442503	0.0992821	5		EpiXcan	ENSG00000234084.1	RP3-388E23.2	-3.04823	-0.0567316	0.00230193	0.246101	0.000173177	686		Fusion	MTND1P23	0.203	blup	0.044	0.0055	-0.12971	0.897
50K	ENSG00000148572.15	NRBF2	3.31084	0.35317	0.000930148	0.047108	0.13427	2		S-PrediXcan	ENSG00000174384.9	PMS2P6	-3.17669	-0.554563	0.00148964	0.0214037	0.310892	8		EpiXcan	ENSG00000198650.10	TAT	-3.03689	-0.048451	0.0023903	0.348344	0.41039	1260		Fusion	AP4B1-AS1	0.262	bslmm	0.087	0.00014	1.84006	0.0658
50K	ENSG00000104689.9	TNFRSF10A	-3.31061	-0.166669	0.000930938	0.116976	0.0445856	6		S-PrediXcan	ENSG00000125445.10	MRPS7	-3.17605	-0.17376	0.00149296	0.277756	5.31542e-10	11		EpiXcan	ENSG00000196214.10	ZNF766	-3.02933	-0.260303	0.00245098	0.0415765	0.809386	1656		Fusion	RP11-15I11.3	0.699	top1	0.51	8.6e-25	0.993	0.321
50K	ENSG00000100147.13	CCDC134	3.2978	0.15164	0.000974469	0.10849	0.000984272	3		S-PrediXcan	ENSG00000196810.4	CTBP1-AS2	3.17342	0.0779595	0.00150654	0.323516	5.9937e-10	45		EpiXcan	ENSG00000116396.14	KCNC4	3.02699	0.441188	0.00247	0.024017	0.132433	1995		Fusion	RP11-356N1.2	0.301	enet	0.064	0.001	2.42665	0.0152
50K	ENSG00000153250.19	RBMS1	-3.29167	-0.583921	0.000995957	0.0505217	0.73008	3		S-PrediXcan	ENSG00000114646.9	CSPG5	-3.16915	-0.0882585	0.00152887	0.353602	0.0063248	44		EpiXcan	ENSG00000272240.1	RP5-855D21.1	-3.02645	-0.045739	0.00247444	0.253556	1.01592e-07	658		Fusion	NBPF2P	0.78	top1	0.48	2.5e-23	-1.85	0.0643
50K	ENSG00000166788.9	SAAL1	-3.29097	-0.33339	0.000998414	0.0501207	0.138476	2		S-PrediXcan	ENSG00000272382.1	CTD-2035E11.4	-3.16854	-0.127914	0.00153205	0.183115	0.472009	22		EpiXcan	ENSG00000183579.15	ZNRF3	3.0245	0.0491031	0.00249047	0.304711	0.103307	1246		Fusion	NBPF13P	0.188	lasso	0.016	0.067	0.84072	0.401
50K	ENSG00000276846.1	CTD-3220F14.3	3.28823	0.206524	0.00100818	0.0578364	0.275461	5		S-PrediXcan	ENSG00000275318.1	RP11-526D8.11	-3.15984	-0.176923	0.00157857	0.136846	0.0821011	31		EpiXcan	ENSG00000236514.1	RP11-162G10.5	3.01884	0.302644	0.00253745	0.018841	0.780009	874		Fusion	SLC2A1-AS1	0.448	bslmm	0.27	3.8e-12	0.6461	0.518
50K	ENSG00000157107.13	FCHO2	3.2855	0.470147	0.001018	0.03391	0.695966	1		S-PrediXcan	ENSG00000224452.1	RSL24D1P6	-3.15867	-0.216795	0.0015849	0.04958	0.800228	4		EpiXcan	ENSG00000256087.6	ZNF432	-3.01839	-0.0808162	0.00254125	0.274092	0.33395	1727		Fusion	RP1-283E3.4	0.394	lasso	0.46	1e-21	0.4693	0.639
50K	ENSG00000013306.15	SLC25A39	3.26549	0.670438	0.00109276	0.0287482	0.787811	4		S-PrediXcan	ENSG00000166143.9	PPP1R14D	3.15432	0.853228	0.00160875	0.0254395	0.770382	2		EpiXcan	ENSG00000121864.9	ZNF639	-3.01832	-0.0898663	0.00254177	0.135471	0.196966	756		Fusion	RP11-69E11.8	0.211	top1	0.11	1.5e-05	2.276	0.0228
50K	ENSG00000224431.1	AC063976.7	3.25955	0.349582	0.0011159	0.032087	0.823727	4		S-PrediXcan	ENSG00000234222.6	LIX1L-AS1	3.13995	0.293352	0.00168976	0.0357458	0.626254	2		EpiXcan	ENSG00000156136.9	DCK	-3.0139	-0.210788	0.0025791	0.0849635	0.14663	525		Fusion	RP11-206L10.2	0.287	bslmm	0.037	0.01	0.72113	0.471
50K	ENSG00000176182.5	MYPOP	-3.24256	-0.144221	0.00118463	0.149587	0.279648	11		S-PrediXcan	ENSG00000275339.1	RP3-425C14.6	-3.13877	-0.1632	0.00169656	0.131517	0.19317	56		EpiXcan	ENSG00000239642.5	MEIKIN	3.00733	0.0625589	0.00263554	0.181274	0.135115	850		Fusion	RP11-108M9.3	0.265	bslmm	0.26	8.8e-12	-0.82021	0.412
50K	ENSG00000100330.15	MTMR3	-3.24182	-0.0680162	0.00118768	0.353639	2.97347e-05	25		S-PrediXcan	ENSG00000273136.6	NBPF26	-3.13706	-0.0441655	0.00170649	0.734945	3.39224e-31	38		EpiXcan	ENSG00000273302.1	RP11-493E12.2	-3.00262	-0.118208	0.00267667	0.0874253	0.927734	1043		Fusion	HMGN2P19	0.352	top1	0.2	7.6e-09	0.635	0.525
50K	ENSG00000172500.12	FIBP	-3.24166	-0.529315	0.00118835	0.0437697	0.0972056	2		S-PrediXcan	ENSG00000214309.4	MBLAC1	3.13682	0.114151	0.0017079	0.242575	0.0916446	72		EpiXcan	ENSG00000182179.12	UBA7	2.99554	0.119215	0.00273963	0.0616866	0.724589	743		Fusion	RP11-206L10.8	0.377	enet	0.23	3.5e-10	-0.32842	0.743
50K	ENSG00000244462.7	RBM12	-3.22843	-0.15879	0.00124471	0.0949605	0.123661	7		S-PrediXcan	ENSG00000159733.13	ZFYVE28	3.13436	0.146502	0.00172227	0.166413	0.000207093	20		EpiXcan	ENSG00000181541.5	MAB21L2	2.99411	0.134048	0.00275245	0.0695438	0.120379	466		Fusion	RP11-488P3.1	0.557	lasso	0.43	4.5e-20	0.99328	0.321
50K	ENSG00000108406.9	DHX40	-3.22032	-0.424045	0.00128049	0.0503498	0.727092	5		S-PrediXcan	ENSG00000275342.4	PRAG1	3.13369	0.20394	0.00172621	0.133296	0.0954172	16		EpiXcan	ENSG00000270808.1	RP11-574K11.27	-2.99402	-0.207486	0.00275329	0.0454441	0.123263	613		Fusion	RP1-140A9.1	0.291	lasso	0.12	5.4e-06	-0.16742	0.867
50K	ENSG00000213290.4	PGK1P2	3.2168	0.109001	0.00129627	0.079538	0.96437	7		S-PrediXcan	ENSG00000125970.11	RALY	-3.13264	-0.400088	0.00173241	0.0931555	0.2316	13		EpiXcan	ENSG00000166143.9	PPP1R14D	2.99266	0.354053	0.00276561	0.0223883	0.66555	930		Fusion	RP5-965F6.2	0.348	blup	0.076	0.00036	-1.83963	0.0658
50K	ENSG00000166321.13	NUDT13	-3.21612	-0.0432387	0.00129936	0.385573	1.13362e-11	14		S-PrediXcan	ENSG00000142632.16	ARHGEF19	3.12942	0.0800467	0.0017515	0.603387	2.08794e-11	88		EpiXcan	ENSG00000161955.16	TNFSF13	2.98318	0.0605179	0.0028527	0.312881	0.671841	1575		Fusion	RP11-418J17.1	0.603	enet	0.52	1.5e-25	0.68111	0.496
50K	ENSG00000260641.1	RP11-1299A16.3	3.21596	0.1539	0.00130008	0.104623	0.103466	12		S-PrediXcan	ENSG00000160767.20	FAM189B	-3.12743	-0.747097	0.00176339	0.0545427	0.636343	4		EpiXcan	ENSG00000197712.11	FAM114A1	-2.98073	-0.0672716	0.00287566	0.213276	0.684398	1113		Fusion	LINC01750	0.22	bslmm	0.066	0.00082	0.00365	0.997
50K	ENSG00000166037.10	CEP57	3.20856	0.0958861	0.00133401	0.269295	3.07627e-07	11		S-PrediXcan	ENSG00000170955.9	PRKCDBP	-3.11979	-0.287107	0.00180978	0.146118	0.00275382	11		EpiXcan	ENSG00000161036.12	LRWD1	-2.97763	-0.0297319	0.00290484	0.550591	2.08532e-07	1752		Fusion	RP4-535B20.1	0.341	bslmm	0.16	2.3e-07	-0.40663	0.684
50K	ENSG00000226268.3	RP11-61N20.3	-3.20595	-0.125057	0.00134615	0.0503011	0.180626	2		S-PrediXcan	ENSG00000105784.15	RUNDC3B	3.10954	0.268651	0.00187379	0.118694	0.132618	13		EpiXcan	ENSG00000258168.5	RP11-588H23.3	-2.97516	-0.537741	0.00292837	0.0227685	0.126835	1192		Fusion	RP5-943J3.1	0.418	lasso	0.39	7.8e-18	0.11983	0.905
50K	ENSG00000091622.15	PITPNM3	-3.20259	-0.17109	0.001362	0.077738	0.524987	6		S-PrediXcan	ENSG00000272240.1	RP5-855D21.1	-3.10769	-0.0847257	0.00188558	0.336416	4.45905e-11	22		EpiXcan	ENSG00000267255.1	CTB-50L17.5	2.96695	0.188549	0.00300766	0.0630981	0.52637	2759		Fusion	RP5-827C21.4	0.629	lasso	0.4	2.1e-18	0.41256	0.68
50K	ENSG00000233609.3	RPL10P19	3.20073	0.081716	0.00137079	0.179611	0.00738568	19		S-PrediXcan	ENSG00000161036.12	LRWD1	-3.10212	-0.0760383	0.00192142	0.511069	5.56832e-12	43		EpiXcan	ENSG00000147813.15	NAPRT	2.96663	0.0238047	0.00301082	0.696653	9.67988e-23	4459		Fusion	FLJ27354	0.198	bslmm	0.029	0.02	-2.30285	0.0213
50K	ENSG00000127220.5	ABHD8	-3.19721	-0.195441	0.00138764	0.103728	0.00247558	4		S-PrediXcan	ENSG00000087086.14	FTL	-3.09171	-0.233997	0.00199005	0.360233	0.0985092	42		EpiXcan	ENSG00000235974.1	VN2R19P	2.96497	0.181014	0.00302712	0.0791721	0.524867	1102		Fusion	RP11-275F13.3	0.141	blup	0.054	0.0024	3.68843	0.000226
50K	ENSG00000186407.6	CD300E	-3.19459	-0.198932	0.00140029	0.0744842	0.614834	6		S-PrediXcan	ENSG00000109184.14	DCUN1D4	-3.09	-0.680749	0.00200158	0.0322178	0.954593	6		EpiXcan	ENSG00000197794.2	IGKV7-3	-2.96478	-0.218453	0.003029	0.051244	0.901435	669		Fusion	ASCL5	0.596	enet	0.18	3.2e-08	0.49301	0.622
50K	ENSG00000213923.11	CSNK1E	-3.19458	-0.362659	0.00140033	0.0562726	0.144959	2		S-PrediXcan	ENSG00000135778.11	NTPCR	3.08848	0.047639	0.00201185	0.386597	1.80668e-12	45		EpiXcan	ENSG00000161040.16	FBXL13	2.96355	0.0286997	0.00304109	0.389197	0.0986549	1315		Fusion	RP5-1115A15.1	0.178	top1	0.12	1e-05	1.147	0.251
50K	ENSG00000165912.15	PACSIN3	-3.18522	-0.105261	0.00144646	0.19649	0.000128793	8		S-PrediXcan	ENSG00000256060.2	TRAPPC2B	3.08639	0.212318	0.00202604	0.147954	0.0702082	13		EpiXcan	ENSG00000218631.1	RP3-395C13.1	-2.95614	-0.0364248	0.00311513	0.458838	0.0283995	896		Fusion	RGS5	0.423	top1	0.26	1.3e-11	0.258	0.796
50K	ENSG00000188878.19	FBF1	-3.184	-0.490817	0.00145255	0.0455457	0.807287	3		S-PrediXcan	ENSG00000188738.14	FSIP2	-3.08362	-0.187132	0.00204498	0.186278	0.0398087	20		EpiXcan	ENSG00000231064.7	RP11-263K19.4	2.94854	0.240565	0.00319275	0.0395966	0.0194784	1800		Fusion	LINC01783	0.24	bslmm	0.19	1.7e-08	-0.76702	0.443
50K	ENSG00000260259.1	LINC02166	3.18204	0.213459	0.0014624	0.0569372	0.594813	4		S-PrediXcan	ENSG00000212802.4	RPL15P3	-3.07543	-0.167489	0.00210196	0.12325	0.782344	17		EpiXcan	ENSG00000181585.3	TMIE	2.94745	0.327518	0.00320405	0.0256346	0.708147	848		Fusion	RAD1P2	0.267	bslmm	0.14	1.9e-06	0.15569	0.876
50K	ENSG00000231312.6	AC007246.3	-3.18188	-0.223261	0.0014632	0.112831	0.151625	11		S-PrediXcan	ENSG00000120053.10	GOT1	3.07499	0.779849	0.00210512	0.0344774	0.980049	2		EpiXcan	ENSG00000143344.15	RGL1	-2.93925	-0.0448276	0.00329004	0.336094	0.136253	1540		Fusion	LINC01137	0.554	lasso	0.4	2.9e-18	-0.37938	0.704
50K	ENSG00000235574.1	AC073150.6	-3.18107	-0.163884	0.00146733	0.0799716	0.162719	4		S-PrediXcan	ENSG00000183775.10	KCTD16	-3.07079	-0.250145	0.00213493	0.0912224	0.85803	11		EpiXcan	ENSG00000239470.3	RP11-16F15.2	-2.93792	-0.0797156	0.00330418	0.159729	0.055716	754		Fusion	LINC01136	0.325	bslmm	0.2	7.1e-09	0.09875	0.921
50K	ENSG00000112763.15	BTN2A1	3.17829	0.322047	0.00148149	0.0660378	0.369569	5		S-PrediXcan	ENSG00000134184.12	GSTM1	3.06874	0.0389926	0.00214964	0.601371	1.93967e-11	76		EpiXcan	ENSG00000139344.7	AMDHD1	2.93383	0.0270321	0.00334805	0.527047	8.03271e-12	1255		Fusion	ANKRD65	0.458	lasso	0.28	1.3e-12	-1.33805	0.181
50K	ENSG00000086205.16	FOLH1	3.17546	0.712251	0.001496	0.0237686	0.694154	1		S-PrediXcan	ENSG00000004534.14	RBM6	3.06787	0.0475878	0.00215591	0.58112	1.4543e-13	58		EpiXcan	ENSG00000164078.12	MST1R	-2.93355	-0.0578244	0.00335108	0.253095	0.22392	753		Fusion	SMIM1	0.343	enet	0.093	8.2e-05	-0.37714	0.706
50K	ENSG00000254907.1	RP11-484D2.2	-3.17035	-0.102455	0.00152257	0.0677325	0.394501	5		S-PrediXcan	ENSG00000232710.1	RP4-669P10.16	3.06413	0.204465	0.00218301	0.076196	0.243295	8		EpiXcan	ENSG00000112992.16	NNT	-2.93351	-0.0413819	0.00335156	0.3124	0.00055382	1030		Fusion	RP11-108M9.5	0.546	enet	0.27	4.2e-12	1.31232	0.189
50K	ENSG00000111011.17	RSRC2	3.16038	0.347248	0.00157563	0.0677041	0.274019	5		S-PrediXcan	ENSG00000243491.1	RP11-521D12.5	-3.06197	-0.150272	0.00219886	0.135749	0.119543	15		EpiXcan	ENSG00000105852.10	PON3	-2.93328	-0.171869	0.003354	0.0613116	0.186156	542		Fusion	ELOA-AS1	0.203	bslmm	0.057	0.0018	-0.02786	0.978
50K	ENSG00000144681.10	STAC	-3.14176	-1.07733	0.00167938	0.01223	0.192222	2		S-PrediXcan	ENSG00000159915.12	ZNF233	-3.06074	-0.362192	0.00220789	0.105816	0.867885	14		EpiXcan	ENSG00000156042.17	CFAP70	-2.92878	-0.064845	0.00340294	0.164577	0.000659342	739		Fusion	RP11-337C18.8	0.118	blup	0.038	0.0092	1.24363	0.214
50K	ENSG00000272087.1	RP11-379F4.7	3.14151	0.0648583	0.00168077	0.250179	0.000125838	16		S-PrediXcan	ENSG00000164332.7	UBLCP1	-3.06073	-0.215424	0.00220797	0.180252	0.031525	16		EpiXcan	ENSG00000242866.9	STRC	2.92566	0.0341015	0.00343721	0.324757	0.00013315	281		Fusion	ANO7L1	0.355	top1	0.17	7.7e-08	2.749	0.00598
50K	ENSG00000179057.13	IGSF22	3.14063	0.210937	0.00168582	0.104159	0.0917121	6		S-PrediXcan	ENSG00000244617.2	ASPRV1	3.05505	0.732751	0.00225024	0.0261162	0.570766	4		EpiXcan	ENSG00000272391.5	POM121C	-2.92498	-0.156201	0.00344481	0.0584022	0.315316	1250		Fusion	MGC27382	0.22	enet	0.091	9.5e-05	0.36999	0.711
50K	ENSG00000270168.2	LA16c-380H5.3	3.1365	0.16925	0.00170975	0.0796287	0.229775	4		S-PrediXcan	ENSG00000185920.15	PTCH1	3.05193	0.15188	0.00227373	0.301025	0.113719	35		EpiXcan	ENSG00000244371.2	PFN1P8	2.92206	0.0544834	0.00347724	0.338492	1.03843e-05	843		Fusion	RP11-206L10.9	0.329	bslmm	0.21	1.3e-09	-0.50224	0.616
50K	ENSG00000267279.1	RP11-879F14.2	3.13358	0.161954	0.0017269	0.0629897	0.38382	4		S-PrediXcan	ENSG00000158987.20	RAPGEF6	3.04522	0.158831	0.00232513	0.222479	0.000127948	25		EpiXcan	ENSG00000213104.3	NPM1P46	2.92177	0.129876	0.00348053	0.0696944	0.785174	525		Fusion	OXCT2P1	0.365	lasso	0.27	7.2e-12	-2.01985	0.0434
50K	ENSG00000244733.5	RP11-506M13.3	-3.1298	-0.077228	0.00174923	0.208033	0.00419513	16		S-PrediXcan	ENSG00000135090.13	TAOK3	3.04479	0.424451	0.00232842	0.0838446	0.99904	8		EpiXcan	ENSG00000100319.12	ZMAT5	2.91869	0.114232	0.003515	0.118741	0.181913	1635		Fusion	RP11-54A4.2	0.331	top1	0.48	2.1e-23	-1.316	0.188
50K	ENSG00000159733.13	ZFYVE28	3.12723	0.0995135	0.0017646	0.150548	3.51539e-05	5		S-PrediXcan	ENSG00000166037.10	CEP57	3.04164	0.127724	0.00235295	0.261925	1.6741e-06	31		EpiXcan	ENSG00000228224.3	NACAP1	2.91101	0.0959024	0.00360265	0.136311	0.997477	2422		Fusion	MTCO1P12	0.365	blup	0.049	0.0036	0.08369	0.933
50K	ENSG00000051128.18	HOMER3	3.12528	0.470199	0.00177634	0.0266177	0.571633	4		S-PrediXcan	ENSG00000167625.10	ZNF526	-3.04163	-1.89045	0.002353	0.0106914	0.197608	1		EpiXcan	ENSG00000247271.6	ZBED5-AS1	2.90972	0.0545907	0.0036175	0.246633	1.06653e-05	687		Fusion	FLG-AS1	0.615	enet	0.46	7.7e-22	0.1643	0.869
50K	ENSG00000243280.2	RP11-477G18.2	-3.12199	-0.127431	0.00179635	0.0889974	0.0121431	2		S-PrediXcan	ENSG00000213077.5	FAM106A	3.04058	0.0322172	0.00236126	0.605514	1.0715e-22	29		EpiXcan	ENSG00000279168.2	RP11-514P8.10	2.9079	0.0794581	0.0036387	0.170082	0.730309	1514		Fusion	LINC01352	0.6	top1	0.44	1.7e-20	1.52	0.129
50K	ENSG00000107566.13	ERLIN1	3.12101	0.17654	0.0018023	0.13677	0.0371236	10		S-PrediXcan	ENSG00000197183.14	NOL4L	-3.03764	-0.129804	0.0023844	0.218305	0.00127888	12		EpiXcan	ENSG00000280339.1	RP11-736K20.4	-2.90655	-0.319833	0.00365443	0.0292232	0.744701	1240		Fusion	RP3-469D22.1	0.284	lasso	0.13	2.7e-06	0.42788	0.669
50K	ENSG00000214313.8	AZGP1P1	3.11995	0.120889	0.00180884	0.253772	1.33866e-07	9		S-PrediXcan	ENSG00000204611.6	ZNF616	3.03298	0.395523	0.00242151	0.0952824	0.230379	15		EpiXcan	ENSG00000159176.13	CSRP1	2.90421	0.100529	0.00368179	0.215739	0.232449	3034		Fusion	RP11-108M9.4	0.688	enet	0.22	9e-10	0.66087	0.509
50K	ENSG00000263105.1	RP11-95P2.3	-3.11709	-0.0842776	0.00182645	0.184432	0.149785	18		S-PrediXcan	ENSG00000013306.15	SLC25A39	3.0301	0.129412	0.00244472	0.35784	1.00035e-05	29		EpiXcan	ENSG00000130347.12	RTN4IP1	-2.90044	-0.0393257	0.00372644	0.427981	0.958303	1061		Fusion	RP11-346M5.1	0.116	blup	0.016	0.063	1.94586	0.0517
50K	ENSG00000162881.6	OXER1	-3.11663	-0.103137	0.00182929	0.286004	1.98665e-06	15		S-PrediXcan	ENSG00000244945.1	RP11-1379J22.2	3.02402	0.111407	0.00249443	0.29209	0.00102085	55		EpiXcan	ENSG00000170955.9	PRKCDBP	-2.90014	-0.0791668	0.00372997	0.125338	0.0198696	305		Fusion	RP11-656D10.3	0.418	top1	0.25	5e-11	1.559	0.119
50K	ENSG00000165072.9	MAMDC2	3.11645	0.258569	0.00183045	0.0822422	0.40206	8		S-PrediXcan	ENSG00000273018.5	CTD-2303H24.2	3.01931	0.0352567	0.00253351	0.500422	2.71452e-22	13		EpiXcan	ENSG00000272777.1	RP11-571L19.8	2.89964	0.0239144	0.00373591	0.433337	1.71965e-10	740		Fusion	L1TD1	0.775	lasso	0.59	3.7e-31	0.31844	0.75
50K	ENSG00000145781.8	COMMD10	-3.11516	-0.328529	0.00183843	0.0535961	0.0922234	2		S-PrediXcan	ENSG00000250067.11	YJEFN3	3.01293	0.196606	0.00258741	0.187965	0.4076	46		EpiXcan	ENSG00000250433.1	CLSTN2-AS1	-2.89872	-0.202197	0.00374684	0.0830787	0.919213	1264		Fusion	RP11-244H3.1	0.182	lasso	0.11	1.4e-05	-0.03744	0.97
50K	ENSG00000206828.1	U1	3.10778	1.03698	0.001885	0.0119022	0.492844	1		S-PrediXcan	ENSG00000109180.14	OCIAD1	3.01115	0.365139	0.00260259	0.0897296	0.550929	12		EpiXcan	ENSG00000064763.10	FAR2	-2.89677	-0.0885569	0.00377032	0.0820617	0.0662072	514		Fusion	RP11-568K15.1	0.222	bslmm	0.096	6.5e-05	-1.65203	0.0985
50K	ENSG00000172922.8	RNASEH2C	3.10772	0.0804995	0.00188538	0.39522	4.73862e-16	4		S-PrediXcan	ENSG00000228078.1	HLA-U	3.00802	0.033374	0.00262958	0.450435	1.09384e-10	63		EpiXcan	ENSG00000213145.9	CRIP1	2.89182	0.0712668	0.00383019	0.0898392	0.0724291	3391		Fusion	SKINT1L	0.251	blup	0.062	0.0012	0.24964	0.803
50K	ENSG00000254812.1	RP11-661A12.12	3.10534	0.161073	0.00190061	0.192518	0.0107248	12		S-PrediXcan	ENSG00000279476.1	RP11-391L3.3	3.00642	0.460195	0.00264348	0.038823	0.221025	7		EpiXcan	ENSG00000112343.10	TRIM38	-2.89108	-0.191295	0.00383922	0.047097	0.799253	1416		Fusion	NPPA-AS1	0.576	bslmm	0.33	9e-15	-1.84504	0.065
50K	ENSG00000177025.3	C19orf18	-3.10094	-0.11275	0.0019291	0.1585	0.00359633	9		S-PrediXcan	ENSG00000273402.1	RP5-855D21.2	-3.00604	-0.118415	0.00264674	0.156612	0.000225647	11		EpiXcan	ENSG00000189316.3	RP11-797H7.5	-2.88723	-0.03862	0.00388652	0.326375	7.39634e-08	950		Fusion	MRPL20	0.269	top1	0.18	2.9e-08	-0.488	0.626
50K	ENSG00000173327.7	MAP3K11	3.0995	0.105148	0.00193846	0.329272	0.00222308	27		S-PrediXcan	ENSG00000108785.7	HSD17B1P1	-3.00545	-0.0905462	0.00265186	0.262789	1.58034e-05	33		EpiXcan	ENSG00000101052.12	IFT52	-2.8849	-0.189291	0.00391534	0.062925	0.628926	1140		Fusion	CFAP57	0.53	lasso	0.37	7.3e-17	-0.14106	0.888
50K	ENSG00000248583.1	RP11-241F15.1	3.09878	0.146189	0.00194321	0.0332485	0.465165	2		S-PrediXcan	ENSG00000272777.1	RP11-571L19.8	3.00412	0.0365282	0.0026635	0.475127	2.61463e-15	54		EpiXcan	ENSG00000198416.9	ZNF658B	-2.88381	-0.0815967	0.00392895	0.238322	0.0161844	243		Fusion	TTC4	0.678	bslmm	0.33	7.5e-15	-0.55964	0.576
50K	ENSG00000254135.1	RP11-32D16.1	3.09477	0.11539	0.00196964	0.226347	0.00138993	15		S-PrediXcan	ENSG00000104064.16	GABPB1	-3.00327	-0.105623	0.00267096	0.319158	1.08095e-06	55		EpiXcan	ENSG00000168300.13	PCMTD1	2.88357	0.382323	0.003932	0.017683	0.444224	527		Fusion	FCGR2C	0.383	bslmm	0.32	3.1e-14	0.61602	0.538
50K	ENSG00000226101.1	LINC02097	3.07297	0.554745	0.00211941	0.0357129	0.444779	2		S-PrediXcan	ENSG00000185917.13	SETD4	-2.98959	-0.799598	0.0027935	0.0417678	0.971765	7		EpiXcan	ENSG00000155875.13	SAXO1	-2.8801	-0.0397775	0.00397543	0.423999	0.0776939	497		Fusion	ZNF436-AS1	0.552	blup	0.063	0.0011	-0.86935	0.385
50K	ENSG00000164398.12	ACSL6	-3.07225	-0.112952	0.00212454	0.0892576	0.0086101	4		S-PrediXcan	ENSG00000273302.1	RP11-493E12.2	-2.98925	-0.168669	0.0027966	0.0916287	0.129221	9		EpiXcan	ENSG00000183775.10	KCTD16	-2.87904	-0.149532	0.0039889	0.0641274	0.671348	563		Fusion	RP11-261C10.7	0.339	bslmm	0.16	1.6e-07	-1.18442	0.236
50K	ENSG00000089163.4	SIRT4	3.07158	0.0831301	0.00212932	0.25449	1.52467e-05	16		S-PrediXcan	ENSG00000233327.10	USP32P2	2.98427	0.0328599	0.00284255	0.525654	4.7515e-24	12		EpiXcan	ENSG00000168765.16	GSTM4	2.87507	0.0284953	0.0040394	0.585153	2.44426e-08	2435		Fusion	FPGT	0.221	bslmm	0.2	6.5e-09	-0.22866	0.819
50K	ENSG00000239642.5	MEIKIN	3.07086	0.168124	0.00213441	0.057139	0.394662	2		S-PrediXcan	ENSG00000206559.7	ZCWPW2	-2.98218	-1.27005	0.002862	0.0115368	0.913435	1		EpiXcan	ENSG00000177406.4	RP11-218M22.1	-2.87106	-0.0317148	0.00409102	0.323391	2.29181e-08	1352		Fusion	HLX-AS1	0.351	lasso	0.29	8e-13	1.52337	0.128
50K	ENSG00000262877.4	RP11-1055B8.4	-3.06773	-0.137772	0.00215691	0.119103	0.00108149	3		S-PrediXcan	ENSG00000204516.9	MICB	2.97756	0.0512418	0.00290549	0.5621	1.83678e-12	120		EpiXcan	ENSG00000232075.1	MRPL35P2	-2.8694	-0.0410783	0.00411245	0.245843	1.27551e-07	498		Fusion	RP11-488L18.10	0.291	top1	0.15	4.7e-07	-1.649	0.0991
50K	ENSG00000272630.1	RP11-344N10.5	3.06731	0.113601	0.00215998	0.155499	2.25616e-05	8		S-PrediXcan	ENSG00000170160.17	CCDC144A	-2.96439	-0.0237872	0.00303288	0.974744	5.06599e-10	182		EpiXcan	ENSG00000279086.1	RP11-667F14.1	2.86795	0.102413	0.00413139	0.0811378	0.16186	512		Fusion	RP11-92G12.3	0.535	top1	0.33	4.6e-15	0.56	0.575
50K	ENSG00000228816.1	AK3P5	3.06389	0.0991632	0.00218478	0.162989	0.0200233	13		S-PrediXcan	ENSG00000226314.7	ZNF192P1	-2.96292	-0.768494	0.00304738	0.0250014	0.209509	3		EpiXcan	ENSG00000279811.1	RP11-862L9.2	2.86095	0.303714	0.00422369	0.0332725	0.464955	801		Fusion	RP11-439E19.10	0.327	bslmm	0.029	0.021	0.26152	0.794
50K	ENSG00000247324.2	RP11-510M2.2	-3.05501	-0.0951381	0.00225049	0.186507	0.0170687	13		S-PrediXcan	ENSG00000204920.10	ZNF155	-2.95817	-0.0458492	0.00309472	0.541607	1.38751e-16	59		EpiXcan	ENSG00000269486.2	CTC-360G5.9	-2.86024	-0.0473366	0.0042332	0.18346	6.00386e-05	2214		Fusion	LINC01355	0.317	bslmm	0.019	0.048	-1.51303	0.13
50K	ENSG00000103549.21	RNF40	-3.04938	-0.135888	0.00229317	0.104342	0.00883162	4		S-PrediXcan	ENSG00000276742.1	RP11-500G22.4	-2.95563	-0.0640306	0.00312032	0.320321	3.94751e-07	19		EpiXcan	ENSG00000257576.1	HSPD1P4	2.8575	0.134684	0.00426997	0.138443	0.56684	1020		Fusion	RP3-465N24.5	0.616	top1	0.46	3.4e-22	-2.598	0.00938
50K	ENSG00000156042.17	CFAP70	-3.04294	-0.109906	0.00234279	0.275097	1.02778e-07	13		S-PrediXcan	ENSG00000180574.3	EIF2S3L	-2.95202	-0.181357	0.00315703	0.125928	0.0607078	12		EpiXcan	ENSG00000116120.9	FARSB	2.85015	0.0501142	0.00436988	0.295748	0.470432	858		Fusion	RP1-118J21.25	0.208	blup	0.03	0.019	0.48331	0.629
50K	ENSG00000119685.19	TTLL5	-3.04277	-0.0925724	0.0023441	0.304642	5.51147e-05	25		S-PrediXcan	ENSG00000159445.12	THEM4	2.94345	0.118728	0.00324574	0.176897	2.825e-05	11		EpiXcan	ENSG00000004534.14	RBM6	2.85014	0.0223909	0.00436998	0.548386	3.42893e-14	755		Fusion	NBPF11	0.243	top1	0.14	9.5e-07	0.409	0.683
50K	ENSG00000268655.2	CTB-60B18.10	-3.04255	-0.0556008	0.0023458	0.336418	8.4007e-05	29		S-PrediXcan	ENSG00000166763.7	STRCP1	2.94312	0.0887406	0.00324921	0.391724	1.99825e-10	29		EpiXcan	ENSG00000171121.16	KCNMB3	-2.84839	-0.0615076	0.00439416	0.185672	0.00116223	740		Fusion	MRPS21	0.148	top1	0.074	0.00044	-0.804	0.421
50K	ENSG00000237135.1	DDX10P1	-3.03835	-0.204327	0.00237881	0.04672	0.659657	4		S-PrediXcan	ENSG00000253893.2	FAM85B	-2.94286	-0.0556901	0.003252	0.3476	2.58334e-09	26		EpiXcan	ENSG00000196968.10	FUT11	-2.8467	-0.113064	0.00441751	0.114189	0.00236757	630		Fusion	ESPNP	0.504	lasso	0.31	5.6e-14	0.32622	0.744
50K	ENSG00000140465.13	CYP1A1	3.03822	0.0566404	0.00237981	0.201937	1.15418e-05	10		S-PrediXcan	ENSG00000259163.1	RP11-1078H9.5	2.94267	0.0691733	0.00325391	0.435579	0.0279405	68		EpiXcan	ENSG00000225872.3	LINC01529	-2.84067	-0.0430069	0.00450191	0.227776	1.43648e-08	1784		Fusion	RP5-1139B12.3	0.221	blup	0.04	0.0077	1.9352	0.053
50K	ENSG00000137193.13	PIM1	-3.037	-0.633605	0.00238947	0.0304814	0.630172	4		S-PrediXcan	ENSG00000142937.11	RPS8	-2.94242	-0.206754	0.00325662	0.155341	0.00407821	13		EpiXcan	ENSG00000226855.1	RPSAP17	2.83762	0.0579599	0.00454518	0.215699	0.0101485	2015		Fusion	RP11-34P13.16	0.195	bslmm	0.068	0.00073	-0.38247	0.702
50K	ENSG00000198742.9	SMURF1	3.03596	0.417227	0.00239771	0.0534595	0.20686	3		S-PrediXcan	ENSG00000166260.10	COX11	-2.93797	-0.101564	0.00330365	0.304177	0.000275905	50		EpiXcan	ENSG00000204706.14	MAMDC2-AS1	2.83217	0.0563828	0.00462337	0.227326	0.415306	625		Fusion	RP11-338N10.1	0.367	top1	0.33	7.4e-15	-0.11	0.912
50K	ENSG00000121775.17	TMEM39B	-3.03357	-0.252439	0.0024168	0.0856999	0.891005	7		S-PrediXcan	ENSG00000175115.11	PACS1	2.93777	0.100944	0.00330585	0.186819	0.000173952	20		EpiXcan	ENSG00000183828.14	NUDT14	-2.83185	-0.0673785	0.00462802	0.182057	0.0234207	4212		Fusion	NBPF8	0.337	bslmm	0.33	7.6e-15	-0.54729	0.584
50K	ENSG00000254093.8	PINX1	-3.03294	-0.157557	0.00242187	0.119121	0.0145599	8		S-PrediXcan	ENSG00000132554.19	RGS22	2.93664	0.501655	0.00331792	0.0393362	0.764647	15		EpiXcan	ENSG00000105612.8	DNASE2	2.83171	0.614185	0.00463	0.0183572	0.903494	1174		Fusion	PFN1P2	0.592	lasso	0.22	8.2e-10	-7.5029	6.24e-14
50K	ENSG00000089847.12	ANKRD24	3.02973	0.169405	0.00244774	0.090637	0.470907	5		S-PrediXcan	ENSG00000280321.1	RP11-1110F20.1	-2.93311	-0.225643	0.00335581	0.064168	0.637622	9		EpiXcan	ENSG00000267543.1	RP11-666A8.7	-2.83145	-0.114743	0.00463379	0.169624	0.983214	3069		Fusion	RP5-1092A3.4	0.554	lasso	0.42	1e-19	-0.39738	0.691
50K	ENSG00000238279.1	BX470102.3	3.02914	0.184943	0.0024525	0.0848648	0.365094	10		S-PrediXcan	ENSG00000123737.12	EXOSC9	2.92669	0.243096	0.00342593	0.0855564	0.827142	13		EpiXcan	ENSG00000167325.14	RRM1	-2.82887	-0.0347424	0.00467122	0.348643	0.000778765	818		Fusion	NBPF10	0.286	top1	0.45	2.4e-21	1.589	0.112
50K	ENSG00000159111.12	MRPL10	-3.02792	-0.0938725	0.00246245	0.328796	8.68655e-06	31		S-PrediXcan	ENSG00000151445.15	VIPAS39	2.92273	0.28201	0.00346977	0.0865074	0.172626	10		EpiXcan	ENSG00000233327.10	USP32P2	2.8282	0.0277342	0.00468106	0.518657	5.48236e-21	1207		Fusion	RP1-178F15.4	0.723	top1	0.58	3.6e-30	-0.444	0.657
50K	ENSG00000162341.16	TPCN2	3.0274	0.161043	0.00246669	0.121061	0.13848	12		S-PrediXcan	ENSG00000273179.1	RP11-20I20.4	-2.91741	-0.169034	0.00352954	0.178557	0.00222228	18		EpiXcan	ENSG00000166260.10	COX11	-2.82481	-0.0341082	0.00473088	0.402056	0.00763906	1160		Fusion	RP11-156E8.1	0.523	top1	0.39	5.7e-18	0.593	0.553
50K	ENSG00000241720.2	RP4-735C1.4	3.02466	0.101209	0.00248914	0.181397	0.000194724	10		S-PrediXcan	ENSG00000231842.1	RP11-527F13.1	-2.91697	-0.314241	0.00353447	0.0365868	0.986046	7		EpiXcan	ENSG00000213892.11	CEACAM16	-2.82425	-0.131849	0.00473914	0.0702228	0.749466	2079		Fusion	RP4-758J18.13	0.281	bslmm	0.024	0.031	-0.09323	0.926
50K	ENSG00000173295.7	FAM86B3P	3.02218	0.106298	0.00250958	0.220548	0.000204308	13		S-PrediXcan	ENSG00000107864.14	CPEB3	-2.91659	-0.289287	0.00353879	0.0783878	0.0261983	16		EpiXcan	ENSG00000246263.2	UBR5-AS1	2.8221	0.163447	0.00477109	0.0714764	0.304179	2318		Fusion	RP5-1024N4.4	0.496	enet	0.4	1.4e-18	-0.80636	0.42
50K	ENSG00000127957.17	PMS2P3	3.01973	0.396491	0.00253	0.0471212	0.239209	1		S-PrediXcan	ENSG00000104835.14	SARS2	-2.91496	-0.140667	0.00355735	0.159465	6.59764e-05	14		EpiXcan	ENSG00000226232.8	NPIPB14P	2.81768	0.0292854	0.00483724	0.451312	4.39229e-12	1243		Fusion	RP11-54O7.17	0.447	lasso	0.27	5.5e-12	-0.3456	0.73
50K	ENSG00000255042.3	RP11-347H15.5	3.01554	0.0524237	0.00256519	0.202996	2.48e-07	3		S-PrediXcan	ENSG00000108244.16	KRT23	-2.91277	-0.383202	0.00358239	0.100651	0.884867	19		EpiXcan	ENSG00000237276.8	ANO7L1	2.80939	0.0466619	0.00496358	0.284863	0.0017968	3103		Fusion	GTF2IP20	0.4	top1	0.17	6.4e-08	0.911	0.362
50K	ENSG00000204338.8	CYP21A1P	-3.01183	-0.0416316	0.00259675	0.485606	3.81334e-14	25		S-PrediXcan	ENSG00000235574.1	AC073150.6	-2.90689	-0.116527	0.00365041	0.147543	0.0526379	14		EpiXcan	ENSG00000135679.22	MDM2	-2.80731	-0.188659	0.00499569	0.0396869	0.959001	1267		Fusion	RP11-190A12.8	0.35	lasso	0.51	2.3e-25	-0.947	0.344
50K	ENSG00000249908.2	BRD9P2	3.00945	0.146384	0.00261724	0.0760061	0.501384	9		S-PrediXcan	ENSG00000226686.7	LINC01535	2.90677	0.034613	0.00365186	0.663573	1.07128e-19	77		EpiXcan	ENSG00000272630.1	RP11-344N10.5	2.80728	0.0925288	0.00499625	0.112022	0.00246849	668		Fusion	RP11-378J18.8	0.426	top1	0.33	1.1e-14	0.061	0.951
50K	ENSG00000270720.1	RP11-84C13.2	3.00804	0.118767	0.00262934	0.227778	0.00129549	17		S-PrediXcan	ENSG00000064692.18	SNCAIP	2.89905	0.458687	0.0037429	0.0524145	0.412529	5		EpiXcan	ENSG00000197183.14	NOL4L	-2.80658	-0.0743337	0.00500699	0.183239	0.00987592	1145		Fusion	RP11-295M18.6	0.459	lasso	0.27	5.2e-12	1.43702	0.151
50K	ENSG00000182054.9	IDH2	-3.00407	-0.208476	0.00266393	0.133689	0.0181945	8		S-PrediXcan	ENSG00000213462.4	ERV3-1	2.89574	0.0912139	0.00378264	0.318617	5.98239e-08	34		EpiXcan	ENSG00000126091.19	ST3GAL3	2.80445	0.175105	0.00504028	0.0516683	0.27736	1805		Fusion	RP11-17E13.2	0.514	lasso	0.36	2.8e-16	-1.15171	0.249
50K	ENSG00000275318.1	RP11-526D8.11	-3.00066	-0.15592	0.00269393	0.0745603	0.00205517	3		S-PrediXcan	ENSG00000226516.7	FAM138B	-2.89419	-0.128371	0.00380142	0.185849	0.956285	36		EpiXcan	ENSG00000198060.9	2022-03-05	-2.80411	-0.0518131	0.00504564	0.224362	0.0638117	776		Fusion	RP11-385F5.5	0.264	blup	0.046	0.0046	-0.78299	0.434
50K	ENSG00000125965.8	GDF5	-2.99964	-0.699637	0.002703	0.0135455	0.5413	1		S-PrediXcan	ENSG00000168993.14	CPLX1	2.89032	0.0482993	0.00384846	0.458866	5.09984e-13	43		EpiXcan	ENSG00000050767.15	COL23A1	-2.80265	-0.0849269	0.00506841	0.198144	0.769021	3767		Fusion	NBPF26	0.837	bslmm	0.61	4e-32	-1.98556	0.0471
50K	ENSG00000073861.2	TBX21	-2.9985	-0.0942655	0.00271308	0.184413	0.00421891	20		S-PrediXcan	ENSG00000095787.21	WAC	2.88976	1.86846	0.00385542	0.0188493	0.389686	3		EpiXcan	ENSG00000165943.4	MOAP1	2.80069	0.225552	0.00509934	0.0626402	0.873434	1951		Fusion	RP11-466F5.10	0.302	blup	0.046	0.0046	-1.14369	0.253
50K	ENSG00000082258.12	CCNT2	2.99174	0.217553	0.00277391	0.0606697	0.0576315	2		S-PrediXcan	ENSG00000165078.12	CPA6	-2.88765	-0.0536063	0.00388128	0.512818	0.0900898	81		EpiXcan	ENSG00000226133.6	RP4-683M8.2	2.79999	0.142941	0.00511035	0.108131	0.619374	936		Fusion	RP11-357P18.2	0.187	bslmm	0.044	0.0058	0.61209	0.54
50K	ENSG00000267769.1	CTB-50L17.9	2.99166	0.0354482	0.00277468	0.443082	4.69372e-17	10		S-PrediXcan	ENSG00000152240.12	HAUS1	2.88758	0.0822469	0.00388223	0.467358	3.33883e-09	58		EpiXcan	ENSG00000225282.1	AP000350.6	-2.7993	-0.0352275	0.00512129	0.294408	2.74717e-11	1877		Fusion	CH17-472G23.1	0.394	lasso	0.2	6.3e-09	-2.09483	0.0362
50K	ENSG00000114354.13	TFG	2.98884	0.08058	0.00280043	0.292846	1.60203e-05	17		S-PrediXcan	ENSG00000136720.6	HS6ST1	2.88657	0.268619	0.00389467	0.124543	0.767972	13		EpiXcan	ENSG00000186919.12	ZACN	-2.79799	-0.295466	0.00514212	0.0516499	0.305467	3124		Fusion	RNVU1-19	0.233	lasso	0.18	3.6e-08	-2.14823	0.0317
50K	ENSG00000273356.1	LINC02019	2.98659	0.267979	0.0028211	0.0268452	0.419527	2		S-PrediXcan	ENSG00000278107.1	RP11-162A12.4	2.88413	0.482118	0.003925	0.033904	0.710251	3		EpiXcan	ENSG00000170776.21	AKAP13	2.79666	0.29271	0.00516344	0.0243274	0.633577	1880		Fusion	RP11-504P24.9	0.186	lasso	0.21	2.9e-09	-0.985	0.325
50K	ENSG00000277200.1	RP11-74E22.8	2.9842	0.0485525	0.00284325	0.34342	1.10928e-13	6		S-PrediXcan	ENSG00000099984.11	GSTT2	2.88133	0.0261932	0.00396003	0.534746	2.03881e-24	15		EpiXcan	ENSG00000273024.5	INTS4P2	2.7953	0.0858562	0.0051852	0.211664	0.000229845	1098		Fusion	LINC00624	0.27	top1	0.21	1.5e-09	1.307	0.191
50K	ENSG00000151694.12	ADAM17	-2.98004	-0.163291	0.00288212	0.136585	0.566325	15		S-PrediXcan	ENSG00000162692.10	VCAM1	2.87889	0.11032	0.0039908	0.155706	0.000695838	18		EpiXcan	ENSG00000157429.15	ZNF19	-2.79528	-0.0299333	0.00518555	0.538199	0.610308	1305		Fusion	RP11-60A14.1	0.729	top1	0.27	7.1e-12	1.922	0.0546
50K	ENSG00000127507.17	ADGRE2	2.97963	0.609536	0.002886	0.0222304	0.941917	1		S-PrediXcan	ENSG00000110536.13	PTPMT1	-2.87801	-0.462483	0.00400189	0.0763902	0.269299	7		EpiXcan	ENSG00000248508.6	SRP14-AS1	2.79299	0.0330339	0.00522227	0.39057	2.16952e-09	1204		Fusion	RP4-758J24.6	0.261	bslmm	0.13	2.3e-06	0.96851	0.333
50K	ENSG00000124602.9	UNC5CL	2.97195	0.714657	0.00295913	0.0358	0.747401	4		S-PrediXcan	ENSG00000235513.1	RP4-756G23.5	2.87556	0.15456	0.0040331	0.116412	0.0633059	26		EpiXcan	ENSG00000177697.17	CD151	-2.79065	-0.0388065	0.00526028	0.337748	4.6925e-05	3112		Fusion	CCDC163	0.738	top1	0.77	3.7e-50	-1.167	0.243
50K	ENSG00000225484.6	NUTM2B-AS1	2.9717	0.0560797	0.00296157	0.326314	0.00317873	26		S-PrediXcan	ENSG00000127990.15	SGCE	-2.87332	-0.172616	0.00406177	0.170642	0.0734055	22		EpiXcan	ENSG00000221923.8	ZNF880	2.7904	0.0284024	0.00526431	0.47965	2.16612e-10	1683		Fusion	CH17-118O6.6	0.69	enet	0.37	9.6e-17	3.65254	0.00026
50K	ENSG00000164032.11	H2AFZ	-2.96825	-0.357451	0.002995	0.0237087	0.656679	1		S-PrediXcan	ENSG00000273055.1	CTB-13F3.1	2.86175	0.504454	0.00421308	0.0460798	0.777215	4		EpiXcan	ENSG00000270231.3	NBPF8	-2.78663	-0.0606564	0.00532585	0.379962	0.00513373	446		Fusion	RP11-122G18.11	0.287	lasso	0.23	3.3e-10	-0.32218	0.747
50K	ENSG00000204540.10	PSORS1C1	-2.96725	-0.0245753	0.00300475	0.741022	8.40476e-17	63		S-PrediXcan	ENSG00000188388.10	GOLGA6L3	-2.8561	-0.0365247	0.00428874	0.527173	8.12338e-07	54		EpiXcan	ENSG00000228812.7	LAMA5-AS1	-2.78619	-0.0665995	0.00533316	0.175565	0.0155142	6231		Fusion	RP11-63G10.4	0.268	top1	0.13	3.5e-06	0.875	0.382
50K	ENSG00000255142.1	AP006621.6	-2.96249	-0.0766196	0.00305163	0.202059	4.8932e-06	6		S-PrediXcan	ENSG00000160307.9	S100B	2.85576	0.166272	0.00429346	0.136519	3.6715e-06	6		EpiXcan	ENSG00000164440.14	TXLNB	-2.77904	-0.0650171	0.00545191	0.183001	0.139728	979		Fusion	RP11-328D5.4	0.535	lasso	0.3	1.6e-13	-4.63247	3.61e-06
50K	ENSG00000280107.1	AL022393.9	-2.96076	-0.092013	0.00306881	0.133265	0.0396714	9		S-PrediXcan	ENSG00000280053.1	RP11-61K12.2	2.85434	0.117171	0.00431267	0.218551	0.573239	27		EpiXcan	ENSG00000273018.5	CTD-2303H24.2	2.77698	0.0299382	0.00548669	0.469933	7.5027e-17	1194		Fusion	FARP2	0.344	top1	0.15	7.5e-07	0.416	0.677
50K	ENSG00000119396.10	RAB14	-2.96048	-0.169089	0.00307164	0.123423	0.0306212	7		S-PrediXcan	ENSG00000198039.11	ZNF273	-2.85231	-0.102359	0.00434024	0.315602	1.13436e-07	41		EpiXcan	ENSG00000138107.12	ACTR1A	2.77661	0.0222426	0.00549294	0.55698	0.502117	1024		Fusion	MDH1	0.188	top1	0.12	9.1e-06	0.443	0.658
50K	ENSG00000254461.1	RP11-755F10.3	-2.9525	-0.085682	0.00315209	0.188595	0.00305789	11		S-PrediXcan	ENSG00000248375.1	RP11-177B4.1	-2.85229	-0.0737242	0.00434059	0.18579	0.000708117	48		EpiXcan	ENSG00000213077.5	FAM106A	2.77473	0.0273088	0.00552473	0.538569	5.84214e-22	1182		Fusion	MARCO	0.332	enet	0.22	6.6e-10	0.56408	0.573
50K	ENSG00000272656.1	RP11-219D15.3	-2.95186	-0.0681242	0.00315869	0.13697	8.63198e-05	2		S-PrediXcan	ENSG00000135541.20	AHI1	-2.85157	-0.0607607	0.00435034	0.533592	5.22374e-20	41		EpiXcan	ENSG00000124444.15	ZNF576	-2.76432	-0.0739422	0.00570424	0.198078	0.983222	1368		Fusion	CPS1	0.465	bslmm	0.37	5.8e-17	-0.72186	0.47
50K	ENSG00000183527.11	PSMG1	2.94833	0.111803	0.00319494	0.211586	1.83263e-07	6		S-PrediXcan	ENSG00000100403.11	ZC3H7B	2.84891	0.202961	0.00438687	0.159622	0.427684	19		EpiXcan	ENSG00000274653.1	RP11-347C12.11	-2.75604	-0.0675361	0.00585057	0.207636	0.56172	1123		Fusion	NDUFS1	0.272	blup	0.072	0.00051	-0.58773	0.557
50K	ENSG00000258414.1	RP11-356O9.1	2.94705	0.300954	0.00320824	0.0520514	0.586865	7		S-PrediXcan	ENSG00000272630.1	RP11-344N10.5	2.84715	0.0799614	0.00441129	0.251194	3.45508e-05	30		EpiXcan	ENSG00000243746.1	EEF1A1P10	-2.75155	-0.108246	0.00593145	0.127666	0.942414	437		Fusion	VRK2	0.18	bslmm	0.042	0.0065	1.10722	0.268
50K	ENSG00000184162.14	NR2C2AP	-2.94607	-0.395669	0.00321844	0.04761	0.465305	4		S-PrediXcan	ENSG00000255585.3	RP11-188C12.2	2.84446	0.235826	0.00444872	0.205439	0.241528	41		EpiXcan	ENSG00000159905.14	ZNF221	2.75058	0.251634	0.00594905	0.0466155	0.798925	1654		Fusion	LY75	0.377	top1	0.27	4.2e-12	2.569	0.0102
50K	ENSG00000172803.17	SNX32	-2.9456	-0.127486	0.00322326	0.111986	0.0591681	4		S-PrediXcan	ENSG00000188095.4	MESP2	2.84152	0.0774251	0.00448993	0.400973	0.00510863	51		EpiXcan	ENSG00000104823.8	ECH1	-2.74472	-0.0944061	0.00605632	0.109598	0.325422	2164		Fusion	CASP8	0.249	top1	0.29	4.7e-13	6.783	1.18e-11
50K	ENSG00000180279.6	LINC01869	2.94096	0.0787243	0.00327196	0.193046	0.263515	19		S-PrediXcan	ENSG00000140807.6	NKD1	-2.8399	-0.0671955	0.00451278	0.62611	0.0774913	74		EpiXcan	ENSG00000182272.11	B4GALNT4	2.74167	0.0838161	0.00611275	0.1389	0.59568	2250		Fusion	POLR1A	0.344	lasso	0.081	0.00023	-0.50653	0.612
50K	ENSG00000242908.6	AADACL2-AS1	2.93445	0.12561	0.0033414	0.175946	0.00336735	11		S-PrediXcan	ENSG00000261652.2	C15orf65	2.83959	0.0831586	0.00451719	0.411446	0.00804428	58		EpiXcan	ENSG00000278893.1	RP11-229O3.1	2.73693	0.0568845	0.00620157	0.143745	5.90601e-06	405		Fusion	STON1-GTF2A1L	0.403	top1	0.33	6.7e-15	0.174	0.862
50K	ENSG00000244327.1	RP11-383G6.3	2.93182	0.0872456	0.00336982	0.113837	0.00525941	9		S-PrediXcan	ENSG00000167881.14	SRP68	2.83684	0.162003	0.00455625	0.168562	0.000111844	11		EpiXcan	ENSG00000166321.13	NUDT13	-2.73136	-0.0221186	0.00630731	0.356634	6.268e-11	664		Fusion	CYBRD1	0.422	enet	0.29	7e-13	4.49235	7.04e-06
50K	ENSG00000138382.14	METTL5	2.92596	0.512851	0.003434	0.0239102	0.861553	1		S-PrediXcan	ENSG00000185885.15	IFITM1	-2.83662	-0.327179	0.00455944	0.115066	0.518942	8		EpiXcan	ENSG00000278484.1	RP11-95I16.6	-2.73043	-0.0502146	0.0063251	0.345064	0.234243	796		Fusion	FKBP7	0.146	enet	0.067	0.00079	-1.26942	0.204
50K	ENSG00000277791.4	PSMB3	-2.92435	-0.192444	0.00345182	0.152408	0.00560289	12		S-PrediXcan	ENSG00000006071.12	ABCC8	-2.835	-0.105166	0.00458252	0.374297	1.06748e-08	15		EpiXcan	ENSG00000136819.15	C9orf78	-2.72531	-0.0445461	0.00642411	0.476078	0.956204	3120		Fusion	DDX1	0.424	bslmm	0.17	8.1e-08	-0.6615	0.508
50K	ENSG00000029153.14	ARNTL2	-2.92011	-0.160761	0.00349911	0.125447	0.143266	16		S-PrediXcan	ENSG00000224261.2	RPSAP18	2.83474	0.377608	0.00458623	0.0398617	0.711882	3		EpiXcan	ENSG00000170276.5	HSPB2	2.72102	0.156919	0.00650807	0.0567453	0.828903	398		Fusion	RIF1	0.289	lasso	0.32	1.3e-14	-1.03605	0.3
50K	ENSG00000164082.14	GRM2	-2.91932	-0.455642	0.003508	0.0235593	0.906875	1		S-PrediXcan	ENSG00000230896.1	RP11-767N6.7	-2.8328	-0.0981557	0.00461415	0.18837	0.162059	49		EpiXcan	ENSG00000187860.10	CCDC157	-2.72019	-0.0626482	0.00652442	0.209078	0.787857	1417		Fusion	COL4A4	0.251	bslmm	0.066	0.00087	-1.13946	0.255
50K	ENSG00000226232.8	NPIPB14P	2.91035	0.0608574	0.0036102	0.312462	1.34327e-05	18		S-PrediXcan	ENSG00000233396.7	LINC01719	2.83183	0.128965	0.00462827	0.129929	0.128353	11		EpiXcan	ENSG00000026950.16	BTN3A1	2.71539	0.0228765	0.00661983	0.545346	1.71125e-15	1386		Fusion	NCOA1	0.221	blup	0.059	0.0015	2.82466	0.00473
50K	ENSG00000183474.15	GTF2H2C	2.90943	0.116678	0.0036209	0.098021	0.00128394	8		S-PrediXcan	ENSG00000251661.3	RP11-326C3.11	2.82544	0.0541073	0.00472165	0.400919	7.534e-14	17		EpiXcan	ENSG00000171241.8	SHCBP1	2.70596	0.0952666	0.00681063	0.0896192	0.590313	121		Fusion	CAD	0.204	lasso	0.079	0.00027	-1.59658	0.11
50K	ENSG00000158006.13	PAFAH2	-2.9085	-0.0965705	0.00363169	0.163991	0.139062	19		S-PrediXcan	ENSG00000267769.1	CTB-50L17.9	2.82498	0.0340728	0.00472843	0.563119	1.95575e-19	56		EpiXcan	ENSG00000239335.4	LLPH-AS1	2.7045	0.017989	0.00684082	0.636532	1.46046e-27	732		Fusion	NLRC4	0.161	lasso	0.076	0.00036	-0.90611	0.365
50K	ENSG00000260075.1	NSFP1	2.90691	0.168176	0.00365016	0.0389164	0.337221	3		S-PrediXcan	ENSG00000207561.1	MIR635	2.82076	0.153917	0.00479101	0.145466	0.187243	18		EpiXcan	ENSG00000124116.18	WFDC3	-2.70391	-0.025173	0.00685295	0.810679	1.3221e-11	1474		Fusion	MSH2	0.446	lasso	0.36	1.4e-16	0.85272	0.394
50K	ENSG00000254510.1	RP11-867G23.10	-2.90549	-0.11449	0.00366678	0.126832	0.0173983	9		S-PrediXcan	ENSG00000165661.16	QSOX2	-2.82049	-0.163728	0.004795	0.353382	4.43278e-05	31		EpiXcan	ENSG00000273186.1	RP11-339B21.10	2.70321	0.10265	0.00686729	0.106687	0.0425746	2413		Fusion	CENPA	0.234	enet	0.11	2.1e-05	-1.9202	0.0548
50K	ENSG00000276449.1	AC004076.5	-2.90391	-0.0586179	0.00368537	0.265908	8.96077e-07	10		S-PrediXcan	ENSG00000090316.15	MAEA	2.81864	0.0350575	0.00482271	0.716925	1.89703e-21	63		EpiXcan	ENSG00000064692.18	SNCAIP	2.70175	0.123421	0.00689754	0.0636923	0.365971	707		Fusion	PDE1A	0.225	bslmm	0.019	0.051	-0.05156	0.959
50K	ENSG00000196550.10	FAM72A	-2.90161	-0.296709	0.00371255	0.0451194	0.364688	2		S-PrediXcan	ENSG00000248508.6	SRP14-AS1	2.81416	0.0541252	0.00489055	0.460002	1.15545e-13	85		EpiXcan	ENSG00000167881.14	SRP68	2.69865	0.0664267	0.00696209	0.133531	0.000652273	3156		Fusion	MOGS	0.188	enet	0.17	1e-07	0.87082	0.384
50K	ENSG00000227788.1	MTCO3P43	2.8995	0.133725	0.00373762	0.0866002	0.391577	7		S-PrediXcan	ENSG00000146469.12	VIP	-2.8106	-0.0951726	0.00494495	0.429343	0.000144027	62		EpiXcan	ENSG00000280321.1	RP11-1110F20.1	-2.697	-0.149116	0.00699683	0.0633551	0.220554	955		Fusion	MRPL19	0.436	enet	0.26	1.5e-11	2.16195	0.0306
50K	ENSG00000231561.2	CEACAMP5	2.89864	0.1057	0.00374791	0.117348	0.0567547	6		S-PrediXcan	ENSG00000225872.3	LINC01529	-2.80528	-0.0727615	0.00502726	0.228912	1.18969e-07	14		EpiXcan	ENSG00000273295.1	AP000350.5	-2.69698	-0.0195027	0.00699713	0.645184	1.78248e-30	1871		Fusion	WDR75	0.129	lasso	0.071	0.00057	NA	NA
50K	ENSG00000161958.10	FGF11	2.89776	0.262493	0.00375839	0.05594	0.746369	2		S-PrediXcan	ENSG00000100106.19	TRIOBP	-2.80277	-0.105005	0.00506662	0.213878	0.00056648	21		EpiXcan	ENSG00000169224.12	GCSAML	-2.69642	-0.188061	0.00700882	0.0535872	0.935431	1566		Fusion	GLS	0.216	top1	0.072	0.0005	-2.891	0.00384
50K	ENSG00000140262.17	TCF12	2.89736	0.536044	0.00376313	0.031071	0.679914	2		S-PrediXcan	ENSG00000215817.5	ZC3H11B	2.80264	0.0806682	0.00506869	0.189329	0.0189741	32		EpiXcan	ENSG00000140265.12	ZSCAN29	-2.69503	-0.0478824	0.00703813	0.239091	0.0609456	283		Fusion	DNAH6	0.302	lasso	0.3	1.8e-13	-0.25721	0.797
50K	ENSG00000251008.1	ORAOV1P1	2.89734	0.258269	0.00376338	0.0374059	0.98825	3		S-PrediXcan	ENSG00000215795.2	RP11-488L18.3	-2.80146	-0.0601325	0.00508717	0.301983	3.92696e-09	36		EpiXcan	ENSG00000157322.17	CLEC18A	2.69461	0.0222706	0.00704715	0.595957	1.8757e-23	1241		Fusion	ZNF142	0.245	enet	0.053	0.0026	1.44252	0.149
50K	ENSG00000228078.1	HLA-U	2.89191	0.0353506	0.00382908	0.31588	0.00787105	38		S-PrediXcan	ENSG00000218537.1	MIF-AS1	-2.79842	-0.0251544	0.00513528	0.718056	9.28112e-37	42		EpiXcan	ENSG00000262468.5	LINC01569	2.68915	0.0795179	0.00716338	0.133287	0.0826805	3011		Fusion	IL18R1	0.139	blup	0.019	0.052	-1.26661	0.205
50K	ENSG00000117834.12	SLC5A9	2.89095	0.201725	0.0038408	0.077876	0.0826147	4		S-PrediXcan	ENSG00000231367.5	AC016995.3	-2.79757	-0.273046	0.00514889	0.131989	0.373046	19		EpiXcan	ENSG00000225465.8	RFPL1S	-2.68889	-0.840032	0.007169	0.0118356	0.850001	1422		Fusion	UXS1	0.307	bslmm	0.075	0.00038	-0.08826	0.93
50K	ENSG00000124942.13	AHNAK	-2.88883	-0.343413	0.00386681	0.0664916	0.95855	7		S-PrediXcan	ENSG00000171700.13	RGS19	-2.79639	-0.112796	0.0051677	0.395108	1.6086e-05	51		EpiXcan	ENSG00000258365.1	RP11-1105G2.3	2.68815	0.279821	0.007185	0.0604539	0.558708	1356		Fusion	HDLBP	0.474	bslmm	0.29	9.4e-13	-0.21682	0.828
50K	ENSG00000140905.10	GCSH	2.88717	0.171911	0.00388725	0.197997	0.00365743	8		S-PrediXcan	ENSG00000280107.1	AL022393.9	-2.79432	-0.105832	0.00520095	0.189544	0.0851943	43		EpiXcan	ENSG00000014914.20	MTMR11	2.68727	0.0659925	0.00720385	0.151375	0.00459184	1188		Fusion	PASK	0.358	lasso	0.18	5.2e-08	-0.64386	0.52
50K	ENSG00000072135.12	PTPN18	2.88494	0.384239	0.00391482	0.0488297	0.579848	5		S-PrediXcan	ENSG00000277840.1	RP11-103B5.4	2.78834	0.115211	0.00529788	0.224317	0.152972	24		EpiXcan	ENSG00000226015.2	CCT8P1	2.6816	0.0829739	0.00732711	0.162385	0.423185	842		Fusion	TAF1B	0.674	top1	0.46	9.3e-22	1.63	0.103
50K	ENSG00000140265.12	ZSCAN29	-2.88055	-0.0950944	0.00396985	0.120053	0.00290692	4		S-PrediXcan	ENSG00000130312.6	MRPL34	2.78733	0.0824304	0.00531446	0.397762	2.97165e-13	23		EpiXcan	ENSG00000178201.4	VN1R1	-2.67027	-0.0728325	0.00757892	0.130252	0.033589	1124		Fusion	STRN	0.254	bslmm	0.029	0.021	-0.95165	0.341
50K	ENSG00000174915.11	PTDSS2	2.87953	0.122581	0.00398273	0.126415	0.0235996	4		S-PrediXcan	ENSG00000224920.1	TACC1P1	2.78614	0.695843	0.00533405	0.0246594	0.314527	2		EpiXcan	ENSG00000043355.11	ZIC2	2.66966	0.177481	0.00759289	0.0425473	0.292745	572		Fusion	RMDN2	0.503	lasso	0.13	2.6e-06	-1.30764	0.191
50K	ENSG00000204644.9	ZFP57	2.87945	0.0285042	0.00398374	0.42734	1.62868e-15	11		S-PrediXcan	ENSG00000128272.14	ATF4	2.78558	0.187205	0.0053432	0.299708	0.0561552	30		EpiXcan	ENSG00000223496.2	EXOSC6	2.66704	0.0179147	0.00765217	0.69641	9.21484e-24	1179		Fusion	COX7A2L	0.162	bslmm	0.039	0.0086	-1.22301	0.221
50K	ENSG00000166763.7	STRCP1	2.87681	0.0818585	0.00401719	0.214424	6.56689e-06	4		S-PrediXcan	ENSG00000081051.7	AFP	-2.78531	-0.129288	0.00534765	0.171399	0.231041	33		EpiXcan	ENSG00000159915.12	ZNF233	-2.66663	-0.0749493	0.0076617	0.214829	0.329459	1975		Fusion	LDAH	0.389	lasso	0.17	1e-07	-1.39419	0.163
50K	ENSG00000267136.1	RP11-53B2.3	2.87268	0.295246	0.00407	0.0280654	0.804569	1		S-PrediXcan	ENSG00000171357.5	LURAP1	2.78458	0.111397	0.00535967	0.193743	0.00106445	16		EpiXcan	ENSG00000115364.13	MRPL19	2.66527	0.0291851	0.0076926	0.346006	3.81214e-08	1085		Fusion	DNAH7	0.321	lasso	0.21	2.1e-09	0.39875	0.69
50K	ENSG00000244738.1	RP11-373E16.3	-2.86786	-0.401267	0.00413264	0.0292998	0.351115	4		S-PrediXcan	ENSG00000264044.1	RP11-192H23.7	2.78246	0.0680545	0.00539491	0.520592	0.00867372	79		EpiXcan	ENSG00000270696.1	RP11-342K6.1	-2.66339	-0.0259004	0.00773577	0.394709	7.95709e-14	1082		Fusion	CPSF3	0.206	blup	0.027	0.024	-1.86739	0.0618
50K	ENSG00000119408.16	NEK6	-2.85727	-0.771542	0.00427304	0.0136623	0.0203677	3		S-PrediXcan	ENSG00000166275.15	BORCS7	2.78188	0.067537	0.00540448	0.287504	3.3317e-07	27		EpiXcan	ENSG00000141404.15	GNAL	2.66319	0.0526667	0.0077404	0.256593	0.00134502	1253		Fusion	ZRANB3	0.231	bslmm	0.028	0.023	2.69638	0.00701
50K	ENSG00000255398.2	HCAR3	-2.85708	-0.205806	0.00427559	0.0578947	0.162087	2		S-PrediXcan	ENSG00000235908.1	RHOA-IT1	2.77809	0.108915	0.00546797	0.164617	0.0145774	41		EpiXcan	ENSG00000151445.15	VIPAS39	2.65859	0.132833	0.00784693	0.0802998	0.459512	1864		Fusion	MTERF4	0.39	top1	0.14	1.2e-06	1.892	0.0585
50K	ENSG00000061455.10	PRDM6	-2.85539	-0.237032	0.00429843	0.0520645	0.434616	4		S-PrediXcan	ENSG00000165475.13	CRYL1	-2.77227	-0.182668	0.00556662	0.17009	0.000333929	14		EpiXcan	ENSG00000136059.14	VILL	2.65852	0.119147	0.00784836	0.0774142	0.284373	912		Fusion	PAX8	0.495	top1	0.4	1.8e-18	0.233	0.816
50K	ENSG00000243749.1	TMEM35B	2.85061	0.932099	0.00436348	0.0380736	0.648396	4		S-PrediXcan	ENSG00000132507.17	EIF5A	2.77141	0.194812	0.00558138	0.222326	3.63357e-05	22		EpiXcan	ENSG00000235831.6	BHLHE40-AS1	-2.65374	-0.118399	0.00796058	0.0806824	0.413565	1841		Fusion	POLR1B	0.701	enet	0.59	7.1e-31	-0.91721	0.359
50K	ENSG00000151532.13	VTI1A	-2.84776	-0.159214	0.00440283	0.144134	0.298848	14		S-PrediXcan	ENSG00000273295.1	AP000350.5	-2.76647	-0.0268222	0.00566668	0.667657	1.46751e-35	35		EpiXcan	ENSG00000248375.1	RP11-177B4.1	-2.65335	-0.0426569	0.0079698	0.230523	0.000615549	538		Fusion	PSD4	0.267	top1	0.21	1.6e-09	-0.972	0.331
50K	ENSG00000065833.8	ME1	2.84636	0.349115	0.00442219	0.0480571	0.772143	5		S-PrediXcan	ENSG00000089163.4	SIRT4	2.76578	0.214528	0.00567872	0.238784	0.0131651	47		EpiXcan	ENSG00000205323.8	SARNP	2.6514	0.0583373	0.00801585	0.311866	0.345434	905		Fusion	ORMDL1	0.246	top1	0.16	1.8e-07	0.328	0.743
50K	ENSG00000163319.10	MRPS18C	-2.84476	-0.495261	0.00444443	0.0349543	0.621176	2		S-PrediXcan	ENSG00000279168.2	RP11-514P8.10	2.76526	0.0985593	0.00568779	0.185184	0.0405468	14		EpiXcan	ENSG00000166763.7	STRCP1	2.65007	0.0280432	0.00804745	0.471404	5.12631e-06	292		Fusion	NDUFA10	0.586	lasso	0.28	1e-12	0.30238	0.762
50K	ENSG00000260455.1	NBAT1	2.84248	0.0901291	0.00447641	0.170874	0.00982844	11		S-PrediXcan	ENSG00000243280.2	RP11-477G18.2	-2.76525	-0.0733959	0.00568795	0.272101	0.000775625	48		EpiXcan	ENSG00000238082.1	AC009948.7	2.64931	0.0503942	0.00806556	0.262558	0.527264	707		Fusion	IMMT	0.131	blup	0.081	0.00023	0.27768	0.781
50K	ENSG00000006016.10	CRLF1	2.84199	0.0480167	0.00448332	0.264263	0.00748419	20		S-PrediXcan	ENSG00000273024.5	INTS4P2	2.76252	0.071401	0.00573563	0.199126	0.000331819	35		EpiXcan	ENSG00000134201.10	GSTM5	2.64752	0.0264594	0.00810853	0.489269	6.0695e-09	2466		Fusion	MRPL35	0.266	blup	0.099	5.1e-05	1.07168	0.284
50K	ENSG00000152253.8	SPC25	-2.83829	-0.0795578	0.0045356	0.141187	0.000206104	2		S-PrediXcan	ENSG00000183741.11	CBX6	2.75786	0.121267	0.00581818	0.253815	0.00638866	26		EpiXcan	ENSG00000170160.17	CCDC144A	-2.64343	-0.017228	0.008207	0.871268	0.00231277	1670		Fusion	TTLL4	0.203	blup	0.093	8.3e-05	-0.86945	0.385
50K	ENSG00000088340.15	FER1L4	2.83716	0.46287	0.00455162	0.0210055	0.469656	4		S-PrediXcan	ENSG00000227188.1	MGAT3-AS1	-2.75312	-0.833196	0.0059031	0.0163451	0.0328659	2		EpiXcan	ENSG00000004142.11	POLDIP2	2.63572	0.44121	0.008396	0.0500095	0.0820247	1023		Fusion	USP37	0.175	enet	0.088	0.00013	0.13179	0.895
50K	ENSG00000168612.4	ZSWIM1	2.8371	0.245602	0.00455247	0.0676616	0.0526347	2		S-PrediXcan	ENSG00000261349.1	RP3-465N24.5	-2.75217	-0.0255023	0.00592025	0.743537	1.50155e-19	100		EpiXcan	ENSG00000109861.15	CTSC	2.63118	0.287194	0.00850889	0.0187615	0.920978	401		Fusion	HTR2B	0.471	bslmm	0.16	2.7e-07	-1.43202	0.152
50K	ENSG00000204538.3	PSORS1C2	-2.83441	-0.0287966	0.0045911	0.48864	9.28405e-13	27		S-PrediXcan	ENSG00000072682.18	P4HA2	-2.75192	-0.297873	0.0059247	0.129333	0.526008	23		EpiXcan	ENSG00000273372.1	SFTPD-AS1	2.63051	0.0976802	0.00852561	0.233147	0.651703	2003		Fusion	TSGA10	0.411	lasso	0.31	5.3e-14	-1.67413	0.0941
50K	ENSG00000247271.6	ZBED5-AS1	2.82772	0.0860612	0.00468813	0.219923	4.86373e-08	4		S-PrediXcan	ENSG00000245680.9	ZNF585B	2.75168	0.109384	0.00592896	0.212521	0.000188554	52		EpiXcan	ENSG00000245711.2	NADK2-AS1	2.6301	0.54457	0.008536	0.0188011	0.110331	906		Fusion	GCC2	0.461	lasso	0.37	1.1e-16	1.80012	0.0718
50K	ENSG00000170425.3	ADORA2B	-2.825	-0.607059	0.004728	0.0170987	0.331031	1		S-PrediXcan	ENSG00000124116.18	WFDC3	-2.75101	-0.0379845	0.00594126	0.366383	2.25839e-15	19		EpiXcan	ENSG00000211450.9	SELENOH	2.62946	0.144166	0.00855207	0.0491664	0.369274	381		Fusion	MRPS9	0.37	lasso	0.31	5.3e-14	-2.58293	0.0098
50K	ENSG00000158113.12	LRRC43	-2.82405	-0.233438	0.00474208	0.0500667	0.334883	3		S-PrediXcan	ENSG00000258648.1	UBE2CP1	-2.75048	-0.37229	0.00595079	0.0369132	0.686567	2		EpiXcan	ENSG00000072062.13	PRKACA	2.62565	0.0762373	0.00864831	0.235278	0.428637	1687		Fusion	ANKRD36	0.362	top1	0.12	7.8e-06	1.703	0.0886
50K	ENSG00000132554.19	RGS22	2.82325	0.361595	0.004754	0.0283176	0.882566	1		S-PrediXcan	ENSG00000232022.7	FAAHP1	2.75014	0.177131	0.00595694	0.119589	0.00111801	10		EpiXcan	ENSG00000185324.21	CDK10	2.61744	0.0229403	0.00885923	0.591843	6.04057e-18	4896		Fusion	EPC2	0.258	blup	0.06	0.0015	-0.28763	0.774
50K	ENSG00000232075.1	MRPL35P2	-2.82246	-0.0626014	0.00476565	0.176885	6.84093e-06	2		S-PrediXcan	ENSG00000178201.4	VN1R1	-2.74952	-0.112039	0.00596833	0.287751	0.0299783	147		EpiXcan	ENSG00000118402.5	ELOVL4	-2.614	-0.153928	0.008949	0.0595615	0.440002	624		Fusion	IL1RN	0.288	top1	0.2	4.3e-09	0.546	0.585
50K	ENSG00000051382.8	PIK3CB	-2.8172	-0.324557	0.00484449	0.0423258	0.865791	4		S-PrediXcan	ENSG00000170873.18	MTSS1	-2.74835	-0.875004	0.00598967	0.0213542	0.418615	3		EpiXcan	ENSG00000262877.4	RP11-1055B8.4	-2.61371	-0.0255351	0.00895642	0.578937	2.14137e-21	4441		Fusion	KHK	0.344	top1	0.3	2.5e-13	1.152	0.249
50K	ENSG00000231013.1	AC013275.2	2.81623	0.200689	0.00485906	0.0496028	0.448868	3		S-PrediXcan	ENSG00000114054.13	PCCB	2.74593	0.0936269	0.00603389	0.409869	0.000583644	57		EpiXcan	ENSG00000254389.3	RHPN1-AS1	2.61303	0.0601802	0.00897447	0.189344	0.621624	4697		Fusion	ABCG5	0.358	lasso	0.055	0.0021	1.59132	0.112
50K	ENSG00000164535.14	DAGLB	-2.81216	-0.0774943	0.00492103	0.172762	0.000521444	4		S-PrediXcan	ENSG00000233038.5	AC011899.9	-2.74327	-0.332009	0.00608306	0.0785231	0.725294	8		EpiXcan	ENSG00000218537.1	MIF-AS1	-2.6076	-0.0184756	0.00911799	0.705186	5.94277e-30	1873		Fusion	ATRAID	0.197	top1	0.18	3.8e-08	-0.682	0.495
50K	ENSG00000177410.12	ZFAS1	-2.80225	-0.176973	0.00507473	0.122957	0.00120615	13		S-PrediXcan	ENSG00000135447.16	PPP1R1A	2.7409	0.507119	0.00612718	0.0749801	0.470874	3		EpiXcan	ENSG00000231310.3	TBL1XR1-AS1	2.60333	0.0424062	0.0092322	0.426003	0.365355	1473		Fusion	LRPPRC	0.623	blup	0.21	1.3e-09	2.05986	0.0394
50K	ENSG00000263001.5	GTF2I	2.80192	1.17686	0.00507998	0.0126583	0.0726694	2		S-PrediXcan	ENSG00000078674.17	PCM1	2.73612	0.115577	0.00621677	0.304814	2.20963e-05	30		EpiXcan	ENSG00000229399.1	RP11-378J18.6	2.59921	0.0612392	0.00934381	0.229191	0.732124	1259		Fusion	ATIC	0.391	top1	0.3	3.4e-13	1.103	0.27
50K	ENSG00000161513.11	FDXR	-2.80185	-0.421359	0.005081	0.0298943	0.662812	1		S-PrediXcan	ENSG00000242252.1	BGLAP	2.73365	0.288551	0.00626366	0.0515556	0.290641	3		EpiXcan	ENSG00000258571.1	PTTG4P	2.59898	0.0598349	0.00935019	0.111677	0.00135385	1138		Fusion	SMARCAL1	0.31	top1	0.099	4.8e-05	-0.714	0.475
50K	ENSG00000235821.1	IFITM4P	-2.79649	-0.0347331	0.00516615	0.331974	2.08072e-09	15		S-PrediXcan	ENSG00000263465.4	SRSF8	2.7246	0.113263	0.00643793	0.445183	0.0077861	74		EpiXcan	ENSG00000104835.14	SARS2	-2.59552	-0.0422466	0.00944476	0.184864	3.20599e-05	2237		Fusion	BARD1	0.368	enet	0.18	3.3e-08	-1.22067	0.222
50K	ENSG00000218792.2	HSPD1P16	-2.7961	-0.0643869	0.00517241	0.116106	0.169674	10		S-PrediXcan	ENSG00000172167.7	MTBP	2.72458	0.0782231	0.00643834	0.462643	0.00186066	54		EpiXcan	ENSG00000037474.14	NSUN2	2.59519	0.0231374	0.00945376	0.50866	1.48185e-19	1869		Fusion	STAT4	0.361	enet	0.16	3.3e-07	-0.79553	0.426
50K	ENSG00000174325.4	DIRC1	2.79193	-0.0280352	0.0052395	0.249236	0.000526943	18		S-PrediXcan	ENSG00000075407.18	ZNF37A	2.72392	0.49064	0.00645114	0.0296262	0.911482	2		EpiXcan	ENSG00000269834.5	ZNF528-AS1	-2.59275	-0.0586911	0.00952126	0.228551	0.132362	1715		Fusion	CARF	0.341	enet	0.14	8.4e-07	0.01786	0.986
50K	ENSG00000232811.1	RP11-96K19.2	-2.78995	-0.298489	0.00527159	0.0253125	0.277929	2		S-PrediXcan	ENSG00000139344.7	AMDHD1	2.72182	0.0347951	0.00649235	0.723928	9.89968e-13	123		EpiXcan	ENSG00000129071.9	MBD4	2.59239	0.242654	0.00953128	0.0468082	0.123998	2282		Fusion	ASNSD1	0.469	bslmm	0.23	3.9e-10	-0.56554	0.572
50K	ENSG00000226314.7	ZNF192P1	-2.7894	-0.103662	0.00528057	0.157183	0.0130895	13		S-PrediXcan	ENSG00000183935.5	HTR7P1	-2.72132	-0.104628	0.00650224	0.238007	2.73455e-05	23		EpiXcan	ENSG00000115604.10	IL18R1	-2.59117	-0.0581746	0.00956505	0.19293	0.796312	909		Fusion	MDH1B	0.267	enet	0.13	2.6e-06	-0.23965	0.811
50K	ENSG00000177352.9	CCDC71	-2.78928	-0.281496	0.00528256	0.0476458	0.271017	4		S-PrediXcan	ENSG00000204681.10	GABBR1	-2.71977	-0.134332	0.00653279	0.152523	0.367987	24		EpiXcan	ENSG00000131558.14	EXOC4	2.59082	0.126987	0.00957484	0.0604751	0.478461	1367		Fusion	AC027612.6	0.345	lasso	0.13	3.5e-06	0.54451	0.586
50K	ENSG00000220305.1	HNRNPH1P1	-2.78791	-0.0635227	0.00530499	0.193842	0.017399	19		S-PrediXcan	ENSG00000148303.16	RPL7A	-2.71829	-2.40588	0.006562	0.013243	0.60797	1		EpiXcan	ENSG00000119231.10	SENP5	2.58916	0.0356069	0.00962117	0.482245	0.395524	2871		Fusion	GDF7	0.258	bslmm	0.025	0.03	-0.53526	0.592
50K	ENSG00000106038.12	EVX1	-2.78565	-0.336552	0.005342	0.0210954	0.895757	1		S-PrediXcan	ENSG00000099994.10	SUSD2	-2.71727	-0.206041	0.00658227	0.0817506	0.360838	10		EpiXcan	ENSG00000249908.2	BRD9P2	2.58722	0.0263743	0.0096754	0.388081	0.0571621	4612		Fusion	EML4	0.306	bslmm	0.12	1e-05	-1.90066	0.0573
50K	ENSG00000274395.1	RP11-554D14.8	-2.78395	-0.164686	0.00537012	0.0776493	0.0974419	4		S-PrediXcan	ENSG00000240654.6	C1QTNF9	-2.71542	-0.319205	0.0066192	0.0556249	0.143606	6		EpiXcan	ENSG00000176783.14	RUFY1	-2.58699	-0.0411335	0.00968183	0.242974	4.25606e-05	3629		Fusion	WDPCP	0.155	top1	0.16	3e-07	0.608	0.543
50K	ENSG00000226393.1	IFNA20P	2.78388	0.0435079	0.00537126	0.185314	0.0373869	13		S-PrediXcan	ENSG00000070759.16	TESK2	2.7143	0.422633	0.00664153	0.0687194	0.104592	8		EpiXcan	ENSG00000112592.13	TBP	-2.58018	-0.121241	0.00987475	0.0663947	0.244951	1630		Fusion	CIAO1	0.194	top1	0.041	0.0074	-1.504	0.133
50K	ENSG00000249740.2	OSMR-AS1	-2.78324	-0.0867472	0.00538186	0.177552	0.000220678	8		S-PrediXcan	ENSG00000099974.7	DDTL	2.71201	0.074873	0.00668773	0.182027	1.56969e-06	9		EpiXcan	ENSG00000273064.1	RP11-474G23.3	-2.57709	-0.0765849	0.00996359	0.227858	0.916991	966		Fusion	ZNF514	0.626	enet	0.34	2.3e-15	-0.71466	0.475
50K	ENSG00000240449.1	RP4-584D14.5	-2.7828	-0.156319	0.00538922	0.0550351	0.358715	5		S-PrediXcan	ENSG00000231561.2	CEACAMP5	2.71158	0.430523	0.00669631	0.0321131	0.457283	6		EpiXcan	ENSG00000188388.10	GOLGA6L3	-2.57488	-0.0325973	0.0100275	0.36455	1.07151e-07	1588		Fusion	NAT8	0.164	top1	0.14	1e-06	-0.114	0.909
50K	ENSG00000138162.18	TACC2	2.78144	0.176481	0.0054119	0.0555827	0.0571416	2		S-PrediXcan	ENSG00000176194.17	CIDEA	-2.70927	-0.408734	0.00674315	0.0890432	0.242756	16		EpiXcan	ENSG00000113368.11	LMNB1	-2.57376	-0.115317	0.01006	0.0815777	0.262672	989		Fusion	THNSL2	0.877	lasso	0.67	1.7e-37	-0.63042	0.528
50K	ENSG00000273240.1	RP11-455J20.3	-2.77694	-0.127565	0.00548726	0.0901007	0.043205	6		S-PrediXcan	ENSG00000236876.3	TMSB4XP1	2.70796	0.576725	0.00676989	0.0231133	0.367765	6		EpiXcan	ENSG00000105771.13	SMG9	2.57353	0.0689172	0.0100667	0.198962	0.737012	1550		Fusion	RABL2A	0.429	bslmm	0.16	2.2e-07	0.02303	0.982
50K	ENSG00000181444.12	ZNF467	2.77635	0.289589	0.00549735	0.0496845	0.834807	3		S-PrediXcan	ENSG00000257815.5	LINC01481	2.70466	0.089182	0.00683743	0.214136	2.05344e-06	37		EpiXcan	ENSG00000152240.12	HAUS1	2.56823	0.0382392	0.0102218	0.296	4.48592e-05	466		Fusion	ZC3H8	0.231	blup	0.022	0.04	-0.15247	0.879
50K	ENSG00000259225.6	RP11-1008C21.1	2.77631	0.220738	0.005498	0.0389217	0.903866	1		S-PrediXcan	ENSG00000244371.2	PFN1P8	2.70352	0.050083	0.00686102	0.600819	4.62852e-08	88		EpiXcan	ENSG00000277144.1	RP11-59H7.4	-2.56776	-0.0523483	0.0102359	0.203732	0.0279237	780		Fusion	LIPT1	0.278	top1	0.31	6.7e-14	-0.977	0.329
50K	ENSG00000100298.15	APOBEC3H	-2.77513	-0.319168	0.00551799	0.0290416	0.753035	2		S-PrediXcan	ENSG00000100147.13	CCDC134	2.70068	0.0878269	0.00691969	0.304175	1.57088e-05	25		EpiXcan	ENSG00000239264.8	TXNDC5	2.56657	0.0926771	0.0102708	0.108008	0.0969393	1227		Fusion	LYG1	0.129	top1	0.085	0.00017	-0.043	0.966
50K	ENSG00000166260.10	COX11	-2.77479	-0.135503	0.00552376	0.111266	0.0203068	5		S-PrediXcan	ENSG00000236780.5	LINC01829	2.69862	0.0545595	0.00696274	0.427501	1.19886e-07	46		EpiXcan	ENSG00000215244.2	RP11-563J2.2	-2.56509	-0.0847844	0.0103149	0.184878	0.720606	2246		Fusion	GPR17	0.586	bslmm	0.46	5.2e-22	1.47866	0.139
50K	ENSG00000235713.1	RP4-604G5.3	2.7728	0.0985607	0.00555757	0.128919	0.000533986	4		S-PrediXcan	ENSG00000101457.12	DNTTIP1	-2.69351	-0.0813938	0.00707037	0.369247	1.24513e-09	42		EpiXcan	ENSG00000231240.1	KLF2P1	2.55908	0.0387807	0.0104949	0.264069	9.19299e-11	1237		Fusion	ZNF385B	0.283	blup	0.025	0.028	-0.05841	0.953
50K	ENSG00000273024.5	INTS4P2	2.77245	0.0631026	0.00556353	0.129098	0.00025652	5		S-PrediXcan	ENSG00000180257.13	ZNF816	2.69214	0.0886743	0.00709945	0.665775	5.42104e-05	84		EpiXcan	ENSG00000180178.10	FAR2P1	2.55888	0.0226437	0.0105009	0.602388	2.75247e-07	1269		Fusion	PHOSPHO2	0.357	enet	0.18	2.5e-08	0.50154	0.616
50K	ENSG00000160299.16	PCNT	2.77214	0.314976	0.00556889	0.0530472	0.0808379	2		S-PrediXcan	ENSG00000087128.9	TMPRSS11E	-2.69116	-0.0760747	0.00712039	0.345534	0.000208044	43		EpiXcan	ENSG00000240972.1	MIF	-2.55777	-0.022608	0.0105344	0.514437	1.62839e-15	1857		Fusion	METTL21A	0.323	enet	0.15	7.6e-07	-0.4633	0.643
50K	ENSG00000176194.17	CIDEA	-2.77081	-0.201887	0.00559177	0.116371	0.0241193	5		S-PrediXcan	ENSG00000108963.17	DPH1	2.69086	0.430787	0.00712678	0.0926149	0.229884	19		EpiXcan	ENSG00000197208.5	SLC22A4	2.55459	0.12398	0.0106312	0.0833459	0.471951	1086		Fusion	PTH2R	0.447	enet	0.28	1.2e-12	-1.21586	0.224
50K	ENSG00000214894.6	LINC00243	2.77014	0.15742	0.00560325	0.0918597	0.227284	12		S-PrediXcan	ENSG00000228812.7	LAMA5-AS1	-2.68938	-0.0392792	0.00715855	0.62583	3.29206e-05	88		EpiXcan	ENSG00000173124.14	ACSM6	2.55293	0.0292931	0.010682	0.252231	1.24487e-07	570		Fusion	ESPNL	0.741	lasso	0.67	2.2e-38	-0.15706	0.875
50K	ENSG00000171159.4	C9orf16	-2.76592	-0.198575	0.00567629	0.142211	0.109945	15		S-PrediXcan	ENSG00000057608.16	GDI2	2.68915	0.184846	0.0071635	0.16826	0.00425744	16		EpiXcan	ENSG00000176029.13	C11orf16	2.55199	0.209064	0.0107108	0.0506446	0.979943	647		Fusion	WASH2P	0.698	lasso	0.63	3.5e-34	-0.0409	0.967
50K	ENSG00000226450.2	CYP2D8P	-2.76476	-0.0817362	0.00569639	0.164402	0.000187059	7		S-PrediXcan	ENSG00000124104.18	SNX21	-2.68749	-0.199128	0.00719914	0.237609	0.0104906	18		EpiXcan	ENSG00000140548.9	ZNF710	-2.55192	-0.0404324	0.0107131	0.395812	0.0567027	2303		Fusion	ADAM17	0.297	bslmm	0.083	0.0002	-1.99856	0.0457
50K	ENSG00000160867.14	FGFR4	2.75845	0.5336	0.00580762	0.0430828	0.159329	2		S-PrediXcan	ENSG00000136811.16	ODF2	2.68614	0.205866	0.0072282	0.105121	0.000693551	12		EpiXcan	ENSG00000121413.12	ZSCAN18	-2.55166	-0.0167125	0.0107212	0.870096	3.21425e-05	1060		Fusion	AC093838.4	0.604	enet	0.62	5.6e-33	-0.0141	0.989
50K	ENSG00000164068.15	RNF123	-2.75607	-0.293322	0.00585001	0.035489	0.994394	3		S-PrediXcan	ENSG00000225282.1	AP000350.6	-2.68614	-0.0425771	0.00722839	0.299838	2.73971e-11	12		EpiXcan	ENSG00000172869.14	DMXL1	-2.54621	-0.122157	0.01089	0.0307027	0.477013	964		Fusion	SPC25	0.497	bslmm	0.37	4.3e-17	-1.11246	0.266
50K	ENSG00000256897.1	RP11-17G12.2	2.75191	0.113911	0.00592484	0.0956725	0.0612747	4		S-PrediXcan	ENSG00000109047.7	RCVRN	2.68543	0.121483	0.0072437	0.201491	0.00588424	16		EpiXcan	ENSG00000188283.11	ZNF383	2.54309	0.0935365	0.0109877	0.095582	0.14285	817		Fusion	G6PC2	0.745	lasso	0.62	2.6e-33	-2.43562	0.0149
50K	ENSG00000218510.6	LINC00339	-2.74917	-0.102536	0.00597456	0.150172	0.00461492	6		S-PrediXcan	ENSG00000262877.4	RP11-1055B8.4	-2.68344	-0.0447676	0.00728684	0.599538	1.57334e-25	30		EpiXcan	ENSG00000111859.16	NEDD9	-2.54293	-0.129569	0.0109929	0.0777508	0.285521	1315		Fusion	RASGRP3	0.258	top1	0.16	1.7e-07	-0.042	0.966
50K	ENSG00000113048.16	MRPS27	2.74746	0.132001	0.00600587	0.0988631	0.0280238	10		S-PrediXcan	ENSG00000137312.14	FLOT1	2.68179	0.092733	0.00732299	0.475604	1.86833e-06	114		EpiXcan	ENSG00000063169.10	GLTSCR1	2.53956	0.0430487	0.0110992	0.216404	0.0384628	2492		Fusion	MERTK	0.335	lasso	0.12	7.5e-06	-1.43044	0.153
50K	ENSG00000161010.14	MRNIP	-2.74711	-0.124927	0.00601226	0.18947	0.0720453	23		S-PrediXcan	ENSG00000185614.4	FAM212A	2.68067	0.149835	0.00734747	0.117829	0.207667	25		EpiXcan	ENSG00000188483.7	IER5L	2.53795	0.0466974	0.0111504	0.555696	0.240622	2694		Fusion	NR4A2	0.308	bslmm	0.021	0.041	0.7905	0.429
50K	ENSG00000121933.18	TMIGD3	2.74669	0.350305	0.00602	0.032366	0.263562	1		S-PrediXcan	ENSG00000012223.12	LTF	-2.67997	-0.049786	0.00736297	0.493273	0.0312051	69		EpiXcan	ENSG00000088356.5	PDRG1	2.53003	0.218892	0.0114051	0.0444581	0.883368	1006		Fusion	SCN3A	0.233	bslmm	0.063	0.0011	1.80062	0.0718
50K	ENSG00000244617.2	ASPRV1	2.74546	0.10517	0.00604267	0.110192	0.0222834	5		S-PrediXcan	ENSG00000226232.8	NPIPB14P	2.6752	0.0498785	0.00746836	0.543528	5.01414e-18	42		EpiXcan	ENSG00000280053.1	RP11-61K12.2	2.52286	0.0981661	0.0116406	0.114397	0.582811	2581		Fusion	RPIA	0.171	blup	0.043	0.0063	-1.61419	0.106
50K	ENSG00000262115.1	RP11-455O6.2	2.74435	0.229653	0.006063	0.0461612	0.100893	1		S-PrediXcan	ENSG00000238184.1	CD81-AS1	2.67219	0.0563942	0.00753575	0.502852	0.07601	57		EpiXcan	ENSG00000148690.11	FRA10AC1	2.51822	0.0216599	0.011795	0.583087	4.48244e-08	917		Fusion	GAL3ST2	0.357	lasso	0.23	1.9e-10	0.49942	0.617
50K	ENSG00000143457.10	GOLPH3L	-2.74171	-0.339467	0.006112	0.0438005	0.22656	1		S-PrediXcan	ENSG00000235713.1	RP4-604G5.3	2.67108	0.144491	0.00756081	0.119207	0.000807659	13		EpiXcan	ENSG00000112701.17	SENP6	-2.5163	-0.455749	0.0118596	0.0177141	0.342229	475		Fusion	ALS2CR12	0.356	top1	0.11	2.8e-05	-6.718	1.84e-11
50K	ENSG00000099991.17	CABIN1	-2.74151	-0.180578	0.00611583	0.133062	0.000642269	3		S-PrediXcan	ENSG00000221819.5	GAS8-AS1	2.66965	0.087155	0.00759301	0.249529	0.00234081	23		EpiXcan	ENSG00000117407.16	ARTN	2.51437	0.0315933	0.0119244	0.379257	3.49931e-05	1655		Fusion	GAREM2	0.177	top1	0.1	4.5e-05	-0.712	0.476
50K	ENSG00000263063.1	RP11-388C12.1	-2.74037	-0.049419	0.00613707	0.225563	0.00511371	19		S-PrediXcan	ENSG00000229119.3	CTB-63M22.1	2.66934	0.429305	0.0076	0.0295636	0.922985	1		EpiXcan	ENSG00000138780.14	GSTCD	-2.51384	-0.105939	0.0119426	0.071926	0.137879	630		Fusion	CIB4	0.188	lasso	0.1	4.7e-05	-1.01949	0.308
50K	ENSG00000153574.8	RPIA	-2.73987	-0.0960904	0.00614632	0.156384	0.000710932	9		S-PrediXcan	ENSG00000141098.12	GFOD2	2.66854	0.28403	0.00761822	0.0825694	0.323452	16		EpiXcan	ENSG00000010438.16	PRSS3	-2.508	-0.0962432	0.0121418	0.117739	0.207468	1230		Fusion	MITD1	0.156	lasso	0.083	0.0002	1.09138	0.275
50K	ENSG00000159871.14	LYPD5	2.73909	0.67555	0.006161	0.0158361	0.304387	1		S-PrediXcan	ENSG00000117036.11	ETV3	-2.66841	-0.599755	0.00762119	0.0304299	0.613672	6		EpiXcan	ENSG00000132004.12	FBXW9	-2.50768	-0.114263	0.0121526	0.131881	0.171647	1044		Fusion	PPP1R21	0.4	lasso	0.16	3.1e-07	2.2982	0.0216
50K	ENSG00000234585.6	CCT6P3	2.73896	0.0227919	0.00616332	0.57071	2.70025e-25	15		S-PrediXcan	ENSG00000109107.13	ALDOC	2.6684	0.112021	0.00762143	0.194637	0.000300871	23		EpiXcan	ENSG00000272812.1	RP5-855D21.3	-2.50512	-0.0519109	0.0122411	0.319196	0.660798	658		Fusion	OXER1	0.319	bslmm	0.11	1.6e-05	-4.12694	3.68e-05
50K	ENSG00000267160.1	RP11-1072C15.4	2.73557	0.0996752	0.00622732	0.0953215	0.210277	5		S-PrediXcan	ENSG00000239335.4	LLPH-AS1	2.66734	0.019102	0.00764538	0.746189	8.02872e-33	65		EpiXcan	ENSG00000142089.15	IFITM3	2.50072	0.112477	0.012394	0.0978917	0.624556	2159		Fusion	PEX13	0.19	blup	0.081	0.00024	-1.8659	0.0621
50K	ENSG00000237036.4	ZEB1-AS1	-2.73165	-0.834682	0.00630178	0.0129386	0.277723	2		S-PrediXcan	ENSG00000223901.2	AP001469.5	-2.66719	-0.0501618	0.00764881	0.661894	0.00119999	95		EpiXcan	ENSG00000135972.8	MRPS9	-2.4975	-0.0290033	0.0125073	0.328843	7.8149e-10	1267		Fusion	CLHC1	0.753	lasso	0.57	2.3e-29	-0.27809	0.781
50K	ENSG00000234031.1	RPS3AP44	2.73078	0.244053	0.00631841	0.0440876	0.852272	3		S-PrediXcan	ENSG00000258851.1	RP11-894P9.2	2.66579	0.0663861	0.00768076	0.34351	0.0455105	59		EpiXcan	ENSG00000226942.2	IL9RP3	-2.4958	-0.0464319	0.0125675	0.227674	1.08796e-08	3213		Fusion	ALMS1P1	0.331	lasso	0.3	1.9e-13	0.56751	0.57
50K	ENSG00000272391.5	POM121C	-2.72878	-0.149395	0.00635689	0.11038	0.011667	5		S-PrediXcan	ENSG00000102786.14	INTS6	2.66571	0.312179	0.00768266	0.124322	0.572066	17		EpiXcan	ENSG00000072682.18	P4HA2	-2.49257	-0.0514535	0.0126824	0.228639	0.301985	1083		Fusion	ERCC3	0.421	top1	0.29	5.9e-13	-0.89	0.373
50K	ENSG00000231672.6	DIRC3	2.72689	0.314734	0.00639347	0.0650772	0.506181	5		S-PrediXcan	ENSG00000121905.9	HPCA	2.66409	0.155199	0.00771967	0.150451	0.342444	15		EpiXcan	ENSG00000106078.17	COBL	2.49246	0.0432322	0.0126862	0.289471	0.647047	929		Fusion	CTLA4	0.185	top1	0.074	0.00043	0.583	0.56
50K	ENSG00000141570.10	CBX8	-2.72379	-0.119951	0.0064538	0.123088	0.00133309	4		S-PrediXcan	ENSG00000106771.12	TMEM245	2.65612	0.158072	0.00790453	0.361524	0.000698419	48		EpiXcan	ENSG00000179295.17	PTPN11	-2.49154	-0.0516302	0.0127191	0.339339	0.301036	1110		Fusion	2022-09-02	0.526	enet	0.47	9.8e-23	0.123	0.902
50K	ENSG00000183066.14	WBP2NL	2.72358	0.103489	0.00645784	0.261347	0.00289693	22		S-PrediXcan	ENSG00000230650.1	AC112229.1	2.65522	0.378717	0.00792574	0.0544345	0.661834	8		EpiXcan	ENSG00000273424.1	CTA-223H9.9	2.4894	0.0591845	0.0127959	0.210514	0.577713	781		Fusion	RGPD8	0.609	lasso	0.55	3.4e-28	-0.6157	0.538
50K	ENSG00000250535.1	STK19B	-2.72348	-0.0376814	0.00645973	0.392435	1.06712e-12	12		S-PrediXcan	ENSG00000135744.7	AGT	2.65367	0.0775567	0.00796225	0.19856	3.16351e-08	5		EpiXcan	ENSG00000126785.12	RHOJ	-2.48731	-0.0419351	0.0128715	0.24164	0.753976	963		Fusion	MAP3K2	0.473	lasso	0.13	2.2e-06	0.79199	0.428
50K	ENSG00000125445.10	MRPS7	-2.71834	-0.121239	0.00656111	0.280082	3.8417e-06	10		S-PrediXcan	ENSG00000228960.5	OR2A9P	-2.65318	-0.043052	0.00797371	0.694872	0.000109013	111		EpiXcan	ENSG00000235687.8	LINC00993	-2.48469	-0.089477	0.0129664	0.110652	0.679065	634		Fusion	MYO7B	0.252	bslmm	0.026	0.028	-1.50112	0.133
50K	ENSG00000279044.1	AC007787.3	-2.7177	-0.206725	0.00657383	0.0613974	0.0892975	5		S-PrediXcan	ENSG00000232450.1	RP4-730K3.3	-2.65102	-0.102839	0.0080249	0.198068	0.095675	19		EpiXcan	ENSG00000155760.2	FZD7	-2.48038	-0.0877398	0.0131241	0.10581	0.0128619	872		Fusion	UBE2E3	0.197	lasso	0.032	0.015	1.171	0.242
50K	ENSG00000101247.17	NDUFAF5	2.71493	0.123314	0.00662894	0.108545	0.0588025	11		S-PrediXcan	ENSG00000230521.1	HCG4P7	2.65036	0.0281655	0.00804062	0.698294	7.2192e-28	62		EpiXcan	ENSG00000165416.14	SUGT1	-2.4798	-0.129274	0.0131455	0.115447	0.0505645	492		Fusion	TMEM182	0.196	blup	0.042	0.0067	-0.87844	0.38
50K	ENSG00000232352.1	SEMA3B-AS1	-2.71189	-0.121392	0.00669	0.0634086	0.36295	4		S-PrediXcan	ENSG00000146555.18	SDK1	2.6478	0.0600512	0.00810167	0.512223	0.0098647	71		EpiXcan	ENSG00000226002.1	GTF2IP14	2.4787	0.0197334	0.0131862	0.486158	1.43496e-17	1032		Fusion	ACYP2	0.336	bslmm	0.12	7.6e-06	-0.22304	0.824
50K	ENSG00000160284.14	SPATC1L	-2.71145	-0.0445758	0.00669896	0.322261	2.82067e-07	15		S-PrediXcan	ENSG00000272009.1	RP1-313I6.12	-2.64714	-0.0474316	0.00811749	0.469371	6.22197e-06	81		EpiXcan	ENSG00000138190.16	EXOC6	-2.47677	-0.468521	0.0132576	0.0242107	0.363261	1036		Fusion	KCNS3	0.395	blup	0.11	1.9e-05	0.9328	0.351
50K	ENSG00000187824.8	TMEM220	2.71018	0.271462	0.0067246	0.0710227	0.178486	4		S-PrediXcan	ENSG00000196653.11	ZNF502	-2.64701	-0.0621838	0.00812081	0.402912	1.54998e-08	31		EpiXcan	ENSG00000203635.2	AC144450.2	-2.47242	-0.0698885	0.0134201	0.205864	0.456192	2345		Fusion	FOXN2	0.216	top1	0.11	2.6e-05	-2.21	0.0271
50K	ENSG00000173214.5	MFSD4B	-2.7075	-0.083987	0.00677917	0.219216	9.82821e-05	7		S-PrediXcan	ENSG00000108379.9	WNT3	2.64652	0.516164	0.00813239	0.0299681	0.201847	5		EpiXcan	ENSG00000228536.2	RP11-392O17.1	2.47057	0.083291	0.01349	0.101247	0.488638	1432		Fusion	TRMT61B	0.375	top1	0.21	2e-09	-1.1	0.271
50K	ENSG00000173581.7	CCDC106	-2.70693	-0.248263	0.00679092	0.0873077	0.716822	9		S-PrediXcan	ENSG00000064763.10	FAR2	-2.64534	-0.252939	0.00816087	0.0784318	0.0110642	19		EpiXcan	ENSG00000246777.1	RP11-61A14.4	2.46892	0.0383305	0.0135523	0.472603	0.674675	776		Fusion	KCNK3	0.182	bslmm	0.05	0.0033	-1.80773	0.0706
50K	ENSG00000083307.10	GRHL2	2.70656	0.178242	0.00679851	0.228184	0.0218762	14		S-PrediXcan	ENSG00000257949.6	TEN1	2.64115	0.0684799	0.00826246	0.437658	3.96366e-11	33		EpiXcan	ENSG00000100368.13	CSF2RB	2.46829	0.125293	0.0135761	0.0686695	0.355849	1705		Fusion	NMUR1	0.311	top1	0.055	0.0022	0.169	0.866
50K	ENSG00000158604.14	TMED4	-2.70617	-0.241838	0.00680651	0.0931506	0.14075	6		S-PrediXcan	ENSG00000169231.13	THBS3	2.63996	0.129132	0.00829165	0.242634	0.0724428	35		EpiXcan	ENSG00000225434.2	LINC01504	-2.46804	-0.0226414	0.0135855	0.515924	1.91472e-10	468		Fusion	TRAPPC12	0.248	lasso	0.17	5.7e-08	-1.5382	0.124
50K	ENSG00000226259.10	GTF2H2B	2.70235	0.0680021	0.00688506	0.0865729	0.00739759	4		S-PrediXcan	ENSG00000183977.13	PP2D1	-2.63836	-0.27746	0.00833083	0.0524827	0.981468	22		EpiXcan	ENSG00000227113.2	RP11-460N20.4	2.46742	0.0215115	0.0136091	0.424264	7.09865e-15	1011		Fusion	REG1B	0.321	enet	0.14	2e-06	2.19414	0.0282
50K	ENSG00000203356.2	LINC01562	-2.69988	-0.199122	0.00693643	0.046099	0.772167	2		S-PrediXcan	ENSG00000249158.6	PCDHA11	-2.636	-0.249407	0.00838906	0.0891877	0.08825	14		EpiXcan	ENSG00000177352.9	CCDC71	-2.46585	-0.0216517	0.0136687	0.370972	0.00747006	676		Fusion	C2orf54	0.272	top1	0.067	0.00075	-0.804	0.421
50K	ENSG00000258986.6	TMEM179	-2.69781	-0.114542	0.00697965	0.090941	0.177567	6		S-PrediXcan	ENSG00000229274.1	XXbac-BPG13B8.10	2.63531	0.107361	0.00840607	0.107855	0.785503	13		EpiXcan	ENSG00000256128.5	LINC00944	2.46336	0.118242	0.013764	0.10015	0.671163	540		Fusion	AGXT	0.432	top1	0.23	2.6e-10	-0.956	0.339
50K	ENSG00000185619.18	PCGF3	2.69697	0.0464544	0.00699732	0.319762	5.41495e-09	12		S-PrediXcan	ENSG00000170356.8	OR2A20P	2.63435	0.0377963	0.00842977	0.747189	4.79459e-15	130		EpiXcan	ENSG00000124920.13	MYRF	-2.46328	-0.0647404	0.0137671	0.584754	0.312131	1953		Fusion	SNTG2	0.285	top1	0.14	2.1e-06	0.064	0.949
50K	ENSG00000119522.16	DENND1A	2.6916	0.448817	0.007111	0.0150804	0.549292	1		S-PrediXcan	ENSG00000279722.1	RP11-44F14.6	-2.63419	-0.381209	0.00843375	0.0442197	0.692667	8		EpiXcan	ENSG00000083799.17	CYLD	-2.46311	-0.0985876	0.0137736	0.0694201	0.874671	446		Fusion	LCLAT1	0.248	bslmm	0.053	0.0025	1.18337	0.237
50K	ENSG00000231181.1	RP13-15M17.1	2.68834	0.419269	0.00718072	0.0469349	0.472183	3		S-PrediXcan	ENSG00000166704.11	ZNF606	2.63254	0.231622	0.00847486	0.235272	0.584264	22		EpiXcan	ENSG00000279717.1	LLNLF-158E9.1	-2.4631	-0.050621	0.0137742	0.325756	0.539431	1997		Fusion	AHSA2	0.425	top1	0.33	4.7e-15	0.454	0.65
50K	ENSG00000183060.15	LYSMD4	-2.68479	-0.0449744	0.00725756	0.241398	8.41149e-08	5		S-PrediXcan	ENSG00000187010.19	RHD	-2.6306	-0.0251247	0.00852331	0.611294	5.96145e-28	29		EpiXcan	ENSG00000130701.3	RBBP8NL	2.462	0.300776	0.0138163	0.0273166	0.501236	6358		Fusion	MZT2A	0.551	bslmm	0.45	4e-21	0.28089	0.779
50K	ENSG00000182722.5	SEPHS1P1	-2.68424	-0.0487553	0.00726954	0.195935	1.55616e-06	5		S-PrediXcan	ENSG00000267980.1	AC007292.6	2.63056	0.0730521	0.00852447	0.356884	0.00559527	47		EpiXcan	ENSG00000186976.14	EFCAB6	-2.45835	-0.0218767	0.0139576	0.696987	0.0766037	2372		Fusion	ADGRF3	0.147	top1	0.079	0.00027	0.752	0.452
50K	ENSG00000085563.14	ABCB1	2.68352	0.174606	0.00728516	0.0946616	0.0266778	5		S-PrediXcan	ENSG00000226491.1	FTOP1	-2.62748	-0.321503	0.00860195	0.0423546	0.967651	4		EpiXcan	ENSG00000213963.6	AC074286.1	2.4583	0.0352653	0.0139595	0.228807	0.0108699	847		Fusion	LINC01106	0.346	lasso	0.19	1.1e-08	1.62658	0.104
50K	ENSG00000272465.1	RP1-136B1.1	-2.67932	-0.0892176	0.00737723	0.103724	0.00142128	2		S-PrediXcan	ENSG00000168765.16	GSTM4	2.62746	0.0292391	0.00860254	0.926693	1.24658e-13	161		EpiXcan	ENSG00000183977.13	PP2D1	-2.45594	-0.0841256	0.0140518	0.0695016	0.000231545	847		Fusion	PFN4	0.162	enet	0.058	0.0017	-0.85899	0.39
50K	ENSG00000211654.2	IGLV5-37	2.67924	0.910303	0.007379	0.0131729	0.199915	1		S-PrediXcan	ENSG00000245156.1	RP11-867G23.3	-2.62713	-0.250077	0.00861077	0.0796633	0.541855	15		EpiXcan	ENSG00000170502.12	NUDT9	-2.45547	-0.674569	0.01407	0.0440448	0.458238	888		Fusion	GEN1	0.44	lasso	0.33	4.4e-15	-1.48007	0.139
50K	ENSG00000277383.1	CTD-3001H11.2	-2.67869	-0.512346	0.007391	0.0182354	0.262293	1		S-PrediXcan	ENSG00000138757.14	G3BP2	-2.62521	-1.05136	0.00865958	0.0179948	0.126809	11		EpiXcan	ENSG00000280073.1	CTD-2525P14.5	2.45358	0.0385584	0.0141441	0.306967	0.125499	1658		Fusion	GPR35	0.283	bslmm	0.4	2.1e-18	0.82987	0.407
50K	ENSG00000171189.17	GRIK1	-2.67749	-0.219482	0.0074176	0.0314633	0.843122	3		S-PrediXcan	ENSG00000162928.8	PEX13	-2.62397	-0.117732	0.00869115	0.237043	0.00320186	26		EpiXcan	ENSG00000253882.6	RP11-61L23.2	2.45308	0.048548	0.014164	0.244244	0.393921	769		Fusion	FAR2P1	0.431	lasso	0.29	7e-13	2.60744	0.00912
50K	ENSG00000228335.1	AC073063.10	2.67625	0.127029	0.00744508	0.073914	0.293446	6		S-PrediXcan	ENSG00000185324.21	CDK10	2.62078	0.0451989	0.00877278	0.625147	4.05845e-20	45		EpiXcan	ENSG00000122218.14	COPA	-2.45219	-0.0521665	0.0141991	0.185701	0.0155441	1102		Fusion	MCFD2	0.459	enet	0.25	4.7e-11	0.74412	0.457
50K	ENSG00000225793.2	RP1-234P15.4	2.66925	0.29582	0.007602	0.018532	0.634039	1		S-PrediXcan	ENSG00000072864.14	NDE1	-2.61916	-0.336273	0.00881477	0.102576	0.671307	10		EpiXcan	ENSG00000223343.1	RP13-131K19.2	2.44979	0.175751	0.0142938	0.0436975	0.673997	622		Fusion	D2HGDH	0.562	enet	0.38	1.5e-17	-0.15679	0.875
50K	ENSG00000164323.12	CFAP97	2.66869	0.415807	0.00761472	0.055806	0.788364	4		S-PrediXcan	ENSG00000275131.2	CH17-472G23.4	-2.6162	-0.308467	0.00889144	0.0755057	0.555614	6		EpiXcan	ENSG00000266918.1	RP11-798G7.8	2.44802	0.0226808	0.0143643	0.529797	3.15888e-13	1207		Fusion	LINC00471	0.383	lasso	0.23	2.8e-10	-0.68069	0.496
50K	ENSG00000264577.1	AC010761.8	-2.66445	-0.0973354	0.00771151	0.147484	0.0802848	8		S-PrediXcan	ENSG00000258571.1	PTTG4P	2.61582	0.119458	0.00890141	0.0892944	0.0177374	10		EpiXcan	ENSG00000198286.9	CARD11	-2.44788	-0.28429	0.01437	0.0138346	0.848345	3829		Fusion	C2orf82	0.459	lasso	0.24	1.6e-10	1.13316	0.257
50K	ENSG00000134283.17	PPHLN1	-2.6626	-0.213052	0.00775406	0.0489529	0.592345	3		S-PrediXcan	ENSG00000255320.1	RP11-755F10.1	-2.61321	-0.0522541	0.00896961	0.231068	4.77424e-06	23		EpiXcan	ENSG00000099994.10	SUSD2	-2.44777	-0.0713074	0.0143742	0.160454	0.0928011	1902		Fusion	PLGLB1	0.515	enet	0.25	4.3e-11	0.20033	0.841
50K	ENSG00000272382.1	CTD-2035E11.4	-2.66202	-0.0884723	0.00776738	0.131624	0.0138606	9		S-PrediXcan	ENSG00000224183.1	SDHDP6	-2.61169	-0.0249994	0.00900967	0.567775	1.66149e-26	28		EpiXcan	ENSG00000223969.5	AC002456.2	2.44388	0.0369494	0.0145301	0.211981	4.89853e-06	641		Fusion	TTC32	0.441	top1	0.31	7.4e-14	0.338	0.735
50K	ENSG00000235947.1	EGOT	-2.6599	-0.230924	0.00781634	0.0905214	0.496501	7		S-PrediXcan	ENSG00000115364.13	MRPL19	2.61029	0.0818524	0.00904652	0.360041	4.48298e-11	20		EpiXcan	ENSG00000144229.11	THSD7B	2.44223	0.092617	0.0145967	0.115423	0.375526	1078		Fusion	SP140L	0.475	bslmm	0.15	6.4e-07	-0.06146	0.951
50K	ENSG00000256061.7	DYX1C1	-2.6589	-0.223286	0.00783973	0.0566358	0.0598659	3		S-PrediXcan	ENSG00000277863.1	RP11-282A11.4	2.60782	0.0505668	0.00911221	0.442545	0.000184262	49		EpiXcan	ENSG00000167522.14	ANKRD11	2.44018	0.193147	0.01468	0.0566518	0.965232	6484		Fusion	MRPL30	0.151	bslmm	0.029	0.021	-0.49144	0.623
50K	ENSG00000158234.12	FAIM	-2.65367	-0.218283	0.00796225	0.0822883	0.00885367	4		S-PrediXcan	ENSG00000235253.1	AC010240.2	-2.60728	-0.230434	0.00912653	0.0663209	0.955511	6		EpiXcan	ENSG00000258944.1	RP4-647C14.3	-2.43729	-0.168902	0.0147978	0.0448423	0.957115	1799		Fusion	AC013271.3	0.331	lasso	0.13	2.7e-06	0.19679	0.844
50K	ENSG00000271820.1	RP5-894D12.5	2.65327	0.0737423	0.00797151	0.135323	0.0386205	17		S-PrediXcan	ENSG00000157322.17	CLEC18A	2.60457	0.0270987	0.00919895	0.649671	4.7384e-27	53		EpiXcan	ENSG00000138709.17	LARP1B	2.43368	0.0517002	0.0149463	0.336386	0.986314	533		Fusion	AC016757.3	0.375	lasso	0.24	1.2e-10	0.41129	0.681
50K	ENSG00000170382.11	LRRN2	2.65278	0.464025	0.00798323	0.0414605	0.436201	3		S-PrediXcan	ENSG00000225450.1	RP3-508I15.14	-2.60405	-0.150155	0.00921292	0.197311	0.604217	32		EpiXcan	ENSG00000054219.10	LY75	2.43249	0.0332154	0.0149955	0.317548	1.91634e-09	1353		Fusion	FAM228A	0.261	lasso	0.19	8.8e-09	1.19311	0.233
50K	ENSG00000251209.7	LINC00923	2.65216	0.0962455	0.00799787	0.10254	0.134199	10		S-PrediXcan	ENSG00000198515.13	CNGA1	2.59849	0.0399305	0.00936347	0.428221	1.76576e-17	25		EpiXcan	ENSG00000249494.5	CTB-161M19.4	2.43217	0.0393685	0.0150088	0.257085	0.0022647	975		Fusion	CYP27C1	0.254	bslmm	0.033	0.014	1.24304	0.214
50K	ENSG00000254139.1	CTD-2339F6.1	-2.65096	-0.17423	0.00802627	0.0485874	0.376616	4		S-PrediXcan	ENSG00000211890.3	IGHA2	2.59793	0.784111	0.00937869	0.10564	0.957692	10		EpiXcan	ENSG00000180611.6	MB21D2	2.43025	0.0396696	0.0150883	0.37658	0.0415276	1279		Fusion	PDCD1	0.221	bslmm	0.059	0.0015	-1.10403	0.27
50K	ENSG00000163344.5	PMVK	-2.64938	-0.273444	0.00806406	0.09395	0.476663	10		S-PrediXcan	ENSG00000177406.4	RP11-218M22.1	-2.5964	-0.0661516	0.00942057	0.452949	1.225e-11	26		EpiXcan	ENSG00000280302.1	RP11-64C12.1	-2.43022	-0.0700077	0.0150898	0.168646	0.0101911	1303		Fusion	AC010969.1	0.311	blup	0.1	4.7e-05	-1.3747	0.169
50K	ENSG00000171121.16	KCNMB3	-2.64925	-0.0916668	0.00806703	0.140489	0.000494563	5		S-PrediXcan	ENSG00000214435.7	AS3MT	2.59224	0.0379011	0.00953543	0.536379	1.0072e-21	34		EpiXcan	ENSG00000167670.15	CHAF1A	2.42037	0.0492308	0.0155049	0.249471	1.22789e-06	2793		Fusion	PAX8-AS1	0.612	top1	0.48	1.9e-23	0.233	0.816
50K	ENSG00000088543.14	C3orf18	-2.64903	-0.367255	0.00807232	0.0380689	0.33653	5		S-PrediXcan	ENSG00000171864.4	PRND	2.59055	0.234661	0.00958241	0.0854026	0.108126	17		EpiXcan	ENSG00000168916.15	ZNF608	-2.41953	-0.0900296	0.0155405	0.147615	0.2261	1047		Fusion	TOGARAM2	0.631	lasso	0.44	1.6e-20	0.68487	0.493
50K	ENSG00000091428.17	RAPGEF4	2.64821	0.252896	0.00809192	0.0505989	0.528333	3		S-PrediXcan	ENSG00000147650.11	LRP12	2.59033	0.0888074	0.00958835	0.364826	1.25362e-05	41		EpiXcan	ENSG00000091436.16	MAP3K20	-2.41744	-0.184426	0.01563	0.0344925	0.636604	1531		Fusion	AC079610.2	0.206	bslmm	0.083	0.0002	0.56009	0.575
50K	ENSG00000106290.14	TAF6	-2.64784	-0.126925	0.00810077	0.127498	0.0192418	6		S-PrediXcan	ENSG00000254812.1	RP11-661A12.12	2.58956	0.0572173	0.00960978	0.241978	4.3193e-10	8		EpiXcan	ENSG00000257949.6	TEN1	2.41606	0.0307861	0.0156893	0.370782	1.89855e-08	3172		Fusion	WDSUB1	0.456	enet	0.17	1.1e-07	-2.48602	0.0129
50K	ENSG00000127415.12	IDUA	2.64319	0.0878437	0.00821293	0.247966	0.00107541	13		S-PrediXcan	ENSG00000233406.5	RP11-296A18.5	2.58877	0.176285	0.00963198	0.104021	0.781055	13		EpiXcan	ENSG00000269973.1	RP11-95D17.1	2.41574	0.0255833	0.0157032	0.436646	1.03652e-14	3087		Fusion	RFX8	0.336	bslmm	0.13	4.7e-06	-0.59976	0.549
50K	ENSG00000140400.16	MAN2C1	2.64299	0.0407802	0.0082177	0.332402	1.1505e-06	16		S-PrediXcan	ENSG00000234327.7	AC012146.7	2.58193	0.0365571	0.00982491	0.717847	6.94841e-13	78		EpiXcan	ENSG00000187954.12	CYHR1	-2.41417	-0.261302	0.0157712	0.0321356	0.0851903	2598		Fusion	ANKRD36B	0.384	lasso	0.36	1.8e-16	-1.49069	0.136
50K	ENSG00000179818.13	PCBP1-AS1	2.64238	0.190114	0.00823251	0.0649239	0.0241727	3		S-PrediXcan	ENSG00000239415.1	AP001469.9	2.58187	0.156071	0.0098267	0.147822	3.67949e-05	17		EpiXcan	ENSG00000280303.2	ERICD	2.41306	0.158991	0.0158193	0.0527626	0.376051	3390		Fusion	SLC39A10	0.274	top1	0.19	1.7e-08	-0.248	0.804
50K	ENSG00000180535.3	BHLHA15	2.63411	0.0939743	0.00843594	0.151161	0.265794	21		S-PrediXcan	ENSG00000172262.11	ZNF131	2.58089	0.0426634	0.00985467	0.636854	0.000124788	109		EpiXcan	ENSG00000126581.12	BECN1	-2.41152	-0.146438	0.0158862	0.0698906	0.16621	668		Fusion	RPE	0.192	enet	0.026	0.027	0.12344	0.902
50K	ENSG00000156097.12	GPR61	-2.6324	-0.0641353	0.00847834	0.221749	0.0965288	23		S-PrediXcan	ENSG00000266918.1	RP11-798G7.8	2.58009	0.0314769	0.00987744	0.574469	1.2186e-17	40		EpiXcan	ENSG00000186088.15	GSAP	2.41045	0.0770461	0.0159329	0.0747068	0.0639377	978		Fusion	C2orf27A	0.441	top1	0.3	3e-13	0.363	0.717
50K	ENSG00000185664.14	PMEL	-2.63221	-0.0714398	0.00848321	0.123804	0.00156483	5		S-PrediXcan	ENSG00000204482.10	LST1	2.5713	0.112709	0.0101318	0.346689	0.00697765	49		EpiXcan	ENSG00000265241.6	RBM8A	2.40871	0.0805902	0.0160092	0.150303	0.28948	13		Fusion	HIBCH	0.308	bslmm	0.15	6.8e-07	-0.26842	0.788
50K	ENSG00000253210.1	RP11-809O17.1	2.63027	0.0334608	0.00853168	0.457198	3.40812e-14	24		S-PrediXcan	ENSG00000175985.9	PLEKHD1	-2.56832	-0.0907181	0.0102192	0.395063	0.00221161	73		EpiXcan	ENSG00000072110.13	ACTN1	2.40844	0.274446	0.016021	0.0262229	0.607308	1705		Fusion	SULT1C2	0.588	top1	0.52	5.1e-26	0.664	0.507
50K	ENSG00000090432.6	MUL1	2.63009	0.123745	0.00853634	0.149711	7.37926e-05	3		S-PrediXcan	ENSG00000117407.16	ARTN	2.56515	0.048524	0.010313	0.427384	9.35861e-10	59		EpiXcan	ENSG00000203706.8	SERTAD4-AS1	2.40456	0.0516621	0.0161917	0.165046	0.000962313	859		Fusion	GFPT1	0.246	blup	0.081	0.00023	-3.31531	0.000915
50K	ENSG00000278873.1	PRO1804	2.62677	0.341397	0.00862	0.021204	0.412282	1		S-PrediXcan	ENSG00000108384.14	RAD51C	2.56498	0.105169	0.0103182	0.138517	7.25307e-05	19		EpiXcan	ENSG00000103966.10	EHD4	2.40024	0.0908644	0.0163843	0.0891293	0.340479	818		Fusion	POU3F3	0.536	top1	0.25	3.9e-11	2.181	0.0292
50K	ENSG00000134809.8	TIMM10	2.62542	0.0701173	0.0086541	0.243589	9.64034e-08	4		S-PrediXcan	ENSG00000151746.13	BICD1	-2.56459	-0.0922054	0.0103298	0.426546	5.53349e-05	73		EpiXcan	ENSG00000119401.10	TRIM32	-2.39954	-0.113126	0.0164155	0.0654248	0.188499	554		Fusion	NEU4	0.373	enet	0.17	8.8e-08	-0.27638	0.782
50K	ENSG00000134202.10	GSTM3	2.62173	0.0587155	0.00874847	0.376494	4.63756e-10	15		S-PrediXcan	ENSG00000156232.7	WHAMM	2.56244	0.12884	0.010394	0.152238	0.00028014	10		EpiXcan	ENSG00000256678.1	RP11-611O2.2	-2.39946	-0.113106	0.0164191	0.0795598	0.884018	1240		Fusion	LINC01291	0.871	top1	0.77	5.4e-50	-0.841	0.4
50K	ENSG00000224043.7	CCNT2-AS1	-2.62167	-0.218017	0.00875	0.0258124	0.432514	1		S-PrediXcan	ENSG00000164118.12	CEP44	-2.5554	-0.165107	0.0106067	0.207343	3.11471e-05	22		EpiXcan	ENSG00000257815.5	LINC01481	2.39724	0.0481182	0.016519	0.225364	0.00114195	1490		Fusion	VIT	0.216	lasso	0.081	0.00023	0.53087	0.596
50K	ENSG00000171345.13	KRT19	-2.62103	-0.487925	0.00876646	0.0742432	0.70349	10		S-PrediXcan	ENSG00000111880.15	RNGTT	2.55184	0.192038	0.0107155	0.165219	1.3204e-05	4		EpiXcan	ENSG00000117054.13	ACADM	2.3971	0.0438223	0.0165252	0.216813	0.076423	701		Fusion	IGKJ5	0.144	lasso	0.12	1.2e-05	1.46517	0.143
50K	ENSG00000092108.20	SCFD1	2.61753	0.73229	0.008857	0.0187083	0.361878	1		S-PrediXcan	ENSG00000240972.1	MIF	-2.54798	-0.0267567	0.0108349	0.585356	5.83298e-24	37		EpiXcan	ENSG00000260266.1	CTD-2311M21.2	2.39522	0.0351355	0.0166106	0.375709	0.886801	1727		Fusion	SNORD89	0.339	enet	0.25	3.6e-11	-0.29842	0.765
50K	ENSG00000223797.5	ENTPD3-AS1	2.61714	0.0606764	0.00886692	0.268249	7.54037e-11	4		S-PrediXcan	ENSG00000174695.9	TMEM167A	-2.54768	-1.60775	0.0108441	0.0228615	0.795969	3		EpiXcan	ENSG00000103653.16	CSK	2.39431	0.115945	0.0166516	0.0812881	0.79743	1801		Fusion	AC016747.3	0.277	blup	0.072	0.00049	-0.06034	0.952
50K	ENSG00000127124.14	HIVEP3	2.61534	0.162733	0.00891375	0.148003	0.0104611	13		S-PrediXcan	ENSG00000269486.2	CTC-360G5.9	-2.54716	-0.0661495	0.0108605	0.231823	1.53093e-06	27		EpiXcan	ENSG00000104490.17	NCALD	-2.39274	-0.17779	0.0167229	0.0751968	0.622521	2860		Fusion	PPP1CB	0.253	top1	0.096	6.5e-05	1.583	0.113
50K	ENSG00000253203.6	GUSBP3	2.61487	0.0930713	0.00892605	0.0779563	0.0218559	3		S-PrediXcan	ENSG00000251194.2	RP1-68D18.2	-2.53812	-0.790087	0.0111451	0.0191696	0.43102	2		EpiXcan	ENSG00000204920.10	ZNF155	-2.38965	-0.0189488	0.0168646	0.748795	2.45612e-12	1681		Fusion	AC074286.1	0.247	bslmm	0.072	0.00052	2.3605	0.0183
50K	ENSG00000175115.11	PACS1	2.6147	0.0668345	0.00893054	0.236534	2.02179e-06	12		S-PrediXcan	ENSG00000104490.17	NCALD	-2.53562	-0.258208	0.0112248	0.164075	0.14667	13		EpiXcan	ENSG00000259726.1	CSPG4P11	-2.38795	-0.0306599	0.0169425	0.330915	3.15464e-10	1006		Fusion	SP9	0.206	bslmm	0.051	0.003	-0.00124	0.999
50K	ENSG00000187840.4	EIF4EBP1	-2.61262	-0.353388	0.00898511	0.0465807	0.742962	4		S-PrediXcan	ENSG00000226677.3	IGBP1P1	2.534	0.208399	0.0112767	0.0597627	0.900128	6		EpiXcan	ENSG00000161940.10	BCL6B	-2.38784	-0.18921	0.0169479	0.0391807	0.131997	1370		Fusion	RP11-287D1.4	0.645	top1	0.45	3.6e-21	0.768	0.442
50K	ENSG00000100983.9	GSS	-2.61165	-0.180782	0.0090106	0.112303	0.0467243	9		S-PrediXcan	ENSG00000134201.10	GSTM5	2.53298	0.0391146	0.0113097	0.492928	1.60938e-13	24		EpiXcan	ENSG00000188933.14	USP32P1	-2.38729	-0.0211364	0.0169731	0.736997	0.000170326	1632		Fusion	FAM228B	0.554	lasso	0.51	2.5e-25	-0.42393	0.672
50K	ENSG00000117226.11	GBP3	-2.60973	-0.218557	0.00906137	0.0328845	0.84417	4		S-PrediXcan	ENSG00000233360.4	Z83844.1	2.53063	0.107114	0.0113857	0.235898	0.00259951	36		EpiXcan	ENSG00000277149.4	TYW1B	2.38615	0.0191616	0.0170256	0.703592	1.01732e-12	846		Fusion	CCNT2-AS1	0.347	blup	0.14	2.1e-06	-0.6167	0.537
50K	ENSG00000166415.14	WDR72	2.60833	0.0621519	0.00909855	0.230947	0.00987684	17		S-PrediXcan	ENSG00000188610.12	FAM72B	2.52813	0.100977	0.0114673	0.251717	0.13632	22		EpiXcan	ENSG00000164741.14	DLC1	2.38575	0.0990983	0.0170444	0.114989	0.235235	429		Fusion	HAGLR	0.352	top1	0.12	6e-06	-0.648	0.517
50K	ENSG00000226002.1	GTF2IP14	2.60635	0.0270807	0.00915141	0.418494	3.0013e-16	9		S-PrediXcan	ENSG00000250535.1	STK19B	-2.52518	-0.0322844	0.0115638	0.577089	3.04905e-15	85		EpiXcan	ENSG00000198646.13	NCOA6	-2.38567	-0.126122	0.0170479	0.0577857	0.715342	801		Fusion	AC114730.3	0.3	lasso	0.1	2.9e-05	-0.08701	0.931
50K	ENSG00000181541.5	MAB21L2	2.60517	0.451036	0.009183	0.0112791	0.0507221	1		S-PrediXcan	ENSG00000198952.8	SMG5	-2.52511	-0.14696	0.0115663	0.178779	0.00513292	21		EpiXcan	ENSG00000104976.11	SNAPC2	-2.38562	-0.0653431	0.0170506	0.147955	0.0897531	1579		Fusion	TRAPPC12-AS1	0.325	lasso	0.29	3.6e-13	1.42724	0.154
50K	ENSG00000188086.13	PRSS45	2.60264	0.0850428	0.00925079	0.233953	1.9293e-06	8		S-PrediXcan	ENSG00000155329.11	ZCCHC10	-2.52382	-0.132737	0.0116087	0.244884	0.00820332	37		EpiXcan	ENSG00000273783.1	CTD-2506P8.6	2.38451	0.202437	0.0171017	0.0397964	0.501341	882		Fusion	PGM5P4	0.251	top1	0.18	3.7e-08	0.759	0.448
50K	ENSG00000174912.7	METTL15P1	2.60262	0.120556	0.00925134	0.0900877	0.479753	12		S-PrediXcan	ENSG00000225956.1	RP5-1077I2.3	-2.52337	-0.219538	0.0116235	0.095958	0.95956	6		EpiXcan	ENSG00000274565.1	CTD-3035K23.7	2.38262	0.07967	0.0171897	0.166735	0.954319	2414		Fusion	AC074289.1	0.302	enet	0.17	9e-08	0.46508	0.642
50K	ENSG00000248971.2	KRT8P46	-2.59915	-0.0531916	0.00934553	0.234749	3.55189e-09	2		S-PrediXcan	ENSG00000037474.14	NSUN2	2.52104	0.0370517	0.0117008	0.604199	2.64304e-18	42		EpiXcan	ENSG00000103245.13	NARFL	-2.3821	-0.0288835	0.0172144	0.363197	7.66913e-14	5640		Fusion	FTCDNL1	0.39	top1	0.36	2.3e-16	-0.104	0.917
50K	ENSG00000173402.11	DAG1	2.59855	0.212395	0.00936187	0.0579123	0.120026	2		S-PrediXcan	ENSG00000167720.12	SRR	-2.52052	-0.0466208	0.011718	0.381954	4.67283e-14	34		EpiXcan	ENSG00000184056.14	VPS33B	-2.38118	-0.0576109	0.0172572	0.156755	0.00432666	2020		Fusion	AC009961.3	0.251	lasso	0.075	0.00039	0.63565	0.525
50K	ENSG00000154608.14	CEP170P1	-2.59855	-0.100085	0.00936196	0.0556656	0.670445	8		S-PrediXcan	ENSG00000102554.13	KLF5	2.51989	1.24563	0.0117391	0.0210012	0.215183	2		EpiXcan	ENSG00000147650.11	LRP12	2.38085	0.0523834	0.0172728	0.242436	0.00719147	1366		Fusion	LINC01876	0.286	bslmm	0.13	3.5e-06	0.99515	0.32
50K	ENSG00000236849.5	LINC01474	-2.59841	-0.273674	0.00936563	0.024482	0.701986	3		S-PrediXcan	ENSG00000233297.4	RASA4DP	2.51947	0.0413652	0.0117533	0.497974	2.62089e-08	62		EpiXcan	ENSG00000213462.4	ERV3-1	2.38059	0.0294685	0.0172852	0.479161	2.25895e-07	969		Fusion	AC007966.1	0.614	top1	0.52	6.5e-26	-0.329	0.742
50K	ENSG00000235236.1	RP13-131K19.1	2.59607	0.28984	0.00942975	0.0369062	0.457419	2		S-PrediXcan	ENSG00000223797.5	ENTPD3-AS1	2.51896	0.0555097	0.0117702	0.397337	9.78245e-13	38		EpiXcan	ENSG00000152284.4	TCF7L1	2.37952	0.0385251	0.0173353	0.323193	0.650845	1756		Fusion	AC017074.2	0.281	lasso	0.097	5.8e-05	-1.22053	0.222
50K	ENSG00000171786.5	NHLH1	-2.59537	-0.338104	0.009449	0.030519	0.917831	1		S-PrediXcan	ENSG00000157152.16	SYN2	-2.51826	-0.114917	0.0117937	0.361042	4.57674e-06	51		EpiXcan	ENSG00000235192.1	AC009495.2	-2.37824	-0.0851997	0.0173954	0.0996488	0.490533	412		Fusion	LINC01806	0.629	lasso	0.59	1.4e-30	-1.39046	0.164
50K	ENSG00000004534.14	RBM6	2.59233	0.0307526	0.00953282	0.44507	4.80484e-16	11		S-PrediXcan	ENSG00000123552.17	USP45	-2.51377	-0.629125	0.0119447	0.0252022	0.0195031	5		EpiXcan	ENSG00000135346.8	CGA	2.37788	0.0641713	0.0174127	0.154872	0.72575	770		Fusion	MED28P3	0.166	enet	0.093	8e-05	-1.26905	0.204
50K	ENSG00000260923.6	LINC02193	-2.59205	-0.140807	0.00954053	0.0448078	0.534982	4		S-PrediXcan	ENSG00000225868.7	AC016582.2	2.51266	0.277757	0.0119825	0.063014	0.811751	5		EpiXcan	ENSG00000223797.5	ENTPD3-AS1	2.3769	0.0299734	0.0174589	0.325774	2.23187e-07	774		Fusion	MTATP8P2	0.394	lasso	0.079	0.00029	-1.26289	0.207
50K	ENSG00000261829.1	RP11-223I10.1	-2.59025	-0.769994	0.0095906	0.0187703	0.442498	4		S-PrediXcan	ENSG00000278959.1	RP11-455I9.1	2.51262	0.0737157	0.0119839	0.384198	0.00616203	42		EpiXcan	ENSG00000225234.1	TRAPPC12-AS1	2.37514	0.0377724	0.0175424	0.323524	5.859e-09	1844		Fusion	AC093585.6	0.279	bslmm	0.043	0.0063	0.99509	0.32
50K	ENSG00000256576.2	RP13-977J11.2	-2.58957	-0.205434	0.00960945	0.095222	0.0964858	6		S-PrediXcan	ENSG00000173124.14	ACSM6	2.51211	0.0404597	0.0120013	0.253469	2.9848e-09	84		EpiXcan	ENSG00000152254.10	G6PC2	-2.37507	-0.0167226	0.0175457	0.726972	3.88694e-26	1269		Fusion	RPL10P6	0.304	lasso	0.26	1.5e-11	-2.2492	0.0245
50K	ENSG00000227113.2	RP11-460N20.4	2.58739	0.0308978	0.00967062	0.329558	5.64831e-14	2		S-PrediXcan	ENSG00000204623.9	ZNRD1ASP	-2.51078	-0.129002	0.0120465	0.371342	1.92011e-05	66		EpiXcan	ENSG00000100106.19	TRIOBP	-2.37456	-0.0375038	0.0175697	0.392109	5.63622e-06	1636		Fusion	AC092667.2	0.348	bslmm	0.04	0.0082	-1.31517	0.188
50K	ENSG00000189316.3	RP11-797H7.5	-2.58739	-0.0609502	0.00967063	0.161209	2.73124e-06	2		S-PrediXcan	ENSG00000111364.15	DDX55	-2.50955	-0.0624965	0.0120887	0.308121	8.65193e-09	25		EpiXcan	ENSG00000204622.11	HLA-J	-2.3743	-0.0228743	0.0175825	0.528437	1.77912e-11	2518		Fusion	AC159540.1	0.374	lasso	0.33	8.3e-15	-1.56598	0.117
50K	ENSG00000270948.1	MTDHP1	-2.58735	-0.197632	0.0096716	0.0269483	0.713319	2		S-PrediXcan	ENSG00000261812.6	TUBB8P7	2.50927	0.39659	0.0120982	0.0419001	0.337008	2		EpiXcan	ENSG00000271781.1	CTD-2589H19.6	-2.37402	-0.230537	0.0175954	0.0331674	0.936237	4388		Fusion	HMGB1P27	0.29	top1	0.19	1.9e-08	-0.826	0.409
50K	ENSG00000167842.15	MIS12	-2.58685	-0.115978	0.00968586	0.109989	0.0188183	3		S-PrediXcan	ENSG00000142207.6	URB1	2.50792	0.107953	0.0121446	0.346942	1.02466e-08	19		EpiXcan	ENSG00000205659.10	LIN52	2.37177	0.028277	0.0177029	0.477231	2.48763e-07	1834		Fusion	LINC01293	0.464	top1	0.42	2.6e-19	-0.841	0.4
50K	ENSG00000257557.2	RP11-84G21.1	-2.58598	-0.147803	0.0097102	0.074277	0.131751	10		S-PrediXcan	ENSG00000186446.11	ZNF501	-2.50695	-0.204209	0.0121779	0.0751365	0.0072788	2		EpiXcan	ENSG00000102890.14	ELMO3	-2.37157	-0.117629	0.0177127	0.0901819	0.975071	894		Fusion	KLF2P1	0.419	lasso	0.29	8.6e-13	1.38176	0.167
50K	ENSG00000230069.3	LRRC37A15P	-2.5851	-0.054859	0.00973513	0.201114	3.97918e-07	5		S-PrediXcan	ENSG00000125510.15	OPRL1	-2.50144	-0.0802647	0.0123691	0.299182	0.156999	34		EpiXcan	ENSG00000227766.1	HCG4P5	-2.37001	-0.0512553	0.0177875	0.251383	0.00174378	2528		Fusion	AC125232.1	0.592	top1	0.5	4e-24	-1.344	0.179
50K	ENSG00000198162.12	MAN1A2	-2.58238	-0.51339	0.00981207	0.0455258	0.661756	2		S-PrediXcan	ENSG00000244038.9	DDOST	2.49928	0.354599	0.0124445	0.114493	0.260183	12		EpiXcan	ENSG00000131044.16	TTLL9	2.36785	0.0693124	0.017892	0.156896	0.799646	1002		Fusion	FSIP2-AS1	0.111	blup	0.088	0.00013	-1.73389	0.0829
50K	ENSG00000133422.12	MORC2	2.58187	0.10453	0.00982673	0.118362	0.180539	9		S-PrediXcan	ENSG00000243562.3	RN7SL838P	-2.49916	-0.0841316	0.0124487	0.239378	0.0129908	22		EpiXcan	ENSG00000136108.14	CKAP2	-2.36726	-0.0282113	0.0179204	0.321835	1.18187e-11	556		Fusion	DARS-AS1	0.129	top1	0.055	0.0022	0.338	0.735
50K	ENSG00000233830.2	EIF4HP1	-2.57972	-0.490135	0.00988803	0.0114786	0.166014	2		S-PrediXcan	ENSG00000110455.13	ACCS	-2.49793	-0.0297333	0.0124921	0.784599	7.81776e-26	82		EpiXcan	ENSG00000160951.3	PTGER1	2.36589	0.123885	0.017987	0.0654899	0.554906	1694		Fusion	AC009495.3	0.369	bslmm	0.15	5.5e-07	0.11789	0.906
50K	ENSG00000204946.9	ZNF783	-2.57445	-0.414712	0.01004	0.0264012	0.998204	1		S-PrediXcan	ENSG00000166321.13	NUDT13	-2.49771	-0.0288086	0.0124998	0.640599	3.23934e-11	79		EpiXcan	ENSG00000157152.16	SYN2	-2.36581	-0.0306405	0.0179908	0.436246	7.1456e-05	2614		Fusion	AC008073.7	0.217	lasso	0.13	3.1e-06	1.67417	0.0941
50K	ENSG00000261338.2	RP11-378A13.1	-2.57333	-0.04167	0.0100724	0.388489	6.71618e-10	20		S-PrediXcan	ENSG00000272347.1	RP11-43F13.4	-2.49703	-0.0734178	0.0125239	0.417932	0.0432842	54		EpiXcan	ENSG00000153250.19	RBMS1	-2.36578	-0.181129	0.0179919	0.0363893	0.884047	1185		Fusion	HMGB1P31	0.277	enet	0.099	5.1e-05	0.67511	0.5
50K	ENSG00000270775.1	AP000436.4	-2.57148	-0.252636	0.0101264	0.0273419	0.987012	3		S-PrediXcan	ENSG00000183624.13	HMCES	2.49423	0.432819	0.012623	0.116081	0.572332	9		EpiXcan	ENSG00000168386.18	FILIP1L	2.36516	0.210638	0.0180221	0.0349946	0.0722359	776		Fusion	AC092159.2	0.321	bslmm	0.23	3.1e-10	-0.47667	0.634
50K	ENSG00000214087.8	ARL16	-2.57118	-0.0474844	0.0101352	0.45171	2.90785e-19	7		S-PrediXcan	ENSG00000279464.1	RP11-17P16.1	-2.49398	-0.184928	0.0126321	0.059444	0.846349	6		EpiXcan	ENSG00000232093.1	DCST1-AS1	-2.36406	-0.209974	0.0180761	0.0301567	0.827053	1689		Fusion	LINC01158	0.382	top1	0.23	3.9e-10	1.246	0.213
50K	ENSG00000090316.15	MAEA	2.56995	0.0540885	0.0101714	0.254183	1.19929e-09	3		S-PrediXcan	ENSG00000122592.7	HOXA7	2.49373	0.0905778	0.0126408	0.251218	0.0462971	33		EpiXcan	ENSG00000128045.6	RASL11B	-2.36336	-0.168721	0.01811	0.0339145	0.263983	556		Fusion	LINC01237	0.288	enet	0.17	1.1e-07	1.01413	0.311
50K	ENSG00000111581.9	NUP107	-2.56572	-0.132278	0.0102963	0.140239	0.0269576	9		S-PrediXcan	ENSG00000261039.2	RP11-417E7.2	-2.49332	-0.0521565	0.0126556	0.301966	5.26187e-06	29		EpiXcan	ENSG00000142632.16	ARHGEF19	2.36106	0.0259263	0.0182227	0.55509	1.17069e-08	3098		Fusion	AC074117.10	0.267	bslmm	0.026	0.028	0.16849	0.866
50K	ENSG00000261353.1	CTA-14H9.5	2.5657	0.0948825	0.0102968	0.130188	0.0336547	12		S-PrediXcan	ENSG00000227113.2	RP11-460N20.4	2.49047	0.032165	0.0127575	0.406077	4.74571e-17	59		EpiXcan	ENSG00000205571.13	SMN2	2.36014	0.0233668	0.0182679	0.580396	1.20696e-06	294		Fusion	RNASEH1-AS1	0.854	top1	0.57	1.8e-29	0.186	0.852
50K	ENSG00000064313.11	TAF2	2.56522	0.2203	0.0103111	0.0584731	0.306425	2		S-PrediXcan	ENSG00000267757.4	EML2-AS1	-2.48856	-0.0386865	0.0128263	0.472448	3.46782e-21	14		EpiXcan	ENSG00000224316.1	GTF2IP5	2.35839	0.0292829	0.0183542	0.341955	2.77721e-09	1085		Fusion	AC093616.4	0.504	lasso	0.31	6.4e-14	1.1867	0.235
50K	ENSG00000256060.2	TRAPPC2B	2.56265	0.208239	0.0103876	0.0528709	0.0733645	3		S-PrediXcan	ENSG00000207650.1	MIR570	-2.48793	-0.0679733	0.0128489	0.217558	1.21161e-05	19		EpiXcan	ENSG00000234585.6	CCT6P3	2.35599	0.0159178	0.0184734	0.618693	7.9897e-25	1021		Fusion	AC007278.3	0.197	bslmm	0.052	0.0028	0.5799	0.562
50K	ENSG00000235908.1	RHOA-IT1	2.56129	0.10953	0.0104283	0.0552672	0.0466681	3		S-PrediXcan	ENSG00000136059.14	VILL	2.48748	0.392032	0.0128652	0.0837588	0.118291	9		EpiXcan	ENSG00000275560.1	RP11-180M15.7	-2.35368	-0.0873041	0.0185884	0.102708	0.826383	1099		Fusion	AC073283.4	0.351	bslmm	0.056	0.0019	-1.92875	0.0538
50K	ENSG00000164266.10	SPINK1	-2.55806	-0.273535	0.0105259	0.0232944	0.359534	4		S-PrediXcan	ENSG00000112339.14	HBS1L	2.4868	0.122923	0.0128899	0.193936	0.000248116	12		EpiXcan	ENSG00000172322.13	CLEC12A	2.35253	0.0210757	0.0186463	0.514848	1.11561e-18	773		Fusion	AC114730.11	0.282	blup	0.067	0.00081	-0.39257	0.695
50K	ENSG00000175985.9	PLEKHD1	-2.5562	-0.108725	0.0105823	0.16527	0.00766643	14		S-PrediXcan	ENSG00000223496.2	EXOSC6	2.48659	0.0258631	0.0128973	0.659058	1.26563e-28	26		EpiXcan	ENSG00000261324.2	RP11-174G6.5	-2.35214	-0.114675	0.0186658	0.0482495	0.300022	617		Fusion	AC104135.2	0.747	top1	0.67	1.4e-37	-0.841	0.4
50K	ENSG00000198039.11	ZNF273	-2.55285	-0.110701	0.0106844	0.12499	0.000745514	3		S-PrediXcan	ENSG00000272465.1	RP1-136B1.1	-2.48594	-0.0543337	0.0129208	0.284667	8.74126e-05	32		EpiXcan	ENSG00000215246.5	RP11-43F13.3	-2.35163	-0.0577164	0.0186912	0.244627	0.0339739	5298		Fusion	DDX11L2	0.784	enet	0.7	2e-41	-0.00574	0.995
50K	ENSG00000182179.12	UBA7	2.55218	0.307291	0.0107051	0.0735939	0.110539	4		S-PrediXcan	ENSG00000279382.1	RP11-449J21.3	2.48228	0.192611	0.0130544	0.262683	0.0426365	32		EpiXcan	ENSG00000261777.5	RP11-529K1.2	-2.35134	-0.301454	0.0187058	0.079147	0.151876	1216		Fusion	AC068282.3	0.801	bslmm	0.71	3.8e-42	0.74094	0.459
50K	ENSG00000170006.11	TMEM154	-2.55099	-0.270056	0.0107417	0.0598318	0.327483	3		S-PrediXcan	ENSG00000243175.1	RPSAP36	2.48166	0.381546	0.0130772	0.0529964	0.612015	7		EpiXcan	ENSG00000153046.17	CDYL	2.34947	0.247031	0.0188	0.0228493	0.961204	1387		Fusion	LINC01829	0.361	top1	0.18	4.5e-08	2.272	0.0231
50K	ENSG00000167395.10	ZNF646	2.5498	0.197944	0.0107784	0.0602742	0.872583	6		S-PrediXcan	ENSG00000266916.5	ZNF793-AS1	2.48154	0.16914	0.0130815	0.142207	0.353926	13		EpiXcan	ENSG00000207561.1	MIR635	2.34836	0.0714935	0.0188561	0.127584	0.198232	2602		Fusion	GPAT2P1	0.444	enet	0.16	2.1e-07	-1.19176	0.233
50K	ENSG00000185100.10	ADSSL1	2.54916	0.134318	0.0107984	0.103812	0.0876936	8		S-PrediXcan	ENSG00000263006.6	ROCK1P1	-2.48053	-0.0232827	0.0131189	0.630694	1.99419e-30	37		EpiXcan	ENSG00000233639.5	LINC01158	2.3467	0.0357013	0.0189406	0.449845	2.21797e-09	1116		Fusion	C2orf74	0.768	lasso	0.82	9.7e-57	-0.42537	0.671
50K	ENSG00000163576.17	EFHB	-2.54508	-0.0267928	0.0109252	0.320858	5.34806e-11	7		S-PrediXcan	ENSG00000179256.2	SMCO3	2.48029	0.0394446	0.0131274	0.616483	0.00846641	128		EpiXcan	ENSG00000100154.14	TTC28	-2.34628	-0.170653	0.0189619	0.0438368	0.816302	1562		Fusion	AC079922.3	0.586	top1	0.24	1.1e-10	-0.926	0.354
50K	ENSG00000164081.12	TEX264	-2.54448	-0.145599	0.010944	0.0969421	0.00371662	5		S-PrediXcan	ENSG00000087589.16	CASS4	2.47965	0.926184	0.0131513	0.0126571	0.835835	2		EpiXcan	ENSG00000028528.14	SNX1	2.34454	0.0626075	0.0190507	0.193644	0.0446167	1273		Fusion	GPAA1P1	0.441	blup	0.1	4.4e-05	-1.05679	0.291
50K	ENSG00000185028.3	LRRC14B	2.54437	0.0942407	0.0109476	0.110104	0.208144	7		S-PrediXcan	ENSG00000164329.13	PAPD4	2.47865	0.197268	0.0131881	0.274729	0.138702	50		EpiXcan	ENSG00000101457.12	DNTTIP1	-2.34387	-0.0385251	0.0190848	0.228005	0.0001181	1471		Fusion	PPIL3	0.657	enet	0.64	9.3e-35	-1.42745	0.153
50K	ENSG00000259768.5	RP5-991G20.1	-2.54323	-0.0991548	0.0109832	0.151214	0.00218806	6		S-PrediXcan	ENSG00000183444.10	OR7E38P	2.4782	0.139927	0.0132047	0.20885	0.0132348	29		EpiXcan	ENSG00000172661.17	WASHC2C	2.34287	0.0202565	0.019136	0.619995	8.59408e-08	859		Fusion	RPL23AP7	0.502	top1	0.38	2.2e-17	0.711	0.477
50K	ENSG00000106105.13	GARS	-2.54302	-0.738866	0.01099	0.0170659	0.452286	1		S-PrediXcan	ENSG00000113048.16	MRPS27	2.47549	0.218628	0.0133055	0.105752	0.393809	13		EpiXcan	ENSG00000134107.4	BHLHE40	-2.34185	-0.0518635	0.0191885	0.123167	0.54298	1801		Fusion	IGKV3-11	0.155	blup	0.08	0.00025	2.36344	0.0181
50K	ENSG00000206538.8	VGLL3	-2.54248	-0.305664	0.0110068	0.0229886	0.40784	2		S-PrediXcan	ENSG00000161955.16	TNFSF13	2.47316	0.0894155	0.0133923	0.42758	0.00343797	65		EpiXcan	ENSG00000245164.6	LINC00861	2.34139	0.0913245	0.0192122	0.191945	0.433294	1669		Fusion	IGKV1-9	0.162	blup	0.086	0.00016	0.06123	0.951
50K	ENSG00000164692.17	COL1A2	2.54246	0.253916	0.0110074	0.0415028	0.382974	4		S-PrediXcan	ENSG00000269155.2	RP3-431P23.5	-2.46867	-0.0719767	0.0135615	0.444601	0.0618507	62		EpiXcan	ENSG00000112877.7	CEP72	-2.34055	-0.05129	0.0192555	0.173832	0.0018511	4363		Fusion	IGKV1-39	0.217	bslmm	0.1	4e-05	0.9715	0.331
50K	ENSG00000197653.15	DNAH10	-2.5422	-0.102539	0.0110159	0.199479	8.7926e-06	6		S-PrediXcan	ENSG00000092148.12	HECTD1	2.46863	0.877672	0.0135633	0.0420852	0.434397	2		EpiXcan	ENSG00000277566.1	RP11-545P7.9	2.33996	0.11832	0.0192857	0.126023	0.0503842	1353		Fusion	GTF2A1L	0.629	lasso	0.69	5.8e-40	0.06333	0.95
50K	ENSG00000272281.6	TPTE2P2	-2.54061	-0.177525	0.0110659	0.0755305	0.566774	5		S-PrediXcan	ENSG00000114200.9	BCHE	2.4685	0.484637	0.013568	0.0289179	0.340533	2		EpiXcan	ENSG00000179921.14	GPBAR1	2.3389	0.0945775	0.0193406	0.195653	0.81575	1280		Fusion	IGKV1D-43	0.335	top1	0.12	1.1e-05	0.018	0.986
50K	ENSG00000280374.1	RP11-337N6.3	2.53869	0.10135	0.0111268	0.127265	0.0644849	8		S-PrediXcan	ENSG00000276449.1	AC004076.5	-2.46799	-0.056699	0.0135873	0.418399	1.31846e-07	42		EpiXcan	ENSG00000171421.12	MRPL36	2.33881	0.148912	0.0193455	0.0514426	0.535078	4689		Fusion	IGKV1D-17	0.527	lasso	0.47	8.1e-23	0.91254	0.361
50K	ENSG00000143153.12	ATP1B1	2.53843	0.116279	0.0111352	0.206245	0.00168261	12		S-PrediXcan	ENSG00000244398.1	RP11-466H18.1	2.46778	0.214776	0.0135954	0.111935	0.708504	18		EpiXcan	ENSG00000053702.14	NRIP2	-2.3386	-0.0333552	0.0193562	0.494161	0.811266	1569		Fusion	RN7SL832P	0.329	bslmm	0.21	2.3e-09	0.7928	0.428
50K	ENSG00000204611.6	ZNF616	2.53736	0.423495	0.0111691	0.0398215	0.948405	3		S-PrediXcan	ENSG00000275367.1	RP11-266K4.14	2.46769	0.169576	0.0135989	0.20998	0.0800471	28		EpiXcan	ENSG00000104313.17	EYA1	2.33848	0.125752	0.0193626	0.0616686	0.571868	526		Fusion	ATP6V1E2	0.286	enet	0.26	9.5e-12	-1.49397	0.135
50K	ENSG00000171135.13	JAGN1	2.5365	0.397457	0.0111966	0.115714	0.0112723	6		S-PrediXcan	ENSG00000260135.6	RP11-212I21.2	2.46588	0.0271674	0.0136678	0.485513	1.1114e-13	39		EpiXcan	ENSG00000112782.15	CLIC5	-2.33826	-0.097329	0.0193738	0.0829097	0.162757	732		Fusion	IGKV1-13	0.412	lasso	0.44	1.7e-20	1.66471	0.096
50K	ENSG00000121931.15	LRIF1	-2.53605	-0.273695	0.011211	0.0417713	0.91566	3		S-PrediXcan	ENSG00000244411.3	KRTAP5-7	2.46194	0.482708	0.0138187	0.0297458	0.163032	8		EpiXcan	ENSG00000180535.3	BHLHA15	2.3374	0.168137	0.0194185	0.023686	0.430181	1136		Fusion	IGKV2-29	0.44	lasso	0.47	9.6e-23	-0.10259	0.918
50K	ENSG00000131435.12	PDLIM4	2.53581	0.211324	0.0112188	0.0877042	0.00831919	6		S-PrediXcan	ENSG00000107758.15	PPP3CB	2.46175	0.750201	0.013826	0.0642352	0.192032	8		EpiXcan	ENSG00000110203.8	FOLR3	-2.33712	-0.0799229	0.019433	0.0976957	0.00863723	1921		Fusion	IGKV2-26	0.203	blup	0.081	0.00024	-1.19966	0.23
50K	ENSG00000236098.1	RP11-148B18.4	2.53452	0.240734	0.01126	0.0324348	0.913134	1		S-PrediXcan	ENSG00000164050.12	PLXNB1	2.45818	0.364116	0.0139645	0.0821097	0.73585	20		EpiXcan	ENSG00000106701.11	FSD1L	2.33669	0.0702415	0.0194552	0.191131	0.475783	1081		Fusion	CD8BP	0.372	bslmm	0.28	1.1e-12	-0.8068	0.42
50K	ENSG00000242294.6	STAG3L5P	-2.53276	-0.0555918	0.0113169	0.265334	1.37717e-06	13		S-PrediXcan	ENSG00000255422.1	AP002954.4	2.45817	0.0946935	0.0139649	0.167603	0.00114361	26		EpiXcan	ENSG00000183060.15	LYSMD4	-2.33489	-0.0257505	0.0195491	0.414992	7.2232e-09	2378		Fusion	FNBP1P1	0.326	lasso	0.28	1.3e-12	1.45167	0.147
50K	ENSG00000154319.14	FAM167A	-2.5305	-0.373219	0.01139	0.0415009	0.252291	3		S-PrediXcan	ENSG00000100206.9	DMC1	2.45094	0.10314	0.0142482	0.23915	0.0338303	26		EpiXcan	ENSG00000229519.2	RP11-58A11.2	2.33391	0.10089	0.0196006	0.170214	0.21908	2403		Fusion	RP11-410E4.1	0.318	bslmm	0.18	5.2e-08	-0.41358	0.679
50K	ENSG00000256827.1	RP11-214K3.5	2.53001	0.492245	0.0114061	0.0207876	0.551807	3		S-PrediXcan	ENSG00000162367.11	TAL1	2.44975	0.118409	0.0142955	0.362993	0.0360348	82		EpiXcan	ENSG00000054282.15	SDCCAG8	-2.33237	-0.0536061	0.0196815	0.182017	0.00103979	836		Fusion	LINC01963	0.428	enet	0.35	5.5e-16	-0.15625	0.876
50K	ENSG00000185482.7	STAC3	2.52864	0.15199	0.0114506	0.0580419	0.251029	3		S-PrediXcan	ENSG00000198286.9	CARD11	-2.44788	-0.362809	0.01437	0.0264469	0.394808	1		EpiXcan	ENSG00000226948.1	RPS4XP2	2.33131	0.0428499	0.0197372	0.277875	0.352714	1099		Fusion	LINC01238	0.445	bslmm	0.39	6.2e-18	0.01567	0.987
50K	ENSG00000274461.1	RP11-323P17.2	-2.52562	-0.489044	0.0115496	0.0177519	0.950522	2		S-PrediXcan	ENSG00000213963.6	AC074286.1	2.44646	0.0966292	0.0144267	0.202008	0.000208748	20		EpiXcan	ENSG00000155508.13	CNOT8	-2.33125	-0.0641339	0.01974	0.285068	0.160418	1053		Fusion	RP11-378A13.1	0.281	top1	0.24	9.8e-11	-1.783	0.0746
50K	ENSG00000152254.10	G6PC2	-2.52458	-0.0252771	0.0115836	0.431603	5.38481e-14	13		S-PrediXcan	ENSG00000108395.13	TRIM37	2.44577	0.068245	0.0144543	0.263672	7.84929e-05	21		EpiXcan	ENSG00000214087.8	ARL16	-2.32883	-0.0161959	0.019868	0.643897	6.16006e-27	4673		Fusion	RP11-16P6.1	0.522	lasso	0.32	1.5e-14	-0.39997	0.689
50K	ENSG00000168066.20	SF1	-2.52299	-0.214313	0.0116363	0.0717777	0.521527	9		S-PrediXcan	ENSG00000171798.17	KNDC1	-2.44496	-0.109193	0.014487	0.203711	0.0137253	42		EpiXcan	ENSG00000125386.15	FAM193A	2.32861	0.0915745	0.0198797	0.114356	0.138019	3709		Fusion	RP11-95D17.1	0.466	lasso	0.35	5.4e-16	2.11079	0.0348
50K	ENSG00000105643.9	ARRDC2	-2.52106	-0.111497	0.0117002	0.131165	0.0594764	9		S-PrediXcan	ENSG00000213221.4	DNLZ	2.44474	0.0583575	0.0144958	0.414516	3.06023e-08	44		EpiXcan	ENSG00000111275.12	ALDH2	2.3262	0.0788103	0.0200079	0.12781	0.208352	722		Fusion	RP11-355F16.1	0.32	lasso	0.16	1.4e-07	1.48162	0.138
50K	ENSG00000203877.8	RIPPLY2	-2.51837	-0.186641	0.01179	0.0234764	0.304349	1		S-PrediXcan	ENSG00000171121.16	KCNMB3	-2.44461	-0.0689087	0.0145007	0.247125	2.70787e-05	27		EpiXcan	ENSG00000118939.17	UCHL3	-2.3218	-0.092453	0.0202439	0.069507	0.413421	271		Fusion	RP11-342K6.1	0.461	lasso	0.36	3.8e-16	-2.73715	0.0062
50K	ENSG00000137877.9	SPTBN5	-2.51803	-0.0772505	0.0118014	0.19331	4.32561e-05	8		S-PrediXcan	ENSG00000232229.5	LINC00865	-2.44457	-0.0459955	0.0145026	0.492987	1.46228e-14	48		EpiXcan	ENSG00000226677.3	IGBP1P1	2.32155	0.116088	0.020257	0.048726	0.955847	1779		Fusion	RP11-477N3.1	0.307	bslmm	0.088	0.00013	-0.67271	0.501
50K	ENSG00000110536.13	PTPMT1	-2.50981	-0.207315	0.0120798	0.0793141	0.0138166	4		S-PrediXcan	ENSG00000162066.14	AMDHD2	-2.44455	-0.797317	0.0145035	0.0236761	0.695833	4		EpiXcan	ENSG00000235100.3	RP11-80H5.9	2.32089	0.0642594	0.0202928	0.100359	0.11973	710		Fusion	RP11-554J4.1	0.368	top1	0.28	1.6e-12	0.773	0.44
50K	ENSG00000175643.8	RMI2	2.50111	0.0374517	0.0123806	0.40533	1.66811e-11	18		S-PrediXcan	ENSG00000231240.1	KLF2P1	2.44423	0.0520528	0.0145161	0.417031	3.04148e-12	43		EpiXcan	ENSG00000171492.14	LRRC8D	2.32017	0.184369	0.0203315	0.0425491	0.17391	670		Fusion	RP11-286H15.1	0.263	bslmm	0.062	0.0012	-1.95881	0.0501
50K	ENSG00000118702.9	GHRH	2.5005	0.133537	0.0124018	0.0998187	0.0173287	4		S-PrediXcan	ENSG00000236859.6	NIFK-AS1	2.44366	0.350137	0.0145393	0.128238	0.513864	14		EpiXcan	ENSG00000184619.3	KRBA2	2.31872	0.92994	0.02041	0.0165231	0.112414	1525		Fusion	RP11-109E12.1	0.411	top1	0.29	9.5e-13	-0.131	0.896
50K	ENSG00000165661.16	QSOX2	-2.49587	-0.20739	0.0125648	0.0902518	0.0048942	3		S-PrediXcan	ENSG00000113504.20	SLC12A7	2.44341	0.176718	0.0145494	0.205188	0.0824187	31		EpiXcan	ENSG00000111364.15	DDX55	-2.31645	-0.0299444	0.0205337	0.747094	1.47831e-06	2413		Fusion	RP11-301O19.1	0.382	lasso	0.29	8e-13	0.3058	0.76
50K	ENSG00000115163.14	CENPA	-2.49559	-0.142406	0.0125747	0.0549337	0.174477	3		S-PrediXcan	ENSG00000100393.12	EP300	2.44318	0.280053	0.0145583	0.0745193	0.715175	4		EpiXcan	ENSG00000104980.7	TIMM44	2.3162	0.027921	0.0205474	0.456933	4.26871e-06	1578		Fusion	RP11-107N15.1	0.187	lasso	0.11	2e-05	1.43183	0.152
50K	ENSG00000187922.13	LCN10	-2.49544	-0.591393	0.01258	0.0151535	0.983948	1		S-PrediXcan	ENSG00000272727.1	RP11-142A22.4	2.44227	0.286182	0.0145951	0.0516625	0.532325	8		EpiXcan	ENSG00000113966.9	ARL6	2.31493	0.040757	0.0206166	0.338945	0.24092	567		Fusion	RP11-1399P15.1	0.339	bslmm	0.094	7.9e-05	-0.65337	0.514
50K	ENSG00000162944.10	RFTN2	2.49508	0.185852	0.012593	0.0652313	0.380712	5		S-PrediXcan	ENSG00000026950.16	BTN3A1	2.44207	0.0715338	0.0146035	0.535016	1.97691e-15	71		EpiXcan	ENSG00000163913.11	IFT122	2.31273	0.11844	0.0207376	0.0914271	0.675302	2297		Fusion	RP11-686O6.2	0.244	enet	0.061	0.0014	0.8735	0.382
50K	ENSG00000248121.8	SMURF2P1	-2.49385	-0.109971	0.0126366	0.157479	3.02372e-06	2		S-PrediXcan	ENSG00000188404.8	SELL	-2.44116	-0.48985	0.01464	0.0184257	0.674349	1		EpiXcan	ENSG00000128606.12	LRRC17	-2.31249	-0.118613	0.0207506	0.14583	0.342389	1142		Fusion	IGKV1D-13	0.61	bslmm	0.47	8.2e-23	1.26154	0.207
50K	ENSG00000153201.15	RANBP2	2.49234	0.504793	0.0126906	0.017049	0.416294	6		S-PrediXcan	ENSG00000157833.12	GAREM2	-2.43992	-0.109045	0.0146906	0.284521	0.000889447	32		EpiXcan	ENSG00000235162.8	C12orf75	-2.31245	-0.26806	0.0207531	0.0186178	0.802709	1330		Fusion	RP11-536C12.1	0.521	bslmm	0.23	2.3e-10	-0.35744	0.721
50K	ENSG00000132471.11	WBP2	-2.48931	-0.322804	0.0127991	0.0949636	0.467073	8		S-PrediXcan	ENSG00000151690.14	MFSD6	-2.43969	-0.102603	0.0146998	0.385732	0.0620486	71		EpiXcan	ENSG00000145780.7	FEM1C	-2.31198	-0.108995	0.020779	0.0825987	0.01122	710		Fusion	RP11-395L14.18	0.312	lasso	0.099	4.8e-05	-0.04849	0.961
50K	ENSG00000265817.2	FSBP	2.48859	0.0842941	0.0128251	0.175511	0.189196	14		S-PrediXcan	ENSG00000005700.14	IBTK	2.43855	0.387558	0.0147463	0.075753	0.161996	16		EpiXcan	ENSG00000172938.3	MRGPRD	2.3088	0.0826386	0.0209545	0.112083	0.0251105	2839		Fusion	RP11-317J9.1	0.225	top1	0.17	7.2e-08	-0.662	0.508
50K	ENSG00000197747.8	S100A10	2.4883	0.26884	0.0128356	0.114435	0.543475	10		S-PrediXcan	ENSG00000167325.14	RRM1	-2.43825	-0.0513362	0.0147585	0.462736	1.29349e-06	51		EpiXcan	ENSG00000169599.12	NFU1	-2.30811	-0.0318717	0.0209933	0.289147	0.805351	1102		Fusion	RP11-418H16.1	0.196	blup	0.047	0.0043	-0.77692	0.437
50K	ENSG00000269956.1	MKNK1-AS1	-2.48652	-0.55247	0.0129	0.0145344	0.20943	1		S-PrediXcan	ENSG00000223969.5	AC002456.2	2.4366	0.0404705	0.0148261	0.285253	1.13862e-08	33		EpiXcan	ENSG00000256694.1	RP11-598F7.5	-2.30777	-0.384477	0.0210121	0.0219689	0.487977	968		Fusion	RP11-460M2.1	0.406	enet	0.18	3.5e-08	0.24143	0.809
50K	ENSG00000246731.2	MGC16275	2.48484	0.176211	0.012961	0.0777932	0.899094	6		S-PrediXcan	ENSG00000180611.6	MB21D2	2.43597	0.116188	0.0148521	0.201746	0.00267626	29		EpiXcan	ENSG00000253957.1	IGHV3-22	-2.30559	-0.0917184	0.0211336	0.221666	0.997786	1689		Fusion	RP4-614C10.2	0.132	lasso	0.1	4.2e-05	-0.00867	0.993
50K	ENSG00000138119.16	MYOF	2.4832	0.11698	0.0130209	0.185306	0.0850317	25		S-PrediXcan	ENSG00000119669.4	IRF2BPL	-2.43437	-0.132842	0.0149177	0.181389	0.00156119	28		EpiXcan	ENSG00000205037.2	RP11-863P13.4	2.3037	0.14686	0.0212395	0.0445023	0.29269	7025		Fusion	RP11-562I5.1	0.453	lasso	0.31	6.5e-14	-1.06113	0.289
50K	ENSG00000129007.14	CALML4	-2.48268	-0.0862468	0.0130398	0.143176	0.000371855	9		S-PrediXcan	ENSG00000103245.13	NARFL	-2.43325	-0.0813966	0.014964	0.361205	3.37659e-15	14		EpiXcan	ENSG00000232687.1	RPL12P9	-2.30287	-0.0884933	0.0212864	0.109815	0.588172	479		Fusion	RBM6	0.4393	blup	0.35	6.6e-16	2.0764	0.0379
50K	ENSG00000188707.5	ZBED6CL	2.48138	0.100737	0.0130874	0.172913	0.000234436	8		S-PrediXcan	ENSG00000186814.13	ZSCAN30	2.43306	0.170745	0.0149717	0.161033	0.0212471	14		EpiXcan	ENSG00000215795.2	RP11-488L18.3	-2.3026	-0.0296949	0.0213016	0.2965	2.75783e-07	1854		Fusion	PHF7	0.2102	bslmm	0.065	0.00091	0.2219	0.824
50K	ENSG00000257303.1	RP11-977G19.11	-2.48131	-0.0520594	0.0130901	0.254503	0.000350523	20		S-PrediXcan	ENSG00000159871.14	LYPD5	2.43223	0.297945	0.0150062	0.0855236	0.352462	17		EpiXcan	ENSG00000179271.2	GADD45GIP1	-2.30185	-0.0929308	0.0213435	0.112234	0.668213	1242		Fusion	LARS2	0.2658	top1	0.13	4.1e-06	-0.269	0.788
50K	ENSG00000272360.1	RP11-359I18.5	2.48046	0.220244	0.0131214	0.0326161	0.679896	2		S-PrediXcan	ENSG00000132549.18	VPS13B	2.43175	0.102863	0.0150261	0.409848	0.16767	92		EpiXcan	ENSG00000147576.15	ADHFE1	-2.30177	-0.0393529	0.0213482	0.217515	4.97594e-05	954		Fusion	ASTE1	0.2444	top1	0.19	8.8e-09	0.527	0.598
50K	ENSG00000255320.1	RP11-755F10.1	-2.48026	-0.0457324	0.0131288	0.180998	4.71084e-06	7		S-PrediXcan	ENSG00000141971.12	MVB12A	2.43145	0.0563401	0.0150383	0.664667	4.98775e-08	95		EpiXcan	ENSG00000164880.15	INTS1	-2.30141	-0.0219819	0.0213687	0.489308	6.50229e-19	6374		Fusion	ITIH4	0.1716	lasso	0.12	8.4e-06	1.1013	0.271
50K	ENSG00000203326.11	ZNF525	2.4802	0.228736	0.0131307	0.079934	0.718418	6		S-PrediXcan	ENSG00000260329.1	RP11-412D9.4	2.42982	0.087839	0.0151065	0.221569	0.000168615	57		EpiXcan	ENSG00000258696.1	CTD-2058B24.3	-2.29944	-0.524508	0.02148	0.0146938	0.315352	923		Fusion	ATP11B	0.3023	top1	0.15	6.6e-07	-2.618	0.00884
50K	ENSG00000213942.3	RP1-102E24.1	-2.48007	-0.0870018	0.0131358	0.0884351	0.169813	6		S-PrediXcan	ENSG00000167483.17	FAM129C	2.42882	0.0315617	0.015148	0.737395	5.36454e-05	100		EpiXcan	ENSG00000213609.3	RPL7AP50	2.29927	0.0595201	0.0214899	0.11514	0.579373	448		Fusion	ZXDC	0.4057	enet	0.34	4.1e-15	-2.4325	0.015
50K	ENSG00000169684.13	CHRNA5	2.47851	0.0577614	0.0131931	0.274367	0.0263634	23		S-PrediXcan	ENSG00000205571.13	SMN2	2.42764	0.0328938	0.0151976	0.532319	9.5138e-13	44		EpiXcan	ENSG00000238246.1	RP11-575A19.2	-2.2975	-0.267942	0.02159	0.0211512	0.306086	1011		Fusion	PLD1	0.3295	enet	0.22	1e-09	-0.5567	0.578
50K	ENSG00000056487.15	PHF21B	2.47702	0.211956	0.0132486	0.0860078	0.680471	6		S-PrediXcan	ENSG00000274653.1	RP11-347C12.11	-2.42716	-0.315386	0.0152176	0.0713774	0.970794	21		EpiXcan	ENSG00000255513.1	AC005363.9	2.29678	0.0173964	0.0216314	0.781562	1.62169e-25	5212		Fusion	MKRN2	0.3737	bslmm	0.031	0.017	-2.6861	0.00723
50K	ENSG00000149636.15	DSN1	2.47322	0.475978	0.01339	0.0205766	0.577892	1		S-PrediXcan	ENSG00000167914.11	GSDMA	-2.42617	-0.0251804	0.0152591	0.593204	2.77282e-25	50		EpiXcan	ENSG00000256124.5	LINC01152	-2.29554	-0.0332214	0.021702	0.273938	0.000811807	929		Fusion	GSK3B	0.1897	lasso	0.087	0.00015	-0.5053	0.613
50K	ENSG00000220842.6	RPL21P16	-2.46295	-0.286984	0.01378	0.0242607	0.973717	1		S-PrediXcan	ENSG00000138111.14	MFSD13A	2.42448	0.0461629	0.0153302	0.374546	1.60936e-11	38		EpiXcan	ENSG00000197168.11	NEK5	2.29239	0.0249651	0.0218834	0.424448	2.21756e-11	661		Fusion	ACTR8	0.2624	lasso	0.1	3.6e-05	-0.9941	0.32
50K	ENSG00000086696.10	HSD17B2	-2.46116	-1.05915	0.0138489	0.041508	0.470328	2		S-PrediXcan	ENSG00000211893.3	IGHG2	-2.42353	-0.399555	0.0153705	0.129598	0.875485	15		EpiXcan	ENSG00000261135.1	RP4-798A10.7	2.2917	0.211121	0.021923	0.0307449	0.997182	3332		Fusion	NPHP3	0.4917	top1	0.42	1e-19	-1.868	0.0618
50K	ENSG00000235865.2	GSN-AS1	2.45846	0.292023	0.0139535	0.033923	0.821033	2		S-PrediXcan	ENSG00000180089.5	TMEM86B	-2.42265	-0.157095	0.0154076	0.207122	0.0681911	23		EpiXcan	ENSG00000163319.10	MRPS18C	-2.29005	-0.0953258	0.0220182	0.0669774	0.00239659	724		Fusion	GRK7	0.4093	bslmm	0.21	1.3e-09	-0.6948	0.487
50K	ENSG00000167670.15	CHAF1A	2.45826	0.0460125	0.0139611	0.362222	1.69215e-09	19		S-PrediXcan	ENSG00000136758.18	YME1L1	-2.42232	-0.141386	0.0154219	0.454064	0.0443404	74		EpiXcan	ENSG00000133466.13	C1QTNF6	2.28945	0.0382209	0.0220533	0.318341	6.95457e-05	1771		Fusion	HES1	0.4583	bslmm	0.043	0.0063	0.4903	0.624
50K	ENSG00000213640.3	EEF1DP4	-2.4562	-0.0242795	0.0140413	0.360732	4.01185e-12	15		S-PrediXcan	ENSG00000269392.1	CTB-191K22.6	2.42188	0.10562	0.0154404	0.326265	0.0937828	36		EpiXcan	ENSG00000169085.11	C8orf46	2.28705	0.024457	0.0221928	0.370609	1.1494e-09	952		Fusion	TFG	0.346	top1	0.11	1.3e-05	0.197	0.844
50K	ENSG00000121005.8	CRISPLD1	2.45592	0.409561	0.0140526	0.107368	0.250176	4		S-PrediXcan	ENSG00000189316.3	RP11-797H7.5	-2.42151	-0.0396762	0.015456	0.364656	5.8467e-10	49		EpiXcan	ENSG00000079335.18	CDC14A	-2.28539	-0.189458	0.02229	0.0256575	0.793696	786		Fusion	CBLB	0.251	bslmm	0.063	0.0011	-0.6213	0.534
50K	ENSG00000246982.6	RP1-179N16.6	-2.45559	-0.215055	0.0140653	0.0548756	0.812217	4		S-PrediXcan	ENSG00000120860.10	WASHC3	-2.41846	-0.102787	0.0155863	0.405048	0.000227758	42		EpiXcan	ENSG00000069275.12	NUCKS1	-2.2845	-0.233944	0.0223419	0.0237841	0.85634	2062		Fusion	SLC41A3	0.254	lasso	0.18	3.3e-08	-1.6985	0.0894
50K	ENSG00000226145.7	KRT16P6	-2.45454	-0.0529704	0.0141064	0.17503	0.0144516	11		S-PrediXcan	ENSG00000167840.13	ZNF232	2.41647	0.0502426	0.0156718	0.503889	6.66637e-13	30		EpiXcan	ENSG00000061794.12	MRPS35	2.28026	0.049097	0.0225923	0.23803	0.0832659	680		Fusion	NEK11	0.336	top1	0.23	2.3e-10	-0.656	0.512
50K	ENSG00000224842.2	RP11-123K19.1	2.45428	0.219905	0.0141168	0.107346	0.145102	6		S-PrediXcan	ENSG00000224810.1	RP11-538D16.2	2.41555	0.0504385	0.0157114	0.479973	1.36443e-10	28		EpiXcan	ENSG00000100767.15	PAPLN	2.27864	0.107169	0.0226887	0.119124	0.717105	1815		Fusion	NKTR	0.3427	top1	0.28	2e-12	-0.553	0.58
50K	ENSG00000136811.16	ODF2	2.45318	0.683734	0.01416	0.0206945	0.700949	1		S-PrediXcan	ENSG00000245164.6	LINC00861	2.4155	0.144048	0.0157136	0.285459	0.000715996	36		EpiXcan	ENSG00000061455.10	PRDM6	-2.27834	-0.0249945	0.0227061	0.416291	0.679693	854		Fusion	NEK4	0.3163	blup	0.12	6.1e-06	-1.6394	0.101
50K	ENSG00000197588.9	KLKP1	-2.453	-0.291204	0.0141671	0.0302638	0.75142	2		S-PrediXcan	ENSG00000203706.8	SERTAD4-AS1	2.41504	0.0987624	0.0157334	0.281132	3.43818e-06	18		EpiXcan	ENSG00000112972.14	HMGCS1	-2.27794	-0.229541	0.02273	0.0410185	0.116149	1032		Fusion	A4GNT	0.6285	enet	0.55	4.2e-28	0.3408	0.733
50K	ENSG00000258735.1	LINC00637	-2.45271	-0.0579689	0.0141786	0.182752	0.0133538	16		S-PrediXcan	ENSG00000120784.15	ZFP30	2.41414	0.220806	0.0157724	0.0838616	0.201917	10		EpiXcan	ENSG00000269794.1	AC010642.2	-2.2775	-0.0524407	0.0227566	0.265283	0.0923517	990		Fusion	RARRES1	0.1623	bslmm	0.047	0.0042	2.8607	0.00423
50K	ENSG00000188672.17	RHCE	2.45055	0.0371358	0.0142638	0.34383	2.65743e-11	13		S-PrediXcan	ENSG00000232075.1	MRPL35P2	-2.41376	-0.0521109	0.015789	0.267431	4.0745e-05	20		EpiXcan	ENSG00000243155.1	RP11-46A10.5	-2.27557	-0.051527	0.0228718	0.242982	0.900976	2083		Fusion	PIGZ	0.4198	top1	0.32	1.3e-14	1.811	0.0701
50K	ENSG00000188095.4	MESP2	2.44872	0.0756026	0.0143367	0.182594	0.00058049	17		S-PrediXcan	ENSG00000172322.13	CLEC12A	2.41341	0.0235465	0.0158042	0.61035	6.03103e-28	26		EpiXcan	ENSG00000164039.14	BDH2	2.2742	0.0224726	0.0229541	0.437095	1.61067e-07	515		Fusion	SERP1	0.2734	bslmm	0.051	0.003	-0.4822	0.63
50K	ENSG00000228801.5	RP11-110G21.1	2.44852	0.105138	0.0143443	0.128396	0.00309042	4		S-PrediXcan	ENSG00000173540.12	GMPPB	-2.41243	-0.0878743	0.0158468	0.222836	6.1122e-08	20		EpiXcan	ENSG00000263006.6	ROCK1P1	-2.27332	-0.016282	0.0230067	0.609832	2.62981e-25	564		Fusion	TNFSF10	0.2789	bslmm	0.035	0.012	-0.4306	0.667
50K	ENSG00000213104.3	NPM1P46	2.44788	0.241105	0.01437	0.020317	0.0620514	1		S-PrediXcan	ENSG00000111817.16	DSE	-2.41087	-0.10958	0.0159146	0.462384	0.000757349	67		EpiXcan	ENSG00000252759.1	Y_RNA	2.2719	0.0458853	0.0230927	0.23294	0.667481	930		Fusion	ZNF639	0.3338	blup	0.024	0.033	-0.5656	0.572
50K	ENSG00000188613.6	NANOS1	2.44183	0.327369	0.014613	0.0294623	0.952701	2		S-PrediXcan	ENSG00000142089.15	IFITM3	2.41016	0.363015	0.0159456	0.108817	0.330897	14		EpiXcan	ENSG00000110321.16	EIF4G2	-2.27102	-0.0397526	0.0231459	0.400562	0.0871096	691		Fusion	ANAPC13	0.567	top1	0.57	1.4e-29	1.077	0.281
50K	ENSG00000271659.1	RP11-435O5.4	-2.44173	-0.409472	0.014617	0.0148226	0.363729	2		S-PrediXcan	ENSG00000178718.6	RPP25	2.40936	0.0830577	0.0159803	0.234573	3.00555e-06	17		EpiXcan	ENSG00000198515.13	CNGA1	2.27076	0.0183173	0.0231614	0.53019	1.70324e-15	450		Fusion	SLC35A5	0.2931	top1	0.22	5.1e-10	-0.296	0.767
50K	ENSG00000197714.8	ZNF460	2.44144	0.342052	0.0146286	0.0359591	0.792839	8		S-PrediXcan	ENSG00000236947.5	RP11-98G7.1	2.40817	0.2838	0.0160327	0.0792901	0.512036	11		EpiXcan	ENSG00000134882.15	UBAC2	-2.27008	-0.0929786	0.0232026	0.0836223	0.762906	891		Fusion	SUMF1	0.7103	top1	0.38	2e-17	-0.32	0.749
50K	ENSG00000125450.10	NUP85	2.43869	0.0734737	0.0147408	0.225113	0.000250365	14		S-PrediXcan	ENSG00000113361.12	CDH6	-2.40742	-0.231272	0.0160655	0.0748747	0.23605	6		EpiXcan	ENSG00000243896.3	OR2A7	2.26644	0.0251775	0.0234245	0.498811	4.2865e-08	602		Fusion	TAMM41	0.5028	top1	0.35	6.4e-16	0.334	0.738
50K	ENSG00000248593.3	DSTNP2	2.43854	0.136666	0.0147469	0.103918	0.0571987	7		S-PrediXcan	ENSG00000244953.1	RP11-613D13.8	-2.40738	-0.178001	0.0160676	0.101935	0.0848905	21		EpiXcan	ENSG00000219545.11	UMAD1	-2.2618	-0.173289	0.02371	0.0475904	0.928295	1834		Fusion	SLC25A38	0.2209	bslmm	0.026	0.028	-0.3859	0.7
50K	ENSG00000139645.9	ANKRD52	2.43759	0.177287	0.0147857	0.146269	0.0126879	11		S-PrediXcan	ENSG00000174989.12	FBXW8	2.40588	0.0491037	0.0161336	0.57237	0.243493	86		EpiXcan	ENSG00000135541.20	AHI1	-2.25986	-0.0295518	0.0238297	0.310708	1.45876e-06	742		Fusion	LIMD1	0.3236	lasso	0.27	7.8e-12	-0.8	0.424
50K	ENSG00000116786.11	PLEKHM2	2.43647	0.385115	0.0148314	0.0580058	0.0561026	3		S-PrediXcan	ENSG00000249863.2	RP11-177C12.1	-2.40486	-0.0617492	0.0161786	0.455776	0.111381	56		EpiXcan	ENSG00000239873.2	GAPDHP27	2.25951	0.0885173	0.0238516	0.055315	0.877555	869		Fusion	ZNF660	0.589	top1	0.37	1e-16	-0.878	0.38
50K	ENSG00000164048.13	ZNF589	2.4364	0.260248	0.0148344	0.0211566	0.97169	3		S-PrediXcan	ENSG00000136108.14	CKAP2	-2.40311	-0.0594019	0.0162565	0.306583	1.70301e-11	14		EpiXcan	ENSG00000277831.1	RP11-269C23.5	-2.25892	-0.103192	0.0238882	0.118787	0.618895	1110		Fusion	EIF2A	0.3185	enet	0.29	6.3e-13	-0.9882	0.323
50K	ENSG00000157322.17	CLEC18A	2.43574	0.0268754	0.0148614	0.492296	1.09595e-15	20		S-PrediXcan	ENSG00000125450.10	NUP85	2.4023	0.0397408	0.0162925	0.494326	3.3356e-17	24		EpiXcan	ENSG00000167508.11	MVD	-2.25761	-0.462557	0.0239702	0.014805	0.815217	7311		Fusion	AMT	0.3283	top1	0.36	3.3e-16	2.11	0.0349
50K	ENSG00000168779.19	SHOX2	-2.43546	-0.290907	0.0148728	0.0384711	0.115415	3		S-PrediXcan	ENSG00000183154.1	RP11-863K10.7	2.40078	0.259777	0.0163602	0.141545	0.0886473	19		EpiXcan	ENSG00000158715.5	SLC45A3	2.25703	0.114954	0.0240059	0.0631598	0.570709	2017		Fusion	NICN1	0.1191	top1	0.079	0.00027	2.093	0.0363
50K	ENSG00000259291.2	RP11-617F23.1	2.43359	0.507335	0.01495	0.0255928	0.671562	1		S-PrediXcan	ENSG00000166226.12	CCT2	-2.3989	-0.370173	0.0164442	0.0876999	0.230092	10		EpiXcan	ENSG00000231991.4	ANXA2P2	-2.25303	-0.199915	0.0242571	0.0342821	0.401019	1210		Fusion	CCDC50	0.4044	blup	0.12	1.1e-05	-1.1333	0.257
50K	ENSG00000119703.13	ZC2HC1C	-2.43296	-0.841598	0.0149758	0.0176216	0.0372914	2		S-PrediXcan	ENSG00000198807.12	PAX9	2.39593	0.0602409	0.0165784	0.472114	0.00277967	73		EpiXcan	ENSG00000233967.6	RP11-250B2.3	2.25291	0.0386712	0.024265	0.337611	0.00038192	634		Fusion	UBP1	0.2966	blup	0.027	0.025	0.5439	0.586
50K	ENSG00000140470.13	ADAMTS17	2.43044	0.250773	0.0150806	0.0418982	0.879532	2		S-PrediXcan	ENSG00000156127.6	BATF	-2.39427	-0.147028	0.0166534	0.386337	0.00386171	53		EpiXcan	ENSG00000157593.18	SLC35B2	-2.25271	-0.203372	0.0242775	0.0376556	0.851367	1449		Fusion	TSEN2	0.2334	top1	0.15	5.7e-07	0.783	0.434
50K	ENSG00000185009.12	AP3M1	2.42986	0.641363	0.0151047	0.0162459	0.70453	2		S-PrediXcan	ENSG00000197712.11	FAM114A1	-2.39303	-0.0454912	0.0167099	0.692165	8.09129e-07	97		EpiXcan	ENSG00000115419.12	GLS	-2.25142	-0.0354692	0.0243589	0.175315	0.00505382	828		Fusion	VPS8	0.5971	bslmm	0.37	5.3e-17	0.8306	0.406
50K	ENSG00000137337.14	MDC1	2.42302	0.0764885	0.0153922	0.382298	8.15718e-05	33		S-PrediXcan	ENSG00000168000.14	BSCL2	2.39133	0.0854215	0.0167876	0.215243	2.80998e-10	13		EpiXcan	ENSG00000112893.9	MAN2A1	-2.24741	-0.203552	0.0246138	0.0297525	0.287739	629		Fusion	GHRL	0.1979	bslmm	0.059	0.0015	-0.3726	0.709
50K	ENSG00000155363.18	MOV10	-2.41924	-0.222827	0.015553	0.128474	0.642887	16		S-PrediXcan	ENSG00000226942.2	IL9RP3	-2.38908	-0.0743246	0.0168907	0.23121	6.64573e-09	3		EpiXcan	ENSG00000273142.1	RP11-458F8.4	-2.24582	-0.0207564	0.0247158	0.529225	1.58599e-11	1402		Fusion	EXOG	0.3381	bslmm	0.18	5.1e-08	0.073	0.942
50K	ENSG00000276023.4	DUSP14	2.41798	0.294297	0.0156069	0.0308004	0.784123	2		S-PrediXcan	ENSG00000255513.1	AC005363.9	2.38826	0.0291429	0.0169285	0.757777	7.54184e-30	104		EpiXcan	ENSG00000103202.12	NME4	-2.24545	-0.106479	0.0247391	0.0867873	0.901109	4756		Fusion	SYN2	0.2613	top1	0.17	5.6e-08	-1.122	0.262
50K	ENSG00000221821.3	C6orf226	2.4164	0.277284	0.0156748	0.0873801	0.171104	5		S-PrediXcan	ENSG00000089177.18	KIF16B	-2.38691	-0.0968171	0.0169909	0.199753	4.31606e-05	14		EpiXcan	ENSG00000172167.7	MTBP	2.24378	0.0221108	0.0248463	0.516703	5.43903e-05	1335		Fusion	DZIP1L	0.2804	bslmm	0.1	4.5e-05	0.8919	0.372
50K	ENSG00000187626.8	ZKSCAN4	2.41631	0.0981062	0.0156787	0.143996	0.146681	18		S-PrediXcan	ENSG00000241057.2	AC004985.12	-2.38636	-0.0609461	0.0170161	0.378331	8.34114e-08	35		EpiXcan	ENSG00000257303.1	RP11-977G19.11	-2.24337	-0.0386265	0.0248728	0.244163	3.3484e-07	990		Fusion	FAIM	0.1239	blup	0.03	0.019	-2.9448	0.00323
50K	ENSG00000145244.11	CORIN	-2.41629	-0.112833	0.0156794	0.105854	0.280025	8		S-PrediXcan	ENSG00000225978.3	HAR1A	2.38521	0.055114	0.0170693	0.589252	0.00508224	76		EpiXcan	ENSG00000244510.2	GS1-124K5.7	2.24299	0.0687218	0.0248973	0.149348	0.723867	1274		Fusion	CLSTN2	0.2433	lasso	0.085	0.00016	-0.1519	0.879
50K	ENSG00000184144.11	CNTN2	-2.41572	-0.150931	0.015704	0.0719565	0.254855	3		S-PrediXcan	ENSG00000254641.1	RP11-732A19.2	-2.38443	-0.114748	0.0171056	0.157481	0.159121	14		EpiXcan	ENSG00000177410.12	ZFAS1	-2.24156	-0.0814161	0.02499	0.201276	0.158942	3158		Fusion	CCDC58	0.3531	enet	0.17	6.2e-08	-0.7003	0.484
50K	ENSG00000158793.13	NIT1	-2.41475	-0.234531	0.015746	0.0566945	0.377833	5		S-PrediXcan	ENSG00000101282.8	RSPO4	2.38263	0.0747899	0.0171896	0.444225	3.89102e-11	50		EpiXcan	ENSG00000233892.1	PAIP1P1	-2.24109	-0.0324661	0.0250204	0.391618	0.331964	2914		Fusion	CGGBP1	0.4476	enet	0.45	3.3e-21	-1.4315	0.152
50K	ENSG00000075399.13	VPS9D1	-2.41424	-0.25134	0.0157683	0.0652121	0.837942	6		S-PrediXcan	ENSG00000173531.15	MST1	2.38211	0.135775	0.0172136	0.261329	4.40662e-05	23		EpiXcan	ENSG00000264589.2	MAPT-AS1	2.23971	0.198197	0.02511	0.0288672	0.692071	1156		Fusion	POGLUT1	0.4183	lasso	0.27	8.1e-12	-1.6399	0.101
50K	ENSG00000170581.13	STAT2	-2.41396	-0.191282	0.0157801	0.0687506	0.22506	8		S-PrediXcan	ENSG00000183527.11	PSMG1	2.38034	0.0818525	0.0172965	0.354058	6.13723e-12	35		EpiXcan	ENSG00000175390.13	EIF3F	2.23626	0.0548667	0.025335	0.141492	0.000228994	549		Fusion	SLC15A2	0.2873	bslmm	0.063	0.0011	1.1077	0.268
50K	ENSG00000100997.18	ABHD12	2.41392	0.0979492	0.0157817	0.157434	0.000585522	5		S-PrediXcan	ENSG00000180855.15	ZNF443	-2.38015	-0.177534	0.0173058	0.15623	0.000260547	27		EpiXcan	ENSG00000105127.8	AKAP8	2.2339	0.0622706	0.0254897	0.194762	0.304794	2080		Fusion	EFHB	0.8817	top1	0.65	7.5e-36	-1.215	0.224
50K	ENSG00000236165.1	PRADC1P1	2.41364	0.115299	0.0157941	0.0748116	0.458316	6		S-PrediXcan	ENSG00000171574.17	ZNF584	2.37993	0.0444934	0.0173159	0.434735	1.60677e-12	71		EpiXcan	ENSG00000254349.5	MIR2052HG	-2.23352	-0.0731994	0.0255147	0.118484	0.4669	802		Fusion	CRELD1	0.4617	lasso	0.45	1.4e-21	0.5079	0.612
50K	ENSG00000260528.4	FAM157C	-2.41115	-0.139623	0.0159024	0.0496446	0.498756	3		S-PrediXcan	ENSG00000237950.1	RP11-7O11.3	-2.37858	-0.145856	0.0173794	0.272497	0.0860819	25		EpiXcan	ENSG00000013306.15	SLC25A39	2.23318	0.026363	0.0255368	0.425375	1.98577e-07	1111		Fusion	KIAA1143	0.2151	lasso	0.15	6.1e-07	1.2744	0.203
50K	ENSG00000272129.1	RP11-250B2.6	2.40795	0.0847264	0.0160425	0.101939	0.0563542	4		S-PrediXcan	ENSG00000167447.12	SMG8	2.37714	0.123161	0.0174472	0.237831	0.00303925	30		EpiXcan	ENSG00000088882.7	CPXM1	-2.23046	-0.0670041	0.0257171	0.148252	0.0460833	1052		Fusion	RPN1	0.1943	top1	0.084	0.00018	0.138	0.89
50K	ENSG00000164366.3	CCDC127	-2.40694	-0.107886	0.0160869	0.13832	0.00339839	7		S-PrediXcan	ENSG00000177025.3	C19orf18	-2.37701	-0.131976	0.0174535	0.374486	0.0297164	57		EpiXcan	ENSG00000164118.12	CEP44	-2.22876	-0.0754049	0.02583	0.0799979	0.00107298	527		Fusion	RFT1	0.3803	enet	0.26	8.3e-12	0.2318	0.817
50K	ENSG00000258851.1	RP11-894P9.2	2.40436	0.0813673	0.016201	0.11462	0.148075	9		S-PrediXcan	ENSG00000197982.13	C1orf122	-2.37515	-0.247212	0.0175418	0.232497	0.149994	21		EpiXcan	ENSG00000173369.15	C1QB	2.22861	0.120403	0.0258401	0.0913184	0.68496	2363		Fusion	FAM208A	0.1497	bslmm	0.021	0.043	-1.2155	0.224
50K	ENSG00000224186.8	C5orf66	2.40406	0.479109	0.0162139	0.0430694	0.563712	3		S-PrediXcan	ENSG00000204556.4	CTD-2514C3.1	-2.37365	-0.0975279	0.017613	0.102045	0.0390259	15		EpiXcan	ENSG00000100985.7	MMP9	-2.22794	-0.129467	0.0258844	0.0609041	0.833863	1648		Fusion	CDC25A	0.2156	top1	0.23	2.3e-10	0.72	0.472
50K	ENSG00000232855.6	AF131217.1	-2.40249	-0.302424	0.0162839	0.0556679	0.56127	5		S-PrediXcan	ENSG00000258738.1	RP11-73E17.2	-2.37277	-0.537352	0.0176551	0.0225749	0.9716	4		EpiXcan	ENSG00000155957.17	TMBIM4	2.22305	0.0413433	0.0262125	0.167223	2.28242e-05	760		Fusion	ZNF589	0.3579	top1	0.32	2.6e-14	0.858	0.391
50K	ENSG00000174171.5	RP11-23P13.6	2.40092	0.675829	0.0163537	0.022264	0.100648	3		S-PrediXcan	ENSG00000235681.1	AC008746.5	2.37169	0.216175	0.0177069	0.0879563	0.692372	7		EpiXcan	ENSG00000244227.6	LRRC77P	-2.22292	-0.0852323	0.0262214	0.134175	0.371884	659		Fusion	APEH	0.2167	enet	0.079	0.00027	0.2807	0.779
50K	ENSG00000255568.3	BRWD1-AS2	-2.4005	-0.0596802	0.0163725	0.244695	0.000636947	18		S-PrediXcan	ENSG00000073578.16	SDHA	2.37118	0.895977	0.0177312	0.0659003	0.31029	10		EpiXcan	ENSG00000253326.2	RP11-261C10.7	-2.2223	-0.0370259	0.0262633	0.359061	0.000467016	674		Fusion	RNF123	0.1904	top1	0.11	1.7e-05	-4.076	4.58e-05
50K	ENSG00000134146.11	DPH6	-2.39678	-0.221084	0.0165399	0.0465505	0.228835	2		S-PrediXcan	ENSG00000233013.9	FAM157B	2.37057	0.0701587	0.0177605	0.265011	4.43719e-05	18		EpiXcan	ENSG00000272180.1	RP11-481J13.1	-2.22112	-0.1102	0.026343	0.104666	0.82708	1260		Fusion	TEX264	0.255	blup	0.13	4.7e-06	-2.1468	0.0318
50K	ENSG00000177119.15	ANO6	-2.39492	-1.08278	0.0166239	0.019199	0.960729	2		S-PrediXcan	ENSG00000111907.20	TPD52L1	2.36944	0.0971589	0.0178149	0.185779	2.90716e-05	16		EpiXcan	ENSG00000204899.5	MZT1	2.22105	0.0645947	0.0263473	0.158083	0.558167	353		Fusion	PPM1M	0.1701	bslmm	0.074	0.00041	-3.025	0.00249
50K	ENSG00000261799.1	RP11-283I3.6	2.39237	0.16281	0.0167399	0.0994902	0.120034	3		S-PrediXcan	ENSG00000186174.12	BCL9L	-2.36812	-0.286866	0.0178786	0.0482274	0.71439	10		EpiXcan	ENSG00000078804.12	TP53INP2	2.22017	0.182386	0.0264075	0.0323192	0.426733	680		Fusion	TRANK1	0.178	blup	0.039	0.0087	0.6067	0.544
50K	ENSG00000261556.9	SMG1P7	2.38753	0.0387006	0.0169622	0.355754	1.46085e-09	15		S-PrediXcan	ENSG00000213892.11	CEACAM16	-2.36754	-0.330991	0.0179066	0.0371765	0.0764212	5		EpiXcan	ENSG00000162928.8	PEX13	-2.21998	-0.038933	0.0264202	0.238648	0.00114384	1080		Fusion	RPSA	0.4375	lasso	0.2	4e-09	-0.1656	0.868
50K	ENSG00000007541.16	PIGQ	-2.38671	-0.504817	0.017	0.0295022	0.858587	1		S-PrediXcan	ENSG00000086598.10	TMED2	2.36716	0.615675	0.0179252	0.0418716	0.660581	7		EpiXcan	ENSG00000168702.17	LRP1B	2.21988	0.0775341	0.0264267	0.110777	0.163834	2012		Fusion	ULK4	0.223	bslmm	0.13	4.3e-06	-0.0223	0.982
50K	ENSG00000214711.9	CAPN14	2.38568	0.0865982	0.0170476	0.102291	0.353283	12		S-PrediXcan	ENSG00000167103.11	PIP5KL1	-2.36693	-0.114891	0.0179366	0.318098	1.08795e-06	46		EpiXcan	ENSG00000223705.9	NSUN5P1	-2.21918	-0.0544549	0.0264744	0.142381	0.0514731	1192		Fusion	PXK	0.1911	blup	0.05	0.0035	-1.0704	0.284
50K	ENSG00000104450.12	SPAG1	2.38352	0.0799463	0.0171479	0.159683	3.63992e-05	4		S-PrediXcan	ENSG00000169495.4	HTRA4	2.3661	0.0859282	0.0179766	0.13066	0.0100335	6		EpiXcan	ENSG00000261812.6	TUBB8P7	2.2191	0.188024	0.02648	0.0297201	0.323389	3081		Fusion	SCN11A	0.3512	bslmm	0.043	0.0062	-0.2257	0.821
50K	ENSG00000169826.7	CSGALNACT2	2.38283	0.232554	0.01718	0.0648161	0.0311869	1		S-PrediXcan	ENSG00000259726.1	CSPG4P11	-2.36496	-0.0388798	0.0180318	0.350612	6.16466e-14	13		EpiXcan	ENSG00000073282.12	TP63	2.21893	0.173284	0.0264917	0.0390348	0.0924375	1551		Fusion	SHOX2	0.2528	bslmm	0.075	0.0004	-1.3746	0.169
50K	ENSG00000114670.13	NEK11	2.38142	0.536133	0.0172461	0.0192074	0.629019	2		S-PrediXcan	ENSG00000188483.7	IER5L	2.3645	0.151739	0.0180543	0.307871	0.114612	42		EpiXcan	ENSG00000007541.16	PIGQ	-2.21722	-0.0535423	0.0266078	0.151271	0.000696312	5431		Fusion	FAM86JP	0.5119	enet	0.38	2.3e-17	0.212	0.832
50K	ENSG00000074276.10	CDHR2	2.37932	0.0680687	0.0173446	0.129399	0.0242729	10		S-PrediXcan	ENSG00000215246.5	RP11-43F13.3	-2.36447	-0.167654	0.0180557	0.157835	0.0525856	11		EpiXcan	ENSG00000179958.8	DCTPP1	2.21583	0.1275	0.0267028	0.123418	0.744496	1164		Fusion	MFN1	0.4426	enet	0.15	7.2e-07	0.5544	0.579
50K	ENSG00000279670.1	RP11-70L8.5	-2.37772	-0.379182	0.01742	0.0160296	0.295047	1		S-PrediXcan	ENSG00000105419.17	MEIS3	2.36321	0.323643	0.0181172	0.0568082	0.681223	12		EpiXcan	ENSG00000224609.6	HSD52	2.21549	0.0390738	0.0267262	0.196605	0.000113462	907		Fusion	KCNMB3	0.2496	lasso	0.11	2e-05	-2.4615	0.0138
50K	ENSG00000221819.5	GAS8-AS1	2.37729	0.0955874	0.0174405	0.162408	0.0797853	14		S-PrediXcan	ENSG00000119685.19	TTLL5	-2.36249	-0.0944581	0.0181525	0.36765	4.91654e-06	47		EpiXcan	ENSG00000248971.2	KRT8P46	-2.21499	-0.0281913	0.0267604	0.347422	4.70333e-08	618		Fusion	NME6	0.1802	blup	0.099	4.9e-05	-0.0891	0.929
50K	ENSG00000130764.9	LRRC47	-2.37601	-0.13386	0.0175009	0.0956276	0.249562	7		S-PrediXcan	ENSG00000237276.8	ANO7L1	2.36105	0.0409669	0.0182232	0.59942	8.08313e-06	88		EpiXcan	ENSG00000181894.14	ZNF329	2.21488	0.0608527	0.026768	0.216348	0.29462	1050		Fusion	SUCLG2	0.2537	lasso	0.16	2.7e-07	0.1896	0.85
50K	ENSG00000231240.1	KLF2P1	2.37082	0.0555652	0.0177486	0.22258	8.38376e-06	10		S-PrediXcan	ENSG00000213640.3	EEF1DP4	-2.35897	-0.0211908	0.0183259	0.62815	2.72684e-30	92		EpiXcan	ENSG00000269155.2	RP3-431P23.5	-2.21207	-0.0607991	0.0269617	0.195873	0.658059	1259		Fusion	PARP14	0.3633	bslmm	0.13	3.9e-06	0.0407	0.968
50K	ENSG00000257534.1	RP11-834C11.10	2.37041	0.0993575	0.0177685	0.158954	0.00675342	8		S-PrediXcan	ENSG00000226259.10	GTF2H2B	2.35852	0.0279364	0.0183482	0.574905	1.07791e-23	16		EpiXcan	ENSG00000276116.2	FUT8-AS1	-2.21053	-0.0912182	0.0270687	0.0960554	0.63571	1608		Fusion	IQCB1	0.6205	lasso	0.48	7.4e-23	0.4069	0.684
50K	ENSG00000166275.15	BORCS7	2.36971	0.0667079	0.0178019	0.18857	0.000117744	14		S-PrediXcan	ENSG00000277186.1	RP13-554M15.8	-2.35797	-0.582752	0.0183752	0.0353307	0.223303	2		EpiXcan	ENSG00000213640.3	EEF1DP4	-2.20762	-0.0181309	0.0272706	0.623081	2.05966e-27	942		Fusion	MST1	0.3262	lasso	0.11	1.3e-05	2.2588	0.0239
50K	ENSG00000237950.1	RP11-7O11.3	-2.36254	-0.46002	0.01815	0.0214847	0.953855	1		S-PrediXcan	ENSG00000257953.1	RP11-620J15.1	-2.35785	-0.0624542	0.0183811	0.306184	0.130426	43		EpiXcan	ENSG00000273219.1	RP11-644N4.1	2.20454	0.0462167	0.0274861	0.155086	0.000627302	1063		Fusion	GMPPB	0.1919	top1	0.21	1.3e-09	-2.284	0.0224
50K	ENSG00000204344.14	STK19	2.36175	0.124462	0.0181888	0.121179	0.00810183	10		S-PrediXcan	ENSG00000122085.16	MTERF4	2.35746	0.0934803	0.0184005	0.198773	0.00135414	13		EpiXcan	ENSG00000163520.13	FBLN2	-2.20431	-0.0819068	0.0275026	0.100131	0.40562	3759		Fusion	CCDC13-AS1	0.2831	bslmm	0.1	3.1e-05	1.5877	0.112
50K	ENSG00000255176.1	AP002954.3	-2.36065	-0.160068	0.0182429	0.106225	0.0557758	7		S-PrediXcan	ENSG00000100997.18	ABHD12	2.35727	0.114392	0.01841	0.187584	0.00301232	16		EpiXcan	ENSG00000206535.7	LNP1	-2.20378	-0.0790123	0.02754	0.0717815	0.0667095	681		Fusion	RSRC1	0.157	bslmm	0.073	0.00045	-0.1478	0.882
50K	ENSG00000066084.12	DIP2B	2.35945	0.0697267	0.0183023	0.189225	5.97226e-07	5		S-PrediXcan	ENSG00000235776.2	AC000089.3	2.35624	0.104298	0.0184612	0.157273	0.821938	17		EpiXcan	ENSG00000278341.1	RP5-1142A6.10	-2.20301	-0.0579374	0.0275943	0.156904	0.000366281	7196		Fusion	DHX36	0.1891	top1	0.15	3.9e-07	1.519	0.129
50K	ENSG00000267980.1	AC007292.6	2.35882	0.0715648	0.0183331	0.181553	0.000800045	7		S-PrediXcan	ENSG00000173218.14	VANGL1	2.35622	0.110974	0.018462	0.195238	1.44341e-08	59		EpiXcan	ENSG00000100380.13	ST13	2.20208	0.163778	0.02766	0.046477	0.518041	579		Fusion	CADM2	0.1771	blup	0.076	0.00037	1.0846	0.278
50K	ENSG00000272375.1	RP11-51J9.6	2.35871	0.0426356	0.0183386	0.340844	0.000434569	28		S-PrediXcan	ENSG00000242622.1	RP11-18H7.1	2.35557	0.45565	0.0184943	0.0318385	0.925217	12		EpiXcan	ENSG00000112530.11	PACRG	2.19932	0.0397237	0.0278555	0.241101	0.00114808	631		Fusion	MUC20	0.6919	lasso	0.5	2.1e-24	-0.5289	0.597
50K	ENSG00000269918.1	AF131215.9	2.35844	0.0664686	0.018352	0.343683	3.26754e-08	13		S-PrediXcan	ENSG00000167670.15	CHAF1A	2.35545	0.0367268	0.0185002	0.723539	5.56963e-11	94		EpiXcan	ENSG00000224614.1	TNK2-AS1	2.1973	0.0415289	0.0279992	0.503869	0.701997	3023		Fusion	CCDC71	0.331	bslmm	0.039	0.0088	-1.9012	0.0573
50K	ENSG00000224452.1	RSL24D1P6	-2.35751	-0.110211	0.018398	0.0647069	0.918691	5		S-PrediXcan	ENSG00000174996.11	KLC2	2.35513	0.2435	0.0185165	0.122056	0.141825	16		EpiXcan	ENSG00000243824.1	RPL12P6	-2.19653	-0.149763	0.0280539	0.0387862	0.167628	1806		Fusion	ACAD9	0.3224	bslmm	0.05	0.0034	1.7888	0.0736
50K	ENSG00000152583.12	SPARCL1	-2.35718	-0.214844	0.0184142	0.0667361	0.0572314	2		S-PrediXcan	ENSG00000168297.15	PXK	-2.35475	-0.212514	0.0185353	0.0881398	0.0641268	13		EpiXcan	ENSG00000260128.6	ULK4P2	2.19561	0.0223528	0.02812	0.685235	0.246821	598		Fusion	WDR6	0.2729	top1	0.35	5.5e-16	0.52	0.603
50K	ENSG00000272078.1	RP4-734G22.3	2.35682	0.320001	0.0184319	0.0912013	0.894824	8		S-PrediXcan	ENSG00000168056.15	LTBP3	-2.35439	-0.163796	0.0185532	0.221207	0.0210267	19		EpiXcan	ENSG00000213600.3	XXcos-LUCA16.1	2.19537	0.105468	0.0281373	0.0441006	0.277152	681		Fusion	P4HTM	0.1109	blup	0.019	0.048	-1.8228	0.0683
50K	ENSG00000110851.11	PRDM4	-2.3567	-0.154922	0.018438	0.0790733	0.00253736	4		S-PrediXcan	ENSG00000172771.11	EFCAB12	-2.35279	-0.190098	0.018633	0.144263	0.485938	15		EpiXcan	ENSG00000100138.13	SNU13	-2.194	-0.0994277	0.0282356	0.109391	0.985499	1042		Fusion	EMC3-AS1	0.2308	top1	0.2	7.6e-09	0.547	0.584
50K	ENSG00000134871.17	COL4A2	2.35629	0.344362	0.0184583	0.101971	0.970469	6		S-PrediXcan	ENSG00000258289.8	CHURC1	-2.35204	-0.0295332	0.0186707	0.790421	3.12961e-40	103		EpiXcan	ENSG00000253210.1	RP11-809O17.1	2.19399	0.0249876	0.0282359	0.400161	3.35883e-14	3856		Fusion	CHST13	0.61	lasso	0.29	4.8e-13	1.9595	0.0501
50K	ENSG00000262879.5	RP11-156P1.3	2.35527	0.126962	0.018509	0.065186	0.0883931	2		S-PrediXcan	ENSG00000234585.6	CCT6P3	2.35147	0.0226084	0.0186994	0.642349	6.78078e-27	42		EpiXcan	ENSG00000260329.1	RP11-412D9.4	2.19374	0.048415	0.0282539	0.145408	0.00779423	1032		Fusion	CEP63	0.3371	top1	0.26	1.7e-11	1.16	0.246
50K	ENSG00000231226.1	TRIM31-AS1	-2.35521	-0.0572599	0.0185125	0.199384	0.115387	24		S-PrediXcan	ENSG00000013810.18	TACC3	2.35137	0.24493	0.0187046	0.114649	0.519048	17		EpiXcan	ENSG00000233013.9	FAM157B	2.19207	0.0494701	0.0283744	0.234246	0.00471411	1440		Fusion	MAATS1	0.6367	bslmm	0.45	2.5e-21	-1.9553	0.0505
50K	ENSG00000163534.14	FCRL1	2.35329	0.167975	0.0186079	0.0628433	0.351106	5		S-PrediXcan	ENSG00000213600.3	XXcos-LUCA16.1	2.35046	0.815789	0.01875	0.010858	0.173859	1		EpiXcan	ENSG00000176974.19	SHMT1	-2.1913	-0.0274573	0.02843	0.407697	0.104963	1359		Fusion	SDHAP1	0.5672	lasso	0.26	1.3e-11	-0.5606	0.575
50K	ENSG00000176927.15	EFCAB5	-2.35271	-0.0526692	0.018637	0.121069	0.0162865	6		S-PrediXcan	ENSG00000270696.1	RP11-342K6.1	-2.34951	-0.0308007	0.0187981	0.461094	6.83036e-14	54		EpiXcan	ENSG00000228078.1	HLA-U	2.19053	0.0194156	0.0284859	0.495564	3.66007e-08	2522		Fusion	ZNF197	0.2115	top1	0.13	4.2e-06	-2.187	0.0287
50K	ENSG00000239470.3	RP11-16F15.2	2.35172	0.116574	0.018687	0.0790714	0.882652	6		S-PrediXcan	ENSG00000245532.7	NEAT1	-2.34793	-0.0464979	0.0188782	0.48579	9.17947e-08	40		EpiXcan	ENSG00000272281.6	TPTE2P2	-2.19013	-0.0501868	0.0285146	0.194775	0.012112	631		Fusion	HYAL3	0.4706	lasso	0.39	3.8e-18	-0.3399	0.734
50K	ENSG00000144063.3	MALL	-2.35127	-0.170869	0.0187092	0.0805002	0.620137	13		S-PrediXcan	ENSG00000253210.1	RP11-809O17.1	2.34532	0.0362815	0.0190108	0.456478	1.24972e-15	24		EpiXcan	ENSG00000140319.10	SRP14	-2.18948	-0.06072	0.028562	0.170852	0.816973	1202		Fusion	PRSS45	0.5016	lasso	0.44	6.5e-21	5.3105	1.09e-07
50K	ENSG00000114395.10	CYB561D2	2.35076	0.247447	0.0187351	0.0611802	0.0636775	2		S-PrediXcan	ENSG00000183060.15	LYSMD4	-2.34413	-0.0302049	0.0190714	0.462129	2.19719e-12	32		EpiXcan	ENSG00000100092.20	SH3BP1	2.18925	0.0303473	0.0285788	0.468324	0.804767	1568		Fusion	RPL14	0.1621	blup	0.06	0.0015	0.5934	0.553
50K	ENSG00000254633.1	RP11-23J9.7	-2.35068	-0.284514	0.018739	0.028146	0.58191	2		S-PrediXcan	ENSG00000136982.5	DSCC1	2.34328	0.0259234	0.0191151	0.629285	1.06993e-29	21		EpiXcan	ENSG00000142233.11	NTN5	-2.1876	-0.0333115	0.0286991	0.32926	0.0831825	2801		Fusion	UTS2B	0.3579	enet	0.12	7e-06	1.5307	0.126
50K	ENSG00000170881.4	RNF139	2.34839	0.130683	0.0188549	0.158443	0.117304	16		S-PrediXcan	ENSG00000260911.2	RP11-196G11.2	2.34317	0.036996	0.0191209	0.375108	7.5614e-14	30		EpiXcan	ENSG00000231177.4	LINC00852	2.18756	0.062588	0.0287015	0.124993	0.357137	2539		Fusion	ALG1L	0.6941	lasso	0.36	1.4e-16	2.5977	0.00939
50K	ENSG00000263011.1	RP11-473M20.11	2.34788	0.421052	0.0188808	0.018274	0.294188	2		S-PrediXcan	ENSG00000110203.8	FOLR3	-2.34097	-0.178414	0.0192337	0.0577023	0.390204	11		EpiXcan	ENSG00000188242.4	PP7080	2.18559	0.0636505	0.0288458	0.206884	0.0539551	3726		Fusion	PIK3R4	0.2653	bslmm	0.1	3.9e-05	-0.8345	0.404
50K	ENSG00000005981.12	ASB4	-2.34771	-0.144222	0.0188891	0.0492577	0.609888	4		S-PrediXcan	ENSG00000229298.1	TUBB8P1	2.34081	0.0889454	0.0192418	0.167508	0.0923037	12		EpiXcan	ENSG00000114395.10	CYB561D2	2.18407	0.0655186	0.0289568	0.096082	0.112469	666		Fusion	ZNF502	0.2585	lasso	0.2	3.8e-09	-2.5353	0.0112
50K	ENSG00000281358.1	RASSF1-AS1	-2.34756	-0.271491	0.018897	0.0460343	0.708947	3		S-PrediXcan	ENSG00000149554.12	CHEK1	2.34076	0.235774	0.0192444	0.0582265	0.149536	44		EpiXcan	ENSG00000240522.1	RPL7AP10	-2.18248	-0.0760185	0.0290738	0.131897	0.457511	757		Fusion	WDR5B	0.367	lasso	0.16	2e-07	-0.739	0.46
50K	ENSG00000161036.12	LRWD1	-2.34731	-0.132193	0.0189097	0.121398	0.0321005	9		S-PrediXcan	ENSG00000255398.2	HCAR3	-2.34066	-0.385552	0.0192497	0.0299152	0.173526	3		EpiXcan	ENSG00000108312.14	UBTF	2.18232	0.11067	0.0290856	0.0627546	0.782187	1041		Fusion	VEPH1	0.2009	top1	0.2	8.1e-09	0.263	0.793
50K	ENSG00000136108.14	CKAP2	-2.34503	-0.0392341	0.0190256	0.379175	1.66834e-13	8		S-PrediXcan	ENSG00000185437.13	SH3BGR	-2.34047	-0.0772779	0.0192596	0.176903	2.23521e-06	21		EpiXcan	ENSG00000148655.14	C10orf11	-2.17838	-0.0275023	0.0293776	0.51531	1.95947e-08	1008		Fusion	ATG7	0.2898	lasso	0.072	0.00052	0.9058	0.365
50K	ENSG00000260077.1	RP11-254F7.2	2.34335	0.0449547	0.0191113	0.276194	0.0111098	29		S-PrediXcan	ENSG00000112877.7	CEP72	-2.33884	-0.117641	0.0193435	0.199816	0.000167129	20		EpiXcan	ENSG00000251495.1	PPIAP11	-2.17642	-0.0603812	0.0295239	0.150781	0.39411	635		Fusion	LEKR1	0.4536	top1	0.29	6e-13	-1.078	0.281
50K	ENSG00000128641.18	MYO1B	2.34243	0.260638	0.0191589	0.0703093	0.0390315	3		S-PrediXcan	ENSG00000205037.2	RP11-863P13.4	2.33615	0.494097	0.0194834	0.0250983	0.341967	2		EpiXcan	ENSG00000196814.14	MVB12B	2.16746	0.29473	0.0302	0.097147	0.601494	1805		Fusion	QRICH1	0.1359	enet	0.16	3.3e-07	-0.1751	0.861
50K	ENSG00000173714.7	WFIKKN2	2.34209	0.051061	0.0191759	0.266443	0.000377953	17		S-PrediXcan	ENSG00000244198.5	RP4-545C24.1	-2.33566	-0.0166878	0.019509	0.998086	1.7992e-14	245		EpiXcan	ENSG00000137414.5	FAM8A1	-2.16557	-0.0737336	0.0303437	0.0993186	0.476955	1107		Fusion	CFAP44	0.2831	enet	0.032	0.015	1.2188	0.223
50K	ENSG00000144230.16	GPR17	2.34136	0.0596476	0.0192135	0.151956	0.00427043	11		S-PrediXcan	ENSG00000276805.2	RP11-291L22.9	-2.33535	-0.0248123	0.0195253	0.530948	2.0422e-11	54		EpiXcan	ENSG00000233974.3	RP11-823P9.3	2.16347	0.0166723	0.0305052	0.654211	3.11911e-13	904		Fusion	AC132008.1	0.4057	top1	0.22	1e-09	0.106	0.916
50K	ENSG00000259709.1	CTD-2184D3.7	2.33945	0.114526	0.0193122	0.103436	0.430588	8		S-PrediXcan	ENSG00000138193.15	PLCE1	2.33464	0.209643	0.0195624	0.128936	0.147989	17		EpiXcan	ENSG00000204789.4	ZNF204P	-2.16313	-0.0224894	0.0305315	0.185669	0.282672	1299		Fusion	NCKIPSD	0.1458	top1	0.22	8e-10	-0.516	0.606
50K	ENSG00000236257.1	EI24P2	2.33811	0.203767	0.0193814	0.0148269	0.824388	2		S-PrediXcan	ENSG00000171790.15	SLFNL1	2.33402	0.112524	0.0195946	0.232262	0.169919	40		EpiXcan	ENSG00000253203.6	GUSBP3	2.16141	0.0216804	0.0306634	0.587957	1.46801e-06	434		Fusion	AC024560.3	0.425	top1	0.2	3.3e-09	-0.263	0.793
50K	ENSG00000224316.1	GTF2IP5	2.3373	0.0238332	0.0194236	0.314196	1.6465e-11	5		S-PrediXcan	ENSG00000188672.17	RHCE	2.33401	0.043009	0.0195954	0.267943	1.85998e-10	17		EpiXcan	ENSG00000234546.3	LINC01759	2.16103	0.337132	0.0306932	0.0226687	0.645521	2398		Fusion	SDHAP2	0.886	lasso	0.41	4.3e-19	0.3658	0.715
50K	ENSG00000213963.6	AC074286.1	2.33674	0.0568035	0.0194528	0.296205	4.01884e-07	19		S-PrediXcan	ENSG00000118804.8	STBD1	-2.33159	-0.366127	0.0197221	0.050935	0.152791	2		EpiXcan	ENSG00000278737.1	RP11-325L12.7	2.16095	0.0534062	0.030699	0.221035	0.0235328	1032		Fusion	ENTPD3-AS1	0.3516	lasso	0.26	1.8e-11	2.4731	0.0134
50K	ENSG00000278966.2	RP5-1174N9.2	-2.3365	-0.0542091	0.0194652	0.151228	0.00251249	9		S-PrediXcan	ENSG00000232807.2	RP11-536K7.3	2.32971	0.0611873	0.0198213	0.308104	0.000134486	32		EpiXcan	ENSG00000231236.2	AP001604.3	2.1599	0.0513991	0.0307801	0.154921	0.519075	274		Fusion	RP11-197K6.1	0.1937	blup	0.038	0.0092	0.0572	0.954
50K	ENSG00000188991.3	SLC15A5	-2.3346	-0.268538	0.0195642	0.0340719	0.424776	2		S-PrediXcan	ENSG00000167646.13	DNAAF3	-2.32971	-0.131421	0.0198217	0.158875	0.0485734	9		EpiXcan	ENSG00000261643.1	RP11-529E10.6	2.15844	0.249701	0.0308934	0.0997295	0.875359	3285		Fusion	AC136289.1	0.325	bslmm	0.42	2.2e-19	0.0656	0.948
50K	ENSG00000119714.10	GPR68	-2.33386	-0.0618731	0.0196031	0.333557	4.34965e-05	22		S-PrediXcan	ENSG00000166225.8	FRS2	-2.32884	-0.0979367	0.0198676	0.264501	0.00432842	51		EpiXcan	ENSG00000136811.16	ODF2	2.15791	0.0585434	0.030935	0.151151	0.000376342	2495		Fusion	MUC20P1	0.7604	lasso	0.38	3.6e-17	-1.0861	0.277
50K	ENSG00000140950.15	TLDC1	-2.33331	-0.340847	0.0196317	0.0520528	0.356457	4		S-PrediXcan	ENSG00000187954.12	CYHR1	-2.32758	-0.469124	0.0199346	0.0540391	0.390764	5		EpiXcan	ENSG00000260911.2	RP11-196G11.2	2.15639	0.0213781	0.0310533	0.414476	2.23793e-11	1064		Fusion	LINC00694	0.2237	bslmm	0.027	0.025	0.8583	0.391
50K	ENSG00000279086.1	RP11-667F14.1	2.33244	0.135107	0.0196778	0.0556713	0.424421	2		S-PrediXcan	ENSG00000226002.1	GTF2IP14	2.3252	0.0247817	0.0200615	0.531926	8.66906e-21	27		EpiXcan	ENSG00000133083.14	DCLK1	2.15404	0.0574178	0.0312371	0.183313	0.134371	886		Fusion	ZNF717	0.1961	lasso	0.15	7e-07	1.385	0.166
50K	ENSG00000141404.15	GNAL	2.33211	0.309938	0.0196947	0.0243354	0.164569	2		S-PrediXcan	ENSG00000121989.14	ACVR2A	2.32266	0.216829	0.0201973	0.117434	0.159691	9		EpiXcan	ENSG00000138161.13	CUZD1	2.15315	0.0710552	0.0313068	0.113927	0.832977	1303		Fusion	COL6A4P2	0.6716	enet	0.46	6.6e-22	1.1262	0.26
50K	ENSG00000258274.1	RP11-887P2.5	-2.33106	-0.367422	0.01975	0.0187695	0.20885	1		S-PrediXcan	ENSG00000134283.17	PPHLN1	-2.32243	-0.718202	0.02021	0.0182366	0.281486	1		EpiXcan	ENSG00000159720.11	ATP6V0D1	-2.1531	-0.0737301	0.0313107	0.0699936	0.860272	1023		Fusion	FCF1P2	0.2351	bslmm	0.059	0.0016	-1.2585	0.208
50K	ENSG00000171097.13	KYAT1	-2.33101	-0.0784918	0.0197531	0.329753	0.000779911	33		S-PrediXcan	ENSG00000180304.14	OAZ2	-2.32205	-0.300759	0.02023	0.0729805	0.000517185	1		EpiXcan	ENSG00000182919.14	C11orf54	-2.15172	-0.0240749	0.0314196	0.475553	1.32601e-05	463		Fusion	AC069513.4	0.3537	blup	0.12	5.7e-06	0.9466	0.344
50K	ENSG00000182247.9	UBE2E2	-2.33038	-0.166322	0.019786	0.117425	0.00531591	6		S-PrediXcan	ENSG00000107560.10	RAB11FIP2	2.32143	0.218914	0.0202638	0.0642558	0.917672	2		EpiXcan	ENSG00000167987.10	VPS37C	2.14984	0.0616251	0.0315677	0.0623587	0.276823	1630		Fusion	SPINK8	0.0865	top1	0.085	0.00016	0.902	0.367
50K	ENSG00000127084.17	FGD3	-2.32996	-0.139862	0.019808	0.109035	0.0600615	8		S-PrediXcan	ENSG00000204791.9	SMPD5	-2.32025	-0.116045	0.0203274	0.120756	0.455201	13		EpiXcan	ENSG00000114735.9	HEMK1	-2.14943	-0.376858	0.0316	0.0210147	0.895858	625		Fusion	MRPS18AP1	0.6647	lasso	0.54	6.6e-27	0.9235	0.356
50K	ENSG00000250802.6	ZBED3-AS1	2.32861	0.255665	0.0198797	0.0602319	0.772076	9		S-PrediXcan	ENSG00000169085.11	C8orf46	2.31935	0.0338294	0.0203763	0.479298	6.4422e-18	44		EpiXcan	ENSG00000186831.11	KRT17P2	-2.14934	-0.0938906	0.0316078	0.0849049	0.227151	1263		Fusion	RP11-723O4.2	0.365	enet	0.31	5.8e-14	-1.3797	0.168
50K	ENSG00000173480.10	ZNF417	2.32854	0.194969	0.0198835	0.0956098	0.0239397	7		S-PrediXcan	ENSG00000131055.4	COX4I2	2.31801	0.0755182	0.0204486	0.284684	5.19993e-08	35		EpiXcan	ENSG00000234290.2	AC116366.6	2.14642	0.100752	0.0318394	0.0629181	0.577721	1112		Fusion	AC024937.6	0.4729	lasso	0.21	1.3e-09	0.5023	0.615
50K	ENSG00000173540.12	GMPPB	-2.32822	-0.207765	0.0199003	0.0639871	0.0326839	3		S-PrediXcan	ENSG00000273142.1	RP11-458F8.4	-2.31648	-0.049994	0.020532	0.467623	2.63306e-09	70		EpiXcan	ENSG00000183444.10	OR7E38P	2.1454	0.050125	0.0319212	0.221208	0.00329918	1022		Fusion	SEMA3B-AS1	0.2648	lasso	0.071	0.00056	-2.1422	0.0322
50K	ENSG00000177225.16	PDDC1	-2.32801	-0.109536	0.0199118	0.149669	0.000291717	7		S-PrediXcan	ENSG00000270681.1	RP11-372K14.2	-2.3162	-0.141322	0.0205476	0.181318	0.00692986	14		EpiXcan	ENSG00000169248.12	CXCL11	-2.14433	-0.0827255	0.0320061	0.097863	0.477204	916		Fusion	CYCSP10	0.254	top1	0.1	4.4e-05	0.727	0.467
50K	ENSG00000223496.2	EXOSC6	2.32758	0.0310485	0.0199344	0.409217	1.65353e-12	15		S-PrediXcan	ENSG00000148218.15	ALAD	2.31614	0.305774	0.0205504	0.0803371	0.717531	6		EpiXcan	ENSG00000196653.11	ZNF502	-2.14414	-0.0285521	0.0320214	0.318981	1.42122e-06	644		Fusion	YEATS2-AS1	0.2643	top1	0.13	2.3e-06	-1.079	0.281
50K	ENSG00000158805.11	ZNF276	2.32433	0.0684784	0.0201081	0.303365	0.0210698	25		S-PrediXcan	ENSG00000122696.13	SLC25A51	2.31612	0.0978741	0.0205519	0.305501	8.69984e-07	29		EpiXcan	ENSG00000230521.1	HCG4P7	2.14186	0.0148197	0.0322049	0.761041	1.1307e-26	2529		Fusion	TPRG1-AS1	0.273	lasso	0.16	2.3e-07	-0.2667	0.79
50K	ENSG00000273456.1	RP11-686O6.2	-2.32431	-0.222731	0.0201088	0.0359557	0.353916	2		S-PrediXcan	ENSG00000126215.13	XRCC3	2.31598	0.0973049	0.0205596	0.337769	0.00622267	39		EpiXcan	ENSG00000069482.6	GAL	2.14112	0.0567356	0.0322642	0.191559	0.987931	2573		Fusion	DUX4L26	0.3362	bslmm	0.18	2.2e-08	0.718	0.473
50K	ENSG00000181481.13	RNF135	2.3241	0.623967	0.0201199	0.0453166	0.401438	3		S-PrediXcan	ENSG00000020256.19	ZFP64	-2.31555	-0.161195	0.0205829	0.167507	0.0133682	18		EpiXcan	ENSG00000158525.15	CPA5	-2.13976	-0.0368505	0.0323741	0.40796	0.676831	1585		Fusion	AC094019.4	0.3101	lasso	0.16	1.4e-07	1.0601	0.289
50K	ENSG00000141506.13	PIK3R5	2.3237	0.313762	0.0201414	0.097744	0.301413	7		S-PrediXcan	ENSG00000261183.5	RP11-532F12.5	-2.31507	-0.0994118	0.0206093	0.652996	0.000249851	79		EpiXcan	ENSG00000189152.10	GRAPL	-2.1387	-0.0678393	0.0324596	0.23041	0.475454	1120		Fusion	LINC02006	0.2343	bslmm	0.059	0.0016	0.5205	0.603
50K	ENSG00000231130.1	HLA-T	-2.32346	-0.0433961	0.0201542	0.200212	0.0268373	15		S-PrediXcan	ENSG00000283345.1	CTD-3092A11.3	-2.31401	-0.0472239	0.0206671	0.315293	1.12777e-08	27		EpiXcan	ENSG00000082258.12	CCNT2	2.13846	0.0441734	0.0324798	0.192615	0.0420966	836		Fusion	ST3GAL6-AS1	0.4258	top1	0.28	1.5e-12	0.707	0.48
50K	ENSG00000148690.11	FRA10AC1	2.32171	0.0573901	0.0202485	0.354058	7.58974e-10	21		S-PrediXcan	ENSG00000242193.10	RP11-568K15.1	-2.31119	-0.103744	0.0208223	0.421094	0.00538842	62		EpiXcan	ENSG00000207650.1	MIR570	-2.13683	-0.052409	0.0326114	0.179543	0.0306699	3088		Fusion	ERICH6-AS1	0.2365	bslmm	0.069	0.00068	1.9192	0.055
50K	ENSG00000145979.17	TBC1D7	-2.32157	-0.089627	0.020256	0.257149	0.00859994	18		S-PrediXcan	ENSG00000230847.4	RP11-195E2.1	2.31086	0.023149	0.0208407	0.623659	1.2622e-25	22		EpiXcan	ENSG00000268713.1	CTC-444N24.8	2.13382	0.249038	0.0328576	0.0223077	0.925383	937		Fusion	RP11-379F4.4	0.2913	bslmm	0.097	6.1e-05	0.0815	0.935
50K	ENSG00000186814.13	ZSCAN30	2.31861	0.147156	0.0204161	0.130496	0.00132424	3		S-PrediXcan	ENSG00000196968.10	FUT11	-2.30907	-0.099546	0.02094	0.13756	0.0455007	25		EpiXcan	ENSG00000276449.1	AC004076.5	-2.13236	-0.0365719	0.0329772	0.285938	0.00268147	1122		Fusion	GHRLOS	0.4491	enet	0.23	2.8e-10	-0.0691	0.945
50K	ENSG00000149313.10	AASDHPPT	2.31861	0.279962	0.0204165	0.0247996	0.560706	2		S-PrediXcan	ENSG00000088682.13	COQ9	2.30798	0.24207	0.0210004	0.312422	0.3023	42		EpiXcan	ENSG00000173218.14	VANGL1	2.13056	0.0299414	0.0331253	0.352681	2.70412e-07	2211		Fusion	AADACP1	0.4472	lasso	0.24	1.7e-10	-0.1817	0.856
50K	ENSG00000276073.1	RP5-1125A11.7	-2.31794	-0.0543004	0.0204524	0.37856	1.05554e-14	6		S-PrediXcan	ENSG00000173457.10	PPP1R14B	2.30797	0.250981	0.0210008	0.108506	0.640157	27		EpiXcan	ENSG00000137752.23	CASP1	-2.13029	-0.105619	0.0331478	0.0846884	0.754083	202		Fusion	LINC00886	0.5924	lasso	0.45	2.6e-21	2.1692	0.0301
50K	ENSG00000169118.17	CSNK1G1	2.31756	0.367661	0.0204734	0.0419044	0.563611	3		S-PrediXcan	ENSG00000198099.8	ADH4	2.30756	0.0664087	0.0210236	0.299525	4.96806e-07	76		EpiXcan	ENSG00000226871.1	AC135178.7	2.1283	0.154226	0.0333125	0.0722698	0.894083	1564		Fusion	TDGF1	0.7481	top1	0.62	3e-33	-0.392	0.695
50K	ENSG00000158296.13	SLC13A3	-2.31531	-0.403498	0.0205962	0.0315016	0.613583	4		S-PrediXcan	ENSG00000235884.3	LINC00941	2.30673	0.179666	0.02107	0.0736454	0.0383049	33		EpiXcan	ENSG00000169418.9	NPR1	2.12596	0.0300815	0.0335069	0.456728	0.31012	1749		Fusion	ENPP7P4	0.322	top1	0.28	1.5e-12	-0.408	0.683
50K	ENSG00000131055.4	COX4I2	2.31525	0.0678112	0.0205994	0.303726	1.4108e-07	24		S-PrediXcan	ENSG00000112812.15	PRSS16	-2.306	-0.214247	0.0211104	0.152505	0.571619	19		EpiXcan	ENSG00000235863.3	B3GALT4	2.12538	0.0709033	0.0335547	0.123762	0.309703	3141		Fusion	RP11-379B18.5	0.2457	enet	0.2	3.7e-09	-0.5353	0.592
50K	ENSG00000242028.6	HYPK	-2.31436	-0.369713	0.0206479	0.0197691	0.550189	2		S-PrediXcan	ENSG00000244227.6	LRRC77P	-2.30223	-0.270525	0.0213224	0.0507053	0.936109	17		EpiXcan	ENSG00000114302.15	PRKAR2A	2.12532	0.118221	0.03356	0.0804673	0.653475	639		Fusion	SUCLG2-AS1	0.3104	top1	0.23	4.1e-10	-0.769	0.442
50K	ENSG00000226133.6	RP4-683M8.2	2.31398	0.173125	0.0206691	0.0618348	0.0462261	2		S-PrediXcan	ENSG00000196151.10	WDSUB1	-2.30167	-0.0495206	0.0213538	0.679679	1.51552e-09	161		EpiXcan	ENSG00000257322.5	RP11-511B23.2	2.1242	0.0309072	0.0336533	0.35452	0.000106088	1268		Fusion	SERBP1P3	0.5164	top1	0.17	8e-08	0.066	0.947
50K	ENSG00000224420.3	ADM5	-2.31378	-0.22034	0.02068	0.0263638	0.660982	1		S-PrediXcan	ENSG00000122515.14	ZMIZ2	2.30078	0.281902	0.021404	0.120814	0.0322912	17		EpiXcan	ENSG00000249852.1	AC145676.2	-2.12194	-0.16364	0.0338428	0.075315	0.0567001	4601		Fusion	LINC00960	0.7999	lasso	0.73	2.6e-44	0.6386	0.523
50K	ENSG00000255717.6	SNHG1	-2.31316	-0.434768	0.0207139	0.0492248	0.337582	3		S-PrediXcan	ENSG00000162694.13	EXTL2	-2.299	-0.223764	0.0215049	0.142901	0.252191	19		EpiXcan	ENSG00000176381.5	PRR18	2.12156	0.123087	0.0338747	0.0721665	0.782569	823		Fusion	AADACL2-AS1	0.2332	enet	0.065	0.00093	1.1946	0.232
50K	ENSG00000258289.8	CHURC1	-2.31315	-0.0288543	0.0207143	0.731344	1.07816e-40	8		S-PrediXcan	ENSG00000102921.7	N4BP1	-2.29899	-0.0877994	0.0215055	0.305738	0.0575409	47		EpiXcan	ENSG00000140718.20	FTO	-2.11783	-0.0245677	0.0341895	0.490406	0.34131	900		Fusion	MCCC1-AS1	0.1845	lasso	0.036	0.011	0.4101	0.682
50K	ENSG00000228570.7	NUTM2E	2.3131	0.0468329	0.0207172	0.277141	2.78982e-06	20		S-PrediXcan	ENSG00000176953.12	NFATC2IP	-2.29849	-0.889902	0.021534	0.0230051	0.299277	5		EpiXcan	ENSG00000247240.7	UBL7-AS1	2.11698	0.0786012	0.0342612	0.117944	0.575851	1703		Fusion	RP11-274H2.2	0.216	blup	0.052	0.0029	-0.6568	0.511
50K	ENSG00000275074.1	NUDT18	-2.31129	-0.201954	0.0208168	0.0779034	0.311397	7		S-PrediXcan	ENSG00000119396.10	RAB14	-2.29802	-0.317126	0.0215608	0.0785844	0.705414	13		EpiXcan	ENSG00000275389.1	RP11-214K3.24	-2.11324	-0.0335248	0.0345798	0.546748	0.797616	2981		Fusion	RPL23AP49	0.3654	blup	0.085	0.00017	0.1412	0.888
50K	ENSG00000226745.2	RP11-115D7.3	2.30979	0.108629	0.0209	0.144923	0.175117	10		S-PrediXcan	ENSG00000180929.5	GPR62	-2.29305	-0.45012	0.0218452	0.0165366	0.0522021	2		EpiXcan	ENSG00000174680.9	GRIK1-AS1	-2.11122	-0.102786	0.0347532	0.0644814	0.440693	357		Fusion	LINC02044	0.3343	enet	0.16	1.8e-07	0.4367	0.662
50K	ENSG00000233892.1	PAIP1P1	-2.3079	-0.418461	0.0210049	0.0191156	0.750699	2		S-PrediXcan	ENSG00000254027.1	RP11-363E6.3	2.2928	0.328871	0.0218593	0.0554715	0.529209	10		EpiXcan	ENSG00000005844.17	ITGAL	-2.1108	-0.135485	0.0347892	0.0699644	0.473381	1229		Fusion	RN7SL145P	0.4059	bslmm	0.15	7.6e-07	-1.7031	0.0886
50K	ENSG00000161643.12	SIGLEC16	-2.30415	-0.247678	0.0212141	0.0341573	0.964449	3		S-PrediXcan	ENSG00000091622.15	PITPNM3	-2.29261	-0.202905	0.0218702	0.152419	0.289399	22		EpiXcan	ENSG00000272872.1	LL22NC03-N14H11.1	2.11017	0.221793	0.0348434	0.0465424	0.600403	150		Fusion	KRT18P34	0.2802	top1	0.23	2.1e-10	-0.254	0.799
50K	ENSG00000111801.15	BTN3A3	2.30408	0.783324	0.021218	0.0376627	0.964643	2		S-PrediXcan	ENSG00000164088.17	PPM1M	-2.29161	-0.114925	0.0219282	0.198463	0.000275781	19		EpiXcan	ENSG00000158296.13	SLC13A3	-2.10997	-0.101878	0.034861	0.0825928	0.286426	1987		Fusion	RP11-529F4.1	0.2419	blup	0.041	0.0074	-0.3536	0.724
50K	ENSG00000257815.5	LINC01481	2.30165	0.0485565	0.0213547	0.291964	6.27455e-09	10		S-PrediXcan	ENSG00000165006.13	UBAP1	2.29102	0.250941	0.0219625	0.168222	0.527013	28		EpiXcan	ENSG00000181036.13	FCRL6	2.10907	0.0894867	0.0349383	0.101839	0.0868331	796		Fusion	RP11-496H1.1	0.5732	top1	0.36	1.7e-16	-0.248	0.804
50K	ENSG00000229358.3	DPY19L1P1	-2.30065	-0.0819719	0.0214115	0.151727	0.00052734	7		S-PrediXcan	ENSG00000157999.5	ANKRD61	2.29096	0.533469	0.0219658	0.0232745	0.579518	3		EpiXcan	ENSG00000261068.2	RP11-7K24.3	-2.10675	-0.206995	0.0351394	0.0233543	0.539625	1542		Fusion	LINC02021	0.5491	enet	0.38	1.4e-17	0.9637	0.335
50K	ENSG00000109618.11	SEPSECS	2.29728	0.352889	0.0216029	0.028664	0.708166	2		S-PrediXcan	ENSG00000114771.13	AADAC	2.29065	0.0525517	0.0219836	0.242353	9.82181e-10	9		EpiXcan	ENSG00000198569.9	SLC34A3	2.10503	0.130806	0.0352888	0.0610228	0.0447814	3955		Fusion	RPL32P3	0.2217	top1	0.13	2.5e-06	-0.615	0.539
50K	ENSG00000182196.13	ARL6IP4	2.29505	1.25972	0.02173	0.0149964	0.395607	1		S-PrediXcan	ENSG00000228536.2	RP11-392O17.1	2.29005	0.0680531	0.0220186	0.214525	0.00379009	28		EpiXcan	ENSG00000067113.16	PLPP1	2.10376	0.0291082	0.0353995	0.423144	0.0484787	1233		Fusion	FAM86HP	0.5035	lasso	0.3	1.4e-13	1.1385	0.255
50K	ENSG00000259666.2	LINGO1-AS1	-2.29422	-0.0464217	0.0217778	0.2493	0.0258612	22		S-PrediXcan	ENSG00000271639.1	RP11-289A15.1	-2.28917	-0.110144	0.0220695	0.187899	0.899097	28		EpiXcan	ENSG00000171649.11	ZIK1	2.10083	0.0642122	0.0356559	0.104695	0.000296682	1232		Fusion	BRK1	0.2996	bslmm	0.046	0.0046	0.0026	0.998
50K	ENSG00000108239.8	TBC1D12	2.29334	0.130585	0.0218286	0.127233	0.0236019	10		S-PrediXcan	ENSG00000278341.1	RP5-1142A6.10	-2.28876	-0.0950051	0.0220933	0.180351	0.000697807	12		EpiXcan	ENSG00000185252.18	ZNF74	-2.09937	-0.0721254	0.0357847	0.118145	0.708252	2508		Fusion	RP11-480A16.1	0.4869	enet	0.13	4.2e-06	0.6292	0.529
50K	ENSG00000176974.19	SHMT1	-2.29312	-0.0898198	0.0218412	0.214257	0.0145542	20		S-PrediXcan	ENSG00000118702.9	GHRH	2.28854	0.144351	0.0221061	0.202992	0.131917	26		EpiXcan	ENSG00000173531.15	MST1	2.09901	0.0293176	0.0358159	0.35645	0.0173849	784		Fusion	RP11-375I20.6	0.7137	lasso	0.51	4.1e-25	0.9378	0.348
50K	ENSG00000233429.9	HOTAIRM1	-2.29188	-0.0885681	0.0219124	0.126246	0.000744369	4		S-PrediXcan	ENSG00000137338.5	PGBD1	2.28718	0.0743384	0.0221856	0.190333	0.042588	16		EpiXcan	ENSG00000227598.1	RP1-167A14.2	-2.09691	-0.0552517	0.0360014	0.166208	0.00410093	973		Fusion	RP11-723O4.9	0.4485	top1	0.27	4.9e-12	-1.421	0.155
50K	ENSG00000284048.1	RP11-511P7.6	-2.29002	-0.65874	0.02202	0.0144763	0.483599	1		S-PrediXcan	ENSG00000260455.1	NBAT1	2.28457	0.104255	0.0223378	0.292765	0.144286	33		EpiXcan	ENSG00000268655.2	CTB-60B18.10	-2.09625	-0.177724	0.0360598	0.0348352	0.92693	2903		Fusion	RP13-685P2.7	0.2906	lasso	0.35	1.2e-15	-0.4403	0.66
50K	ENSG00000267855.5	NDUFA7	2.28953	0.168368	0.0220487	0.178638	0.34794	22		S-PrediXcan	ENSG00000031081.10	ARHGAP31	2.28397	0.245823	0.022373	0.204317	0.428369	26		EpiXcan	ENSG00000124097.7	HMGB1P1	2.09562	0.159419	0.0361156	0.0678614	0.785512	4717		Fusion	RP11-10C24.2	0.3058	blup	0.14	8.7e-07	0.8941	0.371
50K	ENSG00000276116.2	FUT8-AS1	-2.28859	-0.0845734	0.0221033	0.0950385	0.00475866	4		S-PrediXcan	ENSG00000272983.1	RP11-508N22.12	-2.27718	-0.0963458	0.0227752	0.154868	0.00361777	8		EpiXcan	ENSG00000164047.4	CAMP	2.09464	0.074265	0.0362034	0.0894096	0.107721	559		Fusion	RP11-141C7.3	0.5505	lasso	0.21	2.3e-09	0.0968	0.923
50K	ENSG00000254556.1	AF131215.4	2.28761	0.231453	0.02216	0.0282216	0.703026	3		S-PrediXcan	ENSG00000205177.6	C11orf91	-2.27656	-0.0749054	0.0228124	0.372549	0.00541985	53		EpiXcan	ENSG00000110169.10	HPX	-2.09391	-0.0877914	0.0362682	0.0839147	0.632723	261		Fusion	RP11-379F4.7	0.2737	bslmm	0.13	3e-06	2.8878	0.00388
50K	ENSG00000197457.9	STMN3	-2.28709	-0.126373	0.0221908	0.139008	0.00185455	5		S-PrediXcan	ENSG00000158717.10	RNF166	2.27569	0.0700393	0.0228648	0.367585	0.00021472	59		EpiXcan	ENSG00000280055.1	TMEM75	-2.09332	-0.0470432	0.0363202	0.283361	0.643201	2044		Fusion	RP11-379F4.6	0.2037	bslmm	0.076	0.00036	0.4612	0.645
50K	ENSG00000130669.17	PAK4	2.28698	0.258005	0.0221968	0.14363	0.0447123	12		S-PrediXcan	ENSG00000157911.9	PEX10	2.27385	0.895044	0.0229749	0.0242454	0.473429	2		EpiXcan	ENSG00000142621.19	FHAD1	2.09318	0.169015	0.0363334	0.05076	0.0736242	3110		Fusion	RP11-219D15.3	0.1551	top1	0.15	3.6e-07	-3.203	0.00136
50K	ENSG00000198912.10	C1orf174	-2.28471	-0.407319	0.02233	0.0154471	0.739549	1		S-PrediXcan	ENSG00000258181.1	RP11-493L12.4	2.26959	0.0411108	0.0232323	0.245047	9.06383e-10	47		EpiXcan	ENSG00000114771.13	AADAC	2.09242	0.0300017	0.0364009	0.235601	2.79642e-05	1002		Fusion	RP11-352G9.1	0.4109	bslmm	0.022	0.039	1.181	0.238
50K	ENSG00000172466.15	ZNF24	2.28239	0.246438	0.0224664	0.0673985	0.687276	8		S-PrediXcan	ENSG00000214087.8	ARL16	-2.26762	-0.0248757	0.0233524	0.787529	3.5191e-29	66		EpiXcan	ENSG00000143337.18	TOR1AIP1	2.09242	0.0912602	0.036401	0.0874882	0.203897	2231		Fusion	RP11-170K4.2	0.1644	top1	0.045	0.0051	1.035	0.301
50K	ENSG00000272572.1	RP11-179B2.2	2.28232	0.0793738	0.0224705	0.106465	0.0164005	5		S-PrediXcan	ENSG00000227770.1	RPL7P12	2.26709	0.212923	0.0233847	0.0429044	0.969087	4		EpiXcan	ENSG00000235908.1	RHOA-IT1	2.0921	0.0527754	0.0364296	0.181031	0.108832	777		Fusion	LINC02033	0.2887	bslmm	0.03	0.018	-0.0799	0.936
50K	ENSG00000088298.12	EDEM2	-2.28186	-0.113677	0.0224973	0.119556	0.136278	9		S-PrediXcan	ENSG00000227165.7	WDR11-AS1	2.26701	0.146882	0.0233899	0.113099	0.19845	18		EpiXcan	ENSG00000113971.19	NPHP3	-2.09074	-0.0191026	0.0365509	0.514015	3.03891e-14	1259		Fusion	RP11-423E7.2	0.41	bslmm	0.13	4.1e-06	-1.2431	0.214
50K	ENSG00000167526.13	RPL13	-2.2785	-0.127964	0.0226968	0.163563	0.000213626	7		S-PrediXcan	ENSG00000159247.13	TUBBP5	2.2666	0.0329362	0.0234146	0.67878	7.68151e-23	59		EpiXcan	ENSG00000282221.1	RP11-27G14.4	-2.08972	-0.159423	0.0366426	0.0381688	0.11075	3076		Fusion	RP11-141C7.2	0.8151	bslmm	0.53	3.1e-26	-1.0072	0.314
50K	ENSG00000112972.14	HMGCS1	-2.27794	-0.210994	0.02273	0.0415571	0.0833602	1		S-PrediXcan	ENSG00000239264.8	TXNDC5	2.26609	2.16718	0.023446	0.0114724	0.0914432	5		EpiXcan	ENSG00000100028.11	SNRPD3	-2.0895	-0.132608	0.036663	0.061248	0.117698	1622		Fusion	UBA6	0.168	top1	0.13	3e-06	-0.014	0.98883
50K	ENSG00000262888.1	RP11-462G12.2	2.27688	0.0562995	0.0227934	0.176939	0.0740322	14		S-PrediXcan	ENSG00000050628.20	PTGER3	-2.26512	-0.119412	0.0235052	0.207121	0.279804	25		EpiXcan	ENSG00000151233.10	GXYLT1	-2.08941	-0.0488157	0.0366708	0.131209	0.261678	758		Fusion	AGA	0.491	top1	0.47	1.8e-22	-0.31	0.756561
50K	ENSG00000079385.21	CEACAM1	-2.27685	-0.186811	0.0227952	0.0956787	0.200813	12		S-PrediXcan	ENSG00000267058.1	RP11-15A1.3	-2.26503	-0.0585403	0.0235109	0.354358	0.0699923	49		EpiXcan	ENSG00000198039.11	ZNF273	-2.0889	-0.0265135	0.0367169	0.413139	1.30401e-07	957		Fusion	PI4K2B	0.23	top1	0.037	0.01	-1.027	0.30442
50K	ENSG00000278743.1	RP11-707G18.1	2.27419	0.128484	0.0229544	0.094961	0.833251	10		S-PrediXcan	ENSG00000246582.2	RP11-1149O23.3	2.26496	0.0997848	0.0235151	0.186768	6.08047e-05	15		EpiXcan	ENSG00000150961.14	SEC24D	-2.08852	-0.143263	0.0367506	0.033178	0.478482	625		Fusion	ANAPC4	0.483	bslmm	0.34	4e-15	-1.6975	0.089602
50K	ENSG00000274184.1	RP11-158H5.8	2.27376	0.0402562	0.0229803	0.278577	0.000224228	16		S-PrediXcan	ENSG00000226496.2	LINC00323	-2.26452	-0.0983203	0.0235419	0.295734	6.38036e-06	22		EpiXcan	ENSG00000077463.14	SIRT6	-2.08753	-0.740198	0.03684	0.0353122	0.894848	2844		Fusion	GATB	0.168	enet	0.13	2.9e-06	0.0227	0.981924
50K	ENSG00000100575.13	TIMM9	2.27345	0.145263	0.0229988	0.0883166	0.584276	9		S-PrediXcan	ENSG00000272223.1	RP1-20C7.6	2.26342	0.0402488	0.02361	0.674041	0.0139338	97		EpiXcan	ENSG00000138346.14	DNA2	-2.08728	-0.0181154	0.0368628	0.636812	1.35315e-21	1151		Fusion	AFP	0.144	blup	0.073	0.00049	-1.7048	0.08824
50K	ENSG00000153283.12	CD96	2.27295	0.153458	0.0230293	0.0804316	0.845898	8		S-PrediXcan	ENSG00000132600.16	PRMT7	-2.26307	-0.0818947	0.0236317	0.246	0.0017038	28		EpiXcan	ENSG00000226237.1	GAS1RR	-2.08271	-0.0744201	0.0372778	0.0738651	0.00190038	1428		Fusion	MAEA	0.549	top1	0.45	1.6e-21	2.967	0.003007
50K	ENSG00000211611.2	IGKV6-21	2.27178	0.153214	0.0230997	0.0345539	0.592859	2		S-PrediXcan	ENSG00000225234.1	TRAPPC12-AS1	2.26292	0.049802	0.0236409	0.347349	2.64579e-12	24		EpiXcan	ENSG00000130720.12	FIBCD1	-2.08224	-0.113651	0.0373208	0.0648581	0.113371	2799		Fusion	GNRHR	0.427	bslmm	0.15	6.6e-07	-0.084	0.933072
50K	ENSG00000188778.5	ADRB3	2.27133	0.266325	0.0231272	0.0394343	0.731538	4		S-PrediXcan	ENSG00000253305.2	PCDHGB6	-2.26247	-0.0442708	0.0236686	0.583601	0.0218096	71		EpiXcan	ENSG00000164404.8	GDF9	-2.08145	-0.371615	0.0373925	0.021609	0.78926	1320		Fusion	OCIAD1	0.119	blup	0.035	0.012	3.4676	0.000525
50K	ENSG00000083937.8	CHMP2B	-2.27082	-1.01377	0.023158	0.0134606	0.00784316	2		S-PrediXcan	ENSG00000187626.8	ZKSCAN4	2.26245	0.140651	0.0236698	0.161724	0.589534	42		EpiXcan	ENSG00000235297.3	FAUP1	2.0811	0.0625609	0.0374249	0.137595	0.230077	543		Fusion	WFS1	0.226	enet	0.045	0.005	-0.3429	0.731641
50K	ENSG00000260329.1	RP11-412D9.4	2.27057	0.117672	0.0231733	0.0946849	0.255117	7		S-PrediXcan	ENSG00000269973.1	RP11-95D17.1	2.26154	0.0395574	0.0237258	0.423381	1.65547e-15	32		EpiXcan	ENSG00000165171.10	WBSCR27	-2.08032	-0.0136464	0.0374962	0.777712	4.70199e-39	1349		Fusion	GRPEL1	0.548	blup	0.081	0.00024	1.2345	0.21703
50K	ENSG00000150347.14	ARID5B	2.26754	0.144781	0.0233573	0.0719375	0.789493	9		S-PrediXcan	ENSG00000157350.12	ST3GAL2	-2.26076	-0.4105	0.0237743	0.0593317	0.649676	4		EpiXcan	ENSG00000230126.1	FGF12-AS2	-2.08024	-0.17465	0.0375034	0.0451768	0.446601	908		Fusion	UFSP2	0.521	top1	0.37	4.6e-17	-0.254	0.799496
50K	ENSG00000272911.1	RP11-74E22.6	2.26637	0.148936	0.023429	0.048729	0.188887	3		S-PrediXcan	ENSG00000258302.2	RP11-981P6.1	-2.25971	-0.116306	0.0238394	0.210306	0.000140081	22		EpiXcan	ENSG00000183935.5	HTR7P1	-2.08005	-0.0274331	0.0375213	0.348192	0.000180381	1056		Fusion	KLHL5	0.158	enet	0.087	0.00014	1.2678	0.20487
50K	ENSG00000280739.2	EIF1B-AS1	2.26563	0.16284	0.0234738	0.0641021	0.358854	4		S-PrediXcan	ENSG00000173295.7	FAM86B3P	2.2593	0.118356	0.0238645	0.202304	1.07906e-05	14		EpiXcan	ENSG00000265205.1	AC010761.13	2.0799	0.0766278	0.0375348	0.101633	0.830279	863		Fusion	MED28	0.304	lasso	0.21	2.7e-09	0.173	0.862666
50K	ENSG00000197081.12	IGF2R	2.26539	1.21447	0.0234891	0.010094	0.0284278	3		S-PrediXcan	ENSG00000277258.4	PCGF2	2.25656	0.0547862	0.0240357	0.528906	1.35456e-11	59		EpiXcan	ENSG00000175787.16	ZNF169	2.07952	0.0395494	0.0375698	0.248781	0.00698349	1856		Fusion	ATP8A1	0.276	lasso	0.19	1.2e-08	-0.8603	0.389629
50K	ENSG00000166073.10	GPR176	-2.2643	-0.325719	0.0235556	0.0633817	0.101314	8		S-PrediXcan	ENSG00000215630.6	GUSBP9	-2.25606	-0.0406295	0.0240667	0.526955	4.76181e-12	40		EpiXcan	ENSG00000159247.13	TUBBP5	2.07868	0.0173024	0.0376471	0.678836	5.33412e-21	1549		Fusion	GRK4	0.635	top1	0.35	6.4e-16	-0.202	0.839917
50K	ENSG00000184635.14	ZNF93	-2.26335	-0.120619	0.0236139	0.0775223	0.0242159	7		S-PrediXcan	ENSG00000244675.2	AC108676.1	2.25426	1.94986	0.02418	0.0119646	0.59009	1		EpiXcan	ENSG00000173598.13	NUDT4	2.07552	0.145075	0.0379381	0.040673	0.282017	1203		Fusion	IDUA	0.268	enet	0.076	0.00037	-1.0073	0.313811
50K	ENSG00000167840.13	ZNF232	2.2628	0.0809552	0.0236482	0.120803	0.0191696	8		S-PrediXcan	ENSG00000261934.2	PCDHGA9	2.25412	0.0702478	0.0241886	0.205191	0.0256508	15		EpiXcan	ENSG00000107742.12	SPOCK2	-2.07485	-0.0341909	0.0380006	0.388438	0.370442	1320		Fusion	SRD5A3	0.35	bslmm	0.33	8.1e-15	-0.1861	0.852401
50K	ENSG00000113643.8	RARS	-2.26239	-0.403311	0.0236736	0.0378002	0.451242	5		S-PrediXcan	ENSG00000189152.10	GRAPL	-2.25198	-0.17856	0.0243233	0.11312	0.953883	16		EpiXcan	ENSG00000124587.13	PEX6	2.07456	0.0131544	0.0380269	0.678804	1.12929e-29	1484		Fusion	SPINK2	0.425	bslmm	0.15	6.4e-07	0.1608	0.872262
50K	ENSG00000237181.1	AC147651.4	-2.26106	-0.247831	0.0237555	0.0946407	0.768351	8		S-PrediXcan	ENSG00000134824.13	FADS2	-2.25092	-0.0408324	0.0243906	0.356038	1.37995e-08	24		EpiXcan	ENSG00000274964.1	RP11-817I4.1	-2.07442	-0.130003	0.03804	0.0718351	0.698158	1108		Fusion	TMEM165	0.242	bslmm	0.071	0.00056	1.3705	0.170519
50K	ENSG00000124678.17	TCP11	-2.25825	-0.0614731	0.0239298	0.189321	0.000120619	10		S-PrediXcan	ENSG00000070061.14	IKBKAP	-2.2507	-0.172386	0.0244045	0.154232	0.091569	38		EpiXcan	ENSG00000134202.10	GSTM3	2.07426	0.0221246	0.0380552	0.533878	1.79451e-11	2412		Fusion	TLR2	0.236	blup	0.068	0.00072	0.3172	0.751075
50K	ENSG00000105497.7	ZNF175	-2.25642	-0.140254	0.0240443	0.117036	0.00392925	3		S-PrediXcan	ENSG00000143970.16	ASXL2	-2.24735	-0.350648	0.0246179	0.101153	0.260094	9		EpiXcan	ENSG00000175348.10	TMEM9B	-2.07373	-0.042103	0.0381046	0.188797	0.00939541	650		Fusion	ZGRF1	0.453	lasso	0.26	9.2e-12	-0.9022	0.366958
50K	ENSG00000111364.15	DDX55	-2.25585	-0.0860799	0.02408	0.276257	0.0021394	24		S-PrediXcan	ENSG00000176783.14	RUFY1	-2.24623	-0.0541278	0.0246895	0.294431	7.64229e-06	25		EpiXcan	ENSG00000232229.5	LINC00865	-2.07342	-0.0243141	0.0381334	0.44064	2.81431e-13	697		Fusion	NAAA	0.585	enet	0.47	2.1e-22	0.054	0.956964
50K	ENSG00000227591.5	RP1-28O10.1	2.25385	0.307427	0.0242057	0.0442301	0.973919	3		S-PrediXcan	ENSG00000121864.9	ZNF639	-2.24615	-0.172546	0.0246945	0.183112	0.01063	15		EpiXcan	ENSG00000122873.11	CISD1	-2.07262	-0.0465985	0.0382079	0.245214	0.00361803	503		Fusion	NUP54	0.372	bslmm	0.34	2.8e-15	-0.4894	0.624582
50K	ENSG00000139641.12	ESYT1	-2.25209	-0.235668	0.0243167	0.0568563	0.221711	3		S-PrediXcan	ENSG00000087008.15	ACOX3	-2.24536	-0.109123	0.0247449	0.249051	0.00307291	36		EpiXcan	ENSG00000094880.10	CDC23	2.07259	0.178544	0.03821	0.0422876	0.443236	865		Fusion	BMP2K	0.309	bslmm	0.025	0.03	2.0954	0.036136
50K	ENSG00000251450.1	RASGRF2-AS1	2.25185	0.11289	0.0243315	0.105077	0.11318	6		S-PrediXcan	ENSG00000260249.2	RP11-401P9.5	-2.24486	-0.0558643	0.0247773	0.494331	0.0148618	107		EpiXcan	ENSG00000166225.8	FRS2	-2.07153	-0.036339	0.0383093	0.215822	0.123374	1453		Fusion	FRAS1	0.267	bslmm	0.023	0.035	0.0896	0.928577
50K	ENSG00000283602.1	AC011380.8	2.24867	0.0455944	0.0245332	0.160663	0.0155564	22		S-PrediXcan	ENSG00000172500.12	FIBP	-2.24481	-0.179263	0.0247801	0.142987	0.0175871	10		EpiXcan	ENSG00000118680.12	MYL12B	2.07102	0.096751	0.0383572	0.116083	0.610686	1158		Fusion	CNOT6L	0.313	enet	0.14	1.6e-06	-0.7384	0.460291
50K	ENSG00000139372.14	TDG	2.24774	0.199435	0.0245928	0.0694747	0.542581	5		S-PrediXcan	ENSG00000260318.1	COX6CP1	2.2448	0.252344	0.0247812	0.0721258	0.601563	9		EpiXcan	ENSG00000134256.12	CD101	2.06979	0.064531	0.038472	0.233636	0.0309816	1850		Fusion	ANXA3	0.295	enet	0.24	1e-10	0.0029	0.997687
50K	ENSG00000106771.12	TMEM245	2.24764	0.120765	0.0245991	0.226796	0.000556623	16		S-PrediXcan	ENSG00000138095.18	LRPPRC	2.24408	0.0784067	0.0248275	0.38216	0.000340994	57		EpiXcan	ENSG00000168827.14	GFM1	-2.06896	-0.0969695	0.0385495	0.0543536	0.1352	836		Fusion	PPA2	0.304	lasso	0.077	0.00033	-0.0621	0.950487
50K	ENSG00000161692.17	DBF4B	-2.2475	-0.068156	0.0246081	0.190311	0.0182541	12		S-PrediXcan	ENSG00000180178.10	FAR2P1	2.24292	0.0477089	0.0249022	0.42419	5.55404e-12	29		EpiXcan	ENSG00000255274.9	TMPRSS4-AS1	2.06848	0.122414	0.0385953	0.04266	0.185179	1884		Fusion	GSTCD	0.22	blup	0.06	0.0014	-1.3948	0.163085
50K	ENSG00000086619.13	ERO1B	-2.24671	-0.711977	0.0246587	0.0191921	0.0466793	2		S-PrediXcan	ENSG00000197429.10	IPP	-2.24072	-0.191796	0.0250444	0.0897063	0.83455	6		EpiXcan	ENSG00000172086.7	KRCC1	-2.06733	-0.082668	0.038703	0.179199	0.984249	842		Fusion	PAPSS1	0.319	bslmm	0.1	3.7e-05	0.6201	0.535182
50K	ENSG00000226942.2	IL9RP3	-2.24662	-0.103892	0.0246646	0.108615	0.001995	2		S-PrediXcan	ENSG00000241720.2	RP4-735C1.4	2.23889	0.0420513	0.0251629	0.605463	2.62726e-05	82		EpiXcan	ENSG00000145388.14	METTL14	-2.06726	-0.240173	0.0387093	0.034118	0.337712	593		Fusion	DGKQ	0.654	bslmm	0.33	1.1e-14	-3.4897	0.000483
50K	ENSG00000115806.12	GORASP2	2.24537	0.15258	0.0247442	0.114355	0.027825	8		S-PrediXcan	ENSG00000155229.20	MMS19	2.23723	0.241422	0.0252713	0.0911295	0.758486	13		EpiXcan	ENSG00000225706.1	PTPRD-AS1	-2.06717	-0.0205434	0.0387185	0.358353	1.06622e-09	147		Fusion	SLC26A1	0.644	top1	0.57	5.1e-29	1.998	0.045717
50K	ENSG00000174953.13	DHX36	2.24513	0.188047	0.02476	0.0654365	0.00924776	1		S-PrediXcan	ENSG00000261353.1	CTA-14H9.5	2.23618	0.147869	0.0253398	0.100934	0.370772	11		EpiXcan	ENSG00000196954.13	CASP4	-2.06689	-0.104393	0.0387442	0.0712748	0.399264	202		Fusion	SNCA	0.173	top1	0.16	1.9e-07	0.533	0.594034
50K	ENSG00000101412.12	E2F1	2.24433	0.138144	0.0248114	0.0678604	0.901999	8		S-PrediXcan	ENSG00000114395.10	CYB561D2	2.23489	0.392624	0.0254244	0.0548341	0.524211	4		EpiXcan	ENSG00000197410.12	DCHS2	2.06638	0.134681	0.038793	0.0399871	0.69395	603		Fusion	CISD2	0.128	lasso	0.11	2.3e-05	-1.464	0.143192
50K	ENSG00000083535.15	PIBF1	2.24171	0.923434	0.02498	0.0101001	0.407027	1		S-PrediXcan	ENSG00000169359.13	SLC33A1	-2.23422	-0.0671184	0.0254686	0.435054	0.0175174	83		EpiXcan	ENSG00000258745.1	RP11-218E20.5	2.06595	0.0802844	0.038833	0.100364	0.764408	1345		Fusion	2022-03-01	0.755	top1	0.43	2.4e-20	-0.731	0.464779
50K	ENSG00000156973.13	PDE6D	2.23949	0.12718	0.0251239	0.13099	0.00579364	6		S-PrediXcan	ENSG00000223784.1	LINP1	-2.23327	-0.481247	0.0255312	0.0280528	0.47276	2		EpiXcan	ENSG00000187961.13	KLHL17	2.06473	0.0539166	0.0389483	0.245363	1.25014e-07	2564		Fusion	CBR4	0.281	bslmm	0.067	0.00078	-1.6739	0.094141
50K	ENSG00000203778.7	FAM229B	-2.2394	-0.247059	0.02513	0.0385548	0.146435	1		S-PrediXcan	ENSG00000181322.13	NME9	2.2324	0.0528095	0.0255883	0.349524	0.040588	33		EpiXcan	ENSG00000099984.11	GSTT2	2.06473	0.0183077	0.0389489	0.495288	5.31395e-19	1880		Fusion	CYP4V2	0.717	bslmm	0.24	1.4e-10	-0.1686	0.866108
50K	ENSG00000244720.1	RP11-402J7.2	-2.23846	-0.142164	0.0251912	0.0489385	0.880979	3		S-PrediXcan	ENSG00000159111.12	MRPL10	-2.23231	-0.263817	0.0255946	0.168723	0.547719	33		EpiXcan	ENSG00000206885.1	SNORA75	-2.06457	-0.0777116	0.0389636	0.144727	0.919756	1524		Fusion	C4orf33	0.251	top1	0.18	3.4e-08	1.243	0.213868
50K	ENSG00000131242.17	RAB11FIP4	-2.23716	-0.287786	0.0252758	0.0812891	0.348273	8		S-PrediXcan	ENSG00000280303.2	ERICD	2.23133	0.276629	0.025659	0.0425853	0.931797	8		EpiXcan	ENSG00000074047.21	GLI2	-2.06424	-0.166404	0.0389952	0.0403996	0.334956	1711		Fusion	CENPU	0.399	top1	0.23	4e-10	-0.434	0.664288
50K	ENSG00000179630.10	LACC1	-2.23651	-0.148945	0.0253186	0.0542014	0.230645	2		S-PrediXcan	ENSG00000231236.2	AP001604.3	2.22909	0.0982106	0.0258081	0.0956132	0.00332001	7		EpiXcan	ENSG00000180155.19	LYNX1	-2.06356	-0.020595	0.0390595	0.512268	5.61688e-17	5634		Fusion	GUF1	0.408	lasso	0.24	1.5e-10	-0.7264	0.467617
50K	ENSG00000092853.13	CLSPN	-2.23543	-0.0654571	0.0253892	0.168249	0.0247775	13		S-PrediXcan	ENSG00000187676.7	B3GLCT	2.22603	0.160016	0.0260124	0.115306	0.00126471	10		EpiXcan	ENSG00000231367.5	AC016995.3	-2.06305	-0.056786	0.0391078	0.15699	0.359344	1482		Fusion	SPARCL1	0.283	blup	0.026	0.028	0.3934	0.694013
50K	ENSG00000155754.14	ALS2CR11	2.23523	0.127265	0.025402	0.0863816	0.410125	5		S-PrediXcan	ENSG00000171557.16	FGG	-2.22583	-0.0871743	0.0260253	0.183657	0.190756	36		EpiXcan	ENSG00000226622.5	AC092155.4	-2.06302	-0.0740467	0.039111	0.106282	0.256626	774		Fusion	PRDM8	0.238	top1	0.2	7e-09	-1.651	0.098739
50K	ENSG00000164669.12	INTS4P1	-2.23482	-0.0171949	0.0254291	0.515928	9.51309e-22	8		S-PrediXcan	ENSG00000258734.2	RP11-112J1.3	-2.22453	-0.120858	0.0261128	0.0969892	0.599238	9		EpiXcan	ENSG00000144827.8	ABHD10	2.06219	0.163564	0.03919	0.0268144	0.217095	828		Fusion	TRMT44	0.442	lasso	0.24	7.1e-11	0.895	0.370773
50K	ENSG00000143337.18	TOR1AIP1	2.23421	0.223128	0.0254695	0.105503	0.00284234	4		S-PrediXcan	ENSG00000254135.1	RP11-32D16.1	2.22444	0.149086	0.0261191	0.189873	0.00816622	24		EpiXcan	ENSG00000243491.1	RP11-521D12.5	-2.06193	-0.106045	0.039214	0.0770569	0.00661523	2817		Fusion	UGT2B4	0.209	top1	0.14	1.9e-06	-0.659	0.509896
50K	ENSG00000235711.4	ANKRD34C	-2.23368	-0.197501	0.0255041	0.0446169	0.340987	2		S-PrediXcan	ENSG00000130159.13	ECSIT	-2.22435	-0.170541	0.0261247	0.216331	0.0292259	22		EpiXcan	ENSG00000228692.2	RP5-826L7.1	2.06095	0.278265	0.0393079	0.0229485	0.524012	521		Fusion	DCK	0.222	lasso	0.12	1.1e-05	1.1945	0.2323
50K	ENSG00000116035.2	VAX2	-2.23259	-0.103025	0.0255761	0.146186	0.231409	14		S-PrediXcan	ENSG00000216809.1	RP11-57K17.1	-2.22395	-0.0781998	0.0261519	0.239878	0.0164289	40		EpiXcan	ENSG00000240050.5	RP1-93H18.1	-2.06074	-0.0630796	0.0393281	0.0988684	0.217687	534		Fusion	AASDH	0.338	enet	0.21	2.8e-09	0.5758	0.564735
50K	ENSG00000213609.3	RPL7AP50	2.23127	0.0494486	0.025663	0.124049	0.00224036	3		S-PrediXcan	ENSG00000120306.9	CYSTM1	2.22382	0.29482	0.0261603	0.206397	0.364493	24		EpiXcan	ENSG00000279453.1	RP3-425C14.4	-2.06073	-0.0347366	0.0393286	0.159424	4.35914e-06	584		Fusion	GNPDA2	0.35	lasso	0.19	1.7e-08	0.5498	0.582446
50K	ENSG00000100979.14	PLTP	2.23072	0.649637	0.0257	0.0133385	0.233784	1		S-PrediXcan	ENSG00000176998.4	HCG4	-2.2238	-0.0594337	0.0261616	0.258358	1.42281e-07	49		EpiXcan	ENSG00000163071.10	SPATA18	2.05949	0.138278	0.0394474	0.0752508	0.866279	344		Fusion	PAQR3	0.327	bslmm	0.11	1.4e-05	-0.0143	0.988566
50K	ENSG00000231703.2	RP4-669H2.1	-2.22858	-0.15746	0.0258416	0.043834	0.641307	3		S-PrediXcan	ENSG00000240889.1	NDUFB2-AS1	-2.2235	-0.218388	0.0261823	0.0647599	0.885874	9		EpiXcan	ENSG00000138448.11	ITGAV	2.05925	0.0966837	0.0394705	0.0725322	0.805317	621		Fusion	ANTXR2	0.228	blup	0.076	0.00037	1.9445	0.051836
50K	ENSG00000089177.18	KIF16B	-2.22853	-0.0578689	0.0258453	0.250281	2.53376e-06	15		S-PrediXcan	ENSG00000149273.14	RPS3	2.22259	0.283207	0.0262436	0.0984032	0.0100504	11		EpiXcan	ENSG00000204209.11	DAXX	2.05916	0.150242	0.0394789	0.0906133	0.231858	3113		Fusion	RPL9	0.64	top1	0.49	1.6e-23	-2.063	0.039113
50K	ENSG00000170381.12	SEMA3E	2.22674	0.0543812	0.0259649	0.199578	6.77069e-06	5		S-PrediXcan	ENSG00000242908.6	AADACL2-AS1	2.22249	0.0795338	0.0262501	0.352588	0.00010352	39		EpiXcan	ENSG00000079246.15	XRCC5	2.05698	0.0821898	0.0396885	0.110962	0.898928	1426		Fusion	CCDC158	0.445	top1	0.16	2.9e-07	0.937	0.348759
50K	ENSG00000170390.15	DCLK2	-2.22643	-0.213424	0.0259857	0.0449989	0.605575	4		S-PrediXcan	ENSG00000238287.1	RP11-656D10.3	2.22218	0.0322221	0.0262714	0.408025	5.69033e-10	49		EpiXcan	ENSG00000242247.10	ARFGAP3	2.05671	0.0201864	0.0397137	0.337649	1.36079e-09	1751		Fusion	UVSSA	0.494	enet	0.26	1.1e-11	-0.4295	0.667577
50K	ENSG00000178852.15	EFCAB13	-2.22626	-0.0687168	0.0259966	0.156853	0.000131794	7		S-PrediXcan	ENSG00000113648.16	H2AFY	2.22212	0.333902	0.0262751	0.0848063	0.0438172	5		EpiXcan	ENSG00000264006.6	AKR1C8P	-2.05655	-0.317069	0.03973	0.016249	0.261589	2259		Fusion	METAP1	0.257	blup	0.087	0.00014	-0.2561	0.797874
50K	ENSG00000197302.10	ZNF720	2.22495	0.166191	0.0260843	0.0366335	0.581533	3		S-PrediXcan	ENSG00000143337.18	TOR1AIP1	2.22204	0.440959	0.0262804	0.060133	0.137622	8		EpiXcan	ENSG00000089163.4	SIRT4	2.05604	0.0259504	0.0397789	0.576897	0.0739036	1675		Fusion	BDH2	0.311	lasso	0.36	2.5e-16	2.4347	0.014906
50K	ENSG00000135116.9	HRK	2.22381	0.114387	0.0261614	0.144732	0.429032	17		S-PrediXcan	ENSG00000168389.17	MFSD2A	-2.22204	-0.109936	0.0262809	0.23527	0.00118909	16		EpiXcan	ENSG00000237422.1	RP11-305L7.3	2.0552	0.0790118	0.0398598	0.112108	0.776272	1804		Fusion	MAP9	0.317	top1	0.041	0.0075	0.831	0.405974
50K	ENSG00000248794.1	CTD-2248H3.1	-2.22279	-0.378327	0.02623	0.0102206	0.841831	1		S-PrediXcan	ENSG00000159212.12	CLIC6	-2.22198	-0.0745219	0.0262848	0.206158	0.000102882	19		EpiXcan	ENSG00000268287.1	CTB-60B18.18	2.05473	0.0343923	0.0399048	0.429291	0.527513	2877		Fusion	TMEM144	0.212	top1	0.16	1.7e-07	0.041	0.967296
50K	ENSG00000160282.13	FTCD	-2.2227	-0.0430425	0.0262357	0.349913	2.06274e-06	19		S-PrediXcan	ENSG00000203778.7	FAM229B	-2.22179	-0.150599	0.0262972	0.111499	0.0384238	10		EpiXcan	ENSG00000114446.4	IFT57	2.0519	0.0601475	0.0401797	0.117145	0.0427439	758		Fusion	FAM160A1	0.132	top1	0.12	1e-05	-0.611	0.5412
50K	ENSG00000221947.7	XKR9	2.22172	0.047484	0.0263021	0.155116	0.0051569	7		S-PrediXcan	ENSG00000161204.11	ABCF3	-2.22176	-0.141429	0.0262998	0.204439	0.3836	28		EpiXcan	ENSG00000114656.10	KIAA1257	2.05117	0.485068	0.04025	0.0112899	0.560403	2357		Fusion	ARFIP1	0.385	top1	0.18	3.4e-08	1.722	0.08507
50K	ENSG00000142937.11	RPS8	-2.22112	-0.133267	0.026343	0.145185	0.000362099	4		S-PrediXcan	ENSG00000270210.1	RP11-373D23.3	2.22141	0.0599359	0.0263229	0.3214	0.00115329	21		EpiXcan	ENSG00000164334.15	FAM170A	2.05069	0.0376627	0.0402974	0.219423	5.33105e-05	671		Fusion	CFAP97	0.27	blup	0.0046	0.2	-0.1382	0.890077
50K	ENSG00000133216.16	EPHB2	-2.22054	-0.108537	0.0263822	0.144773	0.0445404	10		S-PrediXcan	ENSG00000164880.15	INTS1	-2.21941	-0.0387299	0.0264589	0.488466	7.8464e-23	11		EpiXcan	ENSG00000169926.10	KLF13	-2.0504	-0.0334016	0.0403249	0.350519	0.235448	518		Fusion	KLKB1	0.551	bslmm	0.27	4.6e-12	0.0364	0.970941
50K	ENSG00000185920.15	PTCH1	2.21958	0.128245	0.0264471	0.135615	0.0127489	6		S-PrediXcan	ENSG00000135346.8	CGA	2.21877	0.0760596	0.0265023	0.161426	0.123976	44		EpiXcan	ENSG00000121417.13	ZNF211	2.05037	0.0406379	0.0403283	0.206134	0.00402064	1219		Fusion	TMEM129	0.187	blup	0.092	8.8e-05	-0.6184	0.536323
50K	ENSG00000175087.9	PDIK1L	-2.21927	-0.15379	0.0264686	0.0598269	0.280887	4		S-PrediXcan	ENSG00000255328.1	RP11-326C3.12	-2.21859	-0.044162	0.0265146	0.364267	6.3346e-08	34		EpiXcan	ENSG00000178372.7	CALML5	-2.05024	-0.15837	0.0403409	0.0446576	0.827433	2413		Fusion	CPLX1	0.476	lasso	0.29	6.6e-13	3.2806	0.001036
50K	ENSG00000243926.1	TIPARP-AS1	-2.21864	-0.0387142	0.0265114	0.35016	1.76616e-06	30		S-PrediXcan	ENSG00000115041.12	KCNIP3	-2.21765	-0.244646	0.0265785	0.0690797	0.107143	8		EpiXcan	ENSG00000258289.8	CHURC1	-2.04996	-0.0124541	0.0403688	0.755434	4.78467e-37	1597		Fusion	PGM2	0.44	enet	0.15	6.3e-07	-0.1451	0.884593
50K	ENSG00000232871.8	SEC1P	-2.21842	-0.0472279	0.0265264	0.369003	2.492e-15	8		S-PrediXcan	ENSG00000113966.9	ARL6	2.21719	0.24937	0.0266101	0.0910665	0.820289	9		EpiXcan	ENSG00000149573.8	MPZL2	2.04961	0.0955682	0.0404021	0.0728372	0.481849	1787		Fusion	UGT2B7	0.553	bslmm	0.45	2.5e-21	0.7977	0.42507
50K	ENSG00000178809.11	TRIM73	-2.21819	-0.114583	0.0265422	0.0947412	0.015268	6		S-PrediXcan	ENSG00000227885.1	RP11-79N23.1	2.217	0.220167	0.0266234	0.130928	0.188538	10		EpiXcan	ENSG00000198917.12	SPOUT1	2.04843	0.0286526	0.0405181	0.432212	4.51451e-05	2731		Fusion	ETFDH	0.229	lasso	0.13	2.4e-06	-0.0708	0.943581
50K	ENSG00000237637.1	FRY-AS1	-2.21774	-0.0711492	0.0265723	0.128612	0.00303594	5		S-PrediXcan	ENSG00000140859.15	KIFC3	2.21666	0.116902	0.0266461	0.466723	0.0661708	62		EpiXcan	ENSG00000165023.6	DIRAS2	2.0449	0.0744676	0.0408643	0.109705	0.0170081	1862		Fusion	NDNF	0.47	top1	0.41	3e-19	0.698	0.485177
50K	ENSG00000169550.12	MUC15	2.21642	0.2814	0.0266627	0.0504177	0.560414	5		S-PrediXcan	ENSG00000122512.14	PMS2	2.21501	0.0577455	0.0267594	0.325114	0.000537759	55		EpiXcan	ENSG00000282978.1	RP11-144C15.2	-2.04439	-0.0905625	0.0409151	0.0516891	0.785569	945		Fusion	TLR6	0.361	blup	0.069	0.00064	1.6024	0.109073
50K	ENSG00000103599.19	IQCH	-2.21602	-0.0715806	0.0266898	0.301106	5.1876e-07	12		S-PrediXcan	ENSG00000185737.12	NRG3	-2.21499	-0.237083	0.0267605	0.0711455	0.625592	14		EpiXcan	ENSG00000163141.18	BNIPL	2.04434	0.107667	0.0409198	0.0915158	0.801445	2377		Fusion	PIGG	0.182	lasso	0.093	8.4e-05	-1.192	0.233261
50K	ENSG00000170899.10	GSTA4	-2.21558	-0.0859484	0.0267206	0.145183	0.00881292	14		S-PrediXcan	ENSG00000239556.3	AC004951.5	-2.21438	-0.0675236	0.026803	0.213897	3.51295e-05	22		EpiXcan	ENSG00000138182.14	KIF20B	2.04415	0.0772704	0.0409383	0.0849851	0.451439	740		Fusion	NAP1L5	0.262	top1	0.061	0.0013	0.202	0.839917
50K	ENSG00000184647.10	PRSS55	-2.2124	-0.0870779	0.0269388	0.0975328	0.342843	7		S-PrediXcan	ENSG00000256660.5	CLEC12B	2.21393	0.0244972	0.0268338	0.631831	5.26538e-15	89		EpiXcan	ENSG00000127483.17	HP1BP3	-2.04414	-0.0634175	0.0409395	0.145125	0.777669	2389		Fusion	NSUN7	0.337	top1	0.28	2e-12	-0.321	0.74821
50K	ENSG00000267304.1	AC004637.1	2.21199	0.191807	0.0269675	0.0389844	0.536621	5		S-PrediXcan	ENSG00000165806.19	CASP7	2.21358	0.0346047	0.0268574	0.612471	1.02143e-18	62		EpiXcan	ENSG00000228501.2	RPL15P18	2.0436	0.239284	0.0409932	0.0245214	0.79269	489		Fusion	CRIPAK	0.635	bslmm	0.41	6.5e-19	-0.2359	0.813547
50K	ENSG00000184470.20	TXNRD2	-2.21147	-0.345026	0.027003	0.0423065	0.194054	2		S-PrediXcan	ENSG00000244363.3	RPL7P23	-2.21348	-0.221987	0.0268646	0.0572168	0.279103	22		EpiXcan	ENSG00000203872.6	C6orf163	2.04264	0.0259388	0.041088	0.331648	3.26753e-08	789		Fusion	RRH	0.282	top1	0.12	5.1e-06	-0.282	0.777944
50K	ENSG00000226281.2	RP1-80N2.2	-2.21069	-0.0375089	0.0270575	0.168286	0.0423521	8		S-PrediXcan	ENSG00000146755.10	TRIM50	-2.21272	-1.08016	0.0269172	0.0114648	0.563336	2		EpiXcan	ENSG00000124275.14	MTRR	2.04201	0.0421084	0.041151	0.0911911	0.127132	1006		Fusion	DDX60L	0.42	bslmm	0.098	5.6e-05	0.2578	0.796532
50K	ENSG00000233327.10	USP32P2	2.21054	0.0266468	0.0270677	0.326333	1.21892e-10	12		S-PrediXcan	ENSG00000005073.5	HOXA11	2.21265	0.284334	0.026922	0.0434308	0.925195	8		EpiXcan	ENSG00000148337.20	CIZ1	-2.04171	-0.148536	0.04118	0.0523947	0.48595	2081		Fusion	ZNF721	0.186	blup	0.043	0.006	0.3447	0.730294
50K	ENSG00000038210.12	PI4K2B	-2.21049	-0.103699	0.0270711	0.13726	0.020835	15		S-PrediXcan	ENSG00000161835.10	GRASP	-2.21206	-0.34231	0.0269628	0.066705	0.421935	11		EpiXcan	ENSG00000219881.1	GAPDHP42	-2.0413	-0.0720004	0.0412208	0.0723663	0.0990755	418		Fusion	LRIT3	0.366	lasso	0.2	8e-09	0.943	0.345689
50K	ENSG00000259618.1	RP11-562A8.5	2.21049	0.109311	0.0270714	0.0900735	0.289126	7		S-PrediXcan	ENSG00000184995.7	IFNE	2.21178	0.172876	0.0269821	0.130582	0.0715448	14		EpiXcan	ENSG00000196981.3	WDR5B	-2.04056	-0.0142324	0.0412948	0.653476	2.1692e-07	1421		Fusion	PCGF3	0.781	enet	0.61	2e-32	1.2532	0.210143
50K	ENSG00000161013.16	MGAT4B	-2.21029	-0.70178	0.0270848	0.0266656	0.750635	5		S-PrediXcan	ENSG00000206535.7	LNP1	-2.21078	-0.138236	0.0270509	0.0635376	0.0624991	2		EpiXcan	ENSG00000099797.13	TECR	-2.03874	-0.0351906	0.0414756	0.458435	0.409328	1781		Fusion	ZNF732	0.283	top1	0.16	3.3e-07	-0.107	0.914789
50K	ENSG00000178971.13	CTC1	-2.20998	-0.144494	0.0271067	0.137453	0.00218093	8		S-PrediXcan	ENSG00000234383.1	CTBP2P8	-2.21043	-0.299566	0.0270751	0.0389014	0.462673	5		EpiXcan	ENSG00000260910.1	LINC00565	2.03709	0.0322684	0.0416414	0.238645	0.00801532	1492		Fusion	FAM47E	0.523	enet	0.44	1.8e-20	1.3742	0.169391
50K	ENSG00000111907.20	TPD52L1	2.20985	0.0547976	0.0271153	0.248174	2.39721e-08	8		S-PrediXcan	ENSG00000146830.9	GIGYF1	-2.20905	-0.143381	0.0271708	0.228739	0.000378934	25		EpiXcan	ENSG00000114744.8	COMMD2	-2.03671	-0.0731747	0.0416792	0.0771158	0.00259226	1645		Fusion	AFAP1	0.286	lasso	0.11	1.5e-05	1.992	0.046376
50K	ENSG00000272733.1	KB-208E9.1	2.20903	0.0583263	0.0271728	0.148688	0.193227	14		S-PrediXcan	ENSG00000255389.1	C6orf3	-2.20853	-0.0262082	0.0272072	0.713742	4.97219e-25	67		EpiXcan	ENSG00000272977.1	CTA-390C10.10	-2.03615	-0.0233093	0.041735	0.620666	4.58603e-20	1065		Fusion	CTBP1-AS2	0.441	bslmm	0.21	1.8e-09	2.1119	0.034696
50K	ENSG00000278937.1	RP11-139H14.5	2.20835	0.421027	0.0272202	0.0186237	0.764825	5		S-PrediXcan	ENSG00000176845.12	METRNL	-2.20801	-0.173439	0.0272438	0.181492	0.139851	25		EpiXcan	ENSG00000033867.16	SLC4A7	-2.0358	-0.135015	0.04177	0.0322573	0.789745	985		Fusion	GYPE	0.108	blup	0.04	0.0078	-0.4877	0.625777
50K	ENSG00000197728.9	RPS26	-2.20638	-0.0201752	0.0273572	0.805682	7.00092e-38	29		S-PrediXcan	ENSG00000147586.9	MRPS28	2.20724	0.413808	0.0272971	0.0926171	0.622777	17		EpiXcan	ENSG00000110057.7	UNC93B1	2.03551	0.627681	0.0418	0.0167021	0.786746	2078		Fusion	ADH4	0.385	bslmm	0.15	3.7e-07	2.1656	0.03034
50K	ENSG00000205037.2	RP11-863P13.4	2.20629	0.164582	0.0273637	0.0588854	0.101154	3		S-PrediXcan	ENSG00000273805.1	RP11-620J15.4	2.20672	0.136766	0.0273336	0.115568	0.168792	13		EpiXcan	ENSG00000253796.1	RP11-1084E5.1	-2.03531	-0.187209	0.04182	0.0404054	0.239792	1273		Fusion	ZNF876P	0.198	blup	0.016	0.064	-0.3532	0.72392
50K	ENSG00000163554.12	SPTA1	-2.2052	-0.255425	0.02744	0.0126021	0.62394	1		S-PrediXcan	ENSG00000254469.7	RP11-849H4.2	2.20596	0.340407	0.0273865	0.0351375	0.67221	2		EpiXcan	ENSG00000137038.7	TMEM261	2.03471	0.13346	0.04188	0.033828	0.585503	351		Fusion	CNGA1	0.566	lasso	0.41	3.2e-19	2.6923	0.007096
50K	ENSG00000134398.14	ERN2	-2.2042	-0.201703	0.0275103	0.0652393	0.440358	4		S-PrediXcan	ENSG00000165912.15	PACSIN3	-2.20595	-0.0589234	0.0273876	0.444412	7.59886e-07	75		EpiXcan	ENSG00000177692.11	DNAJC28	-2.03407	-0.101477	0.0419443	0.0472132	0.249234	613		Fusion	RP11-689P11.2	0.412	lasso	0.26	1e-11	-0.6836	0.494218
50K	ENSG00000185344.13	ATP6V0A2	2.20399	0.0803093	0.0275251	0.242618	6.73635e-07	11		S-PrediXcan	ENSG00000253719.3	ATXN7L3B	2.20479	0.210326	0.0274688	0.176758	0.0727462	46		EpiXcan	ENSG00000162971.10	TYW5	2.03243	0.238777	0.04211	0.019945	0.924515	714		Fusion	RN7SKP30	0.229	blup	0.06	0.0014	-0.5603	0.575259
50K	ENSG00000229425.2	AJ006998.2	2.20256	0.0414925	0.0276257	0.25034	2.27077e-05	11		S-PrediXcan	ENSG00000262855.1	RP11-46I8.4	2.20312	0.0286066	0.0275862	0.629347	2.11555e-18	38		EpiXcan	ENSG00000004838.13	ZMYND10	-2.03139	-0.0799953	0.0422156	0.120369	0.664461	668		Fusion	GCOM2	0.396	bslmm	0.25	5.4e-11	0.891	0.372906
50K	ENSG00000140319.10	SRP14	2.20136	0.546022	0.0277103	0.0302593	0.953494	2		S-PrediXcan	ENSG00000198715.11	GLMP	-2.20191	-0.167104	0.0276716	0.103525	0.0150174	17		EpiXcan	ENSG00000151690.14	MFSD6	-2.03128	-0.0852248	0.0422264	0.109234	0.504723	810		Fusion	LRRC37A15P	0.176	top1	0.17	5.9e-08	-2.607	0.009134
50K	ENSG00000244560.6	RP4-800G7.2	-2.20118	-0.133544	0.0277234	0.0878311	0.107118	5		S-PrediXcan	ENSG00000121940.15	CLCC1	2.20186	0.0706549	0.027675	0.482688	0.00203501	64		EpiXcan	ENSG00000226822.2	RP11-356N1.2	2.03124	0.0603604	0.0422309	0.0951685	0.000182823	2063		Fusion	KLF3-AS1	0.531	lasso	0.26	1.6e-11	0.1572	0.87507
50K	ENSG00000140632.16	GLYR1	-2.19938	-0.0789914	0.0278511	0.235833	0.0129604	18		S-PrediXcan	ENSG00000260528.4	FAM157C	-2.20073	-0.100248	0.0277548	0.193197	0.0178855	12		EpiXcan	ENSG00000198182.12	ZNF607	2.03121	0.0231109	0.0422336	0.438664	0.103964	1313		Fusion	RP11-293A21.1	0.515	top1	0.32	2.6e-14	1.973	0.048496
50K	ENSG00000188573.7	FBLL1	-2.19689	-0.0279063	0.0280281	0.479376	9.95106e-18	12		S-PrediXcan	ENSG00000176531.10	PHLDB3	2.19931	0.724304	0.0278558	0.0501278	0.281023	7		EpiXcan	ENSG00000120784.15	ZFP30	2.03067	0.0563357	0.0422887	0.116523	0.212229	1240		Fusion	RP11-1191J2.2	0.17	lasso	0.064	0.00098	1.5889	0.112086
50K	ENSG00000238164.6	RP3-395M20.8	-2.19687	-0.144275	0.02803	0.0714378	0.104822	7		S-PrediXcan	ENSG00000082068.8	WDR70	2.19819	0.089099	0.0279356	0.269838	0.000231102	21		EpiXcan	ENSG00000188818.12	ZDHHC11	-2.02856	-0.0258464	0.0425032	0.597245	0.062433	4828		Fusion	AF146191.4	0.219	blup	0.019	0.049	-1.0267	0.304558
50K	ENSG00000152527.13	PLEKHH2	2.19449	0.307239	0.0282	0.027919	0.969096	1		S-PrediXcan	ENSG00000260616.6	RP11-327F22.4	-2.19789	-0.405542	0.0279569	0.0459715	0.918072	4		EpiXcan	ENSG00000076650.6	GPATCH1	-2.02772	-0.0647427	0.0425886	0.0888979	0.111951	2242		Fusion	RP11-33B1.1	0.464	lasso	0.52	1.2e-25	-0.6538	0.513262
50K	ENSG00000122085.16	MTERF4	2.19335	0.0602903	0.0282822	0.210137	1.58739e-06	6		S-PrediXcan	ENSG00000104980.7	TIMM44	2.1978	0.0712096	0.0279633	0.423278	5.71301e-08	42		EpiXcan	ENSG00000118514.13	ALDH8A1	2.02734	0.0178828	0.0426275	0.48927	1.36603e-14	900		Fusion	RP11-696N14.1	0.208	lasso	0.094	7.4e-05	1.5684	0.116792
50K	ENSG00000185155.11	MIXL1	2.19332	0.152843	0.0282841	0.0538693	0.756796	3		S-PrediXcan	ENSG00000182179.12	UBA7	2.19718	0.318428	0.0280074	0.0916757	0.856453	11		EpiXcan	ENSG00000139531.12	SUOX	2.02723	0.0304658	0.0426392	0.232515	1.68894e-05	855		Fusion	ADH1C	0.398	bslmm	0.032	0.015	1.6735	0.094227
50K	ENSG00000205414.1	RP11-401P9.6	-2.19302	-0.144125	0.0283062	0.0305093	0.484407	2		S-PrediXcan	ENSG00000162222.13	TTC9C	-2.19699	-0.0756467	0.0280212	0.225575	0.00368451	21		EpiXcan	ENSG00000123009.4	NME2P1	-2.02694	-0.0701967	0.0426685	0.112148	0.713548	1657		Fusion	RP11-177B4.1	0.147	top1	0.11	2.2e-05	-2.584	0.009766
50K	ENSG00000248265.1	FLJ12825	2.19282	0.0598706	0.02832	0.155252	5.70209e-07	1		S-PrediXcan	ENSG00000253958.1	CLDN23	-2.19689	-0.117141	0.0280286	0.188371	0.0053	20		EpiXcan	ENSG00000196639.6	HRH1	2.02541	0.226582	0.0428256	0.0306943	0.703109	2384		Fusion	RP11-597D13.9	0.408	top1	0.49	8.7e-24	0.041	0.967296
50K	ENSG00000198933.9	TBKBP1	2.1926	0.0881595	0.0283365	0.155782	9.06397e-05	3		S-PrediXcan	ENSG00000162881.6	OXER1	-2.19688	-0.0778481	0.0280288	0.342253	2.94561e-06	36		EpiXcan	ENSG00000151136.14	BTBD11	-2.02527	-0.21284	0.04284	0.0286466	0.290596	1264		Fusion	LINC01207	0.584	bslmm	0.48	5.7e-23	-0.1528	0.878555
50K	ENSG00000172992.11	DCAKD	2.19259	0.0775577	0.0283372	0.220874	2.89054e-05	9		S-PrediXcan	ENSG00000122507.20	BBS9	-2.1966	-0.151809	0.0280487	0.201879	0.00153816	35		EpiXcan	ENSG00000237560.5	LINC01497	-2.02418	-0.0375549	0.0429517	0.227565	0.00481879	775		Fusion	RP11-36B15.1	0.345	lasso	0.028	0.022	0.0297	0.976343
50K	ENSG00000277258.4	PCGF2	2.19021	0.111439	0.0285088	0.0902606	0.0115192	3		S-PrediXcan	ENSG00000104093.13	DMXL2	-2.19576	-0.468409	0.0281094	0.0446355	0.449545	10		EpiXcan	ENSG00000268108.1	CTB-60B18.12	2.02392	0.119938	0.0429779	0.0491913	0.128564	2896		Fusion	KRT8P46	0.236	lasso	0.24	1e-10	-2.1559	0.031089
50K	ENSG00000135074.15	ADAM19	-2.1901	-0.0380525	0.0285168	0.315138	6.42077e-08	15		S-PrediXcan	ENSG00000256128.5	LINC00944	2.1952	0.145184	0.0281492	0.0935875	0.0052155	21		EpiXcan	ENSG00000250482.3	DUX4L51	-2.02361	-0.1704	0.04301	0.0272651	0.667979	1206		Fusion	RP11-360F5.1	0.222	lasso	0.13	3.1e-06	0.765	0.444285
50K	ENSG00000151773.12	CCDC122	2.18924	0.165697	0.0285793	0.0603772	0.992323	5		S-PrediXcan	ENSG00000255310.2	AF131215.2	2.19498	0.0570185	0.0281649	0.519553	3.39048e-09	50		EpiXcan	ENSG00000228716.6	DHFR	-2.02349	-0.0137861	0.0430227	0.707146	1.64861e-12	932		Fusion	RP11-548H18.2	0.117	lasso	0.064	0.00097	-0.5065	0.612529
50K	ENSG00000100083.18	GGA1	-2.18886	-0.13611	0.028607	0.172622	0.0545125	18		S-PrediXcan	ENSG00000260011.2	RP13-20L14.1	-2.19415	-0.144898	0.028225	0.191608	0.407222	20		EpiXcan	ENSG00000256060.2	TRAPPC2B	2.02252	0.0427937	0.0431231	0.252247	0.736794	997		Fusion	OR7E94P	0.168	top1	0.13	2.3e-06	0.421	0.673755
50K	ENSG00000140519.12	RHCG	2.18729	0.124995	0.0287215	0.0720271	0.391036	5		S-PrediXcan	ENSG00000278893.1	RP11-229O3.1	2.19402	0.117091	0.0282342	0.122346	0.00439229	19		EpiXcan	ENSG00000119392.14	GLE1	-2.0224	-0.0355596	0.0431354	0.257744	0.00453485	2484		Fusion	RP11-360F5.3	0.306	top1	0.22	7.8e-10	-1.365	0.172253
50K	ENSG00000177595.17	PIDD1	-2.187	-0.239357	0.0287425	0.0608554	0.433882	5		S-PrediXcan	ENSG00000130702.15	LAMA5	-2.19344	-0.0605763	0.0282754	0.672262	0.0172502	106		EpiXcan	ENSG00000278921.2	EPB41L4A-AS2	-2.02141	-0.0163814	0.0432377	0.606597	0.00498415	1108		Fusion	RP11-44F21.3	0.59	lasso	0.44	1.2e-20	-0.9021	0.367014
50K	ENSG00000120802.13	TMPO	-2.1869	-0.398868	0.02875	0.0307057	0.408047	1		S-PrediXcan	ENSG00000244327.1	RP11-383G6.3	2.19324	0.122407	0.0282897	0.095029	0.0892169	30		EpiXcan	ENSG00000122952.16	ZWINT	-2.02135	-0.0459102	0.0432438	0.340691	6.80846e-05	358		Fusion	RP11-673E1.3	0.186	lasso	0.084	0.00019	0.0935	0.925531
50K	ENSG00000213077.5	FAM106A	2.18611	0.0256783	0.0288077	0.420533	6.38055e-10	22		S-PrediXcan	ENSG00000171649.11	ZIK1	2.19302	0.120565	0.0283059	0.123034	0.00643159	19		EpiXcan	ENSG00000122545.18	2022-09-07	2.02045	0.219869	0.0433364	0.0298847	0.943686	895		Fusion	ZNF718	0.688	lasso	0.67	3.6e-38	1.3163	0.188084
50K	ENSG00000244219.6	GS1-259H13.2	2.18561	0.056533	0.028844	0.232975	0.000145186	15		S-PrediXcan	ENSG00000281207.1	SLFNL1-AS1	2.19222	0.464987	0.0283638	0.0507628	0.825407	9		EpiXcan	ENSG00000171792.10	RHNO1	2.02002	0.0554755	0.043381	0.123164	0.00260982	1502		Fusion	LINC00989	0.281	lasso	0.23	4.5e-10	0.3066	0.759138
50K	ENSG00000136378.14	ADAMTS7	-2.18512	-0.410159	0.02888	0.0348943	0.883942	1		S-PrediXcan	ENSG00000230638.4	RP11-486B10.4	-2.19203	-0.168867	0.028377	0.204377	0.0023958	12		EpiXcan	ENSG00000110274.15	CEP164	2.0198	0.0899832	0.0434039	0.145333	0.889896	1538		Fusion	KLHL2P1	0.182	lasso	0.17	8.9e-08	0.9729	0.330582
50K	ENSG00000149273.14	RPS3	2.18471	0.196526	0.02891	0.116522	6.87152e-05	1		S-PrediXcan	ENSG00000155313.15	USP25	-2.19169	-1.79147	0.0284021	0.0288645	0.45474	8		EpiXcan	ENSG00000240996.1	RP11-80H5.7	-2.01928	-0.0679736	0.043458	0.101479	0.0801758	705		Fusion	RP11-91J3.3	0.411	lasso	0.34	2.8e-15	0.8278	0.407759
50K	ENSG00000261528.2	AC002400.1	2.18416	0.0806922	0.0289507	0.187373	0.00113774	14		S-PrediXcan	ENSG00000275202.1	RP11-156K23.3	-2.19137	-0.0344402	0.0284251	0.53404	7.02369e-11	63		EpiXcan	ENSG00000132600.16	PRMT7	-2.01923	-0.0170377	0.0434635	0.475095	0.00020677	1366		Fusion	RP11-138B4.1	0.369	top1	0.18	2.9e-08	0.826	0.408804
50K	ENSG00000099330.8	OCEL1	-2.18366	-0.179981	0.0289872	0.105963	0.0604797	8		S-PrediXcan	ENSG00000237232.7	ZNF295-AS1	-2.19082	-0.139925	0.0284651	0.161559	0.00774578	9		EpiXcan	ENSG00000261556.9	SMG1P7	2.01815	0.0147283	0.043576	0.617517	2.35139e-20	1182		Fusion	RP11-6L6.2	0.629	top1	0.57	4.4e-29	-0.211	0.832887
50K	ENSG00000149483.11	TMEM138	-2.18285	-0.0772101	0.0290467	0.179232	0.0058612	10		S-PrediXcan	ENSG00000171204.12	TMEM126B	2.19042	0.0878796	0.0284939	0.305321	0.266649	47		EpiXcan	ENSG00000100243.20	CYB5R3	2.01812	0.10894	0.0435784	0.0638196	0.471674	1707		Fusion	RP11-696F12.1	0.525	bslmm	0.28	1.1e-12	-1.7061	0.087994
50K	ENSG00000236493.2	EIF2S2P3	2.18229	0.0545074	0.0290883	0.144725	0.18456	10		S-PrediXcan	ENSG00000171476.21	HOPX	-2.19007	-0.0461271	0.028519	0.616049	4.46809e-05	75		EpiXcan	ENSG00000163682.15	RPL9	-2.01776	-0.0175918	0.0436162	0.513509	2.83174e-19	1181		Fusion	RP11-115D19.1	0.218	bslmm	0.017	0.06	0.2135	0.830966
50K	ENSG00000092847.11	AGO1	-2.18182	-0.121304	0.029123	0.0932631	0.0677348	4		S-PrediXcan	ENSG00000165156.14	ZHX1	2.18828	0.0937266	0.0286492	0.498514	0.0242786	62		EpiXcan	ENSG00000184363.9	PKP3	-2.01688	-0.166785	0.0437078	0.0459718	0.136133	2310		Fusion	RP11-597D13.7	0.211	bslmm	0.15	7.9e-07	0.0956	0.923825
50K	ENSG00000160049.11	DFFA	-2.18182	-0.105146	0.0291231	0.130473	0.00037184	5		S-PrediXcan	ENSG00000113621.14	TXNDC15	-2.18537	-0.197435	0.0288619	0.0681578	0.499116	2		EpiXcan	ENSG00000129048.6	ACKR4	-2.01635	-0.0775153	0.0437638	0.163214	0.00134729	1206		Fusion	LINC01094	0.19	lasso	0.055	0.0021	-0.8821	0.377714
50K	ENSG00000185880.12	TRIM69	2.18078	0.357951	0.0292	0.0320202	0.543897	1		S-PrediXcan	ENSG00000119915.4	ELOVL3	-2.18378	-0.251708	0.0289785	0.0544698	0.834788	8		EpiXcan	ENSG00000038945.14	MSR1	-2.01492	-0.0333763	0.0439128	0.321548	0.725558	542		Fusion	RP11-539L10.3	0.624	top1	0.23	2.4e-10	0.937	0.348759
50K	ENSG00000142039.3	CCDC97	2.1801	0.712582	0.02925	0.0107694	0.156804	1		S-PrediXcan	ENSG00000196275.13	GTF2IRD2	-2.1821	-0.0321309	0.0291021	0.681741	2.72887e-18	63		EpiXcan	ENSG00000197934.8	CYYR1-AS1	2.01342	0.166386	0.04407	0.035629	0.0938501	335		Fusion	RP11-673E1.1	0.268	bslmm	0.24	1e-10	0.0627	0.949991
50K	ENSG00000283073.1	RP11-834C11.15	-2.17966	-0.0880175	0.0292825	0.124222	0.0770388	15		S-PrediXcan	ENSG00000158525.15	CPA5	-2.18174	-0.090468	0.0291287	0.207076	0.0198045	36		EpiXcan	ENSG00000237977.1	EIF4HP2	-2.01316	-0.128117	0.0440978	0.0875614	0.962587	1317		Fusion	FAM86EP	0.277	top1	0.15	5.3e-07	0.281	0.77871
50K	ENSG00000137074.18	APTX	2.17884	0.0843351	0.0293436	0.191166	0.149405	15		S-PrediXcan	ENSG00000228816.1	AK3P5	2.18066	0.356233	0.0292087	0.0571277	0.220342	3		EpiXcan	ENSG00000133195.11	SLC39A11	-2.01284	-0.0278806	0.0441319	0.432528	0.389856	1739		Fusion	FLJ20021	0.213	top1	0.14	1.7e-06	-0.576	0.564615
50K	ENSG00000248375.1	RP11-177B4.1	-2.17862	-0.0581731	0.02936	0.102477	0.000913961	1		S-PrediXcan	ENSG00000141404.15	GNAL	2.1798	0.038661	0.0292724	0.474872	9.59747e-07	78		EpiXcan	ENSG00000178776.4	C5orf46	2.01261	0.116335	0.044156	0.0750625	0.466563	668		Fusion	RP11-44F21.5	0.694	bslmm	0.59	1.3e-30	-0.9462	0.34406
50K	ENSG00000204060.6	FOXO6	2.17768	0.0879527	0.0294301	0.283338	0.00135708	22		S-PrediXcan	ENSG00000117013.14	KCNQ4	-2.17687	-0.287839	0.0294905	0.0490543	0.381164	2		EpiXcan	ENSG00000241720.2	RP4-735C1.4	2.01242	0.0423265	0.0441757	0.274299	0.0203339	2419		Fusion	RP11-384K6.6	0.421	lasso	0.37	7.9e-17	-0.7561	0.449605
50K	ENSG00000152952.11	PLOD2	2.17632	0.788476	0.0295311	0.015507	0.107772	2		S-PrediXcan	ENSG00000259429.5	UBE2Q2P2	2.17668	0.0545345	0.0295043	0.370943	6.48821e-13	23		EpiXcan	ENSG00000106686.16	SPATA6L	-2.00975	-0.0360584	0.0444576	0.193762	2.40362e-05	833		Fusion	RP11-448G15.3	0.264	bslmm	0.13	4.4e-06	0.4942	0.621189
50K	ENSG00000196151.10	WDSUB1	-2.17552	-0.105019	0.0295913	0.140629	0.111681	13		S-PrediXcan	ENSG00000268743.1	CTD-2538G9.5	-2.17617	-0.757745	0.0295426	0.0158567	0.290673	4		EpiXcan	ENSG00000158987.20	RAPGEF6	2.00959	0.0276973	0.0444746	0.341613	0.000530187	771		Fusion	TAPT1-AS1	0.278	blup	0.046	0.0046	-1.9169	0.055255
50K	ENSG00000242247.10	ARFGAP3	2.17502	0.0474014	0.029629	0.324998	6.66281e-12	9		S-PrediXcan	ENSG00000088882.7	CPXM1	-2.1755	-0.0707524	0.0295926	0.359957	8.16874e-05	33		EpiXcan	ENSG00000110852.4	CLEC2B	-2.00935	-0.0344582	0.0445004	0.295344	0.57418	765		Fusion	SNHG8	0.36	top1	0.2	3.7e-09	0.621	0.5346
50K	ENSG00000144827.8	ABHD10	2.17385	0.099056	0.0297164	0.11306	0.111548	9		S-PrediXcan	ENSG00000157379.13	DHRS1	-2.17522	-0.103577	0.0296133	0.331754	6.29692e-06	37		EpiXcan	ENSG00000235579.1	AC007283.4	-2.00827	-0.0348576	0.0446145	0.404488	0.249732	1004		Fusion	RP11-372K14.2	0.125	lasso	0.065	0.0009	-1.6137	0.106596
50K	ENSG00000278318.4	ZNF229	2.17378	0.504476	0.0297217	0.0207235	0.174304	4		S-PrediXcan	ENSG00000187860.10	CCDC157	-2.1743	-0.41792	0.0296823	0.0436297	0.897282	2		EpiXcan	ENSG00000259959.1	RP11-121C2.2	2.00651	0.0745348	0.044802	0.105749	0.0696112	403		Fusion	RP11-326I11.4	0.39	bslmm	0.25	5.8e-11	0.9735	0.330285
50K	ENSG00000260604.2	RP1-140K8.5	2.17301	0.10548	0.0297795	0.102857	0.207228	8		S-PrediXcan	ENSG00000162687.16	KCNT2	-2.17254	-0.0509151	0.0298151	0.75579	0.000211255	142		EpiXcan	ENSG00000272078.1	RP4-734G22.3	2.00505	0.0463386	0.0449578	0.174379	0.015488	2303		Fusion	U3	0.384	top1	0.34	1.6e-15	0.071	0.943398
50K	ENSG00000100253.12	MIOX	-2.173	-0.0671892	0.0297807	0.182419	0.000352626	8		S-PrediXcan	ENSG00000174165.7	ZDHHC24	-2.17168	-0.299618	0.0298795	0.11824	0.0630131	13		EpiXcan	ENSG00000167608.11	TMC4	2.00381	0.0800372	0.04509	0.159135	0.553625	2186		Fusion	RP11-571L19.8	0.406	bslmm	0.38	1.4e-17	2.7276	0.00638
50K	ENSG00000196756.11	SNHG17	-2.17289	-0.174525	0.0297885	0.0694082	0.0719684	5		S-PrediXcan	ENSG00000250433.1	CLSTN2-AS1	-2.17154	-0.0849844	0.0298907	0.211675	0.0725007	36		EpiXcan	ENSG00000164061.4	BSN	2.00363	0.113253	0.04511	0.0748758	0.952893	845		Fusion	RP11-700J17.1	0.262	enet	0.12	7.1e-06	0.2069	0.836071
50K	ENSG00000103269.13	RHBDL1	-2.1727	-0.131559	0.0298028	0.100587	0.142497	5		S-PrediXcan	ENSG00000270231.3	NBPF8	-2.16883	-0.0310882	0.0300957	0.566584	6.43323e-11	50		EpiXcan	ENSG00000137221.14	TJAP1	2.00345	0.200005	0.0451294	0.0288246	0.474274	1577		Fusion	RP11-218F10.3	0.703	top1	0.51	6.2e-25	-1.544	0.122588
50K	ENSG00000263465.4	SRSF8	2.17188	0.243382	0.0298644	0.0462912	0.17351	2		S-PrediXcan	ENSG00000182247.9	UBE2E2	-2.16862	-0.401109	0.0301113	0.0469628	0.935284	11		EpiXcan	ENSG00000099992.15	TBC1D10A	2.00223	0.138486	0.0452597	0.0820612	0.318454	1445		Fusion	CH17-262A2.1	0.335	lasso	0.31	7.4e-14	-0.0801	0.936145
50K	ENSG00000057593.13	F7	2.17047	0.0674328	0.0299711	0.126049	0.00126887	9		S-PrediXcan	ENSG00000166313.18	APBB1	2.16848	0.206109	0.0301221	0.0879538	0.0912387	6		EpiXcan	ENSG00000227057.9	WDR46	2.00187	0.0220048	0.0452992	0.459807	0.96136	3141		Fusion	RP11-756P10.6	0.382	lasso	0.12	7.1e-06	-0.3893	0.69705
50K	ENSG00000228021.7	RP11-383C5.3	2.17026	0.114686	0.0299874	0.0899562	0.0193003	8		S-PrediXcan	ENSG00000205138.3	SDHAF1	-2.16818	-0.180279	0.0301448	0.204237	0.0128962	48		EpiXcan	ENSG00000115750.16	TAF1B	1.99979	0.0185508	0.0455226	0.508313	7.14529e-17	3108		Fusion	RP11-6L6.4	0.359	enet	0.28	1.6e-12	0.3355	0.737282
50K	ENSG00000204516.9	MICB	2.17002	0.042098	0.030005	0.325275	1.33454e-05	21		S-PrediXcan	ENSG00000264569.1	RP13-650J16.1	-2.16708	-0.0828092	0.0302291	0.648457	0.00126721	77		EpiXcan	ENSG00000113593.11	PPWD1	-1.99906	-0.0278462	0.0456024	0.374639	0.00207635	626		Fusion	FLJ38576	0.313	enet	0.091	0.0001	-0.1749	0.861175
50K	ENSG00000141431.10	ASXL3	-2.16963	-0.162117	0.030035	0.0339608	0.996501	2		S-PrediXcan	ENSG00000231177.4	LINC00852	2.16638	0.0983916	0.030282	0.156132	0.00132398	11		EpiXcan	ENSG00000110851.11	PRDM4	-1.99784	-0.0603668	0.045734	0.113595	0.0060271	1176		Fusion	SEPSECS-AS1	0.63	top1	0.33	6e-15	-0.329	0.742156
50K	ENSG00000252498.1	RNU6-1016P	-2.16758	-0.126828	0.0301909	0.0710005	0.759875	5		S-PrediXcan	ENSG00000222808.1	RNU4-47P	-2.16517	-0.0740664	0.0303746	0.300613	0.0511384	74		EpiXcan	ENSG00000168913.6	ENHO	1.99768	0.0585294	0.0457516	0.128872	0.855266	845		Fusion	RP11-646I6.3	0.23	top1	0.074	0.00044	-0.691	0.489566
50K	ENSG00000272784.1	RP11-335L23.5	2.16564	0.10693	0.0303388	0.0541599	0.877639	5		S-PrediXcan	ENSG00000258568.1	RHOQP1	-2.16499	-0.0556222	0.0303886	0.277748	0.00321062	48		EpiXcan	ENSG00000224238.2	WARS2-IT1	1.99722	0.0361549	0.0458015	0.218178	0.972592	1019		Fusion	NSUN2	0.676	lasso	0.45	2.2e-21	2.14669	0.0318
50K	ENSG00000176978.13	DPP7	2.16306	0.206157	0.0305365	0.131819	0.0120116	5		S-PrediXcan	ENSG00000215146.4	RP11-313J2.1	2.16454	0.0232998	0.030423	0.496671	2.43159e-18	28		EpiXcan	ENSG00000273032.1	DGCR9	1.99714	0.0406881	0.0458103	0.192939	0.00162533	1774		Fusion	MFAP3	0.309	blup	0.13	2.9e-06	1.41792	0.156
50K	ENSG00000173821.19	RNF213	2.16187	0.173673	0.0306281	0.116588	0.020999	9		S-PrediXcan	ENSG00000277149.4	TYW1B	2.16352	0.0204097	0.0305009	0.717717	4.4231e-34	26		EpiXcan	ENSG00000082213.17	C5orf22	1.99669	0.0552606	0.0458587	0.186506	0.756744	1322		Fusion	VCAN	0.318	bslmm	0.097	6e-05	1.65991	0.0969
50K	ENSG00000179583.18	CIITA	2.16187	0.110753	0.0306284	0.134151	0.222469	12		S-PrediXcan	ENSG00000135870.11	RC3H1	2.16315	0.352052	0.0305297	0.0231594	0.0255826	17		EpiXcan	ENSG00000110768.11	GTF2H1	1.99635	0.04999	0.0458957	0.127359	0.000261337	877		Fusion	SPDL1	0.341	lasso	0.11	2e-05	0.4506	0.652
50K	ENSG00000265490.1	RP11-806L2.6	-2.16146	-0.379223	0.03066	0.0194417	0.106133	1		S-PrediXcan	ENSG00000197168.11	NEK5	2.16286	0.0401353	0.0305522	0.665099	1.55347e-12	104		EpiXcan	ENSG00000171574.17	ZNF584	1.99363	0.0224664	0.0461926	0.328678	4.64144e-10	919		Fusion	YTHDC2	0.154	blup	0.032	0.015	1.54336	0.123
50K	ENSG00000203706.8	SERTAD4-AS1	2.16019	0.0876488	0.030758	0.133384	5.64818e-06	2		S-PrediXcan	ENSG00000035403.17	VCL	-2.16252	-0.249739	0.0305784	0.0908487	0.366946	18		EpiXcan	ENSG00000105971.14	CAV2	-1.99322	-0.0434711	0.0462379	0.219557	0.0894367	551		Fusion	MAPK9	0.469	blup	0.068	0.0007	0.13849	0.89
50K	ENSG00000132600.16	PRMT7	-2.15991	-0.0499025	0.03078	0.299801	1.56393e-06	15		S-PrediXcan	ENSG00000162148.10	PPP1R32	-2.16239	-0.265181	0.0305879	0.102024	0.13176	9		EpiXcan	ENSG00000184545.10	DUSP8	1.99313	0.0399084	0.0462473	0.322229	0.705006	3356		Fusion	SLC9A3	0.737	enet	0.58	6.4e-30	1.358	0.174
50K	ENSG00000254855.1	RP11-867G23.1	-2.15973	-0.0711171	0.0307936	0.150416	7.94883e-05	7		S-PrediXcan	ENSG00000121486.11	TRMT1L	-2.16224	-0.167411	0.0305995	0.223803	0.675417	47		EpiXcan	ENSG00000172613.7	RAD9A	1.99163	0.0326904	0.0464115	0.386349	7.84652e-07	1826		Fusion	PLPP1	0.169	blup	0.053	0.0027	1.3877	0.165
50K	ENSG00000224019.1	RPL21P32	2.15641	0.0812209	0.031052	0.086146	0.448313	8		S-PrediXcan	ENSG00000196981.3	WDR5B	-2.16078	-0.0670436	0.0307124	0.41359	1.76353e-08	40		EpiXcan	ENSG00000144810.15	COL8A1	-1.99159	-0.0555343	0.0464162	0.125227	0.866032	713		Fusion	PCDHB4	0.186	bslmm	0.0081	0.14	-0.33883	0.735
50K	ENSG00000275437.1	RP5-908M14.10	2.15419	0.393469	0.0312255	0.0224091	0.920338	3		S-PrediXcan	ENSG00000271820.1	RP5-894D12.5	2.15964	0.070881	0.0308006	0.157271	0.0112604	18		EpiXcan	ENSG00000261338.2	RP11-378A13.1	-1.99155	-0.023173	0.0464209	0.307656	6.16527e-10	1282		Fusion	UIMC1	0.231	top1	0.076	0.00036	-0.306	0.76
50K	ENSG00000204525.16	HLA-C	2.15389	0.033959	0.0312489	0.561689	3.68054e-08	56		S-PrediXcan	ENSG00000224316.1	GTF2IP5	2.15953	0.0314125	0.0308091	0.326392	6.10663e-10	17		EpiXcan	ENSG00000168672.3	FAM84B	-1.99101	-0.0710406	0.0464799	0.101504	0.332931	1626		Fusion	DAP	0.401	lasso	0.1	3.4e-05	0.64643	0.518
50K	ENSG00000158966.13	CACHD1	-2.15259	-0.083241	0.0313512	0.166375	0.0676759	15		S-PrediXcan	ENSG00000179954.15	SSC5D	-2.15761	-0.0776933	0.0309583	0.403176	0.000142696	56		EpiXcan	ENSG00000115310.17	RTN4	1.99011	0.0395723	0.0465793	0.286709	0.0829916	1426		Fusion	NNT	0.197	enet	0.1	4.1e-05	-1.98225	0.0475
50K	ENSG00000227508.6	LINC01624	2.15151	0.0923181	0.0314362	0.126456	0.0744343	7		S-PrediXcan	ENSG00000279259.1	RP11-334C17.3	-2.15616	-0.202013	0.0310711	0.0570791	0.208939	11		EpiXcan	ENSG00000161048.11	NAPEPLD	1.98986	0.0234351	0.0466065	0.441074	0.000191284	1036		Fusion	PFDN1	0.199	lasso	0.1	3.7e-05	1.02483	0.305
50K	ENSG00000132906.17	CASP9	2.14991	0.0907355	0.0315621	0.0867558	0.000634239	2		S-PrediXcan	ENSG00000243024.6	RPS11P6	-2.15558	-0.0899784	0.0311165	0.196878	0.196123	18		EpiXcan	ENSG00000276073.1	RP5-1125A11.7	-1.98857	-0.0179357	0.046749	0.465671	5.50352e-15	606		Fusion	TMCO6	0.237	bslmm	0.11	1.5e-05	-0.78117	0.435
50K	ENSG00000196968.10	FUT11	-2.14868	-0.0583731	0.0316596	0.183203	0.000182027	9		S-PrediXcan	ENSG00000186448.14	ZNF197	-2.15519	-0.0677366	0.031147	0.183721	0.00141295	39		EpiXcan	ENSG00000272084.1	RP5-1126H10.2	-1.98845	-0.0618308	0.0467615	0.101295	0.488973	2102		Fusion	IK	0.485	bslmm	0.071	0.00056	-1.40016	0.161
50K	ENSG00000126467.10	TSKS	2.14853	0.130377	0.0316719	0.0970793	0.117304	6		S-PrediXcan	ENSG00000088179.8	PTPN4	-2.15499	-1.68757	0.0311623	0.0143077	0.657527	5		EpiXcan	ENSG00000245680.9	ZNF585B	1.98842	0.0121145	0.0467656	0.717619	0.0739186	799		Fusion	PCDHB15	0.254	top1	0.15	5.2e-07	0.393	0.694
50K	ENSG00000124097.7	HMGB1P1	2.14748	0.132217	0.0317555	0.0591485	0.213942	2		S-PrediXcan	ENSG00000125843.10	AP5S1	2.15452	0.159753	0.0311998	0.274246	0.0372957	26		EpiXcan	ENSG00000111328.6	CDK2AP1	-1.98802	-0.0327092	0.0468095	0.361741	0.000451303	1677		Fusion	ARSB	0.307	enet	0.19	1.9e-08	-0.48406	0.628
50K	ENSG00000205683.11	DPF3	-2.14711	-0.242518	0.0317843	0.0314786	0.7725	2		S-PrediXcan	ENSG00000274038.1	RP11-66H6.4	-2.15394	-0.0981462	0.0312449	0.194189	0.150453	25		EpiXcan	ENSG00000226686.7	LINC01535	1.98737	0.0167946	0.0468819	0.602789	1.24282e-17	819		Fusion	THBS4	0.218	blup	0.086	0.00015	1.35483	0.175
50K	ENSG00000172661.17	WASHC2C	2.14486	0.0688596	0.0319642	0.124685	0.0633613	8		S-PrediXcan	ENSG00000249494.5	CTB-161M19.4	2.15392	0.0348168	0.0312466	0.44092	5.58378e-05	39		EpiXcan	ENSG00000119242.8	CCDC92	-1.98533	-0.0812229	0.0471078	0.137676	0.131903	2889		Fusion	PPWD1	0.141	enet	0.057	0.0019	-2.11168	0.0347
50K	ENSG00000196381.10	ZNF781	-2.14405	-0.149144	0.032029	0.0634161	0.075325	2		S-PrediXcan	ENSG00000172922.8	RNASEH2C	2.15256	0.0577788	0.0313535	0.409039	1.41988e-15	19		EpiXcan	ENSG00000238105.7	GOLGA2P5	1.98484	0.0631686	0.0471618	0.0995629	0.0510951	656		Fusion	LIFR	0.304	bslmm	0.01	0.11	-0.96122	0.336
50K	ENSG00000122512.14	PMS2	2.14335	0.0300533	0.0320851	0.345034	4.00423e-06	12		S-PrediXcan	ENSG00000228477.1	RP3-342P20.2	-2.15211	-0.105787	0.0313889	0.13804	0.125544	10		EpiXcan	ENSG00000233198.3	RNF224	1.98459	0.077393	0.0471896	0.0967894	0.00125535	3963		Fusion	TRIM23	0.188	top1	0.072	0.00052	-0.546	0.585
50K	ENSG00000214541.3	RPS4XP3	-2.14224	-0.0605251	0.0321745	0.189549	0.350917	21		S-PrediXcan	ENSG00000145358.6	DDIT4L	2.15183	0.116952	0.0314109	0.164878	0.418624	32		EpiXcan	ENSG00000113749.7	HRH2	-1.98354	-0.12474	0.047307	0.0621792	0.296597	1875		Fusion	HMGXB3	0.358	bslmm	0.035	0.013	0.23687	0.813
50K	ENSG00000168528.11	SERINC2	-2.14139	-0.409255	0.0322424	0.0480005	0.436549	4		S-PrediXcan	ENSG00000239257.1	RPL23AP1	2.15182	0.0233404	0.0314115	0.580119	1.29314e-25	54		EpiXcan	ENSG00000226101.1	LINC02097	1.98269	0.033471	0.047402	0.201927	0.0048006	955		Fusion	CDX1	0.204	top1	0.14	1.4e-06	0.293	0.77
50K	ENSG00000263400.6	TMEM220-AS1	2.14102	0.133583	0.0322725	0.0962242	0.400637	8		S-PrediXcan	ENSG00000108788.11	MLX	-2.15018	-0.38302	0.0315413	0.0600165	0.689124	3		EpiXcan	ENSG00000146757.13	ZNF92	-1.9823	-0.0580254	0.0474462	0.127947	0.00709417	1004		Fusion	BNIP1	0.39	enet	0.17	9.6e-08	0.08444	0.933
50K	ENSG00000213462.4	ERV3-1	2.13739	0.0378746	0.0325659	0.299866	2.42138e-07	15		S-PrediXcan	ENSG00000229816.1	DDX50P1	-2.1472	-0.456178	0.0317774	0.0549889	0.677365	3		EpiXcan	ENSG00000083828.15	ZNF586	-1.98168	-0.0717493	0.0475156	0.0971042	0.181673	1168		Fusion	PCDHB8	0.442	lasso	0.28	2.1e-12	0.00527	0.996
50K	ENSG00000220008.3	LINGO3	-2.13465	-0.398583	0.03279	0.0183716	0.274866	1		S-PrediXcan	ENSG00000247271.6	ZBED5-AS1	2.14661	0.0724885	0.0318245	0.312725	2.92002e-08	25		EpiXcan	ENSG00000189350.12	TOGARAM2	-1.98146	-0.0158472	0.0475402	0.452971	5.13938e-15	1395		Fusion	CANX	0.575	lasso	0.062	0.0012	-0.96095	0.337
50K	ENSG00000226752.9	PSMD5-AS1	-2.13453	-0.0152054	0.0327991	0.812164	2.19636e-50	14		S-PrediXcan	ENSG00000277587.1	CTD-3116E22.8	2.14637	0.0502468	0.0318433	0.386817	0.00139059	61		EpiXcan	ENSG00000142686.7	C1orf216	-1.98118	-0.0338204	0.0475708	0.24842	0.550338	1230		Fusion	EPB41L4A	0.317	bslmm	0.12	9.3e-06	-0.80713	0.42
50K	ENSG00000152464.14	RPP38	-2.13383	-0.200322	0.0328564	0.0710038	0.83825	5		S-PrediXcan	ENSG00000134398.14	ERN2	-2.13962	-0.199054	0.0323853	0.106076	0.0721214	7		EpiXcan	ENSG00000260855.1	RP11-439E19.10	1.98111	0.0614402	0.0475791	0.174023	0.0135752	2094		Fusion	PDLIM4	0.189	blup	0.1	4.3e-05	-0.18184	0.856
50K	ENSG00000161265.14	U2AF1L4	-2.13298	-0.235867	0.0329266	0.0275142	0.890758	2		S-PrediXcan	ENSG00000234699.1	RP11-225H22.4	2.13671	0.243726	0.0326216	0.0965506	0.657261	13		EpiXcan	ENSG00000059145.18	UNKL	-1.9808	-0.0905962	0.0476133	0.115008	0.985023	6553		Fusion	MCCC2	0.199	top1	0.11	1.4e-05	-0.01	0.992
50K	ENSG00000099940.11	SNAP29	2.13268	0.0507216	0.0329513	0.400622	4.14584e-15	11		S-PrediXcan	ENSG00000106133.17	NSUN5P2	2.13537	0.0349338	0.0327309	0.367407	1.13656e-11	17		EpiXcan	ENSG00000203709.11	C1orf132	1.97947	0.131438	0.0477626	0.0346213	0.914259	1079		Fusion	CARD6	0.304	blup	0.075	0.00038	-0.94106	0.347
50K	ENSG00000103966.10	EHD4	2.132	0.106264	0.0330066	0.102657	0.020779	5		S-PrediXcan	ENSG00000270108.1	RP11-73M18.6	-2.13443	-0.11268	0.0328073	0.145721	0.218404	17		EpiXcan	ENSG00000178562.17	CD28	1.97937	0.356272	0.0477748	0.0468048	0.778184	682		Fusion	LARS	0.396	lasso	0.35	9.6e-16	0.02547	0.98
50K	ENSG00000087338.4	GMCL1	-2.13138	-0.224768	0.0330581	0.0431612	0.380673	3		S-PrediXcan	ENSG00000185873.7	TMPRSS11B	-2.13374	-0.023863	0.0328637	0.78413	9.03218e-06	139		EpiXcan	ENSG00000164512.17	ANKRD55	-1.97841	-0.0641029	0.0478829	0.149013	0.322514	1379		Fusion	SPINK5	0.405	blup	0.077	0.00033	-0.19788	0.843
50K	ENSG00000125743.10	SNRPD2	-2.13104	-0.131984	0.0330856	0.206169	0.0289494	13		S-PrediXcan	ENSG00000222041.10	CYTOR	-2.13265	-0.0796333	0.0329534	0.443381	0.0485242	51		EpiXcan	ENSG00000250651.1	PABPC1P7	1.97792	0.202994	0.0479373	0.0214291	0.801872	568		Fusion	CCNB1	0.286	blup	0.066	0.00083	0.50189	0.616
50K	ENSG00000177084.16	POLE	-2.13024	-0.0764384	0.0331515	0.256192	0.00862499	17		S-PrediXcan	ENSG00000197841.14	ZNF181	2.1323	0.0483026	0.0329824	0.495406	5.62787e-15	49		EpiXcan	ENSG00000131899.10	LLGL1	1.97593	0.036166	0.0481628	0.421618	0.773596	1374		Fusion	ADAM19	0.277	enet	0.22	1.1e-09	-1.1984	0.231
50K	ENSG00000165171.10	WBSCR27	-2.12968	-0.0179551	0.0331984	0.762161	1.04339e-43	16		S-PrediXcan	ENSG00000249992.1	TMEM158	2.13139	0.0484287	0.0330573	0.50501	0.00487518	79		EpiXcan	ENSG00000122783.16	C7orf49	1.97414	0.110651	0.0483653	0.0504008	0.632832	1518		Fusion	FBN2	0.284	lasso	0.17	8e-08	-0.10047	0.92
50K	ENSG00000272182.1	RP11-802O23.3	-2.12933	-0.0896763	0.0332267	0.0849102	0.192779	9		S-PrediXcan	ENSG00000134202.10	GSTM3	2.12846	0.0411501	0.0332989	0.660865	1.84133e-18	67		EpiXcan	ENSG00000059728.10	MXD1	-1.97366	-0.105442	0.04842	0.0803	0.508503	1195		Fusion	BHMT	0.223	lasso	0.13	4.6e-06	-0.29885	0.765
50K	ENSG00000259125.1	LRP1-AS	-2.1291	-0.270331	0.033246	0.0231952	0.655178	2		S-PrediXcan	ENSG00000182944.17	EWSR1	2.12714	0.143456	0.0334085	0.0680366	0.654848	5		EpiXcan	ENSG00000164920.9	OSR2	1.97339	0.210167	0.0484506	0.0393318	0.472198	1127		Fusion	BDP1	0.13	lasso	0.15	8.2e-07	-0.38219	0.702
50K	ENSG00000235151.1	AC114730.2	-2.1286	-0.118886	0.0332878	0.0971622	0.105497	8		S-PrediXcan	ENSG00000226268.3	RP11-61N20.3	-2.12696	-0.118008	0.0334234	0.102407	0.50224	16		EpiXcan	ENSG00000101361.16	NOP56	1.97269	0.0237621	0.0485306	0.415176	0.113528	881		Fusion	GTF2H2	0.595	top1	0.5	9.9e-25	1.72	0.0854
50K	ENSG00000268705.1	BNIP3P26	-2.12807	-0.0740531	0.0333314	0.0603067	0.251639	4		S-PrediXcan	ENSG00000237422.1	RP11-305L7.3	2.12527	0.100249	0.0335641	0.120188	0.0721968	25		EpiXcan	ENSG00000138613.13	APH1B	1.97268	0.058353	0.0485321	0.177498	0.0357153	1362		Fusion	FBXL17	0.237	top1	0.12	6.3e-06	0.85	0.395
50K	ENSG00000244363.3	RPL7P23	-2.12794	-0.119723	0.0333421	0.0570233	0.116903	3		S-PrediXcan	ENSG00000259420.5	RP11-307C19.2	-2.12337	-0.132937	0.0337231	0.138608	0.718619	27		EpiXcan	ENSG00000234737.1	KRT18P15	-1.9721	-0.0179084	0.0485987	0.589409	0.0097917	1505		Fusion	TSLP	0.399	top1	0.23	1.8e-10	-0.551	0.582
50K	ENSG00000180481.10	GLIPR1L2	2.12572	0.0326992	0.033527	0.378483	5.31495e-09	17		S-PrediXcan	ENSG00000139537.10	CCDC65	-2.12333	-0.0789154	0.0337258	0.14245	0.00012597	8		EpiXcan	ENSG00000256538.1	RP11-847H18.3	1.97088	0.0616592	0.0487374	0.111169	0.050233	1168		Fusion	PCYOX1L	0.47	lasso	0.14	1.2e-06	1.85024	0.0643
50K	ENSG00000228639.6	LINC02095	-2.12364	-0.0851172	0.0337004	0.21811	0.000914527	15		S-PrediXcan	ENSG00000111275.12	ALDH2	2.12321	0.214848	0.0337361	0.129753	0.629592	16		EpiXcan	ENSG00000224958.5	PGM5-AS1	-1.97071	-0.036394	0.0487568	0.241855	0.0446957	363		Fusion	RASGEF1C	0.412	blup	0.013	0.085	0.25746	0.797
50K	ENSG00000197168.11	NEK5	2.123	0.0515971	0.0337539	0.23874	1.56199e-06	10		S-PrediXcan	ENSG00000103852.12	TTC23	2.12299	0.116657	0.0337545	0.114678	0.213463	22		EpiXcan	ENSG00000229754.1	CXCR2P1	1.96848	0.189856	0.0490132	0.095115	0.502349	1303		Fusion	FBXO4	0.202	bslmm	0.055	0.0022	-0.65203	0.514
50K	ENSG00000279010.3	RP5-1039K5.19	2.12116	0.257413	0.0339085	0.123998	0.044355	10		S-PrediXcan	ENSG00000231205.11	ZNF826P	-2.12262	-0.16655	0.033786	0.139241	0.423039	17		EpiXcan	ENSG00000259687.1	LINC01220	1.9682	0.138897	0.0490454	0.0800182	0.636905	1482		Fusion	ATG10	0.662	bslmm	0.45	5e-21	6.39889	1.57e-10
50K	ENSG00000166140.17	ZFYVE19	2.12069	0.071136	0.0339476	0.254213	1.36668e-07	11		S-PrediXcan	ENSG00000231345.3	BEND3P1	2.1208	0.0305539	0.0339387	0.513786	1.40586e-17	27		EpiXcan	ENSG00000196951.10	SCOC-AS1	-1.96816	-0.0664703	0.0490496	0.122534	0.103644	745		Fusion	SETD9	0.554	lasso	0.53	3.9e-26	-0.20092	0.841
50K	ENSG00000139192.11	TAPBPL	2.12042	0.0459098	0.0339704	0.342301	1.27353e-10	14		S-PrediXcan	ENSG00000213903.8	LTB4R	2.12024	0.074289	0.0339856	0.285761	1.93274e-05	32		EpiXcan	ENSG00000228221.5	LINC00578	1.96681	0.0998706	0.0492055	0.0723796	0.683734	1534		Fusion	RAPGEF6	0.2	blup	0.12	9.6e-06	3.71321	0.000205
50K	ENSG00000260404.3	RP11-384K6.6	-2.11988	-0.15392	0.0340159	0.0344789	0.91378	4		S-PrediXcan	ENSG00000260273.1	RP11-425D10.10	2.11941	0.0342425	0.0340562	0.462837	4.0213e-09	75		EpiXcan	ENSG00000101166.15	PRELID3B	1.96652	0.064655	0.0492385	0.190116	0.896317	3577		Fusion	MRNIP	0.359	lasso	0.23	2.1e-10	-0.56428	0.573
50K	ENSG00000255389.1	C6orf3	-2.11914	-0.221614	0.0340787	0.0309193	0.805658	3		S-PrediXcan	ENSG00000111653.19	ING4	2.11922	0.330613	0.0340715	0.065057	0.0361755	2		EpiXcan	ENSG00000133433.10	GSTT2B	1.96647	0.0160401	0.0492446	0.674392	3.67773e-13	1865		Fusion	ERAP1	0.306	lasso	0.13	2.8e-06	0.80658	0.42
50K	ENSG00000272323.1	CTD-2517O10.6	-2.11769	-0.33561	0.0342014	0.0494239	0.205723	3		S-PrediXcan	ENSG00000111981.4	ULBP1	-2.11902	-0.0854139	0.0340891	0.275012	6.44755e-05	77		EpiXcan	ENSG00000163501.6	IHH	1.96491	0.0273008	0.0494247	0.306972	0.00920329	1257		Fusion	ERAP2	0.833	lasso	0.78	3.9e-51	0.34729	0.728
50K	ENSG00000090686.15	USP48	2.11744	0.067109	0.0342229	0.266295	0.00195852	23		S-PrediXcan	ENSG00000198917.12	SPOUT1	2.11842	0.130486	0.0341394	0.3502	0.000116369	39		EpiXcan	ENSG00000169231.13	THBS3	1.96422	0.0370428	0.0495041	0.216556	0.0742502	1800		Fusion	FAM170A	0.278	enet	0.13	3.6e-06	2.14842	0.0317
50K	ENSG00000164512.17	ANKRD55	2.11592	0.137787	0.0343519	0.0683557	0.843939	7		S-PrediXcan	ENSG00000255760.1	RP11-428G5.5	-2.11779	-0.0636622	0.0341926	0.300988	0.0151451	38		EpiXcan	ENSG00000166828.2	SCNN1G	-1.96382	-0.125325	0.049551	0.056044	0.655541	1193		Fusion	NSA2	0.756	enet	0.63	3.9e-34	-0.38487	0.7
50K	ENSG00000274627.1	RP11-104N10.2	-2.11573	-0.0344066	0.0343681	0.405692	8.07525e-14	14		S-PrediXcan	ENSG00000283098.1	RP11-964E11.3	2.11707	0.0202492	0.0342538	0.888807	7.96068e-08	149		EpiXcan	ENSG00000279259.1	RP11-334C17.3	-1.9638	-0.0606176	0.0495533	0.155097	0.150919	3708		Fusion	CCDC127	0.229	bslmm	0.087	0.00014	-0.0771	0.939
50K	ENSG00000233837.1	EIF3LP2	-2.11512	-0.0911115	0.0344198	0.072313	0.521142	7		S-PrediXcan	ENSG00000168026.18	TTC21A	2.11684	0.0514112	0.0342735	0.703074	5.36649e-07	100		EpiXcan	ENSG00000086598.10	TMED2	1.96319	0.0333198	0.0496243	0.253319	0.674478	2373		Fusion	GALNT10	0.26	bslmm	0.067	0.00078	0.2459	0.806
50K	ENSG00000229604.2	MTATP8P2	-2.11511	-0.0789801	0.0344209	0.133455	0.00141522	6		S-PrediXcan	ENSG00000226871.1	AC135178.7	2.11578	0.779669	0.0343636	0.0255639	0.541427	4		EpiXcan	ENSG00000141098.12	GFOD2	1.96205	0.106412	0.0497572	0.0561505	0.781952	1136		Fusion	BTNL3	0.206	top1	0.16	2.8e-07	-0.354	0.723
50K	ENSG00000279758.1	RP11-752G15.10	-2.11324	-0.0958573	0.03458	0.0615042	0.0542152	1		S-PrediXcan	ENSG00000213088.9	ACKR1	-2.11524	-0.0743037	0.0344092	0.449191	0.00833046	61		EpiXcan	ENSG00000233006.6	AC034220.3	-1.96183	-0.0379346	0.0497818	0.172486	3.45857e-05	1109		Fusion	PPIC	0.191	blup	0.088	0.00013	-0.96733	0.333
50K	ENSG00000205464.11	ATP6AP1L	2.11175	0.128242	0.0347076	0.0804464	0.148518	5		S-PrediXcan	ENSG00000160299.16	PCNT	2.11402	0.110761	0.0345132	0.335295	0.0269789	32		EpiXcan	ENSG00000144407.9	PTH2R	-1.96078	-0.0179304	0.0499042	0.617441	2.78187e-07	1126		Fusion	RGS14	0.234	top1	0.2	4.8e-09	1.061	0.289
50K	ENSG00000250295.6	RDH10-AS1	2.11121	0.0909527	0.0347538	0.153242	0.316551	17		S-PrediXcan	ENSG00000089693.10	MLF2	-2.11221	-0.259375	0.034668	0.126828	0.00817691	8		EpiXcan	ENSG00000283647.1	RP11-265B7.1	-1.96039	-0.103809	0.04995	0.116535	0.0466917	703		Fusion	SH3TC2	0.382	bslmm	0.06	0.0014	-1.44921	0.147
50K	ENSG00000117586.10	TNFSF4	-2.10992	-0.19304	0.0348649	0.0376815	0.496812	2		S-PrediXcan	ENSG00000205659.10	LIN52	2.1112	0.0387151	0.0347547	0.676702	3.67352e-10	97		EpiXcan	ENSG00000230069.3	LRRC37A15P	-1.95744	-0.0323267	0.0502957	0.239787	5.21295e-06	618		Fusion	FAM153A	0.298	lasso	0.15	8.1e-07	-0.57701	0.564
50K	ENSG00000167103.11	PIP5KL1	-2.1085	-0.12046	0.0349878	0.173116	3.24216e-05	7		S-PrediXcan	ENSG00000188242.4	PP7080	2.11109	0.126801	0.0347647	0.220734	0.000959832	13		EpiXcan	ENSG00000164574.15	GALNT10	-1.95382	-0.0800175	0.0507223	0.0946826	0.18933	1130		Fusion	RP11-423H2.1	0.34	bslmm	0.29	5.8e-13	1.53727	0.124
50K	ENSG00000133561.15	GIMAP6	2.10801	0.245686	0.03503	0.0696184	0.886596	6		S-PrediXcan	ENSG00000109790.16	KLHL5	2.11091	0.180906	0.0347797	0.268855	0.0164896	26		EpiXcan	ENSG00000125787.11	GNRH2	-1.9538	-0.180502	0.0507247	0.0316361	0.943328	1242		Fusion	MCC	0.38	lasso	0.073	0.00048	1.68765	0.0915
50K	ENSG00000244753.2	RPL15P21	2.10789	0.121627	0.0350403	0.0722309	0.0035351	2		S-PrediXcan	ENSG00000083097.14	DOPEY1	-2.10896	-0.0623917	0.0349484	0.312484	2.50548e-10	22		EpiXcan	ENSG00000188015.9	S100A3	-1.95311	-0.127911	0.0508069	0.0756013	0.32553	1735		Fusion	SERF1A	0.639	lasso	0.43	6e-20	1.36503	0.172
50K	ENSG00000125447.16	GGA3	2.10682	0.468224	0.0351331	0.0217668	0.16654	3		S-PrediXcan	ENSG00000082258.12	CCNT2	2.10869	0.168743	0.0349713	0.171311	0.00307999	54		EpiXcan	ENSG00000078902.15	TOLLIP	-1.95277	-0.0215854	0.0508469	0.491986	0.00659127	3680		Fusion	SMN1	0.22	top1	0.21	2.9e-09	-0.151	0.88
50K	ENSG00000271122.1	RP11-379H18.1	-2.1052	-0.0578949	0.0352735	0.240348	3.05251e-08	6		S-PrediXcan	ENSG00000231439.4	WASIR2	-2.1082	-0.0821922	0.0350139	0.269966	1.81937e-07	17		EpiXcan	ENSG00000106133.17	NSUN5P2	1.95066	0.0248192	0.0510973	0.313969	9.16794e-11	802		Fusion	NIPAL4	0.479	blup	0.24	1.2e-10	0.40177	0.688
50K	ENSG00000053900.10	ANAPC4	-2.10507	-0.0406432	0.0352852	0.349592	4.5327e-14	4		S-PrediXcan	ENSG00000119541.9	VPS4B	2.10597	0.240928	0.035207	0.0909432	0.405218	8		EpiXcan	ENSG00000131165.14	CHMP1A	-1.94951	-0.0258168	0.0512349	0.500325	0.0107741	5009		Fusion	PHYKPL	0.195	top1	0.046	0.0049	0.658	0.511
50K	ENSG00000142945.12	KIF2C	-2.10316	-0.0784067	0.0354517	0.125345	0.0152789	7		S-PrediXcan	ENSG00000012983.11	MAP4K5	-2.10559	-0.0802778	0.0352397	0.320858	0.000548948	34		EpiXcan	ENSG00000188976.10	NOC2L	-1.94932	-0.0707671	0.0512577	0.168917	0.769173	2549		Fusion	EIF3KP1	0.209	enet	0.15	6e-07	-0.41221	0.68
50K	ENSG00000276778.1	RP11-524N5.1	2.10209	0.0808291	0.0355455	0.156851	0.0051913	12		S-PrediXcan	ENSG00000184545.10	DUSP8	2.1049	0.127644	0.0352997	0.187679	0.214029	16		EpiXcan	ENSG00000245812.2	LINC02202	-1.94928	-0.0711725	0.051262	0.116497	0.74356	676		Fusion	PCDHB9	0.27	top1	0.11	1.8e-05	-0.746	0.456
50K	ENSG00000160117.14	ANKLE1	-2.10189	-0.0758793	0.0355626	0.165273	0.000626363	9		S-PrediXcan	ENSG00000202533.1	Y_RNA	2.10453	0.0808936	0.0353322	0.158291	0.8359	23		EpiXcan	ENSG00000244617.2	ASPRV1	1.94843	0.0503451	0.0513632	0.316943	0.503311	1196		Fusion	RP11-1319K7.1	0.457	enet	0.25	6e-11	-0.91019	0.363
50K	ENSG00000197323.11	TRIM33	-2.10106	-0.269874	0.0356353	0.0583214	0.239969	4		S-PrediXcan	ENSG00000105854.12	PON2	-2.10416	-0.190777	0.0353648	0.17235	0.383631	17		EpiXcan	ENSG00000100593.17	ISM2	-1.94838	-0.0691848	0.0513696	0.107697	0.470319	1849		Fusion	EXOC3	0.166	blup	0.069	0.00065	-5.16995	2.34e-07
50K	ENSG00000270547.5	LINC01235	2.10101	0.0638791	0.0356402	0.390383	0.00382704	30		S-PrediXcan	ENSG00000149488.12	TMC2	2.10326	0.0983637	0.0354431	0.133344	0.00144198	10		EpiXcan	ENSG00000152944.8	MED21	1.9478	0.0229445	0.0514385	0.330656	0.00755275	804		Fusion	FAM153B	0.322	enet	0.097	5.7e-05	0.32845	0.743
50K	ENSG00000186115.12	CYP4F2	-2.10077	-0.115322	0.0356612	0.103662	0.00620762	5		S-PrediXcan	ENSG00000181585.3	TMIE	2.10301	0.155179	0.0354653	0.147212	0.759453	22		EpiXcan	ENSG00000022976.15	ZNF839	1.94769	0.0848782	0.0514526	0.109909	0.882296	2403		Fusion	CCDC125	0.443	top1	0.3	1.9e-13	1.558	0.119
50K	ENSG00000236018.2	RP4-814D15.1	-2.10038	-0.2615	0.0356952	0.0242063	0.869043	2		S-PrediXcan	ENSG00000196655.11	TRAPPC4	2.10269	0.045301	0.0354929	0.5593	1.67738e-13	51		EpiXcan	ENSG00000101751.10	POLI	1.94704	0.0136548	0.0515298	0.649822	2.05701e-19	381		Fusion	GTF2H2C	0.219	enet	0.12	6e-06	-0.66505	0.506
50K	ENSG00000151923.17	TIAL1	-2.09866	-0.0955886	0.0358467	0.118791	0.00701713	5		S-PrediXcan	ENSG00000158113.12	LRRC43	-2.10215	-0.052719	0.0355401	0.488551	0.000136182	63		EpiXcan	ENSG00000233360.4	Z83844.1	1.94682	0.0416267	0.051556	0.309493	0.0361305	1573		Fusion	2022-03-11	0.342	blup	0.17	1.1e-07	-3.70652	0.00021
50K	ENSG00000241351.3	IGKV3-11	2.09804	0.0870818	0.0359015	0.0826851	0.00736191	4		S-PrediXcan	ENSG00000238105.7	GOLGA2P5	2.10125	0.420227	0.0356193	0.0757274	0.471888	11		EpiXcan	ENSG00000279348.1	RP11-566E18.1	-1.9453	-0.0649793	0.0517394	0.113519	0.0693066	1372		Fusion	SDHAP3	0.585	bslmm	0.31	6.7e-14	-0.38869	0.698
50K	ENSG00000220749.4	RPL21P28	2.09794	0.171558	0.03591	0.0328213	0.713302	1		S-PrediXcan	ENSG00000108106.13	UBE2S	-2.10124	-0.498542	0.03562	0.0395989	0.115156	1		EpiXcan	ENSG00000048392.11	RRM2B	-1.94513	-0.0612092	0.0517598	0.173145	0.191128	2337		Fusion	RPS23	0.452	lasso	0.35	6.8e-16	-6.07927	1.21e-09
50K	ENSG00000269947.1	RP11-849F2.9	2.09777	0.145951	0.0359258	0.054201	0.825545	4		S-PrediXcan	ENSG00000267397.1	RP11-873E20.1	-2.1009	-0.248691	0.0356495	0.0474217	0.492537	3		EpiXcan	ENSG00000263069.5	CTD-2047H16.4	-1.945	-0.365202	0.0517754	0.0193503	0.131314	4072		Fusion	TMEM232	0.24	top1	0.24	9.7e-11	-0.05	0.96
50K	ENSG00000164715.5	LMTK2	2.09637	0.0818195	0.0360496	0.155492	0.00283581	11		S-PrediXcan	ENSG00000132773.11	TOE1	-2.10033	-0.0646362	0.0356998	0.383899	0.0205289	47		EpiXcan	ENSG00000134317.17	GRHL1	-1.94472	-0.0403256	0.051809	0.270184	0.690077	3164		Fusion	RP11-43F13.1	0.601	top1	0.53	1.1e-26	-0.077	0.939
50K	ENSG00000242814.2	RP11-436H11.1	2.09591	0.165349	0.03609	0.0316986	0.361961	1		S-PrediXcan	ENSG00000181541.5	MAB21L2	2.09996	0.142147	0.0357322	0.0595157	0.795093	4		EpiXcan	ENSG00000226259.10	GTF2H2B	1.94424	0.0215777	0.0518665	0.427854	6.77401e-14	68		Fusion	FBLL1	0.723	top1	0.62	1.1e-33	-1.562	0.118
50K	ENSG00000272758.5	RP11-299J3.8	-2.09567	-0.084284	0.0361117	0.087331	0.0791399	4		S-PrediXcan	ENSG00000196381.10	ZNF781	-2.09981	-0.169819	0.0357456	0.0791286	0.0450183	7		EpiXcan	ENSG00000175782.9	SLC35E3	-1.94169	-0.0694498	0.0521748	0.109869	0.324433	1272		Fusion	ZDHHC11	0.308	enet	0.2	5.5e-09	-3.8495	0.000118
50K	ENSG00000001084.10	GCLC	-2.09352	-0.278356	0.0363026	0.0576117	0.338364	4		S-PrediXcan	ENSG00000251002.7	AE000661.37	2.09877	0.124387	0.0358373	0.149432	0.295804	25		EpiXcan	ENSG00000126243.8	LRFN3	1.94147	0.0973779	0.0522017	0.100387	0.223739	1755		Fusion	ZFP62	0.204	top1	0.013	0.089	-1.347	0.178
50K	ENSG00000205659.10	LIN52	2.09266	0.0440935	0.0363799	0.295889	4.24786e-08	16		S-PrediXcan	ENSG00000166394.14	CYB5R2	-2.09754	-0.246267	0.0359462	0.0833913	0.910666	4		EpiXcan	ENSG00000077420.15	APBB1IP	-1.94111	-0.0295966	0.0522445	0.195766	4.484e-06	858		Fusion	ZNF300P1	0.788	lasso	0.58	2.8e-30	0.59618	0.551
50K	ENSG00000146834.13	MEPCE	-2.09069	-0.103186	0.0365557	0.114725	0.312402	17		S-PrediXcan	ENSG00000072135.12	PTPN18	2.09606	0.297452	0.0360765	0.183502	0.0295275	20		EpiXcan	ENSG00000250328.5	MGC32805	1.94041	0.0352138	0.0523304	0.264904	0.201598	692		Fusion	SLC22A5	0.376	lasso	0.19	1.2e-08	4.75322	2e-06
50K	ENSG00000271079.1	CTAGE15	2.09021	0.104762	0.0365992	0.0544238	0.841284	3		S-PrediXcan	ENSG00000146007.10	ZMAT2	2.09583	0.182332	0.0360977	0.15888	0.429263	37		EpiXcan	ENSG00000270951.1	RP1-309F20.4	-1.94	-0.188307	0.05238	0.031498	0.877605	3814		Fusion	RP11-98J23.2	0.336	blup	0.13	3.9e-06	0.85861	0.391
50K	ENSG00000258708.1	SLC25A21-AS1	2.08804	0.0948726	0.0367945	0.202737	0.11625	21		S-PrediXcan	ENSG00000124275.14	MTRR	2.09549	0.11975	0.0361278	0.0857934	0.63905	6		EpiXcan	ENSG00000187534.6	PRR13P5	1.9389	0.0480591	0.0525133	0.248967	0.408404	1890		Fusion	TTC37	0.28	bslmm	0.21	1.7e-09	1.32528	0.185
50K	ENSG00000227885.1	RP11-79N23.1	2.08784	0.21068	0.0368125	0.0676907	0.176637	4		S-PrediXcan	ENSG00000182853.11	VMO1	2.09476	0.0369616	0.0361927	0.787856	0.000296005	149		EpiXcan	ENSG00000197714.8	ZNF460	1.93682	0.173227	0.052767	0.0357845	0.376871	966		Fusion	RANBP17	0.208	lasso	0.0081	0.14	0.15807	0.874
50K	ENSG00000027869.11	SH2D2A	2.08656	0.178475	0.0369278	0.0689586	0.634557	8		S-PrediXcan	ENSG00000164941.13	INTS8	-2.09336	-0.108516	0.0363171	0.207132	0.000934702	31		EpiXcan	ENSG00000167103.11	PIP5KL1	-1.93585	-0.0285458	0.0528855	0.299066	0.000229513	1868		Fusion	ATP6AP1L	0.688	lasso	0.67	1.6e-37	3.99534	6.46e-05
50K	ENSG00000126088.13	UROD	-2.08635	-0.100449	0.036947	0.160592	0.000298082	8		S-PrediXcan	ENSG00000122952.16	ZWINT	-2.09325	-0.123198	0.0363265	0.314785	6.46168e-06	38		EpiXcan	ENSG00000175928.5	LRRN1	1.93582	0.117802	0.0528896	0.0715168	0.185404	1429		Fusion	SMN2	0.676	enet	0.3	1.3e-13	2.39987	0.0164
50K	ENSG00000159445.12	THEM4	2.08431	0.119904	0.0371324	0.0875122	0.0110532	6		S-PrediXcan	ENSG00000180596.7	HIST1H2BC	-2.09279	-0.0686364	0.0363678	0.363721	0.00382869	50		EpiXcan	ENSG00000070540.12	WIPI1	1.93547	0.057008	0.0529321	0.323435	0.52594	2602		Fusion	ZRSR1	0.263	blup	0.081	0.00024	0.40988	0.682
50K	ENSG00000108384.14	RAD51C	2.0816	0.0556506	0.0373787	0.188825	2.53773e-06	8		S-PrediXcan	ENSG00000161958.10	FGF11	2.09165	0.722344	0.03647	0.0397	0.917845	1		EpiXcan	ENSG00000241057.2	AC004985.12	-1.93499	-0.0189613	0.0529914	0.528003	1.93839e-05	1169		Fusion	MXD3	0.376	enet	0.21	1.4e-09	-1.53179	0.126
50K	ENSG00000243024.6	RPS11P6	-2.08151	-0.0770295	0.0373872	0.112568	0.177895	11		S-PrediXcan	ENSG00000120334.15	CENPL	-2.09056	-0.191078	0.0365679	0.0873881	0.809631	9		EpiXcan	ENSG00000100580.7	TMED8	1.93435	0.0195328	0.0530705	0.536605	9.16692e-07	1924		Fusion	RPLP1P6	0.336	top1	0.24	1.3e-10	1.641	0.101
50K	ENSG00000114124.2	GRK7	-2.08145	-0.0291438	0.0373925	0.381335	5.47539e-14	15		S-PrediXcan	ENSG00000255200.1	PGAM1P8	-2.08972	-0.0398208	0.0366428	0.325704	5.88927e-12	23		EpiXcan	ENSG00000258951.1	KRT18P7	1.93384	0.0300576	0.0531323	0.343315	0.384861	1301		Fusion	RP11-1023L17.2	0.403	enet	0.058	0.0016	1.0914	0.275
50K	ENSG00000027001.9	MIPEP	2.08102	0.0639869	0.0374318	0.201179	0.00287023	9		S-PrediXcan	ENSG00000118514.13	ALDH8A1	2.0897	0.0258753	0.0366451	0.487358	4.11282e-20	24		EpiXcan	ENSG00000184860.9	SDR42E1	1.93179	0.0615538	0.0533856	0.143026	0.782027	2856		Fusion	RP11-1023L17.1	0.188	blup	0.047	0.0044	0.14091	0.888
50K	ENSG00000279172.1	CTB-52I2.7	-2.08049	-0.202805	0.0374805	0.0255751	0.0215209	2		S-PrediXcan	ENSG00000180155.19	LYNX1	-2.08954	-0.0312576	0.036659	0.508579	2.64062e-20	27		EpiXcan	ENSG00000179774.8	ATOH7	-1.93173	-0.062817	0.0533931	0.113562	0.383963	829		Fusion	GUSBP9	0.477	bslmm	0.28	2e-12	-2.14456	0.032
50K	ENSG00000237781.3	RP11-54A4.2	-2.07999	-0.026982	0.0375267	0.33402	6.53056e-08	15		S-PrediXcan	ENSG00000178700.7	DHFR2	2.08913	0.107037	0.0366961	0.222533	1.28988e-06	6		EpiXcan	ENSG00000235033.7	RP11-61I13.3	1.92929	0.0329864	0.0536954	0.215765	0.0108103	1112		Fusion	EXOC3-AS1	0.23	top1	0.11	2.4e-05	3.862	0.000112
50K	ENSG00000204147.9	ASAH2B	-2.07858	-0.0510844	0.0376561	0.274239	1.16514e-06	13		S-PrediXcan	ENSG00000279602.1	CTD-3014M21.1	-2.0889	-0.0422151	0.0367164	0.435965	6.01053e-06	58		EpiXcan	ENSG00000239556.3	AC004951.5	-1.92821	-0.0348982	0.0538292	0.300965	2.33641e-05	1195		Fusion	CTD-2228K2.7	0.902	bslmm	0.76	1.4e-47	-0.09914	0.921
50K	ENSG00000261305.1	RP4-584D14.7	-2.0777	-0.0530736	0.0377375	0.185398	7.37086e-07	2		S-PrediXcan	ENSG00000156983.15	BRPF1	-2.08858	-0.114768	0.0367453	0.360569	0.137452	46		EpiXcan	ENSG00000240005.5	RP11-293A21.1	1.92804	0.0173718	0.0538502	0.490902	1.97828e-11	617		Fusion	GTF2H2B	0.454	enet	0.52	5.2e-26	2.38252	0.0172
50K	ENSG00000255274.9	TMPRSS4-AS1	2.07702	0.12271	0.0378	0.0539221	0.228538	1		S-PrediXcan	ENSG00000163564.14	PYHIN1	-2.08767	-0.0811186	0.0368279	0.385045	0.00342025	60		EpiXcan	ENSG00000171853.15	TRAPPC12	-1.9276	-0.0413551	0.0539045	0.175265	1.42343e-05	1879		Fusion	DHFR	0.553	bslmm	0.4	1.8e-18	-1.82524	0.068
50K	ENSG00000160753.15	RUSC1	-2.07645	-0.176229	0.0378528	0.135438	0.106864	10		S-PrediXcan	ENSG00000162804.13	SNED1	-2.08723	-0.0990505	0.0368678	0.26265	0.725034	51		EpiXcan	ENSG00000145020.15	AMT	1.92706	0.0190942	0.053972	0.388422	4.41632e-13	801		Fusion	RP11-195E2.1	0.836	enet	0.52	6.9e-26	2.34442	0.0191
50K	ENSG00000261349.1	RP3-465N24.5	-2.07579	-0.0310705	0.0379136	0.346933	2.91762e-08	19		S-PrediXcan	ENSG00000126243.8	LRFN3	2.08481	0.267309	0.0370869	0.0867287	0.274996	16		EpiXcan	ENSG00000169291.9	SHE	-1.92661	-0.128848	0.0540282	0.0810492	0.010192	2002		Fusion	CTD-2012J19.1	0.799	top1	0.61	3.5e-32	0.173	0.863
50K	ENSG00000211450.9	SELENOH	2.07529	0.0551971	0.0379594	0.21962	0.000205851	11		S-PrediXcan	ENSG00000164741.14	DLC1	2.08435	0.194755	0.0371279	0.353406	0.107723	46		EpiXcan	ENSG00000184349.12	EFNA5	-1.92622	-0.0621378	0.0540765	0.0565134	0.105498	800		Fusion	AC034220.3	0.272	lasso	0.12	7.1e-06	-2.29153	0.0219
50K	ENSG00000137312.14	FLOT1	2.07344	0.0498565	0.0381314	0.460748	9.00022e-11	30		S-PrediXcan	ENSG00000138346.14	DNA2	-2.08255	-0.0321626	0.0372923	0.609138	9.36791e-21	88		EpiXcan	ENSG00000143379.12	SETDB1	-1.92544	-0.031272	0.0541741	0.39714	0.0252115	2326		Fusion	RPL10P9	0.291	lasso	0.17	6.1e-08	2.34867	0.0188
50K	ENSG00000105677.11	TMEM147	-2.0732	-0.680482	0.0381532	0.0291912	0.599879	4		S-PrediXcan	ENSG00000198131.13	ZNF544	2.08244	0.199375	0.0373027	0.140397	0.320915	18		EpiXcan	ENSG00000234444.9	ZNF736	-1.92432	-0.0379231	0.0543151	0.214055	0.00567272	945		Fusion	RP11-823P9.3	0.522	lasso	0.4	3.3e-18	1.62009	0.105
50K	ENSG00000255284.1	AP006621.5	-2.07267	-0.0463685	0.0382031	0.260031	2.97586e-08	6		S-PrediXcan	ENSG00000152254.10	G6PC2	-2.0813	-0.01812	0.0374066	0.725333	2.83695e-32	54		EpiXcan	ENSG00000120798.16	NR2C1	1.92387	0.0281219	0.0543703	0.411523	0.615311	1489		Fusion	AMACR	0.406	lasso	0.42	7.5e-20	-0.47552	0.634
50K	ENSG00000275491.1	LINC01730	2.07261	0.0251584	0.0382088	0.391891	1.25331e-15	5		S-PrediXcan	ENSG00000237371.1	RP13-152O15.5	-2.08001	-0.170922	0.0375243	0.0838721	0.236885	7		EpiXcan	ENSG00000177938.4	CAPZA3	1.92386	0.0597496	0.0543715	0.117838	0.157607	403		Fusion	CKMT2-AS1	0.934	bslmm	0.59	4.2e-31	-1.53999	0.124
50K	ENSG00000155858.5	LSM11	-2.0721	-0.260036	0.038256	0.0323878	0.349113	3		S-PrediXcan	ENSG00000145020.15	AMT	2.07973	0.0660585	0.0375503	0.392617	2.57728e-14	28		EpiXcan	ENSG00000105967.15	TFEC	1.92339	0.0687436	0.0544308	0.117488	0.28017	535		Fusion	MTND4P12	0.212	enet	0.1	3.5e-05	-0.12933	0.897
50K	ENSG00000225630.1	MTND2P28	2.07173	0.131323	0.0382909	0.0451202	0.388711	2		S-PrediXcan	ENSG00000043355.11	ZIC2	2.07965	0.344095	0.0375578	0.0258745	0.609164	3		EpiXcan	ENSG00000128567.16	PODXL	-1.92304	-0.0975297	0.0544748	0.0701763	0.0813643	1534		Fusion	TMEM161B-AS1	0.282	top1	0.23	2e-10	0.536	0.592
50K	ENSG00000100368.13	CSF2RB	2.07111	0.111165	0.0383481	0.104777	0.448177	9		S-PrediXcan	ENSG00000249740.2	OSMR-AS1	-2.07955	-0.0947286	0.0375668	0.175854	0.000389431	17		EpiXcan	ENSG00000174136.11	RGMB	1.9222	0.0958283	0.05458	0.0504825	0.410524	523		Fusion	RP11-159F24.5	0.182	top1	0.0064	0.16	-1.325	0.185
50K	ENSG00000064726.9	BTBD1	2.06856	0.318946	0.0385873	0.0314682	0.535193	2		S-PrediXcan	ENSG00000224635.1	RP4-564F22.5	2.07917	0.0206984	0.0376021	0.871753	2.5326e-21	174		EpiXcan	ENSG00000180383.3	DEFB124	1.92156	0.0745865	0.0546612	0.173724	9.78907e-05	705		Fusion	TRIM52-AS1	0.643	top1	0.55	1.7e-27	-0.082	0.935
50K	ENSG00000181004.9	BBS12	-2.06647	-0.0930808	0.038784	0.108964	0.127563	9		S-PrediXcan	ENSG00000270116.1	AP001429.1	2.07823	0.148787	0.0376886	0.0971059	0.557369	15		EpiXcan	ENSG00000143498.17	TAF1A	-1.92137	-0.0598598	0.0546853	0.211112	0.584914	1312		Fusion	CTB-47B11.3	0.305	enet	0.19	1e-08	1.33707	0.181
50K	ENSG00000145217.13	SLC26A1	2.06559	0.115706	0.0388674	0.0886238	0.0374834	4		S-PrediXcan	ENSG00000197921.5	HES5	2.07809	0.366573	0.0377006	0.036191	0.33708	2		EpiXcan	ENSG00000174032.16	SLC25A30	1.9207	0.311275	0.05477	0.0221034	0.371981	1143		Fusion	CTD-2260A17.1	0.506	lasso	0.28	1.3e-12	1.37875	0.168
50K	ENSG00000278376.1	RP11-158I9.8	-2.0648	-0.0624158	0.0389416	0.196053	0.00754104	15		S-PrediXcan	ENSG00000145217.13	SLC26A1	2.07809	0.0355252	0.0377009	0.559657	1.99764e-27	13		EpiXcan	ENSG00000275005.1	RP11-234G16.5	-1.91959	-0.0363241	0.0549103	0.258341	0.0424349	1459		Fusion	CTD-2248H3.1	0.488	enet	0.45	3.7e-21	-0.89134	0.373
50K	ENSG00000231439.4	WASIR2	-2.06477	-0.0621849	0.0389445	0.245982	3.53047e-07	5		S-PrediXcan	ENSG00000279964.1	RP11-69J7.1	-2.07809	-0.0570765	0.037701	0.311099	0.0763259	48		EpiXcan	ENSG00000005189.19	AC004381.6	1.91905	0.0352957	0.0549779	0.322172	0.961299	1065		Fusion	RP11-508M8.1	0.318	blup	0.12	1.2e-05	-0.90572	0.365
50K	ENSG00000227376.1	FTH1P16	-2.06367	-0.0792072	0.0390486	0.105958	0.342945	10		S-PrediXcan	ENSG00000264017.2	RN7SL336P	2.07759	0.140234	0.0377471	0.0949022	0.504756	8		EpiXcan	ENSG00000231500.6	RPS18	-1.91802	-0.0164375	0.0551085	0.493233	1.0448e-13	3149		Fusion	CTD-2587M2.1	0.49	bslmm	0.31	5.2e-14	0.8527	0.394
50K	ENSG00000143771.11	CNIH4	2.06354	0.0578315	0.0390611	0.428136	5.37145e-15	12		S-PrediXcan	ENSG00000119771.14	KLHL29	-2.07756	-0.0738778	0.0377499	0.433527	0.235011	67		EpiXcan	ENSG00000178248.11	LINC01658	1.91678	0.034501	0.0552662	0.416881	0.00141491	1926		Fusion	CTD-2203K17.1	0.402	top1	0.52	4.6e-26	1.053	0.292
50K	ENSG00000176108.9	CHMP6	-2.06309	-0.206617	0.0391041	0.0935912	0.944679	7		S-PrediXcan	ENSG00000165171.10	WBSCR27	-2.07675	-0.0183894	0.0378248	0.770743	5.82929e-45	28		EpiXcan	ENSG00000232949.1	AC002480.4	1.91581	0.0883882	0.0553892	0.0859022	0.849887	928		Fusion	CTD-2227C6.2	0.546	top1	0.4	2e-18	1.451	0.147
50K	ENSG00000157613.10	CREB3L1	2.06297	0.0807967	0.0391151	0.129008	0.057394	8		S-PrediXcan	ENSG00000186150.4	UBL4B	-2.07432	-0.284977	0.03805	0.0337386	0.344208	1		EpiXcan	ENSG00000165714.10	BORCS5	1.91383	0.0389623	0.0556416	0.325676	0.873922	1183		Fusion	RP11-423H2.3	0.296	enet	0.24	1.3e-10	1.42945	0.153
50K	ENSG00000163644.14	PPM1K	-2.0629	-0.238908	0.0391222	0.0500726	0.318416	2		S-PrediXcan	ENSG00000270640.1	RP11-373D23.2	2.07374	0.189819	0.0381034	0.115271	0.329332	13		EpiXcan	ENSG00000171864.4	PRND	1.91304	0.032698	0.0557427	0.296456	0.100767	1040		Fusion	PDCD6	0.347	lasso	0.19	8.8e-09	0.77664	0.437
50K	ENSG00000116329.10	OPRD1	-2.06288	-0.146314	0.0391236	0.0412569	0.965117	4		S-PrediXcan	ENSG00000253392.2	AC006277.2	-2.07368	-0.0834147	0.0381094	0.225108	0.00471751	22		EpiXcan	ENSG00000140859.15	KIFC3	1.91302	0.0576715	0.055745	0.172261	0.439743	1337		Fusion	RP11-848G14.5	0.546	lasso	0.32	1.5e-14	0.21477	0.83
50K	ENSG00000241839.9	PLEKHO2	2.06075	0.23203	0.0393268	0.0634735	0.377925	5		S-PrediXcan	ENSG00000146733.13	PSPH	2.0734	0.0352487	0.038135	0.681397	2.57636e-26	44		EpiXcan	ENSG00000197837.3	HIST4H4	-1.91265	-0.104701	0.0557925	0.0668125	0.608328	618		Fusion	CTD-2353F22.1	0.22	top1	0.082	0.00021	-0.895	0.371
50K	ENSG00000261560.1	RP11-166B2.3	-2.06067	-0.102991	0.039335	0.0979168	0.0205429	4		S-PrediXcan	ENSG00000154124.4	OTULIN	-2.06837	-0.458925	0.0386052	0.033199	0.209144	6		EpiXcan	ENSG00000271303.1	SRXN1	-1.91217	-0.0336185	0.055855	0.463567	0.755392	963		Fusion	LINC02145	0.451	enet	0.27	3e-12	-0.75175	0.452
50K	ENSG00000104833.11	TUBB4A	-2.05997	-0.0886147	0.0394017	0.0914361	0.523484	11		S-PrediXcan	ENSG00000221890.3	NPTXR	-2.06683	-0.102514	0.0387497	0.343347	8.11947e-07	42		EpiXcan	ENSG00000100181.22	TPTEP1	1.91098	0.0311202	0.0560077	0.375277	4.74829e-05	716		Fusion	RP11-122C5.3	0.279	blup	0.065	0.00096	-0.69346	0.488
50K	ENSG00000159200.17	RCAN1	2.05948	0.151641	0.0394484	0.0873164	0.592029	6		S-PrediXcan	ENSG00000168246.5	UBTD2	2.06577	0.0190384	0.0388502	0.996439	0.000177228	215		EpiXcan	ENSG00000128944.13	KNSTRN	1.90989	0.014683	0.0561474	0.466766	2.37916e-19	1056		Fusion	SNHG18	0.422	enet	0.26	1.9e-11	-0.06447	0.949
50K	ENSG00000172215.5	CXCR6	2.05847	0.247011	0.0395453	0.0430913	0.757477	4		S-PrediXcan	ENSG00000177963.14	RIC8A	2.06501	0.0933037	0.0389224	0.550971	0.000621751	81		EpiXcan	ENSG00000277287.1	RP4-794I6.4	-1.90945	-0.0414198	0.0562037	0.274698	0.389684	1316		Fusion	RP11-53O19.1	0.159	lasso	0.075	0.00039	-14.479	1.64e-47
50K	ENSG00000260070.1	RP11-182J23.1	2.05822	0.0544521	0.0395694	0.122232	0.124758	10		S-PrediXcan	ENSG00000175643.8	RMI2	2.06491	0.0256558	0.0389314	0.550205	1.88722e-16	41		EpiXcan	ENSG00000230006.7	ANKRD36BP2	1.90912	0.0276796	0.0562468	0.229075	0.00380278	591		Fusion	CTD-2196P11.2	0.321	lasso	0.033	0.014	-1.73004	0.0836
50K	ENSG00000104980.7	TIMM44	2.05751	0.0937769	0.039637	0.156993	4.58704e-05	2		S-PrediXcan	ENSG00000235297.3	FAUP1	2.06424	0.11927	0.038995	0.0991186	0.210279	15		EpiXcan	ENSG00000128928.8	IVD	-1.909	-0.0251893	0.0562624	0.299639	0.00513805	1061		Fusion	CTB-109A12.1	0.296	lasso	0.17	1.3e-07	-0.63517	0.525
50K	ENSG00000156564.8	LRFN2	2.05742	0.0694595	0.0396459	0.149095	0.00726807	10		S-PrediXcan	ENSG00000187595.15	ZNF385C	2.06324	0.311335	0.03909	0.0711952	0.0113954	1		EpiXcan	ENSG00000283075.1	RP11-124N19.4	1.90867	0.0631701	0.0563045	0.188432	0.00967616	1334		Fusion	GUSBP3	0.407	enet	0.27	3.9e-12	1.70867	0.0875
50K	ENSG00000179698.13	WDR97	2.05563	0.183995	0.0398185	0.0720352	0.114169	5		S-PrediXcan	ENSG00000214894.6	LINC00243	2.06059	0.0614936	0.039342	0.264356	0.000776589	53		EpiXcan	ENSG00000184206.11	GOLGA6L4	-1.90799	-0.0212721	0.0563924	0.535309	2.10933e-14	979		Fusion	AC034243.1	0.535	top1	0.59	1.5e-30	-0.439	0.661
50K	ENSG00000273148.1	RP5-1068E13.7	-2.05242	-0.0714663	0.0401286	0.273811	0.0152594	18		S-PrediXcan	ENSG00000273372.1	SFTPD-AS1	2.05963	0.092633	0.0394341	0.174252	0.0504302	10		EpiXcan	ENSG00000143612.19	C1orf43	-1.90729	-0.0951409	0.0564826	0.0954296	0.239176	2058		Fusion	LINC01484	0.333	lasso	0.022	0.04	-2.11247	0.0346
50K	ENSG00000225111.1	AC083900.1	2.05202	0.0441539	0.040168	0.139266	0.0370569	7		S-PrediXcan	ENSG00000270775.1	AP000436.4	-2.05684	-0.0465469	0.0397018	0.215815	2.14791e-09	6		EpiXcan	ENSG00000232876.1	CTA-212D2.2	1.90697	0.0291368	0.056525	0.24382	8.63822e-08	837		Fusion	CTB-113P19.3	0.286	bslmm	0.05	0.0032	0.98162	0.326
50K	ENSG00000103351.12	CLUAP1	-2.05133	-0.062334	0.0402347	0.224281	0.253424	15		S-PrediXcan	ENSG00000198040.10	ZNF84	-2.05671	-0.452923	0.0397142	0.0483185	0.654706	4		EpiXcan	ENSG00000122507.20	BBS9	-1.90672	-0.0356408	0.0565564	0.220767	0.00388062	1440		Fusion	RP11-281O15.4	0.288	bslmm	0.1	4.4e-05	-1.41016	0.158
50K	ENSG00000258648.1	UBE2CP1	-2.05005	-0.264007	0.0403595	0.0188393	0.288509	2		S-PrediXcan	ENSG00000164669.12	INTS4P1	-2.05611	-0.016316	0.0397719	0.657162	1.52811e-24	37		EpiXcan	ENSG00000078814.15	MYH7B	1.90492	0.0422141	0.0567906	0.171134	0.801285	766		Fusion	LINC01933	0.336	top1	0.16	1.8e-07	-1.733	0.0831
50K	ENSG00000178502.5	KLHL11	-2.04989	-0.16847	0.0403748	0.0704319	0.818815	8		S-PrediXcan	ENSG00000118939.17	UCHL3	-2.05565	-0.196563	0.039816	0.136317	0.150123	17		EpiXcan	ENSG00000160613.12	PCSK7	1.90452	0.0206621	0.0568429	0.62843	0.611698	1429		Fusion	RP11-1415C14.4	0.317	bslmm	0.078	0.0003	-0.35371	0.724
50K	ENSG00000170638.9	TRABD	2.04927	0.163621	0.0404362	0.120817	0.434456	9		S-PrediXcan	ENSG00000083642.18	PDS5B	2.05436	0.36867	0.0399404	0.0538134	0.943359	6		EpiXcan	ENSG00000204103.3	MAFB	-1.90394	-0.0616332	0.0569185	0.108761	0.556281	1149		Fusion	CTB-113P19.4	0.242	bslmm	0.22	1e-09	-0.43044	0.667
50K	ENSG00000271584.2	RP11-89C3.4	2.04912	0.214529	0.04045	0.0216886	0.606278	1		S-PrediXcan	ENSG00000107021.15	TBC1D13	-2.05365	-0.204139	0.0400098	0.130818	0.361129	16		EpiXcan	ENSG00000164823.9	OSGIN2	1.90304	0.136786	0.0570359	0.0495157	0.930124	1331		Fusion	RN7SL689P	0.361	lasso	0.24	1.2e-10	-1.68494	0.092
50K	ENSG00000283064.1	RP1-221C16.8	2.0476	0.0492113	0.0405988	0.16859	0.170802	16		S-PrediXcan	ENSG00000100994.11	PYGB	-2.05333	-0.09834	0.0400405	0.282891	0.00257143	30		EpiXcan	ENSG00000252473.1	SNORA67	-1.90249	-0.16669	0.0571067	0.111224	0.184175	1209		Fusion	CTD-2012J19.3	0.432	top1	0.2	4.1e-09	-0.012	0.99
50K	ENSG00000255185.5	PDXDC2P	2.04674	0.0261208	0.040684	0.481507	2.61663e-18	12		S-PrediXcan	ENSG00000161048.11	NAPEPLD	2.05319	0.0896931	0.0400539	0.399364	1.35083e-07	21		EpiXcan	ENSG00000138111.14	MFSD13A	1.90232	0.0194275	0.0571292	0.426236	1.08565e-10	1005		Fusion	AC005740.6	0.291	bslmm	0.087	0.00014	-0.03732	0.97
50K	ENSG00000275022.1	MIR6753	-2.04673	-0.134407	0.0406847	0.0727081	0.107592	6		S-PrediXcan	ENSG00000185009.12	AP3M1	2.05286	0.176741	0.0400864	0.134402	0.78551	34		EpiXcan	ENSG00000225377.5	NRSN2-AS1	1.90174	0.0566098	0.0572055	0.211394	0.0992603	859		Fusion	CTD-2256P15.4	0.409	top1	0.12	5.3e-06	0.154	0.878
50K	ENSG00000168827.14	GFM1	-2.04414	-0.147667	0.04094	0.0801551	0.0548434	2		S-PrediXcan	ENSG00000170364.12	SETMAR	2.05174	0.368938	0.040195	0.0303725	0.570255	5		EpiXcan	ENSG00000235314.1	LINC00957	1.90078	0.0395701	0.0573304	0.401298	7.74787e-10	1218		Fusion	AC005618.6	0.242	bslmm	0.04	0.0079	0.98536	0.324
50K	ENSG00000118855.18	MFSD1	-2.0441	-0.112332	0.0409438	0.134929	0.055084	10		S-PrediXcan	ENSG00000249592.5	RP11-440L14.1	2.05075	0.0983484	0.0402916	0.173857	0.0398144	20		EpiXcan	ENSG00000179950.13	PUF60	-1.90003	-0.144208	0.0574296	0.042306	0.705515	4151		Fusion	CTD-2260A17.3	0.37	bslmm	0.16	2.9e-07	1.3638	0.173
50K	ENSG00000155542.11	SETD9	2.04281	0.0308955	0.0410715	0.459417	2.16671e-15	14		S-PrediXcan	ENSG00000115386.5	REG1A	2.05065	0.0418734	0.0403011	0.340908	0.0216065	44		EpiXcan	ENSG00000105523.3	FAM83E	-1.89934	-0.0513478	0.0575195	0.107729	4.54288e-05	2808		Fusion	RP11-360I2.1	0.182	enet	0.17	5.6e-08	0.74618	0.456
50K	ENSG00000141560.14	FN3KRP	-2.04246	-0.158762	0.0411055	0.0853397	0.732629	8		S-PrediXcan	ENSG00000102978.12	POLR2C	2.05047	0.280262	0.0403187	0.100249	0.108314	3		EpiXcan	ENSG00000125843.10	AP5S1	1.89898	0.0238855	0.0575666	0.528894	0.0831251	1251		Fusion	CTD-2287O16.4	0.258	blup	0.041	0.0072	1.08907	0.276
50K	ENSG00000162426.14	SLC45A1	-2.0403	-1.15386	0.04132	0.0150229	0.00833019	1		S-PrediXcan	ENSG00000273783.1	CTD-2506P8.6	2.04827	0.0902311	0.0405338	0.297345	0.0543588	36		EpiXcan	ENSG00000167123.18	CERCAM	1.89846	0.0856444	0.0576356	0.0747083	0.295813	2427		Fusion	RP11-1277A3.3	0.403	enet	0.11	1.9e-05	0.90696	0.364
50K	ENSG00000248626.1	GAPDHP40	2.03979	0.0859093	0.0413709	0.0616001	0.0654822	2		S-PrediXcan	ENSG00000257557.2	RP11-84G21.1	-2.04683	-0.087735	0.0406745	0.261516	0.0888589	35		EpiXcan	ENSG00000242193.10	RP11-568K15.1	-1.89833	-0.0576875	0.057652	0.134161	0.357116	1093		Fusion	PCDHB16	0.623	lasso	0.37	6.9e-17	-0.5491	0.583
50K	ENSG00000167985.6	SDHAF2	2.0393	0.238772	0.04142	0.0785131	0.969591	6		S-PrediXcan	ENSG00000260750.5	RP11-482M8.1	-2.04608	-0.0447148	0.0407489	0.51829	0.0050411	53		EpiXcan	ENSG00000261505.1	LA16c-358B7.3	1.89787	0.111074	0.0577128	0.0462008	0.255432	6675		Fusion	RP11-54C4.3	0.419	enet	0.26	1.6e-11	-0.03739	0.97
50K	ENSG00000273136.6	NBPF26	-2.03918	-0.0392809	0.0414321	0.139991	0.000473863	8		S-PrediXcan	ENSG00000239827.8	SUGT1P3	-2.04576	-0.07166	0.0407805	0.24774	0.00600667	28		EpiXcan	ENSG00000058085.14	LAMC2	-1.89735	-0.102496	0.0577818	0.0719889	0.96193	1399		Fusion	CTC-487M23.6	0.366	lasso	0.23	2.2e-10	-0.7328	0.464
50K	ENSG00000162512.15	SDC3	-2.03879	-0.229175	0.041471	0.0344001	0.522013	2		S-PrediXcan	ENSG00000231672.6	DIRC3	2.04571	0.0450848	0.0407846	0.823606	4.73617e-08	135		EpiXcan	ENSG00000138777.19	PPA2	1.89679	0.0295491	0.057856	0.264869	0.0650914	677		Fusion	NFYA	0.395	top1	0.22	4.7e-10	-1.373	0.17
50K	ENSG00000153002.11	CPB1	2.0357	0.31755	0.04178	0.0183454	0.442338	1		S-PrediXcan	ENSG00000065833.8	ME1	2.04517	0.31575	0.0408385	0.0571526	0.68435	5		EpiXcan	ENSG00000277324.1	RP11-850A17.1	1.89661	0.0252794	0.0578801	0.344105	0.154515	380		Fusion	SLC22A16	0.322	bslmm	0.29	4.2e-13	0.40751	0.684
50K	ENSG00000272894.5	RP5-1159O4.1	-2.0356	-0.04518	0.0417903	0.720055	4.10623e-09	78		S-PrediXcan	ENSG00000189366.9	ALG1L	2.04478	0.0279302	0.0408764	0.517885	1.53066e-17	47		EpiXcan	ENSG00000106355.9	LSM5	1.89653	0.176216	0.05789	0.0744151	0.762221	1166		Fusion	BAK1	0.476	top1	0.29	8.3e-13	1.463	0.143
50K	ENSG00000254691.1	RP11-91P24.5	-2.03481	-0.0527135	0.0418702	0.206354	0.00224487	15		S-PrediXcan	ENSG00000105887.10	MTPN	-2.04461	-0.447689	0.0408936	0.0859609	0.500206	21		EpiXcan	ENSG00000125375.14	ATP5S	-1.89531	-0.0368507	0.0580517	0.271758	0.0836355	1265		Fusion	CENPQ	0.515	enet	0.36	1.5e-16	-0.25817	0.796
50K	ENSG00000083290.19	ULK2	-2.03447	-0.542564	0.041904	0.0247752	0.892503	2		S-PrediXcan	ENSG00000090432.6	MUL1	2.04354	0.0736495	0.0409994	0.314	8.79436e-08	18		EpiXcan	ENSG00000277053.4	GTF2IP1	1.89525	0.0484494	0.0580587	0.318567	0.02461	1112		Fusion	MRPS10	0.573	enet	0.43	3.1e-20	1.12001	0.263
50K	ENSG00000054356.13	PTPRN	-2.03302	-0.153553	0.0420505	0.0472063	0.659226	7		S-PrediXcan	ENSG00000158006.13	PAFAH2	-2.04249	-0.0928	0.0411026	0.285744	0.01173	40		EpiXcan	ENSG00000186448.14	ZNF197	-1.89511	-0.0368587	0.0580775	0.17594	0.0089938	652		Fusion	GINM1	0.162	blup	0.014	0.081	1.06042	0.289
50K	ENSG00000225796.2	MTND4P23	2.03293	0.090056	0.0420601	0.0912183	0.0242849	3		S-PrediXcan	ENSG00000224086.5	LL22NC03-86G7.1	-2.04235	-0.0287001	0.0411163	0.589368	2.83663e-11	78		EpiXcan	ENSG00000118702.9	GHRH	1.89426	0.014787	0.058191	0.711955	0.287248	846		Fusion	UHRF1BP1	0.4	top1	0.39	5.9e-18	0.384	0.701
50K	ENSG00000269973.1	RP11-95D17.1	2.03198	0.0271717	0.0421559	0.48599	3.04718e-17	19		S-PrediXcan	ENSG00000261338.2	RP11-378A13.1	-2.04148	-0.0419641	0.0412033	0.300745	1.22292e-09	21		EpiXcan	ENSG00000274717.1	RP1-47A17.1	-1.89369	-0.0782533	0.0582666	0.184885	0.832422	1696		Fusion	ZNRD1	0.179	lasso	0.09	0.00011	0.96161	0.336
50K	ENSG00000105146.12	AURKC	2.03181	0.193666	0.0421728	0.0272647	0.928702	3		S-PrediXcan	ENSG00000113971.19	NPHP3	-2.041	-0.0358138	0.0412504	0.570944	4.76179e-21	34		EpiXcan	ENSG00000273216.1	AC002059.10	-1.89362	-0.214804	0.058275	0.0617567	0.463948	1292		Fusion	DOPEY1	0.435	lasso	0.25	3.8e-11	-1.83669	0.0663
50K	ENSG00000237624.1	OXCT2P1	-2.03094	-0.070388	0.0422614	0.0735672	0.030784	2		S-PrediXcan	ENSG00000139220.16	PPFIA2	2.04071	0.212332	0.0412797	0.0565492	0.547986	12		EpiXcan	ENSG00000185127.6	C6orf120	1.89323	0.0243006	0.0583272	0.418023	1.73006e-07	1943		Fusion	EFHC1	0.373	bslmm	0.068	0.00073	0.40629	0.685
50K	ENSG00000189433.5	GJB4	2.02974	0.119273	0.0423832	0.0971674	0.322336	5		S-PrediXcan	ENSG00000197566.9	ZNF624	2.04018	0.112465	0.0413326	0.208907	0.129452	24		EpiXcan	ENSG00000278709.1	NKILA	1.8903	0.0684048	0.0587182	0.144386	2.26461e-06	4845		Fusion	MCM9	0.262	blup	0.072	0.0005	-0.59538	0.552
50K	ENSG00000260911.2	RP11-196G11.2	2.02931	0.0351629	0.0424264	0.267445	1.09203e-08	6		S-PrediXcan	ENSG00000178149.16	DALRD3	-2.03991	-0.115638	0.0413596	0.161055	0.129823	8		EpiXcan	ENSG00000162604.12	TM2D1	1.89	0.0375564	0.0587579	0.462295	0.644375	1248		Fusion	HDDC2	0.573	blup	0.22	1.1e-09	1.426	0.154
50K	ENSG00000178927.17	C17orf62	-2.02806	-0.112558	0.0425542	0.159668	0.00622575	13		S-PrediXcan	ENSG00000244137.1	RP11-99J16__A.2	-2.03945	-0.0986342	0.0414055	0.120738	0.0341099	12		EpiXcan	ENSG00000235958.5	UBOX5-AS1	-1.8899	-0.161022	0.0587713	0.0318705	0.299214	1316		Fusion	TPD52L1	0.262	lasso	0.072	0.00051	2.36361	0.0181
50K	ENSG00000183695.2	MRGPRX2	-2.02701	-0.0452144	0.0426618	0.185389	0.0423176	14		S-PrediXcan	ENSG00000203872.6	C6orf163	2.03854	0.0443868	0.0414962	0.313836	2.68424e-09	42		EpiXcan	ENSG00000181555.20	SETD2	-1.8898	-0.0432856	0.0587844	0.146605	0.487596	836		Fusion	HINT3	0.322	blup	0.063	0.0011	0.16013	0.873
50K	ENSG00000262165.2	RP11-81A22.5	-2.02644	-0.271363	0.04272	0.0234348	0.637611	1		S-PrediXcan	ENSG00000255277.3	ABCC6P2	-2.03843	-0.0812729	0.0415074	0.321347	0.029944	46		EpiXcan	ENSG00000274627.1	RP11-104N10.2	-1.88971	-0.0172546	0.0587974	0.441083	4.16242e-14	5490		Fusion	MTRF1L	0.717	top1	0.66	4.4e-37	-0.281	0.779
50K	ENSG00000124207.16	CSE1L	-2.02596	-0.234863	0.0427691	0.0495631	0.219104	4		S-PrediXcan	ENSG00000271155.1	RP11-435O5.5	2.03708	0.172824	0.0416422	0.0501455	0.214142	4		EpiXcan	ENSG00000180458.2	CTD-3064H18.4	1.88893	0.0521903	0.0589016	0.186592	0.668126	1164		Fusion	SLC26A8	0.259	lasso	0.16	1.6e-07	-0.14305	0.886
50K	ENSG00000168268.10	NT5DC2	-2.02552	-0.0355828	0.0428141	0.21123	0.00127461	19		S-PrediXcan	ENSG00000103549.21	RNF40	-2.03526	-0.0746602	0.0418244	0.289582	0.0127624	22		EpiXcan	ENSG00000176715.15	ACSF3	-1.88847	-0.0470959	0.0589629	0.330549	0.444643	7153		Fusion	MAPK14	0.342	bslmm	0.066	0.00084	0.57535	0.565
50K	ENSG00000231943.7	PGM5P4-AS1	2.02506	0.118592	0.0428611	0.0649969	0.00797289	3		S-PrediXcan	ENSG00000132286.11	TIMM10B	2.03515	0.106882	0.0418361	0.248804	0.0126628	30		EpiXcan	ENSG00000254473.1	RP11-522I20.3	1.88804	0.024377	0.0590208	0.408179	3.9862e-07	1127		Fusion	MRPL18	0.327	lasso	0.19	1.4e-08	-1.64355	0.1
50K	ENSG00000148737.16	TCF7L2	-2.0246	-0.472112	0.0429088	0.0497711	0.293934	5		S-PrediXcan	ENSG00000100024.14	UPB1	-2.0337	-0.128233	0.0419816	0.105366	0.017129	12		EpiXcan	ENSG00000143486.15	EIF2D	1.88746	0.193947	0.0590987	0.02373	0.514931	1449		Fusion	MDGA1	0.41	top1	0.42	9.7e-20	-0.253	0.8
50K	ENSG00000237021.2	RP3-486I3.7	2.02324	0.183413	0.0430486	0.0231053	0.902926	2		S-PrediXcan	ENSG00000263843.1	RP11-649A18.12	2.03169	0.265182	0.0421846	0.0721034	0.268907	9		EpiXcan	ENSG00000233121.1	VN1R20P	-1.8873	-0.115164	0.0591201	0.103186	0.99793	3641		Fusion	GPR63	0.179	top1	0.14	1.3e-06	0.351	0.726
50K	ENSG00000168556.6	ING2	2.02105	0.0630824	0.0432742	0.193808	0.00347879	12		S-PrediXcan	ENSG00000183833.16	MAATS1	-2.02906	-0.0342269	0.0424525	0.769358	1.1707e-19	103		EpiXcan	ENSG00000164669.12	INTS4P1	-1.88717	-0.011711	0.0591377	0.686409	5.30471e-20	1098		Fusion	B3GAT2	0.215	top1	0.13	5e-06	-0.183	0.855
50K	ENSG00000266601.1	RP11-6N17.3	-2.02097	-0.125449	0.0432831	0.0791373	0.510401	7		S-PrediXcan	ENSG00000241322.10	CDRT1	-2.02887	-0.322883	0.0424719	0.0963824	0.539672	13		EpiXcan	ENSG00000159212.12	CLIC6	-1.88669	-0.046297	0.0592015	0.120979	0.000289742	816		Fusion	HBS1L	0.341	top1	0.14	1.6e-06	2.71	0.00673
50K	ENSG00000205485.13	AC004980.7	-2.02062	-0.0953414	0.043319	0.13432	0.478743	11		S-PrediXcan	ENSG00000078237.6	TIGAR	2.02826	0.431245	0.0425332	0.0559652	0.573168	2		EpiXcan	ENSG00000229442.2	THEMIS3P	-1.88669	-0.128753	0.0592018	0.0455091	0.453366	823		Fusion	ZBTB24	0.211	bslmm	0.0068	0.16	-0.14631	0.884
50K	ENSG00000089022.13	MAPKAPK5	2.01954	0.0591736	0.0434308	0.190563	0.000226819	8		S-PrediXcan	ENSG00000162704.15	ARPC5	2.02812	0.258284	0.0425478	0.0553993	0.954763	15		EpiXcan	ENSG00000186481.16	ANKRD20A5P	-1.88615	-0.163884	0.0592751	0.120703	0.754339	1067		Fusion	EXOC2	0.287	top1	0.12	9.6e-06	-0.13	0.897
50K	ENSG00000224609.6	HSD52	2.01935	0.0463961	0.0434508	0.180826	6.39475e-07	2		S-PrediXcan	ENSG00000186832.8	KRT16	2.02803	0.0794796	0.0425574	0.284469	0.226113	48		EpiXcan	ENSG00000263465.4	SRSF8	1.88576	0.0397039	0.0593276	0.244186	0.144584	517		Fusion	ELOVL4	0.283	bslmm	0.044	0.0058	-1.02166	0.307
50K	ENSG00000165948.10	IFI27L1	-2.01926	-0.570467	0.04346	0.0180717	0.826239	1		S-PrediXcan	ENSG00000277938.1	RP5-965G21.3	2.02764	0.0944399	0.0425969	0.159236	0.0417427	17		EpiXcan	ENSG00000197261.11	C6orf141	1.88527	0.0256278	0.0593929	0.308798	0.000602694	456		Fusion	ALDH8A1	0.561	top1	0.45	1.8e-21	1.83	0.0672
50K	ENSG00000163961.4	RNF168	2.01826	0.187675	0.0435643	0.141738	0.432061	14		S-PrediXcan	ENSG00000117016.9	RIMS3	-2.02679	-0.0667402	0.0426841	0.567807	0.00306641	99		EpiXcan	ENSG00000188095.4	MESP2	1.88517	0.0138149	0.0594064	0.744579	0.00404654	2181		Fusion	AMD1	0.223	enet	0.026	0.027	0.928	0.353
50K	ENSG00000106701.11	FSD1L	2.01765	0.240071	0.0436276	0.061929	0.272557	4		S-PrediXcan	ENSG00000007541.16	PIGQ	-2.0265	-0.150848	0.0427134	0.165335	0.000107702	11		EpiXcan	ENSG00000180209.11	MYLPF	1.88507	0.124316	0.0594201	0.120717	0.656073	1126		Fusion	SNRPC	0.172	lasso	0.072	0.00049	-0.53137	0.595
50K	ENSG00000146457.14	WTAP	2.01732	0.29191	0.0436619	0.0434151	0.168888	3		S-PrediXcan	ENSG00000256538.1	RP11-847H18.3	2.02646	0.0760275	0.0427178	0.113234	0.00776202	9		EpiXcan	ENSG00000131055.4	COX4I2	1.88495	0.0168591	0.0594361	0.260383	0.000190446	815		Fusion	PEX6	0.861	enet	0.67	6.5e-38	2.01396	0.044
50K	ENSG00000088876.11	ZNF343	-2.01696	-0.230685	0.0437	0.0267679	0.625089	1		S-PrediXcan	ENSG00000143344.15	RGL1	-2.02644	-0.0699194	0.0427195	0.420045	0.0548155	41		EpiXcan	ENSG00000279883.1	CTD-2315M5.2	-1.8849	-0.0605007	0.0594431	0.168406	0.131417	1123		Fusion	NQO2	0.544	lasso	0.57	3.3e-29	-0.34964	0.727
50K	ENSG00000204632.11	HLA-G	-2.01509	-0.0206302	0.043895	0.430707	2.52854e-07	47		S-PrediXcan	ENSG00000267508.5	ZNF285	2.02506	0.0376783	0.0428612	0.730573	6.78113e-13	80		EpiXcan	ENSG00000272203.1	AC004775.5	1.88478	0.0647063	0.0594592	0.135792	0.297721	1241		Fusion	TCP11	0.266	top1	0.096	6.1e-05	-0.634	0.526
50K	ENSG00000187553.8	CYP26C1	2.01295	0.0558568	0.0441197	0.186883	0.0317752	28		S-PrediXcan	ENSG00000230912.1	RP3-508I15.10	-2.02455	-0.751558	0.0429133	0.0234995	0.106525	3		EpiXcan	ENSG00000224195.1	RP11-574K11.5	1.88477	0.0906965	0.0594607	0.0538431	0.981162	625		Fusion	GLO1	0.232	lasso	0.042	0.0064	0.40708	0.684
50K	ENSG00000168004.9	HRASLS5	2.01293	0.181297	0.0441222	0.0912109	0.27047	9		S-PrediXcan	ENSG00000230018.1	RP11-481H12.1	2.02434	0.050666	0.0429348	0.460593	1.12399e-05	43		EpiXcan	ENSG00000226086.5	EIF3LP3	1.88446	0.0527146	0.0595032	0.163855	0.15206	825		Fusion	ERMARD	0.28	bslmm	0.055	0.0021	0.52569	0.599
50K	ENSG00000267731.1	RP11-147L13.8	-2.01245	-0.0567145	0.044173	0.29357	0.000157757	22		S-PrediXcan	ENSG00000226752.9	PSMD5-AS1	-2.02322	-0.0149788	0.0430508	0.854688	1.53906e-51	48		EpiXcan	ENSG00000241351.3	IGKV3-11	1.88422	0.0398659	0.0595351	0.181205	0.00746075	628		Fusion	PHF10	0.306	bslmm	0.1	4.6e-05	0.22633	0.821
50K	ENSG00000161021.11	MAML1	-2.01232	-0.125246	0.0441865	0.0919921	0.000937817	3		S-PrediXcan	ENSG00000268621.5	IGFL2-AS1	2.02312	0.0534376	0.043061	0.373605	8.99732e-10	202		EpiXcan	ENSG00000184389.9	A3GALT2	1.88366	0.0259687	0.0596112	0.320377	2.45906e-11	1273		Fusion	QRSL1	0.552	top1	0.46	6.3e-22	0.263	0.793
50K	ENSG00000184897.5	H1FX	-2.01211	-0.18685	0.0442085	0.0682059	0.150484	4		S-PrediXcan	ENSG00000164334.15	FAM170A	2.02151	0.049812	0.0432269	0.362249	1.3807e-05	50		EpiXcan	ENSG00000183439.7	TRIM61	-1.88334	-0.0549032	0.059654	0.187088	0.252382	652		Fusion	RSPH3	0.254	bslmm	0.14	1.7e-06	-0.37945	0.704
50K	ENSG00000197429.10	IPP	-2.01146	-0.0731532	0.0442767	0.166807	0.0451639	15		S-PrediXcan	ENSG00000197794.2	IGKV7-3	-2.02139	-0.238931	0.043239	0.0963813	0.182401	3		EpiXcan	ENSG00000196363.9	WDR5	-1.88314	-0.0224648	0.0596812	0.514887	0.0520126	5600		Fusion	ULBP2	0.215	blup	0.041	0.0075	-1.66578	0.0958
50K	ENSG00000143258.15	USP21	-2.01021	-0.320677	0.0444087	0.0608613	0.902925	8		S-PrediXcan	ENSG00000233609.3	RPL10P19	2.02137	0.0751871	0.043242	0.180574	0.0103579	17		EpiXcan	ENSG00000259673.5	IQCH-AS1	1.88291	0.0662102	0.0597124	0.0706355	0.249952	1620		Fusion	AHI1	0.463	lasso	0.49	6e-24	-2.75633	0.00585
50K	ENSG00000137364.4	TPMT	2.01003	0.192144	0.0444278	0.0478432	0.327561	2		S-PrediXcan	ENSG00000086159.12	AQP6	2.02088	0.301761	0.0432925	0.189889	0.0632437	55		EpiXcan	ENSG00000213214.4	ARHGEF35	-1.88211	-0.0193117	0.0598212	0.452397	6.04964e-12	600		Fusion	SMPD2	0.266	top1	0.15	3.7e-07	1.723	0.0849
50K	ENSG00000178201.4	VN1R1	-2.00881	-0.0833379	0.0445574	0.140056	0.0986342	10		S-PrediXcan	ENSG00000100028.11	SNRPD3	-2.02051	-0.761909	0.04333	0.031941	0.269121	1		EpiXcan	ENSG00000186283.13	TOR3A	1.88177	0.0700669	0.0598674	0.175041	0.0748518	1592		Fusion	TUBB2A	0.421	bslmm	0.055	0.0022	-0.26912	0.788
50K	ENSG00000180383.3	DEFB124	2.00802	0.046419	0.0446412	0.180369	1.51221e-06	10		S-PrediXcan	ENSG00000186976.14	EFCAB6	-2.01986	-0.213713	0.0433977	0.142677	0.0271175	16		EpiXcan	ENSG00000140526.17	ABHD2	-1.87941	-0.117826	0.0601885	0.055594	0.282136	2169		Fusion	RIPK1	0.447	lasso	0.077	0.00032	1.22469	0.221
50K	ENSG00000237356.5	AL163953.3	2.00656	0.0651245	0.0447967	0.119156	0.000285354	5		S-PrediXcan	ENSG00000280187.1	CTC-351M12.1	-2.01857	-0.129168	0.0435319	0.0959667	0.255031	10		EpiXcan	ENSG00000143512.12	HHIPL2	-1.87887	-0.170834	0.0602619	0.0308207	0.478984	1364		Fusion	UQCC2	0.315	bslmm	0.11	2.2e-05	1.0601	0.289
50K	ENSG00000243716.10	NPIPB5	-2.00607	-0.0792891	0.0448485	0.205475	0.000102361	13		S-PrediXcan	ENSG00000155636.14	RBM45	-2.01809	-0.160012	0.0435816	0.128738	0.125639	15		EpiXcan	ENSG00000163528.12	CHCHD4	1.87875	0.24684	0.0602783	0.0269422	0.502427	3298		Fusion	FLOT1	0.27	enet	0.13	2.5e-06	2.17039	0.03
50K	ENSG00000188493.14	C19orf54	-2.00587	-0.111633	0.04487	0.0671112	0.0131594	1		S-PrediXcan	ENSG00000151224.12	MAT1A	2.01752	0.343973	0.0436418	0.0848719	0.696517	8		EpiXcan	ENSG00000213463.4	SYNJ2BP	1.87861	0.0919233	0.0602971	0.0819087	0.598007	1406		Fusion	MDC1	0.297	enet	0.038	0.0096	1.20263	0.229
50K	ENSG00000124549.14	BTN2A3P	-2.00465	-0.0791529	0.0450005	0.191751	0.000931399	11		S-PrediXcan	ENSG00000227507.2	LTB	2.01634	0.107969	0.0437646	0.165616	0.00293341	37		EpiXcan	ENSG00000196151.10	WDSUB1	-1.87783	-0.0235121	0.0604048	0.4012	4.37629e-06	1377		Fusion	VARS2	0.388	lasso	0.45	2e-21	-1.40192	0.161
50K	ENSG00000165816.12	VWA2	2.00404	0.128856	0.045066	0.173092	0.0107542	12		S-PrediXcan	ENSG00000182584.4	ACTL10	-2.0163	-0.20285	0.043769	0.0847561	0.398116	9		EpiXcan	ENSG00000232439.1	RPL18AP7	-1.87764	-0.227757	0.06043	0.0157751	0.687663	1093		Fusion	C6orf52	0.446	bslmm	0.19	1.9e-08	1.72437	0.0846
50K	ENSG00000259429.5	UBE2Q2P2	2.00391	0.0366939	0.0450797	0.422406	1.83818e-15	10		S-PrediXcan	ENSG00000126453.9	BCL2L12	2.01521	0.10241	0.0438832	0.47736	0.0431956	71		EpiXcan	ENSG00000269646.1	CTD-2331H12.7	1.87723	0.0325993	0.0604869	0.332377	0.974571	1983		Fusion	MUT	0.268	lasso	0.16	1.4e-07	0.39669	0.692
50K	ENSG00000259616.2	RP11-507B12.2	2.00302	0.115084	0.0451747	0.0757173	0.0684896	5		S-PrediXcan	ENSG00000236234.1	AC091132.1	2.01466	0.0805457	0.0439402	0.178567	0.286117	28		EpiXcan	ENSG00000143869.6	GDF7	-1.87678	-0.0466586	0.0605487	0.245051	0.620428	1611		Fusion	RPL7L1	0.269	lasso	0.11	2.3e-05	-0.99935	0.318
50K	ENSG00000152127.8	MGAT5	-2.00217	-0.058148	0.045266	0.16878	0.00433703	15		S-PrediXcan	ENSG00000164039.14	BDH2	2.01448	0.0345545	0.0439587	0.495229	3.11548e-12	42		EpiXcan	ENSG00000092850.11	TEKT2	-1.87613	-0.136324	0.0606373	0.195283	0.909475	1186		Fusion	IRAK1BP1	0.413	blup	0.25	3.7e-11	0.78276	0.434
50K	ENSG00000064961.18	HMG20B	-2.00167	-0.180691	0.0453206	0.131589	0.0235583	8		S-PrediXcan	ENSG00000137959.15	IFI44L	-2.01369	-0.0436227	0.044042	0.37175	0.0152004	50		EpiXcan	ENSG00000151632.17	AKR1C2	-1.87573	-0.101334	0.0606924	0.0757414	0.0242654	2165		Fusion	MMS22L	0.292	enet	0.095	7.1e-05	1.20795	0.227
50K	ENSG00000101115.12	SALL4	-2.00154	-0.0486296	0.0453343	0.288338	0.000173751	20		S-PrediXcan	ENSG00000261824.6	LINC00662	2.01344	0.0733339	0.0440689	0.241693	0.0266004	37		EpiXcan	ENSG00000214955.5	AP000318.2	1.87556	0.105224	0.0607152	0.102132	0.190264	844		Fusion	SLC18B1	0.389	bslmm	0.15	4.4e-07	0.24238	0.808
50K	ENSG00000164050.12	PLXNB1	-2.00037	-0.218905	0.0454606	0.0572959	0.660441	4		S-PrediXcan	ENSG00000124587.13	PEX6	2.01338	0.0253997	0.0440749	0.704117	1.62334e-38	26		EpiXcan	ENSG00000198517.9	MAFK	1.87521	0.172339	0.0607635	0.0543202	0.514158	6229		Fusion	PNLDC1	0.453	top1	0.21	1.3e-09	1.334	0.182
50K	ENSG00000181291.6	TMEM132E	-1.99883	-0.0929837	0.045627	0.0699375	0.176951	4		S-PrediXcan	ENSG00000271643.1	RP11-10C24.3	-2.01276	-0.228384	0.0441404	0.0928346	0.385749	16		EpiXcan	ENSG00000234222.6	LIX1L-AS1	1.87517	0.0651467	0.0607699	0.147659	0.0158286	20		Fusion	VIP	0.492	blup	0.16	1.4e-07	-1.69208	0.0906
50K	ENSG00000127399.14	LRRC61	-1.99776	-0.0441281	0.0457431	0.441189	4.02742e-13	14		S-PrediXcan	ENSG00000175787.16	ZNF169	2.01242	0.0894333	0.0441753	0.347924	9.67452e-05	34		EpiXcan	ENSG00000228639.6	LINC02095	-1.87426	-0.0244665	0.0608944	0.308145	8.61574e-05	929		Fusion	BEND6	0.229	bslmm	0.12	1.2e-05	-0.37536	0.707
50K	ENSG00000154767.14	XPC	-1.99761	-0.188076	0.0457592	0.134005	0.509925	25		S-PrediXcan	ENSG00000277977.1	CTD-3018O17.5	2.01077	0.0315561	0.0443495	0.797375	0.000676905	105		EpiXcan	ENSG00000233297.4	RASA4DP	1.87415	0.0214962	0.0609091	0.458743	0.000304401	1371		Fusion	SYCP2L	0.407	bslmm	0.11	1.7e-05	-1.1181	0.264
50K	ENSG00000231982.1	RP11-573D15.1	-1.99646	-0.143038	0.0458836	0.117123	0.0232175	5		S-PrediXcan	ENSG00000106686.16	SPATA6L	-2.01012	-0.0706152	0.0444186	0.243751	6.21119e-06	19		EpiXcan	ENSG00000106113.18	CRHR2	1.87381	0.0208812	0.0609566	0.472771	4.23277e-09	1054		Fusion	SLC25A27	0.319	bslmm	0.2	5.1e-09	0.0499	0.96
50K	ENSG00000265194.1	RP11-70L8.4	1.99604	0.509598	0.04593	0.0124338	0.0308524	1		S-PrediXcan	ENSG00000182985.17	CADM1	2.0099	0.406477	0.0444419	0.0409352	0.74424	2		EpiXcan	ENSG00000133104.12	SPG20	-1.87298	-0.0547688	0.0610707	0.154863	0.0400155	785		Fusion	SRSF12	0.313	blup	0.11	2.1e-05	0.05733	0.954
50K	ENSG00000155545.19	MIER3	-1.99587	-0.13494	0.0459483	0.101758	0.367258	8		S-PrediXcan	ENSG00000019485.13	PRDM11	-2.00926	-0.135245	0.0445096	0.271585	0.0878107	43		EpiXcan	ENSG00000257108.1	NHLRC4	-1.8714	-0.342667	0.06129	0.0176113	0.611613	5409		Fusion	AK9	0.198	top1	0.14	9.5e-07	-1.252	0.211
50K	ENSG00000108395.13	TRIM37	1.99517	0.0445937	0.0460247	0.268501	4.03864e-07	14		S-PrediXcan	ENSG00000229081.1	LINC01165	-2.00836	-0.11016	0.0446052	0.15567	0.00129025	14		EpiXcan	ENSG00000141401.11	IMPA2	1.86943	0.0406521	0.0615629	0.20648	0.971582	1201		Fusion	LEMD2	0.231	top1	0.19	1.4e-08	-0.249	0.803
50K	ENSG00000182255.6	KCNA4	-1.99468	-0.0895163	0.0460776	0.0863201	0.13368	4		S-PrediXcan	ENSG00000099889.13	ARVCF	-2.00791	-0.352169	0.044653	0.0629238	0.679413	6		EpiXcan	ENSG00000257497.2	RP11-585P4.5	1.86927	0.0154416	0.0615848	0.551761	3.84571e-19	1068		Fusion	ADCY10P1	0.543	bslmm	0.35	7.8e-16	-1.59734	0.11
50K	ENSG00000197183.14	NOL4L	-1.99391	-0.0439179	0.0461624	0.314136	0.00114796	19		S-PrediXcan	ENSG00000163625.15	WDFY3	-2.00668	-1.08933	0.0447843	0.0109473	0.31293	2		EpiXcan	ENSG00000198099.8	ADH4	1.8685	0.0178251	0.0616923	0.468105	2.44645e-06	748		Fusion	GRIK2	0.279	enet	0.079	0.00028	0.68575	0.493
50K	ENSG00000278893.1	RP11-229O3.1	1.99219	0.0785903	0.04635	0.111748	6.05117e-05	1		S-PrediXcan	ENSG00000060656.19	PTPRU	-2.00613	-0.0537105	0.0448427	0.62184	0.0289269	134		EpiXcan	ENSG00000223804.5	CH17-472G23.2	1.86794	0.0374421	0.0617698	0.226601	0.313093	503		Fusion	PDSS2	0.31	bslmm	0.034	0.013	-0.97256	0.331
50K	ENSG00000104805.15	NUCB1	-1.99209	-0.172981	0.0463612	0.138578	0.0117744	10		S-PrediXcan	ENSG00000113721.13	PDGFRB	-2.00439	-0.548127	0.0450284	0.0370008	0.136949	6		EpiXcan	ENSG00000241634.1	RP11-381E24.1	1.86681	0.030042	0.0619288	0.296992	0.808422	764		Fusion	KIF6	0.433	lasso	0.35	5.2e-16	0.82099	0.412
50K	ENSG00000005075.15	POLR2J	1.99029	0.0994848	0.046559	0.200278	0.00708891	13		S-PrediXcan	ENSG00000261054.1	RP11-6O2.4	2.00353	0.0664136	0.0451205	0.520867	7.53197e-10	66		EpiXcan	ENSG00000163807.5	KIAA1143	1.86649	0.0327106	0.0619732	0.211444	0.000104993	643		Fusion	FNDC1	0.395	blup	0.1	4.6e-05	-1.06451	0.287
50K	ENSG00000149564.11	ESAM	1.99019	0.561102	0.04657	0.0337197	0.681646	1		S-PrediXcan	ENSG00000060491.16	OGFR	-2.00304	-0.163127	0.0451735	0.113145	0.142896	6		EpiXcan	ENSG00000072864.14	NDE1	-1.86599	-0.0533282	0.062043	0.135348	0.222318	1255		Fusion	RSPH9	0.39	blup	0.036	0.011	-1.37535	0.169
50K	ENSG00000273619.1	RP5-908M14.9	-1.98974	-0.0628984	0.0466197	0.177188	2.01845e-05	8		S-PrediXcan	ENSG00000172927.7	MYEOV	2.00208	0.0296976	0.0452764	0.847631	0.000753453	134		EpiXcan	ENSG00000157020.17	SEC13	-1.86567	-0.0928812	0.062088	0.064229	0.918668	2549		Fusion	MANEA	0.242	bslmm	0.12	9.6e-06	-0.15817	0.874
50K	ENSG00000115468.11	EFHD1	-1.98941	-0.0527073	0.0466558	0.257093	0.00014373	14		S-PrediXcan	ENSG00000164707.15	SLC13A4	2.0019	0.0410486	0.0452953	0.460881	3.32792e-05	47		EpiXcan	ENSG00000223117.1	RN7SKP296	1.86366	0.0546581	0.0623692	0.219619	0.490262	1153		Fusion	MFSD4B	0.203	lasso	0.11	1.4e-05	-0.35947	0.719
50K	ENSG00000178623.11	GPR35	1.98929	0.0851351	0.0466693	0.17197	0.00274104	9		S-PrediXcan	ENSG00000211645.2	IGLV1-50	-2.00076	-0.584992	0.0454187	0.0275062	0.20505	6		EpiXcan	ENSG00000187837.3	HIST1H1C	-1.8631	-0.121956	0.0624488	0.0417005	0.963809	1381		Fusion	RP11-544L8__B.4	0.368	top1	0.5	3.1e-24	0.323	0.747
50K	ENSG00000269190.5	FBXO17	1.98917	0.327303	0.0466822	0.031564	0.771244	5		S-PrediXcan	ENSG00000267251.2	AC139100.3	1.99965	0.0759474	0.0455378	0.243364	7.47849e-07	21		EpiXcan	ENSG00000244363.3	RPL7P23	-1.86182	-0.0422159	0.062629	0.267891	0.450295	926		Fusion	HLA-DQB1	0.565	top1	0.66	4.4e-37	-0.158	0.874
50K	ENSG00000114904.12	NEK4	-1.98851	-0.0421813	0.0467556	0.293365	5.91162e-07	11		S-PrediXcan	ENSG00000224609.6	HSD52	1.99692	0.0516115	0.0458334	0.214673	1.03056e-06	19		EpiXcan	ENSG00000140006.11	WDR89	1.86123	0.0324344	0.0627122	0.408131	0.0885716	1089		Fusion	TDRD6	0.407	lasso	0.3	2.2e-13	-0.24731	0.805
50K	ENSG00000180178.10	FAR2P1	1.98717	0.0830305	0.0469037	0.117569	0.00485936	3		S-PrediXcan	ENSG00000229519.2	RP11-58A11.2	1.9959	0.107151	0.045945	0.211672	0.0328367	21		EpiXcan	ENSG00000256660.5	CLEC12B	1.8604	0.0181176	0.0628284	0.488066	5.44963e-11	789		Fusion	PSMG4	0.468	top1	0.27	7.9e-12	-1.086	0.277
50K	ENSG00000267480.1	RP11-703I16.1	1.98707	0.0759847	0.0469144	0.0667329	0.324887	4		S-PrediXcan	ENSG00000115750.16	TAF1B	1.99569	0.0334195	0.0459673	0.543326	1.95645e-23	22		EpiXcan	ENSG00000261188.1	CTA-445C9.14	-1.86035	-0.103794	0.062836	0.076508	0.303088	938		Fusion	WDR27	0.362	blup	0.22	1.1e-09	-0.79828	0.425
50K	ENSG00000233461.5	RP11-295G20.2	1.98638	0.164177	0.0469916	0.130358	0.312237	9		S-PrediXcan	ENSG00000168992.4	OR7E102P	-1.99548	-0.160483	0.0459903	0.0829898	0.777948	10		EpiXcan	ENSG00000197372.9	ZNF675	1.85874	0.0288754	0.0630647	0.479019	0.00860038	715		Fusion	C6orf120	0.243	enet	0.19	1.7e-08	1.66448	0.096
50K	ENSG00000158079.14	PTPDC1	1.98589	0.152208	0.0470456	0.0916041	0.225431	11		S-PrediXcan	ENSG00000204644.9	ZFP57	1.99548	0.0170519	0.0459909	0.699555	1.28282e-35	66		EpiXcan	ENSG00000091536.16	MYO15A	-1.85869	-0.0424158	0.063071	0.130337	0.00382227	1473		Fusion	C6orf201	0.559	lasso	0.28	2.1e-12	-0.50741	0.612
50K	ENSG00000103335.21	PIEZO1	-1.98575	-0.445501	0.0470614	0.0376338	0.650505	2		S-PrediXcan	ENSG00000196954.13	CASP4	-1.9954	-0.289556	0.0459988	0.111007	0.470506	13		EpiXcan	ENSG00000170356.8	OR2A20P	1.85827	0.0184668	0.0631305	0.621918	2.16107e-05	601		Fusion	FAM26F	0.273	enet	0.12	8.6e-06	0.64617	0.518
50K	ENSG00000259088.1	CTD-2017C7.2	-1.98076	-0.0494736	0.0476183	0.211577	0.0034102	18		S-PrediXcan	ENSG00000155100.10	OTUD6B	1.99439	0.313887	0.04611	0.0371188	0.620282	1		EpiXcan	ENSG00000105146.12	AURKC	-1.85817	-0.333838	0.0631447	0.0139496	0.845008	949		Fusion	HLA-DRB1	0.218	lasso	0.15	7e-07	-0.53225	0.595
50K	ENSG00000239556.3	AC004951.5	-1.98018	-0.123693	0.047683	0.0737632	0.565033	5		S-PrediXcan	ENSG00000256427.1	RP11-118B22.4	-1.99252	-0.0792012	0.0463144	0.22953	0.0420159	44		EpiXcan	ENSG00000198920.9	KIAA0753	-1.85786	-0.0514274	0.0631886	0.101018	0.00241208	1324		Fusion	HLA-DRB9	0.356	lasso	0.24	1.3e-10	1.69854	0.0894
50K	ENSG00000119915.4	ELOVL3	-1.97951	-0.058013	0.0477582	0.199188	0.00151535	11		S-PrediXcan	ENSG00000120327.6	PCDHB14	1.9923	0.308793	0.0463386	0.062308	0.619403	9		EpiXcan	ENSG00000145390.11	USP53	1.85784	0.0660245	0.0631912	0.0849439	0.0140811	674		Fusion	HLA-DQA1	0.298	lasso	0.19	1.4e-08	-0.27941	0.78
50K	ENSG00000264176.1	MAGOH2P	1.97908	0.0851447	0.0478067	0.0947776	0.0100245	6		S-PrediXcan	ENSG00000226084.5	RP4-706A16.3	1.99222	0.064711	0.0463473	0.233378	0.0252542	19		EpiXcan	ENSG00000166575.16	TMEM135	-1.85764	-0.131833	0.06322	0.0363546	0.0926803	1259		Fusion	C6orf141	0.267	top1	0.061	0.0014	0.82	0.412
50K	ENSG00000136944.17	LMX1B	-1.97735	-0.317989	0.0480019	0.0497999	0.749958	5		S-PrediXcan	ENSG00000136378.14	ADAMTS7	-1.99197	-1.02235	0.0463739	0.016307	0.276806	7		EpiXcan	ENSG00000057663.14	ATG5	-1.85666	-0.104394	0.06336	0.0935816	0.535138	1168		Fusion	HLA-DRB5	0.604	enet	0.66	4.6e-37	-0.73592	0.462
50K	ENSG00000270231.3	NBPF8	-1.97641	-0.0998744	0.0481089	0.0658908	0.489597	7		S-PrediXcan	ENSG00000272572.1	RP11-179B2.2	1.99105	0.0440624	0.046475	0.23739	5.11958e-06	22		EpiXcan	ENSG00000152558.14	TMEM123	1.8549	0.331666	0.06361	0.0198337	0.840774	606		Fusion	SFT2D1	0.279	bslmm	0.074	0.00044	0.6972	0.486
50K	ENSG00000247627.2	MTND4P12	1.97629	0.0715001	0.048122	0.106544	0.000348052	3		S-PrediXcan	ENSG00000175711.8	B3GNTL1	-1.99083	-0.104126	0.0465	0.224162	0.0177373	23		EpiXcan	ENSG00000012983.11	MAP4K5	-1.85477	-0.0566762	0.0636294	0.186309	0.109427	1344		Fusion	L3MBTL3	0.284	top1	0.4	2.9e-18	6.979	2.97e-12
50K	ENSG00000253981.5	ALG1L13P	1.97605	0.215456	0.0481495	0.0349174	0.487189	5		S-PrediXcan	ENSG00000179950.13	PUF60	-1.98894	-0.514418	0.0467077	0.0488339	0.256926	3		EpiXcan	ENSG00000131969.14	ABHD12B	1.85438	0.0139995	0.0636842	0.702844	0.476243	1367		Fusion	Y_RNA	0.296	top1	0.17	8.3e-08	0.647	0.518
50K	ENSG00000137338.5	PGBD1	1.976	0.0834124	0.0481547	0.0960239	0.00417107	4		S-PrediXcan	ENSG00000274976.1	RP11-8P13.5	-1.98879	-0.108883	0.0467249	0.254086	0.0540539	27		EpiXcan	ENSG00000207110.1	RNU1-106P	-1.8516	-0.0390443	0.0640839	0.171468	0.0038807	2017		Fusion	FAM229B	0.245	blup	0.049	0.0038	-1.04774	0.295
50K	ENSG00000279491.1	RP11-810P12.7	1.9728	0.089519	0.0485189	0.135243	0.00502184	6		S-PrediXcan	ENSG00000112530.11	PACRG	1.9877	0.108133	0.0468454	0.221795	0.00653972	58		EpiXcan	ENSG00000122376.11	FAM35A	-1.84982	-0.0430526	0.0643396	0.17814	0.000523837	1244		Fusion	C6orf163	0.346	bslmm	0.24	1.1e-10	2.53359	0.0113
50K	ENSG00000220685.3	RP11-530A18.1	1.97236	0.0785558	0.048568	0.0674308	0.922177	5		S-PrediXcan	ENSG00000259430.1	CERS3-AS1	-1.98729	-0.0884736	0.0468903	0.111795	0.00261501	4		EpiXcan	ENSG00000280159.1	CTD-2591A1.1	1.8497	0.0442876	0.0643568	0.206518	0.938668	895		Fusion	SNHG5	0.614	top1	0.72	8e-44	-0.466	0.641
50K	ENSG00000118160.13	SLC8A2	1.97222	0.0687561	0.048585	0.144861	0.00161855	9		S-PrediXcan	ENSG00000138182.14	KIF20B	1.98638	0.136297	0.0469907	0.270773	0.115932	41		EpiXcan	ENSG00000163840.9	DTX3L	1.84753	0.548219	0.06467	0.010546	0.606333	1463		Fusion	NOTCH4	0.204	top1	0.14	8.4e-07	-1.422	0.155
50K	ENSG00000240005.5	RP11-293A21.1	1.97064	0.0284592	0.0487649	0.330614	9.2109e-14	2		S-PrediXcan	ENSG00000130035.6	GALNT8	1.9859	0.0707296	0.0470443	0.438999	0.0179127	56		EpiXcan	ENSG00000126522.16	ASL	-1.84657	-0.0858351	0.0648088	0.105267	0.914908	971		Fusion	PRRT1	0.21	bslmm	0.086	0.00015	1.55908	0.119
50K	ENSG00000149577.15	SIDT2	-1.97011	-0.168259	0.0488262	0.0928275	0.954743	10		S-PrediXcan	ENSG00000187553.8	CYP26C1	1.98439	0.0749395	0.0472123	0.173088	0.248885	20		EpiXcan	ENSG00000272983.1	RP11-508N22.12	-1.84608	-0.0376796	0.0648805	0.177902	0.269652	818		Fusion	CYP21A1P	0.489	enet	0.42	2.1e-19	-1.78176	0.0748
50K	ENSG00000234690.6	AC073283.4	-1.96957	-0.34084	0.0488876	0.0537867	0.975578	3		S-PrediXcan	ENSG00000141505.11	ASGR1	1.98399	0.252622	0.0472575	0.0570359	0.952362	7		EpiXcan	ENSG00000226835.2	RP11-148B18.1	1.84588	0.11333	0.06491	0.0439111	0.125067	1227		Fusion	SKIV2L	0.296	top1	0.35	5.6e-16	-1.45	0.147
50K	ENSG00000146151.12	HMGCLL1	-1.96842	-0.122517	0.04902	0.0369918	0.248208	1		S-PrediXcan	ENSG00000187815.9	ZFP69	-1.98387	-0.0807701	0.0472698	0.266054	0.0778783	70		EpiXcan	ENSG00000162825.16	NBPF20	-1.84553	-0.144176	0.06496	0.0565152	0.612868	13		Fusion	HSPA1A	0.162	bslmm	0.074	0.00041	0.93762	0.348
50K	ENSG00000272084.1	RP5-1126H10.2	-1.96768	-0.0903413	0.0491043	0.0917245	0.0240735	2		S-PrediXcan	ENSG00000231307.1	RPS3P2	-1.98344	-0.671215	0.0473188	0.0133481	0.0780996	2		EpiXcan	ENSG00000131779.10	PEX11B	1.84553	0.534663	0.06496	0.0130584	0.82581	13		Fusion	LY6G5C	0.361	top1	0.24	1.5e-10	-0.07	0.944
50K	ENSG00000248290.1	TNXA	-1.96663	-0.0289911	0.0492259	0.354765	0.000195659	33		S-PrediXcan	ENSG00000108239.8	TBC1D12	-1.98321	-0.212052	0.0473442	0.0736865	0.0116065	3		EpiXcan	ENSG00000196141.13	SPATS2L	-1.84493	-0.0306903	0.0650471	0.269709	0.515644	884		Fusion	MICB	0.412	lasso	0.24	8.7e-11	1.52436	0.127
50K	ENSG00000280355.1	RP11-119F19.5	-1.9665	-0.283438	0.049241	0.0238198	0.515261	3		S-PrediXcan	ENSG00000133101.9	CCNA1	1.98278	0.272485	0.0473922	0.0795347	0.165526	8		EpiXcan	ENSG00000121989.14	ACVR2A	1.84425	0.0456429	0.0651468	0.245387	0.030197	529		Fusion	MICA	0.562	lasso	0.48	3.9e-23	0.65438	0.513
50K	ENSG00000140575.12	IQGAP1	-1.96529	-0.0421689	0.0493804	0.547628	3.48648e-13	46		S-PrediXcan	ENSG00000124191.17	TOX2	1.98237	0.0752321	0.0474379	0.298556	1.14413e-08	15		EpiXcan	ENSG00000239494.2	RN7SL333P	-1.84389	-0.0610255	0.0651986	0.101293	0.661323	1580		Fusion	HLA-C	0.562	top1	0.38	2.6e-17	0.581	0.561
50K	ENSG00000002330.13	BAD	-1.96521	-0.135504	0.04939	0.0775692	0.00945656	1		S-PrediXcan	ENSG00000153774.8	CFDP1	-1.98132	-0.382918	0.0475557	0.0581849	0.669067	8		EpiXcan	ENSG00000133703.11	KRAS	1.84239	0.0788895	0.0654176	0.0589928	0.465223	702		Fusion	PSORS1C3	0.626	lasso	0.54	7.8e-27	0.33406	0.738
50K	ENSG00000142959.4	BEST4	1.96435	0.0406823	0.0494898	0.196438	0.419723	18		S-PrediXcan	ENSG00000159674.11	SPON2	1.9803	1.05125	0.04767	0.0148134	0.187433	1		EpiXcan	ENSG00000172361.5	CFAP53	1.84225	0.178529	0.0654379	0.0420608	0.995073	539		Fusion	POU5F1	0.489	lasso	0.3	1.2e-13	1.03352	0.301
50K	ENSG00000234709.2	UPF3AP3	1.96398	0.0570242	0.0495321	0.101278	0.301463	6		S-PrediXcan	ENSG00000068745.14	IP6K2	-1.97958	-0.114338	0.047751	0.191435	0.00110838	9		EpiXcan	ENSG00000267150.1	RP11-411B10.2	-1.84163	-0.0604907	0.0655297	0.109511	0.745284	1083		Fusion	CCHCR1	0.307	top1	0.25	4e-11	2.172	0.0299
50K	ENSG00000231646.5	FSIP2-AS1	-1.96391	-0.0717322	0.0495403	0.127835	0.000187292	4		S-PrediXcan	ENSG00000270571.2	RP11-355F16.1	1.97867	0.0483083	0.0478527	0.442847	0.000357244	47		EpiXcan	ENSG00000259768.5	RP5-991G20.1	-1.84145	-0.0671706	0.0655557	0.120342	0.439348	1393		Fusion	PSORS1C2	0.563	lasso	0.53	1.9e-26	-4.04337	5.27e-05
50K	ENSG00000281560.1	LSINCT5	1.96368	0.133884	0.0495673	0.102841	0.199056	8		S-PrediXcan	ENSG00000237356.5	AL163953.3	1.9786	0.0532388	0.0478609	0.295963	7.85569e-08	22		EpiXcan	ENSG00000178971.13	CTC1	-1.84049	-0.061047	0.0656965	0.111825	0.0999631	1592		Fusion	PSORS1C1	0.623	lasso	0.47	1.7e-22	-4.06731	4.76e-05
50K	ENSG00000174885.12	NLRP6	-1.96362	-0.0589051	0.0495737	0.143339	0.0746686	8		S-PrediXcan	ENSG00000188933.14	USP32P1	-1.97826	-0.0276977	0.0478996	0.624811	2.97257e-05	70		EpiXcan	ENSG00000119723.16	COQ6	1.84024	0.0670397	0.0657325	0.0949726	0.0215592	1792		Fusion	HLA-J	0.452	blup	0.34	2.1e-15	-2.15994	0.0308
50K	ENSG00000171476.21	HOPX	-1.96313	-0.0849089	0.0496316	0.115529	0.0074733	8		S-PrediXcan	ENSG00000152433.14	ZNF547	-1.97735	-1.35284	0.0480017	0.0121523	0.0563858	6		EpiXcan	ENSG00000275491.1	LINC01730	1.83938	0.0209276	0.0658594	0.380254	1.63608e-12	1256		Fusion	TMEM170B	0.218	lasso	0.15	3.9e-07	-1.90645	0.0566
50K	ENSG00000255050.1	RP11-661A12.9	1.96309	0.0710969	0.0496353	0.12373	0.00012747	2		S-PrediXcan	ENSG00000187961.13	KLHL17	1.97615	0.14095	0.0481372	0.212817	1.96387e-05	12		EpiXcan	ENSG00000259847.1	LINC02126	-1.83902	-0.103876	0.0659123	0.0498128	0.538128	416		Fusion	HCG27	0.445	bslmm	0.27	3.9e-12	0.56375	0.573
50K	ENSG00000147485.12	PXDNL	1.96117	0.0419579	0.0498587	0.1867	0.00129197	9		S-PrediXcan	ENSG00000274425.1	AC114271.2	-1.97597	-0.0403427	0.0481577	0.392563	0.0126977	49		EpiXcan	ENSG00000022567.9	SLC45A4	-1.83891	-0.0761039	0.0659288	0.0804656	0.00848072	4422		Fusion	SNORA29	0.172	blup	0.051	0.003	0.28252	0.778
50K	ENSG00000104177.17	MYEF2	-1.96056	-0.45004	0.04993	0.0146689	0.136432	1		S-PrediXcan	ENSG00000240137.5	ERICH6-AS1	1.97465	0.0574104	0.048308	0.436232	0.0118322	60		EpiXcan	ENSG00000122085.16	MTERF4	1.83849	0.0233901	0.0659907	0.662028	0.00386302	3906		Fusion	LINC00680	0.62	lasso	0.62	6.6e-33	0.05913	0.953
50K	ENSG00000134463.14	ECHDC3	1.95933	0.658261	0.0500741	0.0231178	0.795609	3		S-PrediXcan	ENSG00000274654.1	CTD-3247H4.2	-1.97449	-0.0688931	0.0483263	0.23513	0.394948	38		EpiXcan	ENSG00000188785.11	ZNF548	-1.83808	-0.0641833	0.0660504	0.0939171	0.613971	1056		Fusion	RP11-350J20.9	0.222	top1	0.13	2.6e-06	0.101	0.92
50K	ENSG00000214439.3	FAM185BP	1.95754	0.0587992	0.0502838	0.164887	9.38955e-05	7		S-PrediXcan	ENSG00000153904.18	DDAH1	-1.97428	-0.128775	0.0483497	0.180085	0.0231254	26		EpiXcan	ENSG00000189334.8	S100A14	1.83727	0.152214	0.06617	0.039694	0.589239	1753		Fusion	RPL21P65	0.317	blup	0.048	0.004	0.13747	0.891
50K	ENSG00000007402.11	CACNA2D2	1.95719	0.3242	0.0503254	0.0263542	0.503432	3		S-PrediXcan	ENSG00000224858.5	RPL29P11	1.97314	0.499153	0.04848	0.0199199	0.627295	1		EpiXcan	ENSG00000270761.1	RP11-385F7.1	-1.83696	-0.0838913	0.0662153	0.0790911	0.266746	603		Fusion	RP1-199J3.5	0.449	enet	0.52	2e-25	-0.32543	0.745
50K	ENSG00000226747.6	AC007966.1	-1.95659	-0.0317676	0.0503951	0.325455	2.68968e-12	5		S-PrediXcan	ENSG00000230076.1	RPL10P6	-1.9731	-0.0613599	0.0484847	0.36692	1.48925e-07	28		EpiXcan	ENSG00000257438.1	RP11-114F10.3	1.83622	0.0827289	0.0663249	0.089768	0.717526	986		Fusion	HLA-DQB1-AS1	0.6	top1	0.43	6.3e-20	0.63	0.529
50K	ENSG00000253328.2	SUMO2P19	1.95501	0.244358	0.0505818	0.0330938	0.623034	3		S-PrediXcan	ENSG00000253731.2	PCDHGA6	1.97309	0.114124	0.048485	0.131145	0.227702	26		EpiXcan	ENSG00000156853.12	ZNF689	1.83605	0.0756682	0.06635	0.233627	0.144795	1263		Fusion	HLA-DPB2	0.648	lasso	0.53	1.5e-26	-0.90378	0.366
50K	ENSG00000128245.14	YWHAH	1.95261	0.321733	0.0508664	0.0402568	0.705287	4		S-PrediXcan	ENSG00000274627.1	RP11-104N10.2	-1.97196	-0.0303169	0.0486141	0.515651	6.69116e-17	51		EpiXcan	ENSG00000188338.14	SLC38A3	1.83474	0.118288	0.0665441	0.0376547	0.985662	684		Fusion	RPL32P1	0.483	top1	0.43	4.5e-20	0.445	0.656
50K	ENSG00000133805.15	AMPD3	1.95244	0.167401	0.050886	0.056321	0.908147	4		S-PrediXcan	ENSG00000126368.5	NR1D1	-1.97062	-0.110114	0.048767	0.186952	0.189659	16		EpiXcan	ENSG00000069424.14	KCNAB2	-1.83444	-0.137214	0.0665893	0.0438858	0.712004	2243		Fusion	RP11-390P2.4	0.441	lasso	0.075	0.00038	-0.47237	0.637
50K	ENSG00000234750.1	CTD-2666L21.2	-1.95224	-0.100194	0.0509094	0.0935955	0.114915	7		S-PrediXcan	ENSG00000139192.11	TAPBPL	1.9706	0.0280384	0.0487701	0.770209	1.89306e-17	95		EpiXcan	ENSG00000274818.1	RP1-292L20.3	-1.8343	-0.273446	0.06661	0.0261318	0.561655	1216		Fusion	HLA-S	0.496	top1	0.42	1.9e-19	-2.31	0.0209
50K	ENSG00000229021.2	AL591893.1	1.94925	0.0489134	0.0512653	0.202017	0.00916586	14		S-PrediXcan	ENSG00000086300.15	SNX10	-1.9704	-0.104955	0.0487924	0.192563	0.00072327	14		EpiXcan	ENSG00000249863.2	RP11-177C12.1	-1.83386	-0.0562533	0.0666743	0.153374	0.895301	1108		Fusion	RP1-137D17.1	0.23	top1	0.15	7.3e-07	-0.786	0.432
50K	ENSG00000183741.11	CBX6	1.94896	0.381042	0.0513	0.0262725	0.818795	1		S-PrediXcan	ENSG00000211450.9	SELENOH	1.9703	-0.0217714	0.0488037	0.093402	0.085937	15		EpiXcan	ENSG00000169217.8	CD2BP2	1.83293	0.159246	0.0668125	0.0414363	0.586585	1127		Fusion	RP1-45I4.3	0.305	bslmm	0.023	0.034	0.9921	0.321
50K	ENSG00000227188.1	MGAT3-AS1	1.94896	0.478972	0.0513	0.0111707	0.0512915	1		S-PrediXcan	ENSG00000083807.9	SLC27A5	1.96988	0.459874	0.0488522	0.0264751	0.962871	5		EpiXcan	ENSG00000146215.13	CRIP3	-1.8314	-0.0746476	0.0670404	0.144231	0.0812375	1543		Fusion	RP11-98I9.4	0.575	lasso	0.61	4e-32	1.52232	0.128
50K	ENSG00000184221.12	OLIG1	-1.94883	-0.0391173	0.0513156	0.163541	0.00944578	11		S-PrediXcan	ENSG00000272281.6	TPTE2P2	-1.96956	-0.223763	0.0488892	0.081991	0.588602	11		EpiXcan	ENSG00000104805.15	NUCB1	-1.83104	-0.055296	0.0670938	0.237355	0.696384	2782		Fusion	HCG22	0.549	top1	0.44	2e-20	-1.339	0.181
50K	ENSG00000176933.5	TOB2P1	1.94857	0.107517	0.0513467	0.0654364	0.200065	4		S-PrediXcan	ENSG00000248971.2	KRT8P46	-1.96844	-0.0422402	0.0490174	0.28178	2.67507e-09	8		EpiXcan	ENSG00000280187.1	CTC-351M12.1	-1.82866	-0.0533748	0.0674508	0.085988	0.0873065	682		Fusion	HLA-DRB6	0.646	lasso	0.63	7.4e-34	1.15303	0.249
50K	ENSG00000268225.2	CTD-2331H12.5	-1.94796	-0.454979	0.05142	0.0169467	0.286641	1		S-PrediXcan	ENSG00000130592.15	LSP1	1.96822	0.11836	0.0490431	0.314419	0.0534956	36		EpiXcan	ENSG00000070413.19	DGCR2	-1.82806	-0.0379476	0.0675405	0.16975	2.96427e-05	1897		Fusion	RP11-505P4.7	0.288	top1	0.088	0.00013	0.568	0.57
50K	ENSG00000156170.12	NDUFAF6	-1.94758	-0.0496083	0.0514655	0.309871	0.00397447	30		S-PrediXcan	ENSG00000267724.1	RP11-49K24.8	1.96821	0.123912	0.0490438	0.249242	0.00219241	84		EpiXcan	ENSG00000183833.16	MAATS1	-1.8273	-0.0161122	0.0676552	0.553701	4.58749e-17	1211		Fusion	RP5-1112D6.4	0.367	blup	0.058	0.0017	-0.7806	0.435
50K	ENSG00000261652.2	C15orf65	1.94705	0.0947242	0.0515282	0.104509	0.00182902	2		S-PrediXcan	ENSG00000240996.1	RP11-80H5.7	-1.968	-0.169201	0.0490683	0.0610974	0.917169	6		EpiXcan	ENSG00000264924.1	RP11-799B12.2	1.82647	0.0910634	0.06778	0.0591944	0.218716	715		Fusion	RP11-314C16.1	0.234	top1	0.16	1.7e-07	-1.919	0.055
50K	ENSG00000135587.8	SMPD2	1.94679	0.052952	0.0515594	0.354423	1.04549e-09	18		S-PrediXcan	ENSG00000237641.1	RP11-690I21.1	-1.96741	-0.0603616	0.0491361	0.588994	0.00659996	79		EpiXcan	ENSG00000261039.2	RP11-417E7.2	-1.8259	-0.0376011	0.0678658	0.20909	0.00492972	1711		Fusion	RP11-367G18.1	0.199	enet	0.12	6e-06	1.06539	0.287
50K	ENSG00000100505.13	TRIM9	1.94473	0.105066	0.0518071	0.166925	0.0252759	12		S-PrediXcan	ENSG00000262319.1	CTC-457L16.2	-1.96437	-0.0198148	0.049487	0.751772	7.9341e-11	101		EpiXcan	ENSG00000159640.15	ACE	-1.82353	-0.029603	0.0682229	0.370406	0.00148536	2133		Fusion	HCG18	0.266	enet	0.13	3.4e-06	-1.41222	0.158
50K	ENSG00000226416.1	MRPL23-AS1	1.9432	0.0445263	0.0519922	0.15119	0.00621739	8		S-PrediXcan	ENSG00000198794.11	SCAMP5	1.96404	0.0729979	0.049525	0.271169	1.22936e-08	13		EpiXcan	ENSG00000100731.15	PCNX1	1.82252	0.0221101	0.0683766	0.273367	4.58732e-10	1342		Fusion	RP11-350J20.5	0.681	lasso	0.68	4e-39	-0.78683	0.431
50K	ENSG00000135702.14	CHST5	-1.9418	-0.081536	0.0521608	0.130714	0.0239812	13		S-PrediXcan	ENSG00000249825.5	CTD-2201I18.1	-1.96269	-0.220934	0.0496821	0.0520371	0.993594	6		EpiXcan	ENSG00000103365.15	GGA2	1.82231	0.172718	0.0684079	0.0658467	0.317062	1254		Fusion	CYP21A2	0.171	top1	0.25	2.7e-11	0.208	0.835
50K	ENSG00000254615.2	RP11-395G23.3	-1.94155	-0.257602	0.0521922	0.0352646	0.559281	2		S-PrediXcan	ENSG00000259577.1	CERNA1	1.96227	0.100327	0.0497314	0.177029	1.76806e-07	10		EpiXcan	ENSG00000279182.1	XX-C00717C00720L.1	-1.8216	-0.0919273	0.0685151	0.107398	0.898736	2056		Fusion	HLA-DQB2	0.591	lasso	0.55	8.2e-28	-0.45332	0.65
50K	ENSG00000261239.6	ANKRD26P1	-1.94123	-0.088939	0.05223	0.0334879	0.22868	1		S-PrediXcan	ENSG00000182722.5	SEPHS1P1	-1.96075	-0.0255739	0.049908	0.470747	1.59594e-12	70		EpiXcan	ENSG00000166922.8	SCG5	1.82115	0.0846866	0.0685841	0.0708305	0.472861	425		Fusion	CTA-212D2.2	0.344	lasso	0.28	2.6e-12	2.06659	0.0388
50K	ENSG00000134201.10	GSTM5	1.94109	0.0652616	0.0522474	0.172411	2.08795e-06	2		S-PrediXcan	ENSG00000277112.3	ANKRD20A21P	1.96048	0.0652424	0.0499394	0.165427	0.0141689	11		EpiXcan	ENSG00000089177.18	KIF16B	-1.82073	-0.0236232	0.0686479	0.449597	0.00110473	1753		Fusion	RP3-388E23.2	0.259	enet	0.2	4.6e-09	-3.14338	0.00167
50K	ENSG00000215374.5	FAM66B	-1.94093	-0.0732518	0.0522671	0.140184	0.121327	11		S-PrediXcan	ENSG00000283647.1	RP11-265B7.1	-1.96039	-0.499767	0.04995	0.0311984	0.828897	1		EpiXcan	ENSG00000139433.9	GLTP	1.81972	0.078375	0.068802	0.0750065	0.331772	1242		Fusion	RP3-460G2.2	0.251	bslmm	0.055	0.0022	-0.1762	0.86
50K	ENSG00000079277.19	MKNK1	1.93762	0.531007	0.05267	0.0335569	0.517477	1		S-PrediXcan	ENSG00000118985.15	ELL2	1.96017	0.139458	0.0499755	0.211986	0.0335883	38		EpiXcan	ENSG00000253701.2	AL928768.3	-1.81924	-0.278032	0.0688749	0.0871237	0.762009	2969		Fusion	HLA-B	0.254	blup	0.097	5.9e-05	-0.11512	0.908
50K	ENSG00000125458.6	NT5C	-1.93669	-0.109474	0.0527829	0.243802	9.43928e-05	11		S-PrediXcan	ENSG00000251615.3	RP11-774O3.3	1.9595	0.0925197	0.0500544	0.348504	1.06025e-10	20		EpiXcan	ENSG00000177150.12	FAM210A	1.81802	0.0696976	0.0690615	0.0709263	0.595174	1163		Fusion	RP3-400B16.1	0.398	bslmm	0.029	0.021	-1.30569	0.192
50K	ENSG00000196981.3	WDR5B	-1.93581	-0.0479329	0.0528906	0.29395	5.79596e-07	20		S-PrediXcan	ENSG00000185290.3	NUPR2	1.95741	0.0431328	0.0502996	0.645987	2.10177e-23	48		EpiXcan	ENSG00000162654.8	GBP4	1.81769	0.0876784	0.069111	0.213973	0.276924	699		Fusion	RP11-61I13.3	0.333	bslmm	0.13	4.3e-06	0.23619	0.813
50K	ENSG00000146453.12	PNLDC1	1.93519	0.0404075	0.0529666	0.28881	5.48239e-05	14		S-PrediXcan	ENSG00000259630.2	CTD-2262B20.1	1.95734	0.0456168	0.0503077	0.393866	0.0439292	40		EpiXcan	ENSG00000198768.10	APCDD1L	-1.81734	-0.0497608	0.0691648	0.230594	0.852452	4225		Fusion	RP11-477D19.2	0.603	lasso	0.41	3.9e-19	1.61218	0.107
50K	ENSG00000248564.1	RP11-478C6.2	1.9337	0.0613221	0.05315	0.0681172	0.0784427	5		S-PrediXcan	ENSG00000226278.1	PSPHP1	1.95726	0.0186323	0.0503166	0.904054	5.5314e-52	79		EpiXcan	ENSG00000197696.9	NMB	1.81729	0.0638688	0.0691729	0.177648	0.0487764	1132		Fusion	RP11-545I5.3	0.305	enet	0.21	2.7e-09	-1.36884	0.171
50K	ENSG00000178803.10	ADORA2A-AS1	-1.9336	-0.197925	0.0531629	0.0372742	0.26968	2		S-PrediXcan	ENSG00000115468.11	EFHD1	-1.9564	-0.120967	0.0504177	0.188054	0.13214	15		EpiXcan	ENSG00000221184.1	MIR1254-1	1.8165	0.0403885	0.0692934	0.309258	0.495608	1345		Fusion	HLA-DQA2	0.717	lasso	0.69	2.1e-40	0.40956	0.682
50K	ENSG00000159374.17	M1AP	1.93352	0.140454	0.0531725	0.087116	0.273339	4		S-PrediXcan	ENSG00000100652.4	SLC10A1	-1.95588	-0.0273153	0.0504794	0.486497	0.000271816	79		EpiXcan	ENSG00000238387.1	snoU13	1.81594	0.0626713	0.0693798	0.142774	0.899578	698		Fusion	HCG4P3	0.326	lasso	0.26	1.5e-11	0.78423	0.433
50K	ENSG00000158023.9	WDR66	1.93348	0.0702157	0.0531773	0.180674	0.0159696	11		S-PrediXcan	ENSG00000279170.1	RP1-199J3.6	-1.95584	-0.0552684	0.050484	0.268411	1.06174e-05	30		EpiXcan	ENSG00000278000.1	AC139100.4	-1.81551	-0.0441234	0.069445	0.171782	0.268237	832		Fusion	TXNDC5	0.332	blup	0.029	0.02	-0.24184	0.809
50K	ENSG00000271133.5	CTA-293F17.1	1.93345	0.141778	0.0531805	0.0870458	0.435318	5		S-PrediXcan	ENSG00000183463.5	URAD	1.95583	0.02121	0.0504851	0.753331	4.96186e-15	99		EpiXcan	ENSG00000258302.2	RP11-981P6.1	-1.81498	-0.0323695	0.0695274	0.257933	0.00031011	628		Fusion	GUSBP4	0.3	lasso	0.21	1.5e-09	0.00792	0.994
50K	ENSG00000162066.14	AMDHD2	-1.93234	-0.122426	0.0533173	0.0918259	0.226486	7		S-PrediXcan	ENSG00000281741.2	CH17-118O6.6	1.95583	0.0211107	0.0504856	0.699664	1.82152e-16	70		EpiXcan	ENSG00000176531.10	PHLDB3	1.81444	0.0686158	0.0696101	0.170735	0.434457	1312		Fusion	LY6G5B	0.329	bslmm	0.46	1.2e-21	0.32084	0.748
50K	ENSG00000230074.1	RP11-195F19.9	1.93018	0.1335	0.0535842	0.0428567	0.198107	3		S-PrediXcan	ENSG00000251189.1	CTD-2196P11.2	-1.95527	-0.0726249	0.0505512	0.260914	0.000768042	22		EpiXcan	ENSG00000254226.5	LINC01933	-1.81427	-0.019425	0.0696365	0.359411	8.95281e-05	1059		Fusion	PSMB9	0.15	top1	0.27	7e-12	-0.967	0.334
50K	ENSG00000258072.1	RP11-554D14.2	1.92934	0.267498	0.0536891	0.0286066	0.255129	3		S-PrediXcan	ENSG00000241484.9	ARHGAP8	-1.9552	-0.0905523	0.0505597	0.425378	0.0460557	51		EpiXcan	ENSG00000196247.11	ZNF107	-1.8137	-0.0284403	0.0697235	0.252309	3.0297e-09	954		Fusion	HLA-DOB	0.54	lasso	0.44	9e-21	3.74641	0.000179
50K	ENSG00000114107.8	CEP70	1.92773	0.172333	0.0538887	0.0835749	0.0505268	6		S-PrediXcan	ENSG00000157423.17	HYDIN	1.95393	0.311825	0.0507098	0.0738046	0.218719	6		EpiXcan	ENSG00000151914.19	DST	1.8137	0.0427701	0.0697242	0.189336	0.393317	780		Fusion	HLA-L	0.58	bslmm	0.41	4.8e-19	-1.73268	0.0832
50K	ENSG00000178919.8	FOXE1	-1.92746	-0.0990254	0.053922	0.0760778	0.163787	7		S-PrediXcan	ENSG00000270110.1	RP5-1139B12.4	1.95292	0.202891	0.0508286	0.151607	0.70032	19		EpiXcan	ENSG00000226186.1	ELOCP21	-1.81288	-0.381401	0.06985	0.0638268	0.674819	1586		Fusion	C4A	0.34	enet	0.22	9.7e-10	-2.05825	0.0396
50K	ENSG00000233006.6	AC034220.3	-1.92728	-0.0716709	0.0539445	0.225096	1.43697e-07	6		S-PrediXcan	ENSG00000104221.12	BRF2	1.95278	0.0991049	0.050846	0.302211	0.123671	40		EpiXcan	ENSG00000154814.13	OXNAD1	-1.81223	-0.136787	0.0699507	0.0326855	0.836261	1459		Fusion	TNXA	0.414	enet	0.32	1.5e-14	-0.73496	0.462
50K	ENSG00000166917.10	MIR202HG	-1.92724	-0.0808657	0.0539495	0.0863305	0.125877	5		S-PrediXcan	ENSG00000066185.12	ZMYND12	1.95259	0.104282	0.0508684	0.158061	0.00122971	18		EpiXcan	ENSG00000227692.1	MED28P3	-1.80936	-0.0236024	0.0703945	0.290204	0.00483266	539		Fusion	STK19B	0.423	enet	0.31	7.7e-14	-2.19624	0.0281
50K	ENSG00000163564.14	PYHIN1	-1.92696	-0.193479	0.0539843	0.059545	0.350399	8		S-PrediXcan	ENSG00000173811.10	CCDC13-AS1	1.95249	0.0487913	0.0508806	0.208851	0.00137956	47		EpiXcan	ENSG00000258616.5	RP11-369C8.1	-1.80834	-0.0442702	0.0705542	0.117315	0.0479852	574		Fusion	C6orf3	0.695	lasso	0.55	6.7e-28	-1.68731	0.0915
50K	ENSG00000158483.15	FAM86C1	-1.92686	-0.0554904	0.0539974	0.326454	0.000763329	32		S-PrediXcan	ENSG00000241015.2	TPM3P9	1.95063	0.0215506	0.0511016	0.765473	1.9705e-22	71		EpiXcan	ENSG00000124193.14	SRSF6	1.80785	0.0351918	0.07063	0.223009	0.274789	1181		Fusion	RP11-425D10.10	0.342	top1	0.25	4.4e-11	1.754	0.0794
50K	ENSG00000244137.1	RP11-99J16__A.2	-1.92676	-0.0443195	0.0540099	0.162058	0.0121676	10		S-PrediXcan	ENSG00000221184.1	MIR1254-1	1.95025	0.0330973	0.0511461	0.569085	0.0368821	81		EpiXcan	ENSG00000270640.1	RP11-373D23.2	1.80636	0.0410771	0.0708619	0.172388	0.691882	1346		Fusion	RP11-417E7.2	0.233	enet	0.14	1.6e-06	-2.56883	0.0102
50K	ENSG00000234719.8	NPIPB2	-1.92568	-0.0217771	0.0541443	0.366195	7.42438e-14	7		S-PrediXcan	ENSG00000119392.14	GLE1	-1.9498	-0.0582528	0.0512001	0.324595	9.86998e-06	22		EpiXcan	ENSG00000088002.11	SULT2B1	-1.80382	-0.136677	0.0712598	0.0529299	0.0465972	2827		Fusion	RP1-266L20.9	0.223	lasso	0.15	5.5e-07	1.17706	0.239
50K	ENSG00000182093.14	WRB	-1.92541	-0.0382503	0.0541781	0.283143	5.15812e-06	18		S-PrediXcan	ENSG00000101751.10	POLI	1.94919	0.0287275	0.0512725	0.685308	1.72334e-27	53		EpiXcan	ENSG00000141519.14	CCDC40	-1.80318	-0.0165548	0.0713601	0.703388	2.76098e-13	3846		Fusion	HMGN3-AS1	0.284	top1	0.18	4.2e-08	-0.273	0.785
50K	ENSG00000278090.1	RP11-6O2.2	1.92272	0.0558344	0.0545155	0.12089	0.0217939	7		S-PrediXcan	ENSG00000273219.1	RP11-644N4.1	1.94913	0.0687279	0.0512796	0.153614	0.000124722	11		EpiXcan	ENSG00000160321.14	ZNF208	1.80225	0.0246957	0.0715063	0.306055	2.57354e-05	611		Fusion	XXbac-BPG248L24.12	0.477	blup	0.22	8e-10	-0.06643	0.947
50K	ENSG00000124225.15	PMEPA1	1.92236	0.249442	0.0545609	0.0508838	0.646416	4		S-PrediXcan	ENSG00000167114.12	SLC27A4	1.94896	0.532425	0.0513	0.0326049	0.495319	1		EpiXcan	ENSG00000273079.5	GRIN2B	-1.80041	-0.0552493	0.071796	0.126159	0.000262799	1138		Fusion	RP11-250B2.6	0.211	bslmm	0.081	0.00024	1.09289	0.274
50K	ENSG00000189298.13	ZKSCAN3	1.92153	0.182501	0.054665	0.056231	0.84604	3		S-PrediXcan	ENSG00000140395.8	WDR61	1.94889	1.72278	0.0513084	0.0132589	0.247512	2		EpiXcan	ENSG00000146453.12	PNLDC1	1.79966	0.0191434	0.0719136	0.405943	7.935e-07	592		Fusion	XXbac-BPG181B23.7	0.72	lasso	0.66	1.1e-36	-0.62643	0.531
50K	ENSG00000167447.12	SMG8	1.92054	0.108061	0.05479	0.121778	0.00155223	3		S-PrediXcan	ENSG00000169896.16	ITGAM	-1.94562	-0.123088	0.0517002	0.209085	0.023072	23		EpiXcan	ENSG00000273226.1	RP11-513M16.8	-1.7996	-0.0357401	0.0719237	0.231892	1.50352e-05	539		Fusion	RP1-40E16.12	0.411	lasso	0.3	1.7e-13	-1.35213	0.176
50K	ENSG00000240344.8	PPIL3	1.92012	0.0211639	0.0548429	0.495526	2.69342e-16	17		S-PrediXcan	ENSG00000154188.9	ANGPT1	-1.94515	-0.341568	0.051757	0.0653565	0.085684	3		EpiXcan	ENSG00000260290.2	CTD-2033A16.2	1.7995	0.19512	0.07194	0.0404834	0.736329	1326		Fusion	RP11-157J24.2	0.878	top1	0.58	2.1e-30	0.39	0.697
50K	ENSG00000276768.1	RP5-1116H23.5	-1.91916	-0.0730961	0.0549644	0.0739261	0.258685	10		S-PrediXcan	ENSG00000246448.2	RP13-578N3.3	1.94446	0.0470118	0.0518397	0.31712	0.000802515	89		EpiXcan	ENSG00000100330.15	MTMR3	-1.79918	-0.0220991	0.07199	0.418101	3.59776e-05	1547		Fusion	XXbac-BPGBPG55C20.2	0.359	top1	0.2	5.5e-09	0.564	0.573
50K	ENSG00000117676.13	RPS6KA1	1.91817	1.82977	0.05509	0.0112528	0.426123	1		S-PrediXcan	ENSG00000117724.12	CENPF	1.94389	0.0373681	0.051909	0.579627	0.00115843	91		EpiXcan	ENSG00000182168.14	UNC5C	-1.79905	-0.0760515	0.0720103	0.273769	0.238426	722		Fusion	XXbac-BPG299F13.17	0.589	bslmm	0.32	2.3e-14	0.9092	0.363
50K	ENSG00000224183.1	SDHDP6	-1.91785	-0.0159612	0.0551296	0.359741	2.60321e-09	22		S-PrediXcan	ENSG00000114744.8	COMMD2	-1.94302	-0.0980294	0.0520139	0.129469	0.000188375	8		EpiXcan	ENSG00000148450.12	MSRB2	-1.79866	-0.11789	0.0720717	0.0366869	0.937719	701		Fusion	XXbac-BPGBPG55C20.1	0.52	lasso	0.56	2.4e-28	-0.90311	0.366
50K	ENSG00000271933.1	RP11-338I21.1	1.91738	0.218547	0.05519	0.0229102	0.853012	1		S-PrediXcan	ENSG00000279075.1	RP11-480D4.7	-1.94286	-0.0790199	0.0520326	0.242859	0.335583	42		EpiXcan	ENSG00000055813.5	CCDC85A	1.79766	0.0462093	0.0722314	0.194042	0.937645	1186		Fusion	RP11-302L19.3	0.232	lasso	0.12	8.6e-06	-0.16401	0.87
50K	ENSG00000258748.1	CTD-2223O18.1	1.91657	0.115672	0.0552929	0.108615	0.0783241	10		S-PrediXcan	ENSG00000168066.20	SF1	-1.94286	-0.133551	0.0520331	0.164023	0.161806	23		EpiXcan	ENSG00000080007.7	DDX43	1.79731	0.0556879	0.0722865	0.16222	0.910917	778		Fusion	RP3-425C14.6	0.289	top1	0.044	0.0054	-3.991	6.58e-05
50K	ENSG00000248671.7	ALG1L9P	-1.91572	-0.0633599	0.055401	0.136361	0.0117887	6		S-PrediXcan	ENSG00000248265.1	FLJ12825	1.94267	0.0342343	0.0520565	0.369261	6.47543e-14	20		EpiXcan	ENSG00000182722.5	SEPHS1P1	-1.79576	-0.0173519	0.0725325	0.390271	3.3815e-12	935		Fusion	MIR6891	0.667	enet	0.56	1.2e-28	-0.45596	0.648
50K	ENSG00000106780.8	MEGF9	-1.91555	-0.226062	0.0554227	0.0539389	0.960358	7		S-PrediXcan	ENSG00000121904.17	CSMD2	1.94075	0.0405309	0.0522883	0.621201	0.00104411	99		EpiXcan	ENSG00000167702.11	KIFC2	-1.7941	-0.0264588	0.0727977	0.450601	0.000913614	2570		Fusion	RP11-350J20.13	0.27	lasso	0.093	8.1e-05	0.33326	0.739
50K	ENSG00000136521.12	NDUFB5	-1.91542	-0.113439	0.0554386	0.171206	0.203251	14		S-PrediXcan	ENSG00000236165.1	PRADC1P1	1.94058	0.0965762	0.0523091	0.12689	0.279997	18		EpiXcan	ENSG00000188848.15	BEND4	1.79281	0.0902872	0.0730032	0.0623946	0.136896	726		Fusion	RP1-199J3.6	0.191	lasso	0.15	5.6e-07	-0.89889	0.369
50K	ENSG00000279672.1	CMB9-55F22.1	-1.91531	-0.0421155	0.0554528	0.182265	4.89556e-07	3		S-PrediXcan	ENSG00000177788.5	RP5-1061H20.4	1.93968	0.159739	0.052419	0.130523	0.136014	11		EpiXcan	ENSG00000249459.8	ZNF286B	-1.7924	-0.0376674	0.0730684	0.328565	0.0905467	1168		Fusion	RP3-425C14.4	0.328	top1	0.17	1.3e-07	-1.043	0.297
50K	ENSG00000270059.1	RP11-88H12.2	1.91497	0.177341	0.0554957	0.0698068	0.63691	9		S-PrediXcan	ENSG00000226243.1	RPL37AP1	-1.93965	-0.0523567	0.0524219	0.344718	0.0416588	40		EpiXcan	ENSG00000165874.12	FAM35BP	1.79032	0.0312501	0.073402	0.314661	0.00517001	457		Fusion	GVQW2	0.388	top1	0.23	3.2e-10	-0.45	0.653
50K	ENSG00000234936.1	AC010883.5	-1.91446	-0.0552875	0.0555609	0.190704	0.000273144	8		S-PrediXcan	ENSG00000225151.10	GOLGA2P7	-1.93934	-0.0710768	0.0524595	0.206339	1.84164e-06	13		EpiXcan	ENSG00000273619.1	RP5-908M14.9	-1.78994	-0.0231979	0.0734641	0.433331	6.49735e-07	6308		Fusion	XXbac-BPG283O16.9	0.385	top1	0.38	1.2e-17	0.315	0.753
50K	ENSG00000156599.10	ZDHHC5	-1.9143	-0.228546	0.055582	0.0428051	0.657011	2		S-PrediXcan	ENSG00000198416.9	ZNF658B	-1.93778	-0.123101	0.0526495	0.245279	0.150616	28		EpiXcan	ENSG00000139044.10	B4GALNT3	-1.78871	-0.0995114	0.0736616	0.0800556	0.614268	1228		Fusion	POLR2J	0.235	blup	0.069	0.00064	2.85784	0.00427
50K	ENSG00000121716.20	PILRB	-1.91394	-0.0377575	0.0556279	0.325492	5.56883e-08	14		S-PrediXcan	ENSG00000143924.18	EML4	-1.93767	-0.0854812	0.0526633	0.211504	1.1366e-06	9		EpiXcan	ENSG00000146433.8	TMEM181	-1.78853	-0.226965	0.07369	0.0205187	0.524084	1056		Fusion	PON1	0.183	blup	0.054	0.0024	-0.47279	0.636
50K	ENSG00000171241.8	SHCBP1	1.91356	0.0920171	0.0556758	0.044779	0.537062	2		S-PrediXcan	ENSG00000187037.8	GPR141	-1.93737	-0.19377	0.0527001	0.0843821	0.346902	12		EpiXcan	ENSG00000186115.12	CYP4F2	-1.78829	-0.146042	0.0737297	0.0400142	0.959026	2015		Fusion	ASB4	0.406	top1	0.28	1.5e-12	-0.765	0.444
50K	ENSG00000280120.1	RP11-546D6.3	1.91328	0.263325	0.0557119	0.0275306	0.593934	4		S-PrediXcan	ENSG00000273619.1	RP5-908M14.9	-1.937	-0.054272	0.0527448	0.335289	1.2698e-08	29		EpiXcan	ENSG00000118785.13	SPP1	1.78826	0.106429	0.0737344	0.0620946	0.975845	938		Fusion	TAC1	0.236	bslmm	0.075	0.00039	-0.34399	0.731
50K	ENSG00000125877.12	ITPA	-1.91232	-0.0559939	0.055835	0.305793	0.00374305	30		S-PrediXcan	ENSG00000105671.11	DDX49	1.93697	0.0768545	0.0527495	0.647951	0.00138969	85		EpiXcan	ENSG00000198185.11	ZNF334	1.78806	0.0164439	0.073766	0.51172	2.55274e-20	1762		Fusion	BAIAP2L1	0.212	blup	0.032	0.016	2.26831	0.0233
50K	ENSG00000272556.2	GTF2IP13	-1.91194	-0.0779788	0.0558843	0.100767	0.0949767	7		S-PrediXcan	ENSG00000167633.18	KIR3DL1	1.93655	0.274705	0.0528006	0.0557246	0.780656	6		EpiXcan	ENSG00000254558.1	RP11-81M19.3	1.78708	0.0918712	0.0739239	0.065068	0.534065	244		Fusion	VPS41	0.302	lasso	0.1	4.4e-05	0.93752	0.348
50K	ENSG00000183833.16	MAATS1	-1.91076	-0.0452388	0.0560354	0.446157	5.95541e-17	7		S-PrediXcan	ENSG00000166847.9	DCTN5	-1.93647	-0.0393588	0.0528099	0.461153	7.39639e-15	57		EpiXcan	ENSG00000260121.1	RP5-1142A6.9	-1.78692	-0.0335205	0.0739505	0.270783	0.765425	7191		Fusion	NUDCD3	0.423	bslmm	0.25	2.3e-11	-1.27719	0.202
50K	ENSG00000109323.8	MANBA	1.91035	0.156766	0.0560877	0.0586677	0.512731	4		S-PrediXcan	ENSG00000211734.3	TRBV5-1	1.93613	0.132836	0.0528521	0.129611	0.113985	14		EpiXcan	ENSG00000274105.1	RP11-278C7.3	-1.78655	-0.219663	0.07401	0.0361869	0.874011	1183		Fusion	ARHGEF5	0.263	top1	0.11	2.8e-05	1.501	0.133
50K	ENSG00000144834.13	TAGLN3	1.90945	0.0953429	0.0562039	0.0456558	0.694094	5		S-PrediXcan	ENSG00000243811.8	APOBEC3D	1.93515	0.0656132	0.0529722	0.277118	1.31609e-09	15		EpiXcan	ENSG00000088179.8	PTPN4	-1.78554	-0.108646	0.0741739	0.155148	0.629368	1945		Fusion	CDK14	0.207	lasso	0.061	0.0013	-1.11731	0.264
50K	ENSG00000092036.18	HAUS4	-1.90911	-0.0355991	0.0562481	0.42439	2.30713e-17	6		S-PrediXcan	ENSG00000166917.10	MIR202HG	1.93443	0.0861899	0.0530599	0.192185	0.0825873	28		EpiXcan	ENSG00000225849.2	MKRN7P	1.78547	0.0164328	0.0741858	0.540806	1.20184e-16	1739		Fusion	ASNS	0.469	lasso	0.12	8.7e-06	-0.44765	0.654
50K	ENSG00000005513.9	SOX8	-1.90815	-0.0961966	0.0563721	0.218122	0.0246371	24		S-PrediXcan	ENSG00000273199.1	AP000692.10	1.93396	0.25606	0.0531177	0.0323178	0.600475	5		EpiXcan	ENSG00000196381.10	ZNF781	-1.78493	-0.0481263	0.0742727	0.0954498	0.0977911	1210		Fusion	SNX13	0.347	lasso	0.26	1e-11	-0.82821	0.408
50K	ENSG00000203327.2	AC012358.7	-1.90803	-0.0438161	0.0563874	0.241891	6.04614e-05	10		S-PrediXcan	ENSG00000127980.15	PEX1	-1.93321	-0.0512653	0.0532108	0.35403	5.4794e-14	19		EpiXcan	ENSG00000221819.5	GAS8-AS1	1.78436	0.0363888	0.0743649	0.189942	0.0460576	3256		Fusion	ZCWPW1	0.271	bslmm	0.02	0.047	-3.58887	0.000332
50K	ENSG00000244556.1	ODCP	-1.90798	-0.0707788	0.0563943	0.113814	0.00265155	4		S-PrediXcan	ENSG00000270792.5	RP11-103J8.1	-1.93257	-0.150418	0.0532891	0.0967859	0.363544	7		EpiXcan	ENSG00000168872.16	DDX19A	-1.78415	-0.216087	0.0744	0.0187794	0.615501	1199		Fusion	CADPS2	0.221	blup	0.048	0.0039	1.32047	0.187
50K	ENSG00000147872.9	PLIN2	-1.90794	-0.0988767	0.0563993	0.0619666	0.146506	4		S-PrediXcan	ENSG00000229657.2	RP11-494K3.2	-1.93253	-0.582907	0.0532943	0.0224644	0.116923	4		EpiXcan	ENSG00000279356.1	RP11-429P3.8	-1.78354	-0.0994087	0.074499	0.0710687	0.711174	471		Fusion	PILRA	0.604	lasso	0.62	5.1e-33	-4.2978	1.72e-05
50K	ENSG00000206910.1	SNORA29	-1.90644	-0.119053	0.0565928	0.0576716	0.1866	11		S-PrediXcan	ENSG00000269918.1	AF131215.9	1.93244	0.0590432	0.0533057	0.442051	3.69216e-08	40		EpiXcan	ENSG00000106541.11	AGR2	-1.78114	-0.0674752	0.07489	0.172726	0.0594093	1149		Fusion	NME8	0.351	blup	0.054	0.0023	1.41994	0.156
50K	ENSG00000162704.15	ARPC5	1.90437	0.15173	0.0568626	0.0875421	0.218724	9		S-PrediXcan	ENSG00000171953.15	ATPAF2	-1.93221	-0.0598258	0.0533332	0.499428	0.00859612	73		EpiXcan	ENSG00000277161.1	PIGW	1.78024	0.0722042	0.0750373	0.0789991	0.037224	377		Fusion	LAMB1	0.462	bslmm	0.16	2.1e-07	0.0198	0.984
50K	ENSG00000244731.7	C4A	-1.90283	-0.0228246	0.0570627	0.485234	7.48098e-10	26		S-PrediXcan	ENSG00000248050.1	RP11-422N16.3	1.93011	0.0563636	0.0535931	0.403912	0.0552297	65		EpiXcan	ENSG00000096006.11	CRISP3	1.77875	0.217057	0.07528	0.0590128	0.530021	454		Fusion	GTPBP10	0.426	bslmm	0.21	1.7e-09	-0.28659	0.774
50K	ENSG00000251226.1	RP11-469N6.1	-1.9016	-0.0231484	0.0572235	0.222617	0.0166037	18		S-PrediXcan	ENSG00000174885.12	NLRP6	1.92968	0.0347291	0.0536462	0.68768	0.000490136	95		EpiXcan	ENSG00000154803.12	FLCN	-1.77849	-0.0140003	0.0753228	0.512513	1.94336e-18	1788		Fusion	STEAP1B	0.439	bslmm	0.13	3.8e-06	-0.8203	0.412
50K	ENSG00000136930.12	PSMB7	-1.90127	-0.08325	0.0572666	0.189225	0.0154995	12		S-PrediXcan	ENSG00000262879.5	RP11-156P1.3	1.92822	0.04463	0.0538282	0.298441	1.55164e-07	51		EpiXcan	ENSG00000133028.10	SCO1	1.7781	0.0454901	0.0753868	0.178171	0.295503	773		Fusion	DFNA5	0.263	top1	0.23	4.2e-10	1.998	0.0457
50K	ENSG00000148459.15	PDSS1	-1.90099	-0.235819	0.057303	0.0271444	0.978247	4		S-PrediXcan	ENSG00000127399.14	LRRC61	-1.92767	-0.0401911	0.0538956	0.628541	4.54485e-16	50		EpiXcan	ENSG00000104447.12	TRPS1	-1.77778	-0.0852632	0.0754405	0.0980553	0.961624	1155		Fusion	LMBR1	0.264	top1	0.17	5.9e-08	0.033	0.974
50K	ENSG00000130377.13	ACSBG2	1.89979	0.107226	0.0574601	0.0949047	0.0659186	6		S-PrediXcan	ENSG00000233974.3	RP11-823P9.3	1.92755	0.0226335	0.0539114	0.484257	1.4726e-19	53		EpiXcan	ENSG00000129515.18	SNX6	-1.7776	-0.04999	0.0754689	0.172344	0.318437	1892		Fusion	ABHD11	0.361	top1	0.15	6.8e-07	0.667	0.505
50K	ENSG00000230679.1	ENO1-AS1	1.89902	0.0870544	0.0575619	0.15419	0.241624	15		S-PrediXcan	ENSG00000132361.16	CLUH	-1.92732	-0.349444	0.05394	0.0986081	0.102941	31		EpiXcan	ENSG00000138119.16	MYOF	1.77581	0.0384083	0.0757648	0.310531	0.663586	1012		Fusion	NOD1	0.285	enet	0.21	2.9e-09	0.35305	0.724
50K	ENSG00000136982.5	DSCC1	1.89884	0.0171878	0.0575859	0.525461	2.47608e-18	22		S-PrediXcan	ENSG00000111860.13	CEP85L	-1.92723	-0.135062	0.0539507	0.343786	0.0278787	68		EpiXcan	ENSG00000165494.11	PCF11	-1.77542	-0.0403311	0.0758286	0.206983	0.372478	900		Fusion	CRHR2	0.604	top1	0.39	5.3e-18	1.382	0.167
50K	ENSG00000067369.13	TP53BP1	-1.89731	-0.137623	0.0577874	0.0816193	0.08922	4		S-PrediXcan	ENSG00000187193.8	MT1X	1.92529	0.141553	0.0541926	0.218937	0.00178589	15		EpiXcan	ENSG00000162927.13	PUS10	1.77481	0.0557546	0.0759289	0.124654	0.0149257	1088		Fusion	EIF3B	0.559	bslmm	0.16	2.2e-07	-1.1212	0.262
50K	ENSG00000065268.10	WDR18	1.89656	0.0376826	0.0578861	0.339754	6.8489e-11	7		S-PrediXcan	ENSG00000277144.1	RP11-59H7.4	-1.92508	-0.0436143	0.0542191	0.426261	0.000616626	46		EpiXcan	ENSG00000108950.11	FAM20A	1.77466	0.0227498	0.0759549	0.543663	0.0198398	2519		Fusion	C1GALT1	0.461	bslmm	0.25	2.7e-11	-0.02267	0.982
50K	ENSG00000230724.9	LINC01001	-1.89474	-0.155222	0.0581268	0.0393713	0.653381	2		S-PrediXcan	ENSG00000232871.8	SEC1P	-1.92506	-0.0377765	0.0542223	0.508864	1.05271e-18	42		EpiXcan	ENSG00000143546.9	S100A8	1.77374	0.155122	0.0761067	0.0663924	0.155578	1732		Fusion	ZNHIT1	0.281	lasso	0.081	0.00022	1.99725	0.0458
50K	ENSG00000149503.12	INCENP	-1.89473	-0.373991	0.0581278	0.0256044	0.092582	2		S-PrediXcan	ENSG00000180383.3	DEFB124	1.92444	0.0494358	0.0542996	0.19765	8.21904e-05	28		EpiXcan	ENSG00000115267.5	IFIH1	-1.77329	-0.0449634	0.0761802	0.176723	0.822279	573		Fusion	ACTR3C	0.257	top1	0.13	4.1e-06	0.268	0.789
50K	ENSG00000133056.13	PIK3C2B	-1.89433	-0.8658	0.0581816	0.0224044	0.2464	2		S-PrediXcan	ENSG00000184206.11	GOLGA6L4	-1.92408	-0.0230841	0.0543447	0.468166	2.20957e-16	35		EpiXcan	ENSG00000100285.9	NEFH	1.77279	0.161982	0.0762632	0.0373312	0.473042	1425		Fusion	COA1	0.216	top1	0.16	2.1e-07	-1.673	0.0943
50K	ENSG00000236710.1	AC108448.2	1.89301	0.0532501	0.0583561	0.125991	0.158102	13		S-PrediXcan	ENSG00000225094.3	SETP20	-1.92385	-0.23189	0.0543736	0.0287284	0.251261	7		EpiXcan	ENSG00000267336.1	EIF4A2P1	1.77252	0.0230773	0.0763087	0.362914	0.0655717	1487		Fusion	STAG3L4	0.584	top1	0.57	1.1e-29	0.089	0.929
50K	ENSG00000237037.9	NDUFA6-AS1	-1.8928	-0.072716	0.0583844	0.161769	0.00258092	7		S-PrediXcan	ENSG00000149499.11	EML3	-1.92317	-0.246446	0.0544587	0.0886015	0.0440836	4		EpiXcan	ENSG00000088280.18	ASAP3	-1.77235	-0.0857413	0.076337	0.0822926	0.0991962	1837		Fusion	ESYT2	0.299	blup	0.031	0.017	-0.42074	0.674
50K	ENSG00000148218.15	ALAD	1.89222	0.251925	0.0584614	0.0500799	0.9728	9		S-PrediXcan	ENSG00000233695.2	GAS6-AS1	-1.92217	-0.0808685	0.0545839	0.262684	0.000117221	24		EpiXcan	ENSG00000270210.1	RP11-373D23.3	1.77109	0.0158929	0.0765456	0.423222	0.987667	1334		Fusion	PILRB	0.629	lasso	0.62	2.1e-33	-3.2903	0.001
50K	ENSG00000177469.12	PTRF	1.89198	0.157092	0.0584937	0.116767	0.119513	6		S-PrediXcan	ENSG00000265933.5	LINC00668	-1.92101	-0.0512471	0.054731	0.662707	1.02499e-06	131		EpiXcan	ENSG00000262484.1	CCER2	1.77096	0.104688	0.0765676	0.0611226	0.249794	2232		Fusion	PMS2	0.527	lasso	0.093	8.6e-05	2.27444	0.0229
50K	ENSG00000156136.9	DCK	-1.89067	-0.0428714	0.0586686	0.280964	0.000363526	23		S-PrediXcan	ENSG00000214290.8	COLCA2	1.92063	0.471304	0.0547778	0.0320389	0.441508	8		EpiXcan	ENSG00000099901.16	RANBP1	-1.77043	-0.192463	0.0766557	0.0382867	0.255061	2704		Fusion	FKBP9	0.358	bslmm	0.019	0.049	0.82768	0.408
50K	ENSG00000196301.3	HLA-DRB9	1.88977	0.033688	0.0587893	0.240418	0.00478399	17		S-PrediXcan	ENSG00000272360.1	RP11-359I18.5	1.9205	0.12165	0.0547943	0.0763702	0.102144	10		EpiXcan	ENSG00000173811.10	CCDC13-AS1	1.76956	0.0227018	0.0768002	0.342686	3.64397e-05	715		Fusion	CCZ1	0.886	enet	0.57	3.6e-29	0.24468	0.807
50K	ENSG00000164123.6	C4orf45	-1.8895	-0.0681487	0.0588245	0.111201	0.272521	9		S-PrediXcan	ENSG00000272282.1	LINC02084	-1.92035	-0.04086	0.0548143	0.402242	0.000376909	36		EpiXcan	ENSG00000162704.15	ARPC5	1.76896	0.0444999	0.0769003	0.179437	0.622716	1393		Fusion	POLM	0.27	lasso	0.11	1.8e-05	-0.53706	0.591
50K	ENSG00000266916.5	ZNF793-AS1	1.88883	0.226238	0.0589145	0.0336873	0.90175	3		S-PrediXcan	ENSG00000230596.3	GPAA1P2	-1.9201	-0.262952	0.0548455	0.12601	0.157545	11		EpiXcan	ENSG00000120860.10	WASHC3	-1.76877	-0.0330206	0.076933	0.178919	6.72337e-07	926		Fusion	PMS2P5	0.542	lasso	0.34	2e-15	-2.219	0.0265
50K	ENSG00000233927.4	RPS28	-1.88883	-0.147229	0.0589151	0.118371	0.0532486	6		S-PrediXcan	ENSG00000274015.1	CTD-2302E22.6	-1.91966	-0.354881	0.0549012	0.0307692	0.485371	6		EpiXcan	ENSG00000235381.1	RP11-477D19.2	1.76849	0.0184038	0.076979	0.38212	1.52079e-14	736		Fusion	WDR60	0.481	bslmm	0.28	1.7e-12	-0.03321	0.974
50K	ENSG00000117153.15	KLHL12	-1.88722	-0.126723	0.0591307	0.0635874	0.204638	2		S-PrediXcan	ENSG00000277128.1	RP11-146E13.4	1.91928	0.151717	0.0549493	0.0995381	0.0157163	8		EpiXcan	ENSG00000109832.13	DDX25	-1.76839	-0.0207317	0.0769965	0.332801	3.34209e-13	635		Fusion	TAS2R4	0.256	top1	0.27	5.5e-12	-0.215	0.83
50K	ENSG00000218052.5	ADAMTS7P4	-1.88644	-0.0814436	0.0592354	0.09269	0.0997435	8		S-PrediXcan	ENSG00000232876.1	CTA-212D2.2	1.91891	0.0324701	0.0549961	0.42918	4.22723e-09	50		EpiXcan	ENSG00000119685.19	TTLL5	-1.76821	-0.0249243	0.0770254	0.466871	0.000174439	1800		Fusion	TAS2R5	0.155	lasso	0.051	0.0031	0.114	0.909
50K	ENSG00000215883.10	CYB5RL	-1.88632	-0.388881	0.0592524	0.0238419	0.467124	3		S-PrediXcan	ENSG00000170903.10	MSANTD4	1.91735	0.362155	0.055194	0.177656	0.806493	43		EpiXcan	ENSG00000145425.9	RPS3A	-1.76732	-0.119664	0.0771741	0.0632676	0.217399	507		Fusion	LRRC61	0.468	top1	0.4	2.5e-18	-2.007	0.0447
50K	ENSG00000249244.1	RP11-548H18.2	1.88611	0.258173	0.0592801	0.0132597	0.203145	3		S-PrediXcan	ENSG00000105792.19	CFAP69	-1.91671	-0.142941	0.0552752	0.147608	0.212361	19		EpiXcan	ENSG00000147677.10	EIF3H	1.76567	0.016644	0.0774505	0.658511	0.891061	1066		Fusion	STYXL1	0.462	enet	0.39	1e-17	0.44212	0.658
50K	ENSG00000103540.16	CCP110	-1.88471	-0.175125	0.059469	0.186088	0.218345	18		S-PrediXcan	ENSG00000110768.11	GTF2H1	1.91641	0.0655008	0.0553132	0.206164	7.28637e-06	11		EpiXcan	ENSG00000184524.5	CEND1	-1.76546	-0.0804417	0.0774861	0.0727413	0.481554	3030		Fusion	CASD1	0.187	blup	0.056	0.002	1.07172	0.284
50K	ENSG00000147813.15	NAPRT	1.88288	0.178523	0.059716	0.0492446	0.182005	2		S-PrediXcan	ENSG00000088826.17	SMOX	-1.91637	-0.119314	0.0553184	0.204075	0.0368891	18		EpiXcan	ENSG00000279266.1	RP11-371I20.2	-1.76533	-0.0648003	0.0775087	0.245845	0.0322608	612		Fusion	LSM8	0.23	enet	0.13	2.7e-06	-1.25471	0.21
50K	ENSG00000132740.8	IGHMBP2	-1.88287	-0.0241565	0.0597178	0.457883	2.4617e-12	19		S-PrediXcan	ENSG00000234459.1	AC002064.4	-1.91627	-0.267867	0.0553313	0.0446205	0.801987	10		EpiXcan	ENSG00000106638.15	TBL2	-1.76516	-0.0317427	0.077537	0.315498	2.82507e-09	1306		Fusion	STRIP2	0.38	top1	0.26	2.1e-11	1.276	0.202
50K	ENSG00000273018.5	CTD-2303H24.2	1.88102	0.0219099	0.0599686	0.34196	3.73655e-10	16		S-PrediXcan	ENSG00000145736.14	GTF2H2	1.91614	0.0211754	0.0553476	0.559738	6.44836e-21	28		EpiXcan	ENSG00000155876.5	RRAGA	1.76451	0.0307225	0.0776454	0.299997	0.53308	492		Fusion	FIGNL1	0.608	enet	0.63	1.4e-34	-0.57618	0.564
50K	ENSG00000242052.1	RPL10P7	1.87999	0.0845459	0.06011	0.0738161	0.0301917	1		S-PrediXcan	ENSG00000198077.10	CYP2A7	1.91537	0.0610012	0.0554456	0.30115	0.00659426	40		EpiXcan	ENSG00000107581.12	EIF3A	-1.76364	-0.0662952	0.0777932	0.109949	0.0924235	1473		Fusion	ADCK2	0.192	bslmm	0.058	0.0016	-1.68527	0.0919
50K	ENSG00000143322.19	ABL2	-1.87984	-0.893091	0.06013	0.0123365	0.112824	1		S-PrediXcan	ENSG00000177807.8	KCNJ10	-1.91466	-0.0927694	0.0555364	0.166648	0.017458	14		EpiXcan	ENSG00000099974.7	DDTL	1.7631	0.0215499	0.0778843	0.506591	0.00399101	1878		Fusion	NUPL2	0.286	enet	0.14	1.1e-06	1.69729	0.0896
50K	ENSG00000157429.15	ZNF19	-1.87914	-0.109767	0.0602251	0.120572	0.468562	9		S-PrediXcan	ENSG00000148296.6	SURF6	-1.9145	-0.0515639	0.0555558	0.413555	1.28912e-06	49		EpiXcan	ENSG00000188037.10	CLCN1	-1.76117	-0.18064	0.07821	0.0321682	0.782821	674		Fusion	ZDHHC4	0.258	top1	0.25	2.4e-11	0.666	0.505
50K	ENSG00000104129.9	DNAJC17	-1.87798	-0.170749	0.0603844	0.0548721	0.472433	3		S-PrediXcan	ENSG00000173821.19	RNF213	1.91336	0.0637274	0.055702	0.412231	6.66652e-06	37		EpiXcan	ENSG00000164850.14	GPER1	-1.75914	-0.0684451	0.0785544	0.0903555	0.249175	7006		Fusion	TBRG4	0.199	top1	0.064	0.00097	0.447	0.655
50K	ENSG00000186594.14	MIR22HG	-1.87768	-0.441436	0.0604249	0.042646	0.447252	2		S-PrediXcan	ENSG00000139636.15	LMBR1L	-1.91257	-0.199524	0.0558026	0.0868886	0.0600726	7		EpiXcan	ENSG00000282393.1	CTD-3113P16.11	-1.75904	-0.505965	0.07857	0.0110299	0.269056	3047		Fusion	NACAD	0.356	bslmm	0.12	9.1e-06	-1.48371	0.138
50K	ENSG00000167703.14	SLC43A2	-1.87691	-0.289313	0.06053	0.0415589	0.514298	1		S-PrediXcan	ENSG00000145949.9	MYLK4	-1.91102	-0.0437259	0.0560019	0.380257	1.79697e-13	19		EpiXcan	ENSG00000159882.12	ZNF230	1.75876	0.0353637	0.0786185	0.28938	0.125774	1694		Fusion	DBNL	0.257	top1	0.12	8.5e-06	-1.792	0.0731
50K	ENSG00000138346.14	DNA2	-1.87406	-0.026987	0.0609222	0.472937	2.46357e-15	15		S-PrediXcan	ENSG00000259768.5	RP5-991G20.1	-1.91039	-0.108606	0.0560826	0.207045	0.232238	26		EpiXcan	ENSG00000173482.16	PTPRM	-1.75797	-0.104212	0.0787523	0.0849433	0.830501	994		Fusion	VWDE	0.486	top1	0.36	1.8e-16	-0.753	0.451
50K	ENSG00000197245.5	FAM110D	-1.87376	-0.930068	0.0609635	0.0540158	0.249983	3		S-PrediXcan	ENSG00000152359.14	POC5	-1.91017	-0.140119	0.056112	0.0897986	0.046609	51		EpiXcan	ENSG00000126353.3	CCR7	-1.75574	-0.0242714	0.0791329	0.362054	0.577151	1142		Fusion	SDK1	0.414	blup	0.08	0.00025	2.83396	0.0046
50K	ENSG00000213859.4	KCTD11	1.87289	0.0934059	0.0610834	0.133026	0.0296993	13		S-PrediXcan	ENSG00000100196.10	KDELR3	1.91016	0.162998	0.0561131	0.13191	0.0021792	9		EpiXcan	ENSG00000275784.1	RP5-1125A11.6	-1.75539	-0.0338453	0.0791931	0.169747	5.6e-05	607		Fusion	CCZ1B	0.851	enet	0.49	1.1e-23	-1.0091	0.313
50K	ENSG00000110169.10	HPX	-1.87254	-0.244429	0.0611319	0.0223332	0.718783	2		S-PrediXcan	ENSG00000172661.17	WASHC2C	1.90999	0.0281554	0.0561348	0.642394	3.99387e-16	62		EpiXcan	ENSG00000249379.1	RP1-27K12.4	1.75523	0.281659	0.07922	0.01625	0.542611	1038		Fusion	POMZP3	0.817	enet	0.62	1.5e-33	1.24621	0.213
50K	ENSG00000072134.15	EPN2	-1.87225	-0.178303	0.0611722	0.0957779	0.0865657	8		S-PrediXcan	ENSG00000250889.2	LINC01336	-1.90953	-0.282605	0.0561943	0.0298806	0.495515	4		EpiXcan	ENSG00000279862.1	RP11-423E7.2	-1.75444	-0.0101599	0.0793557	0.789754	0.360127	1284		Fusion	PSPH	0.691	lasso	0.56	1.3e-28	1.90344	0.057
50K	ENSG00000161091.12	MFSD12	-1.87217	-0.111091	0.0611835	0.154257	0.0121275	10		S-PrediXcan	ENSG00000228716.6	DHFR	-1.90914	-0.034647	0.0562436	0.704751	1.0246e-19	119		EpiXcan	ENSG00000184584.12	TMEM173	1.75432	0.0443159	0.0793757	0.218867	0.101553	932		Fusion	TRIM4	0.52	lasso	0.5	2.3e-24	3.52758	0.000419
50K	ENSG00000163161.12	ERCC3	-1.87176	-0.0676492	0.0612397	0.0767855	0.0212237	4		S-PrediXcan	ENSG00000231721.6	LINC-PINT	1.9086	0.214391	0.0563138	0.342157	0.116319	39		EpiXcan	ENSG00000136144.11	RCBTB1	1.75418	0.0322183	0.0794	0.18235	5.49249e-06	721		Fusion	ZC3HAV1L	0.363	lasso	0.025	0.03	0.24424	0.807
50K	ENSG00000226386.1	PARD3-AS1	1.87064	0.04653	0.0613945	0.240302	0.000253426	18		S-PrediXcan	ENSG00000230188.1	RP11-405L18.4	1.90827	0.0235632	0.0563566	0.439505	1.63284e-17	79		EpiXcan	ENSG00000104369.4	JPH1	-1.75415	-0.0747159	0.0794051	0.076761	0.162584	891		Fusion	ZNF117	0.419	bslmm	0.21	2.6e-09	1.55355	0.12
50K	ENSG00000273628.1	RP11-756A22.7	-1.8701	-0.278305	0.06147	0.0138051	0.333562	1		S-PrediXcan	ENSG00000090447.11	TFAP4	-1.90808	-0.29522	0.0563806	0.0694755	0.275629	9		EpiXcan	ENSG00000260273.1	RP11-425D10.10	1.75318	0.0247148	0.0795712	0.239226	3.16884e-08	907		Fusion	STEAP2	0.244	enet	0.1	3.5e-05	0.1074	0.914
50K	ENSG00000164162.12	ANAPC10	-1.86931	-0.205125	0.0615802	0.0399515	0.574024	3		S-PrediXcan	ENSG00000280159.1	CTD-2591A1.1	1.90784	0.0430834	0.0564125	0.533568	0.00238256	90		EpiXcan	ENSG00000273212.1	AC000068.10	-1.75296	-0.0634128	0.0796085	0.176039	0.258536	2431		Fusion	GATAD1	0.247	top1	0.12	6.8e-06	1.886	0.0593
50K	ENSG00000189051.5	RNF222	-1.86897	-0.0751289	0.0616276	0.100186	0.00252051	3		S-PrediXcan	ENSG00000253957.1	IGHV3-22	-1.90741	-0.205526	0.0564679	0.236104	0.0106999	17		EpiXcan	ENSG00000272754.1	AL133245.2	-1.75278	-0.133077	0.07964	0.288	0.110504	1278		Fusion	SVOPL	0.443	bslmm	0.067	0.0008	-1.01074	0.312
50K	ENSG00000163820.14	FYCO1	1.86895	0.0810587	0.0616301	0.139741	0.00826516	10		S-PrediXcan	ENSG00000130764.9	LRRC47	-1.90702	-0.0693125	0.0565185	0.659447	8.23174e-06	81		EpiXcan	ENSG00000227001.3	NBPF2P	-1.7513	-0.0152526	0.0798951	0.66423	8.06878e-20	2872		Fusion	PPP1R9A	0.195	bslmm	0.021	0.04	-0.12986	0.897
50K	ENSG00000196096.3	AC079610.2	1.86888	0.0377132	0.0616397	0.20856	0.00153683	11		S-PrediXcan	ENSG00000213693.4	SEC14L1P1	1.90696	0.0313199	0.0565261	0.679842	0.00455111	129		EpiXcan	ENSG00000265018.6	AGAP12P	-1.75052	-0.0158449	0.0800293	0.680249	9.08078e-06	465		Fusion	COL26A1	0.247	bslmm	0.066	0.00088	0.23236	0.816
50K	ENSG00000104093.13	DMXL2	-1.86857	-0.136793	0.0616828	0.126029	0.0460661	11		S-PrediXcan	ENSG00000064313.11	TAF2	1.90665	0.0796339	0.0565655	0.340014	0.00749143	53		EpiXcan	ENSG00000197299.10	BLM	1.74982	0.133442	0.08015	0.0549358	0.798131	2173		Fusion	LRWD1	0.34	top1	0.3	2.1e-13	-2.93	0.00339
50K	ENSG00000226964.1	RHEBP2	1.86789	0.0408959	0.0617771	0.167815	3.10877e-05	4		S-PrediXcan	ENSG00000276216.1	CH17-373J23.1	1.90614	0.0711683	0.0566325	0.0900867	0.0184886	7		EpiXcan	ENSG00000064652.10	SNX24	1.7497	0.235686	0.0801694	0.0173524	0.0851722	855		Fusion	NAPEPLD	0.492	enet	0.26	1.5e-11	1.09561	0.273
50K	ENSG00000185955.4	C7orf61	-1.86766	-0.105787	0.06181	0.0464696	0.0617118	1		S-PrediXcan	ENSG00000114446.4	IFT57	1.90594	0.138061	0.0566575	0.154913	0.000191244	8		EpiXcan	ENSG00000274892.1	CTB-167G5.7	-1.74869	-0.0680065	0.0803454	0.136829	0.161199	2294		Fusion	DAGLB	0.599	lasso	0.44	8.8e-21	-0.57137	0.568
50K	ENSG00000180263.13	FGD6	1.86746	0.13985	0.0618374	0.132981	0.0465942	8		S-PrediXcan	ENSG00000169964.7	TMEM42	-1.90518	-0.375766	0.0567573	0.0411903	0.737307	6		EpiXcan	ENSG00000139428.11	MMAB	-1.74799	-0.0193456	0.0804657	0.370021	2.20491e-05	1402		Fusion	BMPER	0.138	lasso	0.051	0.0032	-0.37615	0.707
50K	ENSG00000139291.13	TMEM19	-1.86682	-0.240296	0.0619272	0.0330897	0.283276	2		S-PrediXcan	ENSG00000100116.16	GCAT	1.90477	0.0625965	0.0568099	0.425419	0.0963037	70		EpiXcan	ENSG00000203730.2	TEDDM1	-1.74773	-0.158998	0.08051	0.0237887	0.972611	1340		Fusion	INTS4P1	0.471	lasso	0.5	1.5e-24	-2.05067	0.0403
50K	ENSG00000233913.7	RPL10P9	1.8667	0.0331506	0.0619429	0.292628	0.000504891	21		S-PrediXcan	ENSG00000129003.15	VPS13C	1.90415	0.20135	0.0568909	0.0973477	0.559317	19		EpiXcan	ENSG00000231345.3	BEND3P1	1.74644	0.0174902	0.0807342	0.558406	4.09353e-15	623		Fusion	GPER1	0.337	blup	0.074	0.00042	-1.54617	0.122
50K	ENSG00000239883.8	PARGP1	-1.8665	-0.0675268	0.0619718	0.0988511	0.656377	7		S-PrediXcan	ENSG00000254473.1	RP11-522I20.3	1.9036	0.0574308	0.0569618	0.34022	2.66286e-05	35		EpiXcan	ENSG00000107372.12	ZFAND5	1.74605	0.0325146	0.0808025	0.250369	0.520456	466		Fusion	INTS1	0.52	enet	0.48	3.5e-23	-2.2674	0.0234
50K	ENSG00000267287.1	RP11-567M16.1	-1.86594	-0.685043	0.06205	0.0120711	0.0447594	1		S-PrediXcan	ENSG00000279137.1	RP11-205K6.3	-1.90253	-0.314411	0.057102	0.0366627	0.599806	3		EpiXcan	ENSG00000214455.4	RCN1P2	-1.74569	-0.0597435	0.0808646	0.22885	0.136153	1137		Fusion	METTL2B	0.252	top1	0.28	2.6e-12	-0.193	0.847
50K	ENSG00000235290.1	HLA-W	-1.86586	-0.0438824	0.0620616	0.240891	0.0400203	28		S-PrediXcan	ENSG00000270806.1	C17orf50	-1.90155	-0.205177	0.0572305	0.0340223	0.680394	5		EpiXcan	ENSG00000112541.13	PDE10A	1.74566	0.143146	0.08087	0.0271565	0.665753	822		Fusion	WBSCR27	0.724	lasso	0.76	7.4e-48	-2.16248	0.0306
50K	ENSG00000113648.16	H2AFY	1.86566	0.357015	0.0620889	0.037248	0.812706	3		S-PrediXcan	ENSG00000067113.16	PLPP1	1.90071	0.190862	0.0573403	0.15038	0.160512	16		EpiXcan	ENSG00000272440.1	RP11-379F4.6	1.74521	0.0268646	0.0809487	0.239801	0.0595979	816		Fusion	ZSCAN21	0.355	bslmm	0.11	1.7e-05	-0.98246	0.326
50K	ENSG00000250031.1	RP11-114M5.1	-1.86494	-0.376522	0.06219	0.0180681	0.906344	1		S-PrediXcan	ENSG00000160097.16	FNDC5	-1.90001	-0.323333	0.0574325	0.0435109	0.782513	5		EpiXcan	ENSG00000150630.3	VEGFC	-1.74444	-0.0438051	0.0810829	0.226539	0.56464	428		Fusion	POLR2J3	0.31	lasso	0.14	1e-06	-3.30977	0.000934
50K	ENSG00000152926.14	ZNF117	1.8646	0.0863848	0.0622377	0.118255	0.0133614	8		S-PrediXcan	ENSG00000272911.1	RP11-74E22.6	1.89981	0.0480564	0.0574583	0.273006	0.00431556	30		EpiXcan	ENSG00000279159.1	RP3-394A18.1	1.74443	0.0156067	0.0810833	0.416757	6.03754e-11	1504		Fusion	SPDYE5	0.285	top1	0.23	3.3e-10	-1.875	0.0608
50K	ENSG00000242267.6	SKINT1L	1.86406	0.0748407	0.0623137	0.0969274	0.313269	7		S-PrediXcan	ENSG00000186715.10	MST1L	1.89957	0.0335208	0.0574895	0.483649	2.52447e-15	49		EpiXcan	ENSG00000117410.13	ATP6V0B	1.74325	0.0202961	0.0812895	0.281554	0.0953846	1588		Fusion	OR2A20P	0.486	enet	0.24	1.2e-10	3.04716	0.00231
50K	ENSG00000135541.20	AHI1	-1.86391	-0.0529246	0.062335	0.25578	2.73555e-07	8		S-PrediXcan	ENSG00000260233.3	SSSCA1-AS1	1.89859	0.412235	0.0576181	0.0883566	0.840386	8		EpiXcan	ENSG00000152804.10	HHEX	-1.74182	-0.0760862	0.0815401	0.16899	0.00490557	897		Fusion	ARMC10	0.424	top1	0.27	6.8e-12	-3.463	0.000534
50K	ENSG00000213445.9	SIPA1	-1.86375	-0.0578684	0.0623565	0.237448	0.00716489	17		S-PrediXcan	ENSG00000113296.14	THBS4	1.89691	0.0771019	0.0578395	0.289664	0.0513064	37		EpiXcan	ENSG00000111801.15	BTN3A3	1.74149	0.0189623	0.0815969	0.540475	0.0140492	1375		Fusion	RASA4B	0.401	blup	0.14	1.8e-06	0.76105	0.447
50K	ENSG00000243562.3	RN7SL838P	-1.86348	-0.144673	0.0623952	0.053369	0.581853	7		S-PrediXcan	ENSG00000143156.13	NME7	1.89667	0.0449696	0.0578712	0.354116	7.30424e-11	28		EpiXcan	ENSG00000261625.1	RP11-554A11.4	1.74129	0.0272973	0.0816328	0.292469	0.0240372	2845		Fusion	ATP6V0E2	0.368	enet	0.28	2.5e-12	0.4468	0.655
50K	ENSG00000149554.12	CHEK1	1.86209	0.0816964	0.0625905	0.0903091	0.0347065	7		S-PrediXcan	ENSG00000162769.12	FLVCR1	-1.89558	-0.0721292	0.0580154	0.388861	0.0189193	51		EpiXcan	ENSG00000158717.10	RNF166	1.74102	0.0264055	0.0816798	0.368958	0.0514163	7245		Fusion	ZNF680	0.131	blup	0.06	0.0014	1.20473	0.228
50K	ENSG00000137944.17	KYAT3	-1.86145	-0.18414	0.06268	0.0244554	0.640847	1		S-PrediXcan	ENSG00000164047.4	CAMP	1.89412	0.0453935	0.0582091	0.17435	0.00234768	11		EpiXcan	ENSG00000176927.15	EFCAB5	-1.74082	-0.0726524	0.0817144	0.0776351	0.740143	699		Fusion	THAP5	0.241	top1	0.17	6.4e-08	-1.557	0.119
50K	ENSG00000213171.2	LINGO4	-1.86144	-0.0853006	0.0626823	0.147194	0.0581014	12		S-PrediXcan	ENSG00000117280.12	RAB29	1.89393	0.0289007	0.0582342	0.555791	1.37304e-10	58		EpiXcan	ENSG00000066056.13	TIE1	1.74075	0.0816242	0.0817269	0.0868665	0.251599	1563		Fusion	ZFAND2A	0.57	top1	0.38	2e-17	-1.215	0.224
50K	ENSG00000243885.1	RP11-278L15.2	-1.86114	-0.141367	0.0627243	0.0998601	0.00194678	3		S-PrediXcan	ENSG00000123965.13	PMS2P5	-1.89335	-0.0263576	0.0583107	0.670057	1.11002e-16	65		EpiXcan	ENSG00000247572.7	CKMT2-AS1	-1.74073	-0.0106131	0.0817303	0.823662	4.02045e-29	825		Fusion	ZNF713	0.374	enet	0.24	1.5e-10	0.50946	0.61
50K	ENSG00000234327.7	AC012146.7	1.85951	0.0586773	0.0629549	0.118903	0.000402536	7		S-PrediXcan	ENSG00000146828.17	SLC12A9	1.89261	0.74521	0.05841	0.0366877	0.651683	1		EpiXcan	ENSG00000241127.7	YAE1D1	1.74042	0.0570414	0.0817847	0.111537	0.8148	447		Fusion	TRIM73	0.296	bslmm	0.17	1.3e-07	2.19899	0.0279
50K	ENSG00000189377.8	CXCL17	-1.8586	-0.161546	0.0630842	0.0859737	0.0189514	4		S-PrediXcan	ENSG00000248487.8	ABHD14A	-1.89234	-0.0231586	0.058446	0.380989	0.000168038	50		EpiXcan	ENSG00000156113.22	KCNMA1	1.73933	0.0750257	0.0819769	0.196192	0.846413	1250		Fusion	LINC00174	0.149	enet	0.057	0.0018	0.67096	0.502
[truncated: 32,385 more rows]
