# Supplementary material for: Integrating transcription factor occupancy with transcriptome-wide association analysis identifies susceptibility genes in human cancers
Source: Nat Commun. 2022 Nov 19;13:7118. doi: 10.1038/s41467-022-34888-0 (PMC9675749; doi:10.1038/s41467-022-34888-0)
Supplement: Supplementary file 6 — Supplementary Data 4 [file 41467_2022_34888_MOESM6_ESM.xlsx]

## Sheet: Supp_Data4
Supplementary Data 4. Prostate cancer association results for genes identified from S-PrediXcan, EpiXcan, Fusion and sTF-TWAS conducted for each set of variants selected from STFCREs. The P-values are the raw P-values from the Z score test from TWAS (two-sided).
Model Type	Gene	Gene name	Z score	Effect size	P-value	pred_perf_r2	pred_perf_pval	n_snps_in_model		Model Type	gene	gene_name	zscore	effect_size	pvalue	pred_perf_r2	pred_perf_pval	n_snps_in_model		Model Type	gene	gene_name	zscore	effect_size	pvalue	pred_perf_r2	pred_perf_pval	n_snps_in_model		Model Type	ID	HSQ	MODEL	MODELCV.R2	MODELCV.PV	TWAS.Z	TWAS.P
50K	ENSG00000213071.11	LPAL2	-21.2346	-1.21717	4.57544e-100	0.0945661	0.00107151	5		S-PrediXcan	ENSG00000180535.3	BHLHA15	-10.4074	-3.31519	2.29457e-25	0.0346518	0.651922	4		EpiXcan	ENSG00000146477.5	SLC22A3	-26.0432	-0.542698	1.60452e-149	0.217137	5.30455e-06	510		Fusion	C1orf112	0.3109	bslmm	0.12	7e-08	0.52567	0.599
50K	ENSG00000206910.1	SNORA29	-15.9001	-0.900667	6.32336e-57	0.0763518	0.16548	11		S-PrediXcan	ENSG00000213071.11	LPAL2	-9.61217	-1.12866	7.1034e-22	0.100125	0.463214	17		EpiXcan	ENSG00000260895.1	RP11-554A11.7	12.5054	1.75303	6.97613e-36	0.0206812	0.995323	451		Fusion	ST7L	0.2278	enet	0.19	3.7e-12	-0.0145	0.988
50K	ENSG00000253438.2	PCAT1	-11.5612	-1.2845	6.47711e-31	0.0414554	0.388	5		S-PrediXcan	ENSG00000253508.1	RP1-170O19.14	-7.14834	-4.07637	8.78326e-13	0.0135431	0.0499695	2		EpiXcan	ENSG00000213071.11	LPAL2	-10.7933	-0.135908	3.70313e-27	0.326757	0.111618	515		Fusion	CDK11A	0.2549	enet	0.45	8e-31	-0.70004	0.484
50K	ENSG00000106049.8	HIBADH	11.5101	1.46807	1.17311e-30	0.0716718	0.418926	9		S-PrediXcan	ENSG00000280055.1	TMEM75	7.01248	0.562823	2.34125e-12	0.132903	0.694114	23		EpiXcan	ENSG00000198625.12	MDM4	7.94922	0.322711	1.87695e-15	0.0797334	0.00536896	534		Fusion	CLCA4	0.1383	top1	0.0024	0.22	1.216	0.224
50K	ENSG00000205356.9	TECPR1	-10.9996	-1.63103	3.84026e-28	0.06681	0.308361	8		S-PrediXcan	ENSG00000167641.10	PPP1R14A	6.90813	0.423903	4.91085e-12	0.315789	2.27134e-10	38		EpiXcan	ENSG00000234753.5	FOXP4-AS1	-7.25889	-0.251911	3.90265e-13	0.150595	0.000833198	690		Fusion	DEPDC1	0.3046	enet	0.24	6.2e-15	0.80253	0.422
50K	ENSG00000180535.3	BHLHA15	-9.55487	-1.29764	1.23743e-21	0.0679259	0.0764955	6		S-PrediXcan	ENSG00000207554.1	MIR647	6.14019	0.887586	8.24217e-10	0.0275334	0.833736	4		EpiXcan	ENSG00000162341.16	TPCN2	-6.67759	-0.146011	2.42908e-11	0.248526	1.50242e-05	479		Fusion	PQLC2	0.3755	lasso	0.12	7e-08	-0.40988	0.682
50K	ENSG00000249859.9	PVT1	-9.39694	-1.09761	5.61712e-21	0.143356	0.0491946	20		S-PrediXcan	ENSG00000112499.12	SLC22A2	-6.08017	-0.251092	1.20054e-09	0.202687	2.43389e-06	50		EpiXcan	ENSG00000184058.12	TBX1	-6.49662	-0.0941996	8.21434e-11	0.287413	4.91941e-12	532		Fusion	TRIT1	0.2024	lasso	0.16	5.3e-10	0.57426	0.566
50K	ENSG00000138696.10	BMPR1B	-8.77327	-0.698979	1.73556e-18	0.14019	3.18552e-06	4		S-PrediXcan	ENSG00000138696.10	BMPR1B	-6.00907	-0.715982	1.86592e-09	0.114964	0.000126088	9		EpiXcan	ENSG00000258366.7	RTEL1	-6.34419	-0.407673	2.23602e-10	0.0782824	0.367681	625		Fusion	H6PD	0.4471	lasso	0.25	1.4e-15	-1.19837	0.231
50K	ENSG00000226622.5	AC092155.4	8.68381	0.37383	3.82728e-18	0.110097	0.0729987	13		S-PrediXcan	ENSG00000198625.12	MDM4	-5.41376	-0.784286	6.17165e-08	0.0765399	0.159641	9		EpiXcan	ENSG00000184012.11	TMPRSS2	-6.26443	-0.134682	3.74187e-10	0.219199	8.58989e-08	965		Fusion	SDCCAG8	0.5107	bslmm	0.27	1.2e-16	-0.43064	0.667
50K	ENSG00000083937.8	CHMP2B	-8.45975	-0.623397	2.67947e-17	0.121384	0.000371595	11		S-PrediXcan	ENSG00000136854.19	STXBP1	-5.15238	-1.80519	2.572e-07	0.0267441	0.293385	1		EpiXcan	ENSG00000115761.15	NOL10	6.10531	0.812234	1.026e-09	0.0202184	0.56179	684		Fusion	MSH4	0.5673	lasso	0.38	1e-24	0.24329	0.808
50K	ENSG00000147457.13	CHMP7	8.43506	1.01137	3.3103e-17	0.0829086	0.0965347	9		S-PrediXcan	ENSG00000234753.5	FOXP4-AS1	4.84024	1.18545	1.29685e-06	0.0197657	0.224937	5		EpiXcan	ENSG00000243509.4	TNFRSF6B	-5.94604	-1.33815	2.747e-09	0.0112089	0.234198	607		Fusion	LAMC2	0.1932	bslmm	0.05	0.00048	-0.23099	0.817
50K	ENSG00000152256.13	PDK1	-7.62855	-3.19443	2.374e-14	0.0107564	0.0545554	1		S-PrediXcan	ENSG00000224389.8	C4B	4.74476	0.61256	2.08753e-06	0.0874897	0.606177	15		EpiXcan	ENSG00000120437.8	ACAT2	-5.64143	-0.567125	1.68641e-08	0.0438285	0.179046	440		Fusion	CROCC	0.2153	enet	0.12	4.1e-08	-0.34161	0.733
50K	ENSG00000234753.5	FOXP4-AS1	-7.47959	-0.394056	7.45527e-14	0.0914763	0.00135046	5		S-PrediXcan	ENSG00000242578.1	RP11-469J4.3	-4.61805	-0.102505	3.87365e-06	0.303077	1.66315e-08	32		EpiXcan	ENSG00000207392.1	SNORA20	5.53417	0.226081	3.12699e-08	0.0775676	0.612368	437		Fusion	PIGV	0.1409	bslmm	0.078	1.4e-05	0.40201	0.688
50K	ENSG00000134013.15	LOXL2	-7.20604	-1.6013	5.76019e-13	0.0294897	0.971582	4		S-PrediXcan	ENSG00000268906.1	CTC-518B2.9	-4.61556	-0.214513	3.92041e-06	0.225737	8.3488e-06	51		EpiXcan	ENSG00000099331.13	MYO9B	-5.44532	-0.263213	5.17136e-08	0.071828	0.104928	500		Fusion	TIE1	0.1056	top1	0.037	0.0023	3.045	0.00233
50K	ENSG00000213073.4	RP11-288H12.3	-7.10629	-0.224156	1.192e-12	0.170519	0.00149022	20		S-PrediXcan	ENSG00000158636.16	EMSY	-4.56904	-0.327129	4.89974e-06	0.14022	0.000369178	16		EpiXcan	ENSG00000239828.6	RP11-446H18.5	-5.43082	-0.624301	5.60941e-08	0.0224518	0.700036	528		Fusion	ZMYND12	0.1179	lasso	0.07	3.9e-05	0.44537	0.656
50K	ENSG00000241370.5	RPP21	6.80352	0.189561	1.02093e-11	0.371943	0.000133932	53		S-PrediXcan	ENSG00000158615.8	PPP1R15B	4.54218	0.705476	5.5676e-06	0.0789991	0.0663717	15		EpiXcan	ENSG00000167641.10	PPP1R14A	-5.23449	-0.148472	1.65442e-07	0.152323	0.000965512	509		Fusion	EVI5	0.1978	bslmm	0.097	1.4e-06	-0.10619	0.915
50K	ENSG00000184058.12	TBX1	-6.75439	-0.113752	1.43438e-11	0.289048	1.17141e-16	6		S-PrediXcan	ENSG00000235574.1	AC073150.6	-4.51262	-0.971286	6.40321e-06	0.0200584	0.200646	2		EpiXcan	ENSG00000064835.10	POU1F1	-5.22694	-0.541536	1.72342e-07	0.0244614	0.966137	281		Fusion	NUCKS1	0.2536	top1	0.13	2.7e-08	-5.887	3.93e-09
50K	ENSG00000257594.3	GALNT4	6.7201	1.90202	1.816e-11	0.0113704	0.300817	1		S-PrediXcan	ENSG00000160753.15	RUSC1	-4.40593	-1.288	1.05329e-05	0.0200387	0.38579	6		EpiXcan	ENSG00000155875.13	SAXO1	5.20694	0.422875	1.91983e-07	0.0176628	0.674855	1015		Fusion	EPHA8	0.3034	blup	0.022	0.015	0.04776	0.962
50K	ENSG00000155875.13	SAXO1	-6.61319	-0.43155	3.76122e-11	0.0594729	0.0286887	3		S-PrediXcan	ENSG00000137673.8	MMP7	4.36728	0.140706	1.25806e-05	0.366225	1.09723e-10	50		EpiXcan	ENSG00000136854.19	STXBP1	-5.17779	-0.207474	2.24529e-07	0.0890809	0.00445919	452		Fusion	FMO4	0.3164	bslmm	0.16	3.4e-10	0.10997	0.912
50K	ENSG00000169764.15	UGP2	6.48717	1.92743	8.74636e-11	0.0204598	0.380665	4		S-PrediXcan	ENSG00000246582.2	RP11-1149O23.3	4.35462	0.263895	1.33295e-05	0.155298	0.00168561	15		EpiXcan	ENSG00000179348.11	GATA2	5.15363	0.220871	2.55494e-07	0.107754	0.392879	611		Fusion	ACTN2	0.3202	top1	0.21	3e-13	0.559	0.576
50K	ENSG00000158636.16	EMSY	-6.45279	-0.428512	1.09808e-10	0.0807407	0.000631511	3		S-PrediXcan	ENSG00000184012.11	TMPRSS2	-4.33711	-0.342188	1.44367e-05	0.311578	9.29629e-13	22		EpiXcan	ENSG00000213463.4	SYNJ2BP	5.11479	0.310687	3.14084e-07	0.0494972	0.0108074	861		Fusion	CAPZB	0.2434	top1	0.15	2.4e-09	-0.739	0.46
50K	ENSG00000138111.14	MFSD13A	6.39154	0.0960995	1.64222e-10	0.411478	7.92926e-21	13		S-PrediXcan	ENSG00000243509.4	TNFRSF6B	-4.29843	-0.211772	1.72016e-05	0.396908	0.00189513	78		EpiXcan	ENSG00000146457.14	WTAP	5.08469	0.0642725	3.68234e-07	0.43824	3.05725e-10	445		Fusion	KCNK2	0.1707	blup	0.071	3.5e-05	0.04687	0.963
50K	ENSG00000087302.8	C14orf166	6.38209	1.4464	1.74687e-10	0.037687	0.19956	2		S-PrediXcan	ENSG00000252743.1	RNU6-850P	4.23034	0.319574	2.33343e-05	0.0614759	0.00662329	3		EpiXcan	ENSG00000014257.15	ACPP	-4.98668	-0.135635	6.14249e-07	0.13469	0.000119487	1232		Fusion	PPIE	0.8839	enet	0.69	4.1e-58	-0.03607	0.971
50K	ENSG00000184012.11	TMPRSS2	-6.21718	-0.454178	5.06161e-10	0.256348	3.05614e-11	11		S-PrediXcan	ENSG00000237080.2	EHMT2-AS1	-4.18985	-0.413232	2.79142e-05	0.0986229	0.146955	10		EpiXcan	ENSG00000100294.12	MCAT	4.94389	0.300258	7.65772e-07	0.0646989	0.444653	480		Fusion	OVGP1	0.365	bslmm	0.11	1.6e-07	-0.05861	0.953
50K	ENSG00000167695.14	FAM57A	-6.13428	-0.196061	8.5547e-10	0.407929	1.7457e-08	41		S-PrediXcan	ENSG00000115486.11	GGCX	-4.16119	-0.133991	3.16587e-05	0.196804	1.53586e-09	14		EpiXcan	ENSG00000168772.10	CXXC4	4.87849	0.23865	1.06903e-06	0.0805444	0.158952	217		Fusion	EPS15	0.2246	top1	0.13	3.2e-08	-1.355	0.175
50K	ENSG00000115486.11	GGCX	6.11371	0.162612	9.73383e-10	0.226697	1.2489e-09	11		S-PrediXcan	ENSG00000137166.14	FOXP4	4.09758	0.380495	4.17484e-05	0.160446	0.332171	26		EpiXcan	ENSG00000175792.11	RUVBL1	4.87745	0.116927	1.07464e-06	0.155274	5.26146e-06	682		Fusion	ORC1	0.1111	enet	0.046	0.00081	1.04034	0.298
50K	ENSG00000269609.5	RPARP-AS1	6.00552	0.483887	1.90714e-09	0.144511	7.52241e-07	5		S-PrediXcan	ENSG00000125998.7	FAM83C	4.04483	0.179581	5.23603e-05	0.271268	3.52601e-05	41		EpiXcan	ENSG00000119537.15	KDSR	4.86859	0.888861	1.124e-06	0.0164944	0.935939	362		Fusion	ASAP3	0.1409	blup	0.023	0.013	-0.11241	0.91
50K	ENSG00000164713.9	BRI3	5.97948	0.561819	2.23853e-09	0.0640473	0.883201	8		S-PrediXcan	ENSG00000270067.1	CTC-487M23.5	-4.03071	-0.641591	5.5608e-05	0.13655	0.364376	25		EpiXcan	ENSG00000237781.3	RP11-54A4.2	-4.85499	-0.0539905	1.20394e-06	0.539662	2.43585e-06	427		Fusion	PABPC4	0.2292	enet	0.17	1.1e-10	0.77519	0.438
50K	ENSG00000240053.8	LY6G5B	5.81569	0.158771	6.03855e-09	0.360449	2.46943e-13	29		S-PrediXcan	ENSG00000279200.1	RP11-524F11.3	-4.00297	-0.878769	6.25527e-05	0.0713211	0.716813	13		EpiXcan	ENSG00000139624.12	CERS5	-4.81943	-0.112982	1.4397e-06	0.176515	0.000166581	516		Fusion	CDC7	0.2051	top1	0.11	1.9e-07	-0.703	0.482
50K	ENSG00000283913.1	RP11-479O17.12	5.78993	0.660634	7.04152e-09	0.040209	0.907039	3		S-PrediXcan	ENSG00000266412.5	NCOA4	-3.9916	-0.874357	6.56297e-05	0.0758528	0.729694	9		EpiXcan	ENSG00000115468.11	EFHD1	-4.6934	-0.117974	2.687e-06	0.138481	3.09395e-08	420		Fusion	MORN1	0.542	top1	0.32	3.3e-20	-1.296	0.195
50K	ENSG00000223843.4	EFCAB6-AS1	5.73493	0.0601651	9.75527e-09	0.243257	0.00037164	29		S-PrediXcan	ENSG00000178982.9	EIF3K	-3.95582	-1.86546	7.62732e-05	0.0210511	0.276017	3		EpiXcan	ENSG00000272236.1	XXbac-BPG170G13.32	-4.57422	-0.0588578	4.77996e-06	0.339706	8.52449e-13	1857		Fusion	GPX7	0.6177	enet	0.47	1.7e-32	-0.34835	0.728
50K	ENSG00000268906.1	CTC-518B2.9	-5.71237	-0.414123	1.11412e-08	0.084473	0.0395537	9		S-PrediXcan	ENSG00000178033.5	FAM26E	3.9525	2.82934	7.73387e-05	0.0131229	0.250938	2		EpiXcan	ENSG00000264207.1	RP11-196G18.23	4.51928	0.551713	6.20489e-06	0.0342413	0.675874	295		Fusion	RALGPS2	0.1533	blup	0.014	0.041	0.19333	0.847
50K	ENSG00000233547.1	RP11-57H14.2	5.5867	0.154034	2.31423e-08	0.124396	1.35594e-06	4		S-PrediXcan	ENSG00000231852.6	CYP21A2	-3.92205	-0.10788	8.77974e-05	0.392025	4.80074e-07	81		EpiXcan	ENSG00000137673.8	MMP7	4.49655	0.0823983	6.90653e-06	0.271093	2.77653e-07	969		Fusion	CEP104	0.45	lasso	0.29	6.1e-18	0.02138	0.983
50K	ENSG00000182168.14	UNC5C	-5.39901	-0.372413	6.70083e-08	0.0908935	0.00248426	5		S-PrediXcan	ENSG00000227939.1	RPL3P2	-3.87353	-0.314563	0.00010727	0.0893519	0.717637	16		EpiXcan	ENSG00000155749.12	ALS2CR12	-4.47032	-0.101633	7.81031e-06	0.185873	4.82106e-05	458		Fusion	FAM20B	0.2363	bslmm	0.14	7.1e-09	-0.03245	0.974
50K	ENSG00000115761.15	NOL10	5.38722	0.622747	7.15551e-08	0.0592935	0.339532	7		S-PrediXcan	ENSG00000259935.1	RP11-519C12.1	3.84294	1.15945	0.000121567	0.0130294	0.383685	3		EpiXcan	ENSG00000237927.1	RP3-393E18.2	4.43716	0.105731	9.11522e-06	0.408298	8.07736e-07	446		Fusion	TCEANC2	0.3956	lasso	0.35	1.7e-22	0.36039	0.719
50K	ENSG00000272597.1	RP11-446H18.6	-5.36791	-0.63255	7.96543e-08	0.0337199	0.64051	2		S-PrediXcan	ENSG00000137312.14	FLOT1	3.83503	0.187421	0.000125549	0.182465	2.99702e-08	9		EpiXcan	ENSG00000223374.1	AC005104.3	-4.39713	-0.107425	1.0969e-05	0.195001	0.000914563	581		Fusion	WRAP73	0.5236	bslmm	0.31	1.3e-19	0.01377	0.989
50K	ENSG00000186897.4	C1QL4	5.28199	0.118376	1.27788e-07	0.279274	1.14825e-06	22		S-PrediXcan	ENSG00000168890.13	TMEM150A	3.83405	0.646772	0.000126049	0.0659305	0.867763	12		EpiXcan	ENSG00000105672.14	ETV2	4.38598	0.130767	1.15465e-05	0.139134	0.000290845	667		Fusion	PARK7	0.1566	top1	0.036	0.0027	1.48	0.139
50K	ENSG00000213719.8	CLIC1	5.25542	0.894628	1.47691e-07	0.0356934	0.501421	4		S-PrediXcan	ENSG00000106003.12	LFNG	3.76496	1.50436	0.000166579	0.0223237	0.504526	2		EpiXcan	ENSG00000105738.10	SIPA1L3	-4.3682	-0.121595	1.25273e-05	0.144592	0.000609079	656		Fusion	TNNI3K	0.4521	lasso	0.37	1.2e-23	-0.18906	0.85
50K	ENSG00000269918.1	AF131215.9	-5.25515	-0.382406	1.47903e-07	0.252899	2.11685e-10	13		S-PrediXcan	ENSG00000231995.2	RP11-111F5.2	-3.72242	-0.0625579	0.000197325	0.195077	0.00187271	28		EpiXcan	ENSG00000214954.8	LRRC69	-4.36495	-0.271147	1.27151e-05	0.0477413	0.246684	332		Fusion	CFHR3	0.2412	top1	0.19	6.3e-12	0.415	0.678
50K	ENSG00000272950.1	RP11-307C18.1	5.2501	0.156218	1.52019e-07	0.144875	7.6015e-07	5		S-PrediXcan	ENSG00000258017.1	RP11-386G11.10	3.68806	0.0809407	0.000225971	0.220053	1.03715e-09	35		EpiXcan	ENSG00000080345.17	RIF1	-4.29936	-0.154744	1.71294e-05	0.0985741	0.000221535	438		Fusion	CRYZ	0.4575	bslmm	0.34	1.1e-21	-0.15379	0.878
50K	ENSG00000072858.10	SIDT1	5.2058	0.443637	1.93165e-07	0.096499	0.101888	11		S-PrediXcan	ENSG00000238793.1	SNORD124	-3.66021	-0.339263	0.000252011	0.0464404	0.117711	3		EpiXcan	ENSG00000255561.6	FDXACB1	-4.28811	-0.175644	1.802e-05	0.0990124	0.347811	799		Fusion	WARS2	0.5111	bslmm	0.48	5.2e-33	0.608	0.543
50K	ENSG00000152601.17	MBNL1	-5.20556	-0.513229	1.93408e-07	0.0966564	0.000827692	5		S-PrediXcan	ENSG00000163812.13	ZDHHC3	-3.62811	-1.55079	0.0002855	0.0179054	0.944795	1		EpiXcan	ENSG00000277619.1	CTC-276P9.4	-4.26044	-0.730755	2.04025e-05	0.0135706	0.66777	540		Fusion	RP11-268J15.5	0.1235	top1	0.13	1.1e-08	0.512	0.609
50K	ENSG00000279670.1	RP11-70L8.5	5.14659	0.343811	2.65261e-07	0.0483877	0.350789	4		S-PrediXcan	ENSG00000241218.1	RP11-446H18.1	3.60497	0.174706	0.000312184	0.200868	0.0796314	33		EpiXcan	ENSG00000143951.15	WDPCP	4.24122	0.110686	2.22307e-05	0.184511	0.00495468	327		Fusion	OSCP1	0.2041	top1	0.094	1.9e-06	-1.292	0.196
50K	ENSG00000088305.18	DNMT3B	-5.13245	-0.542317	2.86e-07	0.0409712	0.0293683	1		S-PrediXcan	ENSG00000128438.10	TBC1D27	-3.59096	-0.984246	0.000329464	0.0291146	0.441261	9		EpiXcan	ENSG00000188227.12	ZNF793	-4.22846	-0.536238	2.353e-05	0.0165908	0.955997	609		Fusion	GNPAT	0.2318	blup	0.03	0.0054	-0.24593	0.806
50K	ENSG00000169435.13	RASSF6	-5.11018	-0.744254	3.2186e-07	0.04563	0.66898	9		S-PrediXcan	ENSG00000136631.12	VPS45	-3.5787	-0.610172	0.000345301	0.0433668	0.638608	8		EpiXcan	ENSG00000213186.7	TRIM59	4.22765	0.251389	2.3615e-05	0.0416468	0.0810842	899		Fusion	LGALS8	0.2548	lasso	0.19	1.3e-11	2.00164	0.0453
50K	ENSG00000143951.15	WDPCP	-5.09785	-0.229681	3.43528e-07	0.112606	0.00355281	13		S-PrediXcan	ENSG00000204528.3	PSORS1C3	-3.56136	-0.038292	0.000368935	0.733983	2.11886e-43	92		EpiXcan	ENSG00000212993.4	POU5F1B	4.22005	0.154729	2.44251e-05	0.0707518	0.0214963	1132		Fusion	MYCL	0.1699	top1	0.15	1.4e-09	0.25	0.803
50K	ENSG00000003400.14	CASP10	5.08332	0.0999174	3.70896e-07	0.39592	7.33008e-09	40		S-PrediXcan	ENSG00000213927.3	CCL27	-3.55105	-0.55545	0.0003837	0.0260706	0.811692	1		EpiXcan	ENSG00000182208.13	MOB2	4.16163	0.189191	3.15986e-05	0.0568431	0.00116317	579		Fusion	ACADM	0.207	enet	0.067	6.2e-05	0.20718	0.836
50K	ENSG00000271581.1	XXbac-BPG248L24.12	-5.05548	-0.0867524	4.29306e-07	0.416456	4.9746e-10	45		S-PrediXcan	ENSG00000145348.16	TBCK	3.4845	0.671521	0.000493061	0.0954236	0.821723	14		EpiXcan	ENSG00000167645.16	YIF1B	4.15803	0.209849	3.21007e-05	0.0595843	0.640276	508		Fusion	ZNHIT6	0.5235	blup	0.31	1.2e-19	-0.06856	0.945
50K	ENSG00000101210.10	EEF1A2	5.03009	0.166564	4.90257e-07	0.18418	0.00199215	23		S-PrediXcan	ENSG00000134285.10	FKBP11	-3.47249	0.0591008	0.000515656	0.226621	0.00209706	27		EpiXcan	ENSG00000240219.1	RP11-430C7.5	-4.11354	-0.166176	3.89633e-05	0.109455	0.0399897	562		Fusion	GBP3	0.6191	bslmm	0.6	7.8e-46	-1.1735	0.241
50K	ENSG00000107882.11	SUFU	5.00887	1.22892	5.475e-07	0.0259108	0.431898	2		S-PrediXcan	ENSG00000280061.1	CTD-2001J20.1	3.46478	0.340744	0.000530667	0.103538	0.624994	10		EpiXcan	ENSG00000110906.12	KCTD10	4.08931	0.138984	4.32657e-05	0.111163	3.22374e-05	404		Fusion	PINK1-AS	0.3901	enet	0.2	2.3e-12	-0.03627	0.971
50K	ENSG00000224468.3	RP11-181K3.4	-5.00669	-0.272906	5.53744e-07	0.0806216	0.0120691	9		S-PrediXcan	ENSG00000227835.8	CARM1P1	3.45001	0.0663913	0.000560566	0.433857	9.09403e-22	25		EpiXcan	ENSG00000248905.8	FMN1	-4.07363	-0.793516	4.62861e-05	0.0120691	0.613627	1092		Fusion	RAB29	0.3071	lasso	0.2	1.3e-12	5.25192	1.51e-07
50K	ENSG00000207554.1	MIR647	-4.98597	-0.276234	6.16505e-07	0.0849076	0.102886	10		S-PrediXcan	ENSG00000198945.7	L3MBTL3	3.43412	0.0522593	0.00059449	0.453457	2.0566e-28	11		EpiXcan	ENSG00000003400.14	CASP10	4.05094	0.227408	5.1012e-05	0.0761545	0.17728	458		Fusion	ARTN	0.1925	bslmm	0.011	0.061	-0.55485	0.579
50K	ENSG00000160216.18	AGPAT3	4.96555	0.484744	6.85069e-07	0.0559749	0.203538	4		S-PrediXcan	ENSG00000198837.9	DENND4B	-3.42713	-0.334213	0.000609993	0.127683	1.56918e-05	8		EpiXcan	ENSG00000234902.6	AC007879.2	-4.03045	-0.681941	5.567e-05	0.0162209	0.383756	503		Fusion	ATP6V0B	0.1432	lasso	0.094	2.1e-06	0.78084	0.435
50K	ENSG00000184860.9	SDR42E1	4.95315	0.826728	7.30225e-07	0.0641944	0.0459095	4		S-PrediXcan	ENSG00000279873.2	LINC01126	3.4249	0.230972	0.000615023	0.116348	0.0183927	17		EpiXcan	ENSG00000227835.8	CARM1P1	4.02728	0.0576371	5.64262e-05	0.387596	9.1824e-15	1036		Fusion	FAAH	0.1812	bslmm	0.028	0.0069	-0.0151	0.988
50K	ENSG00000260583.1	AP000223.42	-4.93277	-0.19758	8.10699e-07	0.0993103	0.0279223	15		S-PrediXcan	ENSG00000169764.15	UGP2	-3.41597	-1.24115	0.000635564	0.0253638	0.632143	3		EpiXcan	ENSG00000130856.15	ZNF236	-4.01728	-0.838374	5.88732e-05	0.0158643	0.78041	750		Fusion	TMED5	0.1642	lasso	0.091	3.1e-06	-0.9787	0.328
50K	ENSG00000146457.14	WTAP	4.89741	0.168507	9.71095e-07	0.279388	4.20761e-12	15		S-PrediXcan	ENSG00000112473.17	SLC39A7	-3.41524	-0.906206	0.000637255	0.0578855	0.650142	14		EpiXcan	ENSG00000254990.5	RP11-108O10.2	3.99006	0.26074	6.60574e-05	0.053306	0.852342	781		Fusion	SERPINC1	0.1737	top1	0.13	1.1e-08	0.851	0.395
50K	ENSG00000271614.1	ATP2B1-AS1	4.85375	0.267739	1.21149e-06	0.104496	0.0583864	11		S-PrediXcan	ENSG00000279071.1	RP11-83B20.3	3.40301	0.632805	0.000666478	0.0466962	0.566218	6		EpiXcan	ENSG00000269609.5	RPARP-AS1	3.98116	0.0758877	6.85791e-05	0.198819	2.10807e-06	436		Fusion	RCAN3	0.2143	enet	0.02	0.019	0.20194	0.84
50K	ENSG00000164651.16	SP8	4.81703	0.394156	1.4571e-06	0.0705318	0.149316	7		S-PrediXcan	ENSG00000117281.15	CD160	-3.39632	-0.575516	0.000682994	0.0156555	0.226017	3		EpiXcan	ENSG00000120055.7	C10orf95	3.93729	0.224601	8.2408e-05	0.0539349	0.388024	435		Fusion	MTFR1L	0.262	enet	0.12	4.5e-08	0.77813	0.436
50K	ENSG00000274928.6	KRT89P	-4.78306	-0.202588	1.72651e-06	0.116541	0.0129357	15		S-PrediXcan	ENSG00000184992.10	BRI3BP	-3.38597	-0.439563	0.000709272	0.114381	0.858478	18		EpiXcan	ENSG00000136878.12	USP20	-3.9126	-0.191995	9.13088e-05	0.0760581	0.0658544	499		Fusion	RPA2	0.2204	top1	0.48	4.9e-33	3.56	0.000371
50K	ENSG00000228956.8	SATB1-AS1	4.76183	0.694978	1.91845e-06	0.0359854	0.828916	5		S-PrediXcan	ENSG00000204444.10	APOM	-3.38388	-0.73673	0.000714693	0.0218798	0.535576	3		EpiXcan	ENSG00000250220.1	RP11-692D12.1	-3.91174	-0.166107	9.16321e-05	0.0748959	0.622297	440		Fusion	SLC5A9	0.2125	enet	0.19	6.1e-12	0.19325	0.847
50K	ENSG00000115468.11	EFHD1	-4.71921	-0.14367	2.36758e-06	0.207817	2.87529e-09	9		S-PrediXcan	ENSG00000255122.1	RP11-303G3.6	3.36942	0.380131	0.000753254	0.149329	0.00116745	14		EpiXcan	ENSG00000172927.7	MYEOV	3.90976	0.377219	9.23879e-05	0.0264776	0.709718	464		Fusion	DDX59	0.3289	lasso	0.26	2.1e-16	1.7508	0.08
50K	ENSG00000255310.2	AF131215.2	-4.68495	-0.1589	2.8003e-06	0.307322	6.01457e-10	22		S-PrediXcan	ENSG00000240602.7	AADACP1	-3.36353	-0.0904231	0.000769526	0.308654	7.96779e-06	49		EpiXcan	ENSG00000154447.14	SH3RF1	3.90404	0.618512	9.46e-05	0.0164525	0.829916	655		Fusion	TNN	0.2641	lasso	0.11	2.6e-07	0.1547	0.877
50K	ENSG00000108829.9	LRRC59	-4.67775	-0.969509	2.90037e-06	0.0775059	0.00841365	5		S-PrediXcan	ENSG00000114302.15	PRKAR2A	3.35088	0.451256	0.000805548	0.12116	0.00896839	27		EpiXcan	ENSG00000188234.13	AGAP4	-3.89855	-0.0431265	9.67717e-05	0.619317	1.18374e-25	554		Fusion	GORAB	0.2206	top1	0.18	3.4e-11	-0.567	0.571
50K	ENSG00000145425.9	RPS3A	4.6764	0.876958	2.91961e-06	0.0344127	0.751879	2		S-PrediXcan	ENSG00000169248.12	CXCL11	-3.34805	-0.222994	0.000813827	0.129618	0.350748	23		EpiXcan	ENSG00000280012.2	RPL23AP61	-3.89779	-0.23405	9.70752e-05	0.0664609	0.0912618	474		Fusion	COPA	0.3176	blup	0.058	0.00018	-0.36902	0.712
50K	ENSG00000150175.13	FRMPD2B	4.67146	0.461176	2.99068e-06	0.0185744	0.427133	3		S-PrediXcan	ENSG00000258352.1	RP11-23J18.1	3.3426	0.547086	0.000829965	0.0367943	0.375649	3		EpiXcan	ENSG00000203804.4	ADAMTSL4-AS1	3.88905	0.129375	0.000100636	0.107223	0.00346469	433		Fusion	ODF2L	0.3373	enet	0.11	3.2e-07	-0.56857	0.57
50K	ENSG00000264575.1	LINC00526	-4.64873	-0.154892	3.33987e-06	0.16878	1.40451e-05	14		S-PrediXcan	ENSG00000243766.7	HOTTIP	3.32626	0.470858	0.000880194	0.0902395	0.330437	18		EpiXcan	ENSG00000281741.2	CH17-118O6.6	3.87976	0.101727	0.000104559	0.320153	2.9191e-12	47		Fusion	SPATA1	0.284	bslmm	0.16	3.5e-10	-0.10335	0.918
50K	ENSG00000204314.10	PRRT1	-4.59541	-0.422469	4.319e-06	0.111789	0.0116741	8		S-PrediXcan	ENSG00000126218.11	F10	-3.32143	-0.22141	0.00089559	0.0971842	0.283975	7		EpiXcan	ENSG00000138111.14	MFSD13A	3.84077	0.0314008	0.000122647	0.582646	6.28071e-23	433		Fusion	LRRC39	0.169	blup	0.051	0.00044	0.11711	0.907
50K	ENSG00000238133.6	MAP3K20-AS1	-4.55802	-0.267659	5.16384e-06	0.104899	0.00877323	8		S-PrediXcan	ENSG00000204623.9	ZNRD1ASP	3.31107	0.514959	0.000929384	0.181156	0.00143667	18		EpiXcan	ENSG00000204899.5	MZT1	3.83582	0.0678228	0.000125144	0.182117	0.0060518	161		Fusion	RWDD3	0.3152	lasso	0.2	1e-12	0.12292	0.902
50K	ENSG00000278035.1	RP11-234K24.6	-4.55776	-0.682352	5.17015e-06	0.022752	0.509137	2		S-PrediXcan	ENSG00000137720.7	C11orf1	3.31074	0.776236	0.0009305	0.028268	0.838917	1		EpiXcan	ENSG00000233929.1	MT1XP1	3.79566	0.114313	0.000147254	0.17675	0.728968	399		Fusion	CCDC18	0.1011	bslmm	0.015	0.036	-0.02969	0.976
50K	ENSG00000124939.5	SCGB2A1	4.54406	0.167055	5.51811e-06	0.20311	0.0122108	25		S-PrediXcan	ENSG00000110906.12	KCTD10	3.28433	0.322964	0.00102226	0.18812	2.32551e-05	18		EpiXcan	ENSG00000203805.10	PLPP4	3.79002	0.0683693	0.000150634	0.299763	0.233415	861		Fusion	ZNF436	0.5205	top1	0.48	5.2e-33	0.663	0.507
50K	ENSG00000105369.9	CD79A	-4.53259	-0.619703	5.82643e-06	0.0393647	0.282619	3		S-PrediXcan	ENSG00000255843.1	AP000593.7	3.2797	0.380919	0.00103918	0.0977394	0.531097	14		EpiXcan	ENSG00000168906.12	MAT2A	3.78477	0.180922	0.000153848	0.0736299	0.116654	466		Fusion	EMC1	0.3433	enet	0.18	3e-11	0.27873	0.78
50K	ENSG00000167644.11	C19orf33	4.52059	0.497304	6.16672e-06	0.0639757	0.00806566	3		S-PrediXcan	ENSG00000163874.10	ZC3H12A	-3.25299	-0.494245	0.00114198	0.0535608	0.373239	5		EpiXcan	ENSG00000083937.8	CHMP2B	-3.78353	-0.097344	0.000154622	0.127508	0.00272763	285		Fusion	UBR4	0.279	top1	0.22	5.3e-14	-0.877	0.38
50K	ENSG00000182247.9	UBE2E2	-4.51807	-0.635053	6.24053e-06	0.0530719	0.0131394	2		S-PrediXcan	ENSG00000207110.1	RNU1-106P	-3.23983	0.294372	0.00119602	0.449501	6.39099e-06	79		EpiXcan	ENSG00000147874.10	HAUS6	3.74771	0.249856	0.000178459	0.0553801	0.445773	1003		Fusion	CEP85	0.2406	enet	0.13	2.2e-08	-0.02062	0.984
50K	ENSG00000112039.3	FANCE	4.50931	0.749614	6.5038e-06	0.0318343	0.818222	2		S-PrediXcan	ENSG00000231113.2	RP3-475N16.1	-3.23832	-0.182743	0.00120237	0.116439	4.24886e-05	8		EpiXcan	ENSG00000242607.1	RPS3AP34	-3.7422	-0.25512	0.000182419	0.0458501	0.0130455	808		Fusion	LRRC47	0.2426	blup	0.037	0.0024	0.16415	0.87
50K	ENSG00000227835.8	CARM1P1	4.5088	0.0663841	6.51956e-06	0.381421	8.53721e-19	13		S-PrediXcan	ENSG00000041353.9	RAB27B	3.23114	0.387974	0.00123296	0.184766	0.263806	30		EpiXcan	ENSG00000160190.13	SLC37A1	3.72691	0.12583	0.000193845	0.152831	0.69755	824		Fusion	ATPIF1	0.3018	top1	0.29	5.5e-18	1.319	0.187
50K	ENSG00000253508.1	RP1-170O19.14	4.48998	0.697172	7.12285e-06	0.0578364	0.456977	7		S-PrediXcan	ENSG00000230319.1	AL022476.2	-3.20875	-0.162794	0.00133315	0.141916	0.0155766	19		EpiXcan	ENSG00000136631.12	VPS45	-3.71662	-0.224712	0.000201905	0.0324444	0.00758594	352		Fusion	C1orf159	0.2467	lasso	0.15	2.3e-09	-2.23895	0.0252
50K	ENSG00000261341.6	CTD-2568A17.1	-4.46865	-0.168331	7.87158e-06	0.116387	0.0595291	13		S-PrediXcan	ENSG00000154723.12	ATP5J	3.20625	1.60884	0.00134477	0.0319488	0.0690132	7		EpiXcan	ENSG00000243107.1	AC000120.7	3.71105	0.427347	0.000206398	0.0195405	0.371519	811		Fusion	NPHP4	0.3682	blup	0.096	1.7e-06	0.30837	0.758
50K	ENSG00000111405.8	ENDOU	-4.46108	-0.254364	8.15495e-06	0.0986255	0.157908	15		S-PrediXcan	ENSG00000258708.1	SLC25A21-AS1	-3.20053	-0.284916	0.00137174	0.126301	0.00372058	20		EpiXcan	ENSG00000261105.5	LMO7-AS1	3.70886	0.0382962	0.000208198	0.519739	6.09743e-31	267		Fusion	CHD1L	0.2731	blup	0.053	0.00033	-0.0419	0.967
50K	ENSG00000161973.10	CCDC42	-4.45683	-0.252763	8.318e-06	0.0726393	0.0765627	7		S-PrediXcan	ENSG00000125531.6	FNDC11	-3.18882	-0.278047	0.00142853	0.114413	0.307479	15		EpiXcan	ENSG00000118961.14	LDAH	3.67813	0.198831	0.000234951	0.0785231	0.380147	520		Fusion	SPATA6	0.2451	top1	0.075	2.2e-05	0.512	0.609
50K	ENSG00000099331.13	MYO9B	-4.44355	-0.268044	8.84845e-06	0.167007	9.16102e-05	15		S-PrediXcan	ENSG00000238390.1	SNORA81	-3.17295	-0.833002	0.001509	0.0150838	0.903365	1		EpiXcan	ENSG00000100336.17	APOL4	3.66974	0.057136	0.000242801	0.483143	0.00370639	612		Fusion	RSG1	0.3088	lasso	0.17	1.4e-10	-1.43222	0.152
50K	ENSG00000280693.2	SH3PXD2A-AS1	-4.40012	-0.382089	1.0819e-05	0.0483688	0.202407	4		S-PrediXcan	ENSG00000188257.10	PLA2G2A	-3.1601	-0.0881214	0.00157716	0.245961	2.73836e-13	9		EpiXcan	ENSG00000101216.10	GMEB2	3.66002	0.128288	0.000252191	0.0933989	0.00556917	649		Fusion	CASP9	0.4303	top1	0.31	2.9e-19	-1.894	0.0582
50K	ENSG00000213246.6	SUPT4H1	4.39417	0.68935	1.11197e-05	0.0358302	0.479711	3		S-PrediXcan	ENSG00000184058.12	TBX1	-3.14261	-0.0617155	0.0016745	0.292296	2.4676e-16	16		EpiXcan	ENSG00000137720.7	C11orf1	-3.65122	-0.228786	0.000261001	0.0579565	0.745166	800		Fusion	CHI3L1	0.2803	top1	0.22	1.1e-13	-0.129	0.897
50K	ENSG00000182208.13	MOB2	-4.38418	-0.348441	1.16424e-05	0.103308	0.00288687	7		S-PrediXcan	ENSG00000011143.16	MKS1	-3.13512	-0.273889	0.00171782	0.124624	0.000373291	10		EpiXcan	ENSG00000160401.14	CFAP157	-3.6506	-0.152469	0.000261624	0.0834047	0.334785	416		Fusion	DSTYK	0.1798	top1	0.099	1.1e-06	0.471	0.638
50K	ENSG00000183688.4	RFLNB	-4.3508	-0.474152	1.35643e-05	0.0575142	0.120678	6		S-PrediXcan	ENSG00000170854.17	RIOX2	-3.13207	-0.221652	0.00173578	0.293472	0.00201914	69		EpiXcan	ENSG00000110844.13	PRPF40B	3.63029	0.58282	0.0002831	0.0136603	0.945019	465		Fusion	GSTM1	0.4869	enet	0.45	3.8e-30	0.80953	0.418
50K	ENSG00000179981.9	TSHZ1	4.33999	1.73206	1.42492e-05	0.0136391	0.477596	2		S-PrediXcan	ENSG00000100258.17	LMF2	3.11546	0.279135	0.00183659	0.207199	0.00206858	35		EpiXcan	ENSG00000273891.1	RP11-500G22.5	3.58432	0.104879	0.000337957	0.187862	0.000195368	667		Fusion	TSHB	0.1713	enet	0.051	0.00041	-2.18593	0.0288
50K	ENSG00000074047.21	GLI2	-4.32574	-0.419814	1.52023e-05	0.109359	0.0234322	10		S-PrediXcan	ENSG00000271547.1	RP11-579D7.8	-3.11094	-0.0917815	0.00186494	0.430671	0.00394864	81		EpiXcan	ENSG00000105341.18	ATP5SL	3.5742	0.363135	0.0003513	0.0236545	0.0632752	283		Fusion	GSTM3	0.5057	bslmm	0.37	1.1e-23	-1.2853	0.199
50K	ENSG00000158246.7	FAM46B	-4.30221	-1.10317	1.69102e-05	0.0431439	0.717672	5		S-PrediXcan	ENSG00000235618.7	FAM21EP	-3.11088	-0.128835	0.00186531	0.400888	6.45563e-09	86		EpiXcan	ENSG00000117280.12	RAB29	3.57099	0.0434479	0.000355628	0.46698	2.80883e-08	498		Fusion	PSRC1	0.2796	lasso	0.12	1.4e-07	1.08249	0.279
50K	ENSG00000224863.2	LINC01398	4.28212	0.556727	1.85123e-05	0.0265826	0.449514	3		S-PrediXcan	ENSG00000254610.2	RP5-903G2.2	3.08202	1.31888	0.002056	0.0101383	0.288926	1		EpiXcan	ENSG00000178467.17	P4HTM	3.52609	0.145157	0.000421743	0.0809991	0.181381	201		Fusion	SPOCD1	0.2388	lasso	0.11	3.6e-07	-0.92509	0.355
50K	ENSG00000280913.2	CTSLP2	4.25368	0.622742	2.10289e-05	0.0184975	0.609019	2		S-PrediXcan	ENSG00000170498.8	KISS1	3.08033	0.136635	0.00206773	0.299979	3.07234e-06	33		EpiXcan	ENSG00000189319.13	FAM53B	-3.51483	-0.208991	0.000440037	0.0727859	0.638284	587		Fusion	CDCA8	0.1958	blup	0.024	0.012	-0.09408	0.925
50K	ENSG00000149600.11	COMMD7	-4.23047	-0.435775	2.33204e-05	0.0580639	0.0232458	3		S-PrediXcan	ENSG00000144354.13	CDCA7	3.05776	0.384228	0.00223	0.0399979	0.00371309	1		EpiXcan	ENSG00000182247.9	UBE2E2	-3.50934	-0.0885838	0.000449229	0.219198	0.0157643	682		Fusion	CYP2J2	0.2666	top1	0.2	1.8e-12	-1.267	0.205
50K	ENSG00000163874.10	ZC3H12A	-4.22296	-0.204759	2.41114e-05	0.134671	5.92608e-05	8		S-PrediXcan	ENSG00000077984.5	CST7	-3.03033	-0.692201	0.00244288	0.0554484	0.878651	7		EpiXcan	ENSG00000249885.1	ARHGEF38-IT1	-3.50919	-0.656362	0.00044948	0.0171636	0.922879	338		Fusion	ZCCHC11	0.3586	bslmm	0.26	5.3e-16	-0.23707	0.813
50K	ENSG00000188227.12	ZNF793	4.16806	1.07558	3.072e-05	0.0195178	0.656663	1		S-PrediXcan	ENSG00000118961.14	LDAH	3.02903	0.16458	0.0024534	0.12089	0.00150853	20		EpiXcan	ENSG00000267439.1	AC002398.11	3.49953	0.673441	0.000466086	0.0163768	0.287495	609		Fusion	CAPN9	0.724	top1	0.49	5.9e-34	1.022	0.307
50K	ENSG00000160401.14	CFAP157	-4.16315	-0.233562	3.13881e-05	0.0760096	0.00424386	4		S-PrediXcan	ENSG00000119396.10	RAB14	3.02455	0.704752	0.00249	0.0321827	0.50791	1		EpiXcan	ENSG00000270777.1	RP11-103J8.2	3.48541	0.604259	0.000491376	0.0172665	0.970016	482		Fusion	NTPCR	0.4954	top1	0.36	4.9e-23	-0.865	0.387
50K	ENSG00000250067.11	YJEFN3	-4.15721	-0.297203	3.22151e-05	0.179294	0.000525444	15		S-PrediXcan	ENSG00000160838.13	LRRC71	3.02087	0.871235	0.00252047	0.0221325	0.770999	2		EpiXcan	ENSG00000142046.14	TMEM91	-3.48053	-0.0882669	0.000500429	0.168242	5.38542e-05	290		Fusion	RC3H1	0.1315	blup	0.035	0.0031	0.00143	0.999
50K	ENSG00000197872.11	FAM49A	-4.1486	-0.444857	3.34516e-05	0.0419849	0.0318111	2		S-PrediXcan	ENSG00000249706.1	RP11-89B16.1	3.01979	0.174395	0.00252949	0.122899	0.000259854	12		EpiXcan	ENSG00000196967.10	ZNF585A	3.48038	0.0788645	0.000500707	0.193002	0.000455734	637		Fusion	KYAT3	0.2422	lasso	0.14	9.7e-09	1.19908	0.23
50K	ENSG00000249599.1	BMPR1B-AS1	-4.14771	-0.241219	3.35816e-05	0.238635	9.76063e-05	22		S-PrediXcan	ENSG00000271383.6	NBPF19	3.01962	0.250967	0.0025309	0.311872	6.75598e-08	27		EpiXcan	ENSG00000107874.10	CUEDC2	3.47656	0.226835	0.000507896	0.0479747	0.375708	441		Fusion	GIPC2	0.1169	bslmm	0.034	0.0034	-0.05715	0.954
50K	ENSG00000197915.5	HRNR	-4.1256	-0.125488	3.69767e-05	0.138643	0.0184547	14		S-PrediXcan	ENSG00000257270.1	RP11-521B24.5	3.00994	1.63859	0.002613	0.0129166	0.397388	1		EpiXcan	ENSG00000177335.10	C8orf31	-3.44922	-0.0999662	0.000562209	0.143083	0.81691	574		Fusion	IFI44	0.1991	enet	0.11	1.5e-07	-0.77806	0.437
50K	ENSG00000169926.10	KLF13	4.08128	0.332957	4.47884e-05	0.0757872	0.000887816	4		S-PrediXcan	ENSG00000136021.18	SCYL2	3.00091	0.354416	0.00269176	0.241943	0.00168407	31		EpiXcan	ENSG00000267422.1	CTD-2554C21.1	3.42762	0.616932	0.0006089	0.0111017	0.23481	549		Fusion	SLC44A5	0.3559	top1	0.18	3.5e-11	-0.359	0.72
50K	ENSG00000254932.2	RP11-687M24.8	-4.06677	-0.253051	4.76685e-05	0.101731	0.0234911	6		S-PrediXcan	ENSG00000248809.5	LINC01095	-2.99616	-0.369619	0.00273399	0.10345	0.130923	14		EpiXcan	ENSG00000198218.10	QRICH1	-3.4237	-0.105642	0.000617758	0.0975494	3.87966e-07	203		Fusion	DNASE2B	0.6412	bslmm	0.47	3.6e-32	0.55304	0.58
50K	ENSG00000204308.7	RNF5	4.05809	0.166226	4.94749e-05	0.209176	5.24515e-06	21		S-PrediXcan	ENSG00000076864.19	RAP1GAP	2.9935	0.878169	0.00275798	0.0329531	0.898531	13		EpiXcan	ENSG00000249082.2	C5orf66-AS1	-3.42044	-0.2919	0.000625206	0.0367779	0.0967397	540		Fusion	RTCA	0.1738	lasso	0.18	3.1e-11	-0.51303	0.608
50K	ENSG00000277147.4	LINC00869	-4.05336	-0.79375	5.0488e-05	0.0225159	0.30878	2		S-PrediXcan	ENSG00000261052.5	SULT1A3	-2.99169	-0.598235	0.0027744	0.0279212	0.766139	7		EpiXcan	ENSG00000197774.12	EME2	3.41114	0.213268	0.000646917	0.0512881	0.313151	539		Fusion	MMEL1	0.1598	blup	0.029	0.0063	0.23167	0.817
50K	ENSG00000105672.14	ETV2	-4.04628	-0.20524	5.20375e-05	0.101686	0.000134916	4		S-PrediXcan	ENSG00000170324.20	FRMPD2	-2.98056	-0.309841	0.00287721	0.0980918	0.0793787	9		EpiXcan	ENSG00000273920.1	RP11-761I4.5	-3.40461	-0.315003	0.00066259	0.0424928	0.386002	830		Fusion	ARHGEF19	0.1967	top1	0.098	1.3e-06	2.148	0.0317
50K	ENSG00000248905.8	FMN1	-4.04609	-0.389485	5.208e-05	0.0331043	0.313858	1		S-PrediXcan	ENSG00000143776.18	CDC42BPA	-2.96373	-0.569803	0.00303937	0.0871178	0.896714	9		EpiXcan	ENSG00000198822.10	GRM3	-3.39823	-0.187069	0.000678222	0.0543361	0.00887995	785		Fusion	NBPF3	0.6937	lasso	0.63	5.6e-50	0.06319	0.95
50K	ENSG00000213186.7	TRIM59	4.04172	0.386012	5.30598e-05	0.0491904	0.119199	3		S-PrediXcan	ENSG00000158805.11	ZNF276	-2.96299	-0.228075	0.00304669	0.156999	9.73661e-05	8		EpiXcan	ENSG00000248778.1	RP11-311D14.1	3.38256	0.179155	0.000718144	0.0932244	0.123793	336		Fusion	HSPG2	0.2777	bslmm	0.18	1.7e-11	0.22695	0.82
50K	ENSG00000273340.1	MICE	-4.03393	-0.0490868	5.48517e-05	0.562685	2.52982e-21	56		S-PrediXcan	ENSG00000236204.5	LINC01376	-2.95772	-0.645819	0.00309926	0.0235556	0.119766	5		EpiXcan	ENSG00000107829.13	FBXW4	3.37775	0.254053	0.000730807	0.0337311	0.380774	350		Fusion	ITGB3BP	0.7942	lasso	0.75	4.3e-68	0.62544	0.532
50K	ENSG00000146453.12	PNLDC1	4.02533	0.0892182	5.68951e-05	0.225383	2.80388e-05	25		S-PrediXcan	ENSG00000162924.13	REL	2.95457	1.37114	0.00313101	0.0135167	0.19981	3		EpiXcan	ENSG00000169429.10	CXCL8	3.34629	0.252048	0.000818993	0.0467297	0.757885	449		Fusion	SYPL2	0.176	bslmm	0.028	0.0075	0.09392	0.925
50K	ENSG00000250535.1	STK19B	4.02437	0.0606591	5.71283e-05	0.501599	1.08272e-24	31		S-PrediXcan	ENSG00000118407.14	FILIP1	-2.94096	-0.203734	0.00327201	0.381797	0.0185888	63		EpiXcan	ENSG00000172379.20	ARNT2	3.33418	0.134	0.000855507	0.0781606	0.0474391	1041		Fusion	ALDH9A1	0.4406	lasso	0.22	2e-13	0.78328	0.433
50K	ENSG00000264230.7	ANXA8L1	-4.00222	-1.42484	6.275e-05	0.0170405	0.756821	1		S-PrediXcan	ENSG00000215784.5	FAM72D	-2.92821	-0.201074	0.00340921	0.0549656	0.14503	5		EpiXcan	ENSG00000197713.14	RPE	3.32492	0.137031	0.000884428	0.111831	0.915883	268		Fusion	NME7	0.3076	lasso	0.19	5.7e-12	0.21934	0.826
50K	ENSG00000128833.12	MYO5C	-3.97399	-0.173302	7.06783e-05	0.208367	4.31519e-10	4		S-PrediXcan	ENSG00000143303.11	RRNAD1	2.91645	0.875676	0.00354037	0.0373706	0.749848	4		EpiXcan	ENSG00000272196.2	HIST2H2AA4	3.3014	0.416532	0.000962051	0.0151817	0.140639	291		Fusion	MAEL	0.2089	top1	0.21	3.7e-13	-0.896	0.37
50K	ENSG00000223503.1	RP11-29H23.6	-3.96019	-0.262968	7.489e-05	0.0798335	0.296107	10		S-PrediXcan	ENSG00000235023.1	AP001626.2	2.91233	0.116848	0.00358744	0.455364	4.63695e-13	58		EpiXcan	ENSG00000184860.9	SDR42E1	3.29378	0.184838	0.000988513	0.0254934	0.662348	520		Fusion	SDHC	0.3119	bslmm	0.17	6.1e-11	-0.04157	0.967
50K	ENSG00000100304.12	TTLL12	3.94058	0.150675	8.12858e-05	0.268841	2.26658e-10	19		S-PrediXcan	ENSG00000267005.1	AC002984.2	2.91187	0.0513827	0.00359277	0.533579	3.48045e-07	108		EpiXcan	ENSG00000173156.6	RHOD	-3.28471	-0.049018	0.00102089	0.424506	9.64333e-17	690		Fusion	TARS2	0.1766	enet	0.094	2e-06	-0.31046	0.756
50K	ENSG00000237649.7	KIFC1	-3.93603	-0.138792	8.284e-05	0.147121	1.54315e-05	11		S-PrediXcan	ENSG00000233621.1	LINC01137	2.88212	0.233833	0.00395015	0.130533	1.39645e-06	10		EpiXcan	ENSG00000188191.14	PRKAR1B	3.27129	0.126584	0.00107057	0.0973727	0.0115184	555		Fusion	SNX27	0.1731	top1	0.14	9.5e-09	-2.882	0.00395
50K	ENSG00000196096.3	AC079610.2	3.93299	0.610692	8.38948e-05	0.010081	0.976407	2		S-PrediXcan	ENSG00000196510.12	ANAPC7	2.86128	0.552735	0.00421939	0.0386769	0.0392372	3		EpiXcan	ENSG00000267390.1	RP11-635N19.1	3.26488	0.102149	0.00109511	0.165831	0.00594389	351		Fusion	CERS2	0.1444	top1	0.078	1.5e-05	0.123	0.902
50K	ENSG00000266918.1	RP11-798G7.8	-3.93135	-0.0649703	8.44702e-05	0.287818	7.55714e-14	13		S-PrediXcan	ENSG00000146457.14	WTAP	-2.86098	-0.101131	0.00422335	0.453636	1.55974e-12	54		EpiXcan	ENSG00000088305.18	DNMT3B	-3.26158	-0.161981	0.00110795	0.0676077	0.187765	318		Fusion	ARNT	0.1467	enet	0.14	3.9e-09	3.52256	0.000427
50K	ENSG00000129514.5	FOXA1	-3.92951	-1.93106	8.512e-05	0.0151341	0.860517	1		S-PrediXcan	ENSG00000231389.7	HLA-DPA1	2.84963	0.175435	0.00437695	0.174895	0.00804017	33		EpiXcan	ENSG00000269019.1	AC005932.1	3.25035	0.161145	0.00115262	0.0885015	0.493413	401		Fusion	POGZ	0.2274	top1	0.14	7.2e-09	1.276	0.202
50K	ENSG00000176771.16	NCKAP5	3.92795	0.143907	8.56717e-05	0.139159	0.000418145	7		S-PrediXcan	ENSG00000168676.10	KCTD19	2.82375	0.212808	0.00474659	0.0905711	0.51175	8		EpiXcan	ENSG00000228444.2	RP11-173B14.4	3.24434	0.102077	0.00117724	0.173722	7.06956e-05	266		Fusion	HORMAD1	0.1458	top1	0.087	4.8e-06	-0.843	0.399
50K	ENSG00000137331.11	IER3	3.9232	0.788544	8.738e-05	0.0221272	0.216972	1		S-PrediXcan	ENSG00000270025.2	BMS1P7	2.80982	0.0747232	0.00495692	0.235151	2.66168e-12	8		EpiXcan	ENSG00000141086.17	CTRL	-3.22898	-0.145619	0.00124231	0.0694998	0.539125	257		Fusion	KCNH1	0.2233	enet	0.066	6.5e-05	-1.31087	0.19
50K	ENSG00000229619.3	MBNL1-AS1	-3.90852	-0.435598	9.28632e-05	0.0832882	0.00399246	4		S-PrediXcan	ENSG00000069275.12	NUCKS1	-2.7994	-0.292329	0.00511975	0.154966	4.53543e-07	10		EpiXcan	ENSG00000156535.13	CD109	-3.22655	-0.266166	0.00125293	0.0512169	0.481005	368		Fusion	NUP210L	0.5396	lasso	0.33	4.6e-21	-1.09459	0.274
50K	ENSG00000197815.4	RP1-253P7.4	-3.90118	-0.383889	9.57263e-05	0.0593179	0.00270416	3		S-PrediXcan	ENSG00000105376.4	ICAM5	-2.79907	-0.446012	0.005125	0.043486	0.0582776	1		EpiXcan	ENSG00000271383.6	NBPF19	3.20936	0.189165	0.0013303	0.239781	4.86003e-06	199		Fusion	FLG	0.4087	lasso	0.31	9.7e-20	0.15458	0.877
50K	ENSG00000143924.18	EML4	-3.89446	-0.236507	9.8416e-05	0.109275	0.00830296	7		S-PrediXcan	ENSG00000233916.1	ZDHHC20P1	2.79307	0.244074	0.005221	0.0462328	0.00853796	1		EpiXcan	ENSG00000198208.11	RPS6KL1	-3.20241	-0.059845	0.00136284	0.183329	2.16318e-07	542		Fusion	CEP170	0.2415	blup	0.043	0.0011	-0.01438	0.989
50K	ENSG00000162704.15	ARPC5	3.89189	0.62789	9.94665e-05	0.0487987	0.517432	7		S-PrediXcan	ENSG00000117360.12	PRPF3	-2.78348	-0.684755	0.00537797	0.0423842	0.397466	9		EpiXcan	ENSG00000102882.11	MAPK3	-3.19304	-0.457359	0.00140783	0.0172867	0.96506	222		Fusion	CNIH4	0.4362	top1	0.2	1.2e-12	-1.505	0.132
50K	ENSG00000277449.1	CEBPB-AS1	-3.88966	-0.439019	0.000100385	0.0615964	0.166449	6		S-PrediXcan	ENSG00000237649.7	KIFC1	2.78219	0.112149	0.00539935	0.170565	1.55958e-07	18		EpiXcan	ENSG00000267476.1	RP11-126O1.4	-3.18972	-0.150963	0.00142409	0.10445	0.359238	836		Fusion	CNIH3	0.1794	blup	0.073	2.9e-05	0.26276	0.793
50K	ENSG00000163682.15	RPL9	3.88946	0.0545421	0.000100469	0.570788	1.28795e-36	13		S-PrediXcan	ENSG00000100300.17	TSPO	-2.7806	-1.18698	0.00542578	0.0221073	0.55932	4		EpiXcan	ENSG00000177993.3	ZNRF3-AS1	-3.18575	-0.0783917	0.00144381	0.185088	0.133014	551		Fusion	LBR	0.208	blup	0.033	0.0037	-0.13993	0.889
50K	ENSG00000268034.1	AC005795.1	-3.87483	-0.319168	0.0001067	0.0328708	0.0362863	1		S-PrediXcan	ENSG00000189182.9	KRT77	-2.77259	-0.0434815	0.00556124	0.297114	0.00690529	59		EpiXcan	ENSG00000274265.4	CH17-189H20.1	-3.16265	-0.121782	0.00156343	0.179726	0.00387233	145		Fusion	TCTEX1D1	0.2394	enet	0.13	1.6e-08	0.56482	0.572
50K	ENSG00000269821.1	KCNQ1OT1	-3.86227	-0.342423	0.000112337	0.0901192	0.0795918	11		S-PrediXcan	ENSG00000152402.10	GUCY1A2	-2.77215	-0.278796	0.00556881	0.0937522	0.429159	21		EpiXcan	ENSG00000235821.1	IFITM4P	-3.16055	-0.0291857	0.00157471	0.518739	5.89106e-23	1862		Fusion	MCOLN2	0.4273	top1	0.37	1.2e-23	1.055	0.291
50K	ENSG00000118961.14	LDAH	-3.84756	-0.479052	0.0001193	0.0209142	0.848682	1		S-PrediXcan	ENSG00000175806.14	MSRA	2.77031	0.733969	0.00560029	0.027662	0.39404	6		EpiXcan	ENSG00000228702.1	RP11-671E7.1	3.15435	0.21407	0.00160854	0.054738	0.0946297	585		Fusion	HS2ST1	0.1753	blup	0.066	6.7e-05	-0.15097	0.88
50K	ENSG00000257194.2	RP11-567C2.1	-3.84597	-0.456182	0.000120075	0.036576	0.721862	4		S-PrediXcan	ENSG00000240990.9	HOXA11-AS	2.76896	0.141077	0.00562362	0.386283	2.67031e-13	29		EpiXcan	ENSG00000255122.1	RP11-303G3.6	-3.15324	-0.202329	0.0016147	0.105916	0.206798	804		Fusion	CC2D1B	0.253	enet	0.097	1.5e-06	2.15258	0.0314
50K	ENSG00000175279.21	CENPS	3.84214	0.173684	0.000121967	0.194824	2.49212e-07	20		S-PrediXcan	ENSG00000188234.13	AGAP4	-2.76126	-0.0345309	0.00575797	0.826891	1.28601e-56	76		EpiXcan	ENSG00000136811.16	ODF2	3.15292	0.11636	0.00161646	0.13583	0.294354	417		Fusion	DRAM2	0.4085	lasso	0.34	1.2e-21	2.0835	0.0372
50K	ENSG00000153786.12	ZDHHC7	3.84172	0.103905	0.000122174	0.20204	9.21881e-08	11		S-PrediXcan	ENSG00000272447.1	RP11-182L21.6	-2.75533	-0.361639	0.00586327	0.296881	0.0110294	50		EpiXcan	ENSG00000108590.10	MED31	3.15253	0.156904	0.0016186	0.0498569	0.224691	537		Fusion	SASS6	0.2232	top1	0.091	3.1e-06	1.348	0.178
50K	ENSG00000073111.13	MCM2	3.83968	0.517971	0.000123196	0.0407787	0.377205	6		S-PrediXcan	ENSG00000237840.6	FAM21FP	2.75488	0.12149	0.0058713	0.151091	1.79981e-06	12		EpiXcan	ENSG00000207554.1	MIR647	-3.14933	-0.168145	0.00163648	0.141056	0.460142	471		Fusion	LDLRAP1	0.147	top1	0.21	3.9e-13	0.396	0.692
50K	ENSG00000136878.12	USP20	3.8378	0.631782	0.000124143	0.0508544	0.246259	5		S-PrediXcan	ENSG00000186364.11	NUDT17	2.75047	0.0939173	0.00595106	0.137144	9.30012e-06	6		EpiXcan	ENSG00000054938.15	CHRDL2	3.12967	0.367808	0.00175	0.023694	0.919517	660		Fusion	F11R	0.1764	bslmm	0.064	8.6e-05	0.28107	0.779
50K	ENSG00000130755.12	GMFG	3.83059	1.67811	0.000127835	0.0215255	0.3249	4		S-PrediXcan	ENSG00000107874.10	CUEDC2	2.74859	0.433613	0.00598521	0.0761321	0.468816	14		EpiXcan	ENSG00000249348.1	UGDH-AS1	-3.12799	-0.351976	0.00176008	0.0235474	0.660152	657		Fusion	NIT1	0.1226	enet	0.086	5.8e-06	0.85202	0.394
50K	ENSG00000213600.3	XXcos-LUCA16.1	3.82722	0.26367	0.0001296	0.0360126	0.0701874	1		S-PrediXcan	ENSG00000225697.12	SLC26A6	2.74269	0.2323	0.00609387	0.0971119	0.00402577	15		EpiXcan	ENSG00000272434.1	RP13-131K19.6	-3.12067	-0.179731	0.0018044	0.0451932	0.372151	194		Fusion	CDA	0.2403	lasso	0.21	7.4e-13	-1.08257	0.279
50K	ENSG00000143434.15	SEMA6C	-3.82254	-0.263578	0.000132083	0.10402	0.000485992	3		S-PrediXcan	ENSG00000272912.1	RP11-724N1.1	2.72735	0.12347	0.00638449	0.102961	0.000209533	15		EpiXcan	ENSG00000232757.1	ETF1P1	-3.11546	-0.101164	0.0018366	0.0914665	0.195404	1672		Fusion	THEM4	0.2735	lasso	0.16	7.6e-10	-1.78771	0.0738
50K	ENSG00000279200.1	RP11-524F11.3	3.81388	0.693246	0.0001368	0.0162028	0.544032	1		S-PrediXcan	ENSG00000234373.1	SNX18P7	-2.72156	-0.158316	0.00649741	0.373843	0.0025365	63		EpiXcan	ENSG00000261371.5	PECAM1	3.11012	0.0843907	0.00187012	0.119528	0.115657	440		Fusion	ATAD3B	0.4965	bslmm	0.43	1.3e-28	0.26908	0.788
50K	ENSG00000271105.1	SCML2P2	-3.80773	0.0100627	0.000140248	0.183391	0.000360612	20		S-PrediXcan	ENSG00000206337.10	HCP5	2.72021	0.129609	0.00652403	0.152747	0.0885499	23		EpiXcan	ENSG00000119408.16	NEK6	-3.0893	-0.0332764	0.0020063	0.273434	2.8117e-06	583		Fusion	GBAP1	0.5663	top1	0.39	2.2e-25	0.488	0.626
50K	ENSG00000204209.11	DAXX	-3.79503	-0.441765	0.000147625	0.0622599	0.833588	9		S-PrediXcan	ENSG00000254340.1	RP11-10A14.3	2.71567	0.429584	0.00661425	0.0374957	0.711407	8		EpiXcan	ENSG00000065413.18	ANKRD44	-3.08438	-0.20039	0.00203974	0.0477455	0.545226	368		Fusion	SLC25A44	0.1692	top1	0.14	1e-08	1.584	0.113
50K	ENSG00000175662.17	TOM1L2	-3.79449	-1.07758	0.000147945	0.0208212	0.925543	2		S-PrediXcan	ENSG00000175857.8	GAPT	-2.70938	-0.70276	0.006741	0.027308	0.460918	1		EpiXcan	ENSG00000268858.2	RP4-591C20.9	-3.0814	-0.0763297	0.00206027	0.237975	0.33288	527		Fusion	TAL1	0.1525	bslmm	0.058	0.00018	-0.26146	0.794
50K	ENSG00000124935.3	SCGB1D2	3.78882	0.339792	0.000151363	0.0401851	0.274842	4		S-PrediXcan	ENSG00000189320.8	FAM180A	-2.70625	-0.334714	0.00680475	0.0638303	0.299439	5		EpiXcan	ENSG00000213608.5	SLC25A14P1	-3.07553	-0.193959	0.00210128	0.0743758	0.562196	466		Fusion	SLC1A7	0.1566	top1	0.071	3.5e-05	-1.826	0.0679
50K	ENSG00000180458.2	CTD-3064H18.4	3.77466	0.400559	0.000160224	0.0423208	0.825637	6		S-PrediXcan	ENSG00000099899.14	TRMT2A	-2.69872	-0.431324	0.0069607	0.086388	0.0675517	10		EpiXcan	ENSG00000153130.17	SCOC	3.07194	0.620969	0.00212676	0.0118237	0.787882	542		Fusion	C1orf123	0.4209	bslmm	0.097	1.4e-06	0.13207	0.895
50K	ENSG00000236975.1	RP5-1065P14.2	3.77243	0.199496	0.000161664	0.0867429	0.000245357	5		S-PrediXcan	ENSG00000235508.3	RPS2P7	2.69817	1.07989	0.00697211	0.0152006	0.30842	8		EpiXcan	ENSG00000187492.8	CDHR4	3.06796	0.794077	0.00215529	0.0183566	0.743158	196		Fusion	PARS2	0.2317	bslmm	0.051	0.00043	-0.21809	0.827
50K	ENSG00000243103.3	RN7SL452P	3.76144	0.141685	0.000168935	0.196638	0.0329798	21		S-PrediXcan	ENSG00000243543.8	WFDC6	2.6963	0.406333	0.00701148	0.0530221	0.717662	8		EpiXcan	ENSG00000250934.1	RP11-71E19.1	3.0673	0.26787	0.00216002	0.0258674	0.5536	921		Fusion	BSND	0.2255	top1	0.13	2.7e-08	-0.233	0.816
50K	ENSG00000122592.7	HOXA7	3.76044	0.16437	0.000169616	0.117702	0.142925	12		S-PrediXcan	ENSG00000165458.13	INPPL1	-2.69524	-0.693644	0.0070339	0.0492981	0.827182	7		EpiXcan	ENSG00000233547.1	RP11-57H14.2	3.05316	0.0862286	0.00226444	0.133774	0.000701968	729		Fusion	USP24	0.1997	lasso	0.054	0.00029	0.42315	0.672
50K	ENSG00000112290.12	WASF1	-3.74216	-0.301634	0.000182447	0.0985992	0.000109468	7		S-PrediXcan	ENSG00000103351.12	CLUAP1	-2.68292	-0.0595758	0.00729825	0.444698	6.37019e-28	14		EpiXcan	ENSG00000196381.10	ZNF781	-3.05223	-0.0726945	0.0022715	0.134505	1.48547e-05	573		Fusion	SLC25A34	0.3575	bslmm	0.26	3.7e-16	-0.75997	0.447
50K	ENSG00000198252.11	STYX	3.72483	0.277513	0.00019545	0.0871506	0.00792058	8		S-PrediXcan	ENSG00000205856.3	C22orf42	-2.68071	-0.589577	0.00734654	0.0537512	0.647956	8		EpiXcan	ENSG00000267319.1	CTD-2528L19.3	-3.04438	-0.149978	0.0023316	0.063924	0.815495	569		Fusion	AKR7A3	0.2587	bslmm	0.3	9.2e-19	0.23157	0.817
50K	ENSG00000101004.14	NINL	-3.70758	-0.21667	0.000209247	0.120697	2.94794e-05	8		S-PrediXcan	ENSG00000105738.10	SIPA1L3	2.68003	0.223063	0.00736164	0.147459	1.65054e-08	13		EpiXcan	ENSG00000279700.1	RP13-554M15.2	-3.04432	-0.357319	0.00233204	0.0214147	0.267275	380		Fusion	SCNN1D	0.2235	bslmm	0.0096	0.078	0.02525	0.98
50K	ENSG00000076685.18	NT5C2	-3.70147	-0.268297	0.000214351	0.0918878	0.17877	13		S-PrediXcan	ENSG00000259699.2	HMGB1P8	2.67558	1.63729	0.00746001	0.0217541	0.203986	7		EpiXcan	ENSG00000142949.16	PTPRF	-3.03239	-0.123719	0.00242622	0.10499	0.429357	600		Fusion	OMA1	0.4026	bslmm	0.15	1.7e-09	0.15789	0.875
50K	ENSG00000143303.11	RRNAD1	3.69131	0.642875	0.0002231	0.0425058	0.026122	1		S-PrediXcan	ENSG00000155016.17	CYP2U1	-2.67386	-0.330516	0.00749835	0.107405	0.465107	27		EpiXcan	ENSG00000246582.2	RP11-1149O23.3	3.0292	0.0762471	0.00245203	0.156258	0.00142876	647		Fusion	FUBP1	0.1172	lasso	0.089	3.6e-06	-0.39785	0.691
50K	ENSG00000227165.7	WDR11-AS1	3.68392	0.0976032	0.000229674	0.185701	0.0138536	19		S-PrediXcan	ENSG00000198208.11	RPS6KL1	-2.66968	-0.148402	0.00759229	0.148429	7.3283e-05	16		EpiXcan	ENSG00000111231.8	GPN3	3.02761	0.247268	0.002465	0.0263491	0.34958	264		Fusion	LRRIQ3	0.3935	top1	0.26	2.4e-16	0.056	0.955
50K	ENSG00000261188.1	CTA-445C9.14	3.67454	0.162045	0.000238283	0.206373	2.98691e-06	14		S-PrediXcan	ENSG00000283378.1	CH17-296N19.1	2.66464	0.355542	0.00770705	0.0334019	0.0885041	3		EpiXcan	ENSG00000275131.2	CH17-472G23.4	3.02408	0.0344094	0.0024939	0.489904	0.35079	295		Fusion	TYW3	0.141	enet	0.027	0.0081	-0.25193	0.801
50K	ENSG00000172613.7	RAD9A	3.67444	0.273944	0.000238371	0.228231	6.99433e-11	6		S-PrediXcan	ENSG00000204174.7	NPY4R	2.65615	0.646908	0.00790387	0.0354814	0.609313	2		EpiXcan	ENSG00000125898.12	FAM110A	3.01486	0.629469	0.002571	0.0117087	0.82341	647		Fusion	GBP4	0.1849	lasso	0.02	0.019	-2.13528	0.0327
50K	ENSG00000145029.13	NICN1	3.66634	0.1408	0.000246046	0.263211	5.80908e-11	15		S-PrediXcan	ENSG00000072858.10	SIDT1	-2.64321	-0.218969	0.00821241	0.202027	0.00189686	31		EpiXcan	ENSG00000105379.9	ETFB	-3.01382	-0.0415815	0.00257979	0.436246	0.0740741	954		Fusion	HFM1	0.5492	lasso	0.45	8.6e-31	-0.20266	0.839
50K	ENSG00000005073.5	HOXA11	3.66106	0.371354	0.000251179	0.0615791	0.0278314	4		S-PrediXcan	ENSG00000145685.13	LHFPL2	-2.64312	-0.583069	0.00821451	0.0456736	0.369575	8		EpiXcan	ENSG00000219891.2	ZSCAN12P1	3.01329	0.0581893	0.00258433	0.288273	0.00228749	1371		Fusion	ZNF496	0.3996	top1	0.27	8.5e-17	-1.696	0.0899
50K	ENSG00000223522.1	AC093690.1	3.65747	0.387888	0.00025472	0.027779	0.773784	3		S-PrediXcan	ENSG00000143498.17	TAF1A	-2.63842	-0.43575	0.00832944	0.0418768	0.342231	5		EpiXcan	ENSG00000167642.12	SPINT2	2.99712	0.148168	0.00272547	0.0583799	0.47892	516		Fusion	FCRLB	0.2132	blup	0.044	0.001	0.21952	0.826
50K	ENSG00000204301.6	NOTCH4	3.64854	0.129827	0.000263735	0.222896	0.000415511	28		S-PrediXcan	ENSG00000172671.19	ZFAND4	-2.63374	-0.430709	0.00844507	0.0276584	0.974364	4		EpiXcan	ENSG00000275410.4	HNF1B	-2.99505	-0.067477	0.00274401	0.213349	0.941323	381		Fusion	FLVCR1	0.228	bslmm	0.12	6.2e-08	-0.09937	0.921
50K	ENSG00000223374.1	AC005104.3	-3.64333	-0.242839	0.000269134	0.121655	0.129049	20		S-PrediXcan	ENSG00000107968.9	MAP3K8	-2.63085	-0.765564	0.00851726	0.0347101	0.675766	4		EpiXcan	ENSG00000041353.9	RAB27B	2.99491	0.0693055	0.00274522	0.180555	0.000503256	315		Fusion	AXDND1	0.3658	enet	0.42	3.9e-28	-0.32495	0.745
50K	ENSG00000124766.6	SOX4	-3.64157	-0.275244	0.000270985	0.0756773	0.53961	8		S-PrediXcan	ENSG00000276957.1	RP11-29B2.6	-2.62872	-0.380065	0.0085707	0.0555357	0.514511	6		EpiXcan	ENSG00000196659.9	TTC30B	-2.99158	-0.670606	0.00277536	0.0106563	0.36761	486		Fusion	TDRD5	0.3198	top1	0.41	8e-27	-0.122	0.903
50K	ENSG00000178031.16	ADAMTSL1	3.63286	0.213602	0.000280302	0.0795572	0.0175513	7		S-PrediXcan	ENSG00000188710.2	QRFP	2.62815	0.695767	0.008585	0.0145193	0.882524	1		EpiXcan	ENSG00000163682.15	RPL9	2.99033	0.0295528	0.00278674	0.633053	8.6031e-31	628		Fusion	ACP6	0.7004	enet	0.55	7.9e-40	-0.07356	0.941
50K	ENSG00000280054.1	RP1-197B17.7	-3.62198	-0.0976192	0.000292356	0.202174	1.29439e-07	14		S-PrediXcan	ENSG00000095906.16	NUBP2	-2.62589	-0.948862	0.00864219	0.0321871	0.643552	8		EpiXcan	ENSG00000265190.6	ANXA8	-2.98653	-0.196953	0.00282162	0.0297388	0.763914	112		Fusion	PM20D1	0.3357	lasso	0.27	4.1e-17	3.21913	0.00129
50K	ENSG00000273366.1	CTA-989H11.1	3.62153	0.123566	0.000292864	0.158689	0.0898553	23		S-PrediXcan	ENSG00000246273.6	SBF2-AS1	2.62571	0.179166	0.00864694	0.228205	0.0174025	26		EpiXcan	ENSG00000092439.13	TRPM7	2.98399	0.192032	0.00284517	0.0649474	0.754907	871		Fusion	C1orf145	0.2183	lasso	0.17	7.3e-11	-2.52032	0.0117
50K	ENSG00000144136.10	SLC20A1	-3.61235	-0.278365	0.000303439	0.101262	0.000220788	5		S-PrediXcan	ENSG00000149600.11	COMMD7	2.62449	0.481285	0.00867799	0.0389495	0.141093	3		EpiXcan	ENSG00000119986.6	AVPI1	-2.97546	-0.298909	0.00292554	0.0353692	0.915678	504		Fusion	H3F3A	0.5316	top1	0.47	2.5e-32	0.99	0.322
50K	ENSG00000237753.1	AC079922.3	3.5781	0.0996365	0.000346097	0.379917	4.21181e-13	17		S-PrediXcan	ENSG00000066427.21	ATXN3	-2.61678	-0.328703	0.00887629	0.0635315	0.0244672	4		EpiXcan	ENSG00000197562.9	RAB40C	-2.97205	-0.0694416	0.00295817	0.218696	0.044363	465		Fusion	CTSS	0.2018	enet	0.23	1.6e-14	-0.66373	0.507
50K	ENSG00000105341.18	ATP5SL	3.5742	0.706753	0.0003513	0.0262314	0.585584	1		S-PrediXcan	ENSG00000105379.9	ETFB	-2.61597	-0.0717476	0.0088975	0.490792	0.0106816	86		EpiXcan	ENSG00000167815.11	PRDX2	2.9699	0.412638	0.002979	0.0221769	0.692754	515		Fusion	PGLYRP4	0.1493	lasso	0.092	2.7e-06	-0.02344	0.981
50K	ENSG00000101216.10	GMEB2	3.56588	0.21196	0.00036263	0.11857	8.36369e-06	7		S-PrediXcan	ENSG00000244754.8	N4BP2L2	2.61505	0.152094	0.00892138	0.281654	0.0766736	60		EpiXcan	ENSG00000281162.2	LINC01127	2.96247	0.062053	0.00305178	0.249557	0.0142641	535		Fusion	YY1AP1	0.2068	bslmm	0.052	0.00038	-0.18857	0.85
50K	ENSG00000166478.9	ZNF143	-3.55694	-0.324395	0.000375201	0.0519417	0.0571599	4		S-PrediXcan	ENSG00000273056.1	RP11-77E14.2	2.61243	0.314315	0.00899002	0.095713	0.0935119	15		EpiXcan	ENSG00000012779.10	ALOX5	-2.96103	-0.0804708	0.00306611	0.169844	0.00915242	759		Fusion	NAXE	0.2853	bslmm	0.11	4.1e-07	0.19779	0.843
50K	ENSG00000204899.5	MZT1	3.55524	0.175847	0.000377641	0.095429	9.18161e-05	5		S-PrediXcan	ENSG00000080345.17	RIF1	-2.61099	-0.276666	0.00902811	0.110735	8.98432e-05	13		EpiXcan	ENSG00000131634.13	TMEM204	-2.94615	-0.12517	0.00321752	0.0920459	0.00602777	583		Fusion	NFASC	0.2795	enet	0.19	1.1e-11	-0.96285	0.336
50K	ENSG00000236780.5	LINC01829	-3.53613	-0.205751	0.000406028	0.0646909	0.28259	4		S-PrediXcan	ENSG00000152601.17	MBNL1	2.60461	0.709519	0.00919799	0.0383603	0.257355	3		EpiXcan	ENSG00000238917.1	SNORD10	-2.94245	-0.158522	0.00325628	0.0800099	0.429595	648		Fusion	MEAF6	0.2932	bslmm	0.059	0.00015	-0.57552	0.565
50K	ENSG00000140675.12	SLC5A2	-3.53479	-0.145899	0.000408092	0.104322	0.104673	13		S-PrediXcan	ENSG00000215068.7	AC025171.1	2.59575	0.484929	0.00943854	0.0396538	0.318065	7		EpiXcan	ENSG00000115993.12	TRAK2	2.93981	0.150474	0.00328417	0.080579	0.0306437	449		Fusion	EXO5	0.3322	top1	0.15	1.6e-09	1.638	0.101
50K	ENSG00000274330.1	RP11-486O13.5	3.53277	0.320502	0.000411232	0.0371179	0.116868	2		S-PrediXcan	ENSG00000262098.1	CTD-2561B21.10	2.59456	0.0994062	0.00947134	0.280904	0.362981	49		EpiXcan	ENSG00000125457.13	MIF4GD	-2.92942	-0.15629	0.00339596	0.0627865	0.481341	479		Fusion	C1orf50	0.1662	lasso	0.13	1.4e-08	-1.38767	0.165
50K	ENSG00000155749.12	ALS2CR12	3.53109	0.286288	0.000413848	0.0463514	0.387763	4		S-PrediXcan	ENSG00000102468.10	HTR2A	-2.59133	-0.185523	0.00956063	0.178701	0.0715348	31		EpiXcan	ENSG00000109832.13	DDX25	-2.92453	-0.0657856	0.00344982	0.162422	3.47549e-08	752		Fusion	ERMAP	0.1699	bslmm	0.21	5.2e-13	0.67821	0.498
50K	ENSG00000213996.12	TM6SF2	-3.52915	-0.505297	0.000416899	0.0401004	0.114987	2		S-PrediXcan	ENSG00000124782.19	RREB1	-2.59095	-0.378438	0.00957113	0.060089	0.406371	5		EpiXcan	ENSG00000236480.1	PKMP1	-2.92445	-0.0916125	0.00345069	0.156998	0.147394	661		Fusion	COA6	0.4105	top1	0.12	5.8e-08	0.073	0.942
50K	ENSG00000031691.6	CENPQ	-3.52089	-0.0927821	0.000430096	0.300217	1.04405e-07	23		S-PrediXcan	ENSG00000131788.15	PIAS3	2.58832	0.180784	0.00964465	0.0901072	0.000169866	4		EpiXcan	ENSG00000197081.12	IGF2R	-2.92256	-0.30744	0.00347164	0.0252713	0.345157	455		Fusion	SERINC2	0.1265	top1	0.054	0.0003	-0.244	0.807
50K	ENSG00000181847.11	TIGIT	3.51887	0.636245	0.000433392	0.0300231	0.498973	2		S-PrediXcan	ENSG00000272236.1	XXbac-BPG170G13.32	-2.5752	-0.0497825	0.0100182	0.317127	4.67909e-12	57		EpiXcan	ENSG00000188242.4	PP7080	2.91955	0.0628463	0.00350537	0.237083	0.143318	424		Fusion	NDUFS5	0.6068	top1	0.57	3.4e-42	-0.486	0.627
50K	ENSG00000228078.1	HLA-U	-3.51743	-0.0520228	0.000435754	0.351625	1.04895e-13	38		S-PrediXcan	ENSG00000213445.9	SIPA1	2.57191	0.618341	0.0101139	0.0332331	0.717753	3		EpiXcan	ENSG00000142319.17	SLC6A3	-2.91841	-0.124429	0.0035182	0.135936	0.21202	677		Fusion	SLC16A4	0.2642	lasso	0.12	6.2e-08	0.98939	0.322
50K	ENSG00000170145.4	SIK2	-3.50116	-1.19422	0.000463235	0.017464	0.815005	3		S-PrediXcan	ENSG00000131626.16	PPFIA1	2.56429	0.0719716	0.0103387	0.460533	4.37789e-16	51		EpiXcan	ENSG00000170049.9	KCNAB3	2.91565	0.135059	0.00354953	0.0859679	0.00683134	591		Fusion	GSTM4	0.2847	enet	0.19	5.3e-12	0.31935	0.749
50K	ENSG00000110057.7	UNC93B1	3.49357	0.210774	0.000476602	0.194751	0.0417718	22		S-PrediXcan	ENSG00000230799.1	AC007279.2	-2.5634	-1.02693	0.0103654	0.0135071	0.397282	4		EpiXcan	ENSG00000166685.11	COG1	2.89388	0.435974	0.00380512	0.0204123	0.314365	532		Fusion	THBS3	0.2083	top1	0.18	2.2e-11	-0.885	0.376
50K	ENSG00000228444.2	RP11-173B14.4	-3.49337	-0.122125	0.000476958	0.108171	0.000598397	5		S-PrediXcan	ENSG00000149308.16	NPAT	-2.56262	-0.786233	0.0103886	0.0316364	0.786016	4		EpiXcan	ENSG00000076864.19	RAP1GAP	2.89127	0.0882553	0.00383683	0.160905	0.0731001	378		Fusion	DFFB	0.4994	lasso	0.16	4.7e-10	0.6156	0.538
50K	ENSG00000179029.14	TMEM107	3.49067	0.392347	0.00048181	0.0618674	0.582669	6		S-PrediXcan	ENSG00000182179.12	UBA7	2.55727	0.536506	0.0105498	0.0515246	0.262732	5		EpiXcan	ENSG00000160870.12	CYP3A7	-2.89087	-0.218388	0.00384173	0.0492851	0.842472	387		Fusion	CALML6	0.1958	lasso	0.073	2.8e-05	1.17065	0.242
50K	ENSG00000198547.8	C20orf203	3.48414	0.704877	0.000493714	0.018577	0.975929	2		S-PrediXcan	ENSG00000099331.13	MYO9B	-2.55721	-0.105148	0.0105516	0.45953	0.000188884	76		EpiXcan	ENSG00000272382.1	CTD-2035E11.4	-2.89006	-0.115553	0.00385173	0.123287	0.00517517	758		Fusion	OTUD3	0.2232	lasso	0.13	1.5e-08	0.06359	0.949
50K	ENSG00000101400.5	SNTA1	3.48412	1.84472	0.000493755	0.0105666	0.707885	2		S-PrediXcan	ENSG00000276934.1	RP11-231E4.5	2.55532	0.138974	0.0106091	0.149056	0.00670537	16		EpiXcan	ENSG00000123810.7	B9D2	2.87873	0.434582	0.0039928	0.0175939	0.224832	288		Fusion	SPSB1	0.2795	blup	0.033	0.0041	-0.20283	0.839
50K	ENSG00000110665.11	C11orf21	-3.47743	-0.126148	0.00050625	0.242043	4.2465e-07	16		S-PrediXcan	ENSG00000156453.13	PCDH1	-2.54862	-0.730667	0.010815	0.0627868	0.883436	10		EpiXcan	ENSG00000140564.11	FURIN	-2.87504	-0.324231	0.00403976	0.0290733	0.562198	1005		Fusion	METTL18	0.2487	lasso	0.29	2.1e-18	-1.41837	0.156
50K	ENSG00000277112.3	ANKRD20A21P	-3.47625	-0.110081	0.000508483	0.134753	0.000140204	10		S-PrediXcan	ENSG00000258623.1	CTD-2325P2.3	-2.5424	-0.193605	0.0110093	0.0817311	0.311402	12		EpiXcan	ENSG00000143630.9	HCN3	2.85778	0.045898	0.00426613	0.39798	0.0129357	405		Fusion	SRGAP2C	0.1306	top1	0.17	2e-10	-0.41	0.682
50K	ENSG00000197217.12	ENTPD4	3.47037	0.149022	0.000519737	0.210549	5.67075e-07	11		S-PrediXcan	ENSG00000261371.5	PECAM1	-2.54117	-0.256274	0.0110483	0.0961726	0.0164182	11		EpiXcan	ENSG00000072364.12	AFF4	2.85561	0.137195	0.0042954	0.0799487	0.0445924	611		Fusion	INSL5	0.1842	blup	0.05	0.00045	-0.13291	0.894
50K	ENSG00000120860.10	WASHC3	3.46724	0.172912	0.000525826	0.162419	7.84338e-08	4		S-PrediXcan	ENSG00000263412.1	RP5-890E16.2	2.53644	0.120595	0.0111986	0.162923	0.000664974	64		EpiXcan	ENSG00000034510.5	TMSB10	-2.84584	-0.11468	0.00442949	0.11994	0.224974	378		Fusion	VANGL1	0.1583	bslmm	0.014	0.044	-0.09537	0.924
50K	ENSG00000147874.10	HAUS6	3.45555	0.276741	0.000549175	0.0724462	0.00692956	4		S-PrediXcan	ENSG00000189362.11	NEMP2	-2.53299	-0.299478	0.0113095	0.14192	0.170739	24		EpiXcan	ENSG00000120008.15	WDR11	2.84431	0.0369735	0.00445076	0.443258	6.05928e-06	900		Fusion	ANGEL2	0.2875	lasso	0.18	4.8e-11	1.50193	0.133
50K	ENSG00000139428.11	MMAB	-3.45471	-0.59028	0.000550877	0.0356358	0.0816845	3		S-PrediXcan	ENSG00000184908.17	CLCNKB	-2.53061	-0.280543	0.0113865	0.0378151	0.163589	9		EpiXcan	ENSG00000179833.4	SERTAD2	-2.84202	-0.154196	0.00448285	0.062974	0.548814	375		Fusion	CENPS	0.1857	top1	0.09	3.2e-06	-3.708	0.000209
50K	ENSG00000123395.14	ATG101	-3.45414	-1.28668	0.000552053	0.0151512	0.181838	3		S-PrediXcan	ENSG00000223350.2	IGLV9-49	2.52957	0.244568	0.0114202	0.118578	0.122788	18		EpiXcan	ENSG00000143869.6	GDF7	2.83939	0.482892	0.00452005	0.014912	0.240659	521		Fusion	ZNF683	0.1011	lasso	0.037	0.0025	-0.01092	0.991
50K	ENSG00000241218.1	RP11-446H18.1	-3.45038	-0.132999	0.000559789	0.155282	0.0027453	16		S-PrediXcan	ENSG00000272597.1	RP11-446H18.6	2.52909	0.167596	0.011436	0.213489	0.00406462	21		EpiXcan	ENSG00000113583.7	C5orf15	2.83219	0.124948	0.00462308	0.0942835	0.345342	523		Fusion	MTHFR	0.2006	bslmm	0.02	0.019	0.22131	0.825
50K	ENSG00000124602.9	UNC5CL	3.4495	0.175095	0.000561617	0.183373	2.11557e-05	13		S-PrediXcan	ENSG00000112110.9	MRPL18	2.52892	0.143804	0.0114416	0.192995	3.41985e-06	23		EpiXcan	ENSG00000261353.1	CTA-14H9.5	2.8237	0.17791	0.00474725	0.0493885	0.975012	1188		Fusion	SVBP	0.1433	bslmm	0.043	0.0011	0.15401	0.878
50K	ENSG00000136854.19	STXBP1	-3.44946	-1.11518	0.0005617	0.0263227	0.923224	4		S-PrediXcan	ENSG00000065665.20	SEC61A2	2.52639	0.189967	0.011524	0.12951	0.000394723	12		EpiXcan	ENSG00000115484.14	CCT4	-2.82255	-0.20865	0.00476433	0.0443244	0.832349	271		Fusion	ZBTB41	0.0951	lasso	0.041	0.0015	-0.966	0.334
50K	ENSG00000145040.3	UCN2	3.44019	-0.156257	0.000581312	0.180701	0.000833032	23		S-PrediXcan	ENSG00000122378.13	FAM213A	2.52606	0.316365	0.0115351	0.0652074	0.804485	11		EpiXcan	ENSG00000203784.2	LELP1	-2.81934	-0.127368	0.00481218	0.0783178	0.0253756	673		Fusion	RP11-169K16.8	0.2147	blup	0.023	0.013	0.40381	0.686
50K	ENSG00000261052.5	SULT1A3	3.43692	0.225177	0.000588375	0.092001	0.00260384	9		S-PrediXcan	ENSG00000278505.4	C17orf78	2.52549	0.226975	0.0115537	0.0968661	0.765231	20		EpiXcan	ENSG00000150477.14	KIAA1328	2.81153	0.488105	0.00493071	0.0168475	0.440017	414		Fusion	KLHDC7A	0.2471	top1	0.27	6e-17	-0.622	0.534
50K	ENSG00000136810.12	TXN	3.42615	0.244298	0.0006122	0.118432	1.01739e-06	1		S-PrediXcan	ENSG00000140285.9	FGF7	-2.52027	-1.77923	0.0117264	0.146705	0.565768	26		EpiXcan	ENSG00000122194.18	PLG	-2.80178	-0.142016	0.00508216	0.0717926	0.353872	580		Fusion	C1orf101	0.3204	top1	0.097	1.4e-06	0.578	0.563
50K	ENSG00000125965.8	GDF5	-3.4179	-0.147617	0.000631067	0.138049	0.0169266	16		S-PrediXcan	ENSG00000167595.14	PROSER3	-2.51966	-0.121182	0.0117468	0.271098	9.89398e-12	24		EpiXcan	ENSG00000220205.8	VAMP2	2.80164	0.108123	0.00508438	0.105701	0.229014	545		Fusion	FCER1A	0.154	bslmm	0.019	0.023	-0.25027	0.802
50K	ENSG00000175387.15	SMAD2	-3.41147	-0.301002	0.000646139	0.0796744	0.374869	10		S-PrediXcan	ENSG00000164715.5	LMTK2	-2.51696	-0.734325	0.0118372	0.123175	0.445999	20		EpiXcan	ENSG00000213927.3	CCL27	-2.801	-0.201624	0.00509444	0.0491276	0.0282807	620		Fusion	PDIA3P1	0.0988	top1	0.094	2.1e-06	-0.519	0.604
50K	ENSG00000015592.16	STMN4	3.40968	0.183832	0.000650398	0.132662	0.00185818	8		S-PrediXcan	ENSG00000231074.8	HCG18	2.51635	0.0559854	0.0118577	0.223667	2.58691e-08	40		EpiXcan	ENSG00000092054.12	MYH7	-2.79744	-0.345676	0.005151	0.0206118	0.805459	468		Fusion	SNRPE	0.218	bslmm	0.094	1.9e-06	-0.02577	0.979
50K	ENSG00000272008.1	RP11-393I2.4	3.40399	0.281381	0.000664097	0.0322441	0.353203	2		S-PrediXcan	ENSG00000162819.11	BROX	2.51562	0.203833	0.0118822	0.220547	0.00341293	44		EpiXcan	ENSG00000105223.19	PLD3	2.79159	0.246057	0.005245	0.0303927	0.180539	534		Fusion	TDRKH	0.4136	enet	0.3	4.6e-19	-1.33296	0.183
50K	ENSG00000117748.9	RPA2	3.40086	0.0621151	0.000671731	0.505253	7.57255e-33	7		S-PrediXcan	ENSG00000182902.13	SLC25A18	-2.51418	-0.242498	0.0119309	0.235436	0.0602283	39		EpiXcan	ENSG00000273366.1	CTA-989H11.1	2.78967	0.0973399	0.00527623	0.225114	0.564474	466		Fusion	FHL3	0.16	top1	0.083	8.2e-06	1.47	0.142
50K	ENSG00000137161.16	CNPY3	-3.39336	-0.149983	0.000690396	0.226786	5.52581e-07	17		S-PrediXcan	ENSG00000275029.1	HMGB1P24	-2.51343	-0.819133	0.0119565	0.0267398	0.86404	4		EpiXcan	ENSG00000174950.10	CD164L2	2.78696	0.105249	0.00532058	0.0629697	0.039485	315		Fusion	SF3A3	0.3349	top1	0.19	4.6e-12	1.316	0.188
50K	ENSG00000146112.11	PPP1R18	3.39207	0.373781	0.000693677	0.0774486	0.00194811	5		S-PrediXcan	ENSG00000167904.14	TMEM68	2.51175	0.65187	0.0120135	0.0245309	0.522289	2		EpiXcan	ENSG00000105576.15	TNPO2	2.7843	0.271231	0.00536433	0.0298293	0.960421	549		Fusion	A3GALT2	0.2579	lasso	0.19	7.7e-12	0.12697	0.899
50K	ENSG00000244731.7	C4A	-3.38921	-0.0649107	0.000700944	0.359164	3.05305e-15	23		S-PrediXcan	ENSG00000242741.1	LINC02005	2.5097	0.137748	0.0120832	0.118653	2.14304e-07	4		EpiXcan	ENSG00000178773.14	CPNE7	-2.77332	-0.0697066	0.00554884	0.186614	0.0504683	394		Fusion	MGAT4EP	0.2958	top1	0.033	0.0037	-0.592	0.554
50K	ENSG00000089220.4	PEBP1	3.38676	0.536654	0.000707244	0.0575729	0.605332	7		S-PrediXcan	ENSG00000163631.16	ALB	-2.5095	-0.14207	0.0120901	0.117133	0.0315952	14		EpiXcan	ENSG00000100207.18	TCF20	2.77013	0.0362056	0.00560337	0.130122	0.334196	502		Fusion	RP11-504P24.3	0.1793	blup	0.083	8e-06	-0.01618	0.987
50K	ENSG00000163611.11	SPICE1	-3.38286	-0.278086	0.000717346	0.0936288	0.206485	11		S-PrediXcan	ENSG00000197457.9	STMN3	-2.50447	-0.513446	0.0122634	0.0624289	0.443143	8		EpiXcan	ENSG00000132405.18	TBC1D14	-2.76795	-0.13951	0.00564101	0.0997157	0.905125	534		Fusion	DNAH14	0.2902	blup	0.076	2e-05	-0.28635	0.775
50K	ENSG00000217130.1	RP3-375P9.2	-3.37897	-0.242568	0.000727571	0.0721718	0.173712	9		S-PrediXcan	ENSG00000185002.9	RFX6	-2.50144	-0.143041	0.0123691	0.16834	0.520388	26		EpiXcan	ENSG00000271602.1	KRT8P49	-2.7637	-0.0957077	0.00571501	0.275589	0.616628	1156		Fusion	CYP4Z1	0.1665	blup	0.023	0.013	-0.04377	0.965
50K	ENSG00000269176.2	RP11-727F15.12	-3.37683	-0.180717	0.000733264	0.0742153	0.00178651	5		S-PrediXcan	ENSG00000107798.17	LIPA	2.49866	0.132819	0.0124663	0.399361	0.00194271	80		EpiXcan	ENSG00000178718.6	RPP25	2.75803	0.399484	0.005815	0.014429	0.916476	412		Fusion	TOR3A	0.1248	enet	0.077	1.8e-05	0.00232	0.998
50K	ENSG00000231113.2	RP3-475N16.1	-3.36914	-0.173577	0.000754039	0.104779	0.000553993	6		S-PrediXcan	ENSG00000142615.7	CELA2A	-2.49795	-0.275658	0.0124912	0.053988	0.369115	8		EpiXcan	ENSG00000273340.1	MICE	-2.75486	-0.0264682	0.00587173	0.567354	1.37986e-20	1876		Fusion	MST1P2	0.347	enet	0.095	1.9e-06	-1.41805	0.156
50K	ENSG00000110881.11	ASIC1	3.36264	0.216544	0.000772019	0.134607	0.00011356	8		S-PrediXcan	ENSG00000131885.16	KRT17P1	-2.49035	-0.110958	0.0127618	0.122594	0.0034804	19		EpiXcan	ENSG00000231691.1	RP11-203F10.5	-2.75401	-0.355772	0.00588705	0.0319259	0.834959	551		Fusion	NUDT17	0.131	lasso	0.12	1.4e-07	1.25	0.211
50K	ENSG00000164877.18	MICALL2	-3.36114	-0.332999	0.000776222	0.0953553	0.514884	12		S-PrediXcan	ENSG00000171617.13	ENC1	2.48877	0.122517	0.0128185	0.17003	0.00193028	23		EpiXcan	ENSG00000128585.17	MKLN1	-2.75348	-0.107998	0.00589661	0.182562	0.314821	983		Fusion	CLCNKA	0.2343	enet	0.095	1.9e-06	-0.59877	0.549
50K	ENSG00000187024.13	PTRH1	-3.35967	-0.0762663	0.000780346	0.342386	6.83332e-16	10		S-PrediXcan	ENSG00000149922.10	TBX6	2.48819	0.121283	0.0128394	0.318275	1.1807e-11	23		EpiXcan	ENSG00000138078.15	PREPL	2.74685	0.239813	0.00601698	0.0443774	0.382022	344		Fusion	ARHGAP30	0.1942	lasso	0.06	0.00014	-0.55869	0.576
50K	ENSG00000277938.1	RP5-965G21.3	3.35244	0.105476	0.000801026	0.26546	1.07141e-07	20		S-PrediXcan	ENSG00000235957.1	COX7CP1	2.48788	0.134263	0.0128507	0.119734	0.146916	18		EpiXcan	ENSG00000244998.1	CTD-3064M3.4	-2.73867	-0.097947	0.0061688	0.1506	0.553559	529		Fusion	MST1L	0.3737	lasso	0.37	3.7e-24	-0.40456	0.686
50K	ENSG00000088808.16	PPP1R13B	3.35116	1.0322	0.000804751	0.0300662	0.450798	3		S-PrediXcan	ENSG00000108590.10	MED31	2.4834	0.169309	0.0130137	0.147801	0.0496993	23		EpiXcan	ENSG00000181741.7	FDX1P1	2.73614	0.198492	0.00621646	0.0611438	0.512542	373		Fusion	FAM183A	0.2622	top1	0.16	6e-10	0.563	0.573
50K	ENSG00000126062.3	TMEM115	3.33917	0.658901	0.0008403	0.0300242	0.111432	1		S-PrediXcan	ENSG00000203791.14	METTL10	-2.48017	-0.0708129	0.0131319	0.508589	2.65055e-14	72		EpiXcan	ENSG00000189089.5	RIMKLBP1	2.73241	0.749427	0.00628721	0.0118429	0.891593	755		Fusion	RHD	0.802	top1	0.65	6.7e-52	1.168	0.243
50K	ENSG00000172938.3	MRGPRD	3.3335	0.164841	0.000857608	0.0946528	0.0146537	9		S-PrediXcan	ENSG00000175792.11	RUVBL1	-2.47835	-0.218499	0.0131992	0.117747	0.000707424	65		EpiXcan	ENSG00000138606.19	SHF	-2.73214	-0.365024	0.00629246	0.0282781	0.707525	731		Fusion	ESPN	0.1722	bslmm	0.022	0.016	-0.20717	0.836
50K	ENSG00000065060.16	UHRF1BP1	3.33167	0.0741632	0.000863276	0.290148	7.36257e-15	6		S-PrediXcan	ENSG00000279080.1	CTA-228A9.4	2.47385	0.559525	0.0133667	0.0438462	0.293701	3		EpiXcan	ENSG00000172780.16	RAB43	2.7315	0.0745581	0.0063046	0.201447	0.0145689	525		Fusion	PLEKHN1	0.2339	enet	0.16	5.1e-10	-0.014	0.989
50K	ENSG00000134962.6	KLB	-3.33069	-0.354046	0.0008663	0.0274409	0.120519	1		S-PrediXcan	ENSG00000176973.7	FAM89B	-2.47121	-0.542472	0.0134656	0.134698	0.00291996	15		EpiXcan	ENSG00000154874.15	CCDC144B	-2.72717	-0.0722054	0.00638796	0.161447	9.71007e-07	348		Fusion	ZFP69	0.2536	lasso	0.16	2.1e-10	1.25204	0.211
50K	ENSG00000215302.8	CTD-3092A11.1	-3.32801	-0.0817709	0.000874701	0.231431	0.000128138	19		S-PrediXcan	ENSG00000090316.15	MAEA	-2.46964	-0.0351688	0.0135248	0.622355	4.39399e-42	31		EpiXcan	ENSG00000242737.1	RP11-562A8.1	2.72657	0.17496	0.00639972	0.0555835	0.704053	826		Fusion	KLHL17	0.2241	lasso	0.11	1.8e-07	-0.25581	0.798
50K	ENSG00000237422.1	RP11-305L7.3	3.32418	0.376654	0.0008868	0.0243796	0.694996	1		S-PrediXcan	ENSG00000246214.1	RP11-260E18.1	2.4683	0.419761	0.0135756	0.100374	0.939949	18		EpiXcan	ENSG00000068650.18	ATP11A	2.72336	0.103415	0.00646212	0.130457	0.55145	472		Fusion	S100A3	0.1801	lasso	0.18	5.1e-11	0.00397	0.997
50K	ENSG00000272129.1	RP11-250B2.6	3.32334	0.365049	0.000889462	0.123928	0.000458762	13		S-PrediXcan	ENSG00000273007.1	RP11-170N16.3	-2.46713	-2.06938	0.01362	0.0191385	0.361721	1		EpiXcan	ENSG00000135093.12	USP30	-2.71785	-0.363882	0.00657078	0.0357965	0.972912	411		Fusion	ZNF669	0.2614	top1	0.14	3.6e-09	1.094	0.274
50K	ENSG00000163875.15	MEAF6	-3.31729	-0.250021	0.000908955	0.120306	0.00191186	7		S-PrediXcan	ENSG00000233723.7	LINC01122	-2.46466	-0.231863	0.0137144	0.0719242	0.289013	13		EpiXcan	ENSG00000140474.12	ULK3	-2.71597	-0.0851581	0.00660826	0.152638	0.00606032	417		Fusion	SRSF10	0.211	blup	0.041	0.0015	-0.01298	0.99
50K	ENSG00000167460.14	TPM4	3.31526	0.485371	0.000915586	0.102173	0.261869	14		S-PrediXcan	ENSG00000249572.1	CTD-2203K17.1	2.45876	0.0398618	0.0139418	0.46231	1.84083e-29	10		EpiXcan	ENSG00000175003.12	SLC22A1	-2.7087	-0.098906	0.00675471	0.171557	0.732062	428		Fusion	RHCE	0.3771	top1	0.36	5.3e-23	1.502	0.133
50K	ENSG00000106460.18	TMEM106B	-3.31033	-0.595081	0.000931852	0.0575565	0.388514	7		S-PrediXcan	ENSG00000074071.14	MRPS34	2.45573	1.20335	0.01406	0.0196301	0.131557	1		EpiXcan	ENSG00000261141.1	RP11-303E16.5	2.7058	0.406729	0.00681408	0.0270367	0.608532	628		Fusion	FAM78B	0.2416	enet	0.097	1.3e-06	-0.18208	0.856
50K	ENSG00000254610.2	RP5-903G2.2	3.30939	0.168465	0.000935007	0.0915076	0.00941673	8		S-PrediXcan	ENSG00000235721.1	AC013268.3	-2.45292	-0.0919855	0.0141701	0.289431	1.57159e-06	41		EpiXcan	ENSG00000147853.16	AK3	2.70295	0.580826	0.0068728	0.0170313	0.702515	1108		Fusion	PNRC2	0.1828	top1	0.089	3.8e-06	-2.304	0.0212
50K	ENSG00000261625.1	RP11-554A11.4	3.30777	0.0988925	0.000940429	0.299485	5.34528e-11	17		S-PrediXcan	ENSG00000143387.12	CTSK	2.45144	-0.117246	0.0142285	0.0634453	0.922314	17		EpiXcan	ENSG00000236263.1	RP11-263K19.6	-2.70245	-0.228946	0.00688313	0.0812018	0.94089	405		Fusion	SLC35E2B	0.8712	lasso	0.71	4.7e-61	0.61288	0.54
50K	ENSG00000235145.2	RPSAP16	3.30015	0.249899	0.000966325	0.049245	0.0301299	3		S-PrediXcan	ENSG00000178233.17	TMEM151B	-2.44899	-0.184942	0.0143255	0.0995113	0.784441	27		EpiXcan	ENSG00000134690.10	CDCA8	2.69871	0.259987	0.00696082	0.0422161	0.701987	399		Fusion	OR2L13	0.3144	bslmm	0.18	4.2e-11	0.06694	0.947
50K	ENSG00000242578.1	RP11-469J4.3	-3.29708	-0.190101	0.000976967	0.0529547	0.0885249	3		S-PrediXcan	ENSG00000204290.10	BTNL2	2.44883	0.364683	0.014332	0.0283199	0.826243	4		EpiXcan	ENSG00000247903.1	RP11-421F16.3	-2.69311	-0.0365778	0.00707892	0.278285	9.77468e-13	1016		Fusion	SEMA4A	0.4026	top1	0.28	2.6e-17	0.876	0.381
50K	ENSG00000224479.6	AC136289.1	3.29081	0.153473	0.00099898	0.108522	0.0339993	12		S-PrediXcan	ENSG00000248290.1	TNXA	2.44642	0.0608769	0.0144284	0.312137	3.90436e-10	38		EpiXcan	ENSG00000250337.5	LINC01021	2.69232	0.24502	0.00709561	0.0438419	0.0587573	371		Fusion	SRGAP2B	0.2527	blup	0.13	2.2e-08	-0.59483	0.552
50K	ENSG00000238793.1	SNORD124	3.27472	0.164793	0.00105766	0.0714173	0.00322329	5		S-PrediXcan	ENSG00000115685.14	PPP1R7	-2.4444	-0.281692	0.0145094	0.393681	0.000888191	64		EpiXcan	ENSG00000275029.1	HMGB1P24	-2.69027	-0.0856981	0.00713945	0.14801	0.714606	349		Fusion	ZNF124	0.4486	lasso	0.42	9.4e-28	-1.32596	0.185
50K	ENSG00000101213.6	PTK6	-3.27031	-0.209852	0.00107431	0.162359	0.00046649	22		S-PrediXcan	ENSG00000138379.4	MSTN	-2.43531	-0.206879	0.0148791	0.0931629	0.02587	8		EpiXcan	ENSG00000243389.1	AC012442.5	2.68285	0.0510393	0.00729986	0.297228	1.10146e-07	536		Fusion	GDAP2	0.1424	blup	0.049	0.00057	0.00362	0.997
50K	ENSG00000213463.4	SYNJ2BP	-3.26916	-0.257127	0.00107868	0.0553982	0.00602471	3		S-PrediXcan	ENSG00000122194.18	PLG	2.43405	0.0618548	0.014931	0.409153	8.8069e-06	64		EpiXcan	ENSG00000279908.1	RP11-325I22.3	-2.68224	-0.229706	0.00731311	0.0443629	0.260201	667		Fusion	ZMYM1	0.2762	enet	0.083	8.5e-06	-0.56127	0.575
50K	ENSG00000231721.6	LINC-PINT	-3.26799	-0.698701	0.00108313	0.0227295	0.631796	2		S-PrediXcan	ENSG00000069020.18	MAST4	2.43166	0.211257	0.0150297	0.210851	0.244162	39		EpiXcan	ENSG00000267986.1	AC130469.2	-2.67567	-0.0747083	0.0074581	0.242594	0.553355	426		Fusion	HHLA3	0.5191	lasso	0.35	2.6e-22	-0.41192	0.68
50K	ENSG00000204338.8	CYP21A1P	-3.25805	-0.0841019	0.00112181	0.153291	2.04151e-07	5		S-PrediXcan	ENSG00000112619.7	PRPH2	-2.4304	-0.137107	0.0150822	0.21869	0.000983181	37		EpiXcan	ENSG00000104969.9	SGTA	2.6659	0.178365	0.0076783	0.0671313	0.344955	562		Fusion	HRNR	0.5511	bslmm	0.31	1.7e-19	-0.10065	0.92
50K	ENSG00000135241.16	PNPLA8	3.25084	0.456992	0.00115063	0.0939138	8.40714e-05	2		S-PrediXcan	ENSG00000105968.18	H2AFV	2.42539	0.76896	0.015292	0.0303586	0.681818	4		EpiXcan	ENSG00000145916.18	RMND5B	2.65846	0.0918159	0.00784989	0.198973	0.0695591	632		Fusion	FLVCR1-AS1	0.6566	top1	0.68	1.8e-56	-0.208	0.835
50K	ENSG00000174943.9	KCTD13	3.24886	0.545993	0.00115868	0.0380422	0.372921	4		S-PrediXcan	ENSG00000228352.2	RP11-537H15.3	-2.42434	-0.0623177	0.0153363	0.457546	0.00594724	113		EpiXcan	ENSG00000225092.2	RP11-405O10.2	-2.65749	-0.577568	0.00787241	0.0509584	0.581988	782		Fusion	C1orf228	0.3003	lasso	0.14	7.6e-09	1.04998	0.294
50K	ENSG00000112280.15	COL9A1	3.24823	0.215144	0.00116126	0.0661426	0.0104833	7		S-PrediXcan	ENSG00000276115.1	RP11-817I4.2	2.42243	0.179687	0.0154173	0.116719	0.0556939	19		EpiXcan	ENSG00000153214.9	TMEM87B	-2.65675	-0.24956	0.00788974	0.0526953	0.365525	533		Fusion	OXCT2	0.2268	blup	0.091	3.1e-06	-0.2115	0.832
50K	ENSG00000259158.3	ADAM20P1	-3.2432	-0.122016	0.00118197	0.204611	2.57522e-10	5		S-PrediXcan	ENSG00000008516.16	MMP25	2.41996	0.0907598	0.0155222	0.272537	2.00632e-06	21		EpiXcan	ENSG00000234648.1	AL162151.3	-2.65672	-0.246932	0.0078904	0.0489973	0.638378	621		Fusion	C1orf174	0.4423	bslmm	0.52	1.6e-36	-0.65977	0.509
50K	ENSG00000222020.2	AC062017.1	-3.24192	-0.110173	0.00118728	0.195378	1.01273e-09	4		S-PrediXcan	ENSG00000270062.1	RP11-248J18.3	2.41861	0.531422	0.01558	0.0196477	0.77312	1		EpiXcan	ENSG00000255642.1	PABPC1P4	2.65623	0.185966	0.00790203	0.0472977	0.00943127	1016		Fusion	LINC01562	0.162	top1	0.036	0.0028	-1.088	0.277
50K	ENSG00000173517.10	PEAK1	3.23065	0.837909	0.00123511	0.0321492	0.93941	2		S-PrediXcan	ENSG00000147874.10	HAUS6	2.41803	0.199594	0.0156046	0.137351	0.000213072	14		EpiXcan	ENSG00000240463.1	RPS19P3	2.65499	0.247384	0.00793097	0.0513542	0.342971	930		Fusion	EFCAB2	0.5852	lasso	0.53	7.4e-38	-0.25469	0.799
50K	ENSG00000215529.12	EFCAB8	3.22999	0.11993	0.00123793	0.0856598	0.269942	11		S-PrediXcan	ENSG00000280119.1	AC093642.1	2.41749	0.0868175	0.0156279	0.282873	0.00120178	38		EpiXcan	ENSG00000155115.6	GTF3C6	2.64468	0.0843306	0.00817686	0.163283	0.319075	624		Fusion	STUM	0.126	lasso	0.11	2.5e-07	0.96865	0.333
50K	ENSG00000259699.2	HMGB1P8	3.22882	0.549283	0.001243	0.0179873	0.445889	1		S-PrediXcan	ENSG00000279058.2	AGAP14	2.41473	0.038589	0.0157467	0.669713	9.68076e-44	38		EpiXcan	ENSG00000103227.18	LMF1	2.64419	0.0498672	0.00818878	0.398213	1.3133e-08	597		Fusion	CAPN8	0.2495	bslmm	0.092	2.6e-06	-1.04869	0.294
50K	ENSG00000130294.15	KIF1A	3.22076	0.381164	0.00127853	0.0876002	0.145947	11		S-PrediXcan	ENSG00000214435.7	AS3MT	2.41186	0.0383264	0.0158713	0.472167	2.18724e-29	19		EpiXcan	ENSG00000147457.13	CHMP7	2.63741	0.0432932	0.00835421	0.397341	0.00127221	659		Fusion	TATDN3	0.1844	enet	0.13	1.2e-08	1.005	0.315
50K	ENSG00000283156.1	RP11-646I6.3	-3.22062	-0.297499	0.00127912	0.0623318	0.0109872	5		S-PrediXcan	ENSG00000244097.1	RPS4XP17	2.40792	0.100033	0.0160435	0.399327	0.0442214	68		EpiXcan	ENSG00000145868.16	FBXO38	-2.63656	-0.126761	0.00837502	0.0814704	0.449986	730		Fusion	ADAMTSL4-AS1	0.1018	bslmm	0.03	0.0054	1.30159	0.193
50K	ENSG00000120055.7	C10orf95	3.21339	0.432315	0.00131178	0.0376835	0.951143	4		S-PrediXcan	ENSG00000273597.1	RP11-392A14.9	2.40739	0.251922	0.0160672	0.0981349	0.309708	24		EpiXcan	ENSG00000077348.8	EXOSC5	2.63643	0.153753	0.00837846	0.0514695	0.867569	292		Fusion	SAMD13	0.1861	top1	0.1	7.5e-07	-1.263	0.207
50K	ENSG00000162877.12	PM20D1	3.21261	0.0581892	0.00131536	0.273634	1.3635e-14	6		S-PrediXcan	ENSG00000134780.9	DAGLA	2.4028	0.477577	0.01627	0.0994742	0.784845	25		EpiXcan	ENSG00000138629.15	UBL7	-2.63331	-0.344128	0.00845561	0.0224716	0.59588	431		Fusion	EFCAB7	0.1449	lasso	0.032	0.0047	-0.3751	0.708
50K	ENSG00000270231.3	NBPF8	-3.21237	-0.0594994	0.00131647	0.195209	0.000669762	25		S-PrediXcan	ENSG00000082146.12	STRADB	-2.39701	-0.243672	0.0165297	0.0766051	0.182254	7		EpiXcan	ENSG00000026103.21	FAS	2.63187	0.11924	0.00849176	0.0700884	0.0364242	611		Fusion	INPP5B	0.3789	lasso	0.31	7.2e-20	-1.87295	0.0611
50K	ENSG00000241560.5	ZBTB20-AS1	3.2034	0.135108	0.00135814	0.0753888	0.172373	9		S-PrediXcan	ENSG00000266200.6	PNLIPRP2	2.39409	0.156677	0.0166615	0.128209	0.347908	18		EpiXcan	ENSG00000242741.1	LINC02005	2.62973	0.0532717	0.00854519	0.189927	3.24672e-06	543		Fusion	TMEM57	0.1148	lasso	0.022	0.017	-0.50632	0.613
50K	ENSG00000164326.4	CARTPT	-3.18851	-0.0860613	0.00143009	0.204417	0.000580191	22		S-PrediXcan	ENSG00000169169.14	CPT1C	2.39324	0.399204	0.0167005	0.0504198	0.377354	6		EpiXcan	ENSG00000259699.2	HMGB1P8	2.62655	0.274311	0.00862556	0.0450076	0.353015	673		Fusion	C1orf220	0.1362	lasso	0.14	4.7e-09	-0.52831	0.597
50K	ENSG00000176095.11	IP6K1	-3.18655	-0.338519	0.00143978	0.136422	0.0699385	21		S-PrediXcan	ENSG00000213398.7	LCAT	2.39177	1.57696	0.0167672	0.0903975	0.410298	18		EpiXcan	ENSG00000248487.8	ABHD14A	2.61307	0.138991	0.00897316	0.0673737	0.221497	305		Fusion	HIST2H3DP1	0.0701	bslmm	0.031	0.0049	0.14694	0.883
50K	ENSG00000005020.12	SKAP2	3.18452	0.317498	0.00144996	0.0709593	0.00103756	3		S-PrediXcan	ENSG00000251381.7	LINC00958	2.39163	0.0739835	0.0167736	0.358131	9.58829e-13	39		EpiXcan	ENSG00000233930.3	KRTAP5-AS1	-2.61261	-0.0649955	0.00898537	0.155259	7.62005e-06	521		Fusion	GSTM2	0.3869	lasso	0.072	3e-05	0.96253	0.336
50K	ENSG00000242551.2	POU5F1P6	-3.18451	-0.0508703	0.00145	0.339952	4.86905e-11	24		S-PrediXcan	ENSG00000169436.16	COL22A1	-2.38709	-0.320497	0.0169823	0.17438	3.29579e-05	34		EpiXcan	ENSG00000259495.2	RP11-210M15.2	2.60872	0.0762915	0.00908826	0.237384	0.000852091	1008		Fusion	GBP7	0.2914	lasso	0.26	1.6e-16	-2.09653	0.036
50K	ENSG00000235034.6	C19orf81	-3.18413	-0.146254	0.00145189	0.0693711	0.0796653	9		S-PrediXcan	ENSG00000254634.4	SMG1P6	-2.38698	-0.0935324	0.0169873	0.254304	3.27353e-05	31		EpiXcan	ENSG00000105722.9	ERF	2.60421	0.443059	0.00920874	0.0231972	0.905198	235		Fusion	SLC35E2	0.3407	enet	0.42	1.5e-27	-1.2732	0.203
50K	ENSG00000105738.10	SIPA1L3	-3.18118	-0.226654	0.00146674	0.156515	3.26529e-05	10		S-PrediXcan	ENSG00000160213.6	CSTB	2.38677	0.174947	0.0169972	0.144547	1.16962e-05	11		EpiXcan	ENSG00000179743.4	FLJ37453	-2.60164	-0.157829	0.0092779	0.0482633	0.00175033	407		Fusion	LINC01139	0.2422	lasso	0.14	4.4e-09	-0.06306	0.95
50K	ENSG00000224424.7	PRKAR2A-AS1	-3.18113	-0.162392	0.00146701	0.143002	3.5001e-05	7		S-PrediXcan	ENSG00000137185.11	ZSCAN9	2.3845	0.103443	0.0171023	0.221872	0.029229	19		EpiXcan	ENSG00000183624.13	HMCES	-2.59447	-0.141583	0.00947364	0.101332	0.0269008	543		Fusion	RP11-364B6.2	0.2715	enet	0.15	2.7e-09	0.08482	0.932
50K	ENSG00000204381.11	LAYN	3.17959	0.420885	0.00147485	0.0399538	0.526786	4		S-PrediXcan	ENSG00000204439.3	C6orf47	-2.38262	-0.481288	0.0171899	0.0821184	0.0939014	8		EpiXcan	ENSG00000272966.1	RP11-686O6.1	-2.59295	-0.0668592	0.00951567	0.19629	0.336952	376		Fusion	CROCCP2	0.5876	enet	0.25	9.6e-16	-0.79838	0.425
50K	ENSG00000230148.8	HOXB-AS1	-3.1713	-0.122423	0.0015176	0.177871	0.00789417	23		S-PrediXcan	ENSG00000227097.5	RPS28P7	-2.38038	-0.688219	0.0172946	0.0231789	0.990564	4		EpiXcan	ENSG00000110768.11	GTF2H1	2.59213	0.0377892	0.00953836	0.28831	1.79802e-16	749		Fusion	TTC34	0.2395	enet	0.15	1e-09	0.02903	0.977
50K	ENSG00000030110.12	BAK1	-3.16641	-0.0786181	0.00154335	0.369426	4.57761e-21	7		S-PrediXcan	ENSG00000170837.2	GPR27	2.36871	0.124794	0.0178501	0.193823	1.5263e-06	11		EpiXcan	ENSG00000179314.13	WSCD1	2.58945	0.277204	0.009613	0.0286394	0.0790364	675		Fusion	ATAD3C	0.4837	enet	0.31	7e-20	-0.08852	0.929
50K	ENSG00000180998.11	GPR137C	-3.16517	-0.230056	0.00154995	0.0623634	0.0693239	5		S-PrediXcan	ENSG00000178734.5	LMO7DN	-2.36541	-0.376666	0.01801	0.0227409	0.490143	1		EpiXcan	ENSG00000270049.2	RP11-297D21.4	2.58443	0.15391	0.00975415	0.0172074	0.598133	238		Fusion	RP11-465B22.3	0.2716	lasso	0.2	3.2e-12	-0.51502	0.607
50K	ENSG00000138185.18	ENTPD1	-3.15989	-0.705325	0.00157828	0.0403434	0.499359	3		S-PrediXcan	ENSG00000269653.1	CTB-102L5.7	-2.36529	-0.38573	0.018016	0.131135	0.309575	27		EpiXcan	ENSG00000231871.5	IPO9-AS1	2.57731	0.102305	0.0099573	0.113684	0.00734237	562		Fusion	LINC00339	0.7922	bslmm	0.68	1.1e-56	0.99065	0.322
50K	ENSG00000124562.9	SNRPC	-3.15884	-0.307367	0.00158397	0.107402	0.0200494	12		S-PrediXcan	ENSG00000187479.5	C11orf96	-2.36058	-0.172509	0.0182466	0.319182	0.024702	67		EpiXcan	ENSG00000158373.8	HIST1H2BD	2.57642	0.220345	0.00998288	0.0346672	0.654253	1277		Fusion	RP11-181C21.4	0.1169	bslmm	0.0068	0.12	-0.10879	0.913
50K	ENSG00000196391.10	ZNF774	3.15225	0.258355	0.00162015	0.125685	0.000160026	10		S-PrediXcan	ENSG00000183624.13	HMCES	-2.35866	-0.247348	0.0183413	0.11153	0.284846	16		EpiXcan	ENSG00000198865.9	CCDC152	-2.57447	-0.287615	0.0100393	0.0278734	0.202242	715		Fusion	NBPF1	0.3425	bslmm	0.13	3.8e-08	0.43513	0.663
50K	ENSG00000255561.6	FDXACB1	3.1514	0.162498	0.00162487	0.107585	0.0107338	11		S-PrediXcan	ENSG00000203872.6	C6orf163	2.3526	0.0776732	0.0186426	0.264194	8.61714e-07	38		EpiXcan	ENSG00000076826.9	CAMSAP3	-2.57228	-0.334929	0.010103	0.0339167	0.500724	467		Fusion	C1orf229	0.2724	lasso	0.19	4.1e-12	1.41906	0.156
50K	ENSG00000234925.2	ATP5HP4	-3.14601	-0.156831	0.00165517	0.111713	0.255635	14		S-PrediXcan	ENSG00000148384.12	INPP5E	-2.35109	-0.171289	0.0187187	0.326161	3.8601e-09	48		EpiXcan	ENSG00000009335.17	UBE3C	-2.5716	-0.433353	0.010123	0.0183232	0.862864	1117		Fusion	HIST2H2BA	0.3957	lasso	0.21	4.2e-13	-1.46131	0.144
50K	ENSG00000229739.2	RP11-295K2.3	3.1453	0.321353	0.00165919	0.0234477	0.680754	2		S-PrediXcan	ENSG00000198680.4	TUSC1	2.35005	0.235156	0.0187709	0.0827305	0.00744476	10		EpiXcan	ENSG00000258947.6	TUBB3	-2.57077	-0.100913	0.0101474	0.159285	0.0421373	302		Fusion	KIF28P	0.1355	blup	0.033	0.0037	-0.05738	0.954
50K	ENSG00000139985.6	ADAM21	-3.1412	-0.465141	0.0016826	0.0235986	0.805651	2		S-PrediXcan	ENSG00000058063.15	ATP11B	2.34868	0.128641	0.0188402	0.248808	1.02556e-07	21		EpiXcan	ENSG00000085415.15	SEH1L	-2.56409	-0.223866	0.0103446	0.0382369	0.970078	771		Fusion	CCDC18-AS1	0.6248	lasso	0.63	1.4e-49	0.44599	0.656
50K	ENSG00000086015.20	MAST2	-3.13762	-0.291871	0.00170327	0.0897066	0.0881271	16		S-PrediXcan	ENSG00000240024.5	LINC00888	-2.34783	-0.444775	0.018883	0.052583	0.454839	9		EpiXcan	ENSG00000204632.11	HLA-G	-2.55555	-0.041027	0.0106021	0.295869	4.04038e-10	1824		Fusion	CH17-472G23.2	0.3352	enet	0.2	1.1e-12	-0.93529	0.35
50K	ENSG00000174672.15	BRSK2	-3.13148	-0.270135	0.0017393	0.0757313	0.0557879	5		S-PrediXcan	ENSG00000274849.1	RP11-49I11.4	2.34629	0.17471	0.0189613	0.099054	0.335733	20		EpiXcan	ENSG00000178372.7	CALML5	-2.55308	-0.240357	0.0106774	0.0354282	0.722774	1170		Fusion	LINC01342	0.1731	bslmm	0.075	2.2e-05	-0.03589	0.971
50K	ENSG00000198517.9	MAFK	-3.13085	-0.260236	0.001743	0.0696853	0.000189535	1		S-PrediXcan	ENSG00000141255.12	SPATA22	-2.33916	-0.0757437	0.0193273	0.296705	0.0185295	60		EpiXcan	ENSG00000248597.1	RP11-259O2.2	-2.55295	-0.100112	0.0106814	0.131666	0.635625	673		Fusion	SDHDP6	0.6728	enet	0.51	2.7e-36	0.20125	0.841
50K	ENSG00000086300.15	SNX10	3.12509	0.193057	0.00177748	0.134996	0.000926667	10		S-PrediXcan	ENSG00000272347.1	RP11-43F13.4	-2.33837	-0.264838	0.0193682	0.069974	0.213973	8		EpiXcan	ENSG00000162729.13	IGSF8	2.55272	0.395743	0.0106884	0.0168117	0.172589	711		Fusion	RP11-466F5.8	0.2529	top1	0.14	8.7e-09	-1.37	0.171
50K	ENSG00000229832.1	RP11-384C4.2	-3.10558	-0.265816	0.00189904	0.0521619	0.122998	7		S-PrediXcan	ENSG00000183734.4	ASCL2	-2.33773	-0.117923	0.0194013	0.342223	0.00636114	54		EpiXcan	ENSG00000276384.1	RP11-186B7.7	-2.55111	-0.245728	0.0107379	0.0381753	0.475107	640		Fusion	RP3-395M20.2	0.2444	blup	0.054	0.00031	-0.08392	0.933
50K	ENSG00000100991.11	TRPC4AP	3.1046	0.10856	0.00190539	0.23516	1.09442e-05	24		S-PrediXcan	ENSG00000272301.1	RP11-111M22.4	2.33435	3.11015	0.0195776	0.0430424	0.789657	4		EpiXcan	ENSG00000152495.10	CAMK4	2.54972	0.0874042	0.0107809	0.121997	0.673742	576		Fusion	RP4-758J18.2	0.2179	bslmm	0.02	0.019	0.27404	0.784
50K	ENSG00000279039.1	CTC-260E6.3	3.10218	0.127816	0.00192099	0.0928521	0.0134983	9		S-PrediXcan	ENSG00000128285.4	MCHR1	2.33411	0.57601	0.01959	0.0136217	0.269339	1		EpiXcan	ENSG00000280198.1	RP11-384M20.1	2.54723	0.113767	0.0108582	0.088312	0.835243	408		Fusion	RP4-660H19.1	0.1474	bslmm	0.056	0.00022	-0.31088	0.756
50K	ENSG00000224738.1	AC099850.1	3.0949	0.420918	0.00196881	0.0229482	0.951066	2		S-PrediXcan	ENSG00000107882.11	SUFU	-2.32565	-0.499564	0.0200373	0.0483523	0.28317	6		EpiXcan	ENSG00000136104.19	RNASEH2B	2.54617	0.0340138	0.0108913	0.501222	1.72791e-29	501		Fusion	RP11-184J23.2	0.218	bslmm	0.051	0.0004	-0.0776	0.938
50K	ENSG00000266412.5	NCOA4	-3.09365	-0.34231	0.00197709	0.0787054	0.364293	6		S-PrediXcan	ENSG00000185467.7	KPNA7	-2.32451	-0.150789	0.0200984	0.0863236	0.116203	16		EpiXcan	ENSG00000278448.1	CTD-2240J17.3	-2.54192	-0.411645	0.0110246	0.0237662	0.320282	795		Fusion	DUTP6	0.3137	top1	0.3	5.5e-19	0.75	0.453
50K	ENSG00000254004.6	ZNF260	3.08779	0.0857814	0.00201648	0.259789	2.99444e-09	20		S-PrediXcan	ENSG00000122085.16	MTERF4	-2.32396	-0.10667	0.0201275	0.397119	2.62646e-19	26		EpiXcan	ENSG00000188747.8	NOXA1	-2.5416	-0.0454389	0.0110347	0.280443	2.1088e-12	481		Fusion	HSPA7	0.5209	lasso	0.34	5.9e-22	0.48054	0.631
50K	ENSG00000224844.1	AC107079.1	3.08695	0.363286	0.00202225	0.0585179	0.510066	5		S-PrediXcan	ENSG00000179029.14	TMEM107	-2.32326	-0.461247	0.020165	0.0431969	0.826039	5		EpiXcan	ENSG00000234409.6	CCDC188	-2.53828	-0.0788611	0.0111398	0.182646	0.000195302	555		Fusion	GBP1P1	0.2099	top1	0.12	4.6e-08	-1.814	0.0697
50K	ENSG00000113303.11	BTNL8	3.08079	0.325863	0.00206455	0.0452537	0.558433	4		S-PrediXcan	ENSG00000189144.13	ZNF573	2.32109	0.217257	0.0202822	0.0882225	0.102965	12		EpiXcan	ENSG00000063854.12	HAGH	2.53826	0.0515822	0.0111405	0.205878	2.19274e-09	530		Fusion	RP11-70P17.1	0.2486	bslmm	0.051	0.00041	0.70091	0.483
50K	ENSG00000241697.4	TMEFF1	3.07579	0.677528	0.00209942	0.0183143	0.987234	3		S-PrediXcan	ENSG00000011590.13	ZBTB32	2.31703	0.109974	0.020502	0.144846	6.58778e-05	10		EpiXcan	ENSG00000129244.8	ATP1B2	-2.53552	-0.168643	0.0112279	0.0514496	0.174959	625		Fusion	RUSC1-AS1	0.1353	blup	0.064	8.3e-05	-0.79691	0.426
50K	ENSG00000181333.11	HEPHL1	3.07249	0.0365164	0.00212279	0.666189	1.8576e-41	26		S-PrediXcan	ENSG00000116649.9	SRM	2.31524	0.214143	0.0206	0.387994	0.00107079	54		EpiXcan	ENSG00000099917.17	MED15	2.53535	0.0403843	0.0112335	0.332037	1.94678e-08	490		Fusion	LINC00115	0.5003	lasso	0.37	5.5e-24	-0.51258	0.608
50K	ENSG00000099341.11	PSMD8	3.07241	0.314528	0.00212338	0.124551	0.0672389	16		S-PrediXcan	ENSG00000275966.1	RP11-1055B8.9	2.31268	0.489597	0.0207404	0.0367434	0.379542	6		EpiXcan	ENSG00000261251.1	RP3-388M5.9	2.52407	0.0669436	0.0116006	0.330361	0.0457696	512		Fusion	MTND1P23	0.1963	lasso	0.044	0.00096	-0.74593	0.456
50K	ENSG00000168906.12	MAT2A	3.07218	0.191686	0.002125	0.0821701	0.0253574	6		S-PrediXcan	ENSG00000084623.11	EIF3I	-2.30934	-1.32546	0.020925	0.0383247	0.873655	4		EpiXcan	ENSG00000236200.5	KDM4A-AS1	2.52329	0.127149	0.0116261	0.102704	0.376825	566		Fusion	LINC00623	0.4796	lasso	0.31	1.3e-19	-1.72313	0.0849
50K	ENSG00000237135.1	DDX10P1	-3.07173	-0.172627	0.00212823	0.0663777	0.0134779	5		S-PrediXcan	ENSG00000271204.1	RP11-138A9.1	2.30821	0.43857	0.0209877	0.0394905	0.782131	14		EpiXcan	ENSG00000131095.12	GFAP	-2.51928	-0.0664909	0.0117595	0.132766	0.932633	346		Fusion	RP4-635E18.7	0.302	bslmm	0.15	2.3e-09	0.36513	0.715
50K	ENSG00000003249.13	DBNDD1	-3.0714	-0.115688	0.00213055	0.173846	6.84945e-09	5		S-PrediXcan	ENSG00000172037.13	LAMB2	-2.30756	-1.88704	0.0210236	0.0221706	0.603391	5		EpiXcan	ENSG00000130589.16	HELZ2	-2.51904	-0.065298	0.0117675	0.223237	0.118326	654		Fusion	NBPF2P	0.5518	lasso	0.48	8.3e-33	0.28867	0.773
50K	ENSG00000141002.19	TCF25	3.06944	0.146429	0.00214458	0.179009	3.09247e-06	10		S-PrediXcan	ENSG00000127483.17	HP1BP3	2.30558	0.977771	0.0211342	0.0190945	0.825487	2		EpiXcan	ENSG00000261442.1	RP11-709D24.6	2.51841	0.422099	0.0117887	0.0130975	0.307287	375		Fusion	RP5-956O18.2	0.2715	bslmm	0.046	0.00081	-0.08939	0.929
50K	ENSG00000167792.11	NDUFV1	3.06547	0.195472	0.00217328	0.146798	7.93176e-06	6		S-PrediXcan	ENSG00000125650.4	PSPN	2.3054	0.472461	0.0211444	0.080635	0.150811	10		EpiXcan	ENSG00000272447.1	RP11-182L21.6	-2.51813	-0.344672	0.011798	0.237036	0.00274397	808		Fusion	GCSAML-AS1	0.1818	lasso	0.08	1.2e-05	0.28717	0.774
50K	ENSG00000136811.16	ODF2	3.06324	0.251246	0.00218953	0.0871684	0.324154	11		S-PrediXcan	ENSG00000153975.9	ZUFSP	-2.30439	-0.436286	0.021201	0.054742	0.76116	20		EpiXcan	ENSG00000095015.5	MAP3K1	-2.51777	-0.280546	0.01181	0.0215231	0.217009	862		Fusion	WASH7P	0.1095	lasso	0.076	1.9e-05	0.21456	0.83
50K	ENSG00000270016.1	RP11-932O9.8	3.06268	0.305883	0.00219362	0.0473223	0.1971	7		S-PrediXcan	ENSG00000185532.15	PRKG1	2.30335	1.37365	0.0212589	0.033458	0.709951	6		EpiXcan	ENSG00000280103.1	AC007792.1	2.51718	0.429303	0.01183	0.0149403	0.335815	510		Fusion	SLC2A1-AS1	0.6676	bslmm	0.35	2.9e-22	-0.07037	0.944
50K	ENSG00000087365.15	SF3B2	-3.06037	-0.0957749	0.00221063	0.287361	1.35781e-13	11		S-PrediXcan	ENSG00000044115.20	CTNNA1	2.2986	0.191282	0.0215275	0.272736	0.0125287	42		EpiXcan	ENSG00000246334.2	PRR7-AS1	-2.51581	-0.0273483	0.0118758	0.238513	0.131701	566		Fusion	RP11-488L18.4	0.4144	top1	0.28	2.2e-17	-0.719	0.472
50K	ENSG00000167397.14	VKORC1	-3.05787	-0.322432	0.00222915	0.0970308	0.345494	11		S-PrediXcan	ENSG00000262482.1	LA16c-321D4.2	2.2959	0.0987778	0.0216813	0.185351	0.00341113	30		EpiXcan	ENSG00000258957.1	RP11-363J20.1	-2.51485	-0.0606697	0.0119082	0.202104	0.843018	630		Fusion	RP1-283E3.4	0.6672	lasso	0.54	3e-39	-1.25174	0.211
50K	ENSG00000257242.7	LINC01619	3.05607	0.175378	0.00224257	0.0941334	0.0417001	10		S-PrediXcan	ENSG00000051108.14	HERPUD1	2.29445	1.12181	0.0217647	0.0248024	0.184948	3		EpiXcan	ENSG00000250318.1	CTA-963H5.5	-2.5138	-0.0599446	0.0119439	0.207208	3.82852e-05	453		Fusion	LINC01341	0.2068	blup	0.086	5.6e-06	0.01114	0.991
50K	ENSG00000163879.10	DNALI1	3.05053	0.154264	0.00228436	0.169123	0.0107596	23		S-PrediXcan	ENSG00000047056.14	WDR37	2.29413	0.0624507	0.021783	0.575682	0.00471017	113		EpiXcan	ENSG00000138821.12	SLC39A8	-2.51156	-0.216511	0.01202	0.0345838	0.574375	440		Fusion	GS1-304P7.2	0.2278	top1	0.15	1.6e-09	-1.483	0.138
50K	ENSG00000270681.1	RP11-372K14.2	3.05001	0.130586	0.00228837	0.159505	0.00388073	17		S-PrediXcan	ENSG00000230676.1	RP11-65J3.3	2.29226	0.0657529	0.0218906	0.448154	0.0103359	67		EpiXcan	ENSG00000167705.11	RILP	-2.50591	-0.0436731	0.0122136	0.331256	0.00837068	672		Fusion	RP11-206L10.2	0.3289	enet	0.088	4.4e-06	1.81492	0.0695
50K	ENSG00000228649.8	AC005682.5	-3.04767	-0.147845	0.00230624	0.119495	2.43528e-06	5		S-PrediXcan	ENSG00000079805.16	DNM2	2.29136	1.61395	0.0219426	0.0451063	0.45267	10		EpiXcan	ENSG00000184144.11	CNTN2	2.50542	0.313183	0.0122304	0.0302182	0.519495	578		Fusion	RP5-994D16.9	0.2384	enet	0.17	1.1e-10	0.39198	0.695
50K	ENSG00000141644.17	MBD1	-3.04432	-0.279548	0.00233209	0.0985029	0.10286	13		S-PrediXcan	ENSG00000180458.2	CTD-3064H18.4	-2.2861	-0.214355	0.0222482	0.194406	0.173875	30		EpiXcan	ENSG00000237840.6	FAM21FP	2.50504	0.0657325	0.0122439	0.139938	0.000917865	595		Fusion	RP11-108M9.3	0.2561	lasso	0.11	3.9e-07	-0.27353	0.784
50K	ENSG00000279369.1	RP11-51F16.1	-3.04098	-0.119015	0.00235807	0.168219	0.0107303	26		S-PrediXcan	ENSG00000261183.5	RP11-532F12.5	-2.28425	-0.943614	0.0223566	0.0475365	0.528	15		EpiXcan	ENSG00000259051.1	HNRNPUP1	2.49846	0.435783	0.0124734	0.0197304	0.225289	456		Fusion	RP11-57H12.5	0.1989	bslmm	0.029	0.0062	-0.2137	0.831
50K	ENSG00000237984.3	PTENP1	-3.0404	-0.144349	0.00236263	0.123481	0.00228922	11		S-PrediXcan	ENSG00000228022.5	HCG20	2.28249	0.0793839	0.0224604	0.146312	1.21162e-06	18		EpiXcan	ENSG00000103671.9	TRIP4	-2.49628	-0.0881924	0.0125505	0.128022	5.51266e-05	600		Fusion	RP11-407H12.8	0.2615	enet	0.11	2.4e-07	-0.20174	0.84
50K	ENSG00000108306.11	FBXL20	-3.03976	-0.340814	0.00236766	0.0855831	0.006321	6		S-PrediXcan	ENSG00000248254.1	AC092597.3	2.2786	0.07736	0.022691	0.396456	0.00643662	76		EpiXcan	ENSG00000227560.1	RPS15AP30	2.49569	0.101485	0.0125712	0.123417	0.667578	727		Fusion	HMGN2P19	0.3234	top1	0.23	3.6e-14	1.123	0.261
50K	ENSG00000243811.8	APOBEC3D	3.0367	0.499031	0.0023918	0.0605438	0.660625	9		S-PrediXcan	ENSG00000145029.13	NICN1	-2.27844	-0.0889708	0.0227001	0.319294	2.97784e-09	32		EpiXcan	ENSG00000198556.13	ZNF789	2.49199	0.397874	0.0127031	0.0199237	0.679999	408		Fusion	RP3-395M20.3	0.2805	blup	0.085	5.9e-06	-0.02449	0.98
50K	ENSG00000257557.2	RP11-84G21.1	3.02541	0.41852	0.002483	0.0345667	0.0670495	1		S-PrediXcan	ENSG00000176108.9	CHMP6	-2.27829	-0.122792	0.0227092	0.195017	1.16633e-08	10		EpiXcan	ENSG00000161265.14	U2AF1L4	-2.49024	-0.0220718	0.0127657	0.63314	5.78221e-38	607		Fusion	RP11-399E6.4	0.3238	lasso	0.18	4.1e-11	0.95835	0.338
50K	ENSG00000278053.4	DDX52	3.02275	0.509865	0.00250492	0.0622739	0.0577876	6		S-PrediXcan	ENSG00000230118.1	AC092569.2	2.27756	0.171704	0.0227529	0.139255	0.0114895	22		EpiXcan	ENSG00000163874.10	ZC3H12A	-2.48797	-0.0590811	0.0128474	0.184039	0.0230969	380		Fusion	RP11-488P3.1	0.5492	lasso	0.48	2e-33	-0.34509	0.73
50K	ENSG00000136485.14	DCAF7	3.02223	0.599525	0.00250924	0.089661	0.0452983	13		S-PrediXcan	ENSG00000160117.14	ANKLE1	2.27639	0.0597537	0.0228226	0.485103	2.63018e-08	66		EpiXcan	ENSG00000163631.16	ALB	-2.4848	-0.0625337	0.0129624	0.140633	0.0105489	464		Fusion	RP11-486B10.4	0.1694	lasso	0.068	5.4e-05	-2.63336	0.00845
50K	ENSG00000204498.10	NFKBIL1	-3.0221	-0.0969299	0.00251029	0.343553	0.000964156	54		S-PrediXcan	ENSG00000109814.11	UGDH	-2.27573	-0.172987	0.0228622	0.14647	0.13938	22		EpiXcan	ENSG00000254887.1	CTC-378H22.1	2.48105	0.186337	0.0130995	0.0402055	0.652926	234		Fusion	RP1-140A9.1	0.2288	lasso	0.046	0.00075	-0.47606	0.634
50K	ENSG00000168005.8	C11orf84	-3.01791	-0.178394	0.00254521	0.112125	5.30691e-07	2		S-PrediXcan	ENSG00000237753.1	AC079922.3	2.27478	0.0781323	0.0229194	0.645085	6.75185e-14	115		EpiXcan	ENSG00000105372.6	RPS19	2.47881	0.079623	0.0131821	0.140737	0.067002	222		Fusion	RP5-965F6.2	0.2323	bslmm	0.052	0.00038	0.16615	0.868
50K	ENSG00000260947.1	RP11-384P7.7	-3.0122	-0.0878115	0.0025936	0.301207	1.64446e-11	15		S-PrediXcan	ENSG00000258334.1	RP11-161H23.9	2.27282	0.191639	0.0230372	0.146476	0.061731	24		EpiXcan	ENSG00000226686.7	LINC01535	2.47866	0.0191717	0.0131875	0.684152	2.23538e-36	609		Fusion	RP11-418J17.1	0.51	bslmm	0.44	1.4e-29	-0.23006	0.818
50K	ENSG00000157881.13	PANK4	3.01194	0.155444	0.00259587	0.168756	0.00209695	17		S-PrediXcan	ENSG00000179743.4	FLJ37453	2.27086	0.122393	0.0231552	0.274783	5.99649e-06	37		EpiXcan	ENSG00000135002.11	RFK	2.47702	0.264468	0.0132485	0.0288308	0.683775	1027		Fusion	RP11-495P10.1	0.3109	enet	0.21	4e-13	0.76212	0.446
50K	ENSG00000170049.9	KCNAB3	3.00863	0.253677	0.00262428	0.0781879	0.00250015	4		S-PrediXcan	ENSG00000262619.1	LINC00621	-2.27078	-0.436339	0.0231601	0.026438	0.274583	4		EpiXcan	ENSG00000035141.7	FAM136A	-2.47497	-0.414049	0.0133246	0.0194246	0.897982	387		Fusion	RP5-943J3.1	0.1763	top1	0.14	4.3e-09	-0.935	0.35
50K	ENSG00000204528.3	PSORS1C3	-2.99829	-0.0300532	0.00271498	0.700201	9.64562e-46	39		S-PrediXcan	ENSG00000259162.1	RP11-203M5.6	-2.27014	-0.0785197	0.0231991	0.540284	6.59181e-07	88		EpiXcan	ENSG00000178695.5	KCTD12	2.46764	0.111403	0.0136009	0.0989051	0.0438985	351		Fusion	RP5-827C21.4	0.5823	bslmm	0.42	5.6e-28	0.72273	0.47
50K	ENSG00000173156.6	RHOD	-2.99371	-0.0595007	0.00275611	0.415145	4.20189e-22	10		S-PrediXcan	ENSG00000261202.1	RP3-496C20.1	-2.26794	-0.11729	0.0233326	0.142038	0.112499	26		EpiXcan	ENSG00000230638.4	RP11-486B10.4	-2.46609	-0.172856	0.0136596	0.0512458	0.195704	573		Fusion	FAAHP1	0.244	top1	0.15	1.7e-09	1.126	0.26
50K	ENSG00000187605.15	TET3	-2.9816	-0.448139	0.00286746	0.0693488	0.258003	9		S-PrediXcan	ENSG00000054611.13	TBC1D22A	-2.26439	-1.03662	0.02355	0.0169483	0.413457	1		EpiXcan	ENSG00000008988.9	RPS20	-2.46578	-0.0386172	0.0136716	0.408315	0.0366869	793		Fusion	ASCL5	0.5066	enet	0.43	1.5e-28	-0.46381	0.643
50K	ENSG00000002549.12	LAP3	-2.97867	-1.5052	0.002895	0.0103433	0.304971	1		S-PrediXcan	ENSG00000272950.1	RP11-307C18.1	-2.2637	-0.0573037	0.0235928	0.247802	1.65831e-12	11		EpiXcan	ENSG00000108219.14	TSPAN14	2.46506	0.106547	0.013699	0.105201	0.112274	966		Fusion	RP4-794H19.1	0.1797	enet	0.084	7.2e-06	0.10524	0.916
50K	ENSG00000100744.14	GSKIP	2.97762	0.853812	0.002905	0.0189656	0.903679	1		S-PrediXcan	ENSG00000260401.1	RP11-800A3.4	-2.26016	-1.8739	0.0238113	0.0302616	0.458762	3		EpiXcan	ENSG00000235677.1	NPM1P26	-2.45571	-0.197754	0.0140605	0.0407441	0.568966	653		Fusion	RP11-365O16.3	0.1678	enet	0.092	2.6e-06	-0.99096	0.322
50K	ENSG00000261242.1	CTD-2302E22.4	-2.97737	-0.13838	0.00290728	0.107734	0.00601159	7		S-PrediXcan	ENSG00000279036.1	RP11-81K2.2	2.25971	0.248732	0.0238394	0.0607459	0.0343167	5		EpiXcan	ENSG00000121897.14	LIAS	-2.45243	-0.148385	0.0141894	0.0836179	0.973359	640		Fusion	SMG7-AS1	0.147	top1	0.021	0.018	-0.08	0.936
50K	ENSG00000170430.9	MGMT	-2.96744	-0.0673359	0.00300287	0.261401	5.47208e-14	5		S-PrediXcan	ENSG00000108306.11	FBXL20	-2.25934	-0.235826	0.0238621	0.0672548	0.00246292	7		EpiXcan	ENSG00000150867.13	PIP4K2A	-2.45093	-0.196985	0.0142489	0.0392831	0.357967	735		Fusion	RP5-1115A15.1	0.1562	top1	0.098	1.2e-06	-1.751	0.0799
50K	ENSG00000224596.7	ZMIZ1-AS1	2.95682	0.175035	0.00310827	0.0646146	0.00418348	3		S-PrediXcan	ENSG00000215493.3	XXbac-B562F10.11	2.25922	3.97259	0.02387	0.0102991	0.204567	1		EpiXcan	ENSG00000140527.14	WDR93	-2.44786	-0.237063	0.0143707	0.0259594	0.278081	833		Fusion	RGS5	0.4078	top1	0.36	1.7e-23	2.145	0.032
50K	ENSG00000144057.15	ST6GAL2	2.95389	0.117454	0.00313797	0.134718	0.0148344	13		S-PrediXcan	ENSG00000170873.18	MTSS1	2.25809	0.202675	0.02394	0.139464	0.809725	25		EpiXcan	ENSG00000102886.14	GDPD3	-2.4472	-0.133457	0.0143973	0.0666435	0.269639	220		Fusion	LINC01725	0.2939	lasso	0.091	3e-06	-0.32625	0.744
50K	ENSG00000249352.4	LINC02198	2.95386	0.144227	0.00313824	0.112916	0.0247728	13		S-PrediXcan	ENSG00000157782.9	CABP1	-2.25786	-0.144812	0.0239545	0.154369	0.158161	25		EpiXcan	ENSG00000269858.5	EGLN2	-2.44626	-0.284181	0.0144346	0.0341281	0.799104	395		Fusion	RP11-196G18.3	0.116	bslmm	0.018	0.026	1.02876	0.304
50K	ENSG00000241563.3	CORT	-2.95188	-0.211756	0.00315841	0.0775837	0.0237399	8		S-PrediXcan	ENSG00000280237.3	MIR4697HG	2.25579	0.351585	0.0240838	0.150312	0.510548	25		EpiXcan	ENSG00000155926.13	SLA	2.44571	0.0379244	0.0144566	0.472034	0.942312	1050		Fusion	GS1-304P7.1	0.2548	bslmm	0.14	3.8e-09	-0.18068	0.857
50K	ENSG00000119685.19	TTLL5	-2.94756	-0.170719	0.00320296	0.0755489	0.138025	5		S-PrediXcan	ENSG00000203877.8	RIPPLY2	-2.25554	-0.137313	0.0240994	0.144887	0.364779	40		EpiXcan	ENSG00000100170.9	SLC5A1	2.44356	0.288255	0.0145433	0.028169	0.681976	621		Fusion	RP11-415J8.5	0.238	top1	0.16	2.3e-10	-0.201	0.841
50K	ENSG00000214784.4	AC010468.1	2.944	0.489416	0.00324	0.0143371	0.84935	1		S-PrediXcan	ENSG00000197183.14	NOL4L	2.25408	0.0744222	0.0241914	0.444555	0.000667267	75		EpiXcan	ENSG00000204856.11	FAM216A	2.44255	0.0935174	0.0145838	0.110923	0.194952	264		Fusion	CHRM3-AS2	0.2395	bslmm	0.15	8.2e-10	0.00969	0.992
50K	ENSG00000259087.5	RP11-356O9.2	2.94254	0.153336	0.00325536	0.11763	5.79638e-06	4		S-PrediXcan	ENSG00000141458.12	NPC1	-2.25358	-0.12855	0.0242227	0.171827	1.19007e-09	15		EpiXcan	ENSG00000162913.9	C1orf145	-2.44038	-0.0516777	0.0146717	0.15846	4.75105e-08	695		Fusion	LINC01783	0.261	blup	0.04	0.0016	0.18246	0.855
50K	ENSG00000188573.7	FBLL1	2.94161	0.0336494	0.00326508	0.593505	4.66113e-40	10		S-PrediXcan	ENSG00000243609.1	RPS2P44	-2.24986	-0.201198	0.024458	0.0930666	0.297168	22		EpiXcan	ENSG00000069275.12	NUCKS1	2.43982	0.0668379	0.0146946	0.143727	0.000182549	515		Fusion	LINC01137	0.2408	top1	0.13	1.9e-08	2.741	0.00613
50K	ENSG00000090006.17	LTBP4	2.93916	2.47022	0.003291	0.0195774	0.621499	1		S-PrediXcan	ENSG00000265366.6	GLUD1P2	-2.24829	-0.289079	0.0245576	0.0970244	0.867023	15		EpiXcan	ENSG00000198945.7	L3MBTL3	2.43939	0.030379	0.0147119	0.390292	3.90703e-16	504		Fusion	GAS5	0.1488	lasso	0.032	0.0043	-0.20089	0.841
50K	ENSG00000104689.9	TNFRSF10A	2.93509	0.183375	0.00333451	0.128859	0.000434634	13		S-PrediXcan	ENSG00000076685.18	NT5C2	-2.24683	-0.432475	0.0246507	0.0361907	0.35718	8		EpiXcan	ENSG00000233668.1	RP11-571F15.3	2.43525	0.0695018	0.0148817	0.204039	0.591912	676		Fusion	RP5-994D16.3	0.2083	bslmm	0.036	0.0026	-0.42464	0.671
50K	ENSG00000179021.9	C3orf38	-2.93341	-0.143724	0.0033526	0.11574	1.46172e-05	3		S-PrediXcan	ENSG00000171103.10	TRMT61B	2.24651	0.105012	0.0246716	0.175999	0.000164955	21		EpiXcan	ENSG00000228451.3	SDAD1P1	2.43442	0.0456481	0.0149156	0.268296	4.72959e-13	960		Fusion	ANKRD65	0.3192	lasso	0.21	8.4e-13	1.02263	0.306
50K	ENSG00000108219.14	TSPAN14	2.93306	0.274449	0.00335636	0.109219	0.000245832	4		S-PrediXcan	ENSG00000160113.5	NR2F6	2.24644	0.927594	0.0246758	0.0416052	0.487458	15		EpiXcan	ENSG00000136816.15	TOR1B	-2.43372	-0.0627016	0.0149446	0.234818	0.0321342	486		Fusion	RP11-108M9.5	0.4336	bslmm	0.24	4.3e-15	0.26523	0.791
50K	ENSG00000270060.1	RP11-390K5.6	-2.93272	-0.555291	0.00336007	0.0280398	0.663101	2		S-PrediXcan	ENSG00000183396.3	TMEM89	2.24561	0.0930158	0.0247292	0.180515	0.192944	58		EpiXcan	ENSG00000272354.1	RP11-307L14.2	2.4319	0.432487	0.01502	0.0285152	0.774431	557		Fusion	RP11-399E6.1	0.1974	bslmm	0.1	9.5e-07	0.02333	0.981
50K	ENSG00000227825.4	SLC9A7P1	-2.92573	-0.115926	0.00343652	0.148247	0.00819609	19		S-PrediXcan	ENSG00000177051.5	FBXO46	2.23655	0.326953	0.0253155	0.105592	0.556061	17		EpiXcan	ENSG00000177302.14	TOP3A	-2.4318	-0.17402	0.0150242	0.0452783	0.964416	363		Fusion	RP11-480I12.2	0.1527	blup	0.046	0.00076	0.01872	0.985
50K	ENSG00000273186.1	RP11-339B21.10	2.91948	0.0978955	0.00350617	0.168882	3.84887e-05	10		S-PrediXcan	ENSG00000277186.1	RP13-554M15.8	-2.23576	-0.088367	0.0253676	0.180921	0.0214958	29		EpiXcan	ENSG00000151135.9	TMEM263	2.43117	0.337232	0.01505	0.0165839	0.184978	505		Fusion	RP4-639F20.1	0.2716	lasso	0.1	8.5e-07	0.40321	0.687
50K	ENSG00000139624.12	CERS5	-2.9157	-0.186488	0.00354896	0.0969175	5.9921e-05	3		S-PrediXcan	ENSG00000196420.7	S100A5	-2.23158	-0.157173	0.025643	0.0863536	0.167047	13		EpiXcan	ENSG00000154889.16	MPPE1	-2.4247	-0.0314244	0.0153212	0.606037	0.733762	878		Fusion	RP11-334A14.8	0.1239	lasso	0.06	0.00014	1.4153	0.157
50K	ENSG00000217128.11	FNIP1	-2.91315	-0.176785	0.00357807	0.142601	0.00155609	16		S-PrediXcan	ENSG00000204267.13	TAP2	2.23091	0.103968	0.025687	0.196811	1.38701e-08	34		EpiXcan	ENSG00000112290.12	WASF1	-2.42395	-0.0800777	0.0153529	0.142583	0.00318882	725		Fusion	LINC01361	0.2975	bslmm	0.19	1e-11	0.10848	0.914
50K	ENSG00000230795.3	HLA-K	2.91195	0.0285681	0.00359175	0.753671	1.23109e-51	50		S-PrediXcan	ENSG00000257829.1	RP11-845M18.6	-2.23068	-0.141048	0.0257023	0.0796109	0.0267742	6		EpiXcan	ENSG00000235579.1	AC007283.4	-2.42358	-0.145916	0.0153684	0.136505	0.623963	450		Fusion	RP5-1065P14.2	0.2721	lasso	0.22	1.5e-13	0.98285	0.326
50K	ENSG00000179743.4	FLJ37453	-2.91002	-0.181929	0.0036141	0.106024	0.00103047	6		S-PrediXcan	ENSG00000170633.16	RNF34	-2.23029	-0.332322	0.0257281	0.100091	0.0240347	7		EpiXcan	ENSG00000233916.1	ZDHHC20P1	2.4227	0.187115	0.0154054	0.0363486	0.103158	1897		Fusion	RP11-337C18.8	0.1895	lasso	0.18	5.3e-11	0.55568	0.578
50K	ENSG00000204677.10	FAM153C	-2.90802	-0.305555	0.00363724	0.0911639	0.113543	8		S-PrediXcan	ENSG00000236456.1	RP4-785G19.2	2.22995	0.108709	0.0257507	0.10294	0.0242982	22		EpiXcan	ENSG00000159164.9	SV2A	2.41972	0.0799877	0.0155324	0.0675327	0.189699	307		Fusion	RP4-803J11.2	0.27	bslmm	0.053	0.00035	0.69086	0.49
50K	ENSG00000167065.13	DUSP18	-2.90791	-0.0952201	0.00363857	0.167604	5.51699e-05	9		S-PrediXcan	ENSG00000270361.1	RP11-307C12.13	-2.22797	-0.247854	0.0258824	0.045184	0.71178	7		EpiXcan	ENSG00000130489.14	SCO2	2.41831	0.0634227	0.0155926	0.125851	1.09863e-06	431		Fusion	RP11-206L10.9	0.4102	bslmm	0.34	1.1e-21	0.05652	0.955
50K	ENSG00000114999.7	TTL	2.90161	0.191628	0.00371251	0.144966	0.00232678	16		S-PrediXcan	ENSG00000196712.17	NF1	-2.22703	-0.521857	0.0259451	0.0511151	0.600221	5		EpiXcan	ENSG00000167987.10	VPS37C	-2.41789	-0.225095	0.0156108	0.0501265	0.917417	536		Fusion	OXCT2P1	0.3815	bslmm	0.31	1.4e-19	-0.38403	0.701
50K	ENSG00000124713.5	GNMT	-2.90128	-0.212245	0.00371637	0.101888	0.0415957	11		S-PrediXcan	ENSG00000080546.13	SESN1	-2.22474	-0.11421	0.0260987	0.267124	0.000152258	57		EpiXcan	ENSG00000143545.8	RAB13	2.41763	0.0703697	0.015622	0.216336	0.689089	584		Fusion	RP11-54A4.2	0.3309	top1	0.21	2.7e-13	0.757	0.449
50K	ENSG00000169752.16	NRG4	2.90092	0.0830493	0.00372066	0.366471	5.82198e-21	6		S-PrediXcan	ENSG00000119559.15	C19orf25	-2.21621	-0.643811	0.0266769	0.0382906	0.0602554	5		EpiXcan	ENSG00000159346.12	ADIPOR1	-2.41743	-0.244157	0.0156305	0.0461112	0.508129	567		Fusion	MTCO1P12	0.1985	blup	0.028	0.0072	-0.08571	0.932
50K	ENSG00000110719.9	TCIRG1	-2.89926	-0.821021	0.00374043	0.0229034	0.938788	2		S-PrediXcan	ENSG00000175414.6	ARL10	-2.21617	-1.77476	0.0266799	0.017982	0.618311	3		EpiXcan	ENSG00000261461.1	UBE2MP1	2.41075	0.549593	0.0159197	0.0110289	0.593299	56		Fusion	FLG-AS1	0.6842	lasso	0.54	5.5e-39	0.04685	0.963
50K	ENSG00000213722.8	DDAH2	2.89914	0.366307	0.00374182	0.0504905	0.203271	8		S-PrediXcan	ENSG00000065413.18	ANKRD44	2.21556	0.83113	0.0267216	0.0259523	0.328798	5		EpiXcan	ENSG00000163462.17	TRIM46	-2.41072	-0.166045	0.0159209	0.0612594	0.399316	404		Fusion	LINC01352	0.2006	lasso	0.23	3.5e-14	-0.1325	0.895
50K	ENSG00000135476.11	ESPL1	-2.89795	-0.641999	0.00375612	0.017916	0.527484	3		S-PrediXcan	ENSG00000164713.9	BRI3	2.21401	0.738287	0.026828	0.0241661	0.402614	4		EpiXcan	ENSG00000143575.14	HAX1	2.4088	0.156082	0.0160049	0.0499962	0.200366	488		Fusion	RP11-108M9.4	0.4716	bslmm	0.24	4.9e-15	0.80236	0.422
50K	ENSG00000172340.14	SUCLG2	2.89774	0.376496	0.00375867	0.0710846	0.100793	9		S-PrediXcan	ENSG00000155438.11	NIFK	2.20779	1.02469	0.0272589	0.0166473	0.800054	2		EpiXcan	ENSG00000084674.14	APOB	2.40822	0.0729004	0.0160304	0.130585	0.00577841	434		Fusion	RP3-395M20.8	0.181	blup	0.057	0.0002	0.28815	0.773
50K	ENSG00000267107.6	PCAT19	2.89731	0.00443147	0.00376373	0.0473097	0.340707	7		S-PrediXcan	ENSG00000138039.14	LHCGR	2.20698	0.0871431	0.0273155	0.213011	2.93663e-05	35		EpiXcan	ENSG00000106443.15	PHF14	2.40694	0.270721	0.016087	0.0243858	0.762756	860		Fusion	OR2W3	0.2422	enet	0.13	1.1e-08	1.2501	0.211
50K	ENSG00000119396.10	RAB14	-2.89661	-0.284889	0.00377222	0.0572259	0.047138	2		S-PrediXcan	ENSG00000160352.15	ZNF714	-2.20462	-0.0419176	0.0274808	0.421255	0.000121554	77		EpiXcan	ENSG00000179967.11	PPP1R14BP3	2.40671	0.168608	0.016097	0.054964	0.487166	578		Fusion	RP11-656D10.3	0.6793	enet	0.45	1.2e-30	0.1542	0.877
50K	ENSG00000242142.1	SERBP1P3	2.89628	0.0506568	0.0037761	0.440287	9.3573e-19	20		S-PrediXcan	ENSG00000267655.1	CTD-2286N8.2	-2.20457	-0.426304	0.0274843	0.0690983	0.751174	10		EpiXcan	ENSG00000254109.5	RBPMS-AS1	2.406	0.0861415	0.0161282	0.270762	3.48231e-05	636		Fusion	TEX35	0.1347	top1	0.088	4.1e-06	1.642	0.101
50K	ENSG00000187474.4	FPR3	2.89147	0.0234432	0.00383439	0.161137	0.014508	19		S-PrediXcan	ENSG00000258999.1	RP11-114N19.3	-2.20416	-0.133922	0.0275131	0.283159	0.0694538	46		EpiXcan	ENSG00000279717.1	LLNLF-158E9.1	2.40587	0.0842602	0.0161339	0.111522	0.00183327	737		Fusion	RP11-430C7.5	0.2266	lasso	0.037	0.0023	0.02335	0.981
50K	ENSG00000168490.13	PHYHIP	2.88819	0.27818	0.00387462	0.0834213	0.114213	9		S-PrediXcan	ENSG00000090054.13	SPTLC1	2.20338	0.165817	0.0275678	0.29989	0.0193695	42		EpiXcan	ENSG00000264448.5	RP3-388N13.5	-2.40458	-0.504583	0.0161912	0.0269822	0.493994	958		Fusion	L1TD1	0.2252	top1	0.17	7.2e-11	-0.207	0.836
50K	ENSG00000203872.6	C6orf163	-2.88738	-0.167471	0.00388468	0.0894266	0.00157376	4		S-PrediXcan	ENSG00000100079.6	LGALS2	2.20172	0.0836729	0.0276854	0.198901	3.40569e-08	22		EpiXcan	ENSG00000242477.1	CTD-2161E19.1	-2.40375	-0.174785	0.0162278	0.0694358	0.227694	343		Fusion	SKINT1L	0.3463	bslmm	0.22	1.3e-13	-0.17411	0.862
50K	ENSG00000220267.1	ACTBP8	2.88091	0.13691	0.00396531	0.0598189	0.258298	5		S-PrediXcan	ENSG00000142197.12	DOPEY2	2.20025	0.662457	0.0277892	0.0418925	0.342953	2		EpiXcan	ENSG00000176595.3	KBTBD11	2.40326	0.141143	0.0162496	0.0586583	0.46533	786		Fusion	NPPA-AS1	0.6007	bslmm	0.4	3.7e-26	0.23854	0.811
50K	ENSG00000181350.11	LRRC75A	-2.88062	-0.207679	0.003969	0.0660094	0.00148725	2		S-PrediXcan	ENSG00000263307.1	RP11-166B2.8	-2.2001	-0.288984	0.0278	0.0306096	0.83123	1		EpiXcan	ENSG00000101282.8	RSPO4	-2.40321	-0.116986	0.0162521	0.0833986	0.891338	676		Fusion	MRPL20	0.4388	enet	0.35	3.2e-22	-0.57888	0.563
50K	ENSG00000130584.10	ZBTB46	-2.8803	-0.313922	0.00397303	0.0754187	0.15765	8		S-PrediXcan	ENSG00000160593.18	JAML	2.19808	0.717769	0.0279431	0.0318583	0.9026	7		EpiXcan	ENSG00000172915.18	NBEA	2.40238	0.620143	0.016289	0.0103088	0.880248	905		Fusion	TTC4	0.2548	top1	0.13	2e-08	1.571	0.116
50K	ENSG00000267152.1	CTD-2528L19.6	2.8775	0.220372	0.00400843	0.069901	0.0200008	3		S-PrediXcan	ENSG00000117480.15	FAAH	2.19626	0.250364	0.0280736	0.261395	0.0146862	53		EpiXcan	ENSG00000178734.5	LMO7DN	-2.40235	-0.194643	0.01629	0.0290959	0.793751	287		Fusion	PFN1P8	0.3303	lasso	0.23	3.7e-14	0.2926	0.77
50K	ENSG00000246366.6	LACTB2-AS1	2.87663	0.397551	0.00401951	0.0244754	0.320977	4		S-PrediXcan	ENSG00000238917.1	SNORD10	-2.19136	-0.366973	0.0284255	0.100513	0.0218657	10		EpiXcan	ENSG00000273703.1	HIST1H2BM	-2.4015	-0.323077	0.0163281	0.022754	0.315568	1215		Fusion	FCGR2C	0.4632	lasso	0.35	1.7e-22	0.84419	0.399
50K	ENSG00000159640.15	ACE	-2.87593	-0.303468	0.00402834	0.0591138	0.459895	11		S-PrediXcan	ENSG00000106049.8	HIBADH	2.18985	0.266156	0.0285352	0.148534	0.000301715	22		EpiXcan	ENSG00000174529.7	TMEM81	2.39967	0.547777	0.01641	0.0101898	0.899653	572		Fusion	ZNF436-AS1	0.5145	bslmm	0.43	1.9e-28	0.21364	0.831
50K	ENSG00000240522.1	RPL7AP10	-2.87362	-0.211424	0.00405796	0.0264061	0.0884856	2		S-PrediXcan	ENSG00000107338.9	SHB	-2.18829	-0.292315	0.0286484	0.142418	0.241773	35		EpiXcan	ENSG00000166971.16	AKTIP	2.39775	0.104661	0.0164963	0.078237	0.018502	470		Fusion	RP11-98D18.3	0.2162	top1	0.15	2e-09	3.119	0.00181
50K	ENSG00000215908.10	CROCCP2	2.87075	0.0623938	0.00409505	0.310855	1.81527e-07	25		S-PrediXcan	ENSG00000269713.7	NBPF9	-2.18821	-0.299314	0.028654	0.371294	1.47345e-09	36		EpiXcan	ENSG00000257740.1	RP11-977G19.12	-2.39453	-0.0647212	0.0166415	0.233142	0.489627	483		Fusion	RP11-261C10.7	0.1811	blup	0.036	0.0026	0.06247	0.95
50K	ENSG00000171953.15	ATPAF2	2.86505	0.174081	0.00416948	0.118922	6.27103e-06	3		S-PrediXcan	ENSG00000139970.16	RTN1	2.18023	0.338915	0.0292403	0.0563164	0.725245	6		EpiXcan	ENSG00000143368.9	SF3B4	2.39018	0.330284	0.01684	0.0209418	0.353644	310		Fusion	FPGT	0.3216	top1	0.25	1.1e-15	0.073	0.942
50K	ENSG00000129244.8	ATP1B2	2.86349	0.342497	0.00418996	0.0529292	0.583609	4		S-PrediXcan	ENSG00000240253.5	FAR2P3	2.17579	1.02559	0.029571	0.0283929	0.970785	3		EpiXcan	ENSG00000267904.1	CTC-429P9.5	2.38735	0.140248	0.0169701	0.0755454	0.893897	636		Fusion	RP11-488L18.10	0.2144	bslmm	0.11	1.8e-07	-0.54737	0.584
50K	ENSG00000076864.19	RAP1GAP	2.86201	0.251082	0.00420967	0.0842194	0.00685395	7		S-PrediXcan	ENSG00000189319.13	FAM53B	-2.1713	-0.160096	0.0299087	0.147598	0.39385	27		EpiXcan	ENSG00000213516.9	RBMXL1	2.38542	0.116832	0.0170595	0.0995653	0.401983	620		Fusion	RP5-968P14.2	0.1277	top1	0.0017	0.24	0.355	0.723
50K	ENSG00000204536.13	CCHCR1	-2.85782	-0.0849292	0.00426567	0.448329	6.01775e-18	43		S-PrediXcan	ENSG00000196437.10	ZNF569	-2.16986	-0.251174	0.0300174	0.0459817	0.286057	5		EpiXcan	ENSG00000043143.20	JADE2	-2.37975	-0.072277	0.0173242	0.14706	0.89994	502		Fusion	RP11-92G12.3	0.5163	lasso	0.39	1.6e-25	-0.66584	0.506
50K	ENSG00000111674.8	ENO2	2.85448	0.863802	0.00431071	0.0216817	0.442533	2		S-PrediXcan	ENSG00000103089.8	FA2H	2.1677	0.476967	0.0301813	0.0296033	0.755037	5		EpiXcan	ENSG00000275700.4	AATF	2.37659	0.0641479	0.0174734	0.168575	0.0505622	448		Fusion	RP11-439E19.10	0.1348	bslmm	0.077	1.6e-05	1.34581	0.178
50K	ENSG00000100376.11	FAM118A	2.85328	0.148316	0.00432703	0.0972493	0.0636743	11		S-PrediXcan	ENSG00000279526.1	AC011239.2	2.16627	0.533299	0.0302903	0.0256357	0.162453	6		EpiXcan	ENSG00000254610.2	RP5-903G2.2	2.37585	0.364577	0.0175084	0.0220015	0.826753	719		Fusion	RP11-552M11.8	0.2918	top1	0.18	2.3e-11	-0.481	0.631
50K	ENSG00000186615.10	KTN1-AS1	-2.85243	-0.264079	0.00433865	0.0382576	0.181461	3		S-PrediXcan	ENSG00000151131.10	C12orf45	2.16444	0.140028	0.0304307	0.117088	0.380321	25		EpiXcan	ENSG00000213073.4	RP11-288H12.3	-2.37515	-0.0877232	0.0175418	0.104707	0.000695973	425		Fusion	RP11-534L20.5	0.3949	lasso	0.22	1e-13	3.2619	0.00111
50K	ENSG00000197013.9	ZNF429	2.85028	0.588704	0.00436808	0.0114826	0.250983	2		S-PrediXcan	ENSG00000263276.1	RP11-96D1.10	-2.16443	-0.161236	0.0304315	0.106	0.320488	21		EpiXcan	ENSG00000131196.17	NFATC1	-2.37374	-0.365891	0.0176091	0.0257813	0.284864	554		Fusion	RP3-465N24.5	0.7338	top1	0.57	1.6e-42	1.168	0.243
50K	ENSG00000170537.12	TMC7	2.84922	0.142327	0.0043827	0.167163	0.00535278	21		S-PrediXcan	ENSG00000225093.1	RPL3P7	2.16192	-1.25943	0.0306247	0.422981	2.10714e-05	57		EpiXcan	ENSG00000065361.14	ERBB3	2.37258	0.139947	0.0176641	0.0660912	0.852937	512		Fusion	RP1-118J21.25	0.2308	bslmm	0.061	0.00013	-0.22071	0.825
50K	ENSG00000186470.13	BTN3A2	2.84472	0.0391529	0.00444499	0.566395	5.03473e-37	17		S-PrediXcan	ENSG00000204315.3	FKBPL	-2.16161	-0.0706625	0.0306484	0.680173	2.10799e-08	201		EpiXcan	ENSG00000138738.10	PRDM5	-2.37145	-0.0437225	0.0177185	0.200024	0.364874	322		Fusion	NBPF11	0.4538	enet	0.26	1.7e-16	-0.0471	0.962
50K	ENSG00000142065.13	ZFP14	-2.84327	-0.758431	0.00446531	0.0271403	0.41399	3		S-PrediXcan	ENSG00000267197.1	CTC-429L19.3	2.16097	1.75873	0.030698	0.0243132	0.914639	2		EpiXcan	ENSG00000146243.13	IRAK1BP1	2.36879	0.0452489	0.0178462	0.209651	0.000316103	370		Fusion	SRGAP2	0.2429	bslmm	0.047	0.00069	0.163	0.871
50K	ENSG00000109381.19	ELF2	2.84217	0.143145	0.00448078	0.17304	0.091325	27		S-PrediXcan	ENSG00000120686.11	UFM1	-2.15983	-0.217321	0.0307859	0.178145	0.17118	42		EpiXcan	ENSG00000275066.4	SYNRG	-2.3648	-0.0233399	0.0180397	0.488756	2.2582e-20	396		Fusion	NBPF15	0.2146	enet	0.19	8.3e-12	0.51004	0.61
50K	ENSG00000125991.19	ERGIC3	-2.83225	-0.298633	0.00462213	0.0597901	0.439084	7		S-PrediXcan	ENSG00000162643.12	WDR63	2.15754	0.17064	0.0309637	0.0982384	0.0164802	11		EpiXcan	ENSG00000169248.12	CXCL11	-2.36473	-0.163825	0.0180433	0.0559888	0.817311	799		Fusion	MRPS21	0.2536	lasso	0.11	2.8e-07	-0.1053	0.916
50K	ENSG00000229941.5	AC012499.1	2.83192	0.404348	0.004627	0.0279917	0.234498	1		S-PrediXcan	ENSG00000215347.3	SLC25A5P1	2.15676	0.121113	0.0310246	0.144107	0.00660223	41		EpiXcan	ENSG00000257285.5	RP11-298I3.1	-2.36078	-0.224672	0.0182367	0.0525516	0.547374	445		Fusion	ESPNP	0.4269	lasso	0.28	1.5e-17	0.62061	0.535
50K	ENSG00000137309.19	HMGA1	-2.83005	-0.197651	0.00465403	0.109512	0.0445825	15		S-PrediXcan	ENSG00000139624.12	CERS5	-2.15609	-0.0855733	0.0310762	0.310401	2.49856e-05	43		EpiXcan	ENSG00000181666.17	HKR1	-2.36071	-0.150797	0.0182402	0.0512055	0.26576	637		Fusion	RP11-338N10.1	0.4207	top1	0.33	2.5e-21	-0.918	0.359
50K	ENSG00000041353.9	RAB27B	2.82939	0.371959	0.00466369	0.0655796	0.00779797	3		S-PrediXcan	ENSG00000137288.9	UQCC2	2.15454	0.197185	0.0311978	0.363729	0.00112751	97		EpiXcan	ENSG00000186532.11	SMYD4	2.36004	0.033391	0.0182731	0.354821	1.15416e-10	660		Fusion	NBPF8	0.2205	bslmm	0.12	4.9e-08	-0.09448	0.925
50K	ENSG00000279806.1	RP11-58O9.2	-2.82664	-0.277779	0.00470388	0.0702151	0.406685	10		S-PrediXcan	ENSG00000197857.13	ZNF44	-2.15408	-0.307781	0.0312339	0.090984	0.0791287	9		EpiXcan	ENSG00000184898.6	RBM43	-2.35949	-0.553039	0.0183	0.010523	0.847557	406		Fusion	PFN1P2	0.218	lasso	0.13	1.4e-08	0.50248	0.615
50K	ENSG00000167799.9	NUDT8	2.82644	0.316268	0.00470693	0.0401055	0.503195	3		S-PrediXcan	ENSG00000198848.12	CES1	2.15011	0.115941	0.0315464	0.417704	4.93184e-15	50		EpiXcan	ENSG00000183354.11	KIAA2026	-2.35552	-0.0662574	0.018497	0.182473	0.043288	937		Fusion	RP11-467C18.1	0.2113	enet	0.055	0.00025	0.93859	0.348
50K	ENSG00000130600.17	H19	-2.82571	-0.504422	0.00471758	0.0237009	0.860811	4		S-PrediXcan	ENSG00000230525.5	LINC01799	-2.14933	-0.0924637	0.0316084	0.323568	0.00192256	70		EpiXcan	ENSG00000237371.1	RP13-152O15.5	-2.35487	-0.120176	0.0185291	0.121624	0.892373	434		Fusion	RP5-1092A3.4	0.6879	top1	0.46	3.5e-31	-1.239	0.215
50K	ENSG00000226383.6	LINC01876	-2.82325	-0.339519	0.00475391	0.0759454	0.0207801	6		S-PrediXcan	ENSG00000163239.12	TDRD10	2.14844	0.13845	0.031679	0.251697	0.00107528	33		EpiXcan	ENSG00000279467.1	KB-1125A3.12	2.35257	0.118857	0.0186441	0.0777459	0.306792	567		Fusion	SRGAP2D	0.2416	bslmm	0.033	0.0038	-0.22929	0.819
50K	ENSG00000099899.14	TRMT2A	-2.8223	-0.39231	0.00476811	0.0668763	0.00219384	3		S-PrediXcan	ENSG00000137100.15	DCTN3	-2.14809	-0.169791	0.0317067	0.15562	0.0969163	23		EpiXcan	ENSG00000197208.5	SLC22A4	2.3505	0.143401	0.0187483	0.0582365	0.989835	536		Fusion	NBPF19	0.1373	enet	0.11	2.7e-07	2.07245	0.0382
50K	ENSG00000137868.18	STRA6	-2.82125	-0.395812	0.00478376	0.0385227	0.149917	3		S-PrediXcan	ENSG00000205763.13	RP9P	2.14702	0.0923506	0.0317916	0.286535	2.98656e-16	16		EpiXcan	ENSG00000265749.5	RP11-849F2.5	2.35007	0.346213	0.01877	0.0160133	0.603435	521		Fusion	RP11-188D8.1	0.1638	lasso	0.067	5.7e-05	0.16478	0.869
50K	ENSG00000112130.16	RNF8	-2.81852	-0.251256	0.00482449	0.0957125	0.0275737	8		S-PrediXcan	ENSG00000140577.15	CRTC3	-2.14474	-0.521041	0.0319738	0.0658664	0.886376	8		EpiXcan	ENSG00000100138.13	SNU13	-2.34885	-0.171954	0.0188317	0.0439506	0.240524	438		Fusion	RP1-79C4.4	0.3772	enet	0.32	5.4e-20	0.11213	0.911
50K	ENSG00000103199.13	ZNF500	2.81831	0.067631	0.00482768	0.319546	9.76471e-13	22		S-PrediXcan	ENSG00000277806.1	RP11-15A1.8	-2.14357	-0.0906131	0.0320677	0.328121	0.00157116	53		EpiXcan	ENSG00000128274.15	A4GALT	-2.34809	-0.278239	0.0188699	0.0197311	0.250909	498		Fusion	RP1-178F15.4	0.6234	top1	0.54	2.5e-39	1.173	0.241
50K	ENSG00000273230.1	RP11-1246C19.1	-2.81809	-0.195705	0.00483102	0.0965694	0.039832	10		S-PrediXcan	ENSG00000178467.17	P4HTM	-2.14225	-0.278099	0.0321732	0.0780683	0.0189518	10		EpiXcan	ENSG00000115902.10	SLC1A4	2.34553	0.0721798	0.0190002	0.257207	0.0426293	369		Fusion	NFYC-AS1	0.2029	top1	0.085	6.1e-06	-2.369	0.0178
50K	ENSG00000225484.6	NUTM2B-AS1	-2.81585	-0.12687	0.00486483	0.0972414	1.50722e-05	3		S-PrediXcan	ENSG00000254852.8	NPIPA2	-2.14095	-0.0777457	0.032278	0.311309	3.57965e-06	48		EpiXcan	ENSG00000131495.8	NDUFA2	2.34251	0.147104	0.0191543	0.0569049	0.0474958	522		Fusion	RP11-156E8.1	0.3464	enet	0.24	1.1e-14	-0.81292	0.416
50K	ENSG00000219682.4	RP3-425P12.4	2.81454	0.350505	0.00488475	0.0328914	0.897175	5		S-PrediXcan	ENSG00000167645.16	YIF1B	2.14036	0.115949	0.0323261	0.15387	0.00768629	14		EpiXcan	ENSG00000273006.1	RP11-314C9.2	-2.34141	-0.134891	0.019211	0.125702	0.989576	552		Fusion	RP4-740C4.7	0.543	enet	0.19	6.1e-12	-1.01497	0.31
50K	ENSG00000273321.1	RP11-621L6.3	2.8134	0.198495	0.00490206	0.114226	0.0653329	9		S-PrediXcan	ENSG00000111335.12	OAS2	-2.14031	-0.424833	0.03233	0.0293094	0.108819	1		EpiXcan	ENSG00000254634.4	SMG1P6	2.34031	0.0981189	0.0192675	0.109007	0.495861	244		Fusion	RP5-1024N4.4	0.485	lasso	0.45	1.7e-30	0.93825	0.348
50K	ENSG00000204525.16	HLA-C	-2.81182	-0.0454752	0.00492622	0.455565	4.53799e-21	31		S-PrediXcan	ENSG00000278383.1	RP4-694B14.8	2.14008	0.460579	0.032348	0.189824	0.250473	40		EpiXcan	ENSG00000042062.11	FAM65C	-2.33996	-0.424731	0.019286	0.0269325	0.87105	594		Fusion	RP11-54O7.17	0.4603	enet	0.34	1e-21	-1.0375	0.3
50K	ENSG00000197586.12	ENTPD6	2.8021	0.105794	0.00507705	0.289102	7.87109e-11	20		S-PrediXcan	ENSG00000167377.17	ZNF23	2.13954	0.068562	0.0323917	0.264564	1.2203e-10	29		EpiXcan	ENSG00000146453.12	PNLDC1	-2.33732	-0.0659437	0.0194226	0.180811	1.16088e-06	425		Fusion	GTF2IP20	0.4375	lasso	0.27	7.1e-17	-0.21326	0.831
50K	ENSG00000092054.12	MYH7	-2.80114	-0.220178	0.0050923	0.039221	0.0577227	2		S-PrediXcan	ENSG00000233859.2	ADH5P4	2.13538	0.358994	0.03273	0.0238897	0.589815	1		EpiXcan	ENSG00000279320.1	RP11-329N15.3	-2.33287	-0.0802448	0.0196549	0.183922	0.27573	798		Fusion	RP11-190A12.8	0.5801	top1	0.64	3e-50	1.28	0.201
50K	ENSG00000137411.16	VARS2	2.79723	0.0443762	0.00515421	0.55619	9.49259e-35	18		S-PrediXcan	ENSG00000104866.10	PPP1R37	-2.13474	-0.30085	0.0327824	0.203559	0.0300504	42		EpiXcan	ENSG00000105641.3	SLC5A5	2.32765	0.14364	0.0199306	0.0690493	0.363054	491		Fusion	RP11-378J18.8	0.4815	enet	0.42	7.9e-28	-0.49563	0.62
50K	ENSG00000166736.11	HTR3A	2.79544	0.258874	0.00518285	0.0514942	0.266317	3		S-PrediXcan	ENSG00000003147.17	ICA1	-2.13133	-0.232308	0.0330618	0.214311	2.22926e-09	18		EpiXcan	ENSG00000068079.7	IFI35	-2.32691	-0.476366	0.01997	0.011762	0.523469	376		Fusion	RP11-295M18.6	0.5334	lasso	0.37	3.4e-24	-0.15751	0.875
50K	ENSG00000135535.15	CD164	2.79502	0.637111	0.00518966	0.0293442	0.684083	7		S-PrediXcan	ENSG00000273179.1	RP11-20I20.4	-2.13019	-0.116634	0.0331556	0.279463	0.0233953	42		EpiXcan	ENSG00000260773.1	RP11-352G18.2	-2.3254	-0.129314	0.0200507	0.0665944	0.3026	526		Fusion	RP11-17E13.2	0.4927	enet	0.42	3.2e-28	-0.28334	0.777
50K	ENSG00000248994.1	RP11-259O2.1	2.79163	0.139426	0.00524435	0.105868	0.0499756	10		S-PrediXcan	ENSG00000226853.2	AC010894.3	2.12394	0.334108	0.0336754	0.0391635	0.912236	9		EpiXcan	ENSG00000211974.3	IGHV2-70D	-2.32339	-0.118217	0.0201581	0.113043	0.253821	513		Fusion	NBPF26	0.6261	lasso	0.49	3e-34	-1.44403	0.149
50K	ENSG00000156873.15	PHKG2	-2.78985	-0.18793	0.00527331	0.19435	0.00460341	24		S-PrediXcan	ENSG00000187024.13	PTRH1	-2.12238	-0.0670254	0.0338058	0.266704	7.95296e-15	14		EpiXcan	ENSG00000225697.12	SLC26A6	2.3216	0.0741978	0.0202547	0.091253	0.00231305	203		Fusion	GS1-304P7.3	0.1529	blup	0.052	0.00036	-0.20987	0.834
50K	ENSG00000175634.14	RPS6KB2	-2.78688	-0.58901	0.0053218	0.0558646	0.110933	5		S-PrediXcan	ENSG00000138483.2	CCDC54	-2.12168	-0.408076	0.0338646	0.0319007	0.831244	3		EpiXcan	ENSG00000102580.14	DNAJC3	2.32039	0.427078	0.02032	0.0159396	0.345838	455		Fusion	CH17-472G23.4	0.2192	enet	0.044	0.00094	0.07093	0.943
50K	ENSG00000082293.12	COL19A1	-2.78584	-0.469992	0.005339	0.0147738	0.877455	1		S-PrediXcan	ENSG00000025708.13	TYMP	2.12048	0.386462	0.0339653	0.0564889	0.272811	12		EpiXcan	ENSG00000254910.1	RP11-326C3.7	-2.32022	-0.0450349	0.0203289	0.33404	2.82197e-08	383		Fusion	LINC00624	0.2391	top1	0.14	3.3e-09	0.307	0.759
50K	ENSG00000142449.12	FBN3	-2.78492	-0.337474	0.00535417	0.0925157	0.275403	11		S-PrediXcan	ENSG00000119686.9	FLVCR2	2.12036	0.142491	0.0339758	0.149759	0.0580651	20		EpiXcan	ENSG00000143797.11	MBOAT2	2.31759	0.0811106	0.0204716	0.0587954	0.469369	616		Fusion	RP4-758J24.6	0.2321	bslmm	0.072	3.2e-05	-0.0722	0.942
50K	ENSG00000169925.16	BRD3	-2.78474	-0.15744	0.00535708	0.144529	0.0729438	17		S-PrediXcan	ENSG00000213676.10	ATF6B	-2.1183	-0.104684	0.0341499	0.219221	2.39561e-07	28		EpiXcan	ENSG00000116771.5	AGMAT	-2.31569	-0.0953861	0.0205753	0.115501	0.354868	396		Fusion	CCDC163	0.751	lasso	0.78	5.6e-74	0.95689	0.339
50K	ENSG00000109832.13	DDX25	2.78001	0.0479642	0.00543566	0.325343	3.71367e-07	27		S-PrediXcan	ENSG00000162894.11	FCMR	2.11747	0.629318	0.03422	0.0293698	0.216263	1		EpiXcan	ENSG00000225868.7	AC016582.2	2.31186	0.0213665	0.0207856	0.17057	0.640447	562		Fusion	SLFNL1-AS1	0.1764	blup	0.03	0.0059	0.15732	0.875
50K	ENSG00000276096.1	Metazoa_SRP	2.77857	0.122418	0.00545989	0.0985216	0.000552381	5		S-PrediXcan	ENSG00000272858.1	CTA-292E10.8	2.11682	0.0426703	0.0342754	0.551987	1.2588e-06	86		EpiXcan	ENSG00000179008.8	C14orf39	2.30973	0.0590911	0.0209032	0.208652	1.44539e-08	781		Fusion	CH17-118O6.6	0.5828	lasso	0.34	8.1e-22	-1.34052	0.18
50K	ENSG00000198208.11	RPS6KL1	-2.77678	-0.116848	0.00549005	0.157484	7.06943e-08	3		S-PrediXcan	ENSG00000129173.12	E2F8	2.11344	0.475714	0.0345631	0.0337593	0.802779	5		EpiXcan	ENSG00000188257.10	PLA2G2A	-2.30924	-0.12754	0.0209305	0.0618636	0.00110951	390		Fusion	RP11-122G18.11	0.3938	bslmm	0.23	1.5e-14	0.26002	0.795
50K	ENSG00000173540.12	GMPPB	2.77674	0.0452017	0.00549064	0.476145	3.94182e-28	17		S-PrediXcan	ENSG00000228050.1	TOP3BP1	2.1123	0.0250287	0.0346607	0.71824	1.52123e-48	61		EpiXcan	ENSG00000164161.9	HHIP	2.30906	0.34326	0.02094	0.0158215	0.916374	243		Fusion	RP11-328D5.4	0.2276	top1	0.13	3.9e-08	-2.032	0.0422
50K	ENSG00000181827.14	RFX7	-2.77499	-0.479866	0.00552026	0.0322023	0.961956	3		S-PrediXcan	ENSG00000188011.5	RTP5	2.11166	0.291826	0.034716	0.0856735	0.0900492	11		EpiXcan	ENSG00000058063.15	ATP11B	2.30661	0.0374094	0.0210767	0.248941	5.68067e-08	901		Fusion	CASP10	0.203	top1	0.14	5.3e-09	-5.13	2.84e-07
50K	ENSG00000105792.19	CFAP69	-2.77435	-0.0938956	0.00553113	0.31232	9.72964e-15	15		S-PrediXcan	ENSG00000261000.1	RP11-534L20.5	2.11073	0.0459266	0.0347957	0.284279	6.16095e-13	36		EpiXcan	ENSG00000252464.1	RN7SKP70	2.30263	0.110472	0.0212996	0.104503	0.714354	604		Fusion	FARP2	0.2463	top1	0.18	4.1e-11	-0.609	0.543
50K	ENSG00000165458.13	INPPL1	2.77348	0.430746	0.00554595	0.0632941	0.105184	7		S-PrediXcan	ENSG00000102882.11	MAPK3	-2.11055	-0.317802	0.0348111	0.075615	0.0489895	15		EpiXcan	ENSG00000273812.1	WI2-87327B8.2	-2.30231	-0.112546	0.021318	0.102818	0.617683	663		Fusion	TTC27	0.3281	bslmm	0.078	1.5e-05	0.0298	0.976
50K	ENSG00000268705.1	BNIP3P26	-2.77097	-0.33064	0.005589	0.0157126	0.432095	1		S-PrediXcan	ENSG00000100417.11	PMM1	-2.11011	-0.3145	0.0348491	0.043994	0.714077	6		EpiXcan	ENSG00000034152.18	MAP2K3	2.29885	0.110319	0.0215136	0.124275	0.647856	371		Fusion	VRK2	0.1369	top1	0.071	3.7e-05	-0.155	0.877
50K	ENSG00000137073.21	UBAP2	-2.76959	-0.146092	0.00561278	0.110597	0.285674	11		S-PrediXcan	ENSG00000178934.4	LGALS7B	-2.10739	-0.0562608	0.0350838	0.277443	0.00156099	42		EpiXcan	ENSG00000154358.20	OBSCN	-2.29314	-1.68633	0.02184	0.0138084	0.459926	762		Fusion	SH3YL1	0.2345	lasso	0.089	4e-06	-0.786	0.432
50K	ENSG00000253738.1	OTUD6B-AS1	2.76812	0.365467	0.005638	0.014719	0.266289	1		S-PrediXcan	ENSG00000100632.10	ERH	-2.10626	-2.02556	0.0351816	0.0140713	0.256239	2		EpiXcan	ENSG00000265136.1	RP13-638C3.6	2.29022	0.270471	0.0220084	0.034641	0.335902	626		Fusion	CAPG	0.1949	enet	0.064	8.1e-05	-0.106	0.916
50K	ENSG00000196091.13	MYBPC1	2.76383	0.319059	0.0057127	0.0521107	0.544349	6		S-PrediXcan	ENSG00000261135.1	RP4-798A10.7	2.10614	0.244899	0.0351922	0.0586714	0.0529763	8		EpiXcan	ENSG00000092200.12	RPGRIP1	-2.28865	-0.468199	0.0220999	0.0300932	0.726863	747		Fusion	LY75	0.4924	top1	0.43	3.6e-29	0.234	0.815
50K	ENSG00000197272.2	IL27	2.76247	0.129032	0.00573662	0.191049	0.000964593	28		S-PrediXcan	ENSG00000269609.5	RPARP-AS1	2.1053	0.136384	0.0352652	0.254172	1.5862e-06	37		EpiXcan	ENSG00000178921.13	PFAS	2.28768	0.237379	0.0221563	0.0297888	0.974718	550		Fusion	EIF2AK2	0.179	top1	0.11	4.5e-07	0.971	0.332
50K	ENSG00000276571.1	AC002550.6	-2.76052	-0.0395618	0.00577086	0.183112	0.00729427	21		S-PrediXcan	ENSG00000204622.11	HLA-J	-2.105	-0.0663131	0.0352912	0.290107	4.931e-13	37		EpiXcan	ENSG00000168894.9	RNF181	-2.28488	-0.262973	0.02232	0.0221468	0.503946	473		Fusion	GPC1	0.3059	top1	0.044	0.00095	2.22	0.0267
50K	ENSG00000138085.16	ATRAID	2.76045	0.10828	0.00577217	0.354934	1.3566e-11	24		S-PrediXcan	ENSG00000149735.6	GPHA2	2.10427	-0.0141144	0.0353549	0.32621	6.75353e-06	41		EpiXcan	ENSG00000143127.12	ITGA10	-2.28157	-0.166758	0.0225148	0.0202987	0.346043	3		Fusion	ASB1	0.1957	lasso	0.076	2e-05	-0.302	0.762
50K	ENSG00000249212.1	ATP1B1P1	-2.76038	-0.214041	0.00577342	0.061741	0.019771	5		S-PrediXcan	ENSG00000267218.2	AC005336.5	2.10218	0.0911983	0.0355379	0.321536	1.99548e-05	66		EpiXcan	ENSG00000276250.1	CTD-2349P21.12	2.27952	0.0575175	0.0226362	0.202979	5.53151e-07	642		Fusion	POLR1A	0.5016	lasso	0.34	9.3e-22	-0.0945	0.925
50K	ENSG00000248290.1	TNXA	-2.75923	-0.0423541	0.00579383	0.37723	6.23254e-08	54		S-PrediXcan	ENSG00000185386.14	MAPK11	2.10152	0.418629	0.0355952	0.0557154	0.159993	8		EpiXcan	ENSG00000229512.1	AC068580.5	-2.27813	-0.173406	0.022719	0.0491864	0.14124	499		Fusion	STON1-GTF2A1L	0.5879	bslmm	0.62	1.2e-47	1.46	0.144
50K	ENSG00000203805.10	PLPP4	2.75836	0.328253	0.00580913	0.0329263	0.686901	3		S-PrediXcan	ENSG00000183520.11	UTP11	-2.09971	-0.145564	0.035754	0.496271	0.0206376	117		EpiXcan	ENSG00000132825.6	PPP1R3D	-2.2756	-0.15007	0.02287	0.0448102	0.00203436	663		Fusion	TRIB2	0.1602	enet	0.088	4.3e-06	0.0795	0.937
50K	ENSG00000188916.8	FAM196A	-2.7555	-0.13449	0.00586025	0.0964713	0.00351647	8		S-PrediXcan	ENSG00000240583.11	AQP1	-2.0997	-0.272875	0.0357552	0.13424	0.156567	33		EpiXcan	ENSG00000030066.13	NUP160	2.27438	0.215367	0.0229434	0.026243	0.666866	492		Fusion	CYBRD1	0.2921	top1	0.16	6.3e-10	1.12	0.264
50K	ENSG00000278934.1	CTD-2006M22.2	2.75487	0.249064	0.00587163	0.0686371	0.569516	6		S-PrediXcan	ENSG00000169194.9	IL13	-2.09787	-0.360332	0.0359164	0.0368563	0.992443	4		EpiXcan	ENSG00000236914.3	LINC01852	2.26846	0.269313	0.0233014	0.0239632	0.731044	584		Fusion	OSBPL6	0.2217	bslmm	0.036	0.0029	1.24	0.214
50K	ENSG00000242741.1	LINC02005	2.75398	0.110857	0.00588761	0.152791	6.83664e-08	2		S-PrediXcan	ENSG00000163393.12	SLC22A15	2.09596	0.410239	0.0360854	0.0472982	0.885191	10		EpiXcan	ENSG00000144824.20	PHLDB2	-2.26468	-0.0745377	0.0235325	0.255868	0.0406659	551		Fusion	RIF1	0.2187	bslmm	0.086	5.3e-06	-0.228	0.82
50K	ENSG00000149922.10	TBX6	2.75195	0.182888	0.00592421	0.129924	1.14474e-07	3		S-PrediXcan	ENSG00000272886.5	DCP1A	2.09511	0.408649	0.0361614	0.310379	1.2188e-06	46		EpiXcan	ENSG00000136045.11	PWP1	2.26446	0.249355	0.0235458	0.0275994	0.989489	440		Fusion	CCNT2	0.1878	lasso	0.16	4.9e-10	-0.433	0.665
50K	ENSG00000271967.1	RP11-134K13.4	2.74832	0.0942561	0.00599022	0.106235	0.000252546	5		S-PrediXcan	ENSG00000149488.12	TMC2	-2.09207	-0.142754	0.0364327	0.13106	0.40684	14		EpiXcan	ENSG00000183396.3	TMEM89	2.26109	-0.00672228	0.0237537	0.236661	0.379466	203		Fusion	NCOA1	0.1417	blup	0.029	0.0061	-0.108	0.914
50K	ENSG00000279858.1	RP11-618M23.5	2.74685	0.332735	0.00601702	0.0413897	0.294594	4		S-PrediXcan	ENSG00000270277.1	RP11-65L3.2	-2.09156	-0.219393	0.0364783	0.0330513	0.144847	7		EpiXcan	ENSG00000160712.12	IL6R	-2.26075	-0.398637	0.0237746	0.0170685	0.909781	451		Fusion	USP40	0.188	bslmm	0.24	3.3e-15	-0.57	0.569
50K	ENSG00000161265.14	U2AF1L4	-2.74562	-0.031176	0.0060396	0.626157	3.94778e-45	12		S-PrediXcan	ENSG00000138162.18	TACC2	-2.08786	-0.0543435	0.0368105	0.806697	0.000207092	159		EpiXcan	ENSG00000173391.8	OLR1	-2.26057	-0.0879717	0.0237857	0.0822782	0.0128009	965		Fusion	GMCL1	0.2206	top1	0.1	7.1e-07	0.25	0.803
50K	ENSG00000110075.14	PPP6R3	-2.74432	-0.204151	0.00606355	0.100567	0.00208503	12		S-PrediXcan	ENSG00000270074.1	RP11-351I21.11	2.0849	0.0383059	0.0370782	0.566919	4.23767e-22	58		EpiXcan	ENSG00000268034.1	AC005795.1	-2.25996	-0.101239	0.0238237	0.0906036	0.0361993	263		Fusion	NLRC4	0.081	top1	0.039	0.0018	0.176	0.86
50K	ENSG00000278518.1	RP11-108K14.12	-2.74255	-0.331389	0.00609644	0.0385264	0.625047	6		S-PrediXcan	ENSG00000157796.17	WDR19	-2.08448	-0.183721	0.0371166	0.0984178	0.0291284	13		EpiXcan	ENSG00000172322.13	CLEC12A	2.2576	0.0419094	0.0239704	0.225852	2.73626e-07	901		Fusion	MSH2	0.3241	bslmm	0.1	6.9e-07	-0.0727	0.942
50K	ENSG00000174996.11	KLC2	-2.74079	-0.502054	0.00612912	0.0419244	0.110479	2		S-PrediXcan	ENSG00000185838.13	GNB1L	-2.08062	-0.0699801	0.0374688	0.247812	1.73628e-06	35		EpiXcan	ENSG00000279529.1	CTD-3222D19.8	-2.24762	-0.0940113	0.0246003	0.109861	0.449964	746		Fusion	TTL	0.1146	blup	0.045	0.00089	0.223	0.824
50K	ENSG00000141294.9	LRRC46	-2.73472	-0.149852	0.00624341	0.127957	4.47698e-05	10		S-PrediXcan	ENSG00000262313.1	CTD-2561B21.4	2.07999	0.123732	0.0375268	0.177514	0.210783	25		EpiXcan	ENSG00000129048.6	ACKR4	2.24553	0.0584132	0.0247344	0.21464	0.977168	1235		Fusion	ACTR1B	0.2299	lasso	0.25	2.3e-15	-0.56	0.576
50K	ENSG00000143067.4	ZNF697	-2.73077	-0.471985	0.00631875	0.0295928	0.692319	3		S-PrediXcan	ENSG00000088808.16	PPP1R13B	2.07993	0.610661	0.0375324	0.0278042	0.589594	4		EpiXcan	ENSG00000261120.1	RP11-62H20.1	2.2428	0.116893	0.0249099	0.0680874	0.0794201	811		Fusion	STAM2	0.1826	blup	0.033	0.0037	0.15	0.881
50K	ENSG00000145494.11	NDUFS6	-2.72532	-0.147671	0.00642395	0.251626	0.000370797	23		S-PrediXcan	ENSG00000167325.14	RRM1	-2.07926	-0.153268	0.0375936	0.163828	0.000104456	22		EpiXcan	ENSG00000231738.10	TSPAN19	-2.24176	-0.0661299	0.0249768	0.111886	2.23812e-06	196		Fusion	OTOF	0.2735	lasso	0.12	1e-07	0.0468	0.963
50K	ENSG00000256508.2	MRGPRF-AS1	-2.7253	-0.766705	0.00642439	0.0196254	0.469729	2		S-PrediXcan	ENSG00000106560.10	GIMAP2	-2.07889	-0.121745	0.0376276	0.134594	9.48933e-08	24		EpiXcan	ENSG00000187054.15	TMPRSS11A	-2.23738	-0.534094	0.0252617	0.0254516	0.608563	520		Fusion	INO80B	0.1231	lasso	0.04	0.0017	0.441	0.659
50K	ENSG00000164530.13	PI16	2.72514	0.0731295	0.00642744	0.204957	0.0115527	24		S-PrediXcan	ENSG00000169241.17	SLC50A1	-2.07804	-0.205968	0.0377056	0.250435	0.0342154	53		EpiXcan	ENSG00000173517.10	PEAK1	-2.23425	-0.0807393	0.0254669	0.101818	0.139787	787		Fusion	MOGS	0.207	lasso	0.22	1.9e-13	-0.194	0.846
50K	ENSG00000227560.1	RPS15AP30	-2.72507	-0.194108	0.00642877	0.0745337	0.351677	9		S-PrediXcan	ENSG00000168405.15	CMAHP	2.07558	0.190379	0.0379328	0.139116	0.00648134	31		EpiXcan	ENSG00000229153.5	EPHA1-AS1	-2.23104	-0.148894	0.0256785	0.0611355	0.685059	581		Fusion	GALNT3	0.3264	lasso	0.17	9.4e-11	0.337	0.736
50K	ENSG00000224387.1	RP3-395M20.2	2.72464	0.153914	0.00643723	0.139792	0.0509258	13		S-PrediXcan	ENSG00000162976.12	PQLC3	-2.07552	-0.794062	0.0379388	0.0228845	0.510534	18		EpiXcan	ENSG00000229870.1	RPL21P89	-2.22943	-0.166245	0.0257852	0.0600599	0.834364	707		Fusion	MRPL19	0.2002	top1	0.11	2.2e-07	-1.2	0.231
50K	ENSG00000260439.1	LMF1-AS1	-2.72429	-0.257021	0.006444	0.034278	0.985714	1		S-PrediXcan	ENSG00000205177.6	C11orf91	-2.07548	-0.125726	0.0379422	0.188713	0.224885	29		EpiXcan	ENSG00000063322.13	MED29	-2.22877	-0.0631191	0.0258295	0.239235	0.731614	564		Fusion	LANCL1	0.1265	top1	0.083	7.8e-06	1.26	0.206
50K	ENSG00000235045.2	RPL7P8	2.72386	0.333225	0.00645229	0.0205901	0.0980766	2		S-PrediXcan	ENSG00000159723.4	AGRP	2.07535	0.262124	0.0379542	0.218364	0.0233742	64		EpiXcan	ENSG00000178401.14	DNAJC22	-2.22833	-0.0975248	0.0258584	0.100069	0.162513	534		Fusion	WDR75	0.2616	bslmm	0.17	1.5e-10	-0.0216	0.983
50K	ENSG00000168397.16	ATG4B	-2.72084	-1.01044	0.00651158	0.0342043	0.891288	8		S-PrediXcan	ENSG00000182544.8	MFSD5	-2.07512	-0.165661	0.0379751	0.256102	0.000231153	36		EpiXcan	ENSG00000143816.7	WNT9A	2.22758	0.0992467	0.0259088	0.0751402	0.906843	722		Fusion	DNAH6	0.2715	top1	0.28	1.1e-17	1.66	0.0963
50K	ENSG00000249767.1	ENPP7P10	2.71922	0.134498	0.00654356	0.104125	0.000146487	5		S-PrediXcan	ENSG00000074935.13	TUBE1	-2.07374	-0.293857	0.0381033	0.0769243	0.368252	9		EpiXcan	ENSG00000278000.1	AC139100.4	-2.22646	-0.138975	0.0259833	0.0442063	0.0216523	335		Fusion	UNC50	0.1371	enet	0.1	6.4e-07	-0.553	0.58
50K	ENSG00000134897.13	BIVM	-2.71888	-0.0564918	0.00655042	0.336118	4.80712e-15	16		S-PrediXcan	ENSG00000197238.4	HIST1H4J	-2.07336	-0.131241	0.0381391	0.0979931	0.597213	45		EpiXcan	ENSG00000105501.12	SIGLEC5	-2.22613	-0.0412472	0.0260054	0.54532	0.0516295	1044		Fusion	GGCX	0.2805	top1	0.19	8.2e-12	-10.1	5.36e-24
50K	ENSG00000173442.12	EHBP1L1	-2.71807	-0.629566	0.00656641	0.0538198	0.317041	6		S-PrediXcan	ENSG00000260773.1	RP11-352G18.2	-2.07302	-0.269785	0.0381706	0.0460915	0.137531	5		EpiXcan	ENSG00000270164.1	LINC01480	2.22541	0.0400319	0.0260534	0.340412	0.697766	257		Fusion	CHMP3	0.1599	blup	0.039	0.0017	0.000818	0.999
50K	ENSG00000157214.13	STEAP2	2.71583	0.384757	0.00661106	0.0660819	0.0277585	5		S-PrediXcan	ENSG00000131634.13	TMEM204	-2.07172	-0.128272	0.0382916	0.137603	5.35575e-05	10		EpiXcan	ENSG00000140623.13	2022-09-12	-2.22234	-0.0506796	0.0262606	0.186088	3.7501e-06	398		Fusion	IL1R1	0.1883	top1	0.12	8e-08	-1.62	0.105
50K	ENSG00000066926.10	FECH	-2.7135	-0.368888	0.00665765	0.0442435	0.193919	3		S-PrediXcan	ENSG00000117632.22	STMN1	-2.06909	-0.118202	0.0385376	0.315559	0.00909624	71		EpiXcan	ENSG00000183336.8	BOLA2	2.21964	0.0737993	0.0264434	0.119322	8.50599e-07	244		Fusion	IL1RL2	0.166	enet	0.075	2.1e-05	0.974	0.33
50K	ENSG00000261353.1	CTA-14H9.5	2.7112	0.353826	0.00670406	0.0473769	0.00408033	2		S-PrediXcan	ENSG00000123737.12	EXOSC9	-2.06756	-0.135098	0.0386815	0.372621	7.98638e-06	67		EpiXcan	ENSG00000128563.13	PRKRIP1	-2.2187	-0.10014	0.0265072	0.14295	0.75897	512		Fusion	MLPH	0.2012	enet	0.16	2.7e-10	0.315	0.753
50K	ENSG00000234409.6	CCDC188	2.71051	0.627015	0.006718	0.0144415	0.507396	1		S-PrediXcan	ENSG00000166275.15	BORCS7	2.06736	0.0860131	0.0387	0.21905	7.9432e-12	9		EpiXcan	ENSG00000142002.16	DPP9	-2.21299	-0.1441	0.0268981	0.0577269	0.00332505	396		Fusion	PROC	0.1915	bslmm	0.021	0.017	0.177	0.859
50K	ENSG00000234329.1	RP11-767N6.2	-2.70681	-0.0865477	0.00679335	0.139054	0.144031	18		S-PrediXcan	ENSG00000269040.1	BNIP3P24	-2.06697	-0.278307	0.0387371	0.0316672	0.812754	3		EpiXcan	ENSG00000177889.9	UBE2N	2.21213	0.193785	0.026958	0.0357467	0.114885	536		Fusion	TAF1B	0.3567	top1	0.28	1.6e-17	1.53	0.125
50K	ENSG00000137200.12	CMTR1	2.70661	0.159955	0.00679747	0.120371	0.0498338	19		S-PrediXcan	ENSG00000142002.16	DPP9	2.06594	0.114737	0.0388346	0.35831	5.63921e-06	41		EpiXcan	ENSG00000134253.9	TRIM45	2.21095	0.547491	0.0270391	0.0152798	0.488556	707		Fusion	NOL10	0.2009	bslmm	0.046	0.00076	0.0532	0.958
50K	ENSG00000255328.1	RP11-326C3.12	2.70558	0.244268	0.0068185	0.0503931	0.763946	7		S-PrediXcan	ENSG00000147614.3	ATP6V0D2	2.06267	0.161856	0.0391445	0.0802818	0.0120689	3		EpiXcan	ENSG00000116539.12	ASH1L	2.21046	0.162078	0.0270732	0.0614581	0.459676	418		Fusion	CEBPZ	0.314	top1	0.21	5e-13	1.2	0.23
50K	ENSG00000268080.2	RP11-388K12.3	2.70288	0.435706	0.00687412	0.0713469	0.143341	9		S-PrediXcan	ENSG00000102743.14	SLC25A15	-2.062	-0.306323	0.0392075	0.0353541	0.293687	4		EpiXcan	ENSG00000132423.11	COQ3	2.20906	0.214013	0.0271702	0.0225054	0.268762	347		Fusion	PRKD3	0.2796	top1	0.14	5.5e-09	-1.75	0.0796
50K	ENSG00000130511.15	SSBP4	-2.70055	-0.447592	0.00692256	0.0547763	0.184908	6		S-PrediXcan	ENSG00000258450.1	RP11-649E7.7	-2.06164	-0.0870597	0.0392417	0.220999	0.0428046	56		EpiXcan	ENSG00000246575.2	AC093162.5	-2.20905	-0.0345802	0.0271713	0.301551	4.49461e-08	455		Fusion	DARS	0.1026	blup	0.035	0.0029	0.129	0.897
50K	ENSG00000271427.1	RP11-188D8.1	2.69994	0.198573	0.00693511	0.0607958	0.00459601	2		S-PrediXcan	ENSG00000231359.3	AC072052.7	2.06148	1.17798	0.0392571	0.034436	0.324822	7		EpiXcan	ENSG00000132475.10	H3F3B	-2.20505	-0.0631923	0.0274508	0.455793	0.37913	564		Fusion	COX7A2L	0.314	lasso	0.17	1.8e-10	-1.7	0.0885
50K	ENSG00000130856.15	ZNF236	2.69897	0.412583	0.0069554	0.0303176	0.996793	2		S-PrediXcan	ENSG00000213024.11	NUP62	-2.05964	-0.478359	0.0394326	0.0412145	0.368772	3		EpiXcan	ENSG00000205143.2	ARID3C	-2.201	-0.0988314	0.0277362	0.0653705	0.909943	616		Fusion	ORC4	0.1149	lasso	0.1	8.4e-07	0.952	0.341
50K	ENSG00000166971.16	AKTIP	-2.69771	-0.222625	0.00698181	0.0896585	0.00126154	3		S-PrediXcan	ENSG00000119673.14	ACOT2	2.05727	0.080165	0.0396598	0.544697	3.91478e-31	23		EpiXcan	ENSG00000215347.3	SLC25A5P1	2.20035	0.0690909	0.0277824	0.113642	0.00846377	428		Fusion	CD207	0.2337	blup	0.031	0.0049	0.101	0.919
50K	ENSG00000099849.14	RASSF7	-2.69755	-0.524816	0.00698523	0.100198	0.133757	20		S-PrediXcan	ENSG00000281128.1	PTENP1-AS	-2.05698	-0.0783788	0.0396882	0.232072	4.98193e-07	97		EpiXcan	ENSG00000137841.11	PLCB2	-2.19821	-0.273494	0.0279344	0.0246927	0.25467	710		Fusion	COLEC11	0.2043	lasso	0.17	1.1e-10	-0.288	0.774
50K	ENSG00000103479.15	RBL2	-2.69632	-0.0561819	0.00701107	0.516961	1.45911e-34	4		S-PrediXcan	ENSG00000185885.15	IFITM1	-2.05666	-0.829612	0.0397191	0.0336314	0.645933	4		EpiXcan	ENSG00000143603.18	KCNN3	2.1979	-0.0284402	0.0279561	0.0533938	0.309714	469		Fusion	DNAH7	0.2173	bslmm	0.13	3.8e-08	0.0864	0.931
50K	ENSG00000214049.6	UCA1	-2.69386	-0.0508789	0.00706294	0.298162	2.01311e-18	2		S-PrediXcan	ENSG00000241782.1	RP11-91P24.1	-2.05623	-0.1953	0.03976	0.0443868	0.00121442	1		EpiXcan	ENSG00000243659.1	RP11-4K3__A.3	-2.19756	-0.130929	0.0279807	0.0809411	0.985766	310		Fusion	C2orf40	0.4067	bslmm	0.21	4.5e-13	0.245	0.806
50K	ENSG00000177051.5	FBXO46	2.6916	0.313434	0.00711094	0.0606665	0.551422	8		S-PrediXcan	ENSG00000130489.14	SCO2	2.05235	0.0716186	0.0401361	0.172919	1.99791e-06	16		EpiXcan	ENSG00000147536.11	GINS4	-2.19298	-0.0897154	0.0283086	0.124324	0.946518	602		Fusion	ITGB1BP1	0.2321	enet	0.042	0.0012	-1.24	0.216
50K	ENSG00000174021.10	GNG5	-2.69079	-0.245029	0.00712821	0.110998	0.0104263	7		S-PrediXcan	ENSG00000251491.2	OR7E28P	-2.04965	-0.159949	0.0403985	0.0902134	0.00115293	9		EpiXcan	ENSG00000132514.13	CLEC10A	-2.19283	-0.0948962	0.0283196	0.0968019	0.0140269	571		Fusion	ACVR2A	0.0868	top1	0.027	0.0085	-0.228	0.82
50K	ENSG00000151729.10	SLC25A4	2.69058	0.423986	0.00713288	0.0658905	0.0465211	6		S-PrediXcan	ENSG00000283635.1	RP11-5O24.1	-2.04935	-0.909152	0.0404275	0.0173893	0.718312	2		EpiXcan	ENSG00000174943.9	KCTD13	2.19036	0.156105	0.0284984	0.124494	0.290077	225		Fusion	MTERF4	0.4688	bslmm	0.33	5.9e-21	-3.25	0.00114
50K	ENSG00000233621.1	LINC01137	2.68371	0.155863	0.00728101	0.136469	4.43994e-07	4		S-PrediXcan	ENSG00000235863.3	B3GALT4	-2.04749	-0.47324	0.0406101	0.0495246	0.185804	3		EpiXcan	ENSG00000279281.1	RP11-226M10.3	2.18868	0.610455	0.0286199	0.0265249	0.373206	602		Fusion	PAX8	0.4148	bslmm	0.29	3.5e-18	0.0682	0.946
50K	ENSG00000236782.6	RP11-96L14.7	-2.68304	-0.0682634	0.00729567	0.280198	2.98528e-05	29		S-PrediXcan	ENSG00000251692.7	PTX4	2.04698	0.101176	0.0406602	0.244374	0.349326	55		EpiXcan	ENSG00000104549.11	SQLE	2.18868	5.05209	0.02862	0.0115265	0.766394	861		Fusion	INSIG2	0.2986	enet	0.025	0.01	0.0266	0.979
50K	ENSG00000105641.3	SLC5A5	2.67453	0.237282	0.00748335	0.0591868	0.255103	4		S-PrediXcan	ENSG00000167196.13	FBXO22	-2.04621	-0.156229	0.0407353	0.149082	1.21542e-06	46		EpiXcan	ENSG00000099899.14	TRMT2A	-2.18541	-0.128261	0.0288587	0.0495495	0.103579	575		Fusion	POLR1B	0.7212	bslmm	0.53	4.2e-38	0.0209	0.983
50K	ENSG00000136819.15	C9orf78	-2.67285	-0.144254	0.00752095	0.133006	6.8462e-07	4		S-PrediXcan	ENSG00000129484.13	PARP2	-2.04528	-0.107325	0.0408273	0.321032	7.03036e-08	43		EpiXcan	ENSG00000205765.8	C5orf51	-2.18469	-0.186816	0.0289115	0.0416619	0.315716	600		Fusion	PSD4	0.4134	enet	0.3	9.6e-19	0.541	0.589
50K	ENSG00000239883.8	PARGP1	2.67198	0.135585	0.00754046	0.079235	0.0381561	6		S-PrediXcan	ENSG00000141750.6	STAC2	2.04337	0.144218	0.0410153	0.19587	0.0723455	33		EpiXcan	ENSG00000185745.9	IFIT1	2.18458	0.41854	0.02892	0.0126971	0.450599	685		Fusion	PDE11A	0.3052	top1	0.17	6.3e-11	-3.16	0.00157
50K	ENSG00000165568.17	AKR1E2	-2.66796	-0.203722	0.00763138	0.362559	2.98505e-05	36		S-PrediXcan	ENSG00000162735.18	PEX19	-2.04215	-0.211687	0.0411371	0.0921105	0.005062	8		EpiXcan	ENSG00000187889.12	C1orf168	2.18298	0.118126	0.029037	0.0845509	0.151961	880		Fusion	GAD1	0.2148	lasso	0.18	2.4e-11	1.45	0.147
50K	ENSG00000249923.1	XXbac-B444P24.8	-2.66705	-0.327882	0.007652	0.0238457	0.0893229	1		S-PrediXcan	ENSG00000049247.13	UTS2	2.04046	0.13309	0.0413049	0.184107	0.00494471	25		EpiXcan	ENSG00000144810.15	COL8A1	2.18296	0.0480164	0.0290388	0.260616	0.431947	289		Fusion	ORMDL1	0.2809	top1	0.18	1.7e-11	1.11	0.269
50K	ENSG00000143473.12	KCNH1	-2.66247	-0.262747	0.00775687	0.044114	0.841465	5		S-PrediXcan	ENSG00000248740.5	RP11-328K4.1	-2.03966	-0.6197	0.0413841	0.038374	0.680303	7		EpiXcan	ENSG00000165917.9	RAPSN	2.1823	0.0970839	0.0290876	0.108564	0.239358	426		Fusion	NDUFA10	0.5493	lasso	0.41	2.7e-27	-0.64	0.522
50K	ENSG00000229390.1	MICD	2.66161	0.0475009	0.00777678	0.379523	4.91508e-13	33		S-PrediXcan	ENSG00000240403.5	KIR3DL2	2.03812	0.127898	0.0415383	0.144781	0.00534941	20		EpiXcan	ENSG00000214357.8	NEURL1B	-2.18023	-0.151556	0.0292402	0.0507505	0.655975	509		Fusion	MATN3	0.2683	lasso	0.26	3.6e-16	-1.49	0.135
50K	ENSG00000277186.1	RP13-554M15.8	-2.66061	-0.129371	0.00780003	0.0872938	0.118502	12		S-PrediXcan	ENSG00000254109.5	RBPMS-AS1	2.03702	0.13724	0.0416478	0.232886	4.62841e-06	25		EpiXcan	ENSG00000178982.9	EIF3K	2.17962	0.529301	0.0292858	0.0124919	0.58368	481		Fusion	IMMT	0.3321	lasso	0.24	3.6e-15	-2.62	0.00888
50K	ENSG00000108590.10	MED31	2.66025	0.243221	0.00780835	0.0414203	0.178422	2		S-PrediXcan	ENSG00000141086.17	CTRL	2.03649	-0.0671831	0.0417012	0.0240995	0.831482	3		EpiXcan	ENSG00000139433.9	GLTP	2.17739	0.168675	0.0294514	0.040574	0.0783457	349		Fusion	MRPL35	0.3029	lasso	0.24	1.1e-14	0.79	0.429
50K	ENSG00000166073.10	GPR176	-2.65857	-0.207357	0.00784735	0.154052	0.0202613	17		S-PrediXcan	ENSG00000108389.9	MTMR4	2.034	0.145529	0.0419519	0.224534	0.220841	41		EpiXcan	ENSG00000184786.5	TCTE3	-2.17482	-0.0803993	0.0296438	0.130122	0.305257	611		Fusion	IQCA1	0.1753	lasso	0.16	5.7e-10	-0.754	0.451
50K	ENSG00000104941.7	RSPH6A	2.65801	0.256372	0.00786045	0.0484048	0.406096	6		S-PrediXcan	ENSG00000100106.19	TRIOBP	-2.03314	-0.105324	0.0420386	0.229211	1.07326e-10	16		EpiXcan	ENSG00000235618.7	FAM21EP	-2.17467	-0.0489289	0.029655	0.259367	2.80598e-05	711		Fusion	CMPK2	0.2137	enet	0.056	0.00022	0.677	0.498
50K	ENSG00000269892.1	RP4-761J14.10	-2.65501	-0.165069	0.00793052	0.10296	0.0129069	12		S-PrediXcan	ENSG00000116455.13	WDR77	2.02865	0.266279	0.0424944	0.0950275	0.108643	19		EpiXcan	ENSG00000230734.1	RPL10P3	-2.17073	-0.272108	0.0299514	0.0441104	0.752526	693		Fusion	CCDC142	0.2462	blup	0.048	0.00065	0.322	0.747
50K	ENSG00000253716.5	MINCR	2.65497	0.0963347	0.00793161	0.319729	8.81952e-07	29		S-PrediXcan	ENSG00000250326.1	RP11-284M14.1	-2.02816	-0.295632	0.0425436	0.028852	0.457764	4		EpiXcan	ENSG00000244932.2	RP11-529F4.1	-2.1694	-1.02889	0.0300526	0.0217985	0.925841	558		Fusion	SP110	0.2181	enet	0.056	0.00022	0.229	0.819
50K	ENSG00000269890.1	RP5-1139B12.2	2.65285	0.197387	0.00798161	0.0709994	0.626089	7		S-PrediXcan	ENSG00000002549.12	LAP3	2.02812	0.205434	0.0425478	0.280539	0.00667488	49		EpiXcan	ENSG00000283689.1	RP11-434E6.5	-2.16557	-0.16126	0.0303444	0.0453096	0.0075725	506		Fusion	PAX3	0.2297	top1	0.13	1.8e-08	0.322	0.747
50K	ENSG00000264204.2	AGAP7P	-2.65277	-0.096374	0.00798351	0.156821	2.61834e-08	4		S-PrediXcan	ENSG00000120860.10	WASHC3	-2.02779	-0.12165	0.0425816	0.162282	1.12629e-08	46		EpiXcan	ENSG00000249379.1	RP1-27K12.4	-2.1647	-0.123782	0.0304106	0.0711663	0.899313	906		Fusion	TMBIM1	0.2084	bslmm	0.042	0.0013	-0.141	0.888
50K	ENSG00000259709.1	CTD-2184D3.7	2.65049	0.130299	0.0080376	0.0641243	0.060107	6		S-PrediXcan	ENSG00000259677.1	RP11-493E3.1	-2.02753	-0.0807441	0.0426084	0.133369	0.000508062	18		EpiXcan	ENSG00000255031.5	RP11-802E16.3	2.15865	0.355597	0.0308777	0.0266168	0.181911	724		Fusion	TSGA10	0.2927	lasso	0.36	4.2e-23	-0.0147	0.988
50K	ENSG00000168438.14	CDC40	-2.64904	-0.557481	0.008072	0.025658	0.603695	5		S-PrediXcan	ENSG00000110514.19	MADD	-2.02719	-0.15448	0.0426431	0.145539	0.00579552	21		EpiXcan	ENSG00000172671.19	ZFAND4	-2.15625	-0.226206	0.0310645	0.0294516	0.812301	648		Fusion	GCC2	0.3425	lasso	0.21	4.1e-13	0.0525	0.958
50K	ENSG00000140474.12	ULK3	-2.64875	-0.205668	0.00807898	0.0862946	5.93376e-05	3		S-PrediXcan	ENSG00000182759.3	MAFA	-2.02277	-0.326284	0.043097	0.239437	0.0125757	30		EpiXcan	ENSG00000279058.2	AGAP14	2.15408	0.03722	0.0312342	0.359141	2.04535e-10	330		Fusion	MRPS9	0.2637	lasso	0.23	2.5e-14	0.114	0.91
50K	ENSG00000257954.1	RP11-161H23.10	-2.64804	-0.317475	0.00809602	0.0306793	0.891981	5		S-PrediXcan	ENSG00000133115.11	STOML3	-2.02251	-0.0914702	0.0431242	0.260011	0.027442	35		EpiXcan	ENSG00000223528.7	RP11-223P11.3	-2.1518	-0.331084	0.031413	0.0521753	0.602089	758		Fusion	ANKRD36	0.138	lasso	0.17	1.3e-10	1.1	0.273
50K	ENSG00000266916.5	ZNF793-AS1	2.64494	0.347699	0.00817058	0.0382853	0.936939	7		S-PrediXcan	ENSG00000142207.6	URB1	-2.0192	-0.41646	0.0434668	0.089909	0.0209571	12		EpiXcan	ENSG00000266909.1	SLC25A6P4	-2.15029	-0.13584	0.0315323	0.0460249	0.00147149	350		Fusion	CBWD2	0.3095	top1	0.18	2e-11	-0.582	0.561
50K	ENSG00000204622.11	HLA-J	2.64201	0.0747036	0.00824151	0.310689	2.40667e-15	23		S-PrediXcan	ENSG00000178372.7	CALML5	-2.01682	-0.183605	0.0437145	0.0586929	0.00115383	4		EpiXcan	ENSG00000248632.1	RP11-366M4.11	2.14998	0.158203	0.031557	0.0397143	0.582888	367		Fusion	UGGT1	0.262	top1	0.13	3.9e-08	0.42	0.674
50K	ENSG00000263528.7	IKBKE	-2.64088	-0.185605	0.00826904	0.234816	4.43223e-05	21		S-PrediXcan	ENSG00000166478.9	ZNF143	-2.01377	-0.146914	0.0440339	0.236365	0.000131134	32		EpiXcan	ENSG00000162654.8	GBP4	-2.14917	-0.082044	0.0316206	0.100516	0.00719835	645		Fusion	KHK	0.1854	lasso	0.12	6e-08	0.0752	0.94
50K	ENSG00000186952.14	TMEM232	2.63722	0.206203	0.00835879	0.0520745	0.109659	3		S-PrediXcan	ENSG00000279908.1	RP11-325I22.3	-2.01351	-0.88084	0.0440609	0.0158886	0.564531	2		EpiXcan	ENSG00000267702.1	RP11-53B2.2	2.14864	0.122876	0.0316632	0.120665	0.837246	723		Fusion	DYNC2LI1	0.2158	enet	0.073	2.7e-05	0.0419	0.967
50K	ENSG00000167355.7	AC104389.28	-2.63285	-0.118621	0.00846728	0.0898336	0.369528	7		S-PrediXcan	ENSG00000246731.2	MGC16275	-2.012	-0.150215	0.0442195	0.120936	0.28522	17		EpiXcan	ENSG00000181284.2	TMEM102	-2.14691	-0.349598	0.0318008	0.0209402	0.821952	669		Fusion	ATRAID	0.2889	lasso	0.24	4.2e-15	1.01	0.311
50K	ENSG00000269899.1	RP11-589N15.2	2.62763	0.142358	0.00859827	0.126391	0.116944	18		S-PrediXcan	ENSG00000232202.1	AC098824.6	-2.00918	-0.205522	0.044518	0.104797	0.166914	13		EpiXcan	ENSG00000143110.11	C1orf162	-2.14559	-0.202949	0.0319058	0.0757205	0.937084	886		Fusion	ATIC	0.2454	top1	0.13	1.7e-08	0.081	0.935
50K	ENSG00000179008.8	C14orf39	2.62656	0.121921	0.0086254	0.135775	2.63941e-07	3		S-PrediXcan	ENSG00000111445.13	RFC5	2.00892	0.131935	0.0445455	0.137357	0.0517679	19		EpiXcan	ENSG00000279879.1	RP11-1072C15.6	2.14052	0.0592074	0.0323124	0.255576	0.187495	325		Fusion	BARD1	0.4513	top1	0.36	5.9e-23	0.516	0.606
50K	ENSG00000182013.17	PNMAL1	2.62645	0.499683	0.00862811	0.021074	0.467231	2		S-PrediXcan	ENSG00000138738.10	PRDM5	-2.00884	-0.207014	0.0445542	0.0876913	0.0132708	9		EpiXcan	ENSG00000163519.13	TRAT1	-2.13997	-0.171011	0.0323576	0.0578066	0.81044	295		Fusion	MSTN	0.0992	blup	0.031	0.0052	0.277	0.782
50K	ENSG00000197016.11	ZNF470	2.62514	0.123317	0.0086613	0.139361	0.000177707	12		S-PrediXcan	ENSG00000267405.1	CTC-296K1.4	-2.00805	-1.79754	0.0446382	0.011628	0.0445616	2		EpiXcan	ENSG00000263843.1	RP11-649A18.12	2.13867	0.082171	0.0324626	0.122169	2.50375e-05	479		Fusion	ASNSD1	0.432	enet	0.41	1e-26	-0.398	0.69
50K	ENSG00000261270.1	RP11-325K4.3	2.62319	0.121142	0.00871113	0.169604	0.0270336	17		S-PrediXcan	ENSG00000272856.1	RP11-710E1.2	2.00372	0.500902	0.0451	0.0188421	0.821572	1		EpiXcan	ENSG00000259757.1	RP11-129I19.2	2.1378	0.0943406	0.0325326	0.098609	0.267081	795		Fusion	FASTKD1	0.2266	lasso	0.12	1.2e-07	0.993	0.321
50K	ENSG00000079462.7	PAFAH1B3	2.62198	0.256196	0.0087421	0.0733632	0.102849	7		S-PrediXcan	ENSG00000170175.10	CHRNB1	2.00358	0.091775	0.0451153	0.15779	2.53321e-09	7		EpiXcan	ENSG00000251611.1	RP11-610P16.1	-2.13761	-0.197345	0.0325486	0.0384826	0.672942	346		Fusion	MDH1B	0.128	enet	0.026	0.0093	-0.662	0.508
50K	ENSG00000273203.1	AC006946.16	-2.62158	-0.0886767	0.00875234	0.130777	0.0703639	18		S-PrediXcan	ENSG00000167608.11	TMC4	2.00222	0.127568	0.045261	0.401963	6.35645e-06	60		EpiXcan	ENSG00000235023.1	AP001626.2	2.13615	0.0276145	0.0326672	0.33058	8.53874e-07	730		Fusion	AC027612.6	0.2264	lasso	0.2	2e-12	-0.351	0.725
50K	ENSG00000258181.1	RP11-493L12.4	2.6209	0.074868	0.00876977	0.151709	0.00300018	15		S-PrediXcan	ENSG00000267439.1	AC002398.11	2.00053	0.593342	0.0454435	0.02298	0.183498	6		EpiXcan	ENSG00000003147.17	ICA1	-2.1354	-0.0590361	0.0327281	0.236751	2.70712e-08	1026		Fusion	CAMKMT	0.2406	blup	0.019	0.022	-0.0525	0.958
50K	ENSG00000104835.14	SARS2	2.62032	0.106353	0.00878476	0.319945	2.85604e-12	13		S-PrediXcan	ENSG00000188315.7	C3orf62	2.00001	0.486788	0.0454992	0.0425272	0.787772	7		EpiXcan	ENSG00000168385.17	2022-09-02	-2.13356	-0.0279543	0.0328788	0.439128	2.1212e-21	581		Fusion	EML4	0.1904	top1	0.04	0.0017	0.971	0.332
50K	ENSG00000172977.12	KAT5	2.6182	0.243994	0.00883954	0.132933	0.178645	15		S-PrediXcan	ENSG00000027697.13	IFNGR1	-1.99861	-0.560701	0.0456504	0.0564579	0.886378	18		EpiXcan	ENSG00000185518.11	SV2B	-2.13143	-0.153731	0.0330536	0.0522358	0.921952	1094		Fusion	WDPCP	0.1686	top1	0.068	5.3e-05	8.01	1.16e-15
50K	ENSG00000255423.1	EBLN2	-2.61692	-0.527385	0.00887261	0.023738	0.4698	4		S-PrediXcan	ENSG00000233251.7	AC007743.1	1.99765	0.14254	0.045755	0.211532	0.00154696	25		EpiXcan	ENSG00000273113.1	RP11-367H1.1	2.13118	0.0709931	0.0330747	0.183994	0.912266	540		Fusion	ETAA1	0.1783	bslmm	0.26	5e-16	0.187	0.852
50K	ENSG00000128383.12	APOBEC3A	2.61648	0.177979	0.00888427	0.113715	0.0345337	11		S-PrediXcan	ENSG00000262001.1	DLGAP1-AS2	1.99709	0.0803538	0.0458152	0.407231	4.93586e-07	54		EpiXcan	ENSG00000236680.1	RP11-296P7.4	-2.12815	-0.215765	0.0333247	0.0277576	0.24738	985		Fusion	CIAO1	0.2064	lasso	0.16	2.5e-10	0.663	0.507
50K	ENSG00000169758.12	TMEM266	2.6143	0.121192	0.0089411	0.161536	2.7526e-05	12		S-PrediXcan	ENSG00000134709.10	HOOK1	-1.99564	-0.382753	0.0459729	0.0458562	0.0337075	11		EpiXcan	ENSG00000215861.5	WI2-1896O14.1	-2.12496	-0.333359	0.0335899	0.0336779	0.158095	156		Fusion	ZNF514	0.5738	enet	0.4	1.6e-26	-0.318	0.75
50K	ENSG00000236830.6	CBR3-AS1	-2.6124	-0.204761	0.00899094	0.203276	5.13964e-08	11		S-PrediXcan	ENSG00000225413.2	AP000345.4	1.99496	0.0962821	0.0460469	0.180583	0.000399892	20		EpiXcan	ENSG00000167196.13	FBXO22	2.12477	0.0759919	0.033606	0.130262	1.69663e-07	646		Fusion	NAT8	0.2257	enet	0.18	4.3e-11	-1.85	0.0645
50K	ENSG00000197980.12	LEKR1	-2.60903	-0.050136	0.00907995	0.332777	1.33183e-18	4		S-PrediXcan	ENSG00000177875.4	CCDC184	-1.9921	-0.840985	0.0463596	0.0794603	0.989816	10		EpiXcan	ENSG00000197980.12	LEKR1	-2.12467	-0.0300265	0.0336142	0.421105	1.78178e-12	1183		Fusion	TEX261	0.2708	lasso	0.065	7.7e-05	-0.373	0.709
50K	ENSG00000163631.16	ALB	-2.60697	-0.250435	0.00913478	0.0332973	0.569385	3		S-PrediXcan	ENSG00000244731.7	C4A	-1.9915	-0.0386959	0.0464265	0.410513	2.23404e-15	58		EpiXcan	ENSG00000174456.13	C12orf76	2.12412	0.133913	0.0336602	0.106737	0.207199	334		Fusion	DUSP11	0.0991	bslmm	0.027	0.0086	-0.0367	0.971
50K	ENSG00000135709.12	KIAA0513	2.60673	0.100868	0.00914105	0.263687	0.000967588	23		S-PrediXcan	ENSG00000226803.7	RP11-203B9.4	-1.98741	-0.160422	0.0468769	0.0868045	0.171357	13		EpiXcan	ENSG00000137699.16	TRIM29	2.12307	0.0897768	0.0337477	0.11699	0.568364	436		Fusion	THNSL2	0.9434	bslmm	0.82	1.1e-83	0.455	0.649
50K	ENSG00000184616.8	SPDYE12P	2.6024	0.0828703	0.00925738	0.133756	3.25825e-06	7		S-PrediXcan	ENSG00000281398.2	SNHG4	1.98684	0.103896	0.0469403	0.253833	0.018718	33		EpiXcan	ENSG00000149922.10	TBX6	2.12295	0.0492525	0.0337582	0.144023	2.00297e-05	219		Fusion	RABL2A	0.3265	top1	0.28	8.2e-18	-1.21	0.227
50K	ENSG00000125999.10	BPIFB1	-2.60009	-0.205267	0.00931996	0.0397115	0.619097	7		S-PrediXcan	ENSG00000186868.15	MAPT	-1.98671	-0.094913	0.0469549	0.186869	6.62667e-06	21		EpiXcan	ENSG00000174953.13	DHX36	-2.12069	-0.0288872	0.0339481	0.253063	1.00604e-07	1177		Fusion	SLC20A1	0.1428	blup	0.026	0.0096	-0.464	0.643
50K	ENSG00000196301.3	HLA-DRB9	-2.59997	-0.0756831	0.00932325	0.145159	4.94901e-05	21		S-PrediXcan	ENSG00000005189.19	AC004381.6	-1.98554	-0.125564	0.0470848	0.150535	0.0264574	20		EpiXcan	ENSG00000174437.16	ATP2A2	2.11837	0.282708	0.0341436	0.019655	0.833031	304		Fusion	FBLN7	0.2057	bslmm	0.037	0.0024	-0.331	0.741
50K	ENSG00000188191.14	PRKAR1B	-2.59922	-0.179827	0.0093435	0.125126	0.00915832	11		S-PrediXcan	ENSG00000255153.1	TOLLIP-AS1	1.98478	0.148929	0.0471684	0.100867	0.000190778	13		EpiXcan	ENSG00000235169.7	SMIM1	2.11629	0.17694	0.03432	0.0261103	0.808147	523		Fusion	ZC3H8	0.1816	top1	0.071	3.6e-05	0.459	0.646
50K	ENSG00000251451.1	GTF2IP9	-2.59624	-0.16139	0.00942502	0.0798687	0.179191	10		S-PrediXcan	ENSG00000166387.11	PPFIBP2	1.9847	0.256052	0.0471782	0.144297	0.0213338	39		EpiXcan	ENSG00000224993.3	RPL29P12	2.11584	0.0935907	0.0343588	0.0551664	0.0323257	672		Fusion	LIPT1	0.291	lasso	0.37	3.1e-24	-0.0098	0.992
50K	ENSG00000132763.14	MMACHC	-2.596	-0.241784	0.00943151	0.0494402	0.0441683	2		S-PrediXcan	ENSG00000180875.4	GREM2	1.9842	0.319163	0.0472334	0.0427983	0.642234	6		EpiXcan	ENSG00000172613.7	RAD9A	-2.11512	-0.0313557	0.0344198	0.250837	1.85807e-08	672		Fusion	LYG1	0.2234	enet	0.12	5.1e-08	0.129	0.897
50K	ENSG00000184828.9	ZBTB7C	-2.59549	-0.691141	0.00944564	0.0240597	0.511985	6		S-PrediXcan	ENSG00000256061.7	DYX1C1	-1.98269	-0.182004	0.0474026	0.088337	0.0418109	14		EpiXcan	ENSG00000168393.12	DTYMK	2.11508	0.127088	0.0344232	0.0711641	0.637044	484		Fusion	AFF3	0.173	top1	0.1	5.7e-07	-1.89	0.0588
50K	ENSG00000100116.16	GCAT	2.59384	0.597979	0.009491	0.035454	0.0916753	1		S-PrediXcan	ENSG00000251000.1	AC008592.3	-1.98244	-0.114568	0.04743	0.169231	0.069773	34		EpiXcan	ENSG00000123095.5	BHLHE41	2.11366	0.395987	0.0345439	0.0107696	0.645667	1135		Fusion	GPR17	0.4419	lasso	0.56	2.3e-41	-0.111	0.912
50K	ENSG00000279344.1	RP11-44F14.7	2.59288	0.0437696	0.00951758	0.379418	1.05305e-20	6		S-PrediXcan	ENSG00000226468.2	AC018641.7	1.98141	0.0565673	0.0475455	0.295799	4.42666e-10	28		EpiXcan	ENSG00000065717.14	TLE2	2.11345	0.352297	0.0345623	0.0212875	0.597309	558		Fusion	POLR2D	0.167	top1	0.073	2.7e-05	0.805	0.421
50K	ENSG00000234026.1	RP11-310E22.4	2.59274	0.101928	0.00952142	0.0990791	0.265023	13		S-PrediXcan	ENSG00000114120.11	SLC25A36	-1.98139	-0.16804	0.0475481	0.190205	0.291483	41		EpiXcan	ENSG00000270361.1	RP11-307C12.13	-2.11289	-0.196338	0.03461	0.0261817	0.405231	430		Fusion	SCRN3	0.1614	lasso	0.065	7.9e-05	-0.829	0.407
50K	ENSG00000128274.15	A4GALT	-2.59258	-0.482992	0.009526	0.0298772	0.55793	1		S-PrediXcan	ENSG00000267707.2	RP11-95O2.5	-1.98049	-0.0637686	0.0476486	0.292659	1.78794e-14	30		EpiXcan	ENSG00000235081.1	AC010492.2	2.11211	0.086966	0.0346768	0.107134	0.0250649	968		Fusion	PHOSPHO2	0.2774	lasso	0.19	1.2e-11	-0.758	0.448
50K	ENSG00000257829.1	RP11-845M18.6	-2.59082	-0.0652345	0.00957475	0.238756	7.26257e-07	24		S-PrediXcan	ENSG00000153914.15	SREK1	1.98006	0.675676	0.0476966	0.0847035	0.572052	8		EpiXcan	ENSG00000213064.9	SFT2D2	2.10993	0.0940203	0.034864	0.106107	0.994528	899		Fusion	FAM171B	0.138	top1	0.11	5e-07	-0.498	0.618
50K	ENSG00000230896.1	RP11-767N6.7	2.59048	0.345188	0.00958424	0.043771	0.944681	10		S-PrediXcan	ENSG00000130653.15	PNPLA7	1.97943	0.192563	0.0477674	0.420128	6.6626e-05	56		EpiXcan	ENSG00000165912.15	PACSIN3	2.10747	0.0511188	0.0350766	0.146677	7.23864e-08	333		Fusion	KANSL1L	0.1175	blup	0.036	0.0028	-0.0704	0.944
50K	ENSG00000023191.16	RNH1	-2.58754	-0.244412	0.00966646	0.0916967	0.276043	15		S-PrediXcan	ENSG00000049246.14	PER3	1.97937	0.27239	0.0477747	0.065114	0.740066	10		EpiXcan	ENSG00000151148.13	UBE3B	2.10738	0.169809	0.0350845	0.0372856	0.22413	404		Fusion	ESPNL	0.788	lasso	0.66	6.6e-53	-0.503	0.615
50K	ENSG00000167196.13	FBXO22	2.58722	0.184171	0.00967546	0.120898	1.2042e-05	5		S-PrediXcan	ENSG00000277241.1	RP11-114M1.3	-1.97859	-0.064128	0.0478623	0.310765	0.000203051	46		EpiXcan	ENSG00000121898.12	CPXM2	-2.1072	-0.206073	0.0351	0.0260807	0.60105	593		Fusion	WASH2P	0.7163	lasso	0.64	2.9e-50	-0.162	0.871
50K	ENSG00000145819.15	ARHGAP26	2.58658	0.356046	0.00969324	0.0518611	0.87535	6		S-PrediXcan	ENSG00000183722.7	LHFP	1.97824	0.134	0.0479022	0.449951	0.000244489	86		EpiXcan	ENSG00000182472.8	CAPN12	2.10702	0.0385073	0.0351157	0.243519	0.000205162	544		Fusion	RNF144A	0.3278	blup	0.084	7.4e-06	-0.328	0.743
50K	ENSG00000257433.5	RP1-197B17.3	-2.58487	-0.154157	0.00974159	0.190366	5.29078e-05	18		S-PrediXcan	ENSG00000233892.1	PAIP1P1	-1.977	-0.0709989	0.0480418	0.22228	0.023753	54		EpiXcan	ENSG00000241370.5	RPP21	2.10586	0.0748803	0.0352164	0.137101	0.762099	2250		Fusion	AC093838.4	0.5315	bslmm	0.58	6.6e-43	-0.0956	0.924
50K	ENSG00000124664.10	SPDEF	2.58363	0.427346	0.0097768	0.0790166	0.146592	8		S-PrediXcan	ENSG00000282890.1	RP11-460M2.1	1.9768	0.0319887	0.0480637	0.345445	3.47905e-14	28		EpiXcan	ENSG00000234771.3	SLC25A25-AS1	-2.10536	-0.375408	0.03526	0.0223127	0.216753	407		Fusion	TMEM163	0.1385	top1	0.11	2.2e-07	0.092	0.927
50K	ENSG00000240403.5	KIR3DL2	2.58337	0.767404	0.009784	0.017537	0.400353	2		S-PrediXcan	ENSG00000066336.11	SPI1	-1.97624	-0.342221	0.048128	0.06221	0.789806	19		EpiXcan	ENSG00000196683.10	TOMM7	-2.10506	-0.0342832	0.0352863	0.271487	7.64078e-17	942		Fusion	SPC25	0.7007	lasso	0.43	1.2e-28	1.28	0.2
50K	ENSG00000115523.16	GNLY	-2.58096	-0.117397	0.00985252	0.109685	0.0628778	8		S-PrediXcan	ENSG00000217027.1	TPT1P4	-1.97511	-0.053918	0.048256	0.29037	3.14404e-07	43		EpiXcan	ENSG00000179115.10	FARSA	-2.10405	-0.224494	0.035374	0.029819	0.729847	484		Fusion	G6PC2	0.5488	top1	0.4	1.1e-26	0.334	0.738
50K	ENSG00000270882.2	HIST2H4A	2.57977	0.0868292	0.00988663	0.161383	0.046134	11		S-PrediXcan	ENSG00000235169.7	SMIM1	1.97156	1.18227	0.0486593	0.0121552	0.681499	3		EpiXcan	ENSG00000189350.12	TOGARAM2	2.10335	0.0241225	0.0354353	0.446818	3.89519e-23	480		Fusion	PLEKHH2	0.3264	top1	0.18	3.7e-11	1.23	0.22
50K	ENSG00000158715.5	SLC45A3	-2.57814	-0.665427	0.00993329	0.0489255	0.47779	4		S-PrediXcan	ENSG00000108823.15	SGCA	1.96972	0.0720604	0.0488703	0.540818	3.45285e-13	67		EpiXcan	ENSG00000132855.4	ANGPTL3	-2.10253	-0.0358894	0.0355065	0.264166	0.943041	779		Fusion	RASGRP3	0.2601	top1	0.18	2.1e-11	0.313	0.754
50K	ENSG00000059122.16	FLYWCH1	-2.57493	-0.0970123	0.0100261	0.275803	1.99144e-06	24		S-PrediXcan	ENSG00000119878.5	CRIPT	1.96907	0.12097	0.0489456	0.157213	0.000806612	22		EpiXcan	ENSG00000182179.12	UBA7	2.10233	0.105448	0.0355244	0.056763	0.044387	199		Fusion	MERTK	0.3339	top1	0.14	3.9e-09	-1.36	0.174
50K	ENSG00000137055.14	PLAA	2.57299	1.14726	0.0100823	0.0171868	0.724111	2		S-PrediXcan	ENSG00000230500.1	MKX-AS1	1.96848	0.768247	0.0490127	0.0177695	0.0794906	4		EpiXcan	ENSG00000103591.12	AAGAB	-2.10069	-0.0839016	0.0356686	0.133261	0.253271	648		Fusion	PLA2R1	0.1509	top1	0.14	1.1e-08	-0.013	0.99
50K	ENSG00000166140.17	ZFYVE19	-2.57272	-0.103616	0.0100903	0.383559	1.4298e-17	17		S-PrediXcan	ENSG00000143418.19	CERS2	-1.96833	-0.210404	0.0490297	0.120419	0.00104513	13		EpiXcan	ENSG00000102935.11	ZNF423	-2.10058	-0.169582	0.0356779	0.0355369	0.440372	335		Fusion	GAL3ST2	0.3306	top1	0.25	7e-16	-0.067	0.947
50K	ENSG00000122515.14	ZMIZ2	2.5727	0.238733	0.0100908	0.124839	0.00311994	11		S-PrediXcan	ENSG00000141384.12	TAF4B	-1.96741	-0.306251	0.0491364	0.0670464	0.625822	10		EpiXcan	ENSG00000169436.16	COL22A1	2.10039	0.0849069	0.0356948	0.124268	0.830905	791		Fusion	ATP5G3	0.2737	bslmm	0.19	8.6e-12	-0.076	0.939
50K	ENSG00000131484.4	RP11-798G7.5	-2.57233	-0.0822405	0.0101016	0.194666	5.879e-05	14		S-PrediXcan	ENSG00000108219.14	TSPAN14	1.96385	0.273933	0.0495478	0.272728	0.00470088	40		EpiXcan	ENSG00000246067.7	RAB30-AS1	2.09969	0.04072	0.0357558	0.242682	0.000118166	835		Fusion	ALS2CR12	0.1485	top1	0.15	1.1e-09	-5.2	1.96e-07
50K	ENSG00000112659.13	CUL9	2.57182	0.600756	0.0101166	0.0271754	0.827818	4		S-PrediXcan	ENSG00000153485.5	TMEM251	1.96287	0.744876	0.0496615	0.0310029	0.807432	3		EpiXcan	ENSG00000168830.7	HTR1E	2.09715	0.30089	0.03598	0.0150878	0.267528	245		Fusion	B3GNT7	0.3547	top1	0.29	5e-18	0.395	0.693
50K	ENSG00000201457.1	SNORA55	-2.57136	-0.545413	0.01013	0.013288	0.015684	1		S-PrediXcan	ENSG00000196366.3	C9orf163	-1.96283	-0.602018	0.0496665	0.103338	0.443418	15		EpiXcan	ENSG00000232874.1	RP11-135A1.2	2.09645	0.242924	0.0360426	0.0216185	0.859953	1060		Fusion	FMNL2	0.2245	bslmm	0.056	0.00024	-0.106	0.916
50K	ENSG00000230023.2	RP11-10N16.2	2.56951	0.412635	0.0101842	0.0865514	0.0178171	8		S-PrediXcan	ENSG00000188747.8	NOXA1	-1.96281	-0.195069	0.0496687	0.33358	2.15909e-14	29		EpiXcan	ENSG00000147676.13	MAL2	2.09535	0.480475	0.03614	0.0150795	0.250001	844		Fusion	XDH	0.1996	bslmm	0.075	2.3e-05	-0.0646	0.949
50K	ENSG00000130489.14	SCO2	2.56408	0.0929628	0.0103451	0.157942	1.43492e-07	5		S-PrediXcan	ENSG00000215895.4	RP11-334L9.1	-1.9588	-0.270197	0.0501358	0.0474123	0.386979	5		EpiXcan	ENSG00000085265.10	FCN1	-2.09525	-0.267583	0.0361487	0.0242752	0.670019	537		Fusion	MITD1	0.1578	bslmm	0.011	0.069	-0.343	0.731
50K	ENSG00000166275.15	BORCS7	-2.56234	-0.100479	0.010397	0.237014	7.07543e-09	14		S-PrediXcan	ENSG00000277147.4	LINC00869	-1.95538	-0.568012	0.0505378	0.0243524	0.987326	4		EpiXcan	ENSG00000272791.1	RP11-464F9.22	2.0949	0.442037	0.0361803	0.073061	0.187591	628		Fusion	PPP1R21	0.2469	enet	0.068	5.1e-05	0.236	0.813
50K	ENSG00000060339.13	CCAR1	-2.5618	-0.347856	0.0104132	0.0426586	0.277406	5		S-PrediXcan	ENSG00000254221.2	PCDHGB1	-1.95532	-0.344622	0.0505447	0.0446915	0.853736	18		EpiXcan	ENSG00000234769.7	WASH4P	2.09244	0.155218	0.0363996	0.0267603	0.42732	299		Fusion	HAAO	0.2661	enet	0.21	2.3e-13	-0.0347	0.972
50K	ENSG00000154485.4	MMP21	2.55759	0.180409	0.0105402	0.0464009	0.204087	3		S-PrediXcan	ENSG00000250535.1	STK19B	-1.95449	-0.0220515	0.0506433	0.698628	5.11042e-34	80		EpiXcan	ENSG00000224999.1	VTA1P1	-2.09105	-0.274984	0.0365239	0.0298545	0.397237	701		Fusion	CLHC1	0.5395	top1	0.46	1.5e-31	-0.038	0.97
50K	ENSG00000054690.13	PLEKHH1	2.55648	0.284495	0.0105736	0.0873152	0.090186	10		S-PrediXcan	ENSG00000267298.1	AC006116.19	-1.95076	-0.148959	0.0510853	0.109379	0.303228	19		EpiXcan	ENSG00000179029.14	TMEM107	-2.09034	-0.0566826	0.0365875	0.153952	0.75509	547		Fusion	PRORSD1P	0.1085	bslmm	0.038	0.002	0.159	0.873
50K	ENSG00000101751.10	POLI	2.55589	0.061602	0.0105916	0.374897	1.35602e-20	12		S-PrediXcan	ENSG00000197714.8	ZNF460	-1.94584	-0.202129	0.0516736	0.155477	0.0924636	20		EpiXcan	ENSG00000187950.8	OVCH1	2.09009	0.0224931	0.0366098	0.519884	0.117623	1094		Fusion	FRZB	0.1563	blup	0.0095	0.079	0.178	0.858
50K	ENSG00000025708.13	TYMP	-2.55562	-1.24237	0.0106	0.0109204	0.831997	1		S-PrediXcan	ENSG00000132967.9	HMGB1P5	1.94562	0.771028	0.0517	0.0501278	0.151467	1		EpiXcan	ENSG00000229896.2	RP11-456H18.2	-2.08963	-0.0864438	0.0366513	0.137029	0.601782	929		Fusion	ALMS1P1	0.4143	lasso	0.45	8.7e-31	-2.19	0.0286
50K	ENSG00000204334.7	ERICH2	2.5496	0.231246	0.0107846	0.0957256	0.150776	13		S-PrediXcan	ENSG00000233030.2	RP11-196G18.3	1.94526	0.0665633	0.0517436	0.139091	0.00490471	23		EpiXcan	ENSG00000269906.1	RP11-248J18.2	-2.08838	-0.118974	0.0367635	0.0811441	0.759075	912		Fusion	NOSTRIN	0.3337	bslmm	0.14	6.9e-09	-0.00161	0.999
50K	ENSG00000259635.1	AC100830.3	-2.54948	-0.293702	0.0107883	0.0268455	0.467886	3		S-PrediXcan	ENSG00000236882.7	LINC01554	1.94444	0.24764	0.0518429	0.066041	0.996718	11		EpiXcan	ENSG00000070614.14	NDST1	2.08759	0.245415	0.036835	0.0334924	0.47153	670		Fusion	ERCC3	0.4005	enet	0.29	3.5e-18	-0.771	0.441
50K	ENSG00000159445.12	THEM4	-2.54825	-0.0838473	0.0108266	0.218361	3.71338e-08	11		S-PrediXcan	ENSG00000103319.11	EEF2K	1.94299	0.125231	0.0520173	0.6342	0.000135506	126		EpiXcan	ENSG00000278053.4	DDX52	-2.08758	-0.067118	0.0368355	0.132799	0.0802757	371		Fusion	ZNF513	0.1564	blup	0.039	0.0018	0.213	0.832
50K	ENSG00000232022.7	FAAHP1	2.54816	0.153534	0.0108294	0.14045	2.28226e-05	12		S-PrediXcan	ENSG00000283101.1	BMS1P21	1.94236	-0.371604	0.052094	0.0598387	0.0279931	4		EpiXcan	ENSG00000178715.8	RP11-169K16.8	2.08756	0.078613	0.0368375	0.0747067	0.252005	407		Fusion	2022-09-02	0.4396	lasso	0.35	2.5e-22	3.32	0.000905
50K	ENSG00000079337.15	RAPGEF3	-2.54796	-0.092409	0.0108355	0.194125	9.60289e-10	4		S-PrediXcan	ENSG00000167182.13	SP2	1.94193	0.523338	0.0521454	0.0168148	0.776007	8		EpiXcan	ENSG00000126878.12	AIF1L	2.08667	0.120261	0.0369181	0.0694881	0.83998	449		Fusion	ING5	0.2788	top1	0.23	1.5e-14	0.121	0.904
50K	ENSG00000182240.15	BACE2	2.54471	0.116565	0.0109369	0.278774	4.29897e-05	28		S-PrediXcan	ENSG00000236263.1	RP11-263K19.6	-1.94138	-0.0594249	0.0522125	0.429973	5.20233e-05	74		EpiXcan	ENSG00000250328.5	MGC32805	2.08416	0.0252967	0.0371458	0.304241	6.53459e-14	703		Fusion	LRP1B	0.2258	bslmm	0.045	0.00083	0.451	0.652
50K	ENSG00000100330.15	MTMR3	2.54369	0.13848	0.0109688	0.118845	0.00403865	12		S-PrediXcan	ENSG00000233360.4	Z83844.1	-1.94	-0.0623175	0.0523799	0.292611	0.00326204	49		EpiXcan	ENSG00000085552.16	IGSF9	-2.08122	-0.0908871	0.0374137	0.0798854	0.0270229	706		Fusion	FAM178B	0.2788	top1	0.16	7.5e-10	-0.719	0.472
50K	ENSG00000165917.9	RAPSN	2.54335	0.104523	0.0109796	0.0758266	0.0436358	4		S-PrediXcan	ENSG00000174672.15	BRSK2	1.93944	0.186127	0.0524472	0.212587	0.433315	40		EpiXcan	ENSG00000261625.1	RP11-554A11.4	-2.0766	-0.0251576	0.0378384	0.441082	8.24649e-19	439		Fusion	RGPD8	0.6247	enet	0.53	2.6e-38	0.0383	0.969
50K	ENSG00000189144.13	ZNF573	2.54318	0.107765	0.010985	0.152579	0.000575874	13		S-PrediXcan	ENSG00000163431.12	LMOD1	1.93904	1.02776	0.0524965	0.0426737	0.0990659	12		EpiXcan	ENSG00000178623.11	GPR35	-2.07588	-0.0719831	0.037905	0.164746	0.32187	588		Fusion	MAP3K2	0.1994	top1	0.13	1.1e-08	0.54	0.589
50K	ENSG00000100138.13	SNU13	-2.54289	-0.452139	0.0109939	0.0504947	0.0222101	3		S-PrediXcan	ENSG00000175309.14	PHYKPL	1.93861	0.466644	0.0525484	0.0886579	0.762935	6		EpiXcan	ENSG00000100365.14	NCF4	2.07356	0.0802445	0.0381202	0.16026	0.844315	559		Fusion	ACYP2	0.1245	top1	0.01	0.072	-0.875	0.382
50K	ENSG00000213445.9	SIPA1	-2.54206	-0.472752	0.01102	0.035785	0.0349269	1		S-PrediXcan	ENSG00000139370.11	SLC15A4	-1.93732	-0.28206	0.052706	0.128531	0.265931	18		EpiXcan	ENSG00000119801.12	YPEL5	-2.07277	-0.120146	0.0381937	0.091012	0.155298	540		Fusion	FOXN2	0.4497	top1	0.33	3.9e-21	-0.536	0.592
50K	ENSG00000162076.12	FLYWCH2	2.53758	0.174533	0.0111621	0.114621	0.0392216	16		S-PrediXcan	ENSG00000087365.15	SF3B2	1.93658	0.0721315	0.0527961	0.393298	1.60703e-15	30		EpiXcan	ENSG00000233927.4	RPS28	-2.07145	-0.0370608	0.0383166	0.281259	1.21632e-10	392		Fusion	TRMT61B	0.1619	lasso	0.11	4.2e-07	1.63	0.103
50K	ENSG00000259673.5	IQCH-AS1	-2.53705	-0.311728	0.011179	0.0644307	0.493366	7		S-PrediXcan	ENSG00000182208.13	MOB2	-1.93471	-0.148846	0.0530256	0.169541	7.19129e-05	22		EpiXcan	ENSG00000127980.15	PEX1	-2.07129	-0.0519654	0.0383316	0.270922	1.30255e-09	758		Fusion	NMUR1	0.5818	bslmm	0.31	2.3e-19	-0.803	0.422
50K	ENSG00000198959.11	TGM2	-2.53381	-0.247326	0.011283	0.0826489	0.00270318	3		S-PrediXcan	ENSG00000179097.5	HTR1F	-1.93335	-0.0561125	0.0531931	0.275649	2.70993e-06	43		EpiXcan	ENSG00000117362.12	APH1A	-2.0704	-1.93818	0.0384149	0.0121521	0.882513	378		Fusion	TRAPPC12	0.3267	lasso	0.2	1.2e-12	-0.189	0.85
50K	ENSG00000113595.14	TRIM23	-2.53129	-0.175453	0.0113642	0.104321	0.0148757	9		S-PrediXcan	ENSG00000267703.1	CTD-2013N17.4	-1.932	-0.283334	0.0533594	0.049556	0.648384	6		EpiXcan	ENSG00000007314.12	SCN4A	2.06909	0.246707	0.0385372	0.0205135	0.0288301	410		Fusion	B3GALT1	0.1903	enet	0.069	4.4e-05	0.907	0.364
50K	ENSG00000116473.14	RAP1A	2.53063	0.718591	0.0113857	0.0415564	0.829451	3		S-PrediXcan	ENSG00000198000.11	NOL8	1.93188	0.184394	0.053374	0.219706	0.00152188	63		EpiXcan	ENSG00000091262.15	ABCC6	2.06909	0.0351264	0.038538	0.411611	1.04147e-07	294		Fusion	C2orf54	0.2446	lasso	0.097	1.3e-06	-0.927	0.354
50K	ENSG00000185112.5	FAM43A	2.52995	0.180004	0.011408	0.114163	0.159885	12		S-PrediXcan	ENSG00000030110.12	BAK1	-1.93048	-0.0541258	0.0535468	0.359889	2.51647e-21	16		EpiXcan	ENSG00000244349.1	HCG16	-2.06684	-0.121793	0.0387492	0.0604839	0.375045	1785		Fusion	AGXT	0.3099	top1	0.24	7.2e-15	1.81	0.0711
50K	ENSG00000272181.1	RP11-245J9.6	-2.5297	-0.213069	0.011416	0.0434543	0.971234	4		S-PrediXcan	ENSG00000271105.1	SCML2P2	-1.92979	-1.12571	0.0536324	0.0143386	0.120109	4		EpiXcan	ENSG00000276846.1	CTD-3220F14.3	-2.06546	-0.0363166	0.0388796	0.304312	1.8047e-06	614		Fusion	AHSA2	0.5095	lasso	0.54	5.9e-39	-1.49	0.135
50K	ENSG00000100347.14	SAMM50	2.5293	0.11961	0.011429	0.126072	9.82823e-06	5		S-PrediXcan	ENSG00000011332.19	DPF1	1.927	0.0909167	0.0539796	0.168816	0.0130385	19		EpiXcan	ENSG00000134198.9	TSPAN2	-2.0644	-0.281578	0.03898	0.0203581	0.956768	821		Fusion	MZT2A	0.5645	bslmm	0.32	4e-20	0.0675	0.946
50K	ENSG00000109956.12	B3GAT1	2.52723	0.117069	0.0114965	0.13795	0.00636573	12		S-PrediXcan	ENSG00000261353.1	CTA-14H9.5	1.92454	0.366805	0.0542865	0.0382709	0.321633	4		EpiXcan	ENSG00000185028.3	LRRC14B	-2.06393	-0.185904	0.0390244	0.0436198	0.601753	383		Fusion	LINC01106	0.2985	lasso	0.12	6.2e-08	-0.396	0.692
50K	ENSG00000155465.18	SLC7A7	2.52346	0.561405	0.0116205	0.0293728	0.993203	2		S-PrediXcan	ENSG00000213186.7	TRIM59	-1.92204	-0.253014	0.0546005	0.0571115	0.459352	12		EpiXcan	ENSG00000145819.15	ARHGAP26	2.06377	0.0536139	0.03904	0.252206	0.95484	872		Fusion	PFN4	0.2582	lasso	0.17	1.6e-10	1.04	0.298
50K	ENSG00000213777.5	CTD-2224J9.8	-2.52024	-0.858933	0.0117273	0.079131	0.223454	8		S-PrediXcan	ENSG00000172922.8	RNASEH2C	1.92105	0.138771	0.0547255	0.139309	3.96941e-06	11		EpiXcan	ENSG00000133640.18	LRRIQ1	-2.0633	-0.121305	0.0390845	0.0464438	0.867223	238		Fusion	RBM44	0.2964	enet	0.3	3.6e-19	1.36	0.175
50K	ENSG00000183134.4	PTGDR2	2.51881	0.0989217	0.0117753	0.0909524	0.004659	10		S-PrediXcan	ENSG00000269356.1	RP11-120K24.4	-1.91979	-0.602593	0.0548847	0.0191245	0.274354	3		EpiXcan	ENSG00000113532.12	ST8SIA4	-2.06184	-0.362324	0.0392226	0.0174058	0.911469	393		Fusion	ARL6IP6	0.1223	top1	0.095	1.7e-06	-0.521	0.602
50K	ENSG00000085552.16	IGSF9	2.51748	0.59605	0.0118197	0.0575341	0.0988963	5		S-PrediXcan	ENSG00000070269.13	TMEM260	-1.91941	-0.298097	0.0549324	0.0739231	0.428428	13		EpiXcan	ENSG00000224387.1	RP3-395M20.2	2.06155	0.133169	0.0392511	0.0911884	0.609566	451		Fusion	GEN1	0.3611	lasso	0.31	1.8e-19	-2.41	0.0161
50K	ENSG00000166452.11	AKIP1	2.51704	0.176526	0.0118344	0.0985974	0.000710889	7		S-PrediXcan	ENSG00000219201.4	RP11-181C21.4	-1.91786	-0.139696	0.0551289	0.0853312	0.126104	13		EpiXcan	ENSG00000266028.7	SRGAP2	-2.06112	-0.049594	0.0392918	0.216281	0.107401	621		Fusion	ERBB4	0.2713	bslmm	0.076	1.9e-05	0.373	0.709
50K	ENSG00000165912.15	PACSIN3	2.51653	0.101527	0.0118515	0.157578	1.9807e-06	6		S-PrediXcan	ENSG00000181031.15	RPH3AL	1.91728	0.081194	0.0552022	0.250055	3.50805e-09	27		EpiXcan	ENSG00000120549.17	KIAA1217	-2.05945	-0.108583	0.0394512	0.0955232	0.704458	1063		Fusion	GPR35	0.3648	lasso	0.41	2.9e-27	-0.804	0.421
50K	ENSG00000279518.1	AC083843.4	2.51649	0.320666	0.011853	0.0581794	0.629306	6		S-PrediXcan	ENSG00000115468.11	EFHD1	-1.91244	-0.0315085	0.0558194	0.255687	3.45153e-12	15		EpiXcan	ENSG00000196517.11	SLC6A9	-2.05831	-0.365537	0.0395608	0.0319356	0.78162	559		Fusion	LBX2	0.2794	bslmm	0.072	3.3e-05	0.195	0.846
50K	ENSG00000070669.16	ASNS	2.51572	0.0525225	0.011879	0.324975	2.10308e-15	9		S-PrediXcan	ENSG00000214215.3	C12orf74	-1.91186	-0.478385	0.0558943	0.0306057	0.382526	6		EpiXcan	ENSG00000155561.14	NUP205	2.05752	0.0961386	0.0396362	0.251293	0.0486997	1172		Fusion	PCBP1-AS1	0.3152	top1	0.12	1.2e-07	-0.474	0.635
50K	ENSG00000263753.6	LINC00667	2.51527	0.0354631	0.0118942	0.427157	4.38875e-24	10		S-PrediXcan	ENSG00000273442.1	AC006946.17	1.91169	0.0867783	0.0559155	0.179843	6.97745e-05	28		EpiXcan	ENSG00000283378.1	CH17-296N19.1	2.057	0.163105	0.0396859	0.0268537	0.173659	5		Fusion	FAR2P1	0.2147	lasso	0.2	3.3e-12	0.109	0.913
50K	ENSG00000243543.8	WFDC6	2.5148	0.199555	0.0119099	0.054269	0.860232	6		S-PrediXcan	ENSG00000110665.11	C11orf21	-1.90653	-0.0415466	0.056582	0.52501	4.97347e-13	74		EpiXcan	ENSG00000181856.14	SLC2A4	2.0532	0.145335	0.0400535	0.0389642	0.776964	675		Fusion	MCFD2	0.1955	enet	0.086	5.3e-06	0.195	0.846
50K	ENSG00000267790.1	LINC01987	2.51419	0.0713221	0.0119305	0.264051	0.0102221	39		S-PrediXcan	ENSG00000168899.4	VAMP5	-1.90321	-0.606606	0.0570137	0.0431601	0.620398	16		EpiXcan	ENSG00000129255.15	MPDU1	2.05153	0.0965323	0.0402153	0.115219	0.922207	648		Fusion	D2HGDH	0.5695	enet	0.36	2.3e-23	-0.15	0.881
50K	ENSG00000140459.17	CYP11A1	2.51404	0.611134	0.0119358	0.0187286	0.413472	2		S-PrediXcan	ENSG00000140832.9	MARVELD3	1.90186	0.225707	0.0571896	0.0722499	0.859308	6		EpiXcan	ENSG00000143418.19	CERS2	-2.05121	-0.058995	0.0402463	0.165934	0.00360777	517		Fusion	LINC00471	0.3443	lasso	0.29	4.2e-18	-1.18	0.238
50K	ENSG00000081019.13	RSBN1	-2.51403	-0.272816	0.011936	0.0962396	0.210593	10		S-PrediXcan	ENSG00000108379.9	WNT3	1.90159	0.105947	0.0572243	0.108069	1.94628e-05	12		EpiXcan	ENSG00000136877.14	FPGS	-2.05105	-0.0866228	0.040262	0.147646	0.689937	411		Fusion	PLGLB1	0.6764	enet	0.49	1.1e-33	-0.594	0.552
50K	ENSG00000140598.13	EFL1	-2.51259	-0.613685	0.0119848	0.0280496	0.991351	6		S-PrediXcan	ENSG00000151093.7	OXSM	1.90065	0.0988127	0.0573479	0.370282	0.033948	67		EpiXcan	ENSG00000197122.11	SRC	2.04567	0.0600886	0.0407892	0.270439	0.790772	405		Fusion	TTC32	0.5116	enet	0.36	1.9e-23	0.00667	0.995
50K	ENSG00000254901.7	BORCS8	-2.51232	-0.918545	0.0119942	0.0158166	0.824463	2		S-PrediXcan	ENSG00000265908.1	RP11-20B24.6	-1.898	-0.830652	0.0576967	0.0122881	0.310604	3		EpiXcan	ENSG00000255727.1	LINC01489	2.04493	0.0594643	0.0408614	0.163537	0.0545485	688		Fusion	FOXD4L1	0.2536	lasso	0.16	5.8e-10	-0.69	0.49
50K	ENSG00000144354.13	CDCA7	-2.51153	-0.0830938	0.0120209	0.155793	0.0321318	18		S-PrediXcan	ENSG00000104365.13	IKBKB	1.89715	0.703857	0.0578078	0.024951	0.889508	4		EpiXcan	ENSG00000071054.16	MAP4K4	2.04262	0.255417	0.04109	0.0194968	0.513355	607		Fusion	RGPD2	0.1177	bslmm	0.055	0.00025	0.14	0.889
50K	ENSG00000140988.15	RPS2	2.51135	0.115185	0.012027	0.174544	0.0138151	22		S-PrediXcan	ENSG00000104368.17	PLAT	1.89579	0.283657	0.0579874	0.0344932	0.140484	2		EpiXcan	ENSG00000255153.1	TOLLIP-AS1	2.04252	0.0842226	0.0410999	0.0852539	0.00064547	590		Fusion	SP140L	0.2012	bslmm	0.03	0.0059	0.474	0.636
50K	ENSG00000102189.16	EEA1	2.51131	1.0567	0.0120285	0.0128908	0.857516	2		S-PrediXcan	ENSG00000233214.1	AC002511.2	1.89533	0.139796	0.0580493	0.147184	0.134212	23		EpiXcan	ENSG00000241975.1	ELOCP19	2.04194	0.101763	0.0411572	0.0874073	0.293819	600		Fusion	MRPL30	0.3186	blup	0.21	2.5e-13	0.194	0.846
50K	ENSG00000279159.1	RP3-394A18.1	-2.51086	-0.162659	0.0120438	0.122253	0.00259081	12		S-PrediXcan	ENSG00000165861.13	ZFYVE1	-1.8931	-0.17508	0.0583452	0.0840459	0.0821413	8		EpiXcan	ENSG00000105427.9	CNFN	-2.04146	-0.155841	0.041205	0.0472716	0.0259699	244		Fusion	AC013271.3	0.2298	bslmm	0.098	1.2e-06	0.427	0.669
50K	ENSG00000185917.13	SETD4	-2.51005	-0.141175	0.0120714	0.168764	6.91796e-09	4		S-PrediXcan	ENSG00000237152.3	DLEU7-AS1	-1.89257	-0.0894952	0.0584152	0.118574	7.7052e-07	9		EpiXcan	ENSG00000183580.9	FBXL7	2.04116	0.1398	0.0412353	0.0552938	0.887111	907		Fusion	AC016757.3	0.3126	lasso	0.18	2.6e-11	2.39	0.0168
50K	ENSG00000133424.20	LARGE1	2.50638	0.401824	0.0121973	0.0460071	0.401071	7		S-PrediXcan	ENSG00000253293.4	HOXA10	-1.89136	-0.363843	0.0585756	0.0480562	0.510154	8		EpiXcan	ENSG00000196642.18	RABL6	-2.04076	-0.147112	0.0412746	0.0644442	0.948639	592		Fusion	GPAT2	0.2083	bslmm	0.055	0.00026	-0.25	0.802
50K	ENSG00000103671.9	TRIP4	-2.50501	-0.129767	0.0122447	0.163616	6.63384e-08	5		S-PrediXcan	ENSG00000277531.2	LLNLF-187D8.1	-1.89136	-0.12016	0.0585763	0.114437	3.54655e-06	4		EpiXcan	ENSG00000225484.6	NUTM2B-AS1	-2.04073	-0.152679	0.0412781	0.357064	2.97955e-08	855		Fusion	FAM228A	0.4402	lasso	0.35	3.4e-22	-1.06	0.288
50K	ENSG00000214244.4	SETP21	-2.502	-0.166213	0.0123496	0.102005	0.116552	12		S-PrediXcan	ENSG00000101405.3	OXT	1.88864	0.743776	0.05894	0.0140587	0.0926679	1		EpiXcan	ENSG00000177352.9	CCDC71	-2.04068	-0.265261	0.0412829	0.0177318	0.879704	198		Fusion	RGPD1	0.2323	bslmm	0.065	7.1e-05	0.22	0.825
50K	ENSG00000099968.17	BCL2L13	-2.50054	-0.181962	0.0124005	0.135925	0.000122545	6		S-PrediXcan	ENSG00000267834.1	RP11-167N5.5	-1.88804	-0.346639	0.0590206	0.132929	0.669145	22		EpiXcan	ENSG00000276997.4	RP11-378J18.9	-2.03973	-0.262895	0.0413774	0.028007	0.888217	863		Fusion	FSIP2	0.1773	lasso	0.12	5.3e-08	0.1	0.92
50K	ENSG00000149532.15	CPSF7	-2.50013	-0.428518	0.0124148	0.0338701	0.720482	4		S-PrediXcan	ENSG00000128159.11	TUBGCP6	-1.88736	-0.709586	0.0591115	0.0667434	0.430726	2		EpiXcan	ENSG00000268543.1	CTD-2619J13.16	-2.03911	-0.492731	0.0414389	0.0114871	0.658932	415		Fusion	PAX8-AS1	0.5739	lasso	0.45	1.2e-30	0.397	0.691
50K	ENSG00000004534.14	RBM6	2.49824	0.05436	0.012481	0.435247	2.20735e-26	13		S-PrediXcan	ENSG00000275833.1	RP11-479O9.3	-1.88678	-0.347689	0.05919	0.0146794	0.507193	1		EpiXcan	ENSG00000108107.14	RPL28	2.03749	0.031676	0.0416007	0.288577	1.98774e-11	808		Fusion	TOGARAM2	0.5118	top1	0.42	6e-28	2.37	0.0176
50K	ENSG00000140398.13	NEIL1	2.4966	1.70424	0.012539	0.0168675	0.067927	5		S-PrediXcan	ENSG00000257285.5	RP11-298I3.1	-1.88634	-0.289432	0.0592498	0.0932248	0.519561	15		EpiXcan	ENSG00000270133.1	CTC-303L1.2	-2.03628	-0.0898244	0.0417223	0.12067	0.582407	514		Fusion	WDSUB1	0.5433	lasso	0.36	7e-23	-0.315	0.752
50K	ENSG00000234428.2	RP11-666F17.1	-2.49534	-0.129958	0.0125835	0.105592	0.0948678	10		S-PrediXcan	ENSG00000184956.15	MUC6	1.88543	0.71857	0.0593714	0.0142909	0.0312864	2		EpiXcan	ENSG00000189127.7	ANKRD34B	2.0353	0.0641362	0.0418209	0.296902	0.0338173	823		Fusion	RFX8	0.3209	top1	0.13	2.8e-08	-1.88	0.0596
50K	ENSG00000233929.1	MT1XP1	2.49529	0.248251	0.0125853	0.0377644	0.787195	8		S-PrediXcan	ENSG00000185920.15	PTCH1	-1.88443	-0.076041	0.0595063	0.210686	0.110954	31		EpiXcan	ENSG00000154174.7	TOMM70	-2.03494	-0.235924	0.0418564	0.0273418	0.0402086	277		Fusion	ANKRD36B	0.4938	lasso	0.56	1.4e-40	0.507	0.612
50K	ENSG00000110925.6	CSRNP2	-2.49516	-0.465837	0.01259	0.0256422	0.323849	1		S-PrediXcan	ENSG00000037749.11	MFAP3	1.88222	0.805723	0.0598066	0.0193915	0.769475	4		EpiXcan	ENSG00000271868.1	RP11-1293J14.1	2.03427	0.0846087	0.0419242	0.107133	6.28122e-05	567		Fusion	C2orf27A	0.6698	lasso	0.55	7e-40	1.12	0.265
50K	ENSG00000279278.1	CH17-264L24.1	-2.49418	-0.0674279	0.0126247	0.357138	3.60564e-19	7		S-PrediXcan	ENSG00000087245.12	MMP2	1.88131	0.485873	0.0599299	0.0564408	0.764968	11		EpiXcan	ENSG00000187866.8	FAM122A	-2.03384	-0.300402	0.0419673	0.0207476	0.261526	603		Fusion	HIBCH	0.2345	top1	0.24	5.4e-15	1.64	0.101
50K	ENSG00000254527.1	ENPP7P12	-2.49416	-0.0743955	0.0126255	0.132311	0.000460261	8		S-PrediXcan	ENSG00000147533.16	GOLGA7	-1.87932	-0.914786	0.0602013	0.0175916	0.0994652	2		EpiXcan	ENSG00000197852.9	FAM212B	2.03381	0.123821	0.0419706	0.0652561	0.74963	945		Fusion	SULT1C2	0.5181	lasso	0.41	4.5e-27	0.321	0.748
50K	ENSG00000255760.1	RP11-428G5.5	2.49132	0.144851	0.0127268	0.0816365	0.0654621	10		S-PrediXcan	ENSG00000131669.9	NINJ1	1.87899	0.126618	0.0602463	0.0998294	0.0104769	18		EpiXcan	ENSG00000204311.12	DFNB59	-2.03367	-0.101994	0.0419852	0.0703569	0.296458	407		Fusion	ITPRIPL1	0.1565	enet	0.12	4.6e-08	-0.419	0.675
50K	ENSG00000276754.1	RP11-461A8.5	-2.48866	-0.127499	0.0128225	0.111151	0.0183093	12		S-PrediXcan	ENSG00000215041.9	NEURL4	-1.87894	-1.6993	0.0602527	0.0117897	0.0708241	3		EpiXcan	ENSG00000149292.16	TTC12	-2.03323	-0.0162934	0.0420288	0.705429	4.25791e-40	905		Fusion	AC012358.7	0.2001	lasso	0.05	0.00048	-0.185	0.853
50K	ENSG00000271926.1	CTD-2376I4.1	-2.48818	-0.321915	0.01284	0.0177379	0.98407	1		S-PrediXcan	ENSG00000139832.4	RAB20	1.87885	0.31569	0.0602652	0.156061	0.000208104	26		EpiXcan	ENSG00000075702.16	WDR62	-2.03233	-0.0768914	0.0421206	0.123867	0.620531	631		Fusion	NEU4	0.14	top1	0.12	7.9e-08	-0.029	0.977
50K	ENSG00000063761.15	ADCK1	-2.48314	-0.120882	0.0130229	0.198379	0.000948402	21		S-PrediXcan	ENSG00000251247.10	ZNF345	-1.87757	-0.267715	0.0604394	0.0590528	0.109998	5		EpiXcan	ENSG00000271427.1	RP11-188D8.1	-2.03216	-0.0613084	0.0421378	0.119566	0.0177879	683		Fusion	LINC01123	0.223	lasso	0.14	6.7e-09	-1.64	0.1
50K	ENSG00000163374.19	YY1AP1	2.48256	0.211005	0.0130442	0.261492	0.000171331	26		S-PrediXcan	ENSG00000205045.8	SLFN12L	1.8774	0.31078	0.0604631	0.0908327	0.449926	11		EpiXcan	ENSG00000279926.1	RP3-406P24.5	2.03214	0.244923	0.04214	0.0199827	0.137355	781		Fusion	STARD7-AS1	0.1153	bslmm	0.026	0.0095	-0.0177	0.986
50K	ENSG00000273604.1	EPOP	-2.48234	-0.310208	0.0130524	0.0521304	0.685202	4		S-PrediXcan	ENSG00000182134.15	TDRKH	-1.87737	-0.0657621	0.0604668	0.338886	3.67924e-18	47		EpiXcan	ENSG00000231165.3	TRBV26OR9-2	2.03043	0.0426319	0.0423128	0.168295	5.92911e-06	767		Fusion	AC073464.11	0.2309	bslmm	0.098	1.3e-06	0.224	0.823
50K	ENSG00000177058.11	SLC38A9	2.48184	0.132561	0.0130706	0.11599	0.0110761	10		S-PrediXcan	ENSG00000275549.1	STPG3-AS1	1.87681	0.0924084	0.0605435	0.231238	5.94985e-13	48		EpiXcan	ENSG00000226711.6	FAM66C	-2.02969	-0.0653292	0.0423885	0.193678	0.207689	722		Fusion	LINC01291	0.7105	top1	0.78	3.5e-75	-1.37	0.169
50K	ENSG00000189129.13	PLAC9	-2.47935	-0.122661	0.0131622	0.145677	9.53469e-06	6		S-PrediXcan	ENSG00000225914.1	XXbac-BPG154L12.4	1.87665	0.095713	0.0605656	0.126563	0.0216563	18		EpiXcan	ENSG00000136560.13	TANK	-2.02772	-0.101331	0.0425885	0.125041	0.515086	401		Fusion	MFSD2B	0.1726	blup	0.053	0.00032	0.0764	0.939
50K	ENSG00000008226.19	DLEC1	-2.47742	-0.686485	0.0132335	0.0637556	0.0766047	6		S-PrediXcan	ENSG00000176399.3	DMRTA1	1.87646	0.209212	0.0605921	0.148845	0.000305958	16		EpiXcan	ENSG00000064115.10	TM7SF3	2.02724	0.036372	0.0426374	0.202714	1.69844e-12	1019		Fusion	OR7E91P	0.3125	bslmm	0.16	3.8e-10	-0.262	0.793
50K	ENSG00000187049.9	TMEM216	2.47413	0.169091	0.0133559	0.114985	0.000881673	6		S-PrediXcan	ENSG00000066056.13	TIE1	1.87622	0.223562	0.0606245	0.0804406	0.00160377	13		EpiXcan	ENSG00000276809.1	RP11-10E18.7	2.02622	0.388169	0.0427424	0.0228568	0.822973	431		Fusion	SNORD89	0.2761	top1	0.23	4.3e-14	0.272	0.786
50K	ENSG00000274911.1	RP11-12A20.7	2.47322	0.444128	0.01339	0.0109859	0.440215	1		S-PrediXcan	ENSG00000186153.16	WWOX	1.87521	0.0700936	0.0607644	0.425458	1.13192e-06	80		EpiXcan	ENSG00000104368.17	PLAT	2.02601	0.0843192	0.0427633	0.0764458	0.0475941	501		Fusion	AC016747.3	0.0951	bslmm	0.053	0.00035	0.189	0.85
50K	ENSG00000254485.5	RP11-380O24.1	-2.47261	-0.0892651	0.0134129	0.149743	3.95173e-07	6		S-PrediXcan	ENSG00000023516.8	AKAP11	1.87451	0.546476	0.0608601	0.0473864	0.148689	7		EpiXcan	ENSG00000164828.17	SUN1	2.02435	0.300533	0.0429339	0.0321958	0.415179	599		Fusion	AC093724.2	0.4472	enet	0.44	2.4e-29	1.78	0.0751
50K	ENSG00000230160.1	AC004854.5	2.46944	0.1159	0.0135324	0.244858	0.00145343	29		S-PrediXcan	ENSG00000177453.7	NIM1K	-1.87155	-0.150159	0.0612682	0.106738	0.148778	21		EpiXcan	ENSG00000257252.5	RP11-486A14.2	-2.02431	-0.049406	0.0429382	0.173671	8.81354e-10	525		Fusion	PPP1CB	0.1696	lasso	0.12	4.8e-08	-0.606	0.545
50K	ENSG00000100412.15	ACO2	2.46928	0.165537	0.0135386	0.136576	1.76789e-05	7		S-PrediXcan	ENSG00000182963.9	GJC1	1.87035	0.288325	0.0614356	0.0558903	0.00245068	7		EpiXcan	ENSG00000105141.5	CASP14	-2.02422	-0.398528	0.0429474	0.0161099	0.76269	754		Fusion	API5P2	0.1891	bslmm	0.029	0.0062	-0.197	0.844
50K	ENSG00000069667.15	RORA	2.46862	0.178953	0.0135635	0.108036	0.00793834	16		S-PrediXcan	ENSG00000173821.19	RNF213	1.86904	0.0562951	0.0616166	0.41693	2.50275e-13	49		EpiXcan	ENSG00000235021.1	RP11-439E19.7	2.0239	0.432881	0.04298	0.0153271	0.791591	1251		Fusion	AC074286.1	0.2374	bslmm	0.13	2.3e-08	0.209	0.835
50K	ENSG00000227214.2	HCG15	2.46682	0.123646	0.013632	0.181536	0.00270423	26		S-PrediXcan	ENSG00000276390.1	RP1-197B17.5	1.86897	0.129218	0.0616274	0.162054	0.0279189	17		EpiXcan	ENSG00000224373.3	IGHV4-59	-2.02237	-0.296067	0.0431377	0.0238899	0.84861	544		Fusion	PLAC9P1	0.3003	top1	0.083	7.9e-06	-0.793	0.428
50K	ENSG00000133026.12	MYH10	2.46558	0.605719	0.0136791	0.0277121	0.527319	5		S-PrediXcan	ENSG00000270016.1	RP11-932O9.8	-1.86693	-0.221536	0.0619111	0.0791473	0.0125659	9		EpiXcan	ENSG00000065882.15	TBC1D1	-2.02127	-0.0877857	0.0432521	0.174087	0.413765	937		Fusion	ARHGEF33	0.1604	top1	0.051	0.00041	-0.493	0.622
50K	ENSG00000101489.19	CELF4	-2.46556	-0.24348	0.0136799	0.0690928	0.377675	6		S-PrediXcan	ENSG00000185774.14	KCNIP4	1.86469	0.0359836	0.0622252	0.664841	0.000145297	153		EpiXcan	ENSG00000211799.3	TRAV19	-2.02092	-0.112431	0.0432885	0.0748496	0.496687	520		Fusion	PTGES3P2	0.1334	bslmm	0.021	0.017	-0.141	0.888
50K	ENSG00000146221.9	TCTE1	-2.46413	-0.138034	0.0137345	0.134413	0.0126765	13		S-PrediXcan	ENSG00000177666.16	PNPLA2	-1.86412	-0.180921	0.0623055	0.126301	0.118639	20		EpiXcan	ENSG00000180245.4	RRH	2.02063	0.082437	0.0433186	0.100565	0.800912	355		Fusion	RP11-287D1.4	0.7513	top1	0.61	1.4e-46	-0.037	0.97
50K	ENSG00000229727.6	AC013460.1	2.46258	0.131015	0.0137943	0.0754246	0.115385	4		S-PrediXcan	ENSG00000001460.17	STPG1	1.86331	0.102671	0.0624181	0.165622	3.25249e-06	14		EpiXcan	ENSG00000116717.11	GADD45A	2.01994	0.415582	0.0433894	0.0198135	0.822392	796		Fusion	PP14571	0.5143	bslmm	0.41	9.3e-27	0.879	0.379
50K	ENSG00000167216.16	KATNAL2	2.45934	0.101673	0.0139192	0.17708	0.000571153	17		S-PrediXcan	ENSG00000275178.1	RP11-4B16.3	-1.86308	-0.123442	0.0624514	0.131899	1.86886e-05	8		EpiXcan	ENSG00000138036.18	DYNC2LI1	-2.01503	-0.0364359	0.0439015	0.264493	2.9411e-05	372		Fusion	CEBPZOS	0.2283	enet	0.12	8.9e-08	0.93	0.353
50K	ENSG00000213064.9	SFT2D2	2.45614	0.270123	0.0140439	0.0834221	0.498252	14		S-PrediXcan	ENSG00000213390.10	ARHGAP19	-1.86208	-0.142301	0.0625923	0.267186	0.0544574	53		EpiXcan	ENSG00000272411.1	RP11-44B19.1	-2.01423	-0.288944	0.0439855	0.0248105	0.369292	689		Fusion	AC011298.2	0.3003	blup	0.048	0.00063	0.0254	0.98
50K	ENSG00000278962.1	RP11-399B17.1	-2.45426	-0.109319	0.0141176	0.150278	0.00275755	13		S-PrediXcan	ENSG00000198598.6	MMP17	1.86204	0.377911	0.062598	0.0397229	0.0248282	2		EpiXcan	ENSG00000187474.4	FPR3	2.01418	0.0606668	0.0439902	0.15306	0.368568	1091		Fusion	FAM228B	0.3868	enet	0.4	1.4e-26	0.351	0.726
50K	ENSG00000167653.4	PSCA	2.45329	0.0485395	0.0141555	0.417693	3.14878e-19	17		S-PrediXcan	ENSG00000227560.1	RPS15AP30	1.86203	0.102568	0.0625989	0.209096	0.288795	33		EpiXcan	ENSG00000085831.15	TTC39A	2.01404	0.0836538	0.0440058	0.150674	0.278102	559		Fusion	AC011997.1	0.1015	blup	0.032	0.0044	-0.00241	0.998
50K	ENSG00000082269.16	FAM135A	-2.45169	-0.0702007	0.0142186	0.0995336	0.00469489	8		S-PrediXcan	ENSG00000257322.5	RP11-511B23.2	1.85967	0.0459958	0.0629325	0.207281	1.83662e-09	14		EpiXcan	ENSG00000163541.11	SUCLG1	2.01355	0.074716	0.0440573	0.128248	0.0161804	332		Fusion	AC062017.1	0.1987	top1	0.23	1.7e-14	2.73	0.00641
50K	ENSG00000132704.15	FCRL2	-2.44838	-0.725304	0.01435	0.0166663	0.308364	1		S-PrediXcan	ENSG00000115963.13	RND3	-1.85933	-0.411156	0.0629803	0.0398008	0.115394	5		EpiXcan	ENSG00000186017.14	ZNF566	2.01028	0.0681291	0.0444016	0.122921	0.199687	628		Fusion	CYP4F32P	0.2333	top1	0.19	4e-12	0.309	0.757
50K	ENSG00000279356.1	RP11-429P3.8	-2.44682	-0.406178	0.0144123	0.0317161	0.998594	4		S-PrediXcan	ENSG00000198682.12	PAPSS2	1.85815	0.328807	0.063148	0.0500954	0.213624	7		EpiXcan	ENSG00000139168.7	ZCRB1	2.00973	0.104761	0.0444595	0.0652067	0.393889	736		Fusion	AC016738.4	0.1858	bslmm	0.08	1.2e-05	0.0351	0.972
50K	ENSG00000117472.9	TSPAN1	-2.44553	-0.587365	0.0144638	0.0184476	0.698748	2		S-PrediXcan	ENSG00000101194.17	SLC17A9	-1.8577	-0.181073	0.063212	0.129911	0.000197151	15		EpiXcan	ENSG00000185339.8	TCN2	2.00889	0.0312519	0.0445488	0.389276	1.4219e-07	453		Fusion	AC009948.5	0.1136	bslmm	0.028	0.0076	-0.111	0.912
50K	ENSG00000144893.12	MED12L	2.44487	0.151844	0.0144902	0.059868	0.219478	7		S-PrediXcan	ENSG00000183019.7	MCEMP1	1.85686	0.107686	0.0633316	0.221779	0.0194405	27		EpiXcan	ENSG00000203872.6	C6orf163	2.00606	0.0678397	0.0448504	0.0978998	0.0136391	226		Fusion	AC018804.3	0.1362	top1	0.11	4.4e-07	0.179	0.858
50K	ENSG00000249780.1	RP11-352E6.2	-2.44472	-0.0477787	0.0144966	0.143926	0.000142007	9		S-PrediXcan	ENSG00000186594.14	MIR22HG	1.85651	0.0957643	0.0633808	0.89177	1.67357e-05	206		EpiXcan	ENSG00000092929.11	UNC13D	-2.0058	-0.293045	0.044878	0.0319555	0.962055	574		Fusion	AC097468.4	0.1307	blup	0.032	0.0043	0.206	0.837
50K	ENSG00000176399.3	DMRTA1	2.43927	0.300971	0.0147171	0.122884	0.00379769	9		S-PrediXcan	ENSG00000261716.1	RP11-196G18.22	-1.85542	-0.301889	0.0635366	0.0402357	0.993851	4		EpiXcan	ENSG00000164483.16	SAMD3	2.00363	0.121584	0.04511	0.05522	0.960244	527		Fusion	HAGLR	0.2954	blup	0.049	0.00056	-0.0922	0.927
50K	ENSG00000188199.10	NUTM2B	-2.43878	-0.0866571	0.0147368	0.148761	2.3253e-05	11		S-PrediXcan	ENSG00000146535.13	GNA12	-1.85496	-0.17904	0.0636016	0.306295	0.0482271	50		EpiXcan	ENSG00000175216.14	CKAP5	2.00247	0.239046	0.0452341	0.0228507	0.99527	362		Fusion	AC114730.3	0.3461	enet	0.25	2.4e-15	-0.323	0.746
50K	ENSG00000124507.10	PACSIN1	-2.43405	-0.686078	0.014931	0.0170665	0.410812	3		S-PrediXcan	ENSG00000068912.13	ERLEC1	-1.85455	-0.0994668	0.0636611	0.27799	0.036548	43		EpiXcan	ENSG00000158715.5	SLC45A3	-2.00167	-0.0956151	0.04532	0.0997464	0.627737	499		Fusion	AC017104.6	0.2167	lasso	0.17	2.1e-10	0.562	0.574
50K	ENSG00000174953.13	DHX36	2.43402	0.351842	0.0149323	0.0622314	0.0354598	2		S-PrediXcan	ENSG00000137392.9	CLPS	-1.85441	-0.499142	0.06368	0.0124062	0.715192	1		EpiXcan	ENSG00000182107.6	TMEM30B	2.00149	0.287319	0.04534	0.018053	0.288102	713		Fusion	AC073869.2	0.1367	top1	0.054	0.0003	1.83	0.0679
50K	ENSG00000077254.14	USP33	2.43361	0.227489	0.0149493	0.0503858	0.0218773	3		S-PrediXcan	ENSG00000242899.1	RPL7P16	-1.85435	-0.557369	0.0636895	0.0234161	0.838713	8		EpiXcan	ENSG00000232862.5	RP4-665N4.4	2.00092	0.157028	0.045401	0.0319323	0.606741	333		Fusion	TRAPPC12-AS1	0.4895	enet	0.43	8.7e-29	-0.395	0.693
50K	ENSG00000260876.5	LINC01229	2.43333	0.064973	0.0149605	0.238749	3.47922e-08	16		S-PrediXcan	ENSG00000230943.1	RP11-367G18.1	1.85304	0.276255	0.0638768	0.08012	0.187934	17		EpiXcan	ENSG00000232460.4	BMPR1APS2	-1.99968	-0.0909755	0.0455348	0.115356	0.0392122	618		Fusion	PGM5P4	0.3716	blup	0.14	6.2e-09	-0.275	0.783
50K	ENSG00000270076.1	AF131215.8	-2.43192	-0.142734	0.0150189	0.090194	0.0918341	11		S-PrediXcan	ENSG00000235655.3	H3F3AP4	-1.85301	-0.0525908	0.0638806	0.388713	0.0212949	84		EpiXcan	ENSG00000138777.19	PPA2	-1.99776	-0.0489626	0.0457432	0.192509	0.00152325	332		Fusion	RAB6C-AS1	0.184	top1	0.15	1e-09	-0.824	0.41
50K	ENSG00000250237.1	CTC-498J12.1	2.4317	0.124525	0.015028	0.0974539	0.0865342	11		S-PrediXcan	ENSG00000103313.12	MEFV	1.85114	0.657891	0.06415	0.0143952	0.491228	1		EpiXcan	ENSG00000272368.2	RP4-605O3.4	-1.99755	-0.0310781	0.0457657	0.283379	3.59786e-07	518		Fusion	AC074289.1	0.1872	bslmm	0.083	8.2e-06	-0.68	0.496
50K	ENSG00000141452.9	C18orf8	-2.43013	-0.337379	0.0150935	0.0435665	0.37035	5		S-PrediXcan	ENSG00000236809.2	SNX25P1	1.85051	0.0855393	0.0642397	0.22191	0.104354	57		EpiXcan	ENSG00000140391.14	TSPAN3	1.99676	0.154518	0.0458517	0.036805	0.108309	680		Fusion	FTCDNL1	0.3675	lasso	0.28	1.3e-17	0.156	0.876
50K	ENSG00000181396.12	OGFOD3	2.42966	0.150239	0.0151129	0.146694	2.25886e-05	7		S-PrediXcan	ENSG00000237125.8	HAND2-AS1	-1.84933	-1.08375	0.06441	0.0146745	0.61254	1		EpiXcan	ENSG00000183066.14	WBP2NL	1.99615	0.0659596	0.045918	0.137602	0.0025741	445		Fusion	AC009961.3	0.2813	bslmm	0.24	1e-14	0.339	0.734
50K	ENSG00000224019.1	RPL21P32	2.42954	0.335116	0.0151181	0.0195028	0.191406	3		S-PrediXcan	ENSG00000196260.4	SFTA2	1.84681	0.097514	0.0647753	0.14888	0.0643445	39		EpiXcan	ENSG00000161048.11	NAPEPLD	1.99521	0.413231	0.04602	0.0183869	0.247846	867		Fusion	LINC01876	0.1375	enet	0.045	0.00091	0.839	0.402
50K	ENSG00000229028.2	KRT223P	-2.42719	-0.46072	0.0152163	0.0590227	0.453528	7		S-PrediXcan	ENSG00000198742.9	SMURF1	1.84621	0.0809385	0.064862	0.378916	0.0167373	69		EpiXcan	ENSG00000145040.3	UCN2	1.99504	0.100567	0.046039	0.24123	0.0881639	204		Fusion	AC007966.1	0.5506	top1	0.61	6.1e-47	-0.402	0.688
50K	ENSG00000145391.13	SETD7	2.4265	0.564018	0.0152453	0.0379185	0.97731	4		S-PrediXcan	ENSG00000213963.6	AC074286.1	-1.84619	-0.0804098	0.0648647	0.368261	5.53239e-06	95		EpiXcan	ENSG00000122507.20	BBS9	-1.99457	-0.337784	0.04609	0.0108771	0.780013	983		Fusion	AC096574.5	0.3108	lasso	0.16	2.6e-10	-1.14	0.254
50K	ENSG00000233038.5	AC011899.9	-2.42472	-0.652225	0.0153201	0.0440633	0.527745	4		S-PrediXcan	ENSG00000172014.12	ANKRD20A4	-1.84607	-0.062445	0.0648827	0.234761	7.00324e-10	15		EpiXcan	ENSG00000227678.7	RP11-73O6.3	-1.99274	-0.622904	0.04629	0.0180852	0.773085	492		Fusion	LINC01806	0.4668	enet	0.48	5.9e-33	0.889	0.374
50K	ENSG00000140367.11	UBE2Q2	2.42412	0.193427	0.0153453	0.140281	0.000162158	7		S-PrediXcan	ENSG00000278000.1	AC139100.4	-1.84447	-0.277882	0.0651147	0.06073	0.0528422	6		EpiXcan	ENSG00000115423.18	DNAH6	1.9919	0.0294426	0.0463815	0.343566	6.70994e-15	415		Fusion	AC016730.1	0.2182	lasso	0.03	0.0058	0.47	0.638
50K	ENSG00000124226.10	RNF114	2.42216	0.157403	0.0154284	0.141909	0.00109093	14		S-PrediXcan	ENSG00000173546.7	CSPG4	-1.84373	-0.263871	0.0652219	0.215755	0.0035034	42		EpiXcan	ENSG00000213600.3	XXcos-LUCA16.1	1.9918	0.131335	0.0463929	0.0393633	0.267662	247		Fusion	RNF144A-AS1	0.2021	blup	0.058	0.00017	-0.372	0.71
50K	ENSG00000141378.14	PTRH2	-2.42185	-0.300747	0.0154418	0.096506	0.0136355	6		S-PrediXcan	ENSG00000089775.11	ZBTB25	1.84324	0.0644824	0.0652946	0.540487	0.000128021	120		EpiXcan	ENSG00000267218.2	AC005336.5	1.98975	0.0497826	0.0466182	0.169899	0.00250579	738		Fusion	LINC00954	0.3308	bslmm	0.056	0.00022	0.71	0.478
50K	ENSG00000107854.5	TNKS2	-2.42147	-0.159367	0.0154577	0.156761	9.83324e-07	8		S-PrediXcan	ENSG00000219159.4	AC011298.2	1.84094	-0.0147592	0.065631	0.158075	0.026187	28		EpiXcan	ENSG00000138131.3	LOXL4	1.98886	0.307537	0.0467172	0.0196473	0.436775	536		Fusion	ANKRD20A8P	0.214	blup	0.13	2.8e-08	0.105	0.917
50K	ENSG00000274422.1	LL22NC03-2H8.5	-2.42093	-0.0580749	0.0154807	0.275017	1.29438e-11	16		S-PrediXcan	ENSG00000100201.20	DDX17	1.84085	0.141659	0.0656441	0.184599	0.0101737	28		EpiXcan	ENSG00000138785.14	INTS12	1.98634	0.0517109	0.046996	0.162237	0.00242323	365		Fusion	AGBL5-IT1	0.1101	bslmm	0.039	0.0019	-0.14	0.889
50K	ENSG00000158623.14	COPG2	-2.42076	-0.0982168	0.0154882	0.208531	0.000154541	17		S-PrediXcan	ENSG00000144035.3	NAT8	-1.84084	-0.0382927	0.0656448	0.422158	1.84993e-11	55		EpiXcan	ENSG00000174109.4	C16orf91	-1.98408	-0.102782	0.0472474	0.0779896	0.946402	579		Fusion	AC009495.4	0.2131	enet	0.037	0.0023	0.351	0.726
50K	ENSG00000138722.9	MMRN1	-2.4179	-0.106687	0.0156105	0.148264	0.0458645	17		S-PrediXcan	ENSG00000004776.12	HSPB6	-1.84081	-0.178868	0.0656499	0.231953	0.0169298	33		EpiXcan	ENSG00000276957.1	RP11-29B2.6	1.98057	0.286853	0.0476393	0.019574	0.227419	312		Fusion	MTATP8P2	0.302	lasso	0.072	3.1e-05	0.405	0.686
50K	ENSG00000170854.17	RIOX2	-2.41781	-0.201987	0.0156143	0.118551	0.0675373	12		S-PrediXcan	ENSG00000242808.7	SOX2-OT	-1.84048	-0.0469941	0.0656977	0.441496	0.00070543	63		EpiXcan	ENSG00000226476.3	LINC01748	1.97825	0.190111	0.047901	0.032522	0.78589	809		Fusion	AC013460.1	0.2436	enet	0.077	1.7e-05	-0.377	0.706
50K	ENSG00000211799.3	TRAV19	-2.4167	-0.195142	0.015662	0.0427644	0.0302892	2		S-PrediXcan	ENSG00000254691.1	RP11-91P24.5	-1.83998	-0.133886	0.0657706	0.0800657	0.0774699	17		EpiXcan	ENSG00000249201.2	CTD-3080P12.3	1.97795	0.0210998	0.0479346	0.494622	3.58817e-30	653		Fusion	AC012499.1	0.1205	blup	0.042	0.0012	0.00564	0.996
50K	ENSG00000186510.11	CLCNKA	-2.41588	-0.0847289	0.0156972	0.140996	0.00475608	11		S-PrediXcan	ENSG00000274093.1	RP11-140H17.2	-1.83832	-0.118186	0.0660154	0.160135	0.0840819	23		EpiXcan	ENSG00000277186.1	RP13-554M15.8	-1.97599	-0.0375952	0.0481557	0.192264	0.126888	375		Fusion	RPL10P6	0.238	bslmm	0.1	6.8e-07	0.196	0.845
50K	ENSG00000267198.1	RP11-798G7.6	-2.41529	-0.0534956	0.0157226	0.19904	2.35824e-08	11		S-PrediXcan	ENSG00000139579.12	NABP2	-1.83812	-0.0911685	0.0660449	0.356068	0.000900617	71		EpiXcan	ENSG00000272144.1	CTD-2035E11.5	-1.97461	-0.120829	0.0483128	0.0558084	0.851546	758		Fusion	AC159540.1	0.4197	lasso	0.49	4.2e-34	-0.0324	0.974
50K	ENSG00000197496.5	SLC2A10	2.41508	0.109209	0.0157319	0.250223	0.00299718	28		S-PrediXcan	ENSG00000260852.1	FBXL19-AS1	-1.83609	-0.246377	0.0663438	0.0776862	0.152258	8		EpiXcan	ENSG00000267551.3	AC005264.2	-1.97433	-0.033243	0.0483439	0.415668	0.314314	550		Fusion	KLF2P2	0.2683	lasso	0.079	1.4e-05	-1.15	0.251
50K	ENSG00000179978.11	RP11-1319K7.1	2.41462	0.0467745	0.0157518	0.22729	1.13368e-08	12		S-PrediXcan	ENSG00000100151.15	PICK1	1.83603	2.25497	0.0663529	0.0149818	0.558385	3		EpiXcan	ENSG00000152784.15	PRDM8	-1.9737	-0.161393	0.048416	0.0611472	0.638492	279		Fusion	AC074011.2	0.1543	enet	0.075	2.1e-05	0.272	0.785
50K	ENSG00000204580.13	DDR1	2.41167	0.380384	0.0158795	0.0894821	0.104027	13		S-PrediXcan	ENSG00000146205.13	ANO7	1.83583	0.235979	0.0663822	0.091288	0.461201	11		EpiXcan	ENSG00000099974.7	DDTL	1.97253	0.0351044	0.0485493	0.244561	2.58386e-11	577		Fusion	LINC01293	0.5526	top1	0.61	1.2e-46	-1.37	0.169
50K	ENSG00000166741.7	NNMT	-2.4099	-0.579856	0.0159571	0.0329119	0.0516406	5		S-PrediXcan	ENSG00000213995.11	NAXD	1.83538	1.42368	0.06645	0.0104256	0.921322	1		EpiXcan	ENSG00000113068.9	PFDN1	1.97242	0.0892231	0.0485616	0.0709701	0.00775162	485		Fusion	KLF2P1	0.2638	lasso	0.2	2.2e-12	-0.014	0.989
50K	ENSG00000075131.9	TIPIN	2.40933	0.0355397	0.0159819	0.37527	8.53024e-22	8		S-PrediXcan	ENSG00000104880.17	ARHGEF18	1.83475	0.13002	0.0665435	0.427804	0.0106367	102		EpiXcan	ENSG00000167578.17	RAB4B	1.97103	1.99879	0.04872	0.0115421	0.00569781	401		Fusion	AC125232.1	0.625	lasso	0.59	2.8e-44	-0.00609	0.995
50K	ENSG00000170248.13	PDCD6IP	-2.40913	-0.211468	0.0159907	0.0732786	0.0872953	8		S-PrediXcan	ENSG00000168569.7	TMEM223	1.83418	0.48622	0.0666279	0.0686259	0.275356	9		EpiXcan	ENSG00000257802.1	RP11-2H8.4	1.96921	0.201494	0.0489293	0.0216352	0.660101	365		Fusion	FSIP2-AS1	0.1218	top1	0.089	3.9e-06	-1.28	0.201
50K	ENSG00000103363.14	ELOB	-2.40878	-0.267423	0.016006	0.167012	0.0404832	20		S-PrediXcan	ENSG00000186510.11	CLCNKA	-1.83341	-0.0457506	0.0667416	0.323268	1.56411e-05	42		EpiXcan	ENSG00000175727.13	MLXIP	1.96869	0.18044	0.0489882	0.0440972	0.373529	392		Fusion	AC019097.7	0.2098	bslmm	0.11	1.9e-07	-0.497	0.62
50K	ENSG00000110768.11	GTF2H1	2.40432	0.0610032	0.0162025	0.310407	1.10495e-18	4		S-PrediXcan	ENSG00000213073.4	RP11-288H12.3	-1.83316	-0.0796238	0.0667791	0.201998	0.000201141	22		EpiXcan	ENSG00000235683.1	AC018442.1	1.96759	1.62194	0.0491158	0.0148987	0.644705	654		Fusion	DARS-AS1	0.1294	top1	0.049	0.00057	0.008	0.994
50K	ENSG00000126005.16	MMP24-AS1	2.40297	0.0798618	0.0162627	0.204942	9.61135e-07	15		S-PrediXcan	ENSG00000186723.3	OR10H1	1.83301	0.0634505	0.066801	0.19375	2.6257e-08	20		EpiXcan	ENSG00000257818.1	C1GALT1P1	1.96678	0.0895647	0.0492085	0.132437	0.938157	1100		Fusion	AC009495.3	0.4669	lasso	0.26	4e-16	-1.69	0.0919
50K	ENSG00000157741.14	UBN2	2.40273	0.29326	0.0162732	0.0725287	0.271157	11		S-PrediXcan	ENSG00000108599.14	AKAP10	1.83237	0.0990967	0.066896	0.301224	0.007906	65		EpiXcan	ENSG00000241549.8	GUSBP2	1.96616	0.018959	0.0492802	0.655838	9.65817e-32	1242		Fusion	AC073464.7	0.272	top1	0.17	1.2e-10	0.309	0.757
50K	ENSG00000124782.19	RREB1	-2.40252	-0.169256	0.0162825	0.0726096	0.000534819	2		S-PrediXcan	ENSG00000103599.19	IQCH	-1.83204	-0.121073	0.0669462	0.342054	0.00019825	64		EpiXcan	ENSG00000105255.10	FSD1	-1.96583	-0.0497925	0.0493184	0.235074	0.168833	400		Fusion	AC008073.7	0.169	enet	0.032	0.0044	0.201	0.841
50K	ENSG00000204632.11	HLA-G	-2.40229	-0.0376294	0.0162929	0.282106	6.21896e-09	19		S-PrediXcan	ENSG00000258857.1	RP11-247L20.3	1.83203	0.35563	0.0669464	0.0297467	0.347449	3		EpiXcan	ENSG00000180929.5	GPR62	1.96433	0.178236	0.0494924	0.0731761	0.247263	301		Fusion	HMGB1P31	0.283	lasso	0.15	1.1e-09	-1.02	0.308
50K	ENSG00000158195.10	WASF2	2.40213	0.626772	0.0163	0.0254634	0.875792	1		S-PrediXcan	ENSG00000175354.18	PTPN2	-1.83114	-0.924053	0.06708	0.0128833	0.0550478	1		EpiXcan	ENSG00000182511.11	FES	-1.9639	-0.0404165	0.0495414	0.236492	1.14992e-05	1011		Fusion	LINC01237	0.4349	lasso	0.34	4.3e-22	-0.317	0.751
50K	ENSG00000198218.10	QRICH1	2.40134	0.172676	0.0163353	0.113414	0.000642817	6		S-PrediXcan	ENSG00000223549.1	MTND5P28	1.83106	0.254553	0.0670912	0.0397577	0.99609	4		EpiXcan	ENSG00000167700.8	MFSD3	-1.96181	-0.174878	0.0497843	0.0576872	0.162362	467		Fusion	AC074117.10	0.1139	enet	0.045	0.00093	0.812	0.417
50K	ENSG00000197961.11	ZNF121	-2.39997	-0.235199	0.0163966	0.111538	0.247045	14		S-PrediXcan	ENSG00000274928.6	KRT89P	-1.83101	-0.186332	0.0670988	0.0617532	0.967033	10		EpiXcan	ENSG00000259314.1	CTD-3065B20.3	1.96093	0.0855638	0.0498873	0.11327	0.881867	1015		Fusion	RNASEH1-AS1	0.6439	top1	0.63	2.1e-49	0.148	0.882
50K	ENSG00000250327.1	RPSAP70	-2.39909	-0.062913	0.016436	0.258321	0.00033576	25		S-PrediXcan	ENSG00000247679.2	RP11-1277A3.1	-1.83056	-0.123936	0.0671663	0.140709	0.000579708	17		EpiXcan	ENSG00000255815.3	KRT8P11	-1.96023	-0.125693	0.0499687	0.0410781	0.290693	423		Fusion	AC093616.4	0.3467	bslmm	0.2	2.3e-12	-0.185	0.853
50K	ENSG00000174437.16	ATP2A2	2.39598	0.154862	0.0165762	0.179082	0.00626855	25		S-PrediXcan	ENSG00000099953.9	MMP11	1.82986	0.381743	0.0672714	0.0403901	0.26098	2		EpiXcan	ENSG00000256427.1	RP11-118B22.4	1.95953	0.251363	0.0500502	0.0257261	0.657022	853		Fusion	AC012370.3	0.3346	top1	0.23	1.5e-14	-1.25	0.212
50K	ENSG00000204644.9	ZFP57	-2.39593	-0.0225503	0.0165784	0.566947	2.35028e-23	47		S-PrediXcan	ENSG00000124098.9	FAM210B	1.82933	1.51874	0.06735	0.0117946	0.038428	1		EpiXcan	ENSG00000259322.1	RP11-762H8.1	1.95927	1.80597	0.0500813	0.0131259	0.504319	701		Fusion	AC007278.3	0.198	top1	0.13	1.7e-08	0.558	0.577
50K	ENSG00000183570.16	PCBP3	-2.39297	-0.0800117	0.0167128	0.209628	7.86464e-10	6		S-PrediXcan	ENSG00000229994.1	RPL5P4	1.82914	0.0182236	0.0673782	0.13294	0.0145307	17		EpiXcan	ENSG00000175538.10	KCNE3	1.959	0.00813485	0.0501125	0.432985	0.0325568	657		Fusion	OR7E62P	0.2614	lasso	0.38	5.5e-25	0.122	0.903
50K	ENSG00000140320.11	BAHD1	-2.39281	-0.623872	0.01672	0.0174947	0.764513	1		S-PrediXcan	ENSG00000258315.5	C17orf49	1.82901	0.188577	0.0673983	0.0880126	0.406227	13		EpiXcan	ENSG00000176407.17	KCMF1	-1.95796	-0.237334	0.0502351	0.0570719	0.30825	410		Fusion	AC009495.2	0.1822	top1	0.12	8.7e-08	0.065	0.948
50K	ENSG00000233411.1	RP11-104L21.2	2.39185	0.118489	0.0167637	0.114272	0.164855	12		S-PrediXcan	ENSG00000138175.8	ARL3	-1.82653	-1.08246	0.0677706	0.0147332	0.557154	5		EpiXcan	ENSG00000259298.1	RP11-562A8.4	1.9577	0.250294	0.0502654	0.022559	0.824487	832		Fusion	AC114730.11	0.2394	top1	0.19	4e-12	0.121	0.904
50K	ENSG00000155393.12	HEATR3	-2.39123	-0.0429812	0.016792	0.437617	5.47249e-25	9		S-PrediXcan	ENSG00000162374.16	ELAVL4	1.82613	0.072497	0.06783	0.266799	0.153222	64		EpiXcan	ENSG00000167653.4	PSCA	-1.95751	-0.024109	0.0502878	0.472667	2.93886e-17	529		Fusion	RP11-214J9.1	0.1575	bslmm	0.038	0.0021	-0.304	0.761
50K	ENSG00000153989.7	NUS1	2.39114	0.141055	0.0167963	0.137445	1.8411e-05	8		S-PrediXcan	ENSG00000203697.11	CAPN8	-1.82461	-0.0852307	0.0680594	0.230116	3.06504e-07	27		EpiXcan	ENSG00000156253.6	RWDD2B	1.95643	0.0999995	0.050414	0.0906587	0.631934	616		Fusion	AC073046.25	0.1959	bslmm	0.0099	0.075	-0.572	0.567
50K	ENSG00000137502.9	RAB30	-2.39113	-0.3701	0.0167968	0.0504005	0.0460604	3		S-PrediXcan	ENSG00000197472.14	ZNF695	1.82417	0.476724	0.0681257	0.0144534	0.405556	2		EpiXcan	ENSG00000169925.16	BRD3	-1.95591	-0.0946984	0.0504757	0.0801932	0.0388539	575		Fusion	SNX18P14	0.2094	blup	0.098	1.2e-06	-0.037	0.97
50K	ENSG00000136104.19	RNASEH2B	2.39075	0.0493634	0.0168139	0.5527	1.38125e-31	19		S-PrediXcan	ENSG00000226864.2	ATE1-AS1	-1.82407	-0.0245143	0.0681419	0.527739	6.294e-35	10		EpiXcan	ENSG00000137558.7	PI15	1.95384	0.521137	0.05072	0.0115858	0.174372	820		Fusion	AC013268.3	0.2275	blup	0.11	1.6e-07	-0.307	0.759
50K	ENSG00000173915.14	USMG5	2.39017	0.420364	0.0168405	0.0481535	0.185204	3		S-PrediXcan	ENSG00000242441.7	GTF2A1L	1.82351	0.0169539	0.0682265	0.7981	2.01806e-59	80		EpiXcan	ENSG00000262484.1	CCER2	1.95224	0.113917	0.0509094	0.0862609	0.579168	542		Fusion	LINC01814	0.2784	top1	0.13	1.7e-08	0.808	0.419
50K	ENSG00000092439.13	TRPM7	-2.3898	-1.04577	0.0168577	0.0110918	0.0513503	2		S-PrediXcan	ENSG00000225643.1	RP11-70P17.1	1.8232	0.0769951	0.0682735	0.277317	0.000159952	34		EpiXcan	ENSG00000224186.8	C5orf66	1.95183	0.0470052	0.0509582	0.230348	0.516981	605		Fusion	AC104135.2	0.768	lasso	0.73	8.9e-64	-1.18	0.237
50K	ENSG00000274386.5	TMEM269	2.3886	0.204664	0.0169125	0.0461085	0.863466	6		S-PrediXcan	ENSG00000197114.11	ZGPAT	1.82303	0.22451	0.0682987	0.143411	0.364714	28		EpiXcan	ENSG00000272088.1	RP11-168F9.2	-1.94881	-0.268189	0.0513187	0.11609	0.175517	503		Fusion	DDX11L2	0.6725	lasso	0.65	1.6e-52	-0.645	0.519
50K	ENSG00000178467.17	P4HTM	2.38844	0.449118	0.0169199	0.0592449	0.19003	5		S-PrediXcan	ENSG00000240065.7	PSMB9	-1.82285	-0.119842	0.0683262	0.20177	0.0198911	47		EpiXcan	ENSG00000105245.9	NUMBL	-1.94835	-0.0960315	0.0513737	0.16735	0.124588	475		Fusion	AC068282.3	0.7171	lasso	0.72	2.7e-62	1.45	0.146
50K	ENSG00000131969.14	ABHD12B	-2.38768	-0.143256	0.0169551	0.0658757	0.330656	11		S-PrediXcan	ENSG00000260257.2	RP5-1085F17.3	-1.8228	-0.15151	0.0683341	0.112018	0.000335956	13		EpiXcan	ENSG00000116667.12	C1orf21	1.94732	0.137693	0.0514968	0.0586309	0.660294	885		Fusion	MTATP6P26	0.1522	top1	0.066	6.6e-05	-0.03	0.976
50K	ENSG00000273008.1	RP11-351D16.3	2.38566	0.19102	0.0170484	0.0736967	0.110433	7		S-PrediXcan	ENSG00000138653.9	NDST4	-1.82274	-0.119276	0.0683421	0.185951	0.250024	40		EpiXcan	ENSG00000137275.13	RIPK1	1.94552	0.135539	0.0517127	0.0967441	0.991023	889		Fusion	GPAT2P1	0.6008	bslmm	0.29	2.1e-18	1.83	0.0673
50K	ENSG00000233930.3	KRTAP5-AS1	-2.38539	-0.115151	0.017061	0.0706045	0.00321189	5		S-PrediXcan	ENSG00000232504.4	ST3GAL5-AS1	-1.82193	-0.0399679	0.0684657	0.337998	0.00253968	68		EpiXcan	ENSG00000101181.17	MTG2	1.9448	0.209673	0.0517993	0.0264779	0.00989454	643		Fusion	RP11-690I21.1	0.4258	bslmm	0.24	4.7e-15	0.0692	0.945
50K	ENSG00000255727.1	LINC01489	-2.38424	-0.109458	0.0171144	0.0808535	0.0377763	6		S-PrediXcan	ENSG00000273402.1	RP5-855D21.2	1.82191	0.133097	0.068468	0.186881	0.111502	27		EpiXcan	ENSG00000114738.10	MAPKAPK3	-1.94455	-0.0824666	0.0518292	0.0638135	0.915199	254		Fusion	C2orf74	0.8202	top1	0.81	6e-80	-1.59	0.113
50K	ENSG00000171044.10	XKR6	2.38174	0.211251	0.0172312	0.0663394	0.304939	5		S-PrediXcan	ENSG00000205277.9	MUC12	1.82017	0.123093	0.0687338	0.148924	0.000178591	14		EpiXcan	ENSG00000079785.14	DDX1	1.94214	0.180116	0.0521197	0.0336082	0.291414	394		Fusion	AC079922.3	0.4859	lasso	0.22	1e-13	-0.699	0.485
50K	ENSG00000008256.15	CYTH3	2.37969	0.206746	0.0173274	0.0889109	0.000144479	2		S-PrediXcan	ENSG00000248126.1	CTD-2012J19.2	-1.81934	-0.0961443	0.0688591	0.179701	0.414205	35		EpiXcan	ENSG00000151655.18	ITIH2	-1.9403	-0.042237	0.052343	0.16726	2.7974e-06	1040		Fusion	RPL23AP32	0.1151	bslmm	0.036	0.0026	0.179	0.858
50K	ENSG00000254271.1	RP11-131N11.4	-2.37902	-0.169136	0.0173589	0.0490781	0.175728	5		S-PrediXcan	ENSG00000181322.13	NME9	-1.81897	-0.555556	0.0689166	0.0273687	0.107739	7		EpiXcan	ENSG00000270882.2	HIST2H4A	1.93982	0.130728	0.0524019	0.0474121	0.576738	286		Fusion	LINC01238	0.2086	lasso	0.14	8.4e-09	-0.583	0.56
50K	ENSG00000248780.1	ARL4AP2	-2.37841	-0.312035	0.0173873	0.078716	0.0114225	7		S-PrediXcan	ENSG00000219200.11	RNASEK	1.81882	0.193715	0.0689389	0.125124	0.000217734	12		EpiXcan	ENSG00000187024.13	PTRH1	-1.93832	-0.0296931	0.0525842	0.263082	1.80314e-12	428		Fusion	GPAA1P1	0.3086	enet	0.22	7.3e-14	0.945	0.345
50K	ENSG00000152348.15	ATG10	2.37796	0.0300117	0.0174086	0.417173	8.20577e-24	7		S-PrediXcan	ENSG00000003400.14	CASP10	-1.81851	-0.0550252	0.0689866	0.356179	1.11627e-06	58		EpiXcan	ENSG00000242779.6	ZNF702P	1.93777	0.170607	0.0526516	0.0526231	0.0536945	1218		Fusion	PPIL3	0.502	lasso	0.56	1.7e-41	0.228	0.82
50K	ENSG00000259330.2	INAFM2	-2.37675	-0.166486	0.0174657	0.106596	0.324075	12		S-PrediXcan	ENSG00000145526.11	CDH18	1.81686	0.166706	0.0692381	0.076895	0.164102	27		EpiXcan	ENSG00000119523.9	ALG2	-1.93632	-0.055382	0.0528286	0.20272	0.239076	414		Fusion	RPL23AP7	0.3997	lasso	0.44	1.5e-29	0.047	0.963
50K	ENSG00000131437.15	KIF3A	-2.37576	-0.189077	0.0175127	0.139673	0.000322248	11		S-PrediXcan	ENSG00000189423.11	USP32P3	-1.81675	-0.0279768	0.0692549	0.430367	5.82135e-06	61		EpiXcan	ENSG00000183765.20	CHEK2	1.93514	0.085441	0.0529729	0.102809	0.217754	537		Fusion	GTF2A1L	0.7144	lasso	0.7	4.5e-60	2.37	0.0179
50K	ENSG00000146677.7	AC004453.8	-2.37524	-0.670888	0.0175374	0.0123878	0.978186	3		S-PrediXcan	ENSG00000273173.5	SNURF	-1.81642	-0.154367	0.0693063	0.134612	0.188075	15		EpiXcan	ENSG00000116473.14	RAP1A	1.93384	0.13063	0.0531327	0.0773122	0.299547	970		Fusion	AC009228.1	0.1506	blup	0.04	0.0016	0.0405	0.968
50K	ENSG00000270409.1	RP11-44D5.1	-2.37499	-0.0942146	0.0175495	0.0977435	0.100826	10		S-PrediXcan	ENSG00000215571.5	GRK6P1	1.81586	0.17816	0.0693916	0.0400514	0.896962	5		EpiXcan	ENSG00000167118.10	URM1	-1.93309	-0.278	0.0532255	0.0215728	0.246686	402		Fusion	AC012442.5	0.4392	top1	0.16	2.1e-10	2.21	0.0271
50K	ENSG00000140506.16	LMAN1L	-2.37369	-0.456114	0.0176112	0.0385085	0.122198	3		S-PrediXcan	ENSG00000197461.13	PDGFA	-1.81477	-0.562077	0.06956	0.0196658	0.667164	1		EpiXcan	ENSG00000107281.9	NPDC1	1.9324	0.452241	0.05331	0.0118467	0.756333	558		Fusion	RP11-521D12.5	0.1393	bslmm	0.037	0.0023	-0.0976	0.922
50K	ENSG00000176998.4	HCG4	2.37212	0.0583348	0.0176862	0.239953	1.11611e-08	15		S-PrediXcan	ENSG00000180929.5	GPR62	-1.81471	-0.428038	0.069568	0.0374878	0.677908	4		EpiXcan	ENSG00000169583.12	CLIC3	1.9324	0.221855	0.05331	0.0247806	0.884212	570		Fusion	AC024704.2	0.2515	lasso	0.2	1.5e-12	1.22	0.223
50K	ENSG00000271200.1	RP11-430G17.3	-2.37142	-0.423269	0.01772	0.0154153	0.259829	1		S-PrediXcan	ENSG00000166557.12	TMED3	-1.81376	-0.153976	0.0697148	0.171523	0.00146856	26		EpiXcan	ENSG00000158246.7	FAM46B	-1.93173	-0.248319	0.0533927	0.0239443	0.227474	292		Fusion	UGT1A7	0.2085	blup	0.03	0.0058	0.0743	0.941
50K	ENSG00000154079.5	SDHAF4	2.37035	-0.0608563	0.0177713	0.0709439	0.0341165	5		S-PrediXcan	ENSG00000214223.4	HNRNPA1P10	1.8135	0.26765	0.0697541	0.0384922	0.97659	4		EpiXcan	ENSG00000229728.1	RP11-314N13.3	-1.9309	-0.0912941	0.0534949	0.118371	0.589238	676		Fusion	ASPRV1	0.2012	lasso	0.067	5.7e-05	1.73	0.0838
50K	ENSG00000161203.13	AP2M1	2.36869	0.323456	0.0178513	0.0681795	0.490405	8		S-PrediXcan	ENSG00000213171.2	LINGO4	-1.81333	-0.0655178	0.0697813	0.213983	5.81748e-07	9		EpiXcan	ENSG00000250673.2	RP11-6L6.2	-1.93081	-0.0173373	0.0535059	0.544122	9.79314e-16	461		Fusion	AC093162.5	0.4013	bslmm	0.21	4.1e-13	-1.93	0.054
50K	ENSG00000228251.1	AC012442.6	-2.36867	-0.125059	0.017852	0.0640891	0.317337	7		S-PrediXcan	ENSG00000234127.8	TRIM26	1.81308	0.163283	0.0698194	0.150494	0.00169516	26		EpiXcan	ENSG00000131435.12	PDLIM4	1.93075	0.0649518	0.0535137	0.103826	0.00253258	527		Fusion	MARS2	0.2938	blup	0.12	4.8e-08	0.102	0.919
50K	ENSG00000163319.10	MRPS18C	-2.36697	-0.545297	0.0179346	0.104494	0.0157829	11		S-PrediXcan	ENSG00000141644.17	MBD1	1.81236	0.199621	0.06993	0.121562	0.0272129	12		EpiXcan	ENSG00000108854.15	SMURF2	1.92847	0.0640242	0.0537961	0.103032	0.919472	468		Fusion	ATP6V1E2	0.2454	lasso	0.21	3.6e-13	-0.922	0.357
50K	ENSG00000175893.11	ZDHHC21	2.36526	0.0658925	0.0180175	0.316568	6.70621e-16	9		S-PrediXcan	ENSG00000182256.12	GABRG3	1.80708	0.332518	0.0707493	0.32373	0.0144227	56		EpiXcan	ENSG00000115318.11	LOXL3	-1.9262	-0.344422	0.05408	0.0129445	0.0736876	379		Fusion	IGKV1-13	0.2387	enet	0.18	2.5e-11	-0.66	0.509
50K	ENSG00000163644.14	PPM1K	-2.3651	-0.374901	0.0180252	0.0346506	0.134839	4		S-PrediXcan	ENSG00000237887.1	RPL23AP32	-1.80588	-0.071273	0.0709369	0.19636	1.35321e-05	25		EpiXcan	ENSG00000272831.1	RP11-792A8.4	-1.92354	-0.0642908	0.0544121	0.168726	0.356219	707		Fusion	IGKV2-29	0.266	top1	0.17	7.8e-11	0.199	0.842
50K	ENSG00000138821.12	SLC39A8	-2.36428	-0.117272	0.018065	0.0929282	0.00842049	3		S-PrediXcan	ENSG00000147437.9	GNRH1	-1.80562	-0.390712	0.0709779	0.0513247	0.84966	21		EpiXcan	ENSG00000077312.8	SNRPA	-1.92219	-0.0734749	0.0545822	0.11068	0.996676	421		Fusion	CD8BP	0.397	enet	0.23	3.4e-14	0.0717	0.943
50K	ENSG00000104936.17	DMPK	2.36366	0.204134	0.0180956	0.120723	2.27151e-06	3		S-PrediXcan	ENSG00000065978.18	YBX1	1.80421	0.164707	0.0711977	0.238107	0.00672718	33		EpiXcan	ENSG00000184677.16	ZBTB40	-1.92173	-0.0719878	0.05464	0.081897	0.00916901	383		Fusion	LBX2-AS1	0.1467	lasso	0.11	1.7e-07	-0.3	0.765
50K	ENSG00000143153.12	ATP1B1	-2.3636	-0.0895423	0.0180985	0.194333	0.000954652	23		S-PrediXcan	ENSG00000123146.19	ADGRE5	-1.80357	-0.117188	0.0712995	0.199867	6.82937e-12	8		EpiXcan	ENSG00000283886.1	RP11-204M4.3	-1.9195	-0.207307	0.0549213	0.0846696	0.114502	81		Fusion	FNBP1P1	0.7464	enet	0.46	2.8e-31	-0.232	0.817
50K	ENSG00000247400.3	DNAJC3-AS1	2.36358	0.0801536	0.0180995	0.181913	6.90959e-06	14		S-PrediXcan	ENSG00000110768.11	GTF2H1	1.80293	0.051431	0.0713991	0.347973	3.44482e-15	45		EpiXcan	ENSG00000086598.10	TMED2	1.91941	0.106268	0.054932	0.0825131	0.00374699	480		Fusion	RP11-410E4.1	0.1215	top1	0.18	3.8e-11	2.65	0.00805
50K	ENSG00000141458.12	NPC1	-2.36345	-0.130475	0.0181056	0.158893	1.34216e-08	4		S-PrediXcan	ENSG00000078070.12	MCCC1	1.80097	0.308344	0.0717081	0.109751	0.000547969	5		EpiXcan	ENSG00000100842.12	EFS	1.91927	0.0560811	0.05495	0.219735	0.316247	452		Fusion	RP11-254F7.2	0.3692	bslmm	0.23	4.2e-14	0.626	0.531
50K	ENSG00000181031.15	RPH3AL	2.36209	0.303477	0.0181723	0.0612469	0.253335	5		S-PrediXcan	ENSG00000069943.9	PIGB	-1.80082	-0.07337	0.0717317	0.403103	4.73476e-08	59		EpiXcan	ENSG00000179674.3	ARL14	1.9161	0.075061	0.0553524	0.164555	0.556171	896		Fusion	LINC01963	0.4515	top1	0.4	2.6e-26	0.18	0.857
50K	ENSG00000188315.7	C3orf62	-2.36099	-0.364404	0.0182264	0.0431477	0.161364	5		S-PrediXcan	ENSG00000163017.13	ACTG2	-1.80036	-0.654834	0.0718045	0.0396763	0.0233348	2		EpiXcan	ENSG00000090861.15	AARS	-1.91547	-0.0624361	0.0554323	0.185959	0.888346	287		Fusion	LINC01238	0.6531	enet	0.54	1.1e-38	0.347	0.728
50K	ENSG00000186452.10	TMPRSS12	-2.35988	-0.0641052	0.0182807	0.163884	0.0178892	19		S-PrediXcan	ENSG00000146648.17	EGFR	-1.80014	-0.177814	0.0718378	0.160696	0.0343146	22		EpiXcan	ENSG00000150967.17	ABCB9	-1.91477	-0.0860884	0.0555216	0.0594285	0.727091	448		Fusion	RP11-378A13.1	0.4934	enet	0.46	3.4e-31	-0.446	0.655
50K	ENSG00000160712.12	IL6R	2.35968	-0.113551	0.0182905	0.0861305	0.100176	10		S-PrediXcan	ENSG00000115902.10	SLC1A4	1.79978	0.157251	0.071896	0.215969	0.148414	37		EpiXcan	ENSG00000167792.11	NDUFV1	-1.91386	-0.0437162	0.0556383	0.174225	2.304e-06	676		Fusion	RP11-16P6.1	0.3177	lasso	0.29	4.5e-18	0.769	0.442
50K	ENSG00000090932.10	DLL3	2.35851	0.1558	0.0183483	0.120162	0.0429164	17		S-PrediXcan	ENSG00000141452.9	C18orf8	1.79862	0.989918	0.0720786	0.0188299	0.168318	4		EpiXcan	ENSG00000179406.7	LINC00174	1.91336	0.0564502	0.0557018	0.0909017	0.229188	691		Fusion	RP11-575H3.1	0.0817	blup	0.076	1.8e-05	0.154	0.877
50K	ENSG00000198844.10	ARHGEF15	-2.35785	-0.154529	0.0183813	0.164025	0.000811559	15		S-PrediXcan	ENSG00000162078.11	ZG16B	-1.79743	-0.105345	0.0722666	0.207013	1.96887e-07	18		EpiXcan	ENSG00000180777.13	ANKRD30B	1.91235	0.057455	0.0558316	0.129972	0.804463	443		Fusion	RP11-95D17.1	0.4032	top1	0.16	3.3e-10	-1.53	0.125
50K	ENSG00000229700.1	RP1-130G2.1	-2.35546	-0.550328	0.0185	0.0102928	0.0601023	1		S-PrediXcan	ENSG00000166971.16	AKTIP	1.79739	0.0955504	0.0722742	0.398546	0.0045398	66		EpiXcan	ENSG00000245748.1	RP11-367J11.2	1.91034	0.0785385	0.0560897	0.0799736	0.00063888	486		Fusion	RP11-373D23.3	0.2892	enet	0.094	1.9e-06	-0.263	0.793
50K	ENSG00000227742.1	CALR4P	-2.35542	-0.140755	0.018502	0.0941579	0.0575468	10		S-PrediXcan	ENSG00000260711.2	RP11-747H7.3	1.79606	0.544095	0.0724857	0.0267502	0.612092	3		EpiXcan	ENSG00000235045.2	RPL7P8	1.90835	0.0623923	0.0563461	0.136299	0.54777	618		Fusion	RP11-171I2.2	0.1081	blup	0.027	0.0085	0.0546	0.956
50K	ENSG00000170231.15	FABP6	2.35484	0.123569	0.0185309	0.161355	0.000151808	13		S-PrediXcan	ENSG00000167476.10	JSRP1	-1.79535	-0.109508	0.0725983	0.176167	0.144455	31		EpiXcan	ENSG00000033011.11	ALG1	1.90799	0.0483892	0.0563922	0.160544	0.734112	383		Fusion	RP11-342K6.1	0.5437	top1	0.39	1.7e-25	1.48	0.138
50K	ENSG00000258708.1	SLC25A21-AS1	2.3548	0.166746	0.0185324	0.112074	0.00951625	10		S-PrediXcan	ENSG00000163479.13	SSR2	-1.79464	-0.498633	0.0727116	0.0397036	0.641419	6		EpiXcan	ENSG00000148291.9	SURF2	1.90273	0.230615	0.0570759	0.0320577	0.371655	528		Fusion	RP11-355B11.2	0.2417	enet	0.14	5.1e-09	1.55	0.122
50K	ENSG00000164465.18	DCBLD1	2.3516	0.0637959	0.0186926	0.169907	0.00752147	18		S-PrediXcan	ENSG00000162728.4	KCNJ9	-1.79463	-0.175195	0.0727123	0.149447	0.50143	26		EpiXcan	ENSG00000259347.6	RP11-798K3.2	-1.90099	-0.190746	0.0573033	0.0461322	0.98702	654		Fusion	GMCL1P2	0.1202	blup	0.033	0.0039	0.225	0.822
50K	ENSG00000170037.13	CNTROB	2.34894	0.351131	0.0188271	0.0615669	0.171163	7		S-PrediXcan	ENSG00000164938.13	TP53INP1	-1.79292	-0.257664	0.0729863	0.210839	0.0554956	39		EpiXcan	ENSG00000279641.1	CTD-2545G14.6	-1.89896	-0.191417	0.0575694	0.0589652	0.734991	676		Fusion	RP11-342K6.2	0.403	bslmm	0.23	4.1e-14	0.275	0.783
50K	ENSG00000144834.13	TAGLN3	-2.34892	-0.246039	0.0188279	0.106193	0.0441263	14		S-PrediXcan	ENSG00000274070.1	GATSL2	-1.79193	-0.05202	0.0731442	0.437635	1.16335e-10	45		EpiXcan	ENSG00000183971.6	NPW	1.89813	0.0729785	0.0576787	0.196529	0.0645252	545		Fusion	RP11-493E12.1	0.0877	top1	0.057	0.00021	-1.55	0.121
50K	ENSG00000272505.1	RP11-981G7.6	-2.34862	-0.14355	0.018843	0.0689797	0.00676014	5		S-PrediXcan	ENSG00000141968.7	VAV1	1.79142	0.125458	0.0732266	0.288681	0.00584544	42		EpiXcan	ENSG00000270522.1	RP11-168P13.1	1.89716	0.198992	0.0578068	0.0283161	0.718402	550		Fusion	RP11-439M11.1	0.2882	bslmm	0.11	1.4e-07	-0.258	0.796
50K	ENSG00000268941.2	LINC01711	-2.34803	-0.102062	0.0188728	0.103423	0.0434946	10		S-PrediXcan	ENSG00000115738.9	ID2	-1.79097	-0.0744941	0.0732987	0.462473	0.00651549	86		EpiXcan	ENSG00000234380.1	LINC01426	-1.89626	-0.437646	0.0579263	0.0130239	0.890372	552		Fusion	RP11-557L19.1	0.2573	bslmm	0.085	6.2e-06	-0.198	0.843
50K	ENSG00000141337.12	ARSG	-2.34735	-0.0732725	0.0189075	0.194913	2.63581e-05	20		S-PrediXcan	ENSG00000048140.17	TSPAN17	1.79035	0.0958669	0.0733984	0.249715	9.00662e-06	35		EpiXcan	ENSG00000105127.8	AKAP8	1.896	0.393858	0.05796	0.0236344	0.605454	800		Fusion	RP11-477N3.1	0.3164	bslmm	0.12	5.1e-08	0.00702	0.994
50K	ENSG00000132031.12	MATN3	-2.34665	-0.0734926	0.018943	0.242796	5.59474e-07	16		S-PrediXcan	ENSG00000151164.18	RAD9B	-1.78884	-0.178564	0.0736408	0.0723093	0.356829	17		EpiXcan	ENSG00000186470.13	BTN3A2	1.89478	0.0176091	0.058121	0.536808	4.531e-31	1182		Fusion	RP11-791G15.2	0.1937	lasso	0.042	0.0013	-1.58	0.114
50K	ENSG00000131100.12	ATP6V1E1	-2.34063	-0.509546	0.019251	0.0477522	0.00937626	2		S-PrediXcan	ENSG00000198125.12	MB	1.78849	0.832105	0.0736966	0.0124281	0.0632966	2		EpiXcan	ENSG00000225362.8	CT62	1.89337	0.0818904	0.0583085	0.112803	0.595097	750		Fusion	RP11-438L19.1	0.2972	enet	0.15	1.6e-09	1.09	0.275
50K	ENSG00000256542.2	RP13-895J2.3	2.33894	0.151619	0.0193387	0.0675561	0.0363747	6		S-PrediXcan	ENSG00000262096.2	PCDHB19P	-1.78753	-20.6809	0.0738513	0.0666115	0.336142	9		EpiXcan	ENSG00000158691.14	ZSCAN12	-1.89313	-0.0494634	0.0583401	0.154685	0.00370582	1327		Fusion	RP11-332H14.2	0.2425	blup	0.053	0.00032	-0.0475	0.962
50K	ENSG00000233916.1	ZDHHC20P1	-2.33837	-0.220001	0.0193678	0.0414555	0.563509	13		S-PrediXcan	ENSG00000104998.3	IL27RA	1.78723	0.0994586	0.0739004	0.36764	0.0462864	74		EpiXcan	ENSG00000284526.1	RP11-666A8.13	-1.89159	-0.128634	0.0585455	0.0752723	0.966502	614		Fusion	RP11-449G16.1	0.2583	blup	0.064	9e-05	-0.291	0.771
50K	ENSG00000164944.11	KIAA1429	2.33778	1.26888	0.0193986	0.0127019	0.572655	2		S-PrediXcan	ENSG00000241106.6	HLA-DOB	-1.78543	-0.0082612	0.0741913	0.520404	4.50194e-30	25		EpiXcan	ENSG00000134697.12	GNL2	1.89108	0.0765023	0.0586143	0.133541	0.442564	380		Fusion	C2orf15	0.0824	blup	0.0093	0.082	0.181	0.857
50K	ENSG00000272871.1	RP11-408A13.4	2.33607	0.0630651	0.0194877	0.205981	3.75989e-11	3		S-PrediXcan	ENSG00000132938.19	MTUS2	1.78539	0.613066	0.0741989	0.0218127	0.201564	3		EpiXcan	ENSG00000053900.10	ANAPC4	-1.88949	-0.0175272	0.0588256	0.688636	1.88831e-31	514		Fusion	RP11-109E12.1	0.3389	bslmm	0.25	1.5e-15	0.0544	0.957
50K	ENSG00000261351.2	CTD-3185P2.1	2.33106	0.472813	0.01975	0.0164703	0.618422	1		S-PrediXcan	ENSG00000260763.1	RP11-445O3.3	-1.78475	-0.0883703	0.074302	0.219674	0.308382	51		EpiXcan	ENSG00000276931.1	RP11-161M6.6	1.88883	0.0440017	0.0589153	0.395009	0.597381	597		Fusion	RP11-301O19.1	0.312	top1	0.3	1.3e-18	-2.65	0.00798
50K	ENSG00000175061.17	LRRC75A-AS1	2.32823	0.252182	0.0199	0.0626691	0.0210103	7		S-PrediXcan	ENSG00000274602.4	PI4KAP1	1.7847	0.0319191	0.0743108	0.716948	1.89134e-42	39		EpiXcan	ENSG00000149451.17	ADAM33	1.88811	0.235134	0.0590108	0.0253308	0.531612	538		Fusion	RP11-434P11.2	0.1072	top1	0.088	4.4e-06	2.17	0.0299
50K	ENSG00000260144.1	RP11-361M10.3	-2.32645	-0.138422	0.0199947	0.0470537	0.660696	3		S-PrediXcan	ENSG00000129451.11	KLK10	-1.78428	-0.151044	0.0743778	0.149382	0.0839596	18		EpiXcan	ENSG00000124193.14	SRSF6	-1.88697	-0.0550596	0.0591647	0.228376	0.240878	677		Fusion	RP11-493E12.2	0.1392	lasso	0.1	6.8e-07	-0.928	0.353
50K	ENSG00000170502.12	NUDT9	2.32392	0.116867	0.0201298	0.210544	5.81051e-05	22		S-PrediXcan	ENSG00000185495.10	RP11-504P24.3	-1.78373	-0.120201	0.0744672	0.128007	0.000176805	19		EpiXcan	ENSG00000152291.13	TGOLN2	-1.88541	-0.0666728	0.0593743	0.100371	0.000295893	458		Fusion	RP11-527J8.1	0.1433	top1	0.052	0.00038	-0.653	0.514
50K	ENSG00000160877.5	NACC1	2.32391	0.522629	0.0201305	0.0599069	0.27457	6		S-PrediXcan	ENSG00000053108.16	FSTL4	-1.78336	-0.0975357	0.0745271	0.170709	1.06863e-07	16		EpiXcan	ENSG00000269646.1	CTD-2331H12.7	-1.88216	-0.10359	0.0598144	0.0938431	0.00125161	1223		Fusion	RP11-686O6.2	0.1654	lasso	0.16	7.5e-10	0.218	0.827
50K	ENSG00000234884.1	CTA-407F11.8	2.32218	0.187675	0.0202231	0.054397	0.255083	3		S-PrediXcan	ENSG00000124713.5	GNMT	-1.78309	-0.415412	0.0745715	0.0632718	0.0436592	5		EpiXcan	ENSG00000173548.8	SNX33	1.88193	0.0487872	0.0598452	0.350359	0.0820058	572		Fusion	AL133243.1	0.2482	enet	0.12	7.2e-08	-0.552	0.581
50K	ENSG00000271916.1	RP11-884K10.6	-2.32214	-0.389799	0.0202254	0.0196761	0.356647	2		S-PrediXcan	ENSG00000259392.2	RP11-758N13.3	1.78053	0.14884	0.0749898	0.0997502	0.787544	11		EpiXcan	ENSG00000145494.11	NDUFS6	-1.88094	-0.192036	0.0599804	0.0439527	0.937922	685		Fusion	IGKV1D-13	0.3538	enet	0.32	3.5e-20	-0.115	0.908
50K	ENSG00000065665.20	SEC61A2	2.32084	0.107325	0.0202953	0.177791	2.36318e-05	10		S-PrediXcan	ENSG00000101444.12	AHCY	1.78039	0.339242	0.0750118	0.0741183	0.15643	9		EpiXcan	ENSG00000260284.1	TPSP2	1.87969	0.0770153	0.0601503	0.19157	0.582339	610		Fusion	SRD5A2	0.1515	blup	0.059	0.00015	0.233	0.816
50K	ENSG00000142208.15	AKT1	2.31997	0.184777	0.0203424	0.102279	9.71974e-06	2		S-PrediXcan	ENSG00000178105.9	DDX10	1.77976	0.763962	0.0751146	0.0204991	0.674456	4		EpiXcan	ENSG00000214578.5	HMGN2P15	-1.87942	-0.0983602	0.0601877	0.0777859	0.966459	344		Fusion	RP11-536C12.1	0.5479	lasso	0.36	5.1e-23	0.681	0.496
50K	ENSG00000135378.3	PRRG4	2.31955	0.156236	0.020365	0.101761	0.0478326	13		S-PrediXcan	ENSG00000226155.1	AC124944.3	-1.7775	-0.0576228	0.0754858	0.629321	0.00225133	104		EpiXcan	ENSG00000226194.5	RP1-137D17.1	-1.8787	-0.0462205	0.0602861	0.183918	0.227682	695		Fusion	RP11-395L14.18	0.3226	lasso	0.28	1.9e-17	0.655	0.512
50K	ENSG00000137269.14	LRRC1	2.3172	0.0997665	0.020493	0.148592	0.00956321	15		S-PrediXcan	ENSG00000214331.8	RP11-252A24.2	-1.77716	-0.0473575	0.0755425	0.371463	0.000174965	56		EpiXcan	ENSG00000260517.2	RP11-426C22.5	1.87828	0.106603	0.0603428	0.0644966	0.587311	256		Fusion	RP11-317J9.1	0.2412	lasso	0.14	3e-09	0.462	0.644
50K	ENSG00000128310.2	GALR3	2.31552	0.147434	0.0205845	0.0604576	0.311138	4		S-PrediXcan	ENSG00000204314.10	PRRT1	-1.77671	-0.196277	0.0756163	0.159892	0.0251956	29		EpiXcan	ENSG00000204186.7	ZDBF2	1.87808	0.144234	0.0603703	0.0310127	0.945306	474		Fusion	AC093642.1	0.2357	bslmm	0.03	0.0057	1.27	0.203
50K	ENSG00000171962.17	DRC3	2.31416	0.087216	0.0206592	0.248607	1.50242e-11	6		S-PrediXcan	ENSG00000273340.1	MICE	-1.77337	-0.0265117	0.0761681	0.497392	2.37645e-24	71		EpiXcan	ENSG00000204581.2	ACOXL-AS1	-1.87741	-0.113278	0.060462	0.112932	0.118548	390		Fusion	AC053503.12	0.2648	enet	0.17	1.2e-10	0.626	0.531
50K	ENSG00000065613.13	SLK	2.3135	0.490624	0.0206953	0.0434807	0.636008	3		S-PrediXcan	ENSG00000145808.9	ADAMTS19	1.77333	0.302061	0.0761736	0.256801	0.00245798	42		EpiXcan	ENSG00000115942.8	ORC2	1.87677	0.0815303	0.0605501	0.0912879	0.93463	456		Fusion	RP11-337N6.3	0.1296	lasso	0.08	1.2e-05	0.0205	0.984
50K	ENSG00000182912.6	TSPEAR-AS2	2.31323	0.173955	0.0207101	0.0635758	0.0347139	3		S-PrediXcan	ENSG00000072364.12	AFF4	1.77315	0.241391	0.0762031	0.202087	0.00149908	28		EpiXcan	ENSG00000165502.6	RPL36AL	-1.87583	-0.0185926	0.0606785	0.611705	7.08446e-32	635		Fusion	RP11-418H16.1	0.308	bslmm	0.044	0.00095	0.147	0.883
50K	ENSG00000135698.9	MPHOSPH6	-2.31256	-0.0793105	0.0207471	0.165784	7.96335e-09	5		S-PrediXcan	ENSG00000148516.21	ZEB1	-1.77253	-0.550517	0.0763066	0.0498204	0.227099	5		EpiXcan	ENSG00000272973.1	KB-1125A3.11	-1.87518	-0.356642	0.0607676	0.0250186	0.885348	567		Fusion	RP11-460M2.1	0.3641	top1	0.27	4.2e-17	2.47	0.0135
50K	ENSG00000007312.12	CD79B	2.31211	0.110503	0.0207714	0.112727	0.0608845	12		S-PrediXcan	ENSG00000075539.13	FRYL	1.77186	0.883575	0.0764175	0.146356	0.175743	22		EpiXcan	ENSG00000221829.9	FANCG	-1.87387	-0.0360477	0.0609477	0.261176	4.33129e-06	595		Fusion	RP11-557N21.1	0.1607	blup	0.025	0.01	-0.252	0.801
50K	ENSG00000066027.11	PPP2R5A	-2.31155	-0.294491	0.0208024	0.043841	0.0644184	2		S-PrediXcan	ENSG00000126247.10	CAPNS1	-1.77018	-0.0738853	0.0766976	0.450913	0.0043945	86		EpiXcan	ENSG00000270948.1	MTDHP1	-1.87384	-0.11703	0.0609528	0.0541311	0.0138009	710		Fusion	RP11-562I5.1	0.528	lasso	0.44	8.9e-30	-0.596	0.551
50K	ENSG00000125656.8	CLPP	-2.31137	-0.267289	0.0208124	0.168685	0.000942718	17		S-PrediXcan	ENSG00000106976.20	DNM1	-1.76956	-0.227186	0.0768003	0.121758	0.0014013	12		EpiXcan	ENSG00000226067.6	LINC00623	1.87257	0.0613762	0.0611274	0.319116	1.4948e-13	39		Fusion	RP11-284E5.1	0.162	blup	0.07	4.2e-05	0.295	0.768
50K	ENSG00000233098.8	CCDC144NL-AS1	2.31136	0.306238	0.0208128	0.0309312	0.927301	5		S-PrediXcan	ENSG00000196236.12	XPNPEP3	1.76828	0.102948	0.077014	0.109134	8.19039e-05	9		EpiXcan	ENSG00000256278.1	RP11-182J1.5	1.8714	0.213229	0.06129	0.0208186	0.109377	663		Fusion	RP11-755H23.1	0.794	enet	0.57	8.5e-42	-0.11	0.913
50K	ENSG00000057608.16	GDI2	2.31136	0.0730051	0.0208129	0.336035	1.28318e-12	28		S-PrediXcan	ENSG00000149646.12	CNBD2	-1.76791	-0.0470646	0.0770766	0.394956	2.57834e-05	59		EpiXcan	ENSG00000133740.10	E2F5	1.8702	0.108045	0.0614562	0.0679695	0.532075	501		Fusion	RBM6	0.4242	lasso	0.43	4.5e-29	0.77877	0.436
50K	ENSG00000152580.8	IGSF10	-2.31097	-0.182805	0.0208344	0.0365448	0.12336	3		S-PrediXcan	ENSG00000123965.13	PMS2P5	1.76612	0.0353965	0.0773764	0.703721	4.81929e-39	58		EpiXcan	ENSG00000132386.10	SERPINF1	1.87004	0.132644	0.0614782	0.0536664	0.0662631	652		Fusion	ASTE1	0.1536	bslmm	0.021	0.018	-0.03439	0.973
50K	ENSG00000090661.11	CERS4	-2.30998	-0.147769	0.0208893	0.232115	1.55618e-06	15		S-PrediXcan	ENSG00000235449.2	RP11-480I12.2	-1.76596	-0.0628839	0.0774024	0.202987	0.0383847	36		EpiXcan	ENSG00000260160.1	CTC-471J1.2	1.86988	0.13162	0.0615005	0.0509748	0.0199536	1025		Fusion	LSG1	0.7012	top1	0.56	6.3e-41	-0.444	0.657
50K	ENSG00000211697.4	TRGV5	2.30986	0.0263703	0.0208961	0.261462	3.39614e-05	34		S-PrediXcan	ENSG00000114450.9	GNB4	1.76566	0.220786	0.0774525	0.187288	0.000147317	25		EpiXcan	ENSG00000100429.17	HDAC10	1.86946	0.024174	0.061559	0.447874	4.18261e-21	496		Fusion	DCUN1D1	0.2246	blup	0.032	0.0045	-0.38537	0.7
50K	ENSG00000233609.3	RPL10P19	-2.30928	-0.065159	0.0209282	0.190344	1.14698e-08	6		S-PrediXcan	ENSG00000160201.11	U2AF1	-1.76562	-0.192621	0.077459	0.0445654	0.10305	2		EpiXcan	ENSG00000171953.15	ATPAF2	1.86891	0.050913	0.0616347	0.125593	0.000434335	421		Fusion	MCF2L2	0.122	lasso	0.031	0.0053	0.64061	0.522
50K	ENSG00000174562.13	KLK15	2.30865	0.584089	0.0209632	0.0212104	0.605551	2		S-PrediXcan	ENSG00000131495.8	NDUFA2	1.76559	0.641649	0.0774653	0.0354486	0.463019	5		EpiXcan	ENSG00000240522.1	RPL7AP10	-1.86872	-0.0505609	0.0616615	0.168453	0.0498061	861		Fusion	ITIH4	0.2136	lasso	0.18	2.8e-11	-0.31853	0.75
50K	ENSG00000169136.10	ATF5	2.30843	0.139168	0.020975	0.197802	1.53687e-05	14		S-PrediXcan	ENSG00000175376.8	EIF1AD	-1.7655	-0.38055	0.0774802	0.0324626	0.545745	6		EpiXcan	ENSG00000089775.11	ZBTB25	1.86834	0.0472778	0.0617142	0.270405	0.0053321	740		Fusion	IL17RB	0.1507	blup	0.038	0.0021	-0.06583	0.948
50K	ENSG00000086967.9	MYBPC2	-2.30791	-0.265978	0.0210044	0.0262007	0.12134	3		S-PrediXcan	ENSG00000092421.16	SEMA6A	1.76545	0.15606	0.0774879	0.106447	0.0417489	18		EpiXcan	ENSG00000228638.1	FCF1P2	1.86751	0.0420418	0.0618299	0.147746	4.25881e-05	217		Fusion	ATP11B	0.1539	bslmm	0.11	4.3e-07	0.7039	0.481
50K	ENSG00000197977.3	ELOVL2	-2.3079	-0.0768834	0.0210048	0.222223	3.18271e-09	11		S-PrediXcan	ENSG00000170365.9	SMAD1	1.76535	0.980112	0.0775052	0.0137432	0.276802	2		EpiXcan	ENSG00000267152.1	CTD-2528L19.6	-1.86745	-0.0671583	0.0618389	0.0926384	0.411697	548		Fusion	TNK2	0.1833	lasso	0.045	0.00085	-0.00386	0.997
50K	ENSG00000271383.6	NBPF19	2.30788	0.130274	0.0210058	0.0875496	0.211298	14		S-PrediXcan	ENSG00000179409.10	GEMIN4	-1.76468	-0.19912	0.0776178	0.0588488	0.177232	7		EpiXcan	ENSG00000237276.8	ANO7L1	1.86708	0.0607112	0.0618906	0.105754	0.0216814	395		Fusion	ST3GAL6	0.1423	bslmm	0.045	0.00089	0.09045	0.928
50K	ENSG00000077312.8	SNRPA	-2.30775	-0.214001	0.0210128	0.0788658	0.0967574	10		S-PrediXcan	ENSG00000175029.16	CTBP2	-1.76407	-0.0373347	0.07772	0.446912	4.52309e-10	69		EpiXcan	ENSG00000118217.5	ATF6	-1.86641	-0.116403	0.0619839	0.101784	0.97863	1090		Fusion	IP6K2	0.1688	enet	0.034	0.0034	0.1997	0.842
50K	ENSG00000177239.14	MAN1B1	2.30683	0.326189	0.0210642	0.0757773	0.0996992	5		S-PrediXcan	ENSG00000223374.1	AC005104.3	1.76365	0.129148	0.0777901	0.109644	0.00239778	11		EpiXcan	ENSG00000130193.7	THEM6	1.86629	0.0626843	0.0620004	0.101508	0.222172	539		Fusion	ZXDC	0.294	enet	0.27	7.2e-17	0.05723	0.954
50K	ENSG00000181126.13	HLA-V	-2.3051	-0.0217431	0.021161	0.428784	4.38819e-23	25		S-PrediXcan	ENSG00000197265.8	GTF2E2	-1.76242	-0.0639351	0.0779989	0.47448	0.000695489	82		EpiXcan	ENSG00000172156.3	CCL11	1.86567	0.0917158	0.0620873	0.249508	0.583555	670		Fusion	TRNT1	0.2725	lasso	0.078	1.5e-05	0.27273	0.785
50K	ENSG00000116171.17	SCP2	2.29771	0.446392	0.0215783	0.0375745	0.934912	4		S-PrediXcan	ENSG00000099338.22	CATSPERG	1.76196	0.0852794	0.0780766	0.203762	6.05711e-05	38		EpiXcan	ENSG00000248098.11	BCKDHA	-1.8656	-0.0753463	0.0620975	0.0843938	0.000452121	298		Fusion	MKRN2	0.2219	blup	0.054	0.0003	0.10623	0.915
50K	ENSG00000131351.14	HAUS8	2.29711	0.0977123	0.0216125	0.163408	0.00604276	19		S-PrediXcan	ENSG00000256427.1	RP11-118B22.4	1.76151	0.178958	0.0781519	0.0786093	0.633442	23		EpiXcan	ENSG00000187091.13	PLCD1	1.8649	0.181498	0.0621949	0.0433285	0.984746	514		Fusion	CPOX	0.2671	lasso	0.061	0.00013	-1.23917	0.215
50K	ENSG00000232860.7	SMG7-AS1	2.29543	0.114366	0.0217083	0.0866977	0.241565	7		S-PrediXcan	ENSG00000204632.11	HLA-G	-1.76118	-0.0288241	0.0782079	0.351681	1.86262e-08	92		EpiXcan	ENSG00000180828.2	BHLHE22	1.86399	0.0925972	0.0623232	0.0739354	0.105877	494		Fusion	CHMP2B	0.1246	top1	0.057	0.0002	-5.841	5.19e-09
50K	ENSG00000256262.1	USP30-AS1	2.29505	0.291719	0.02173	0.0211182	0.865885	1		S-PrediXcan	ENSG00000214280.3	RP11-553K23.2	1.76087	0.184647	0.0782602	0.0644627	0.762397	14		EpiXcan	ENSG00000015413.9	DPEP1	-1.86398	-0.0950713	0.062324	0.0972999	0.650512	394		Fusion	TMEM40	0.2389	top1	0.07	3.9e-05	1.689	0.0912
50K	ENSG00000168067.11	MAP4K2	2.29322	0.71937	0.0218354	0.0229847	0.324777	2		S-PrediXcan	ENSG00000224020.1	MIR181A2HG	1.75975	0.132748	0.0784509	0.114484	0.000457353	5		EpiXcan	ENSG00000249264.1	EEF1A1P9	1.8621	0.234591	0.062589	0.014909	0.247925	330		Fusion	LRRFIP2	0.1028	blup	0.032	0.0042	0.06851	0.945
50K	ENSG00000133639.4	BTG1	2.29243	0.250817	0.021881	0.0540007	0.452359	7		S-PrediXcan	ENSG00000053702.14	NRIP2	1.75692	0.324261	0.0789311	0.0903268	0.178173	10		EpiXcan	ENSG00000226864.2	ATE1-AS1	-1.85968	-0.0182012	0.0629308	0.51941	3.94772e-31	686		Fusion	EHHADH	0.2916	top1	0.13	1.8e-08	-1.487	0.137
50K	ENSG00000241549.8	GUSBP2	2.28584	0.0322704	0.0222634	0.558316	4.22632e-36	9		S-PrediXcan	ENSG00000257504.1	RP11-536C10.7	-1.75647	-2.23066	0.0790076	0.0141046	0.528977	3		EpiXcan	ENSG00000236829.9	Z97634.3	1.85899	0.0404457	0.0630284	0.335159	8.78417e-05	418		Fusion	NPHP3	0.8039	lasso	0.59	1.1e-44	-0.09795	0.922
50K	ENSG00000229836.1	XXbac-BPG248L24.10	2.28299	0.066392	0.0224308	0.257305	4.62101e-05	43		S-PrediXcan	ENSG00000215644.9	GCGR	1.75629	0.046744	0.0790393	0.511124	0.000922129	81		EpiXcan	ENSG00000131669.9	NINJ1	1.8586	0.057322	0.0630841	0.226599	0.598686	632		Fusion	NIT2	0.1706	top1	0.14	3.3e-09	0.806	0.42
50K	ENSG00000243678.11	NME2	2.28046	0.0560914	0.0225801	0.460818	1.23734e-26	9		S-PrediXcan	ENSG00000067601.7	PMS2P4	1.75506	0.0581417	0.0792495	0.349036	0.0006718	100		EpiXcan	ENSG00000165271.16	NOL6	1.85738	0.0668206	0.0632565	0.118686	0.0231658	799		Fusion	PCCB	0.1235	lasso	0.093	2.4e-06	1.58032	0.114
50K	ENSG00000104969.9	SGTA	2.27986	0.656106	0.0226159	0.035784	0.404345	2		S-PrediXcan	ENSG00000234936.1	AC010883.5	1.7548	0.24121	0.0792938	0.0806807	0.0414817	21		EpiXcan	ENSG00000267707.2	RP11-95O2.5	-1.85633	-0.0266748	0.0634068	0.326329	2.33063e-11	297		Fusion	RNF7	0.2289	top1	0.088	4.3e-06	-0.265	0.791
50K	ENSG00000156273.15	BACH1	2.27934	0.651521	0.0226468	0.0284906	0.629027	6		S-PrediXcan	ENSG00000228702.1	RP11-671E7.1	1.75268	0.151107	0.0796565	0.0558976	0.0452608	10		EpiXcan	ENSG00000260793.2	RP5-882C2.2	-1.85488	-0.0773988	0.0636127	0.108763	0.323847	375		Fusion	PRKAR2A	0.08	top1	0.048	0.00061	1.206	0.228
50K	ENSG00000266521.1	RP11-650P15.1	2.27769	0.107576	0.0227451	0.0999455	0.00137922	7		S-PrediXcan	ENSG00000108654.13	DDX5	-1.75048	-0.529285	0.0800354	0.0272186	0.438131	2		EpiXcan	ENSG00000235602.5	POU5F1P3	-1.85486	-0.109176	0.0636162	0.0891846	0.0013265	710		Fusion	USP4	0.0981	bslmm	0.018	0.026	-0.47561	0.634
50K	ENSG00000135040.15	NAA35	-2.27702	-0.279563	0.0227853	0.0524752	0.279349	7		S-PrediXcan	ENSG00000232821.1	AC003986.6	1.75041	0.154074	0.0800481	0.0886503	0.413846	12		EpiXcan	ENSG00000007129.17	CEACAM21	1.85397	0.0991539	0.0637438	0.103363	0.0318927	262		Fusion	GNB4	0.1985	lasso	0.041	0.0014	2.71717	0.00658
50K	ENSG00000224858.5	RPL29P11	2.27531	0.292534	0.0228872	0.0457791	0.365791	5		S-PrediXcan	ENSG00000107186.16	MPDZ	1.74938	0.253957	0.0802255	0.254901	0.000128503	37		EpiXcan	ENSG00000115750.16	TAF1B	-1.85354	-0.0335551	0.0638045	0.27344	1.6269e-14	641		Fusion	IQCG	0.3256	lasso	0.18	2.6e-11	-0.807	0.42
50K	ENSG00000240991.3	RPL23AP67	2.27518	0.476724	0.022895	0.0318282	0.713617	4		S-PrediXcan	ENSG00000110880.10	CORO1C	-1.74902	-0.745746	0.0802881	0.0534575	0.59335	5		EpiXcan	ENSG00000100625.8	SIX4	-1.85349	-0.126751	0.0638124	0.0663393	0.802671	682		Fusion	UMPS	0.1863	bslmm	0.062	0.00011	-0.16594	0.868
50K	ENSG00000169217.8	CD2BP2	-2.2731	-0.131937	0.0230204	0.24616	5.05569e-07	22		S-PrediXcan	ENSG00000114770.16	ABCC5	-1.74875	-0.934192	0.0803334	0.0159584	0.894025	3		EpiXcan	ENSG00000235559.1	NOP56P1	1.85284	0.112679	0.0639051	0.0677197	0.495359	1408		Fusion	SLC41A3	0.5005	bslmm	0.43	4e-29	-0.28225	0.778
50K	ENSG00000108578.14	BLMH	-2.27224	-0.239713	0.0230723	0.0864163	0.0183594	10		S-PrediXcan	ENSG00000132329.10	RAMP1	1.74852	0.6219	0.0803749	0.0723519	0.419027	15		EpiXcan	ENSG00000224566.2	FAM96AP2	-1.85174	-0.251712	0.0640638	0.0296076	0.881027	699		Fusion	ROPN1B	0.2643	enet	0.19	1.2e-11	0.23666	0.813
50K	ENSG00000180370.10	PAK2	2.2703	0.294307	0.0231896	0.129316	0.110337	14		S-PrediXcan	ENSG00000066084.12	DIP2B	-1.74838	-0.613565	0.0803976	0.0125132	0.395722	3		EpiXcan	ENSG00000066117.14	SMARCD1	-1.8514	-0.107723	0.0641126	0.258242	0.547664	506		Fusion	COMMD2	0.2082	top1	0.13	2.4e-08	2.021	0.0433
50K	ENSG00000175730.8	BAK1P1	-2.27016	-0.216328	0.0231979	0.0391381	0.305671	4		S-PrediXcan	ENSG00000258056.2	RP11-644F5.11	-1.74614	-0.506677	0.080786	0.753354	6.26631e-05	176		EpiXcan	ENSG00000276742.1	RP11-500G22.4	-1.85123	-0.0206999	0.0641368	0.476621	2.47826e-29	666		Fusion	PEX5L	0.2811	bslmm	0.038	0.002	0.17461	0.861
50K	ENSG00000149657.19	LSM14B	-2.27006	-0.562705	0.0232039	0.0204277	0.844671	2		S-PrediXcan	ENSG00000198732.10	SMOC1	1.7447	0.128922	0.0810369	0.166534	0.29439	33		EpiXcan	ENSG00000146425.10	DYNLT1	-1.84997	-0.125634	0.0643185	0.0473521	0.841325	423		Fusion	KLHL24	0.1566	bslmm	0.039	0.0019	0.49925	0.618
50K	ENSG00000016391.10	CHDH	2.26996	0.993253	0.02321	0.0144252	0.190225	1		S-PrediXcan	ENSG00000113758.13	DBN1	1.74421	0.156598	0.0811233	0.157156	0.28095	22		EpiXcan	ENSG00000257322.5	RP11-511B23.2	-1.84977	-0.0746418	0.0643471	0.100201	6.66623e-05	539		Fusion	NEK4	0.0889	bslmm	0.03	0.0054	-0.14381	0.886
50K	ENSG00000157870.14	FAM213B	2.26777	0.115255	0.023343	0.273853	5.70661e-05	29		S-PrediXcan	ENSG00000068781.21	STON1-GTF2A1L	1.74345	0.0203909	0.0812543	0.643752	5.54501e-46	39		EpiXcan	ENSG00000138621.11	PPCDC	1.84894	0.0373045	0.0644662	0.155716	7.21966e-08	468		Fusion	A4GNT	0.3503	lasso	0.29	3.5e-18	-0.40975	0.682
50K	ENSG00000215196.4	AC091878.1	-2.26356	-0.377839	0.0236011	0.056888	0.287054	5		S-PrediXcan	ENSG00000212978.6	AC016747.3	1.74207	0.129498	0.0814969	0.109648	0.00404489	20		EpiXcan	ENSG00000175029.16	CTBP2	-1.84643	-0.035461	0.0648305	0.229043	6.31632e-05	662		Fusion	RARRES1	0.1453	lasso	0.045	0.00086	-1.04907	0.294
50K	ENSG00000272172.1	RP13-582O9.7	2.26325	0.181746	0.02362	0.0665532	0.141394	7		S-PrediXcan	ENSG00000102974.14	CTCF	1.74067	0.345878	0.0817413	0.0365845	0.662286	27		EpiXcan	ENSG00000236268.5	LINC01361	-1.84579	-0.0435506	0.0649227	0.200329	1.88588e-07	534		Fusion	MFSD1	0.1464	blup	0.06	0.00014	0.04576	0.963
50K	ENSG00000271396.1	RP11-697E2.9	-2.2631	-0.182657	0.0236295	0.0479414	0.25793	4		S-PrediXcan	ENSG00000265148.5	TSPOAP1-AS1	1.74009	0.164322	0.0818428	0.0548614	0.462375	6		EpiXcan	ENSG00000267078.1	RP11-666A8.9	-1.84564	-0.0838817	0.0649449	0.103427	0.0445361	613		Fusion	PIGZ	0.4284	lasso	0.39	1.7e-25	0.21497	0.83
50K	ENSG00000116157.5	GPX7	2.26295	0.0645465	0.023639	0.218938	0.000234225	18		S-PrediXcan	ENSG00000203772.7	SPRN	-1.73897	-0.14876	0.0820406	0.267504	0.124766	46		EpiXcan	ENSG00000196505.10	GDAP2	-1.84555	-0.0757153	0.0649571	0.226967	0.250796	738		Fusion	SEC22A	0.1864	blup	0.053	0.00034	-0.12994	0.897
50K	ENSG00000276058.1	STMN1P1	-2.25968	-0.199261	0.0238412	0.0471972	0.350432	4		S-PrediXcan	ENSG00000105325.13	FZR1	1.7389	0.133737	0.0820526	0.188435	0.000549629	24		EpiXcan	ENSG00000197921.5	HES5	-1.84146	-0.0732665	0.0655543	0.180022	0.0910668	443		Fusion	CSTA	0.2555	blup	0.07	4.1e-05	-0.14851	0.882
50K	ENSG00000141380.13	SS18	-2.25967	-0.177692	0.0238418	0.0949167	0.107447	8		S-PrediXcan	ENSG00000137700.17	SLC37A4	-1.7387	-0.250986	0.0820881	0.170841	0.044791	21		EpiXcan	ENSG00000248698.5	LINC01085	1.84132	0.204631	0.0655743	0.0360739	0.00233445	432		Fusion	EMC3	0.3838	bslmm	0.066	6.9e-05	0.10057	0.92
50K	ENSG00000272844.1	RP11-484K9.4	2.2584	0.0679176	0.0239205	0.194755	0.00517626	17		S-PrediXcan	ENSG00000187239.16	FNBP1	1.73852	0.154336	0.0821201	0.346096	0.00338526	57		EpiXcan	ENSG00000109205.16	ODAM	1.84104	0.223067	0.0656156	0.0292779	0.442491	642		Fusion	ATP13A4	0.2743	lasso	0.17	2e-10	-1.4176	0.156
50K	ENSG00000132740.8	IGHMBP2	-2.25831	-0.0302855	0.0239266	0.5187	6.62149e-36	6		S-PrediXcan	ENSG00000122694.15	GLIPR2	1.73684	0.0525787	0.0824161	0.354595	0.00038054	63		EpiXcan	ENSG00000250526.1	CCT6P2	1.84053	0.0471007	0.065691	0.282291	0.345527	791		Fusion	ANAPC13	0.4883	top1	0.51	3e-36	0.734	0.463
50K	ENSG00000278601.1	RP11-348N5.9	2.2559	0.12631	0.0240766	0.102732	0.298162	14		S-PrediXcan	ENSG00000111981.4	ULBP1	-1.73656	-0.0726637	0.0824644	0.297286	1.63435e-08	47		EpiXcan	ENSG00000112110.9	MRPL18	-1.83756	-0.023737	0.066127	0.330542	8.97631e-06	432		Fusion	C3orf20	0.398	bslmm	0.13	1.3e-08	0.11229	0.911
50K	ENSG00000204252.13	HLA-DOA	2.25516	0.276773	0.0241235	0.0639177	0.167042	17		S-PrediXcan	ENSG00000136877.14	FPGS	-1.73518	-0.242962	0.0827097	0.128162	0.538575	22		EpiXcan	ENSG00000276259.1	RP11-481J2.4	1.83727	0.065233	0.0661706	0.160841	0.0842547	456		Fusion	HMGB1P5	0.3216	lasso	0.067	5.7e-05	2.01121	0.0443
50K	ENSG00000275056.1	RP11-127I20.8	-2.25514	-0.179313	0.0241247	0.0709168	0.167323	8		S-PrediXcan	ENSG00000273691.1	RP11-617F23.2	1.73404	0.0845392	0.0829105	0.295309	1.56078e-06	37		EpiXcan	ENSG00000115008.5	IL1A	-1.83682	-0.0999831	0.0662367	0.116599	0.980491	556		Fusion	FLNB	0.1369	enet	0.063	0.0001	-0.59604	0.551
50K	ENSG00000105497.7	ZNF175	-2.25394	-0.150748	0.0242	0.101873	4.7922e-06	1		S-PrediXcan	ENSG00000077348.8	EXOSC5	1.73371	0.180068	0.0829701	0.109886	0.0145766	15		EpiXcan	ENSG00000138161.13	CUZD1	-1.83592	-0.154682	0.06637	0.0368919	0.127653	646		Fusion	RTP4	0.4448	bslmm	0.15	1.1e-09	0.0862	0.931
50K	ENSG00000140955.10	ADAD2	-2.25347	-0.173657	0.0242295	0.0979097	0.111117	13		S-PrediXcan	ENSG00000111879.18	FAM184A	-1.7332	-0.303656	0.0830596	0.0389119	0.787573	5		EpiXcan	ENSG00000166710.17	B2M	-1.83513	-0.106621	0.0664871	0.056543	0.0345917	621		Fusion	ACTL6A	0.1628	bslmm	0.017	0.029	-0.00972	0.992
50K	ENSG00000075711.20	DLG1	2.25321	0.258803	0.0242459	0.088442	0.055838	8		S-PrediXcan	ENSG00000276550.4	HERC2P2	1.73301	0.457915	0.0830942	0.0654509	0.0392747	16		EpiXcan	ENSG00000078328.19	RBFOX1	1.8351	0.0572204	0.0664909	0.1918	0.696653	756		Fusion	SLC35A5	0.1464	top1	0.11	3.3e-07	0.149	0.882
50K	ENSG00000143156.13	NME7	-2.25045	-0.0924188	0.0244202	0.275897	3.48094e-07	20		S-PrediXcan	ENSG00000146904.8	EPHA1	-1.73157	-0.328149	0.0833496	0.0634694	0.0578836	5		EpiXcan	ENSG00000105656.12	ELL	1.83508	0.114757	0.0664939	0.145834	0.188962	403		Fusion	SENP7	0.143	blup	0.093	2.2e-06	0.11917	0.905
50K	ENSG00000183336.8	BOLA2	2.24982	0.0779719	0.0244605	0.172405	5.85143e-07	8		S-PrediXcan	ENSG00000279792.1	RP11-893F2.18	-1.73103	-0.0903423	0.0834458	0.193095	0.11854	30		EpiXcan	ENSG00000198670.11	LPA	-1.83405	-0.135679	0.0666459	0.141892	0.000264533	576		Fusion	PARP9	0.1937	bslmm	0.051	0.00043	0.09825	0.922
50K	ENSG00000178445.9	GLDC	-2.24957	-0.027443	0.0244763	0.355007	1.29547e-13	27		S-PrediXcan	ENSG00000233117.2	LINC00702	-1.73032	-0.212399	0.0835729	0.0735007	0.0114936	8		EpiXcan	ENSG00000132522.15	GPS2	1.83382	0.28353	0.06668	0.0261981	0.223194	675		Fusion	SUMF1	0.3845	top1	0.27	1.2e-16	1.121	0.262
50K	ENSG00000144815.15	NXPE3	2.24899	0.222833	0.0245128	0.0864629	0.141951	8		S-PrediXcan	ENSG00000235045.2	RPL7P8	1.73026	0.0533268	0.0835847	0.206533	0.00103257	34		EpiXcan	ENSG00000265478.2	CTD-2145A24.5	-1.83361	-0.128968	0.0667121	0.0776818	0.146798	360		Fusion	TAMM41	0.7483	top1	0.64	4e-50	-0.771	0.441
50K	ENSG00000205078.5	SYCE1L	-2.24889	-0.0466185	0.0245197	0.315348	3.22892e-19	3		S-PrediXcan	ENSG00000204381.11	LAYN	-1.72894	-0.191125	0.0838192	0.0603787	0.0268486	9		EpiXcan	ENSG00000147606.8	SLC26A7	1.8333	0.0693314	0.0667583	0.145629	0.48874	346		Fusion	CTDSPL	0.228	bslmm	0.025	0.01	0.47567	0.634
50K	ENSG00000134873.9	CLDN10	2.24885	0.0757469	0.0245218	0.123014	0.0157575	11		S-PrediXcan	ENSG00000121440.14	PDZRN3	-1.72849	-0.215048	0.0839	0.142915	0.0661741	29		EpiXcan	ENSG00000125868.15	DSTN	-1.83261	-0.100902	0.0668603	0.0449377	0.725624	594		Fusion	SLC25A26	0.2682	top1	0.15	8.5e-10	1.175	0.24
50K	ENSG00000075340.22	ADD2	2.24844	0.388154	0.024548	0.0600516	0.0850633	2		S-PrediXcan	ENSG00000212643.2	ZRSR1	1.72829	0.0739808	0.0839361	0.309781	0.00788738	70		EpiXcan	ENSG00000270025.2	BMS1P7	1.83053	0.0506191	0.0671703	0.153365	1.66497e-07	280		Fusion	LIMD1	0.4152	bslmm	0.34	9.6e-22	-0.72508	0.468
50K	ENSG00000110514.19	MADD	2.24593	0.245349	0.0247085	0.042401	0.422545	6		S-PrediXcan	ENSG00000237371.1	RP13-152O15.5	-1.7272	-0.0368104	0.0841318	0.462402	0.0028289	86		EpiXcan	ENSG00000280422.1	RP11-155D18.13	1.83024	0.150407	0.0672139	0.083515	0.000163896	300		Fusion	ZNF660	0.5116	lasso	0.58	6.5e-44	0.82852	0.407
50K	ENSG00000272693.3	RP11-479O9.4	2.24591	0.129415	0.0247097	0.0673093	0.0412283	6		S-PrediXcan	ENSG00000198723.10	C19orf45	1.72472	0.107449	0.0845779	0.111142	0.0101863	11		EpiXcan	ENSG00000169203.16	NPIPB12	-1.83019	-0.0374085	0.0672222	0.210469	8.72884e-10	240		Fusion	ABHD10	0.1851	top1	0.081	9.8e-06	-1.506	0.132
50K	ENSG00000169291.9	SHE	-2.24484	-0.138366	0.0247781	0.0822044	0.431987	9		S-PrediXcan	ENSG00000122550.17	KLHL7	1.72331	0.181672	0.0848317	0.10464	0.0288064	15		EpiXcan	ENSG00000258917.1	ZMYND19P1	-1.82973	-0.244392	0.06729	0.0192643	0.411381	721		Fusion	AGTR1	0.2298	blup	0.022	0.016	-0.02628	0.979
50K	ENSG00000125503.12	PPP1R12C	-2.24298	-0.353694	0.0248983	0.0897543	0.24828	13		S-PrediXcan	ENSG00000196876.15	SCN8A	1.72174	0.825047	0.0851173	0.0645639	0.351587	8		EpiXcan	ENSG00000233369.7	GTF2IP4	-1.82968	-0.0509391	0.0672973	0.288334	0.034406	294		Fusion	EIF2A	0.4081	top1	0.4	2.4e-26	-1.07	0.285
50K	ENSG00000077522.12	ACTN2	-2.24017	-0.0888244	0.0250796	0.112316	0.0449686	9		S-PrediXcan	ENSG00000258876.1	RP11-270M14.5	-1.72111	-0.192706	0.0852301	0.160831	0.553916	29		EpiXcan	ENSG00000118898.15	PPL	1.82935	0.0396271	0.0673473	0.256136	0.140182	409		Fusion	AMT	0.2427	top1	0.36	1.5e-23	-3.818	0.000135
50K	ENSG00000265908.1	RP11-20B24.6	-2.24008	-0.595943	0.0250855	0.0133538	0.0882649	3		S-PrediXcan	ENSG00000224635.1	RP4-564F22.5	-1.72049	-0.0244004	0.0853433	0.653428	1.48492e-32	62		EpiXcan	ENSG00000156875.13	MFSD14A	-1.82861	-0.122652	0.067458	0.0635407	0.30091	713		Fusion	NICN1	0.162	top1	0.17	8.6e-11	-3.818	0.000135
50K	ENSG00000128973.12	CLN6	2.23995	0.125244	0.0250943	0.142882	0.00130871	11		S-PrediXcan	ENSG00000265218.1	RP11-927P21.1	1.72004	0.0587767	0.0854258	0.233261	1.80436e-09	23		EpiXcan	ENSG00000161798.6	AQP5	1.82809	0.0652479	0.0675353	0.0997294	0.0447489	472		Fusion	EAF2	0.1991	bslmm	0.048	0.00062	-0.03778	0.97
50K	ENSG00000006459.10	KDM7A	2.23832	0.31742	0.0251999	0.0522371	0.154375	3		S-PrediXcan	ENSG00000270091.1	RP11-78O7.2	-1.71927	-1.3908	0.085566	0.0124344	0.635775	2		EpiXcan	ENSG00000256660.5	CLEC12B	1.82487	0.0571171	0.0680203	0.124289	6.95572e-05	912		Fusion	CCDC50	0.1992	blup	0.059	0.00015	-0.11903	0.905
50K	ENSG00000177302.14	TOP3A	-2.23757	-0.292622	0.0252493	0.0535983	0.0555311	5		S-PrediXcan	ENSG00000105270.14	CLIP3	1.71924	0.332839	0.0855704	0.308446	0.00529043	48		EpiXcan	ENSG00000272807.1	RP11-260M2.1	-1.82448	-0.099406	0.0680793	0.0942192	0.896614	266		Fusion	IGSF10	0.2014	blup	0.034	0.0033	-0.28916	0.772
50K	ENSG00000272368.2	RP4-605O3.4	2.23673	0.0658992	0.0253037	0.155604	8.91803e-05	12		S-PrediXcan	ENSG00000261652.2	C15orf65	1.71862	0.104205	0.0856827	0.1923	0.000207897	31		EpiXcan	ENSG00000166046.10	TCP11L2	-1.82411	-0.159397	0.068136	0.0424568	0.901006	471		Fusion	PLOD2	0.343	top1	0.25	1.6e-15	0.205	0.838
50K	ENSG00000179409.10	GEMIN4	-2.23664	-0.175041	0.0253099	0.0678775	0.000188806	2		S-PrediXcan	ENSG00000279513.1	RP4-675C20.4	-1.71775	-0.0640947	0.0858425	0.342831	0.00159763	59		EpiXcan	ENSG00000225492.6	GBP1P1	-1.82358	-0.0420599	0.0682149	0.129229	6.11158e-07	664		Fusion	EPHB1	0.304	top1	0.29	4.8e-18	1.505	0.132
50K	ENSG00000265148.5	TSPOAP1-AS1	2.23509	0.206572	0.0254114	0.0615593	0.0194168	4		S-PrediXcan	ENSG00000256982.1	CTD-2555A7.2	1.71768	0.226665	0.0858553	0.15935	0.000145979	14		EpiXcan	ENSG00000197016.11	ZNF470	1.82356	0.042242	0.0682182	0.26776	0.0395321	888		Fusion	VPS8	0.2643	bslmm	0.26	3.6e-16	0.3407	0.733
50K	ENSG00000254480.1	RP11-23F23.2	-2.23466	-0.879031	0.02544	0.0100266	0.0872314	1		S-PrediXcan	ENSG00000157045.8	NTAN1	1.71717	0.352489	0.0859473	0.0406917	0.0357405	3		EpiXcan	ENSG00000178802.17	MPI	1.82355	0.0306721	0.0682204	0.124696	0.0477893	420		Fusion	GHRL	0.2832	bslmm	0.05	0.00046	-0.04506	0.964
50K	ENSG00000174721.9	FGFBP3	-2.23427	-0.15286	0.0254652	0.0636346	0.00149506	4		S-PrediXcan	ENSG00000075711.20	DLG1	-1.71635	-0.27299	0.0860972	0.0783392	0.149869	11		EpiXcan	ENSG00000186297.11	GABRA5	-1.82331	-0.0389435	0.0682559	0.256075	3.22999e-10	1054		Fusion	EXOG	0.1294	lasso	0.11	4.8e-07	-0.1881	0.851
50K	ENSG00000273544.1	SNORA44	2.23391	0.0825111	0.0254888	0.202118	0.00205382	20		S-PrediXcan	ENSG00000115946.7	PNO1	-1.71613	-1.17847	0.0861378	0.114525	0.130629	15		EpiXcan	ENSG00000114388.12	NPRL2	1.82251	0.217798	0.0683772	0.0531286	0.718145	250		Fusion	SYN2	0.367	enet	0.25	7.3e-16	0.48652	0.627
50K	ENSG00000167595.14	PROSER3	2.23385	0.0986335	0.0254931	0.190444	2.33373e-08	8		S-PrediXcan	ENSG00000267751.5	AC009005.2	-1.71604	-0.0459753	0.0861545	0.300657	1.00246e-16	16		EpiXcan	ENSG00000169385.2	RNASE2	1.82225	0.113665	0.0684174	0.10279	0.539761	766		Fusion	DZIP1L	0.3315	lasso	0.19	4.6e-12	-0.10602	0.916
50K	ENSG00000258692.2	SALL4P7	2.23218	0.114341	0.0256028	0.0845752	0.00741917	6		S-PrediXcan	ENSG00000226025.9	LGALS17A	-1.71572	-0.17659	0.0862135	0.0645102	0.453322	9		EpiXcan	ENSG00000137185.11	ZSCAN9	1.82216	0.112074	0.06843	0.271581	0.420069	1369		Fusion	ESYT3	0.1747	bslmm	0.046	0.00079	0.09256	0.926
50K	ENSG00000224805.2	LINC00853	2.23114	0.0615312	0.0256718	0.184723	4.1118e-05	14		S-PrediXcan	ENSG00000135549.14	PKIB	-1.71541	-0.987466	0.0862696	0.030873	0.615628	5		EpiXcan	ENSG00000272721.5	RP11-778D9.12	-1.81935	-0.354191	0.0688586	0.0168873	0.0614702	876		Fusion	CGGBP1	0.1635	lasso	0.29	3e-18	1.24056	0.215
50K	ENSG00000267641.1	BNIP3P16	2.23102	0.135137	0.0256798	0.0435147	0.576774	5		S-PrediXcan	ENSG00000255727.1	LINC01489	-1.71529	-0.0648773	0.0862914	0.210225	0.0314727	36		EpiXcan	ENSG00000229951.5	FLJ31356	-1.81933	-0.291846	0.0688605	0.0225509	0.0025109	404		Fusion	POGLUT1	0.3246	top1	0.21	2.3e-13	0.571	0.568
50K	ENSG00000273010.1	RP11-96K19.5	-2.22845	-0.078206	0.0258503	0.125752	0.109528	14		S-PrediXcan	ENSG00000137331.11	IER3	1.71477	0.485552	0.0863875	0.0185451	0.244659	7		EpiXcan	ENSG00000270067.1	CTC-487M23.5	-1.81899	-0.223192	0.0689135	0.0228951	0.434278	1033		Fusion	EFHB	0.8337	top1	0.64	1.9e-50	-0.722	0.47
50K	ENSG00000198857.3	HSD3BP5	-2.22776	-0.169247	0.0258969	0.055903	0.249294	6		S-PrediXcan	ENSG00000269376.1	RP11-120K24.5	-1.71376	-0.181975	0.0865727	0.124863	0.00636866	19		EpiXcan	ENSG00000124171.8	PARD6B	-1.81892	-0.058039	0.0689236	0.110086	5.40013e-06	589		Fusion	GTPBP8	0.1277	bslmm	0.039	0.0019	-0.07593	0.939
50K	ENSG00000180332.6	KCTD4	-2.22538	-0.0703677	0.0260558	0.156389	5.84439e-06	11		S-PrediXcan	ENSG00000115705.20	TPO	-1.71157	-0.102503	0.0869757	0.207601	0.0326653	62		EpiXcan	ENSG00000064787.13	BCAS1	-1.81763	-0.440904	0.06912	0.0116873	0.781645	1013		Fusion	SPICE1	0.1173	bslmm	0.018	0.027	0.16422	0.87
50K	ENSG00000234630.1	LL22NC03-2H8.4	-2.22537	-0.118917	0.0260563	0.0918675	2.41709e-05	2		S-PrediXcan	ENSG00000186020.12	ZNF529	-1.71117	-0.173402	0.0870501	0.142458	0.0193057	20		EpiXcan	ENSG00000253326.2	RP11-261C10.7	-1.81742	-0.0504965	0.0691526	0.17423	0.0148615	651		Fusion	IL17RC	0.3099	blup	0.063	9.8e-05	-0.0213	0.983
50K	ENSG00000205220.11	PSMB10	-2.22535	-0.668254	0.0260578	0.0173758	0.244312	2		S-PrediXcan	ENSG00000220205.8	VAMP2	-1.70985	-0.11295	0.0872939	0.213549	0.00156304	24		EpiXcan	ENSG00000133193.12	FAM104A	1.81671	0.080985	0.0692614	0.297539	0.00483932	534		Fusion	PLSCR2	0.2239	enet	0.039	0.0018	0.91897	0.358
50K	ENSG00000231106.2	LINC01436	2.22534	0.040612	0.0260586	0.362479	1.01434e-15	16		S-PrediXcan	ENSG00000122707.11	RECK	1.70964	0.97544	0.0873323	0.0258401	0.62019	3		EpiXcan	ENSG00000246214.1	RP11-260E18.1	1.81641	0.229116	0.0693082	0.0274124	0.0730585	743		Fusion	TGM4	0.1246	blup	0.035	0.003	0.07616	0.939
50K	ENSG00000228335.1	AC073063.10	-2.22231	-0.325466	0.0262625	0.0157616	0.742909	3		S-PrediXcan	ENSG00000196357.11	ZNF565	-1.70881	-0.0575134	0.0874859	0.438384	0.0213321	88		EpiXcan	ENSG00000167077.12	MEI1	1.81621	0.12489	0.0693381	0.051547	0.97932	450		Fusion	CDCP1	0.142	blup	0.033	0.0037	-0.00907	0.993
50K	ENSG00000196705.8	ZNF431	-2.22031	-0.106149	0.0263979	0.0781301	0.129592	14		S-PrediXcan	ENSG00000164920.9	OSR2	1.70812	1.10661	0.0876149	0.0175473	0.313119	4		EpiXcan	ENSG00000067560.10	RHOA	-1.81522	-0.0656301	0.06949	0.179795	0.945907	202		Fusion	NMNAT3	0.2448	top1	0.16	2.2e-10	-1.766	0.0774
50K	ENSG00000131400.7	NAPSA	2.21919	0.0907447	0.0264739	0.234735	0.000146949	24		S-PrediXcan	ENSG00000106244.12	PDAP1	-1.70512	-0.407997	0.0881723	0.0438268	0.188839	2		EpiXcan	ENSG00000224843.6	LINC00240	-1.81516	-0.0414368	0.0694999	0.187869	0.432787	1214		Fusion	RFC4	0.4468	top1	0.25	1.1e-15	-0.454	0.65
50K	ENSG00000274253.4	RP11-566K19.6	2.2188	0.989645	0.0265	0.0149806	0.557667	1		S-PrediXcan	ENSG00000105443.13	CYTH2	1.70458	0.07759	0.0882721	0.30805	3.15724e-05	36		EpiXcan	ENSG00000004779.9	NDUFAB1	-1.81476	-0.912445	0.0695616	0.027373	0.940888	368		Fusion	RFT1	0.3419	bslmm	0.31	6.7e-20	0.01153	0.991
50K	ENSG00000187098.14	MITF	-2.2176	-0.611233	0.0265824	0.0190715	0.657502	3		S-PrediXcan	ENSG00000226791.6	AC109826.1	-1.70257	-0.166579	0.0886492	0.0470786	0.809225	13		EpiXcan	ENSG00000103415.11	HMOX2	-1.81467	-0.0639374	0.0695749	0.183085	0.00564884	383		Fusion	CDC25A	0.2678	lasso	0.29	2e-18	-0.11519	0.908
50K	ENSG00000269481.1	CTD-2521M24.6	2.21587	0.198979	0.0267001	0.0542016	0.566637	5		S-PrediXcan	ENSG00000253334.1	RP13-923O23.6	-1.70192	-0.180473	0.0887709	0.0435242	0.175387	3		EpiXcan	ENSG00000272662.1	RP11-190C22.8	-1.81376	-0.336288	0.0697144	0.0129522	0.754129	912		Fusion	ZNF589	0.4493	enet	0.39	9.3e-26	-0.11934	0.905
50K	ENSG00000276742.1	RP11-500G22.4	-2.21505	-0.0411106	0.0267568	0.31459	1.14931e-10	18		S-PrediXcan	ENSG00000228835.1	AC012123.1	-1.70095	-0.100738	0.0889528	0.119601	0.457488	15		EpiXcan	ENSG00000110987.8	BCL7A	-1.81306	-0.102491	0.069823	0.0864814	0.576367	397		Fusion	ATRIP	0.1503	top1	0.14	6.6e-09	2.491	0.0127
50K	ENSG00000138600.9	SPPL2A	-2.21457	-0.519785	0.0267893	0.0357034	0.612542	4		S-PrediXcan	ENSG00000100348.9	TXN2	1.70072	0.361961	0.0889948	0.0475523	0.082262	5		EpiXcan	ENSG00000181274.6	FRAT2	1.81256	0.0720026	0.0699002	0.219023	0.828171	489		Fusion	RNF123	0.2092	top1	0.063	9.2e-05	3.152	0.00162
50K	ENSG00000233101.10	HOXB-AS3	2.213	0.305708	0.0268974	0.0244809	0.286056	4		S-PrediXcan	ENSG00000278071.1	RP11-736N17.10	-1.69938	-0.191351	0.0892484	0.0746087	0.0452235	10		EpiXcan	ENSG00000146842.16	TMEM209	1.81234	0.135635	0.069933	0.0396581	0.212204	891		Fusion	TEX264	0.1006	top1	0.057	0.00019	0.985	0.325
50K	ENSG00000157911.9	PEX10	-2.21211	-0.126315	0.0269588	0.223449	2.40282e-05	18		S-PrediXcan	ENSG00000241258.6	CRCP	1.69891	0.234609	0.0893363	0.0762768	0.752772	10		EpiXcan	ENSG00000171443.6	ZNF524	1.81216	0.526586	0.0699619	0.0161134	0.634824	857		Fusion	PPM1M	0.267	blup	0.1	9.3e-07	-0.16331	0.87
50K	ENSG00000198237.8	RP11-98J23.2	2.2118	0.0828936	0.0269806	0.0905352	0.119521	8		S-PrediXcan	ENSG00000124767.6	GLO1	1.69862	2.44213	0.08939	0.57991	1.04111e-10	120		EpiXcan	ENSG00000235423.8	RP11-282O18.3	-1.81213	-0.121017	0.0699662	0.0842962	0.701538	443		Fusion	RPSA	0.1636	top1	0.077	1.7e-05	0.04	0.968
50K	ENSG00000186130.4	ZBTB6	-2.21177	-0.391968	0.0269828	0.0351451	0.253889	2		S-PrediXcan	ENSG00000085415.15	SEH1L	-1.69826	-0.402511	0.0894592	0.0423284	0.740256	10		EpiXcan	ENSG00000229587.2	RP11-197P3.5	-1.81041	-0.204484	0.0702326	0.0387698	0.609724	713		Fusion	ULK4	0.2719	blup	0.24	3.8e-15	0.01329	0.989
50K	ENSG00000167193.7	CRK	2.20808	0.699534	0.0272389	0.0330917	0.518828	4		S-PrediXcan	ENSG00000107643.15	MAPK8	1.69789	0.257445	0.0895287	0.0583963	0.555765	6		EpiXcan	ENSG00000233485.1	RP3-467K16.2	-1.81009	-0.167473	0.0702813	0.034493	0.118976	483		Fusion	GLYCTK	0.0956	top1	0.038	0.0022	0.38	0.704
50K	ENSG00000280623.1	PCAT14	2.20569	0.493946	0.0274057	0.0150844	0.260461	3		S-PrediXcan	ENSG00000131591.17	C1orf159	-1.69675	-0.125286	0.0897442	0.288968	1.0186e-09	27		EpiXcan	ENSG00000259146.3	RP1-261D10.2	1.80922	0.253408	0.0704174	0.0224189	0.890724	829		Fusion	PDHB	0.1627	blup	0.077	1.7e-05	0.12875	0.898
50K	ENSG00000075043.18	KCNQ2	-2.20549	-0.615029	0.02742	0.0150502	0.492134	1		S-PrediXcan	ENSG00000043143.20	JADE2	-1.69653	-0.395169	0.0897852	0.0559535	0.336212	16		EpiXcan	ENSG00000279970.1	RP11-299G20.5	1.80765	0.0805186	0.0706613	0.100795	0.34755	711		Fusion	GFM1	0.213	lasso	0.14	3.2e-09	0.01667	0.987
50K	ENSG00000262902.1	MTCO1P40	-2.20525	-0.1291	0.0274369	0.0777014	0.0133874	7		S-PrediXcan	ENSG00000138182.14	KIF20B	-1.69605	-0.146163	0.089877	0.115841	0.00405448	20		EpiXcan	ENSG00000189320.8	FAM180A	-1.80759	-0.386613	0.07067	0.0120945	0.512023	1065		Fusion	KCNAB1	0.2379	enet	0.17	1.9e-10	0.05958	0.952
50K	ENSG00000149313.10	AASDHPPT	2.20494	0.651786	0.027458	0.0234409	0.0481194	3		S-PrediXcan	ENSG00000088053.11	GP6	-1.69593	-0.168691	0.0898986	0.151473	0.540589	23		EpiXcan	ENSG00000170525.19	PFKFB3	-1.80675	-0.113615	0.0708008	0.408002	0.710556	1072		Fusion	CRTAP	0.3425	bslmm	0.045	0.00086	0.00404	0.997
50K	ENSG00000146425.10	DYNLT1	-2.20427	-0.185158	0.0275057	0.0798213	0.0549217	7		S-PrediXcan	ENSG00000152256.13	PDK1	-1.69561	-0.174415	0.0899595	0.113424	0.0566662	10		EpiXcan	ENSG00000240050.5	RP1-93H18.1	-1.80648	-0.0617052	0.0708436	0.106259	0.667108	380		Fusion	FAM86JP	0.5228	enet	0.45	1.1e-30	-0.28322	0.777
50K	ENSG00000117632.22	STMN1	-2.20085	-0.349743	0.0277467	0.0238555	0.884263	2		S-PrediXcan	ENSG00000187889.12	C1orf168	1.69483	0.0721442	0.090107	0.255191	0.00260333	34		EpiXcan	ENSG00000283897.1	CTB-88F18.5	1.80619	0.192726	0.0708885	0.0427419	0.159248	913		Fusion	MFN1	0.2761	lasso	0.13	2.7e-08	-0.00321	0.997
50K	ENSG00000249201.2	CTD-3080P12.3	2.20044	0.0259729	0.0277755	0.516465	1.73428e-33	8		S-PrediXcan	ENSG00000225891.1	RP3-476K8.3	1.69438	0.236501	0.0901923	0.0610995	0.0451383	10		EpiXcan	ENSG00000272202.1	RP11-157F20.3	-1.80571	-0.110443	0.0709639	0.0577963	0.87912	564		Fusion	LRRC15	0.4486	bslmm	0.27	5e-17	0.71544	0.474
50K	ENSG00000205361.8	MT1DP	2.19963	0.0560217	0.027833	0.173009	0.045668	18		S-PrediXcan	ENSG00000139547.7	RDH16	-1.69216	-0.416577	0.0906158	0.0269265	0.428665	4		EpiXcan	ENSG00000099953.9	MMP11	1.80544	0.13139	0.0710053	0.0579884	0.0959087	585		Fusion	NME6	0.1804	top1	0.21	2.6e-13	1.813	0.0698
50K	ENSG00000141279.15	NPEPPS	-2.19953	-0.300386	0.0278404	0.0432161	0.387071	4		S-PrediXcan	ENSG00000251079.6	BMS1P2	1.69072	0.0486149	0.0908897	0.517931	4.94559e-30	12		EpiXcan	ENSG00000204152.10	TIMM23B	-1.80519	-0.0434494	0.0710449	0.231141	2.89197e-10	702		Fusion	SUCLG2	0.3013	top1	0.11	3.1e-07	-0.051	0.959
50K	ENSG00000164050.12	PLXNB1	2.19937	0.490501	0.0278516	0.0306108	0.75453	4		S-PrediXcan	ENSG00000167768.4	KRT1	-1.68871	-0.256425	0.0912754	0.123188	0.889186	20		EpiXcan	ENSG00000111358.13	GTF2H3	1.80385	0.0905639	0.071255	0.0735222	0.0713379	496		Fusion	GXYLT2	0.2577	enet	0.17	2e-10	1.29335	0.196
50K	ENSG00000143816.7	WNT9A	2.19834	0.61241	0.0279248	0.0125645	0.531631	3		S-PrediXcan	ENSG00000224536.2	RP11-134G8.7	1.68799	0.298713	0.0914122	0.0656013	0.629284	27		EpiXcan	ENSG00000130520.10	LSM4	-1.8038	-0.207071	0.0712621	0.0254146	0.72174	426		Fusion	ADCY5	0.1545	blup	0.014	0.045	-0.29967	0.764
50K	ENSG00000085719.12	CPNE3	-2.19745	-0.0945265	0.0279882	0.172598	7.31608e-09	4		S-PrediXcan	ENSG00000277007.1	RP11-392O17.2	1.68774	0.248803	0.091462	0.0837562	0.00823994	4		EpiXcan	ENSG00000168874.12	ATOH8	-1.8034	-0.0906415	0.0713257	0.0772553	0.0799184	512		Fusion	PARP14	0.368	lasso	0.27	1.3e-16	-1.53104	0.126
50K	ENSG00000278071.1	RP11-736N17.10	2.19675	0.108647	0.0280383	0.13066	0.0240846	13		S-PrediXcan	ENSG00000111674.8	ENO2	-1.68733	-0.36953	0.09154	0.17426	0.242132	19		EpiXcan	ENSG00000141084.10	RANBP10	-1.8005	-0.0468732	0.0717822	0.132385	0.000645806	258		Fusion	IQCB1	0.3655	lasso	0.27	4.2e-17	-0.62683	0.531
50K	ENSG00000155254.12	MARVELD1	2.19647	0.192028	0.0280582	0.106528	0.000289224	3		S-PrediXcan	ENSG00000197622.12	CDC42SE1	-1.68466	-0.577801	0.0920544	0.0565238	0.991651	7		EpiXcan	ENSG00000125445.10	MRPS7	1.79983	0.032097	0.0718876	0.377123	8.46254e-11	479		Fusion	CCDC36	0.332	top1	0.19	9.5e-12	1.761	0.0782
50K	ENSG00000105290.11	APLP1	2.1961	0.283988	0.028085	0.03509	0.395978	2		S-PrediXcan	ENSG00000117533.14	VAMP4	1.68455	0.213008	0.0920751	0.0662375	0.599299	4		EpiXcan	ENSG00000087152.15	ATXN7L3	-1.79876	-0.147048	0.0720561	0.0424629	0.365592	376		Fusion	MST1	0.1567	blup	0.063	0.0001	0.7473	0.455
50K	ENSG00000120071.13	KANSL1	-2.19566	-0.0377798	0.0281163	0.334946	3.12159e-15	31		S-PrediXcan	ENSG00000124104.18	SNX21	1.68421	0.119504	0.0921416	0.31976	0.00019225	37		EpiXcan	ENSG00000128805.14	ARHGAP22	-1.79819	-0.199171	0.0721465	0.0323815	0.927984	514		Fusion	GMPPB	0.4022	lasso	0.43	6e-29	-1.83419	0.0666
50K	ENSG00000107036.11	RIC1	2.19281	0.116314	0.028321	0.330286	9.8769e-06	32		S-PrediXcan	ENSG00000185518.11	SV2B	-1.68306	-0.340603	0.0923625	0.0474927	0.733442	13		EpiXcan	ENSG00000270445.1	RP11-972P1.8	1.79705	0.116978	0.0723284	0.138649	0.372024	462		Fusion	CCDC13-AS1	0.4265	lasso	0.24	4.6e-15	-0.05904	0.953
50K	ENSG00000267707.2	RP11-95O2.5	-2.19249	-0.075182	0.028344	0.216519	1.05076e-09	8		S-PrediXcan	ENSG00000133561.15	GIMAP6	-1.68213	-0.325671	0.0925437	0.0602369	0.0232938	6		EpiXcan	ENSG00000185386.14	MAPK11	1.79595	0.101938	0.0725031	0.0565588	0.0390032	492		Fusion	XXYLT1	0.3855	blup	0.091	3e-06	0.23747	0.812
50K	ENSG00000153982.10	GDPD1	2.19198	0.611639	0.028381	0.0154496	0.1862	2		S-PrediXcan	ENSG00000236700.5	LINC01010	1.68159	0.057356	0.0926488	0.21178	0.000900619	23		EpiXcan	ENSG00000149929.15	HIRIP3	-1.79577	-0.071192	0.072531	0.0923964	0.0602058	221		Fusion	GCSAM	0.2194	bslmm	0.018	0.026	-0.03915	0.969
50K	ENSG00000280367.1	RP11-121L10.2	-2.18967	-0.030961	0.0285485	0.40026	8.91434e-19	14		S-PrediXcan	ENSG00000174885.12	NLRP6	1.68112	0.0598409	0.0927399	0.369627	9.68912e-06	54		EpiXcan	ENSG00000048140.17	TSPAN17	-1.79571	-0.0499518	0.0725402	0.128645	8.52041e-07	497		Fusion	RSRC1	0.1191	lasso	0.032	0.0044	-0.21949	0.826
50K	ENSG00000244752.2	CRYBB2	2.18955	0.236984	0.0285566	0.0277528	0.712998	2		S-PrediXcan	ENSG00000244459.2	RP11-1398P2.1	-1.6807	-0.297795	0.0928219	0.18405	0.0233176	22		EpiXcan	ENSG00000178971.13	CTC1	1.79533	0.0298294	0.0726018	0.278677	2.975e-06	556		Fusion	METTL15P1	0.1307	top1	0.11	2e-07	1.656	0.0977
50K	ENSG00000224597.9	SVIL-AS1	2.18752	0.179854	0.0287045	0.0630149	0.321877	9		S-PrediXcan	ENSG00000272102.1	RP3-355L5.5	1.68041	0.280083	0.0928778	0.0277317	0.745335	4		EpiXcan	ENSG00000272755.1	RP11-326G21.1	1.79508	1.15291	0.0726411	0.0282558	0.95537	134		Fusion	DHX36	0.1073	top1	0.18	2.9e-11	3.797	0.000146
50K	ENSG00000147419.17	CCDC25	2.18709	0.286556	0.0287362	0.0578592	0.367565	5		S-PrediXcan	ENSG00000121691.4	CAT	1.68016	0.159125	0.0929252	0.0856519	0.00759395	16		EpiXcan	ENSG00000126267.8	COX6B1	1.7944	0.0590276	0.0727494	0.122888	0.000279518	659		Fusion	ATR	0.1582	top1	0.063	9.7e-05	-0.267	0.789
50K	ENSG00000267682.1	CTD-3220F14.2	2.18649	0.280758	0.02878	0.0231238	0.835836	1		S-PrediXcan	ENSG00000126432.13	PRDX5	-1.68015	-0.294858	0.092929	0.0430898	0.0344202	5		EpiXcan	ENSG00000205659.10	LIN52	-1.79391	-0.0511715	0.0728273	0.118547	9.42516e-05	630		Fusion	GPR156	0.1936	top1	0.099	1e-06	-0.538	0.591
50K	ENSG00000123545.5	NDUFAF4	-2.18603	-0.100825	0.0288134	0.245724	4.17978e-07	21		S-PrediXcan	ENSG00000283906.1	IGHV4-80	1.67949	0.315457	0.0930567	0.0538845	0.597775	6		EpiXcan	ENSG00000165238.16	WNK2	1.79374	0.113082	0.0728553	0.079769	0.332396	726		Fusion	RUVBL1	0.1531	blup	0.065	7.1e-05	-0.36606	0.714
50K	ENSG00000106261.16	ZKSCAN1	-2.18355	-0.243745	0.0289956	0.0722311	0.035627	6		S-PrediXcan	ENSG00000096996.15	IL12RB1	-1.67924	-0.210028	0.0931051	0.122797	0.0957553	20		EpiXcan	ENSG00000122692.8	SMU1	1.79284	0.519437	0.0729982	0.0126017	0.831109	899		Fusion	B3GNT5	0.1724	blup	0.032	0.0045	0.03881	0.969
50K	ENSG00000088766.11	CRLS1	-2.18158	-0.14322	0.0291405	0.182739	0.00520771	22		S-PrediXcan	ENSG00000241563.3	CORT	-1.67921	-0.438926	0.093112	0.0518758	0.747894	11		EpiXcan	ENSG00000224825.2	RORB-AS1	1.79209	0.0403688	0.0731179	0.316693	0.875497	606		Fusion	MUC20	0.4749	lasso	0.28	8e-18	0.18975	0.85
50K	ENSG00000270055.1	CTD-3092A11.2	-2.18111	-0.0540332	0.029175	0.281684	1.33752e-08	14		S-PrediXcan	ENSG00000239763.2	AC009120.3	-1.67907	-0.14854	0.0931386	0.106198	0.050832	10		EpiXcan	ENSG00000161036.12	LRWD1	-1.79202	-0.127001	0.0731293	0.0838323	0.290718	538		Fusion	ARIH2	0.1569	enet	0.077	1.8e-05	-0.23146	0.817
50K	ENSG00000136827.11	TOR1A	2.18094	0.158097	0.0291879	0.147055	0.0788408	15		S-PrediXcan	ENSG00000120699.12	EXOSC8	1.67901	0.434181	0.0931494	0.0479894	0.457595	27		EpiXcan	ENSG00000121064.12	SCPEP1	1.79106	0.2755	0.073284	0.0732409	0.928	645		Fusion	ACAD9	0.512	lasso	0.31	6.6e-20	-1.04435	0.296
50K	ENSG00000115648.13	MLPH	-2.1788	-0.136429	0.0293467	0.227003	1.30842e-08	15		S-PrediXcan	ENSG00000234336.6	JAZF1-AS1	1.67643	0.177567	0.093654	0.106747	0.000505353	12		EpiXcan	ENSG00000261008.6	LINC01572	1.79076	0.0402888	0.0733326	0.442588	0.0532086	474		Fusion	DALRD3	0.1288	blup	0.044	0.0011	-0.3357	0.737
50K	ENSG00000154262.12	ABCA6	2.17741	0.103249	0.0294503	0.169754	0.00250571	21		S-PrediXcan	ENSG00000100242.15	SUN2	1.67638	0.237247	0.0936646	0.204042	0.0220783	32		EpiXcan	ENSG00000268027.5	AC006129.2	-1.78927	-0.101774	0.0735714	0.0624165	0.307724	256		Fusion	WDR6	0.1122	bslmm	0.072	3e-05	1.27057	0.204
50K	ENSG00000271947.1	RP11-439M11.1	2.1767	0.0591502	0.0295033	0.178972	5.48073e-06	11		S-PrediXcan	ENSG00000123870.10	ZNF137P	-1.67437	-0.31307	0.0940576	0.111608	0.452194	19		EpiXcan	ENSG00000119013.8	NDUFB3	1.7891	0.122364	0.0735989	0.0418688	0.821098	452		Fusion	P4HTM	0.0864	enet	0.063	9.7e-05	-2.56053	0.0105
50K	ENSG00000164488.11	DACT2	-2.17628	-0.629354	0.029534	0.0178683	0.406885	2		S-PrediXcan	ENSG00000204599.14	TRIM39	-1.67328	-0.696021	0.0942718	0.017047	0.146312	5		EpiXcan	ENSG00000260288.3	RP11-24M17.4	1.78889	0.284971	0.0736333	0.0130173	0.642663	598		Fusion	ACTG1P1	0.1596	top1	0.1	8.5e-07	-0.069	0.945
50K	ENSG00000164236.11	ANKRD33B	-2.1757	-0.728122	0.0295773	0.016712	0.518492	2		S-PrediXcan	ENSG00000185475.10	TMEM179B	1.67279	0.105111	0.094369	0.428125	0.00011065	77		EpiXcan	ENSG00000079150.17	FKBP7	1.78847	0.19529	0.0737	0.0224417	0.435656	409		Fusion	C3orf38	0.1276	top1	0.11	1.7e-07	-2.183	0.029
50K	ENSG00000204315.3	FKBPL	-2.17523	-0.0588343	0.0296131	0.37508	1.08093e-08	47		S-PrediXcan	ENSG00000255200.1	PGAM1P8	-1.67267	-0.0981009	0.0943929	0.325628	1.11597e-05	77		EpiXcan	ENSG00000242992.3	FTH1P4	1.78847	0.314898	0.0737002	0.0121253	0.700972	573		Fusion	HTR1F	0.143	lasso	0.088	4.1e-06	-1.73361	0.083
50K	ENSG00000270133.1	CTC-303L1.2	-2.17507	-0.0662316	0.0296247	0.115993	0.0134683	10		S-PrediXcan	ENSG00000119772.16	DNMT3A	1.67092	0.184084	0.0947366	0.0865516	0.383715	20		EpiXcan	ENSG00000100883.11	SRP54	1.7851	0.271198	0.074245	0.0152419	0.184129	921		Fusion	OR7E22P	0.1513	bslmm	0.038	0.0022	0.07244	0.942
50K	ENSG00000126233.1	SLURP1	-2.1728	-0.0337905	0.0297951	0.248109	2.04963e-10	14		S-PrediXcan	ENSG00000177352.9	CCDC71	1.67044	0.200084	0.0948319	0.0621842	0.0199623	8		EpiXcan	ENSG00000142197.12	DOPEY2	-1.78433	-0.159918	0.0743707	0.043434	0.860091	836		Fusion	CCDC66	0.3251	lasso	0.21	2.8e-13	2.21431	0.0268
50K	ENSG00000226380.9	AC058791.1	-2.17196	-0.161375	0.0298589	0.0627194	0.630197	6		S-PrediXcan	ENSG00000227252.1	AC105760.2	-1.67016	-0.0999212	0.0948884	0.148517	0.169608	24		EpiXcan	ENSG00000230490.2	RP11-141M1.3	1.78248	0.0433508	0.0746708	0.41498	0.973029	1595		Fusion	CHST13	0.4913	top1	0.43	2.1e-28	1.069	0.285
50K	ENSG00000273891.1	RP11-500G22.5	2.16952	0.0974153	0.0300434	0.127288	0.000515617	8		S-PrediXcan	ENSG00000072840.12	EVC	-1.67002	-0.154024	0.0949158	0.241514	0.254985	36		EpiXcan	ENSG00000140254.12	DUOXA1	-1.78202	-0.117855	0.0747459	0.0605326	0.204678	732		Fusion	UBA7	0.1016	bslmm	0.05	0.00047	0.17926	0.858
50K	ENSG00000163281.11	GNPDA2	-2.16895	-0.103824	0.0300864	0.191292	1.6928e-06	11		S-PrediXcan	ENSG00000136451.8	VEZF1	-1.6697	-0.238399	0.094979	0.150339	0.210925	30		EpiXcan	ENSG00000148604.13	RGR	1.78133	0.17125	0.0748589	0.0363961	0.958666	627		Fusion	CEP63	0.2081	bslmm	0.15	9.4e-10	0.2392	0.811
50K	ENSG00000203896.9	LIME1	2.1647	0.175156	0.0304109	0.0964429	0.553503	11		S-PrediXcan	ENSG00000134109.10	EDEM1	1.66931	0.191298	0.0950559	0.219119	0.390409	34		EpiXcan	ENSG00000276045.2	ORAI1	1.7812	0.0460812	0.0748797	0.287936	0.590551	405		Fusion	TMEM89	0.1401	bslmm	0.021	0.018	1.36218	0.173
50K	ENSG00000114503.10	NCBP2	-2.16386	-0.328365	0.0304747	0.0921745	0.628549	10		S-PrediXcan	ENSG00000173320.11	STOX2	-1.66916	-0.184477	0.0950856	0.0514008	0.338172	11		EpiXcan	ENSG00000083635.7	NUFIP1	-1.78046	-0.0848816	0.0750006	0.0987566	0.519332	479		Fusion	MAATS1	0.2613	enet	0.19	8.2e-12	-0.05412	0.957
50K	ENSG00000179546.4	HTR1D	2.16362	0.288318	0.0304931	0.0247264	0.148446	3		S-PrediXcan	ENSG00000257509.1	RP11-762I7.4	-1.66857	-0.243021	0.0952027	0.043774	0.795776	10		EpiXcan	ENSG00000205038.11	PKHD1L1	1.77998	0.237473	0.0750797	0.0180664	0.829556	484		Fusion	SDHAP1	0.6536	bslmm	0.4	5.9e-26	-0.86215	0.389
50K	ENSG00000167748.10	KLK1	2.16288	0.368042	0.0305504	0.0302445	0.369899	5		S-PrediXcan	ENSG00000172965.14	MIR4435-2HG	-1.66635	-0.197643	0.0956444	0.084132	0.214589	10		EpiXcan	ENSG00000239557.1	RP11-168J18.6	-1.77986	-0.0668202	0.0750991	0.132707	0.496273	346		Fusion	KLHDC8B	0.0743	blup	0.047	0.00069	0.14957	0.881
50K	ENSG00000102743.14	SLC25A15	-2.1625	-0.156522	0.03058	0.0535018	0.025135	1		S-PrediXcan	ENSG00000244657.1	GS1-124K5.8	1.66623	0.0944428	0.095668	0.129484	0.00125207	13		EpiXcan	ENSG00000196636.7	SDHAF3	-1.7798	-0.337272	0.0751093	0.0175713	0.15842	1152		Fusion	ZNF501	0.1179	top1	0.12	1.2e-07	0.982	0.326
50K	ENSG00000233304.6	LINC01346	-2.16141	-0.0639593	0.0306637	0.215979	0.00440304	25		S-PrediXcan	ENSG00000205037.2	RP11-863P13.4	1.66601	0.0321288	0.0957121	0.373109	6.75343e-13	41		EpiXcan	ENSG00000171962.17	DRC3	1.77979	0.0257646	0.0751111	0.294787	4.47483e-13	428		Fusion	HYAL3	0.6032	lasso	0.5	3.7e-35	0.97101	0.332
50K	ENSG00000145833.15	DDX46	2.16107	0.831468	0.03069	0.0197718	0.53683	1		S-PrediXcan	ENSG00000251359.4	WWC2-AS2	1.66589	0.0555186	0.095736	0.388407	0.0148323	65		EpiXcan	ENSG00000115109.13	EPB41L5	1.77937	0.145656	0.0751784	0.0536169	0.623977	435		Fusion	PRSS45	0.5296	top1	0.46	1.8e-31	0.559	0.576
50K	ENSG00000275011.1	RP11-599B13.9	2.16086	0.0975772	0.0307064	0.252959	9.18031e-07	21		S-PrediXcan	ENSG00000284048.1	RP11-511P7.6	1.66439	0.186231	0.0960338	0.273732	0.185022	55		EpiXcan	ENSG00000211752.3	TRBV27	1.77936	0.688046	0.07518	0.0139769	0.330718	625		Fusion	PLSCR1	0.211	lasso	0.12	9e-08	2.15179	0.0314
50K	ENSG00000132541.10	RIDA	-2.15939	-0.347518	0.03082	0.0252915	0.386373	1		S-PrediXcan	ENSG00000115109.13	EPB41L5	1.66405	0.450141	0.0961025	0.0271714	0.976509	11		EpiXcan	ENSG00000099968.17	BCL2L13	-1.77888	-0.0580533	0.07526	0.141568	0.00153904	557		Fusion	ALG1L	0.2576	enet	0.16	5.6e-10	-0.30207	0.763
50K	ENSG00000245975.2	RP11-30K9.6	2.15885	0.0715841	0.0308621	0.179654	1.01335e-06	10		S-PrediXcan	ENSG00000153395.9	LPCAT1	-1.66333	-0.225032	0.0962462	0.140641	0.378838	38		EpiXcan	ENSG00000203942.4	C10orf62	1.77836	0.100815	0.0753452	0.0754801	0.174958	495		Fusion	PIK3R4	0.2446	top1	0.17	5.5e-11	0.54	0.589
50K	ENSG00000278916.1	CEP83-AS1	-2.15874	-0.328628	0.0308707	0.0230781	0.881812	4		S-PrediXcan	ENSG00000167257.10	RNF214	-1.66214	-0.218201	0.0964852	0.166849	0.000211625	14		EpiXcan	ENSG00000235123.5	DSCAM-AS1	1.77675	0.121523	0.07561	0.0435786	0.0402668	801		Fusion	MME	0.3286	bslmm	0.09	3.2e-06	0.06144	0.951
50K	ENSG00000213943.3	KRT18P17	-2.15812	-0.169362	0.0309188	0.0323747	0.323945	3		S-PrediXcan	ENSG00000113946.3	CLDN16	-1.66196	-0.0467732	0.0965215	0.480671	9.04822e-06	94		EpiXcan	ENSG00000169228.13	RAB24	1.77501	0.0564833	0.0758956	0.132657	0.00251152	555		Fusion	ZNF502	0.1148	lasso	0.19	1.1e-11	-1.63	0.103
50K	ENSG00000163945.15	UVSSA	-2.15734	-0.0241548	0.0309792	0.459224	9.26939e-24	15		S-PrediXcan	ENSG00000224367.6	OACYLP	-1.66038	-0.152082	0.0968381	0.283322	0.00356	32		EpiXcan	ENSG00000145777.14	TSLP	1.77487	0.0863155	0.0759194	0.0933274	0.0183388	454		Fusion	WDR5B	0.2147	lasso	0.055	0.00025	-2.15507	0.0312
50K	ENSG00000137364.4	TPMT	2.15654	0.282111	0.0310418	0.0484484	0.126254	4		S-PrediXcan	ENSG00000100554.11	ATP6V1D	1.66026	0.101489	0.0968616	0.319354	9.32457e-13	37		EpiXcan	ENSG00000205089.7	CCNI2	-1.77475	-0.324709	0.0759394	0.0187672	0.936928	579		Fusion	ATG7	0.1892	top1	0.056	0.00022	1.729	0.0838
50K	ENSG00000118231.4	CRYGD	-2.156	-0.165326	0.0310833	0.0500238	0.0231987	3		S-PrediXcan	ENSG00000243389.1	AC012442.5	1.65906	0.053161	0.0971031	0.208344	1.20597e-07	14		EpiXcan	ENSG00000215068.7	AC025171.1	-1.77367	-0.0530698	0.0761182	0.146067	0.199787	761		Fusion	LEKR1	0.3428	enet	0.31	1.3e-19	0.32594	0.744
50K	ENSG00000105668.7	UPK1A	-2.1557	-0.0526601	0.0311073	0.357314	3.57536e-08	43		S-PrediXcan	ENSG00000125037.12	EMC3	1.65895	0.163673	0.0971267	0.332276	0.0186512	66		EpiXcan	ENSG00000277999.1	RP11-426C22.8	1.77354	0.0650893	0.0761389	0.244046	1.49753e-05	233		Fusion	QRICH1	0.1156	top1	0.092	2.5e-06	-3.883	0.000103
50K	ENSG00000224728.1	IMPDH1P8	-2.15551	-0.26849	0.0311216	0.023989	0.483507	4		S-PrediXcan	ENSG00000197822.10	OCLN	-1.65841	-0.0981258	0.0972354	0.244294	3.69421e-12	8		EpiXcan	ENSG00000136819.15	C9orf78	-1.77329	-0.0415517	0.0761812	0.169391	1.01499e-07	491		Fusion	OPA1	0.2299	bslmm	0.025	0.011	0.71211	0.476
50K	ENSG00000242948.1	EPS15P1	2.15528	0.258028	0.0311396	0.0441271	0.0772611	3		S-PrediXcan	ENSG00000173511.9	VEGFB	1.6581	0.924031	0.0972974	0.0345073	0.753447	2		EpiXcan	ENSG00000265798.6	RP11-271K11.5	1.77316	0.0898991	0.0762016	0.060109	0.11339	641		Fusion	CFAP44	0.155	enet	0.12	1.4e-07	0.24578	0.806
50K	ENSG00000008838.19	MED24	2.15514	0.149114	0.0311511	0.0990423	0.00158507	6		S-PrediXcan	ENSG00000279803.1	RP11-407G23.5	1.65698	0.247102	0.0975237	0.0429221	0.614706	8		EpiXcan	ENSG00000138792.9	ENPEP	-1.77304	-0.116521	0.0762215	0.0519455	0.579362	322		Fusion	AC022007.5	0.2227	lasso	0.13	2.2e-08	-0.91809	0.359
50K	ENSG00000102858.12	MGRN1	-2.1542	-0.045852	0.0312249	0.368531	6.09918e-18	12		S-PrediXcan	ENSG00000197467.13	COL13A1	1.6567	0.178521	0.0975809	0.156486	0.024096	25		EpiXcan	ENSG00000159216.18	RUNX1	1.77166	0.179507	0.0764508	0.0333752	0.539172	1013		Fusion	MIR570	0.5154	blup	0.18	2.4e-11	0.01984	0.984
50K	ENSG00000256625.1	RP11-582E3.4	-2.15317	-0.116295	0.0313054	0.0550557	0.00417764	2		S-PrediXcan	ENSG00000173281.4	PPP1R3B	1.65635	0.12044	0.0976512	0.263107	0.0163427	50		EpiXcan	ENSG00000119973.5	PRLHR	1.7707	0.214127	0.07661	0.0265366	0.388614	575		Fusion	AC132008.1	0.2821	lasso	0.15	1.9e-09	0.28647	0.775
50K	ENSG00000269646.1	CTD-2331H12.7	-2.15311	-0.244381	0.03131	0.069054	0.000300835	1		S-PrediXcan	ENSG00000158987.20	RAPGEF6	1.65631	0.0862342	0.0976583	0.209302	0.109505	38		EpiXcan	ENSG00000152422.15	XRCC4	-1.76982	-0.0574512	0.0767565	0.138885	0.0595481	529		Fusion	NCKIPSD	0.2012	top1	0.24	5.4e-15	-2.039	0.0415
50K	ENSG00000019144.18	PHLDB1	-2.15223	-0.404861	0.0313794	0.0429983	0.205317	5		S-PrediXcan	ENSG00000267319.1	CTD-2528L19.3	-1.65537	0.0182563	0.0978498	0.243912	0.00199393	37		EpiXcan	ENSG00000237668.1	RPS15AP38	1.76963	0.0495346	0.0767894	0.174883	0.0474677	586		Fusion	TREX1	0.2761	top1	0.16	7e-10	0.14	0.889
50K	ENSG00000135596.17	MICAL1	2.15142	0.248655	0.0314429	0.0421208	0.0392741	3		S-PrediXcan	ENSG00000279369.1	RP11-51F16.1	-1.65429	-0.115209	0.0980689	0.0820258	0.000921678	6		EpiXcan	ENSG00000241782.1	RP11-91P24.1	-1.7685	-0.24786	0.0769766	0.017907	0.129807	817		Fusion	AC024560.3	0.6302	enet	0.47	5.7e-32	0.21461	0.83
50K	ENSG00000184302.6	SIX6	2.15078	0.342031	0.0314933	0.0550439	0.0541256	5		S-PrediXcan	ENSG00000204584.1	RP11-304F15.3	-1.654	-0.0421266	0.0981283	0.477215	3.43181e-22	38		EpiXcan	ENSG00000261000.1	RP11-534L20.5	1.76842	0.0244521	0.0769909	0.331652	2.972e-10	562		Fusion	MPRIPP1	0.1375	lasso	0.045	0.0009	1.36639	0.172
50K	ENSG00000278845.4	MRPL45	2.14982	0.247164	0.0315693	0.173839	0.00774383	21		S-PrediXcan	ENSG00000011523.13	CEP68	1.65297	0.544178	0.0983368	0.0412103	0.931729	5		EpiXcan	ENSG00000161944.16	ASGR2	-1.76596	-0.113493	0.077402	0.0517107	0.00493607	571		Fusion	SDHAP2	0.9466	lasso	0.53	9.7e-38	0.00785	0.994
50K	ENSG00000166165.12	CKB	-2.14882	-0.137636	0.0316483	0.101559	0.00041642	5		S-PrediXcan	ENSG00000206535.7	LNP1	1.65275	0.193043	0.0983818	0.0571447	0.00397041	2		EpiXcan	ENSG00000102710.19	SUPT20H	1.7657	0.0314846	0.0774467	0.288635	0.000161944	655		Fusion	AC026188.1	0.4135	bslmm	0.099	1e-06	-0.0509	0.959
50K	ENSG00000271153.1	RPL23AP88	-2.1475	-0.112175	0.0317537	0.0679965	0.316099	9		S-PrediXcan	ENSG00000101457.12	DNTTIP1	-1.65269	-0.0721637	0.0983946	0.274555	2.90655e-13	46		EpiXcan	ENSG00000166503.8	RP11-382A20.3	-1.76508	-0.402884	0.07755	0.0120479	0.519103	574		Fusion	ENTPD3-AS1	0.3017	top1	0.22	1.4e-13	0.778	0.437
50K	ENSG00000160051.11	IQCC	2.14573	0.305408	0.0318945	0.0656034	0.643086	11		S-PrediXcan	ENSG00000159231.5	CBR3	1.65165	0.0814595	0.0986057	0.218334	1.47214e-05	20		EpiXcan	ENSG00000270956.1	RP11-65L3.4	1.76497	0.132582	0.0775695	0.0332183	0.0353471	418		Fusion	CHL1-AS2	0.1831	top1	0.13	2.7e-08	-1.622	0.105
50K	ENSG00000257818.1	C1GALT1P1	-2.14522	-0.249954	0.031935	0.0637639	0.514914	6		S-PrediXcan	ENSG00000273356.1	LINC02019	1.6511	0.331293	0.0987185	0.0701643	0.0494725	10		EpiXcan	ENSG00000255670.1	RP11-253I19.3	1.76493	0.111595	0.0775755	0.065652	0.657301	957		Fusion	AC136289.1	0.3301	enet	0.36	2e-23	-0.70062	0.484
50K	ENSG00000236008.1	LINC01814	-2.14502	-0.125638	0.0319512	0.1456	0.0180193	15		S-PrediXcan	ENSG00000118197.13	DDX59	1.64957	0.0673848	0.0990317	0.275531	1.48908e-14	23		EpiXcan	ENSG00000269243.1	CTD-2231E14.8	1.76314	0.0600347	0.077877	0.103109	0.00501403	711		Fusion	TNK2-AS1	0.1356	top1	0.051	0.00042	0.202	0.84
50K	ENSG00000281128.1	PTENP1-AS	-2.14383	-0.0524746	0.0320468	0.225638	2.77373e-07	11		S-PrediXcan	ENSG00000267702.1	RP11-53B2.2	-1.64951	-0.0556462	0.0990432	0.220193	4.91272e-09	16		EpiXcan	ENSG00000075399.13	VPS9D1	1.7627	0.0304329	0.0779504	0.248208	1.22042e-11	374		Fusion	SH3BP5-AS1	0.3238	top1	0.22	1.4e-13	0.417	0.677
50K	ENSG00000000971.15	CFH	2.14297	0.180173	0.0321156	0.049089	0.222398	6		S-PrediXcan	ENSG00000280734.2	LINC01232	1.64917	0.196107	0.0991128	0.117639	0.0534466	20		EpiXcan	ENSG00000166510.13	CCDC68	-1.76257	-0.0583984	0.0779724	0.180781	0.173998	256		Fusion	MUC20P1	0.7079	bslmm	0.37	7e-24	-0.07576	0.94
50K	ENSG00000166148.3	AVPR1A	-2.14296	-0.172005	0.0321165	0.0791555	0.168054	7		S-PrediXcan	ENSG00000215065.3	DUSP8P4	-1.64913	-0.0365063	0.0991204	0.158706	0.0811299	18		EpiXcan	ENSG00000178951.8	ZBTB7A	-1.76117	-0.286792	0.0782089	0.0227906	0.605477	402		Fusion	RP11-3B7.1	0.1805	top1	0.13	1.2e-08	-1.756	0.0791
50K	ENSG00000231165.3	TRBV26OR9-2	-2.14251	-0.0512112	0.0321524	0.233354	3.17148e-07	16		S-PrediXcan	ENSG00000185591.9	SP1	1.64855	0.243168	0.0992408	0.0652132	0.231189	7		EpiXcan	ENSG00000235192.1	AC009495.2	1.75951	0.0306053	0.0784901	0.284528	0.00880942	348		Fusion	NCBP2-AS1	0.1421	top1	0.1	7.8e-07	2.25	0.0244
50K	ENSG00000130427.2	EPO	2.14174	0.0455556	0.0322144	0.288967	1.72768e-08	26		S-PrediXcan	ENSG00000262294.1	RP11-1260E13.2	1.64853	0.132202	0.0992439	0.111211	0.0265245	12		EpiXcan	ENSG00000206013.2	IFITM5	-1.7588	-0.0554081	0.0786111	0.206045	0.000457566	367		Fusion	SLC26A6	0.0931	top1	0.032	0.0047	2.503	0.0123
50K	ENSG00000166965.12	RCCD1	-2.14071	-0.172229	0.0322975	0.107767	0.00020036	5		S-PrediXcan	ENSG00000172247.3	C1QTNF4	-1.64837	-0.201624	0.0992763	0.0474763	0.707836	7		EpiXcan	ENSG00000069667.15	RORA	-1.75816	-0.0482993	0.0787204	0.26794	0.580505	1238		Fusion	AC124944.3	0.2119	blup	0.0088	0.087	-0.41095	0.681
50K	ENSG00000237541.3	HLA-DQA2	-2.14048	-0.0197133	0.032316	0.699543	2.50887e-53	23		S-PrediXcan	ENSG00000134077.15	THUMPD3	1.64791	0.15425	0.0993706	0.14439	3.67326e-06	24		EpiXcan	ENSG00000281406.1	BLACAT1	1.75501	0.0312237	0.0792572	0.318546	0.0179764	489		Fusion	ZNF717	0.2446	top1	0.25	1.1e-15	-0.153	0.878
50K	ENSG00000198598.6	MMP17	-2.14046	-0.379707	0.0323179	0.0388082	0.341226	5		S-PrediXcan	ENSG00000234409.6	CCDC188	-1.64775	-0.128524	0.0994039	0.0892511	0.00536417	7		EpiXcan	ENSG00000126233.1	SLURP1	-1.75341	-0.0288972	0.0795309	0.314885	1.43125e-10	547		Fusion	LINC00578	0.3826	bslmm	0.25	1.1e-15	0.12116	0.904
50K	ENSG00000119684.15	MLH3	2.1379	0.254687	0.0325251	0.0378712	0.352253	2		S-PrediXcan	ENSG00000266644.1	RP11-927P21.2	1.64755	0.181817	0.0994461	0.104489	0.0565308	12		EpiXcan	ENSG00000137713.15	PPP2R1B	-1.75303	-0.0231199	0.0795963	0.380911	5.52757e-06	794		Fusion	COL6A4P2	0.5704	enet	0.47	2.8e-32	-0.35989	0.719
50K	ENSG00000271032.1	CTD-2527I21.14	-2.13679	-0.244941	0.0326148	0.0481312	0.0927967	5		S-PrediXcan	ENSG00000119397.16	CNTRL	1.64744	0.1704	0.0994668	0.112033	0.0927276	20		EpiXcan	ENSG00000118729.11	CASQ2	-1.753	-0.318366	0.0796021	0.0166159	0.976136	823		Fusion	RP11-114M1.1	0.2487	top1	0.11	4.4e-07	-2.314	0.0207
50K	ENSG00000198755.10	RPL10A	-2.13547	-0.157173	0.0327223	0.083458	0.0605758	8		S-PrediXcan	ENSG00000189129.13	PLAC9	-1.64659	-0.131764	0.0996427	0.13369	3.28082e-07	5		EpiXcan	ENSG00000230319.1	AL022476.2	-1.75276	-0.0416386	0.0796425	0.215442	0.825131	521		Fusion	FCF1P2	0.1428	top1	0.076	2e-05	-2.203	0.0276
50K	ENSG00000071894.16	CPSF1	-2.1351	-0.0277981	0.0327528	0.284734	2.20743e-08	22		S-PrediXcan	ENSG00000105355.8	PLIN3	1.64657	0.169086	0.0996458	0.171581	0.0563689	18		EpiXcan	ENSG00000237152.3	DLEU7-AS1	-1.75153	-0.0489043	0.0798547	0.157804	2.82196e-07	505		Fusion	AC069513.4	0.6007	lasso	0.41	8e-27	0.43205	0.666
50K	ENSG00000229029.2	CDCA4P1	2.13497	0.149789	0.0327635	0.0594716	0.00228803	4		S-PrediXcan	ENSG00000180537.12	RNF182	-1.64631	-0.052225	0.099701	0.241007	0.00123761	34		EpiXcan	ENSG00000088726.15	TMEM40	1.75029	0.0402932	0.0800688	0.341146	0.060643	467		Fusion	SPINK8	0.1469	lasso	0.16	4.1e-10	-1.52714	0.127
50K	ENSG00000001167.14	NFYA	2.13383	0.185115	0.0328567	0.0834168	0.000572103	6		S-PrediXcan	ENSG00000180891.12	CUEDC1	-1.64379	-0.210056	0.10022	0.111612	0.74229	18		EpiXcan	ENSG00000101191.16	DIDO1	-1.74876	-0.0284703	0.0803328	0.286341	9.16194e-05	668		Fusion	MRPS18AP1	0.6007	lasso	0.57	3.6e-42	-2.28823	0.0221
50K	ENSG00000279419.1	RP5-907C10.3	-2.13317	-0.319834	0.032911	0.0289858	0.553619	5		S-PrediXcan	ENSG00000173875.13	ZNF791	1.64337	0.142536	0.100307	0.257198	0.00147232	65		EpiXcan	ENSG00000048540.14	LMO3	-1.7487	-0.35692	0.0803423	0.0142012	0.411266	435		Fusion	LINC00852	0.2565	enet	0.16	4.2e-10	0.0011	0.999
50K	ENSG00000166819.11	PLIN1	2.13235	0.307082	0.0329784	0.0297632	0.526574	4		S-PrediXcan	ENSG00000212789.4	ST13P5	-1.64327	-0.233951	0.100327	0.0337806	0.381446	4		EpiXcan	ENSG00000278002.1	RP11-596C23.2	1.74835	1.60933	0.0804033	0.0451065	0.774619	689		Fusion	SGO1-AS1	0.374	bslmm	0.17	5.6e-11	0.28007	0.779
50K	ENSG00000232040.2	ZBED9	2.13164	0.15138	0.0330366	0.0687497	0.62486	7		S-PrediXcan	ENSG00000240616.1	RPS6P25	1.64319	0.169017	0.100344	0.0736524	0.216427	13		EpiXcan	ENSG00000140836.14	ZFHX3	1.74708	0.0658634	0.0806242	0.140061	0.644582	442		Fusion	RP11-723O4.2	0.605	top1	0.52	5.4e-37	0.107	0.915
50K	ENSG00000168734.13	PKIG	-2.13155	-0.33212	0.0330442	0.0862513	0.106654	8		S-PrediXcan	ENSG00000265399.1	RP13-270P17.2	-1.64289	-0.130906	0.100405	0.0991479	9.65228e-05	4		EpiXcan	ENSG00000256542.2	RP13-895J2.3	1.74669	0.0959765	0.0806917	0.0683448	0.231464	436		Fusion	ARL4AP4	0.1824	bslmm	0.037	0.0024	0.2649	0.791
50K	ENSG00000213169.3	RP11-393N4.2	-2.12927	-0.2427	0.0332323	0.033171	0.0690844	2		S-PrediXcan	ENSG00000130595.17	TNNT3	1.64101	0.181032	0.100796	0.0924504	0.601651	21		EpiXcan	ENSG00000225968.7	ELFN1	1.74611	0.392929	0.0807925	0.0138614	0.773106	585		Fusion	AC024937.6	0.3166	bslmm	0.15	2e-09	-0.83184	0.405
50K	ENSG00000180353.10	HCLS1	-2.12925	-0.251891	0.0332333	0.10477	0.0825771	14		S-PrediXcan	ENSG00000172977.12	KAT5	-1.63927	-0.151467	0.101157	0.166487	0.0504688	20		EpiXcan	ENSG00000168564.5	CDKN2AIP	-1.74364	-0.659659	0.0812226	0.0100018	0.372971	642		Fusion	AC024937.4	0.5205	bslmm	0.35	1.2e-22	0.63303	0.527
50K	ENSG00000082213.17	C5orf22	2.12873	0.201035	0.0332769	0.0832129	0.000730971	3		S-PrediXcan	ENSG00000081041.8	CXCL2	1.63828	0.584216	0.101364	0.0153148	0.330963	3		EpiXcan	ENSG00000237125.8	HAND2-AS1	-1.743	-0.16879	0.0813345	0.040448	0.310185	342		Fusion	TMEM44-AS1	0.3313	lasso	0.28	1.5e-17	-0.12989	0.897
50K	ENSG00000147408.14	CSGALNACT1	2.12854	0.0436592	0.0332923	0.353501	5.78727e-17	16		S-PrediXcan	ENSG00000126215.13	XRCC3	-1.63807	-0.0412207	0.101407	0.37562	6.32142e-14	22		EpiXcan	ENSG00000115687.13	PASK	1.7428	0.0780927	0.0813677	0.361871	0.396043	642		Fusion	VN1R20P	0.3558	blup	0.12	5.7e-08	0.2334	0.815
50K	ENSG00000272779.1	LL22NC03-80A10.6	-2.12807	-0.0444251	0.0333309	0.334914	1.34158e-14	13		S-PrediXcan	ENSG00000085831.15	TTC39A	1.63774	0.319867	0.101477	0.0983992	0.59649	32		EpiXcan	ENSG00000106683.14	LIMK1	-1.74262	-0.286247	0.0814	0.0110067	0.818734	250		Fusion	GPX1	0.0612	top1	0.042	0.0012	-1.679	0.0932
50K	ENSG00000168481.8	LGI3	2.12712	0.549942	0.03341	0.0210593	0.389707	1		S-PrediXcan	ENSG00000231595.1	AC005224.2	-1.63735	-0.0486761	0.101558	0.562376	3.12239e-05	131		EpiXcan	ENSG00000258794.3	DUX4L27	1.74253	0.0535687	0.0814154	0.0671835	0.307908	315		Fusion	RP11-343B5.1	0.119	bslmm	0.037	0.0024	0.19526	0.845
50K	ENSG00000189164.14	ZNF527	-2.12689	-0.107439	0.0334293	0.168853	0.0276246	19		S-PrediXcan	ENSG00000137936.16	BCAR3	1.63707	1.19522	0.101617	0.0432825	0.675508	7		EpiXcan	ENSG00000156172.5	C8orf37	-1.74245	-0.0275239	0.0814297	0.391441	0.012637	1089		Fusion	YEATS2-AS1	0.1813	top1	0.11	1.5e-07	-1.594	0.111
50K	ENSG00000071246.10	VASH1	2.12644	0.350631	0.0334665	0.0372109	0.785749	7		S-PrediXcan	ENSG00000259158.3	ADAM20P1	-1.63422	-0.0805891	0.102213	0.188165	1.63162e-09	20		EpiXcan	ENSG00000224746.1	AC015987.1	1.74212	0.137531	0.0814874	0.0401338	0.236082	995		Fusion	DUX4L26	0.4127	top1	0.18	1.8e-11	1.529	0.126
50K	ENSG00000127580.15	WDR24	2.12451	0.282709	0.0336274	0.0633928	0.109414	5		S-PrediXcan	ENSG00000100034.13	PPM1F	1.63383	0.767803	0.102295	0.0247981	0.0440431	2		EpiXcan	ENSG00000124602.9	UNC5CL	1.74212	0.0348773	0.0814877	0.264139	0.108939	678		Fusion	RP11-175P19.2	0.2625	top1	0.055	0.00026	0.413	0.68
50K	ENSG00000079156.16	OSBPL6	2.12238	0.145481	0.0338061	0.10162	0.00136817	6		S-PrediXcan	ENSG00000160678.11	S100A1	1.63378	0.0545906	0.102305	0.273138	5.41413e-07	26		EpiXcan	ENSG00000174527.9	MYO1H	1.74183	0.122705	0.0815376	0.112537	0.247364	419		Fusion	RP11-384F7.2	0.3346	top1	0.094	2e-06	0.161	0.872
50K	ENSG00000123213.22	NLN	-2.1212	-0.332509	0.0339047	0.0359325	0.978077	4		S-PrediXcan	ENSG00000187554.11	TLR5	1.63201	0.290681	0.102678	0.131714	0.168766	28		EpiXcan	ENSG00000237457.6	LINC01351	1.74139	0.168525	0.081616	0.0297225	0.110644	342		Fusion	RP11-90K6.1	0.206	top1	0.16	2.5e-10	0.091	0.927
50K	ENSG00000144035.3	NAT8	2.11768	0.0547466	0.0342023	0.163702	1.85181e-09	2		S-PrediXcan	ENSG00000242802.6	AP5Z1	-1.6309	-0.935133	0.102912	0.131671	0.113243	17		EpiXcan	ENSG00000113739.10	STC2	1.74129	0.076684	0.0816332	0.0637219	0.198933	591		Fusion	ENPP7P2	0.1005	bslmm	0.021	0.018	-0.01342	0.989
50K	ENSG00000269982.1	RP11-1020A11.2	-2.11742	-0.0633323	0.0342243	0.296641	0.000149412	32		S-PrediXcan	ENSG00000138031.14	ADCY3	1.62963	0.967939	0.10318	0.0196358	0.395061	5		EpiXcan	ENSG00000271654.1	RP11-685B14.3	1.74044	0.101554	0.0817811	0.0487585	0.30123	1834		Fusion	RP11-379F4.4	0.213	enet	0.09	3.2e-06	-0.28607	0.775
50K	ENSG00000272841.1	RP3-428L16.2	-2.11652	-0.0491048	0.0343008	0.160112	0.000360593	14		S-PrediXcan	ENSG00000135736.5	CCDC102A	-1.62907	-0.191575	0.103298	0.329633	0.000103546	51		EpiXcan	ENSG00000259498.1	RP11-244F12.3	1.73907	0.106365	0.0820233	0.0860877	0.614518	848		Fusion	GHRLOS	0.5466	enet	0.45	2.8e-30	0.46702	0.64
50K	ENSG00000184454.6	NCMAP	-2.11615	-0.328798	0.0343324	0.02792	0.968787	4		S-PrediXcan	ENSG00000162664.16	ZNF326	1.62883	0.730595	0.103349	0.019703	0.183422	6		EpiXcan	ENSG00000259488.2	RP11-154J22.1	-1.73723	-0.077256	0.0823472	0.0830557	0.0252168	632		Fusion	AADACP1	0.2213	top1	0.082	9.5e-06	-3.344	0.000826
50K	ENSG00000162078.11	ZG16B	-2.11444	-0.101524	0.0344781	0.238465	2.45274e-10	8		S-PrediXcan	ENSG00000184677.16	ZBTB40	-1.62883	-0.113431	0.103349	0.0944537	9.54345e-05	8		EpiXcan	ENSG00000198356.11	ASNA1	-1.73699	-0.146874	0.0823887	0.0312308	0.104186	550		Fusion	MME-AS1	0.188	blup	0.049	0.00054	-0.00642	0.995
50K	ENSG00000275131.2	CH17-472G23.4	2.11342	0.4094	0.0345649	0.0513828	0.647573	7		S-PrediXcan	ENSG00000233056.2	ERVH48-1	1.62779	0.422701	0.103569	0.0238847	0.397854	3		EpiXcan	ENSG00000116106.11	EPHA4	1.73449	0.0907671	0.0828309	0.0740209	0.718774	357		Fusion	LINC00886	0.5418	lasso	0.51	1.3e-35	2.01649	0.0437
50K	ENSG00000178363.4	CALML3	2.11199	0.255948	0.0346877	0.0500636	0.606797	10		S-PrediXcan	ENSG00000204177.10	BMS1P1	-1.62721	-0.0502152	0.103693	0.485889	1.06228e-10	70		EpiXcan	ENSG00000269516.6	CYP4F23P	1.73447	0.0566932	0.0828356	0.0796312	0.00667153	792		Fusion	TDGF1	0.7295	bslmm	0.52	9.7e-37	0.11821	0.906
50K	ENSG00000255517.6	CTD-3074O7.5	-2.11188	-0.123886	0.0346971	0.136416	0.0279051	12		S-PrediXcan	ENSG00000185303.16	SFTPA2	1.62658	0.151666	0.103826	0.0936878	0.899848	15		EpiXcan	ENSG00000112701.17	SENP6	1.73428	0.187628	0.0828681	0.0300689	0.758166	336		Fusion	ENPP7P4	0.3739	top1	0.33	4.5e-21	0.904	0.366
50K	ENSG00000237927.1	RP3-393E18.2	2.11139	0.0814891	0.0347388	0.206488	1.40791e-08	21		S-PrediXcan	ENSG00000175894.14	TSPEAR	1.62655	0.0819545	0.103833	0.1015	0.587228	11		EpiXcan	ENSG00000136021.18	SCYL2	1.73253	0.0856649	0.0831785	0.105546	0.7231	506		Fusion	RP11-379B18.5	0.3873	lasso	0.16	5.2e-10	0.79784	0.425
50K	ENSG00000233306.2	TRGV2	2.11041	0.305792	0.0348231	0.0271595	0.17631	3		S-PrediXcan	ENSG00000196199.13	MPHOSPH8	-1.62638	-0.160391	0.103869	0.216555	5.89571e-09	25		EpiXcan	ENSG00000205108.5	FAM205A	1.73196	0.286175	0.08328	0.0158588	0.432772	579		Fusion	SUCLG2-AS1	0.1589	bslmm	0.053	0.00034	-0.05699	0.955
50K	ENSG00000107949.16	BCCIP	-2.10842	-0.491029	0.0349948	0.0322566	0.995976	2		S-PrediXcan	ENSG00000142252.10	GEMIN7	1.62617	0.10127	0.103913	0.178589	1.30716e-08	7		EpiXcan	ENSG00000230749.4	MEIS1-AS2	-1.73177	-0.18794	0.0833142	0.033654	0.944101	233		Fusion	RPL10P7	0.3067	bslmm	0.18	3.7e-11	-0.97168	0.331
50K	ENSG00000016402.13	IL20RA	-2.10837	-0.0919367	0.034999	0.111504	0.00469987	6		S-PrediXcan	ENSG00000014824.13	SLC30A9	-1.62547	-0.136531	0.104063	0.203014	6.00438e-06	21		EpiXcan	ENSG00000259425.5	RP11-566K19.5	-1.73131	-0.331469	0.0833964	0.0204311	0.0372487	217		Fusion	SERBP1P3	0.445	lasso	0.39	2.1e-25	-0.09799	0.922
50K	ENSG00000213123.10	TCTEX1D2	-2.10801	-0.480272	0.03503	0.0166424	0.117777	1		S-PrediXcan	ENSG00000145020.15	AMT	-1.62444	-0.0600575	0.104282	0.37217	8.11254e-22	39		EpiXcan	ENSG00000168899.4	VAMP5	-1.72954	-0.0329355	0.0837121	0.350207	0.316865	471		Fusion	LINC00960	0.6822	enet	0.46	5e-31	0.13841	0.89
50K	ENSG00000015413.9	DPEP1	-2.10783	-0.175948	0.0350456	0.0476725	0.960934	5		S-PrediXcan	ENSG00000114316.12	USP4	-1.62353	-0.679896	0.104475	0.0110578	0.296062	18		EpiXcan	ENSG00000271976.1	RP11-884K10.7	-1.72949	-0.146063	0.0837213	0.0472814	0.210188	508		Fusion	POU5F1P6	0.3836	lasso	0.23	2.5e-14	-2.79711	0.00516
50K	ENSG00000185736.15	ADARB2	2.10778	0.438869	0.03505	0.017554	0.687661	1		S-PrediXcan	ENSG00000278035.1	RP11-234K24.6	1.62092	0.461688	0.105035	0.0171698	0.424732	2		EpiXcan	ENSG00000148680.15	HTR7	1.72898	0.276444	0.0838128	0.0177007	0.939001	824		Fusion	SOX2-OT	0.3486	bslmm	0.046	0.00075	0.27584	0.783
50K	ENSG00000214946.14	TBC1D26	-2.10743	-0.290072	0.03508	0.0207667	0.253224	1		S-PrediXcan	ENSG00000141030.12	COPS3	-1.61965	-1.11002	0.105307	0.0511932	0.93093	13		EpiXcan	ENSG00000090581.9	GNPTG	1.72804	0.172492	0.083981	0.0379491	0.371263	604		Fusion	MCCC1-AS1	0.1712	blup	0.067	5.8e-05	0.08415	0.933
50K	ENSG00000166938.12	DIS3L	-2.10713	-0.0833552	0.0351059	0.205805	2.78859e-08	7		S-PrediXcan	ENSG00000132563.15	REEP2	-1.61924	-0.103802	0.105396	0.19477	0.0233361	21		EpiXcan	ENSG00000136295.14	TTYH3	1.72796	0.0702347	0.0839954	0.189	0.804659	795		Fusion	RPL23AP49	0.1666	top1	0.071	3.4e-05	1.703	0.0886
50K	ENSG00000273038.2	RP11-479G22.8	2.10675	0.066317	0.035139	0.244534	1.30993e-07	18		S-PrediXcan	ENSG00000125508.3	SRMS	-1.61919	-0.0225834	0.105407	0.653253	4.1578e-41	34		EpiXcan	ENSG00000186409.14	CCDC30	1.72755	0.0434716	0.0840697	0.197671	0.603444	694		Fusion	LINC02044	0.4019	bslmm	0.24	8.8e-15	0.12355	0.902
50K	ENSG00000167641.10	PPP1R14A	-2.10393	-0.164482	0.0353847	0.143327	1.06453e-05	9		S-PrediXcan	ENSG00000155827.11	RNF20	1.61886	0.378071	0.105478	0.0663615	0.172672	7		EpiXcan	ENSG00000284395.1	LA16c-312E8.5	1.72744	0.352288	0.0840889	0.0234699	0.768898	585		Fusion	PSMC1P7	0.1697	bslmm	0.038	0.0021	-0.06457	0.949
50K	ENSG00000124767.6	GLO1	2.10312	0.0591875	0.0354554	0.288528	1.19024e-08	23		S-PrediXcan	ENSG00000073605.18	GSDMB	-1.61881	-0.19103	0.105488	0.225282	0.0155838	45		EpiXcan	ENSG00000268222.1	EEF1A1P7	-1.72701	-0.106284	0.0841662	0.0761938	0.469022	659		Fusion	FAM86DP	0.7912	lasso	0.58	2.1e-43	0.10849	0.914
50K	ENSG00000138036.18	DYNC2LI1	-2.103	-0.0811138	0.0354655	0.124723	0.000180288	4		S-PrediXcan	ENSG00000124193.14	SRSF6	1.61769	0.142478	0.105729	0.239008	0.125157	42		EpiXcan	ENSG00000109016.17	DHRS7B	1.72607	0.0783299	0.0843346	0.15388	0.299216	406		Fusion	ATP1B3-AS1	0.1645	bslmm	0.047	0.00067	0.07784	0.938
50K	ENSG00000227986.1	TRIM60P18	2.10267	0.0457628	0.035495	0.303489	0.000106965	41		S-PrediXcan	ENSG00000230587.1	AC093609.1	1.61701	0.551083	0.105875	0.0137619	0.123064	2		EpiXcan	ENSG00000126581.12	BECN1	-1.72515	-0.0865065	0.0845	0.0512711	0.000162237	349		Fusion	RP11-206M11.7	0.2441	enet	0.076	1.9e-05	0.69666	0.486
50K	ENSG00000229391.7	HLA-DRB6	-2.10188	-0.0212539	0.0355639	0.658493	1.59379e-41	50		S-PrediXcan	ENSG00000182473.21	EXOC7	-1.61634	-0.497947	0.106022	0.104582	0.247775	14		EpiXcan	ENSG00000147408.14	CSGALNACT1	1.72494	0.0285772	0.0845387	0.284754	1.05257e-09	1577		Fusion	KRT18P34	0.1824	top1	0.14	2.9e-09	-0.46	0.646
50K	ENSG00000146411.5	SLC2A12	2.10165	0.175676	0.0355838	0.117937	0.0159067	11		S-PrediXcan	ENSG00000257802.1	RP11-2H8.4	-1.61627	-0.0248277	0.106035	0.61112	0.00902433	136		EpiXcan	ENSG00000137877.9	SPTBN5	1.72493	0.0424417	0.0845393	0.405622	3.61486e-09	587		Fusion	CCDC13	0.4364	lasso	0.17	1.4e-10	-0.59665	0.551
50K	ENSG00000246375.2	RP11-10L7.1	-2.10142	-0.075199	0.0356042	0.232148	3.4163e-06	15		S-PrediXcan	ENSG00000234665.8	RP11-262H14.3	1.61617	0.25293	0.106057	0.12042	0.0121393	15		EpiXcan	ENSG00000185666.14	SYN3	1.7249	0.0642201	0.0845462	0.156682	0.551191	911		Fusion	RP11-496H1.1	0.5727	lasso	0.42	4.1e-28	0.00879	0.993
50K	ENSG00000151693.9	ASAP2	-2.10035	-0.139721	0.0356983	0.108497	0.154537	19		S-PrediXcan	ENSG00000170426.1	SDR9C7	-1.61596	-0.252197	0.106104	0.044185	0.259184	4		EpiXcan	ENSG00000242094.1	FOXP1-IT1	-1.72472	-0.0935252	0.0845773	0.064509	0.948309	501		Fusion	EAF1-AS1	0.1657	lasso	0.091	2.9e-06	1.079	0.281
50K	ENSG00000204237.4	OXLD1	2.09874	0.538926	0.03584	0.0342035	0.451556	1		S-PrediXcan	ENSG00000279690.1	AP000280.66	-1.61474	-0.224832	0.106368	0.0453453	0.825568	5		EpiXcan	ENSG00000237438.7	CECR7	1.72468	0.019916	0.0845846	0.503101	6.44989e-19	549		Fusion	LINC02021	0.4574	top1	0.36	5.1e-23	-0.563	0.573
50K	ENSG00000228709.1	AP001065.15	2.09774	0.134158	0.0359283	0.0805033	0.287837	5		S-PrediXcan	ENSG00000111596.11	CNOT2	-1.6141	-0.208234	0.106506	0.0913151	0.00499373	8		EpiXcan	ENSG00000196678.13	ERI2	1.7245	0.0341428	0.0846172	0.241457	0.00373858	317		Fusion	ALG1L2	0.3445	bslmm	0.16	2.9e-10	-0.44254	0.658
50K	ENSG00000225851.1	HLA-S	-2.09659	-0.0284487	0.03603	0.429663	1.25752e-25	11		S-PrediXcan	ENSG00000280063.1	RP11-295D4.3	-1.61369	-0.108508	0.106595	0.140523	6.65634e-06	9		EpiXcan	ENSG00000143793.12	C1orf35	-1.7244	-0.155725	0.0846361	0.0266947	0.134202	701		Fusion	RPL32P3	0.2458	lasso	0.18	1.8e-11	-0.2155	0.829
50K	ENSG00000138735.15	PDE5A	2.09617	0.393453	0.036067	0.044716	0.642373	4		S-PrediXcan	ENSG00000233369.7	GTF2IP4	-1.61272	-0.0390262	0.106805	0.358294	0.000175346	48		EpiXcan	ENSG00000223959.8	AFG3L1P	1.72391	0.0655924	0.0847248	0.107108	0.0026454	301		Fusion	FAM86HP	0.4477	lasso	0.33	4.1e-21	-0.19917	0.842
50K	ENSG00000259915.2	RP11-410E4.1	-2.09585	-0.0547714	0.0360956	0.150556	3.39189e-07	5		S-PrediXcan	ENSG00000165338.16	HECTD2	-1.61197	-0.0682985	0.106969	0.0351314	0.370605	6		EpiXcan	ENSG00000155324.9	GRAMD3	-1.7229	-0.00540791	0.0849071	0.368912	0.781648	979		Fusion	RP11-380O24.1	0.3118	top1	0.14	7.2e-09	2.681	0.00734
50K	ENSG00000249839.1	AC011330.5	-2.09556	-0.0327287	0.0361212	0.343613	3.2136e-18	8		S-PrediXcan	ENSG00000143155.12	TIPRL	1.61056	0.209808	0.107276	0.150368	0.0238413	23		EpiXcan	ENSG00000142327.12	RNPEPL1	1.72253	0.283864	0.0849737	0.0362838	0.23623	575		Fusion	RP11-480A16.1	0.4046	bslmm	0.13	2.8e-08	0.26599	0.79
50K	ENSG00000281741.2	CH17-118O6.6	2.09287	0.0956092	0.036361	0.137803	3.35277e-06	4		S-PrediXcan	ENSG00000186017.14	ZNF566	1.60946	0.0717661	0.107516	0.241268	0.157377	54		EpiXcan	ENSG00000249669.9	CARMN	-1.72223	-0.265811	0.0850271	0.0195717	0.572131	655		Fusion	RP11-375I20.6	0.3969	top1	0.33	1e-20	0.661	0.509
50K	ENSG00000226025.9	LGALS17A	2.09258	0.152401	0.0363868	0.0497928	0.909126	6		S-PrediXcan	ENSG00000173559.12	NABP1	1.60848	0.495664	0.10773	0.0199233	0.817178	2		EpiXcan	ENSG00000182636.5	NDN	1.72206	0.0506155	0.0850591	0.187081	0.0149342	784		Fusion	RP11-723O4.9	0.5206	lasso	0.47	1.7e-32	0.13226	0.895
50K	ENSG00000115423.18	DNAH6	2.09213	0.0576436	0.0364272	0.326248	8.58045e-18	5		S-PrediXcan	ENSG00000111319.12	SCNN1A	1.6081	0.500506	0.107814	0.229255	0.102262	35		EpiXcan	ENSG00000164916.10	FOXK1	-1.72198	-0.284027	0.0850729	0.0263856	0.683167	627		Fusion	RP11-10C24.2	0.3459	bslmm	0.19	1.2e-11	0.07965	0.937
50K	ENSG00000183648.9	NDUFB1	-2.09157	-0.109458	0.0364771	0.156532	3.27307e-06	6		S-PrediXcan	ENSG00000113761.11	ZNF346	-1.60797	-0.237495	0.107842	0.0604309	0.700672	12		EpiXcan	ENSG00000143125.5	PROK1	-1.72161	-0.0589638	0.0851399	0.146424	0.825705	752		Fusion	RP11-10C24.3	0.2088	top1	0.15	2.2e-09	-2.021	0.0433
50K	ENSG00000243389.1	AC012442.5	2.08974	0.0940734	0.036641	0.135227	0.000957814	11		S-PrediXcan	ENSG00000018699.11	TTC27	1.60762	0.109622	0.107918	0.213482	0.0130574	41		EpiXcan	ENSG00000123191.14	ATP7B	1.71896	0.0298205	0.0856209	0.210266	1.83556e-07	496		Fusion	RP11-141C7.3	0.677	bslmm	0.41	9.3e-27	0.57842	0.563
50K	ENSG00000125648.14	SLC25A23	-2.08972	-0.700945	0.0366427	0.0309939	0.979359	6		S-PrediXcan	ENSG00000230023.2	RP11-10N16.2	-1.60753	-0.981838	0.107938	0.0445949	0.780397	13		EpiXcan	ENSG00000156269.4	NAA11	1.71876	0.111127	0.0856583	0.0549671	0.0713586	404		Fusion	RP11-379F4.7	0.1712	enet	0.094	2e-06	0.04974	0.96
50K	ENSG00000227698.1	AP001619.2	2.08948	0.108935	0.0366649	0.137402	0.165673	17		S-PrediXcan	ENSG00000183077.15	AFMID	-1.60621	-0.351028	0.108228	0.072488	0.534734	11		EpiXcan	ENSG00000168806.7	LCMT2	-1.71853	-0.0508227	0.0856995	0.186722	0.00344962	489		Fusion	RP11-219D15.3	0.1216	lasso	0.097	1.5e-06	1.6252	0.104
50K	ENSG00000213830.3	CFL1P5	2.0892	0.339776	0.0366898	0.0345939	0.486902	2		S-PrediXcan	ENSG00000278997.1	RP11-131M11.2	-1.60616	-0.330575	0.108239	0.032541	0.874489	5		EpiXcan	ENSG00000154217.14	PITPNC1	-1.71838	-0.0539019	0.0857278	0.273952	0.961788	665		Fusion	RP11-299J3.8	0.3584	bslmm	0.23	2.1e-14	0.16043	0.873
50K	ENSG00000118689.14	FOXO3	2.08891	0.12979	0.0367162	0.0993296	0.109792	10		S-PrediXcan	ENSG00000251076.1	RP11-526F3.1	-1.60568	-0.202093	0.108343	0.068412	0.441579	10		EpiXcan	ENSG00000151612.15	ZNF827	-1.71749	-0.232909	0.0858893	0.0198059	0.740612	399		Fusion	RP11-329B9.4	0.2734	lasso	0.21	5.3e-13	-0.03436	0.973
50K	ENSG00000279233.1	RP11-158L12.4	-2.08797	-0.0834492	0.0368005	0.148612	6.70813e-07	5		S-PrediXcan	ENSG00000176894.9	PXMP2	-1.6056	-0.75471	0.108361	0.0182243	0.287394	4		EpiXcan	ENSG00000129159.7	KCNC1	1.71574	0.0480089	0.0862095	0.205139	0.303943	763		Fusion	RP11-352G9.1	0.2176	bslmm	0.065	7.2e-05	-0.27527	0.783
50K	ENSG00000165985.9	C1QL3	2.08761	0.177634	0.0368327	0.0927147	0.0763027	9		S-PrediXcan	ENSG00000274565.1	CTD-3035K23.7	1.60314	0.49807	0.108903	0.0681251	0.707401	16		EpiXcan	ENSG00000115263.14	GCG	-1.71571	-0.0761576	0.0862145	0.051977	0.241984	278		Fusion	RP11-496H1.2	0.1686	lasso	0.11	1.8e-07	2.08465	0.0371
50K	ENSG00000072756.16	TRNT1	2.08525	0.107777	0.0370465	0.163964	7.22188e-07	10		S-PrediXcan	ENSG00000234571.1	RP5-998N21.4	-1.603	-0.258393	0.108934	0.0966865	0.919759	23		EpiXcan	ENSG00000256628.3	ZBTB11-AS1	1.7146	0.0617898	0.0864179	0.111796	0.0341733	366		Fusion	RP11-141M3.6	0.1287	top1	0.042	0.0012	-0.421	0.674
50K	ENSG00000231738.10	TSPAN19	-2.0851	-0.0993973	0.03706	0.0787356	0.000480129	1		S-PrediXcan	ENSG00000217330.1	SSXP10	1.60203	0.0683585	0.109149	0.189141	0.0401828	45		EpiXcan	ENSG00000068912.13	ERLEC1	-1.71438	-0.0970362	0.0864584	0.0642018	0.737068	286		Fusion	RP11-170K4.2	0.3671	blup	0.14	9.7e-09	0.08731	0.93
50K	ENSG00000137857.17	DUOX1	-2.08411	-0.572981	0.0371503	0.144195	0.000453382	12		S-PrediXcan	ENSG00000239617.1	RP11-302B13.1	1.59998	0.0589097	0.109604	0.237285	3.16497e-05	41		EpiXcan	ENSG00000244119.1	PDCL3P4	1.71436	0.167746	0.0864623	0.0268722	0.714748	356		Fusion	FLJ42393	0.4701	top1	0.46	1.8e-31	0.503	0.615
50K	ENSG00000225093.1	RPL3P7	2.08393	0.110194	0.0371666	0.0658783	0.147703	5		S-PrediXcan	ENSG00000214954.8	LRRC69	1.59808	0.103941	0.110025	0.105259	0.0288099	13		EpiXcan	ENSG00000137269.14	LRRC1	1.71263	0.0412466	0.086781	0.240988	0.0265127	877		Fusion	RP11-141C7.2	0.8572	lasso	0.49	2.2e-34	-0.18933	0.85
50K	ENSG00000007038.10	PRSS21	-2.08241	-0.0618542	0.037305	0.168986	0.00314243	16		S-PrediXcan	ENSG00000277112.3	ANKRD20A21P	1.59778	0.0538368	0.110093	0.261873	4.0311e-07	30		EpiXcan	ENSG00000142621.19	FHAD1	1.71199	0.0770677	0.086899	0.100403	0.372351	511		Fusion	RP11-456N14.6	0.1255	blup	0.045	0.00092	-0.03063	0.976
50K	ENSG00000257817.1	RP4-601P9.2	2.08042	0.313426	0.0374867	0.0210553	0.739979	2		S-PrediXcan	ENSG00000101596.14	SMCHD1	1.59747	0.578421	0.110161	0.0359592	0.305585	7		EpiXcan	ENSG00000253693.1	CTC-535M15.2	-1.71197	-0.0481567	0.0869026	0.254285	0.721802	512		Fusion	RUFY3	0.1505	bslmm	0.026	0.0099	-0.11405	0.9092
50K	ENSG00000231160.9	KLF3-AS1	2.07985	0.06478	0.0375394	0.286677	5.11047e-12	19		S-PrediXcan	ENSG00000260252.1	RP11-384M15.3	-1.59745	-1.31473	0.110165	0.0448722	0.504578	3		EpiXcan	ENSG00000157353.16	FUK	-1.71138	-0.0122256	0.0870116	0.405633	0.258608	258		Fusion	AGA	0.5154	top1	0.41	2.1e-27	-0.021	0.983246
50K	ENSG00000116649.9	SRM	2.07915	0.901326	0.0376033	0.0236646	0.857046	2		S-PrediXcan	ENSG00000178343.4	SHISA3	1.59588	0.295645	0.110516	0.0579213	0.814172	4		EpiXcan	ENSG00000123989.13	CHPF	1.7082	0.265773	0.0875986	0.0234067	0.985088	438		Fusion	PI4K2B	0.2992	blup	0.14	8.5e-09	-0.13387	0.893507
50K	ENSG00000203943.8	SAMD13	2.07848	0.114368	0.0376647	0.165938	7.69113e-06	9		S-PrediXcan	ENSG00000259031.1	CTD-2062F14.3	1.59446	0.110628	0.110834	0.111708	0.00124734	14		EpiXcan	ENSG00000159593.14	NAE1	1.70674	0.331889	0.08787	0.010987	0.879226	281		Fusion	ANAPC4	0.5786	enet	0.52	1.6e-36	0.25654	0.797532
50K	ENSG00000251259.1	AC004069.2	2.07834	0.202082	0.0376779	0.0428464	0.256666	4		S-PrediXcan	ENSG00000280241.3	RP11-290O12.2	1.59416	0.532886	0.1109	0.0160892	0.709917	1		EpiXcan	ENSG00000170074.19	FAM153A	-1.70568	-0.0977348	0.0880678	0.0528398	0.526214	602		Fusion	GATB	0.0836	top1	0.011	0.067	0.389	0.697276
50K	ENSG00000100461.17	RBM23	-2.07683	-0.0340442	0.037817	0.460118	4.07513e-20	29		S-PrediXcan	ENSG00000180828.2	BHLHE22	1.59333	0.0345154	0.111085	0.468334	7.67612e-08	79		EpiXcan	ENSG00000278472.1	RP11-74D7.3	-1.70531	-0.0944361	0.0881372	0.119592	0.935262	1095		Fusion	CRMP1	0.5052	top1	0.26	1.5e-16	-0.089	0.929082
50K	ENSG00000270209.1	RP4-592A1.4	2.07629	0.120149	0.0378674	0.0795648	0.105797	8		S-PrediXcan	ENSG00000239855.1	IGKV1-6	-1.5932	-0.199583	0.111114	0.0771188	0.434358	11		EpiXcan	ENSG00000249916.1	CTD-2280E9.1	1.70527	0.0227994	0.0881449	0.349272	2.49749e-16	676		Fusion	MAEA	0.571	bslmm	0.59	1.8e-44	-1.73921	0.081998
50K	ENSG00000165502.6	RPL36AL	-2.07604	-0.0375041	0.0378901	0.53312	8.13248e-36	7		S-PrediXcan	ENSG00000120437.8	ACAT2	-1.593	-0.721516	0.11116	0.0457149	0.82875	6		EpiXcan	ENSG00000213077.5	FAM106A	-1.70468	-0.0205182	0.0882546	0.553229	9.69202e-28	347		Fusion	GNRHR	0.1561	enet	0.12	7.9e-08	-0.05096	0.959358
50K	ENSG00000109576.13	AADAT	2.07558	0.126235	0.0379331	0.167395	0.00141346	16		S-PrediXcan	ENSG00000156990.14	RPUSD3	-1.59135	-0.177351	0.111531	0.136859	0.00566042	15		EpiXcan	ENSG00000279259.1	RP11-334C17.3	-1.70454	-0.0359815	0.0882804	0.322888	0.00471835	612		Fusion	OCIAD1	0.1202	blup	0.058	0.00019	-0.04481	0.964261
50K	ENSG00000282885.1	RP11-596C23.6	2.07511	0.130396	0.0379764	0.100139	0.0392564	7		S-PrediXcan	ENSG00000114978.17	MOB1A	-1.59065	-0.154714	0.111688	0.334896	0.013147	62		EpiXcan	ENSG00000106976.20	DNM1	-1.70381	-0.076548	0.0884166	0.15501	0.191362	413		Fusion	DCUN1D4	0.0895	top1	0.087	4.9e-06	0.216	0.828988
50K	ENSG00000172426.15	RSPH9	-2.07497	-0.196908	0.0379893	0.0645375	0.362659	5		S-PrediXcan	ENSG00000241978.9	AKAP2	-1.59046	-0.335432	0.111732	0.0825185	0.935468	15		EpiXcan	ENSG00000145604.15	SKP2	-1.70255	-0.0377799	0.0886532	0.328777	7.48248e-05	936		Fusion	MANBA	0.1637	blup	0.05	0.00047	-0.15919	0.873521
50K	ENSG00000204655.11	MOG	2.07035	0.28717	0.03842	0.0162416	0.451758	1		S-PrediXcan	ENSG00000137193.13	PIM1	1.59028	0.317301	0.111771	0.0672537	0.705023	17		EpiXcan	ENSG00000135835.11	KIAA1614	-1.70226	-0.133592	0.0887066	0.0514454	0.567932	705		Fusion	AADAT	0.2216	bslmm	0.044	0.00097	-0.40706	0.683962
50K	ENSG00000237232.7	ZNF295-AS1	-2.06975	-0.423759	0.0384761	0.0166596	0.284879	2		S-PrediXcan	ENSG00000139323.13	POC1B	1.59011	0.114921	0.11181	0.210069	0.00892461	26		EpiXcan	ENSG00000160408.14	ST6GALNAC6	1.70175	0.0825671	0.0888028	0.135553	0.453597	423		Fusion	UFSP2	0.3026	lasso	0.18	3.9e-11	-1.25825	0.208303
50K	ENSG00000197345.12	MRPL21	2.06905	0.0180653	0.0385415	0.730575	1.04184e-59	12		S-PrediXcan	ENSG00000259330.2	INAFM2	-1.58964	-0.143512	0.111915	0.225159	0.00301536	32		EpiXcan	ENSG00000260588.1	RP11-930P14.2	1.70139	0.106412	0.0888699	0.0587768	0.30757	521		Fusion	KLHL5	0.218	blup	0.052	0.00039	-0.16622	0.867985
50K	ENSG00000177683.13	THAP5	2.06903	0.0508247	0.0385432	0.195747	2.11291e-07	12		S-PrediXcan	ENSG00000259940.2	CTD-3203P2.1	1.5896	0.131321	0.111925	0.0981901	0.000879175	8		EpiXcan	ENSG00000233304.6	LINC01346	-1.70129	-0.0315931	0.088889	0.396062	0.841257	547		Fusion	FAM149A	0.4266	top1	0.29	6.1e-18	0.426	0.670108
50K	ENSG00000269102.1	CTD-2525I3.5	-2.06864	-0.0667981	0.0385803	0.201758	0.0102113	24		S-PrediXcan	ENSG00000100490.9	CDKL1	-1.58854	-0.149844	0.112165	0.158116	0.015567	39		EpiXcan	ENSG00000131351.14	HAUS8	1.70072	0.0189982	0.0889955	0.445415	0.215897	471		Fusion	MED28	0.2246	top1	0.25	2.5e-15	-0.497	0.619189
50K	ENSG00000248559.1	RP11-215P8.3	2.06834	0.125034	0.0386085	0.0554361	0.703884	4		S-PrediXcan	ENSG00000173327.7	MAP3K11	1.58634	0.0715137	0.112662	0.262384	2.41331e-14	14		EpiXcan	ENSG00000249721.1	RP11-83M16.4	1.69951	0.0343735	0.0892223	0.309117	0.0117127	851		Fusion	ATP8A1	0.1394	blup	0.073	2.8e-05	-0.00846	0.993249
50K	ENSG00000148358.19	GPR107	-2.06813	-0.228082	0.0386279	0.0674795	0.0972859	9		S-PrediXcan	ENSG00000130758.7	MAP3K10	1.58632	0.0440714	0.112668	0.262119	3.28162e-10	18		EpiXcan	ENSG00000262089.1	RP11-589P10.5	-1.69912	-0.0713383	0.089297	0.112697	0.759486	539		Fusion	GRK4	0.5354	top1	0.37	1.3e-23	-1.643	0.100383
50K	ENSG00000283992.1	LYNX1	-2.06697	-0.171771	0.0387374	0.0795129	0.063688	6		S-PrediXcan	ENSG00000280022.1	RP11-707O23.1	-1.58621	-0.0375193	0.112692	0.297267	8.09594e-13	23		EpiXcan	ENSG00000015479.18	MATR3	-1.69807	-0.149876	0.0894952	0.25199	0.0210506	416		Fusion	SRD5A3	0.5614	top1	0.43	2.4e-28	-0.817	0.413928
50K	ENSG00000196209.12	SIRPB2	-2.06665	-0.284065	0.0387673	0.0516293	0.908958	6		S-PrediXcan	ENSG00000105287.12	PRKD2	1.58606	0.0857344	0.112725	0.447137	6.47787e-05	80		EpiXcan	ENSG00000101391.20	CDK5RAP1	-1.69801	-0.103276	0.0895063	0.0561647	0.172723	326		Fusion	SPINK2	0.1609	bslmm	0.19	6.5e-12	-0.75044	0.452991
50K	ENSG00000100605.16	ITPK1	-2.06654	-0.468002	0.0387779	0.0390833	0.200622	2		S-PrediXcan	ENSG00000139636.15	LMBR1L	1.58578	0.102783	0.112789	0.271341	0.000270509	49		EpiXcan	ENSG00000143093.14	STRIP1	-1.69739	-0.0519224	0.0896221	0.16688	0.0432033	606		Fusion	DCTD	0.226	lasso	0.083	8e-06	-0.35285	0.724202
50K	ENSG00000248540.2	RP11-247C2.2	-2.06519	-0.0496685	0.0389048	0.1929	0.00170133	22		S-PrediXcan	ENSG00000104812.14	GYS1	-1.58511	-0.289696	0.112942	0.0574365	0.969791	19		EpiXcan	ENSG00000279504.1	AD001527.4	1.6966	0.0318885	0.0897721	0.265707	1.82328e-09	616		Fusion	CPEB2	0.1575	blup	0.046	0.00077	-0.10386	0.917281
50K	ENSG00000116138.12	DNAJC16	-2.0642	-0.301524	0.0389987	0.0435764	0.605984	7		S-PrediXcan	ENSG00000273372.1	SFTPD-AS1	1.58487	0.0702444	0.112996	0.216541	0.00263676	29		EpiXcan	ENSG00000100105.17	PATZ1	1.69555	0.30986	0.0899719	0.0136198	0.359549	537		Fusion	NEK1	0.3619	lasso	0.17	1.3e-10	-0.4699	0.638424
50K	ENSG00000178084.1	HTR3C	-2.06124	-0.177181	0.0392805	0.0399913	0.236699	5		S-PrediXcan	ENSG00000223612.3	RP11-289I10.2	-1.58451	-0.163626	0.113078	0.025122	0.523334	5		EpiXcan	ENSG00000100079.6	LGALS2	1.69498	0.0834723	0.0900787	0.0742687	0.0190422	447		Fusion	ZGRF1	0.4554	lasso	0.31	1.3e-19	-0.50983	0.610171
50K	ENSG00000164695.4	CHMP4C	-2.06034	-0.19832	0.0393665	0.066155	0.0813135	3		S-PrediXcan	ENSG00000005483.20	KMT2E	1.58446	0.5675	0.113089	0.0361401	0.187907	10		EpiXcan	ENSG00000185774.14	KCNIP4	-1.69452	-0.0276445	0.0901664	0.415858	6.55466e-05	354		Fusion	AP1AR	0.1177	enet	0.038	0.0021	-1.24999	0.211302
50K	ENSG00000277402.1	MIR6891	-2.06004	-0.0211168	0.039395	0.6211	5.00478e-28	46		S-PrediXcan	ENSG00000106105.13	GARS	1.58429	2.76765	0.113127	0.016852	0.253311	3		EpiXcan	ENSG00000272750.1	RP11-378J18.8	-1.69238	-0.0205033	0.0905727	0.410547	1.5159e-23	750		Fusion	PRKG2	0.1349	top1	0.075	2.2e-05	0.961	0.336552
50K	ENSG00000068097.14	HEATR6	2.05986	0.0905619	0.0394121	0.164035	2.72402e-07	5		S-PrediXcan	ENSG00000167491.17	GATAD2A	1.5841	0.255414	0.113171	0.180532	0.343936	29		EpiXcan	ENSG00000249684.5	RP11-423H2.3	-1.69237	-0.0547658	0.090575	0.178192	0.378438	627		Fusion	MMRN1	0.1104	blup	0.022	0.015	-0.10315	0.91784
50K	ENSG00000104691.14	UBXN8	-2.05961	-0.245604	0.039436	0.0271278	0.276347	3		S-PrediXcan	ENSG00000124935.3	SCGB1D2	-1.58369	-0.212987	0.113263	0.053548	0.0936042	9		EpiXcan	ENSG00000273382.1	RP5-1065J22.8	1.69157	0.0579331	0.0907282	0.146375	0.000197753	654		Fusion	NAAA	0.294	bslmm	0.085	6.6e-06	0.08952	0.928665
50K	ENSG00000112419.14	PHACTR2	2.05924	0.356239	0.0394709	0.0368032	0.67727	6		S-PrediXcan	ENSG00000003509.15	NDUFAF7	1.58369	0.64959	0.113264	0.0514448	0.749889	12		EpiXcan	ENSG00000100281.13	HMGXB4	1.69088	0.383023	0.09086	0.0106073	0.823048	853		Fusion	NUP54	0.4187	lasso	0.46	1.2e-31	-0.27055	0.786739
50K	ENSG00000010030.13	ETV7	2.05854	0.132587	0.039538	0.171132	0.000861012	17		S-PrediXcan	ENSG00000198373.12	WWP2	1.58262	0.0336711	0.113509	0.58367	6.90997e-05	92		EpiXcan	ENSG00000104369.4	JPH1	1.69072	0.147815	0.0908905	0.0466524	0.858162	943		Fusion	SCARB2	0.1411	bslmm	0.039	0.0019	0.08966	0.928557
50K	ENSG00000272155.1	RP11-707M3.3	-2.05827	-0.118606	0.0395645	0.0938155	0.00864841	9		S-PrediXcan	ENSG00000267610.2	AC007787.2	-1.58243	-0.180244	0.113551	0.0818523	0.910507	11		EpiXcan	ENSG00000254974.1	RP11-702H23.2	-1.68972	-0.0483435	0.0910814	0.128945	8.54908e-05	650		Fusion	CCNG2	0.1598	lasso	0.037	0.0023	1.552	0.120662
50K	ENSG00000140199.11	SLC12A6	-2.05656	-0.325388	0.0397287	0.0288758	0.338694	2		S-PrediXcan	ENSG00000108829.9	LRRC59	-1.58207	-0.315188	0.113635	0.150831	0.00124097	21		EpiXcan	ENSG00000132661.3	NXT1	-1.68834	-0.0592482	0.0913458	0.146662	0.54016	821		Fusion	CNOT6L	0.1893	top1	0.12	5.2e-08	1.049	0.294178
50K	ENSG00000197191.4	CYSRT1	2.0562	0.137254	0.0397637	0.263196	5.61268e-08	25		S-PrediXcan	ENSG00000246067.7	RAB30-AS1	1.58204	0.0495892	0.113641	0.229724	7.78465e-10	21		EpiXcan	ENSG00000153029.14	MR1	-1.68787	-0.148241	0.0914357	0.0459774	0.10481	696		Fusion	PPA2	0.2268	lasso	0.067	5.7e-05	0.49859	0.618066
50K	ENSG00000263105.1	RP11-95P2.3	2.05422	0.136831	0.0399545	0.0542321	0.937899	7		S-PrediXcan	ENSG00000183935.5	HTR7P1	-1.5795	-0.0601371	0.11422	0.414964	1.06121e-05	81		EpiXcan	ENSG00000115165.9	CYTIP	-1.68776	-0.246614	0.0914576	0.0817903	0.068186	290		Fusion	INTS12	0.131	lasso	0.072	3e-05	0.63723	0.523973
50K	ENSG00000275401.1	RP4-564F22.7	-2.05416	-0.11231	0.0399604	0.0764023	0.0191953	6		S-PrediXcan	ENSG00000279459.1	RP11-826F13.1	1.57945	0.0896958	0.114234	0.116723	0.000622785	14		EpiXcan	ENSG00000119509.12	INVS	-1.68591	-0.0298939	0.0918127	0.350678	7.48962e-05	627		Fusion	DGKQ	0.3817	lasso	0.32	4e-20	0.08705	0.930629
50K	ENSG00000185002.9	RFX6	2.05218	0.17272	0.0401524	0.0173108	0.552403	2		S-PrediXcan	ENSG00000166402.8	TUB	-1.57893	-0.110512	0.114352	0.29028	1.85708e-05	45		EpiXcan	ENSG00000155970.11	MICU3	1.6855	0.138292	0.0918922	0.0325189	0.908379	1214		Fusion	SLC26A1	0.7378	enet	0.64	1.1e-50	-0.32211	0.74737
50K	ENSG00000115042.9	FAHD2A	-2.05157	-0.498957	0.0402111	0.0258749	0.514817	5		S-PrediXcan	ENSG00000215182.8	MUC5AC	-1.57847	-0.19274	0.114459	0.0545989	0.533185	6		EpiXcan	ENSG00000169435.13	RASSF6	1.68523	0.0686316	0.091944	0.129274	0.167227	465		Fusion	EPHA5	0.3067	bslmm	0.062	0.00011	-0.26365	0.792049
50K	ENSG00000251022.6	THAP9-AS1	-2.05081	-0.291681	0.0402852	0.0688866	0.0196854	5		S-PrediXcan	ENSG00000225450.1	RP3-508I15.14	-1.5778	-0.0894269	0.114612	0.282501	0.0128259	77		EpiXcan	ENSG00000075340.22	ADD2	1.68457	0.142307	0.092072	0.0937542	0.821462	417		Fusion	PLAC8	0.2748	lasso	0.096	1.7e-06	-0.41228	0.680133
50K	ENSG00000270547.5	LINC01235	2.05076	0.174611	0.0402908	0.0972623	0.0885688	10		S-PrediXcan	ENSG00000266993.3	RP4-657D16.3	1.57764	0.247046	0.114649	0.0407517	0.943814	10		EpiXcan	ENSG00000105289.14	TJP3	1.6829	0.2066	0.0923936	0.0251022	0.167389	436		Fusion	CISD2	0.0767	top1	0.054	0.0003	-1.064	0.287329
50K	ENSG00000185933.6	CALHM1	2.04999	0.331874	0.0403653	0.0200111	0.745075	2		S-PrediXcan	ENSG00000250740.1	RP11-710F7.2	-1.5774	-0.0683546	0.114703	0.163862	0.172613	25		EpiXcan	ENSG00000243609.1	RPS2P44	-1.68104	-0.0494692	0.0927556	0.138956	0.24399	253		Fusion	2022-03-01	0.4307	lasso	0.41	4.4e-27	1.77072	0.076607
50K	ENSG00000146282.17	RARS2	2.04723	0.26562	0.040636	0.0503127	0.591408	5		S-PrediXcan	ENSG00000092621.11	PHGDH	-1.57722	-0.228478	0.114745	0.103671	0.0255285	19		EpiXcan	ENSG00000278561.1	PTPN20CP	1.68028	0.0457871	0.0929024	0.14896	0.025777	311		Fusion	CYP4V2	0.6265	enet	0.35	2.7e-22	-0.83237	0.405201
50K	ENSG00000138031.14	ADCY3	-2.04646	-0.328591	0.0407114	0.0698971	0.0683761	8		S-PrediXcan	ENSG00000154309.8	DISP1	-1.57637	-0.0911909	0.11494	0.256699	0.00875185	37		EpiXcan	ENSG00000271967.1	RP11-134K13.4	1.68023	0.0422522	0.092912	0.135749	0.000148988	397		Fusion	C4orf33	0.1702	top1	0.06	0.00014	0.758	0.448451
50K	ENSG00000120725.12	SIL1	2.04552	0.570754	0.0408031	0.0269524	0.994028	4		S-PrediXcan	ENSG00000198198.15	SZT2	-1.57587	-0.83296	0.115057	0.016417	0.29327	2		EpiXcan	ENSG00000260077.1	RP11-254F7.2	1.68022	0.0250577	0.0929137	0.48059	3.5371e-07	606		Fusion	ZNF827	0.1729	blup	0.019	0.022	-0.25675	0.797368
50K	ENSG00000105501.12	SIGLEC5	-2.04551	-0.0451995	0.0408047	0.160257	0.0737045	19		S-PrediXcan	ENSG00000259378.1	DCAF13P3	-1.57413	-0.0324748	0.115458	0.158276	0.00152923	19		EpiXcan	ENSG00000251381.7	LINC00958	1.68022	0.0239009	0.0929154	0.393073	1.62483e-09	958		Fusion	NR3C2	0.157	bslmm	0.031	0.0049	0.05441	0.956606
50K	ENSG00000148057.15	IDNK	-2.04514	-0.192547	0.0408412	0.054522	0.00929127	2		S-PrediXcan	ENSG00000254703.2	SENCR	1.57291	0.0970426	0.115739	0.16423	0.0579933	21		EpiXcan	ENSG00000277977.1	CTD-3018O17.5	-1.67984	-0.0565902	0.0929891	0.151702	0.0142922	1133		Fusion	CENPU	0.2707	enet	0.19	7e-12	-0.04747	0.962142
50K	ENSG00000225684.3	FAM225B	-2.04412	-0.079052	0.0409415	0.174669	0.0626798	18		S-PrediXcan	ENSG00000105185.11	PDCD5	-1.57288	-0.144733	0.115746	0.10285	3.95711e-06	4		EpiXcan	ENSG00000053702.14	NRIP2	1.6798	0.0875823	0.0929962	0.161446	0.0507524	657		Fusion	GUF1	0.3838	enet	0.34	6.7e-22	0.32681	0.743813
50K	ENSG00000183048.11	SLC25A10	2.0441	0.351317	0.0409434	0.096758	0.0147866	13		S-PrediXcan	ENSG00000272434.1	RP13-131K19.6	1.57271	0.134411	0.115787	0.0725186	0.00534623	7		EpiXcan	ENSG00000274758.1	RP1-59D14.10	1.67936	0.0784119	0.0930809	0.0915065	0.836843	624		Fusion	BANK1	0.1403	blup	0.0099	0.075	0.05578	0.955518
50K	ENSG00000112195.8	TREML2	-2.04305	-0.178564	0.0410472	0.048085	0.855689	6		S-PrediXcan	ENSG00000205307.11	SAP25	-1.57204	-0.118151	0.115942	0.268058	5.62561e-10	42		EpiXcan	ENSG00000080293.9	SCTR	1.6783	0.135493	0.0932885	0.062933	0.75475	432		Fusion	CLGN	0.2142	blup	0.0099	0.075	0.21551	0.829371
50K	ENSG00000146701.11	MDH2	2.04266	0.458943	0.0410861	0.03434	0.293175	4		S-PrediXcan	ENSG00000134200.3	TSHB	-1.57116	-0.0782528	0.116145	0.138803	0.00311882	19		EpiXcan	ENSG00000172661.17	WASHC2C	1.67792	0.018111	0.0933625	0.522672	2.18415e-18	585		Fusion	PDLIM3	0.3551	blup	0.067	5.9e-05	0.18075	0.856561
50K	ENSG00000120327.6	PCDHB14	2.04203	0.129955	0.0411485	0.125732	0.166933	12		S-PrediXcan	ENSG00000237977.1	EIF4HP2	-1.57005	-0.0700418	0.116402	0.350835	3.51736e-07	45		EpiXcan	ENSG00000265982.1	RP11-927P21.4	-1.67772	-0.210341	0.0934011	0.0232703	0.597492	456		Fusion	TRMT44	0.3613	lasso	0.18	1.7e-11	0.27303	0.78483
50K	ENSG00000243753.5	HLA-L	2.04022	0.0316289	0.0413282	0.476689	4.71391e-16	50		S-PrediXcan	ENSG00000148341.17	SH3GLB2	1.56852	0.145145	0.11676	0.552503	0.00465451	109		EpiXcan	ENSG00000176046.8	NUPR1	-1.67766	-0.0849353	0.0934138	0.0978044	0.935491	227		Fusion	WDR19	0.1435	bslmm	0.049	0.00057	-0.46155	0.644406
50K	ENSG00000128655.16	PDE11A	2.04009	0.0740904	0.0413413	0.165215	9.50701e-06	9		S-PrediXcan	ENSG00000225224.1	RPS27AP12	-1.56803	-0.140385	0.116874	0.0714159	0.0552939	8		EpiXcan	ENSG00000100299.17	ARSA	1.67717	0.0289284	0.0935095	0.407792	1.65664e-08	404		Fusion	ZFYVE28	0.2823	lasso	0.19	9.3e-12	1.92525	0.054198
50K	ENSG00000223804.5	CH17-472G23.2	2.03912	0.0475376	0.0414378	0.334905	3.67578e-12	22		S-PrediXcan	ENSG00000204305.13	AGER	-1.56652	-0.0492019	0.117227	0.584488	2.93538e-17	133		EpiXcan	ENSG00000159251.6	ACTC1	1.67704	0.204263	0.0935351	0.0400377	0.014889	793		Fusion	HPGDS	0.1793	top1	0.019	0.022	0.959	0.337559
50K	ENSG00000272047.1	GTF2H5	2.03772	0.104482	0.0415776	0.251574	1.985e-08	18		S-PrediXcan	ENSG00000198648.10	STK39	1.56618	0.156376	0.117307	0.128134	0.553773	43		EpiXcan	ENSG00000139990.17	DCAF5	1.67702	0.343597	0.0935394	0.0226943	0.530437	648		Fusion	GNPDA2	0.4148	top1	0.32	1.3e-20	-0.758	0.448451
50K	ENSG00000170571.11	EMB	2.03769	0.390944	0.0415805	0.0461631	0.478066	5		S-PrediXcan	ENSG00000196460.12	RFX8	-1.56604	-0.0993816	0.117338	0.0954485	0.000776585	9		EpiXcan	ENSG00000137809.16	ITGA11	-1.6768	-0.0673952	0.093581	0.142939	0.753853	634		Fusion	ALB	0.1196	blup	0.037	0.0024	-0.02364	0.981137
50K	ENSG00000183010.16	PYCR1	2.03628	1.48472	0.0417221	0.0106434	0.392749	3		S-PrediXcan	ENSG00000273680.1	RP11-996F15.6	1.56599	0.210253	0.117352	0.0438119	0.999014	7		EpiXcan	ENSG00000175387.15	SMAD2	-1.67545	-0.0904041	0.0938462	0.0969094	0.33907	491		Fusion	RPL9	0.6287	top1	0.53	1.1e-37	-2.671	0.007563
50K	ENSG00000067365.14	METTL22	2.0359	0.252509	0.04176	0.0278169	0.493914	1		S-PrediXcan	ENSG00000170248.13	PDCD6IP	-1.56476	-0.334126	0.11764	0.03602	0.943572	2		EpiXcan	ENSG00000259704.1	CTD-3094K11.1	1.67469	0.11392	0.093996	0.1001	0.475834	1004		Fusion	SMIM14	0.2445	blup	0.041	0.0014	0.05971	0.952386
50K	ENSG00000172687.13	ZNF738	2.03565	0.0470023	0.0417851	0.330757	1.33649e-12	20		S-PrediXcan	ENSG00000143363.15	PRUNE1	-1.5645	-0.185949	0.117701	0.263518	0.00128641	69		EpiXcan	ENSG00000183666.16	GUSBP1	-1.6746	-0.0245146	0.0940126	0.39984	0.191029	489		Fusion	CCDC158	0.1878	blup	0.061	0.00013	0.38409	0.700914
50K	ENSG00000280211.1	RP11-2C24.3	2.03546	0.184908	0.0418046	0.0920623	0.0432857	7		S-PrediXcan	ENSG00000184647.10	PRSS55	-1.56256	-0.0976522	0.118157	0.112318	0.541454	22		EpiXcan	ENSG00000283051.1	LINC01668	1.67455	0.0614618	0.0940218	0.10552	0.0156311	690		Fusion	UVSSA	0.6445	enet	0.44	5.5e-30	-1.51539	0.129673
50K	ENSG00000113643.8	RARS	-2.03522	-0.091772	0.0418291	0.165211	0.00037892	12		S-PrediXcan	ENSG00000105135.15	ILVBL	-1.56172	-0.0976106	0.118353	0.203789	0.317775	32		EpiXcan	ENSG00000090661.11	CERS4	1.67349	0.0395682	0.0942308	0.149124	1.74302e-06	395		Fusion	LRPAP1	0.2507	lasso	0.16	2.6e-10	0.97735	0.328396
50K	ENSG00000164627.17	KIF6	2.03485	0.0415403	0.0418656	0.289622	4.28949e-15	8		S-PrediXcan	ENSG00000164983.7	TMEM65	-1.56112	-0.104548	0.118496	0.247696	0.000793104	32		EpiXcan	ENSG00000255108.1	AP006621.8	1.6714	0.116504	0.0946428	0.0710277	0.748162	559		Fusion	BDH2	0.557	lasso	0.55	3.3e-40	-0.55766	0.577078
50K	ENSG00000271778.1	RP11-379F4.8	2.03477	0.338895	0.0418742	0.0386755	0.950587	5		S-PrediXcan	ENSG00000156234.7	CXCL13	-1.56097	-0.0225748	0.11853	0.125833	0.294039	29		EpiXcan	ENSG00000215041.9	NEURL4	-1.67102	-0.343125	0.0947171	0.0173232	0.668995	673		Fusion	C4orf3	0.1536	top1	0.058	0.00017	-0.469	0.63907
50K	ENSG00000111348.8	ARHGDIB	-2.03174	-0.769697	0.04218	0.0144171	0.64049	1		S-PrediXcan	ENSG00000124249.6	KCNK15	1.56087	0.168175	0.118554	0.1087	0.67039	20		EpiXcan	ENSG00000260762.1	ACSM5P1	1.67099	0.0722397	0.0947231	0.106899	0.810333	323		Fusion	CEP44	0.2859	top1	0.21	2.2e-13	1.285	0.198792
50K	ENSG00000168894.9	RNF181	-2.03158	-0.156173	0.0421964	0.136103	0.257073	18		S-PrediXcan	ENSG00000135437.9	RDH5	1.56	0.07217	0.118759	0.193608	7.64758e-10	12		EpiXcan	ENSG00000154309.8	DISP1	-1.67063	-0.0401951	0.0947957	0.160074	0.0823522	783		Fusion	TMEM144	0.4179	bslmm	0.4	1.4e-26	-1.50523	0.132266
50K	ENSG00000100526.19	CDKN3	2.0299	0.480513	0.0423668	0.0516964	0.899933	7		S-PrediXcan	ENSG00000153066.12	TXNDC11	1.55898	1.76713	0.119	0.0228015	0.7765	1		EpiXcan	ENSG00000131100.12	ATP6V1E1	1.67006	0.0982603	0.0949074	0.0549388	0.63617	559		Fusion	FAM198B	0.1577	bslmm	0.019	0.024	0.17043	0.864676
50K	ENSG00000274376.4	ADAMTS7P1	-2.02918	-0.224867	0.04244	0.026523	0.904411	4		S-PrediXcan	ENSG00000227262.3	HCG4B	-1.55856	-0.0270358	0.1191	0.489865	1.28336e-19	66		EpiXcan	ENSG00000111727.11	HCFC2	1.66976	0.127119	0.0949668	0.070123	0.471727	580		Fusion	ARFIP1	0.3272	enet	0.15	8.1e-10	0.28338	0.776886
50K	ENSG00000255471.1	RP11-736K20.5	2.0291	0.723216	0.0424481	0.0145222	0.240525	2		S-PrediXcan	ENSG00000243554.1	AC004967.7	1.55804	0.0477269	0.119224	0.279545	5.60828e-10	29		EpiXcan	ENSG00000178248.11	LINC01658	1.66967	0.03175	0.0949855	0.38958	2.17219e-16	599		Fusion	PRIMPOL	0.2877	enet	0.086	5.6e-06	1.27973	0.20064
50K	ENSG00000063660.8	GPC1	2.029	0.162889	0.0424587	0.184372	0.000692846	19		S-PrediXcan	ENSG00000267100.1	ILF3-AS1	1.55801	0.300711	0.119231	0.0388123	0.800786	5		EpiXcan	ENSG00000271551.2	RP11-230C9.2	1.66942	0.301587	0.0950334	0.0152849	0.952171	482		Fusion	KLKB1	0.6303	enet	0.4	2.3e-26	-0.95052	0.341847
50K	ENSG00000089012.14	SIRPG	2.02896	0.0874806	0.0424619	0.232946	0.000409265	32		S-PrediXcan	ENSG00000278561.1	PTPN20CP	1.55786	0.0656481	0.119266	0.139714	1.59942e-05	23		EpiXcan	ENSG00000166800.9	LDHAL6A	1.66914	0.054667	0.0950893	0.154423	0.458151	760		Fusion	CCDC110	0.2095	lasso	0.11	3.2e-07	-0.48127	0.630323
50K	ENSG00000136531.15	SCN2A	2.02883	0.212599	0.0424753	0.0278606	0.653856	3		S-PrediXcan	ENSG00000117500.12	TMED5	-1.55703	-0.111729	0.119463	0.236902	4.1612e-06	62		EpiXcan	ENSG00000148335.14	NTMT1	-1.66905	-0.0440842	0.095107	0.194799	0.013494	454		Fusion	ZBTB49	0.3305	enet	0.095	1.9e-06	0.7967	0.425626
50K	ENSG00000251247.10	ZNF345	2.02529	0.19974	0.0428372	0.0704785	0.31878	11		S-PrediXcan	ENSG00000107485.15	GATA3	-1.55699	-0.18872	0.119474	0.216309	0.140051	37		EpiXcan	ENSG00000108055.9	SMC3	1.66789	0.155728	0.0953368	0.041545	0.583292	845		Fusion	TNIP2	0.2019	bslmm	0.051	0.00044	0.09655	0.923082
50K	ENSG00000145506.13	NKD2	2.02519	0.233955	0.0428476	0.0628513	0.0306115	4		S-PrediXcan	ENSG00000169019.10	COMMD8	1.55663	0.785103	0.119558	0.0122289	0.615657	2		EpiXcan	ENSG00000226745.2	RP11-115D7.3	1.66778	0.102648	0.095359	0.134772	0.349182	706		Fusion	TMEM129	0.2022	top1	0.13	1.6e-08	-0.902	0.367057
50K	ENSG00000100994.11	PYGB	-2.02437	-0.0727017	0.0429325	0.186623	0.000139921	19		S-PrediXcan	ENSG00000236529.1	RP13-254B10.1	-1.5564	-0.0560086	0.119613	0.138869	0.0020486	24		EpiXcan	ENSG00000234928.1	LINC01659	1.66727	0.0309204	0.0954598	0.456188	2.37463e-14	619		Fusion	CPLX1	0.4841	lasso	0.39	1.3e-25	0.23061	0.817621
50K	ENSG00000223959.8	AFG3L1P	2.02434	0.165738	0.0429353	0.135347	0.000354298	10		S-PrediXcan	ENSG00000165916.8	PSMC3	-1.55619	-0.139266	0.119663	0.154866	9.9025e-05	25		EpiXcan	ENSG00000112499.12	SLC22A2	-1.66612	-0.0438595	0.0956898	0.15297	0.000100567	459		Fusion	MFSD7	0.1881	enet	0.12	1.3e-07	-0.00882	0.992963
50K	ENSG00000138592.13	USP8	2.02333	0.208988	0.0430396	0.102019	0.000717249	7		S-PrediXcan	ENSG00000104899.7	AMH	1.55593	0.0139341	0.119725	0.514596	8.94315e-30	24		EpiXcan	ENSG00000235290.1	HLA-W	-1.66542	-0.024669	0.0958293	0.383066	6.93613e-11	1683		Fusion	NFXL1	0.1543	enet	0.2	2.1e-12	-0.07528	0.939996
50K	ENSG00000238058.1	RP11-432J22.2	-2.02313	-0.0458621	0.0430597	0.232223	2.87445e-11	5		S-PrediXcan	ENSG00000134627.11	PIWIL4	1.55574	0.321852	0.11977	0.0637673	0.0575328	3		EpiXcan	ENSG00000125743.10	SNRPD2	1.66474	0.0268748	0.0959647	0.47843	5.15245e-05	492		Fusion	UGT2B7	0.1128	top1	0.12	1e-07	-0.594	0.552512
50K	ENSG00000232000.2	CLCN3P1	-2.02293	-0.200232	0.04308	0.0244033	0.546556	1		S-PrediXcan	ENSG00000196436.8	NPIPB15	-1.55521	-0.0666344	0.119897	0.176721	0.0013942	22		EpiXcan	ENSG00000235319.1	AC012360.4	1.66433	0.0944611	0.0960456	0.0978583	0.696635	599		Fusion	PPID	0.2673	top1	0.15	1.9e-09	-0.317	0.751244
50K	ENSG00000211688.1	TRGJP2	2.02282	0.13342	0.0430913	0.0609959	0.00706366	2		S-PrediXcan	ENSG00000082175.14	PGR	-1.55489	-0.141208	0.119971	0.121342	0.0014568	8		EpiXcan	ENSG00000271141.1	RP11-171I2.4	-1.66417	-0.113575	0.0960775	0.0516257	0.28285	440		Fusion	ETFDH	0.3591	lasso	0.27	4.7e-17	-0.07112	0.9433
50K	ENSG00000177646.18	ACAD9	-2.02229	-0.080879	0.0431467	0.247211	6.17611e-09	10		S-PrediXcan	ENSG00000153832.11	FBXO36	1.55314	0.198215	0.12039	0.064799	0.291614	11		EpiXcan	ENSG00000272498.1	RP11-415F23.3	1.66327	0.106112	0.0962589	0.0489433	0.325932	489		Fusion	TLR6	0.2507	top1	0.084	7.1e-06	0.41	0.681806
50K	ENSG00000255182.2	CTD-2517M22.14	2.02202	0.159703	0.0431742	0.359931	1.14245e-09	32		S-PrediXcan	ENSG00000266903.1	CTB-171A8.1	-1.55293	-0.0368174	0.120439	0.545383	3.3927e-13	89		EpiXcan	ENSG00000258561.1	RP11-72M17.1	-1.66311	-0.334184	0.0962911	0.02319	0.398756	814		Fusion	C4orf32	0.1371	top1	0.056	0.00024	0.528	0.597499
50K	ENSG00000058063.15	ATP11B	2.0208	0.0841527	0.0433008	0.220849	5.55586e-08	14		S-PrediXcan	ENSG00000143437.20	ARNT	1.5529	0.164002	0.120447	0.180697	8.21742e-07	26		EpiXcan	ENSG00000184117.11	NIPSNAP1	1.66257	0.0919144	0.0963981	0.0890501	5.14483e-05	544		Fusion	SRP72	0.3383	lasso	0.11	4.5e-07	-0.98078	0.3267
50K	ENSG00000260302.1	RP11-973H7.1	-2.01991	-0.0911114	0.0433927	0.0798669	0.00243083	6		S-PrediXcan	ENSG00000230453.9	ANKRD18B	1.55228	0.323219	0.120594	0.0369831	0.244477	3		EpiXcan	ENSG00000186666.5	BCDIN3D	1.6617	0.0485583	0.0965724	0.249205	0.487141	459		Fusion	RNF212	0.2269	lasso	0.054	0.00027	-1.55064	0.120989
50K	ENSG00000140104.13	C14orf79	2.01939	0.0523152	0.0434472	0.388203	5.21975e-25	5		S-PrediXcan	ENSG00000147408.14	CSGALNACT1	1.55203	0.0401579	0.120655	0.355135	1.5382e-18	17		EpiXcan	ENSG00000122042.9	UBL3	-1.6608	-0.287693	0.0967546	0.0206552	0.953286	1623		Fusion	GAK	0.3528	bslmm	0.088	4.1e-06	0.06836	0.945501
50K	ENSG00000110169.10	HPX	-2.01912	-0.103746	0.0434743	0.0989768	0.0239157	8		S-PrediXcan	ENSG00000168763.15	CNNM3	1.55034	0.133056	0.121061	0.0931942	0.0145095	8		EpiXcan	ENSG00000143786.7	CNIH3	1.66072	0.0577391	0.0967697	0.112336	0.0025374	889		Fusion	NSUN7	0.2536	top1	0.21	2.3e-13	-0.223	0.823536
50K	ENSG00000272106.1	RP11-345P4.9	-2.01813	-0.216284	0.0435782	0.062638	0.0596697	5		S-PrediXcan	ENSG00000275302.1	CCL4	1.5499	0.320638	0.121166	0.0290143	0.478878	2		EpiXcan	ENSG00000125388.19	GRK4	1.66068	0.0157901	0.0967773	0.430486	1.6891e-17	611		Fusion	CRIPAK	0.5496	lasso	0.45	7.7e-31	-2.46629	0.013652
50K	ENSG00000198089.15	SFI1	2.01684	0.0892062	0.0437123	0.213473	4.32212e-07	16		S-PrediXcan	ENSG00000235770.5	LINC00607	1.54981	0.128424	0.121187	0.119931	0.177021	28		EpiXcan	ENSG00000167065.13	DUSP18	-1.66036	-0.0735904	0.0968412	0.0900752	0.0214423	457		Fusion	WDFY3-AS2	0.2114	top1	0.12	5.4e-08	-0.323	0.746695
50K	ENSG00000258744.1	RP11-80A15.1	2.01514	0.244917	0.04389	0.0202327	0.957973	1		S-PrediXcan	ENSG00000273018.5	CTD-2303H24.2	-1.54937	-0.0190797	0.121293	0.564856	2.26404e-40	15		EpiXcan	ENSG00000159128.14	IFNGR2	1.65898	0.170965	0.0971206	0.0422028	0.87586	519		Fusion	EPGN	0.1957	blup	0.0023	0.22	-0.26976	0.787344
50K	ENSG00000177483.11	RBM44	-2.01265	-0.133638	0.0441516	0.0803964	0.00143288	4		S-PrediXcan	ENSG00000196391.10	ZNF774	1.54936	0.36875	0.121296	0.0472881	0.88054	49		EpiXcan	ENSG00000253738.1	OTUD6B-AS1	-1.65891	-0.0842119	0.0971337	0.0617775	0.175564	329		Fusion	LRIT3	0.3669	bslmm	0.18	2.2e-11	0.03005	0.976025
50K	ENSG00000206344.7	HCG27	-2.0124	-0.0398542	0.0441775	0.480516	5.39958e-27	19		S-PrediXcan	ENSG00000182578.13	CSF1R	-1.54835	-0.0998991	0.121537	0.290378	0.070473	46		EpiXcan	ENSG00000064012.21	CASP8	1.65889	0.329299	0.0971388	0.017771	0.570142	464		Fusion	GPRIN3	0.1494	bslmm	0.048	0.00063	-0.02265	0.98193
50K	ENSG00000173221.13	GLRX	2.0122	0.142748	0.0441991	0.115181	0.111364	16		S-PrediXcan	ENSG00000228039.3	KB-1125A3.10	1.54808	0.0876407	0.121602	0.201867	1.92124e-09	19		EpiXcan	ENSG00000106635.7	BCL7B	1.65849	0.157732	0.0972193	0.0399135	0.129564	266		Fusion	PCGF3	0.6528	lasso	0.64	1.1e-50	0.81751	0.413638
50K	ENSG00000278668.1	RP11-227G15.11	-2.01023	-0.086868	0.0444065	0.113302	0.0159627	14		S-PrediXcan	ENSG00000279588.2	RP11-76I7.1	1.54784	0.384306	0.121661	0.028431	0.967365	2		EpiXcan	ENSG00000227755.1	AP000344.4	1.65825	0.0213416	0.0972668	0.566878	1.56028e-12	612		Fusion	KCNIP4	0.4779	blup	0.056	0.00022	0.00829	0.993388
50K	ENSG00000175216.14	CKAP5	2.0097	0.356015	0.0444635	0.0424387	0.438891	3		S-PrediXcan	ENSG00000269925.1	RP3-467L1.6	1.54764	0.183513	0.121709	0.0458012	0.744326	5		EpiXcan	ENSG00000074201.8	CLNS1A	1.65821	0.135076	0.0972756	0.0402004	0.286402	851		Fusion	AMTN	0.3391	top1	0.22	7.5e-14	-1.599	0.109821
50K	ENSG00000178773.14	CPNE7	-2.00933	-0.0603063	0.0445016	0.168474	0.00237967	13		S-PrediXcan	ENSG00000272861.1	RP11-332H14.1	1.54749	0.201455	0.121744	0.0835257	0.763565	18		EpiXcan	ENSG00000143595.12	AQP10	1.65761	0.171005	0.0973963	0.027257	0.956062	470		Fusion	BEND4	0.166	bslmm	0.024	0.012	0.12137	0.9034
50K	ENSG00000231889.7	TRAF3IP2-AS1	2.0079	0.344714	0.0446536	0.042796	0.828873	5		S-PrediXcan	ENSG00000157214.13	STEAP2	1.54719	0.207886	0.121818	0.187653	0.0243528	36		EpiXcan	ENSG00000182944.17	EWSR1	1.65752	0.0606935	0.0974135	0.109113	0.787808	557		Fusion	FAM47E	0.6121	lasso	0.42	1.5e-27	1.47686	0.139713
50K	ENSG00000279227.1	AC009303.2	-2.00784	-0.259406	0.04466	0.0184578	0.810105	1		S-PrediXcan	ENSG00000259433.2	CTD-2651B20.4	-1.54682	-0.0606345	0.121906	0.296753	3.35314e-05	44		EpiXcan	ENSG00000179071.4	CCDC89	-1.65667	-0.0262535	0.0975869	0.311588	0.105447	803		Fusion	AC004057.1	0.0979	blup	0.034	0.0034	0.02772	0.977885
50K	ENSG00000233799.1	AC139887.4	2.00686	0.0943338	0.0447647	0.124842	0.0745091	12		S-PrediXcan	ENSG00000213077.5	FAM106A	-1.54596	-0.0159766	0.122114	0.696288	7.40081e-35	71		EpiXcan	ENSG00000183722.7	LHFP	1.65653	0.0988713	0.097615	0.0826063	0.342174	447		Fusion	CTBP1-AS2	0.4142	lasso	0.29	1.6e-18	-2.12201	0.033837
50K	ENSG00000011304.19	PTBP1	2.00645	0.637342	0.0448082	0.0304126	0.431244	5		S-PrediXcan	ENSG00000251432.6	RP11-420A23.1	-1.54499	-0.093224	0.122349	0.310763	2.85818e-08	33		EpiXcan	ENSG00000122643.18	NT5C3A	-1.65595	-0.0840615	0.0977316	0.17302	0.00200343	842		Fusion	DCHS2	0.2749	enet	0.21	3.6e-13	0.4021	0.687609
50K	ENSG00000243838.1	PSMC1P7	-2.00521	-0.050848	0.0449405	0.173421	0.000198254	18		S-PrediXcan	ENSG00000183401.11	CCDC159	1.54464	0.163606	0.122434	0.322359	0.0210049	56		EpiXcan	ENSG00000107833.10	NPM3	-1.65441	-0.0373144	0.0980447	0.183836	0.000651302	359		Fusion	GYPE	0.3156	bslmm	0.03	0.0055	0.01429	0.988596
50K	ENSG00000020577.13	SAMD4A	2.00332	0.13402	0.0451433	0.094369	0.190799	8		S-PrediXcan	ENSG00000118046.14	STK11	1.54428	0.108409	0.122521	0.220656	0.0367482	24		EpiXcan	ENSG00000082153.17	BZW1	-1.65413	-0.0481369	0.0981021	0.200003	0.144518	459		Fusion	CNGA1	0.1477	bslmm	0.13	1.8e-08	-0.07027	0.94398
50K	ENSG00000162391.11	FAM151A	2.00295	0.197525	0.0451826	0.0615291	0.450635	7		S-PrediXcan	ENSG00000151014.5	NOCT	-1.54369	-0.400931	0.122663	0.0307979	0.128144	10		EpiXcan	ENSG00000170445.12	HARS	-1.65411	-0.121148	0.0981044	0.0760428	0.968472	525		Fusion	RP11-689P11.2	0.4536	lasso	0.28	2.9e-17	0.56908	0.569301
50K	ENSG00000013588.7	GPRC5A	-2.00292	-0.736669	0.0451858	0.0908143	0.290466	11		S-PrediXcan	ENSG00000196531.10	NACA	-1.54243	-0.231495	0.12297	0.119152	0.348535	23		EpiXcan	ENSG00000234589.4	RP11-253E3.1	-1.65386	-0.102989	0.0981558	0.0866431	0.381136	606		Fusion	GCOM2	0.3842	top1	0.19	6.7e-12	-1.385	0.166052
50K	ENSG00000134330.18	IAH1	-2.00284	-0.278581	0.0451943	0.0697521	0.089955	10		S-PrediXcan	ENSG00000233429.9	HOTAIRM1	-1.54217	-0.0397217	0.123032	0.483396	4.67359e-30	22		EpiXcan	ENSG00000186517.13	ARHGAP30	-1.65211	-0.0345878	0.0985114	0.352791	0.0423595	853		Fusion	LRRC37A15P	0.3005	top1	0.19	4.5e-12	-0.889	0.374003
50K	ENSG00000106560.10	GIMAP2	2.0023	0.0913215	0.0452526	0.176792	4.73191e-09	5		S-PrediXcan	ENSG00000173213.9	TUBB8P12	1.54174	0.509162	0.123136	0.288335	1.11952e-06	28		EpiXcan	ENSG00000198121.13	LPAR1	-1.65195	-0.0907456	0.0985442	0.104464	0.361727	1120		Fusion	KLF3-AS1	0.3496	lasso	0.22	1.4e-13	2.42215	0.015429
50K	ENSG00000260103.2	RP11-10O17.1	-2.00219	-0.125051	0.0452638	0.182337	0.000452724	13		S-PrediXcan	ENSG00000064601.16	CTSA	1.54173	0.467011	0.12314	0.0508168	0.981636	8		EpiXcan	ENSG00000145029.13	NICN1	1.65188	0.0261682	0.0985596	0.295955	3.26701e-10	197		Fusion	RP11-293A21.1	0.5042	lasso	0.35	1.1e-22	-0.71546	0.474322
50K	ENSG00000146376.10	ARHGAP18	2.002	0.128954	0.0452852	0.0902031	0.0373376	8		S-PrediXcan	ENSG00000188786.9	MTF1	-1.54159	-0.0675923	0.123173	0.415934	0.00132761	69		EpiXcan	ENSG00000272130.1	RP11-360I2.1	1.65125	0.0197692	0.0986875	0.325882	8.85077e-13	405		Fusion	RP11-1191J2.2	0.4789	lasso	0.38	6.4e-25	0.87199	0.383215
50K	ENSG00000161243.8	FBXO27	-2.00186	-0.488302	0.0453	0.0186842	0.972121	1		S-PrediXcan	ENSG00000248636.6	RP11-768F21.1	1.54157	0.0596932	0.123179	0.2184	0.080735	36		EpiXcan	ENSG00000182389.19	CACNB4	-1.65109	-0.0821453	0.0987204	0.240594	0.320946	466		Fusion	AF146191.4	0.3904	top1	0.26	6.1e-16	-1.336	0.181549
50K	ENSG00000186212.3	SOWAHB	2.00125	0.354293	0.0453657	0.0283177	0.629472	5		S-PrediXcan	ENSG00000164620.8	RELL2	1.54089	0.0570579	0.123344	0.552624	8.90728e-05	96		EpiXcan	ENSG00000276234.4	TADA2A	-1.65015	-0.0224208	0.0989115	0.462908	3.95146e-22	382		Fusion	RP11-18H21.1	0.2998	lasso	0.21	3.6e-13	0.07367	0.941276
50K	ENSG00000054277.13	OPN3	-2.00072	-0.20803	0.0454231	0.0391133	0.0113378	2		S-PrediXcan	ENSG00000132423.11	COQ3	1.54063	0.255543	0.123407	0.0434757	0.748465	5		EpiXcan	ENSG00000125999.10	BPIFB1	-1.6501	-0.107257	0.0989235	0.049937	0.30627	321		Fusion	RP11-33B1.1	0.3081	top1	0.47	4.9e-32	-0.725	0.468452
50K	ENSG00000244694.7	PTCHD4	2.00064	0.137356	0.045431	0.0551391	0.0188487	3		S-PrediXcan	ENSG00000156253.6	RWDD2B	1.5406	0.199398	0.123414	0.0501121	0.0729566	7		EpiXcan	ENSG00000075539.13	FRYL	-1.65006	-0.113701	0.0989301	0.0580833	0.440327	442		Fusion	RP11-696N14.1	0.1908	lasso	0.064	8.1e-05	0.21772	0.827647
50K	ENSG00000196353.11	CPNE4	2.00044	0.141046	0.0454525	0.127763	0.0789671	19		S-PrediXcan	ENSG00000108375.12	RNF43	1.54008	0.576112	0.12354	0.023527	0.354606	2		EpiXcan	ENSG00000162836.11	ACP6	-1.64993	-0.0152216	0.0989571	0.583768	8.47688e-33	399		Fusion	RP11-10L7.1	0.2197	top1	0.28	6.8e-18	0.379	0.704688
50K	ENSG00000134308.13	YWHAQ	-2.00024	-0.402074	0.0454745	0.109089	0.27866	15		S-PrediXcan	ENSG00000101191.16	DIDO1	-1.5388	-0.105261	0.123853	0.233361	0.000104944	47		EpiXcan	ENSG00000124279.11	FASTKD3	-1.64992	-0.0316346	0.0989602	0.344026	0.113936	922		Fusion	RP13-578N3.3	0.2297	top1	0.11	2.2e-07	-0.343	0.731598
50K	ENSG00000160963.13	COL26A1	-2.00002	-0.0597002	0.0454984	0.318505	2.77722e-18	10		S-PrediXcan	ENSG00000179111.8	HES7	-1.53878	-0.153086	0.123857	0.0754899	0.345333	10		EpiXcan	ENSG00000277763.1	CTD-2588E21.1	1.64816	0.13359	0.0993189	0.0450569	0.7468	1059		Fusion	RP11-10L12.4	0.1107	lasso	0.084	7.2e-06	-0.44532	0.656087
50K	ENSG00000198746.12	GPATCH3	1.99803	0.2644	0.0457134	0.0357174	0.845822	4		S-PrediXcan	ENSG00000165502.6	RPL36AL	-1.53844	-0.0294328	0.123941	0.533387	2.58823e-33	24		EpiXcan	ENSG00000186648.14	CARMIL3	1.64773	0.111025	0.0994073	0.0760686	0.479411	518		Fusion	SEC24B-AS1	0.2049	blup	0.066	6.7e-05	0.12119	0.903542
50K	ENSG00000261114.1	RP11-325K4.2	1.99791	0.0533982	0.045726	0.299626	7.47604e-07	33		S-PrediXcan	ENSG00000279880.1	RP11-855A2.2	1.53739	0.092434	0.124197	0.138552	0.0101471	19		EpiXcan	ENSG00000275401.1	RP4-564F22.7	1.64767	0.155176	0.0994201	0.0341404	0.176489	510		Fusion	ADH1C	0.1317	top1	0.067	6.2e-05	-1.213	0.22513
50K	ENSG00000148908.14	RGS10	-1.99757	-0.160177	0.0457638	0.0743534	0.013806	5		S-PrediXcan	ENSG00000137727.12	ARHGAP20	1.53736	0.387196	0.124205	0.0312012	0.942105	5		EpiXcan	ENSG00000224318.5	CHL1-AS2	-1.64689	-0.0420912	0.0995814	0.174255	0.0173561	193		Fusion	RP11-44F21.2	0.5422	top1	0.45	1.2e-30	-0.975	0.32956
50K	ENSG00000205763.13	RP9P	1.9962	0.066881	0.0459121	0.292925	1.39131e-14	11		S-PrediXcan	ENSG00000213722.8	DDAH2	1.53704	0.247382	0.124284	0.0542087	0.881854	9		EpiXcan	ENSG00000267107.6	PCAT19	-1.64631	-0.0850548	0.0996992	0.0756535	0.399873	273		Fusion	CICP16	0.1439	enet	0.058	0.00018	-0.22886	0.818978
50K	ENSG00000257225.1	RP11-328C8.4	1.9962	0.0397968	0.0459124	0.216416	3.71965e-10	9		S-PrediXcan	ENSG00000172426.15	RSPH9	-1.53648	-1.05801	0.12442	0.067676	0.0987171	7		EpiXcan	ENSG00000196620.9	UGT2B15	1.64593	0.0744059	0.0997782	0.10385	0.92097	633		Fusion	RP11-597D13.9	0.4768	lasso	0.51	8e-36	-1.17877	0.238489
50K	ENSG00000231369.1	RP1-40G4P.1	-1.99594	-0.322203	0.04594	0.0154522	0.520455	1		S-PrediXcan	ENSG00000256229.7	ZNF486	1.53529	0.14168	0.124712	0.171515	0.0685057	18		EpiXcan	ENSG00000211976.2	IGHV3-73	1.64552	0.138812	0.0998629	0.0591397	0.854343	498		Fusion	RP11-386B13.4	0.2318	top1	0.16	3.1e-10	0.655	0.512468
50K	ENSG00000108309.13	RUNDC3A	-1.99567	-0.144377	0.04597	0.0527918	0.188666	6		S-PrediXcan	ENSG00000170917.13	NUDT6	1.53526	0.643703	0.12472	0.0131491	0.167721	2		EpiXcan	ENSG00000146904.8	EPHA1	-1.64369	-0.0745425	0.10024	0.113557	0.061257	514		Fusion	LINC01207	0.7174	enet	0.53	9.3e-38	0.41441	0.678575
50K	ENSG00000188613.6	NANOS1	-1.99497	-0.239635	0.0460465	0.0450088	0.459807	6		S-PrediXcan	ENSG00000180776.15	ZDHHC20	-1.53515	-0.228949	0.124747	0.137046	0.0199182	18		EpiXcan	ENSG00000279662.1	RP11-609N14.4	-1.64344	-0.0728843	0.100291	0.0829772	0.0128462	305		Fusion	RP11-311D14.1	0.2061	lasso	0.059	0.00015	1.01212	0.31148
50K	ENSG00000237685.1	RP11-360O19.4	-1.99427	-0.163991	0.0461226	0.0526133	0.636162	8		S-PrediXcan	ENSG00000186648.14	CARMIL3	1.53462	0.437304	0.124877	0.0315163	0.589133	6		EpiXcan	ENSG00000164167.10	LSM6	-1.64299	-0.187514	0.100385	0.0224039	0.825249	460		Fusion	LINC01095	0.1744	bslmm	0.032	0.0043	-0.42771	0.668862
50K	ENSG00000226360.5	RPL10AP6	1.99402	0.20924	0.04615	0.0331132	0.707181	7		S-PrediXcan	ENSG00000101751.10	POLI	-1.53452	-0.0487241	0.124902	0.324068	1.36132e-15	71		EpiXcan	ENSG00000225079.2	FTH1P22	1.64244	0.0991025	0.100499	0.142561	0.674358	796		Fusion	RP11-362F19.1	0.2089	lasso	0.13	1.7e-08	1.94592	0.051664
50K	ENSG00000071462.11	WBSCR22	1.99348	0.140684	0.0462091	0.146032	0.000121133	12		S-PrediXcan	ENSG00000213279.2	RP1-29C18.9	-1.53423	-0.248187	0.124973	0.0335115	0.750068	3		EpiXcan	ENSG00000114812.12	VIPR1	-1.64193	-0.0393729	0.100605	0.225444	0.167216	539		Fusion	KRT8P46	0.1847	top1	0.19	4.2e-12	-0.889	0.374003
50K	ENSG00000119408.16	NEK6	1.9922	0.186579	0.0463488	0.0767015	0.012497	5		S-PrediXcan	ENSG00000258725.1	PRC1-AS1	1.53421	0.0381306	0.124977	0.313544	0.000179985	44		EpiXcan	ENSG00000172965.14	MIR4435-2HG	1.64064	0.136854	0.100873	0.051299	0.118211	433		Fusion	RP11-360F5.1	0.2834	bslmm	0.16	6.6e-10	-0.11132	0.911365
50K	ENSG00000204956.5	PCDHGA1	1.99208	0.100827	0.0463619	0.108487	0.147621	15		S-PrediXcan	ENSG00000175294.5	CATSPER1	-1.53301	-0.101513	0.125273	0.0895131	0.586243	18		EpiXcan	ENSG00000187984.12	ANKRD19P	1.63989	0.123093	0.101028	0.059428	0.684002	675		Fusion	RP11-548H18.2	0.0997	bslmm	0.018	0.025	-0.04076	0.96749
50K	ENSG00000261754.2	CTC-523E23.1	-1.99095	-0.0988255	0.0464861	0.145833	0.116342	14		S-PrediXcan	ENSG00000113522.13	RAD50	-1.53247	-0.187771	0.125406	0.0730108	0.0186317	10		EpiXcan	ENSG00000224238.2	WARS2-IT1	1.63968	0.0381204	0.101072	0.32144	0.271599	765		Fusion	RP11-360F5.3	0.3295	top1	0.33	1.1e-20	2.119	0.03409
50K	ENSG00000237991.3	RPL35P1	-1.99002	-0.373952	0.046589	0.0154703	0.491513	2		S-PrediXcan	ENSG00000176105.13	YES1	1.53187	0.542046	0.125555	0.0414278	0.549787	4		EpiXcan	ENSG00000198597.8	ZNF536	1.63958	0.0754742	0.101093	0.10977	0.117936	561		Fusion	SRD5A3-AS1	0.2036	lasso	0.15	2.3e-09	-0.08391	0.933129
50K	ENSG00000154143.2	PANX3	1.98994	0.24446	0.0465975	0.0358268	0.633559	5		S-PrediXcan	ENSG00000161395.13	PGAP3	1.53113	0.0638641	0.125738	0.338971	2.47592e-13	44		EpiXcan	ENSG00000158825.5	CDA	1.63955	0.0398464	0.101098	0.182668	4.9568e-07	358		Fusion	RP11-44F21.3	0.3528	top1	0.32	3.9e-20	-0.975	0.32956
50K	ENSG00000173530.5	TNFRSF10D	1.98838	0.285229	0.0467696	0.0349371	0.382066	2		S-PrediXcan	ENSG00000274307.1	RP11-345J18.2	1.53012	0.164527	0.125987	0.126097	0.772683	21		EpiXcan	ENSG00000116035.2	VAX2	-1.63858	-0.123008	0.1013	0.0344466	0.0833503	382		Fusion	ENPP7P10	0.2007	blup	0.088	4.3e-06	-0.02362	0.981159
50K	ENSG00000263177.1	MTND1P8	-1.988	-0.0657476	0.0468115	0.139477	4.8818e-05	5		S-PrediXcan	ENSG00000162704.15	ARPC5	1.52964	0.136953	0.126105	0.158912	0.492382	31		EpiXcan	ENSG00000078900.14	TP73	1.6381	0.29632	0.1014	0.0130361	0.116959	545		Fusion	ARHGEF38-IT1	0.1397	blup	0.028	0.0075	0.28405	0.776369
50K	ENSG00000100997.18	ABHD12	1.98798	0.0686114	0.0468138	0.0876061	0.0457984	9		S-PrediXcan	ENSG00000163347.5	CLDN1	-1.52926	-0.243656	0.1262	0.0622962	0.00820219	6		EpiXcan	ENSG00000174482.10	LINGO2	1.63799	0.0929412	0.101423	0.0893534	0.431215	822		Fusion	RP11-584P21.2	0.2497	bslmm	0.12	4.1e-08	-0.02823	0.977477
50K	ENSG00000273619.1	RP5-908M14.9	1.98722	0.0436215	0.0468979	0.222899	5.71754e-07	17		S-PrediXcan	ENSG00000176912.3	TYMSOS	1.52815	0.209257	0.126475	0.0671743	0.426416	8		EpiXcan	ENSG00000253223.1	RP11-409C19.2	1.63715	0.354198	0.1016	0.0123444	0.697311	707		Fusion	ZNF718	0.7313	lasso	0.68	2.3e-56	-0.02917	0.97673
50K	ENSG00000151465.13	CDC123	-1.98563	-1.29749	0.0470744	0.030231	0.83443	4		S-PrediXcan	ENSG00000284526.1	RP11-666A8.13	-1.52731	-0.379358	0.126683	0.0425124	0.869767	4		EpiXcan	ENSG00000165131.6	C7orf34	-1.63653	-0.239211	0.10173	0.022691	0.493832	564		Fusion	SMIM20	0.323	lasso	0.26	1.6e-16	0.39199	0.695062
50K	ENSG00000260735.1	RP11-72I8.1	1.98472	0.0304274	0.0471755	0.452886	1.41641e-24	16		S-PrediXcan	ENSG00000279511.1	RP11-676B18.1	1.52684	0.419738	0.1268	0.0168691	0.579391	1		EpiXcan	ENSG00000053770.11	AP5M1	-1.63645	-0.0457193	0.101745	0.353656	0.172753	835		Fusion	LINC00989	0.2299	enet	0.099	1.1e-06	-0.08855	0.929437
50K	ENSG00000226328.6	NUP50-AS1	1.9832	0.124096	0.0473456	0.099754	0.000200462	2		S-PrediXcan	ENSG00000258230.2	RP11-511H9.3	1.52657	0.0986941	0.126868	0.138126	0.0817992	23		EpiXcan	ENSG00000125508.3	SRMS	-1.63603	-0.0170398	0.101834	0.602514	1.4451e-40	654		Fusion	KLHL2P1	0.1677	top1	0.18	4.3e-11	0.7	0.483927
50K	ENSG00000215241.3	RP11-266K4.9	1.98161	0.49266	0.0475225	0.0125216	0.607149	2		S-PrediXcan	ENSG00000267107.6	PCAT19	-1.52608	-0.384097	0.126989	0.0357776	0.62444	4		EpiXcan	ENSG00000257568.1	RP11-863H1.1	-1.63551	-0.0657169	0.101943	0.163034	0.460708	840		Fusion	ENPP7P9	0.3236	top1	0.28	2.3e-17	0.279	0.780245
50K	ENSG00000284117.1	MIR6883	-1.98158	-0.675966	0.0475263	0.0130285	0.0169859	3		S-PrediXcan	ENSG00000130005.12	GAMT	-1.52591	-0.492976	0.127031	0.0469933	0.328918	2		EpiXcan	ENSG00000163320.10	CGGBP1	1.63481	0.0242088	0.102089	0.302305	1.41898e-12	298		Fusion	ST3GAL1P1	0.2464	bslmm	0.09	3.3e-06	0.16898	0.865815
50K	ENSG00000185880.12	TRIM69	1.9806	0.0408744	0.0476357	0.26473	3.18093e-10	12		S-PrediXcan	ENSG00000279636.2	LINC00216	-1.52586	-0.0830272	0.127044	0.173997	0.16292	39		EpiXcan	ENSG00000171551.11	ECEL1	-1.63379	-0.0924808	0.102304	0.0584362	0.0147062	400		Fusion	RP11-138B4.1	0.2369	lasso	0.12	6.3e-08	0.45556	0.648707
50K	ENSG00000219201.4	RP11-181C21.4	1.97918	0.224965	0.0477954	0.0304281	0.601383	3		S-PrediXcan	ENSG00000252464.1	RN7SKP70	1.52584	0.151044	0.127049	0.0909932	0.73111	16		EpiXcan	ENSG00000259751.1	RP11-83J16.3	1.63365	0.16508	0.102332	0.0361558	0.376237	744		Fusion	RP11-6L6.2	0.3538	lasso	0.32	1.3e-20	-0.10724	0.914598
50K	ENSG00000211645.2	IGLV1-50	-1.97888	-0.0914289	0.047829	0.0934584	0.119833	11		S-PrediXcan	ENSG00000277978.1	RP11-403P17.6	-1.52461	-0.175767	0.127356	0.118246	0.745625	16		EpiXcan	ENSG00000206127.10	GOLGA8O	1.63264	0.021467	0.102544	0.50631	4.07159e-22	796		Fusion	RP11-1365D11.1	0.174	bslmm	0.074	2.4e-05	0.25963	0.795148
50K	ENSG00000219891.2	ZSCAN12P1	1.97879	0.0649437	0.0478394	0.21112	5.60124e-05	23		S-PrediXcan	ENSG00000086619.13	ERO1B	1.52445	0.301561	0.127395	0.0322298	0.151131	3		EpiXcan	ENSG00000070269.13	TMEM260	-1.63184	-0.173053	0.102713	0.0569911	0.228435	1015		Fusion	RP11-696F12.1	0.2451	top1	0.058	0.00019	0.944	0.34517
50K	ENSG00000155506.16	LARP1	1.97869	0.379304	0.0478507	0.0263496	0.630057	2		S-PrediXcan	ENSG00000268798.1	CTB-25B13.5	-1.52442	-0.292665	0.127404	0.0307549	0.107209	8		EpiXcan	ENSG00000152969.17	JAKMIP1	1.63165	0.0669473	0.102753	0.211748	0.494514	576		Fusion	PCAT4	0.2171	bslmm	0.13	1.2e-08	0.07084	0.943522
50K	ENSG00000229367.1	HMGN2P19	1.97759	0.0528382	0.047975	0.294723	2.55851e-10	22		S-PrediXcan	ENSG00000186088.15	GSAP	1.52425	0.0825136	0.127447	0.219509	0.00013042	29		EpiXcan	ENSG00000184967.6	NOC4L	1.6316	0.27016	0.102763	0.0215528	0.557238	448		Fusion	RP11-397E7.4	0.2481	bslmm	0.12	6e-08	-0.14658	0.883464
50K	ENSG00000263307.1	RP11-166B2.8	1.97758	0.215292	0.0479765	0.0247969	0.347207	2		S-PrediXcan	ENSG00000104415.13	WISP1	1.52409	0.0950785	0.127486	0.227679	0.00388012	34		EpiXcan	ENSG00000164929.16	BAALC	1.63122	0.0393687	0.102843	0.215819	0.461532	892		Fusion	RP11-597D13.7	0.2086	top1	0.17	1.3e-10	-1.646	0.099764
50K	ENSG00000238228.1	OR7E7P	1.97688	0.0894434	0.0480552	0.107431	1.72117e-06	2		S-PrediXcan	ENSG00000173391.8	OLR1	1.52371	0.121657	0.127582	0.0746057	0.0316551	13		EpiXcan	ENSG00000099954.18	CECR2	-1.63061	-0.148719	0.102973	0.120471	0.108033	604		Fusion	RP11-420A23.1	0.1763	enet	0.15	1.6e-09	-1.73674	0.082433
50K	ENSG00000095066.11	HOOK2	1.97678	0.4532	0.0480667	0.0901832	0.167962	13		S-PrediXcan	ENSG00000144677.14	CTDSPL	1.52348	0.0864221	0.127638	0.255631	0.000320921	36		EpiXcan	ENSG00000198042.10	MAK16	-1.63041	-0.0774448	0.103014	0.117279	0.718447	414		Fusion	RP11-164P12.3	0.1892	blup	0.058	0.00017	-0.10466	0.916647
50K	ENSG00000132141.13	CCT6B	-1.97591	-0.201582	0.0481648	0.0574475	0.121912	7		S-PrediXcan	ENSG00000083223.17	ZCCHC6	-1.52322	-0.396189	0.127703	0.0443699	0.726596	4		EpiXcan	ENSG00000070366.13	SMG6	1.62972	0.388803	0.103162	0.0111163	0.864752	751		Fusion	RP11-539L10.3	0.5866	enet	0.42	1.3e-27	0.95965	0.337232
50K	ENSG00000174871.10	CNIH2	1.97439	0.148379	0.048337	0.0819774	0.28146	10		S-PrediXcan	ENSG00000099256.18	PRTFDC1	-1.52268	-1.26222	0.127838	0.0139713	0.0416622	2		EpiXcan	ENSG00000219200.11	RNASEK	1.62895	0.0493702	0.103323	0.10233	0.00404059	539		Fusion	RP11-673E1.1	0.2866	bslmm	0.19	5.4e-12	0.04404	0.96487
50K	ENSG00000197813.5	CTC-301O7.4	-1.97401	-0.358629	0.0483809	0.0645969	0.74507	8		S-PrediXcan	ENSG00000178188.14	SH2B1	1.52213	0.0743152	0.127977	0.303778	0.00912391	28		EpiXcan	ENSG00000140548.9	ZNF710	1.62877	0.0675377	0.103362	0.211167	0.214206	941		Fusion	RP11-774O3.3	0.3553	enet	0.18	2.7e-11	-1.3548	0.175481
50K	ENSG00000134256.12	CD101	-1.97393	-0.397047	0.0483902	0.0276128	0.626642	3		S-PrediXcan	ENSG00000185596.16	WASH3P	1.52174	0.0538963	0.128074	0.309793	4.73577e-14	19		EpiXcan	ENSG00000203435.2	E2F3P2	-1.62821	-0.130945	0.103481	0.0502573	0.551352	386		Fusion	LINC02172	0.1727	blup	0.029	0.0067	0.04256	0.966053
50K	ENSG00000171611.9	PTCRA	-1.9728	-0.16171	0.0485183	0.0392737	0.197845	3		S-PrediXcan	ENSG00000100461.17	RBM23	1.5212	0.0340227	0.128209	0.386602	1.72692e-19	46		EpiXcan	ENSG00000272888.5	LINC01578	-1.62814	-0.129102	0.103494	0.0630147	0.20033	900		Fusion	RP11-20I20.1	0.3036	top1	0.16	6.9e-10	1.155	0.24809
50K	ENSG00000184990.12	SIVA1	-1.97237	-0.113696	0.0485679	0.122509	0.000424338	11		S-PrediXcan	ENSG00000227039.6	ITGB2-AS1	1.52108	0.180697	0.128239	0.0727114	0.00101874	9		EpiXcan	ENSG00000071462.11	WBSCR22	1.62758	0.0534768	0.103614	0.165921	0.16851	254		Fusion	FAM86EP	0.2969	lasso	0.091	3e-06	0.01647	0.986857
50K	ENSG00000146729.9	GBAS	-1.97162	-0.172403	0.0486535	0.108275	0.0237374	18		S-PrediXcan	ENSG00000112659.13	CUL9	1.52057	0.175725	0.128367	0.172184	0.0331477	31		EpiXcan	ENSG00000273069.1	RP5-1186P10.2	1.62606	0.227506	0.103937	0.0400514	0.422254	234		Fusion	RP11-614F17.2	0.2702	lasso	0.15	2e-09	0.2782	0.780861
50K	ENSG00000134265.12	NAPG	1.97159	0.0311713	0.0486565	0.534997	7.4232e-37	5		S-PrediXcan	ENSG00000048392.11	RRM2B	-1.52037	-0.526607	0.128418	0.0249729	0.940313	3		EpiXcan	ENSG00000259330.2	INAFM2	1.62447	0.112012	0.104275	0.0583301	0.132049	698		Fusion	RP11-752L20.5	0.3566	top1	0.3	1.4e-18	0.666	0.505411
50K	ENSG00000136213.9	CHST12	1.97139	0.226786	0.0486787	0.060171	0.475721	5		S-PrediXcan	ENSG00000138735.15	PDE5A	-1.52022	-0.499062	0.128456	0.0397863	0.53584	4		EpiXcan	ENSG00000170004.16	CHD3	1.62104	0.0517227	0.10501	0.119357	0.474523	597		Fusion	AC078852.1	0.1949	top1	0.054	0.00028	-1.82	0.068759
50K	ENSG00000063046.17	EIF4B	1.97095	0.365331	0.04873	0.0491703	0.0640069	1		S-PrediXcan	ENSG00000107833.10	NPM3	1.51972	0.0347641	0.128582	0.381109	9.40988e-08	45		EpiXcan	ENSG00000262979.1	CTD-2047H16.2	1.62007	0.172381	0.105218	0.0256933	0.751148	619		Fusion	FLJ20021	0.2395	enet	0.12	6.8e-08	0.40976	0.681982
50K	ENSG00000258725.1	PRC1-AS1	1.97082	0.0712655	0.0487446	0.204228	0.00187179	24		S-PrediXcan	ENSG00000070019.4	GUCY2C	1.51888	0.68264	0.128792	0.0156516	0.559122	3		EpiXcan	ENSG00000204623.9	ZNRD1ASP	1.62001	3.51048	0.10523	0.199162	0.00103909	1718		Fusion	CTSO	0.1541	top1	0.1	9.5e-07	0.081	0.935442
50K	ENSG00000158286.12	RNF207	-1.97012	-0.0996899	0.0488247	0.237068	3.56229e-14	4		S-PrediXcan	ENSG00000113430.9	IRX4	1.51866	0.038109	0.128849	0.44692	3.25422e-26	18		EpiXcan	ENSG00000156273.15	BACH1	1.61999	0.0535963	0.105233	0.102946	0.784393	671		Fusion	RP11-121C2.2	0.1856	bslmm	0.06	0.00013	-0.20984	0.833796
50K	ENSG00000143774.16	GUK1	1.96998	0.408101	0.0488403	0.047924	0.104795	5		S-PrediXcan	ENSG00000177710.5	SLC35G5	1.51826	0.106826	0.128949	0.130533	0.0602328	23		EpiXcan	ENSG00000127578.6	WFIKKN1	-1.6195	-0.0158547	0.10534	0.572796	2.42129e-23	465		Fusion	RP11-44F21.5	0.3309	enet	0.22	9.9e-14	0.61692	0.537289
50K	ENSG00000163013.11	FBXO41	-1.96845	-0.24975	0.0490166	0.039024	0.241864	6		S-PrediXcan	ENSG00000169139.11	UBE2V2	-1.51823	-0.361365	0.128957	0.0631425	0.0554826	7		EpiXcan	ENSG00000260927.1	RP11-459F6.3	-1.61714	-0.0972669	0.105848	0.0733789	0.270556	505		Fusion	RP11-384K6.6	0.3262	top1	0.21	5.2e-13	0.822	0.411077
50K	ENSG00000164610.8	RP9	-1.96805	-0.0870992	0.0490623	0.142849	4.13079e-05	8		S-PrediXcan	ENSG00000095794.19	CREM	-1.51799	-0.0995951	0.129018	0.221221	0.0203849	32		EpiXcan	ENSG00000244038.9	DDOST	1.61649	0.0810749	0.105988	0.0900733	0.514268	369		Fusion	RP11-529E10.6	0.3411	top1	0.16	2.7e-10	-0.47	0.638355
50K	ENSG00000101574.14	METTL4	1.96803	0.184591	0.0490651	0.0478887	0.00469868	3		S-PrediXcan	ENSG00000143106.12	PSMA5	1.5176	0.660151	0.129116	0.0468341	0.74552	8		EpiXcan	ENSG00000125122.15	LRRC29	-1.6157	-0.0943212	0.106159	0.078408	0.522911	235		Fusion	TAPT1-AS1	0.267	lasso	0.12	4.2e-08	-0.71245	0.476187
50K	ENSG00000107968.9	MAP3K8	-1.96785	-0.154017	0.0490858	0.111011	0.0595591	11		S-PrediXcan	ENSG00000254198.1	RP11-598P20.3	1.5173	0.0688666	0.12919	0.235352	0.000148529	39		EpiXcan	ENSG00000177453.7	NIM1K	-1.61432	-0.0443292	0.106457	0.213733	0.283967	754		Fusion	SNHG8	0.2671	enet	0.28	1.3e-17	0.0187	0.985083
50K	ENSG00000159723.4	AGRP	-1.96745	-0.0267417	0.0491309	0.196398	0.0140998	33		S-PrediXcan	ENSG00000147853.16	AK3	1.51727	0.146121	0.129198	0.212378	0.533959	47		EpiXcan	ENSG00000270409.1	RP11-44D5.1	-1.61425	-0.0362145	0.106473	0.222344	0.610538	539		Fusion	RP11-646I6.5	0.2264	bslmm	0.029	0.0062	0.02173	0.982664
50K	ENSG00000284600.1	RP11-755H23.1	-1.96702	-0.0775433	0.0491807	0.0867972	0.00763875	5		S-PrediXcan	ENSG00000277423.1	RP11-173P15.9	1.51632	0.0230537	0.129438	0.596294	0.000105878	104		EpiXcan	ENSG00000123146.19	ADGRE5	-1.61281	-0.0274874	0.106785	0.437808	9.24805e-11	439		Fusion	RP11-738E22.3	0.2681	top1	0.27	1.1e-16	0.529	0.596805
50K	ENSG00000228223.2	HCG11	1.96682	0.388014	0.0492042	0.0387412	0.0467985	5		S-PrediXcan	ENSG00000166848.5	TERF2IP	-1.51608	-0.144271	0.1295	0.220225	0.126947	31		EpiXcan	ENSG00000139173.9	TMEM117	-1.61249	-0.15263	0.106855	0.043179	0.617509	688		Fusion	RP11-572O17.1	0.2068	blup	0.059	0.00017	-0.26919	0.787782
50K	ENSG00000145979.17	TBC1D7	1.9666	0.0531891	0.0492296	0.349753	4.58402e-08	27		S-PrediXcan	ENSG00000149657.19	LSM14B	-1.51579	-0.060194	0.129572	0.326101	0.0172466	63		EpiXcan	ENSG00000198648.10	STK39	1.61154	0.0965631	0.107062	0.0676222	0.75438	544		Fusion	RP11-453E17.3	0.3756	top1	0.25	1e-15	0.867	0.385942
50K	ENSG00000183323.12	CCDC125	1.96597	0.071682	0.0493023	0.334042	9.02377e-16	16		S-PrediXcan	ENSG00000275197.1	RP11-295I5.4	-1.51435	-0.429329	0.129938	0.0305605	0.591094	3		EpiXcan	ENSG00000140279.12	DUOX2	-1.61145	-0.115124	0.107081	0.0579398	0.272258	734		Fusion	RP11-372K14.2	0.1826	blup	0.046	0.00082	0.31738	0.750958
50K	ENSG00000221995.5	TIAF1	1.9659	0.175566	0.0493106	0.0647565	0.120417	7		S-PrediXcan	ENSG00000168894.9	RNF181	-1.51382	-0.135859	0.130072	0.1098	0.453375	25		EpiXcan	ENSG00000214856.11	KRT16P1	-1.61123	-0.340098	0.10713	0.0507504	0.832788	345		Fusion	RP11-84C13.2	0.1473	bslmm	0.038	0.0021	-0.28371	0.776634
50K	ENSG00000234936.1	AC010883.5	1.96581	0.148927	0.04932	0.0514089	0.00606437	1		S-PrediXcan	ENSG00000164808.16	SPIDR	1.51382	0.194605	0.130073	0.120597	0.577243	25		EpiXcan	ENSG00000198919.12	DZIP3	-1.61118	-0.0440118	0.10714	0.310609	0.774043	310		Fusion	RP11-462G22.2	0.1632	enet	0.1	5.6e-07	-0.1867	0.851896
50K	ENSG00000220506.2	RP3-415N12.1	1.96348	0.0631923	0.0495903	0.136037	0.0137486	16		S-PrediXcan	ENSG00000172482.4	AGXT	1.5138	0.03372	0.130076	0.232361	1.04499e-10	14		EpiXcan	ENSG00000010327.10	STAB1	-1.61097	-0.121164	0.107187	0.0693316	0.218786	353		Fusion	RP11-468N14.13	0.3382	top1	0.091	3e-06	-1.132	0.257634
50K	ENSG00000233006.6	AC034220.3	1.96327	0.070738	0.0496149	0.276108	2.38561e-16	6		S-PrediXcan	ENSG00000108433.16	GOSR2	-1.51301	-0.182955	0.130276	0.438446	0.00176806	92		EpiXcan	ENSG00000262503.1	RP11-530N7.2	1.6108	0.151831	0.107223	0.0407401	0.824931	535		Fusion	RP11-571L19.8	0.2611	bslmm	0.26	3.2e-16	-0.34066	0.73336
50K	ENSG00000124171.8	PARD6B	-1.96228	-0.148875	0.04973	0.0995193	1.15184e-06	1		S-PrediXcan	ENSG00000176095.11	IP6K1	1.51269	0.248412	0.130359	0.0691933	0.325549	13		EpiXcan	ENSG00000175224.16	ATG13	-1.61004	-0.0725741	0.107389	0.113852	0.353322	363		Fusion	RP11-528I4.2	0.1877	blup	0.03	0.006	-0.03178	0.974646
50K	ENSG00000102901.12	CENPT	-1.96222	-0.720008	0.0497368	0.103997	0.142562	6		S-PrediXcan	ENSG00000176928.5	GCNT4	-1.5124	-0.195327	0.130432	0.148217	0.0338927	19		EpiXcan	ENSG00000271717.1	CTD-3020H12.4	1.60979	0.248804	0.107444	0.0161978	0.998854	385		Fusion	RP11-799M12.2	0.2823	top1	0.097	1.5e-06	-1.739	0.082035
50K	ENSG00000172215.5	CXCR6	-1.96213	-0.0850447	0.0497477	0.162282	0.0195197	26		S-PrediXcan	ENSG00000204348.9	DXO	1.51223	0.127668	0.130476	0.282123	2.7854e-06	28		EpiXcan	ENSG00000177034.14	MTX3	1.60907	0.131268	0.107602	0.0964439	0.287466	840		Fusion	RP11-177J6.1	0.1424	lasso	0.087	5e-06	0.309	0.757322
50K	ENSG00000064225.12	ST3GAL6	-1.96101	-0.0815376	0.0498781	0.160543	0.00433021	15		S-PrediXcan	ENSG00000280486.1	LLNLR-307A6.1	-1.51212	-0.124168	0.130502	0.677767	0.00129442	136		EpiXcan	ENSG00000069424.14	KCNAB2	1.60753	0.276979	0.107939	0.0391633	0.559177	533		Fusion	RP13-514E23.2	0.1526	top1	0.18	2.3e-11	-1.263	0.206589
50K	ENSG00000253981.5	ALG1L13P	-1.95893	-0.233572	0.0501215	0.0269413	0.550887	2		S-PrediXcan	ENSG00000104870.12	FCGRT	1.51159	0.272544	0.130639	0.0594557	0.0157525	4		EpiXcan	ENSG00000117533.14	VAMP4	1.60672	0.107669	0.108115	0.0523437	0.776203	764		Fusion	RP11-218F10.3	0.4956	enet	0.37	6.6e-24	-0.57296	0.56667
50K	ENSG00000175787.16	ZNF169	-1.95877	-0.509685	0.05014	0.0270207	0.518809	1		S-PrediXcan	ENSG00000180318.3	ALX1	-1.51125	-0.145962	0.130725	0.0604273	0.309169	7		EpiXcan	ENSG00000185614.4	FAM212A	1.60535	0.0920034	0.108417	0.0771166	0.989286	197		Fusion	RP11-115D19.3	0.1475	bslmm	0.039	0.0018	-0.0588	0.953113
50K	ENSG00000253320.5	AZIN1-AS1	1.95813	0.072511	0.0502152	0.187772	5.1524e-08	8		S-PrediXcan	ENSG00000139971.15	C14orf37	1.51066	0.125415	0.130875	0.118031	0.000199966	14		EpiXcan	ENSG00000041988.15	THAP3	-1.60504	-0.0648552	0.108486	0.113877	0.290348	470		Fusion	CH17-262A2.1	0.4978	bslmm	0.35	3.9e-22	0.3846	0.700536
50K	ENSG00000259378.1	DCAF13P3	1.95731	0.113841	0.0503106	0.0510528	0.02289	4		S-PrediXcan	ENSG00000155026.16	RSPH10B	-1.51045	-0.0423507	0.130929	0.319099	0.000154497	48		EpiXcan	ENSG00000078403.16	MLLT10	-1.60499	-0.0716242	0.108495	0.144803	0.0194986	712		Fusion	RP11-6L6.4	0.3794	top1	0.32	1.8e-20	-3.701	0.000215
50K	ENSG00000268615.1	RP11-65J3.15	-1.95722	-0.137836	0.0503219	0.05215	0.251971	6		S-PrediXcan	ENSG00000263597.1	MIR3936	-1.51013	-0.105019	0.131009	0.113164	0.204379	14		EpiXcan	ENSG00000090054.13	SPTLC1	1.60406	0.239599	0.1087	0.0173098	0.939327	734		Fusion	RP11-630A13.4	0.556	top1	0.39	1.4e-25	0.321	0.74821
50K	ENSG00000073584.18	SMARCE1	-1.95719	-1.9668	0.0503247	0.0213262	0.370809	4		S-PrediXcan	ENSG00000248773.1	RP11-231L11.3	-1.50864	-0.139075	0.131391	0.126821	0.0855943	25		EpiXcan	ENSG00000260572.1	RP11-16N11.2	1.60361	1.07658	0.1088	0.0108969	0.0706388	907		Fusion	SEPSECS-AS1	0.6195	top1	0.47	1.8e-32	0.833	0.404845
50K	ENSG00000143363.15	PRUNE1	-1.95704	-0.131257	0.0503432	0.290187	5.22659e-05	33		S-PrediXcan	ENSG00000127720.7	METTL25	-1.50842	-0.0668516	0.131446	0.392037	0.000542836	104		EpiXcan	ENSG00000261051.1	RP11-274H2.5	1.60262	0.355876	0.10902	0.0138078	0.594263	799		Fusion	RP11-50D9.4	0.0788	top1	0.07	4.2e-05	0.553	0.580263
50K	ENSG00000072736.18	NFATC3	-1.95623	-0.192085	0.0504376	0.0868244	0.0715091	5		S-PrediXcan	ENSG00000206249.3	CTD-2308N23.2	-1.5084	-0.0844179	0.131453	0.157114	0.33137	27		EpiXcan	ENSG00000272009.1	RP1-313I6.12	1.60247	0.0386457	0.109051	0.165981	0.304486	1370		Fusion	MATR3	0.2491	bslmm	0.026	0.009	-0.618624	0.536
50K	ENSG00000173209.22	AHSA2	-1.95506	-0.0326228	0.0505757	0.556341	1.02244e-33	15		S-PrediXcan	ENSG00000179295.17	PTPN11	1.50793	0.538049	0.131572	0.0522285	0.638005	8		EpiXcan	ENSG00000171103.10	TRMT61B	-1.60222	-0.0360144	0.109107	0.201166	0.000164206	466		Fusion	B4GALT7	0.252	bslmm	0.027	0.0082	0.634873	0.526
50K	ENSG00000237749.4	RP3-423B22.5	-1.95444	-0.287005	0.0506487	0.0180585	0.801387	2		S-PrediXcan	ENSG00000280012.2	RPL23AP61	-1.50729	-0.0511389	0.131735	0.259466	1.95977e-05	29		EpiXcan	ENSG00000196557.12	CACNA1H	1.60178	0.158043	0.109204	0.0409159	0.937056	629		Fusion	NSUN2	0.6916	lasso	0.55	8.5e-40	0.1476	0.883
50K	ENSG00000148337.20	CIZ1	1.95409	0.745827	0.0506908	0.0234288	0.649489	3		S-PrediXcan	ENSG00000262663.1	RP11-497H17.1	1.50704	0.0425473	0.1318	0.137938	3.48407e-08	1		EpiXcan	ENSG00000284052.1	RP11-284E5.1	-1.60152	-0.328023	0.109262	0.0897648	0.052577	450		Fusion	DNAH5	0.2696	enet	0.11	3.9e-07	0.369327	0.712
50K	ENSG00000163453.11	IGFBP7	1.95384	0.526938	0.05072	0.0214053	0.0714942	1		S-PrediXcan	ENSG00000257507.1	RP11-956E11.1	1.50669	0.0738143	0.131891	0.108309	0.153328	25		EpiXcan	ENSG00000256591.5	RP11-286N22.8	1.60069	0.114421	0.109445	0.0538044	0.391972	551		Fusion	SPDL1	0.3417	top1	0.22	9.8e-14	-1.621	0.105
50K	ENSG00000172922.8	RNASEH2C	-1.95379	-0.129912	0.0507261	0.140534	7.98498e-05	9		S-PrediXcan	ENSG00000111912.19	NCOA7	1.50583	0.938837	0.132111	0.0144125	0.651035	2		EpiXcan	ENSG00000277476.1	RP11-147L13.13	1.59959	0.0677371	0.10969	0.102141	0.0357183	612		Fusion	YTHDC2	0.148	top1	0.15	1.5e-09	-0.266	0.79
50K	ENSG00000174109.4	C16orf91	-1.95351	-0.459231	0.0507587	0.0358794	0.366649	6		S-PrediXcan	ENSG00000279717.1	LLNLF-158E9.1	1.50581	0.0558091	0.132116	0.460434	5.48031e-06	83		EpiXcan	ENSG00000259209.3	RP5-991G20.2	1.59915	0.0423104	0.109787	0.35726	0.773776	411		Fusion	ERCC8	0.0954	bslmm	0.015	0.04	-0.090089	0.928
50K	ENSG00000129646.14	QRICH2	1.95291	0.159849	0.0508308	0.142212	0.00229506	12		S-PrediXcan	ENSG00000166484.19	MAPK7	1.50552	0.587252	0.13219	0.0247419	0.857217	5		EpiXcan	ENSG00000196437.10	ZNF569	-1.59891	-0.120654	0.10984	0.0611398	0.00893009	630		Fusion	THOC3	0.4918	lasso	0.28	1.1e-17	0.079759	0.936
50K	ENSG00000014824.13	SLC30A9	-1.95175	-0.134266	0.0509679	0.181188	4.53979e-09	7		S-PrediXcan	ENSG00000213471.9	TTLL13P	1.50508	0.154148	0.132304	0.183996	0.363049	29		EpiXcan	ENSG00000165312.6	OTUD1	1.59877	0.113552	0.109872	0.0488515	0.49422	773		Fusion	FSTL4	0.3001	lasso	0.09	3.2e-06	-1.72785	0.084
50K	ENSG00000153233.12	PTPRR	1.95102	0.196462	0.0510549	0.0324706	0.336871	3		S-PrediXcan	ENSG00000239503.1	MARK2P8	1.50446	0.220804	0.132462	0.0773972	0.613986	38		EpiXcan	ENSG00000271320.1	RP11-1152H14.1	1.59815	0.0940364	0.11001	0.0611599	0.717573	349		Fusion	CYFIP2	0.1828	bslmm	0.016	0.032	0.809327	0.418
50K	ENSG00000146530.11	VWDE	-1.9499	-0.0217112	0.0511879	0.660117	2.60644e-34	50		S-PrediXcan	ENSG00000170606.14	HSPA4	-1.50353	-0.44869	0.132702	0.0677575	0.775288	9		EpiXcan	ENSG00000099998.17	GGT5	1.59784	0.175418	0.110079	0.0271529	0.958192	575		Fusion	SLC9A3	0.5746	lasso	0.41	4.3e-27	0.016652	0.987
50K	ENSG00000187987.9	ZSCAN23	-1.94946	-0.0396869	0.0512403	0.310289	8.35206e-18	7		S-PrediXcan	ENSG00000186575.17	NF2	1.50351	0.460127	0.132708	0.0220968	0.357657	2		EpiXcan	ENSG00000110801.13	PSMD9	1.59706	0.106753	0.110253	0.0348933	0.169389	417		Fusion	STK10	0.3558	bslmm	0.015	0.038	0.223743	0.823
50K	ENSG00000231246.1	RP5-965F6.2	1.94825	0.360976	0.0513856	0.0194563	0.699165	2		S-PrediXcan	ENSG00000007129.17	CEACAM21	-1.50348	-0.0777899	0.132714	0.305551	3.25115e-09	31		EpiXcan	ENSG00000104714.13	ERICH1	-1.59698	0.00125156	0.11027	0.044962	0.92722	764		Fusion	C5orf22	0.323	lasso	0.086	5.5e-06	1.43428	0.151
50K	ENSG00000253764.1	RP11-439C15.4	1.94719	0.196039	0.0515125	0.066375	0.382528	7		S-PrediXcan	ENSG00000239883.8	PARGP1	-1.50341	-0.151996	0.132735	0.156398	0.00227138	18		EpiXcan	ENSG00000008256.15	CYTH3	1.5964	0.094532	0.1104	0.101819	0.1062	686		Fusion	CEP72	0.3573	lasso	0.17	7.1e-11	-0.255362	0.798
50K	ENSG00000226329.2	AC005682.6	-1.94704	-0.0591474	0.0515305	0.223619	0.00164141	22		S-PrediXcan	ENSG00000188895.11	MSL1	1.50321	0.0511736	0.132786	0.182668	4.09134e-09	7		EpiXcan	ENSG00000184908.17	CLCNKB	-1.59633	-0.0787468	0.110415	0.098124	0.524916	430		Fusion	NME5	0.1694	bslmm	0.091	2.8e-06	-0.42631	0.67
50K	ENSG00000009950.15	MLXIPL	1.94587	0.0452567	0.0516706	0.231751	1.32539e-09	16		S-PrediXcan	ENSG00000214046.8	SMIM7	1.50304	0.226954	0.13283	0.110289	0.907677	20		EpiXcan	ENSG00000179889.18	PDXDC1	1.5961	0.0307807	0.110466	0.360717	0.252055	340		Fusion	NNT	0.1211	blup	0.028	0.0074	-0.067401	0.946
50K	ENSG00000261455.1	LINC01003	1.94573	0.0512072	0.051687	0.260052	5.35563e-09	14		S-PrediXcan	ENSG00000258741.3	RP11-386M24.4	-1.50222	-0.0684173	0.13304	0.251909	3.81256e-09	26		EpiXcan	ENSG00000067369.13	TP53BP1	1.59445	0.0605549	0.110834	0.114535	0.659846	498		Fusion	TMCO6	0.0937	enet	0.067	5.6e-05	-0.9121	0.362
50K	ENSG00000136048.13	DRAM1	1.94516	0.0686062	0.0517556	0.22446	2.73457e-05	25		S-PrediXcan	ENSG00000151689.12	INPP1	1.50216	0.113892	0.133055	0.205914	0.00703618	39		EpiXcan	ENSG00000266846.1	RP11-793A3.2	-1.59397	-0.072982	0.110943	0.100125	0.0591922	895		Fusion	IK	0.1869	blup	0.074	2.4e-05	-0.043589	0.965
50K	ENSG00000168491.9	CCDC110	1.94515	0.0675625	0.0517565	0.253823	6.2037e-07	19		S-PrediXcan	ENSG00000125445.10	MRPS7	1.50083	0.06079	0.1334	0.510764	2.9674e-13	57		EpiXcan	ENSG00000258951.1	KRT18P7	-1.59359	0.00672434	0.111027	0.191396	0.645335	839		Fusion	CLK4	0.1748	enet	0.032	0.0045	1.71164	0.087
50K	ENSG00000076258.9	FMO4	-1.94468	-0.339678	0.0518131	0.0750504	0.582367	9		S-PrediXcan	ENSG00000167264.17	DUS2	-1.50083	-0.0817639	0.133401	0.171014	0.151844	30		EpiXcan	ENSG00000160716.5	CHRNB2	1.59327	0.286039	0.1111	0.014249	0.265805	447		Fusion	RNF130	0.2144	lasso	0.068	5.5e-05	-0.803336	0.422
50K	ENSG00000173825.6	TIGD3	-1.94387	-0.249849	0.0519115	0.0367396	0.381369	2		S-PrediXcan	ENSG00000125257.13	ABCC4	1.50082	0.284187	0.133403	0.0767874	0.988338	15		EpiXcan	ENSG00000007376.7	RPUSD1	-1.59235	-0.239976	0.111305	0.0478776	0.417174	498		Fusion	ARSB	0.1842	bslmm	0.014	0.041	-0.123563	0.902
50K	ENSG00000114209.14	PDCD10	-1.94384	-0.934134	0.0519148	0.0169228	0.562647	2		S-PrediXcan	ENSG00000278934.1	CTD-2006M22.2	-1.50077	-0.0740849	0.133414	0.302831	0.000326406	45		EpiXcan	ENSG00000225413.2	AP000345.4	1.59211	0.0404813	0.11136	0.165506	0.000757162	586		Fusion	BTNL8	0.1733	top1	0.052	0.00038	-0.216	0.829
50K	ENSG00000214708.4	AC090616.2	-1.94278	-0.187284	0.0520431	0.0607735	0.718222	7		S-PrediXcan	ENSG00000164610.8	RP9	-1.50022	-0.0704745	0.133559	0.251611	1.06965e-06	30		EpiXcan	ENSG00000182240.15	BACE2	1.59161	0.0221783	0.111473	0.445224	3.40008e-05	942		Fusion	MSH3	0.323	blup	0.15	2e-09	0.027541	0.978
50K	ENSG00000214826.5	DDX12P	-1.94146	-0.0670315	0.0522019	0.201255	6.1071e-09	7		S-PrediXcan	ENSG00000235677.1	NPM1P26	-1.49963	-0.904467	0.133711	0.428953	0.00043953	76		EpiXcan	ENSG00000109814.11	UGDH	-1.59115	-0.0604323	0.111575	0.123588	0.115	637		Fusion	DROSHA	0.4748	top1	0.24	3.4e-15	0.265	0.791
50K	ENSG00000274512.5	TBC1D3L	-1.93998	-0.0422528	0.0523819	0.414552	5.1985e-17	20		S-PrediXcan	ENSG00000119929.12	CUTC	-1.49898	-0.520937	0.133878	0.0148641	0.131613	2		EpiXcan	ENSG00000174718.11	KIAA1551	-1.5911	-0.0639366	0.111587	0.14849	0.0867069	1077		Fusion	SLC27A6	0.1081	bslmm	0.027	0.0078	0.076517	0.939
50K	ENSG00000104432.13	IL7	-1.93937	-0.0710828	0.0524561	0.166882	0.100371	17		S-PrediXcan	ENSG00000227888.4	FAM66A	1.4984	0.0300705	0.13403	0.530661	2.56369e-24	45		EpiXcan	ENSG00000169019.10	COMMD8	1.59061	0.370552	0.111698	0.0105036	0.8492	317		Fusion	PRLR	0.254	bslmm	0.11	3.1e-07	0.219762	0.826
50K	ENSG00000242952.1	RPSAP3	-1.93919	-0.0546126	0.0524781	0.205633	0.0016246	26		S-PrediXcan	ENSG00000105928.13	DFNA5	-1.49814	-0.105043	0.134097	0.260242	0.000396576	46		EpiXcan	ENSG00000088930.7	XRN2	-1.59003	-0.0228773	0.111829	0.406484	0.70106	451		Fusion	IL4	0.1866	top1	0.18	1.4e-11	-1.676	0.0937
50K	ENSG00000236680.1	RP11-296P7.4	-1.93916	-0.127393	0.0524821	0.0326073	0.771722	4		S-PrediXcan	ENSG00000054803.3	CBLN4	1.49804	0.415661	0.134123	0.0203912	0.186421	2		EpiXcan	ENSG00000241717.1	VWFP1	-1.58879	-0.0410034	0.112109	0.325212	0.00111108	438		Fusion	PPWD1	0.3379	top1	0.29	3.7e-18	0.959	0.338
50K	ENSG00000186907.7	RTN4RL2	-1.93883	-0.159711	0.0525225	0.134802	0.178461	22		S-PrediXcan	ENSG00000072803.17	FBXW11	1.49801	0.22728	0.134132	0.148458	0.0050579	93		EpiXcan	ENSG00000277369.1	RP11-486I11.2	1.58778	0.154348	0.112336	0.136724	0.595254	416		Fusion	TXNDC15	0.3479	lasso	0.37	9.4e-24	0.107815	0.914
50K	ENSG00000236297.1	RP11-175P19.2	1.93872	0.0909201	0.0525351	0.0894255	0.0911985	9		S-PrediXcan	ENSG00000147604.13	RPL7	1.49737	0.406842	0.134297	0.0655028	0.073509	5		EpiXcan	ENSG00000267593.1	LINC01926	1.58775	0.0651401	0.112344	0.110029	0.933066	815		Fusion	BNIP1	0.3272	bslmm	0.21	5.1e-13	-0.08116	0.935
50K	ENSG00000156469.8	MTERF3	-1.93869	-0.135095	0.0525392	0.0838996	0.00826531	4		S-PrediXcan	ENSG00000273350.1	RP4-539M6.20	-1.49722	-0.877339	0.134336	0.0101122	0.0902338	2		EpiXcan	ENSG00000143776.18	CDC42BPA	-1.58657	-0.0454115	0.112609	0.151261	0.642366	737		Fusion	DBN1	0.1675	blup	0.043	0.0011	0.356166	0.722
50K	ENSG00000236829.9	Z97634.3	1.93864	0.0395271	0.052545	0.232573	0.000382771	22		S-PrediXcan	ENSG00000121690.10	DEPDC7	-1.49698	-0.270963	0.134399	0.0253288	0.290346	10		EpiXcan	ENSG00000248810.1	RP11-362F19.1	1.58588	0.0528483	0.112766	0.120929	0.000205473	322		Fusion	ATP10B	0.2909	top1	0.24	1.1e-14	1.267	0.205
50K	ENSG00000165832.5	TRUB1	-1.93819	-0.305891	0.0526	0.0443736	0.0138665	1		S-PrediXcan	ENSG00000263916.1	RP11-110H1.4	-1.49615	-0.132564	0.134616	0.048041	0.880401	8		EpiXcan	ENSG00000184939.15	ZFP90	-1.58552	-0.053742	0.112848	0.134265	0.713085	315		Fusion	CYSTM1	0.1193	top1	0.064	8.3e-05	-1.631	0.103
50K	ENSG00000148343.18	MIGA2	1.93802	0.320075	0.0526212	0.0885646	0.169928	10		S-PrediXcan	ENSG00000136827.11	TOR1A	1.49473	-0.160066	0.134986	0.130356	0.110018	18		EpiXcan	ENSG00000140718.20	FTO	-1.58485	-0.234323	0.113	0.0169547	0.778004	580		Fusion	PCDHB8	0.2318	enet	0.098	1.3e-06	-1.35125	0.177
50K	ENSG00000113269.13	RNF130	-1.93781	-0.0607	0.0526469	0.302403	9.11728e-06	29		S-PrediXcan	ENSG00000196821.9	C6orf106	1.49452	0.261807	0.135039	0.0894492	0.0335978	10		EpiXcan	ENSG00000278600.1	RP11-81A1.6	-1.58475	-0.0323385	0.113023	0.264194	4.96901e-06	970		Fusion	PCDHB14	0.1435	top1	0.079	1.3e-05	-2.203	0.0276
50K	ENSG00000106603.18	COA1	-1.93759	-0.112631	0.0526731	0.118664	0.0218728	11		S-PrediXcan	ENSG00000180376.16	CCDC66	1.49401	0.0336119	0.135174	0.502643	3.53615e-13	76		EpiXcan	ENSG00000110711.9	AIP	1.58459	0.126971	0.113059	0.0462339	0.0265268	652		Fusion	PCDHB12	0.2067	lasso	0.022	0.016	-0.192175	0.848
50K	ENSG00000236882.7	LINC01554	1.93728	0.150482	0.0527116	0.0873551	0.0670811	8		S-PrediXcan	ENSG00000044524.10	EPHA3	-1.49386	-0.449779	0.135213	0.0579928	0.235909	4		EpiXcan	ENSG00000185880.12	TRIM69	1.58434	0.0224455	0.113117	0.49338	3.8373e-15	645		Fusion	POLK	0.1727	bslmm	0.032	0.0046	-0.238887	0.811
50K	ENSG00000254285.3	KRT8P3	1.93681	0.138624	0.0527692	0.0730478	0.0398268	4		S-PrediXcan	ENSG00000165568.17	AKR1E2	-1.49378	-0.02568	0.135232	0.84142	7.84696e-08	194		EpiXcan	ENSG00000162714.12	ZNF496	1.58362	0.0291373	0.11328	0.393095	3.14707e-11	991		Fusion	SLC36A1	0.3386	top1	0.26	3.6e-16	-0.626	0.531
50K	ENSG00000125998.7	FAM83C	-1.93611	-0.0716001	0.052854	0.204331	0.00163276	20		S-PrediXcan	ENSG00000105341.18	ATP5SL	-1.49247	-0.230791	0.135577	0.216316	0.0842126	31		EpiXcan	ENSG00000173193.13	PARP14	-1.58347	-0.0228896	0.113314	0.402783	6.91542e-13	1088		Fusion	FASTKD3	0.1384	lasso	0.0084	0.092	-0.419112	0.675
50K	ENSG00000214894.6	LINC00243	1.93565	0.124551	0.0529101	0.0870131	0.118924	12		S-PrediXcan	ENSG00000001461.16	NIPAL3	-1.49204	-0.103882	0.135689	0.730944	0.00137081	162		EpiXcan	ENSG00000138669.9	PRKG2	-1.58304	-0.0834887	0.113413	0.113407	0.0395584	365		Fusion	EPB41L4A	0.2547	top1	0.14	7.1e-09	-0.702	0.483
50K	ENSG00000085231.13	AK6	-1.93529	-0.326938	0.0529547	0.0702841	0.247563	7		S-PrediXcan	ENSG00000205758.11	CRYZL1	-1.49133	-0.435075	0.135874	0.0597734	0.568612	9		EpiXcan	ENSG00000133056.13	PIK3C2B	1.58288	0.0912244	0.113449	0.0567255	0.322079	539		Fusion	KIF3A	0.1331	lasso	0.099	1.1e-06	-0.854927	0.393
50K	ENSG00000104044.15	OCA2	-1.93499	-0.136432	0.0529916	0.0830812	0.101381	7		S-PrediXcan	ENSG00000174792.10	C4orf26	-1.49094	-0.0787715	0.135979	0.105822	0.0153967	16		EpiXcan	ENSG00000271643.1	RP11-10C24.3	1.58265	0.041175	0.113502	0.163253	4.31166e-07	387		Fusion	MAP1B	0.2513	lasso	0.13	2.3e-08	-0.48	0.631
50K	ENSG00000178372.7	CALML5	-1.93386	-0.177435	0.05313	0.023152	0.658455	1		S-PrediXcan	ENSG00000140961.12	OSGIN1	1.49013	0.0772928	0.136191	0.149673	6.24174e-05	26		EpiXcan	ENSG00000239959.1	ENPP7P2	1.58223	0.0539587	0.113597	0.150835	0.00961338	332		Fusion	REEP2	0.18	bslmm	0.041	0.0014	-0.073575	0.941
50K	ENSG00000274248.1	AJ011932.1	1.93359	0.115932	0.0531641	0.0805843	0.0270886	5		S-PrediXcan	ENSG00000133640.18	LRRIQ1	1.48956	0.135369	0.13634	0.0780585	0.104444	24		EpiXcan	ENSG00000157927.16	RADIL	-1.58207	-0.0414621	0.113633	0.170369	1.47322e-06	598		Fusion	BHMT2	0.301	lasso	0.052	0.00036	-0.866194	0.386
50K	ENSG00000103415.11	HMOX2	1.93278	0.0664844	0.0532637	0.315086	1.50085e-07	31		S-PrediXcan	ENSG00000020426.10	MNAT1	-1.48931	-0.077901	0.136405	0.319378	0.000586837	56		EpiXcan	ENSG00000165215.6	CLDN3	1.58134	0.222375	0.1138	0.0170168	0.330705	251		Fusion	LARS	0.3838	enet	0.38	8.3e-25	-0.340383	0.734
50K	ENSG00000101441.4	CST4	-1.93259	-0.0987398	0.0532862	0.202414	0.00322176	21		S-PrediXcan	ENSG00000196705.8	ZNF431	1.4893	0.0605528	0.136408	0.42175	8.6334e-19	30		EpiXcan	ENSG00000221923.8	ZNF880	-1.58127	-0.0209748	0.113815	0.41716	9.83441e-25	1138		Fusion	HSD17B4	0.1345	top1	0.026	0.0097	-0.341	0.733
50K	ENSG00000257052.1	RP11-881M11.2	1.93246	0.18178	0.0533025	0.0369598	0.0994395	5		S-PrediXcan	ENSG00000162745.10	OLFML2B	1.48922	0.0843004	0.136429	0.33517	0.11663	66		EpiXcan	ENSG00000234127.8	TRIM26	1.58124	0.0520386	0.113823	0.161424	0.000395935	1862		Fusion	FBN2	0.2211	bslmm	0.11	2.3e-07	-0.27331	0.785
50K	ENSG00000163362.10	C1orf106	1.932	0.432634	0.0533595	0.061457	0.37524	5		S-PrediXcan	ENSG00000283897.1	CTB-88F18.5	1.48833	0.400469	0.136663	0.0917876	0.456264	12		EpiXcan	ENSG00000275764.1	RP11-582E3.6	-1.58085	-0.089085	0.113912	0.0600128	0.20593	986		Fusion	MYO10	0.2517	bslmm	0.016	0.032	-0.431498	0.666
50K	ENSG00000274979.1	RP11-1143G9.5	-1.93158	-0.0629187	0.0534108	0.178728	6.72127e-06	10		S-PrediXcan	ENSG00000260101.1	RP11-568N6.1	-1.48817	-0.101073	0.136705	0.158143	0.00490735	35		EpiXcan	ENSG00000177800.2	TMEM78	1.58058	0.41029	0.113974	0.0393346	0.356634	636		Fusion	SKP2	0.23	blup	0.075	2.1e-05	-0.088607	0.929
50K	ENSG00000215644.9	GCGR	-1.9315	-0.453464	0.0534217	0.021938	0.574663	2		S-PrediXcan	ENSG00000229832.1	RP11-384C4.2	-1.48682	-0.224184	0.137063	0.0512397	0.59836	64		EpiXcan	ENSG00000121871.3	SLITRK3	-1.58008	-0.0857537	0.114089	0.107186	0.496459	712		Fusion	PLK2	0.1785	blup	0.029	0.0062	0.042352	0.966
50K	ENSG00000196418.12	ZNF124	-1.93066	-0.0344144	0.0535252	0.26434	8.99087e-11	9		S-PrediXcan	ENSG00000129933.20	MAU2	-1.48479	-0.1446	0.137599	0.154608	0.0343162	19		EpiXcan	ENSG00000173821.19	RNF213	1.5795	0.034459	0.114221	0.213315	3.02317e-10	688		Fusion	BHMT	0.2624	lasso	0.09	3.2e-06	-0.148874	0.882
50K	ENSG00000277423.1	RP11-173P15.9	1.93059	0.0633082	0.0535333	0.20607	0.0525837	29		S-PrediXcan	ENSG00000171747.8	LGALS4	1.48442	0.0307746	0.137697	0.553009	4.71225e-05	89		EpiXcan	ENSG00000009844.15	VTA1	1.57843	0.372919	0.114467	0.0216505	0.538092	333		Fusion	CRHBP	0.3497	blup	0.063	9.9e-05	0.154855	0.877
50K	ENSG00000189298.13	ZKSCAN3	1.92662	0.327806	0.0540271	0.0302056	0.651188	4		S-PrediXcan	ENSG00000184144.11	CNTN2	1.4841	0.0833869	0.137782	0.163024	1.5779e-05	21		EpiXcan	ENSG00000241678.1	RP11-732A19.1	-1.57829	-0.246007	0.1145	0.018632	0.234607	921		Fusion	PPIP5K2	0.1324	bslmm	0.071	3.4e-05	-0.276809	0.782
50K	ENSG00000204642.13	HLA-F	-1.92592	-0.241051	0.0541149	0.0587492	0.409855	19		S-PrediXcan	ENSG00000179021.9	C3orf38	-1.48396	-0.0862948	0.13782	0.140075	5.48308e-07	15		EpiXcan	ENSG00000278129.1	ZNF8	1.57805	0.107743	0.114554	0.0513189	0.620221	505		Fusion	GTF2H2	0.7436	lasso	0.41	1.7e-27	0.109291	0.913
50K	ENSG00000274767.1	AC131056.3	1.92515	0.0333765	0.0542105	0.258394	3.11044e-05	31		S-PrediXcan	ENSG00000172215.5	CXCR6	-1.48393	-0.0827634	0.137827	0.193521	0.0222907	41		EpiXcan	ENSG00000215018.9	COL28A1	-1.57792	-2.11056	0.114584	0.0134244	0.980166	1054		Fusion	ADAMTS19	0.1674	bslmm	0.015	0.039	0.406097	0.685
50K	ENSG00000148965.9	SAA4	1.92515	0.0790819	0.0542112	0.137681	0.0625491	18		S-PrediXcan	ENSG00000275632.1	RP5-967N21.11	1.48383	0.117685	0.137855	0.106199	0.0116081	20		EpiXcan	ENSG00000260691.5	ANKRD20A1	1.57701	0.0246676	0.114794	0.334668	0.196455	257		Fusion	SLC25A48	0.1302	top1	0.092	2.7e-06	1.022	0.307
50K	ENSG00000196126.11	HLA-DRB1	1.92471	0.0693111	0.0542655	0.220737	1.08699e-10	14		S-PrediXcan	ENSG00000272610.1	MAGI1-IT1	-1.4838	-0.135239	0.137861	0.156881	0.15714	25		EpiXcan	ENSG00000239474.6	KLHL41	1.57472	0.161539	0.115322	0.0263592	0.502873	609		Fusion	PCDHB18P	0.1836	top1	0.078	1.6e-05	-2.203	0.0276
50K	ENSG00000147536.11	GINS4	-1.9246	-0.0721938	0.0542794	0.154894	0.000286635	14		S-PrediXcan	ENSG00000073969.18	NSF	1.48377	0.27999	0.137869	0.0474357	0.016544	4		EpiXcan	ENSG00000175893.11	ZDHHC21	1.57422	0.0195725	0.115435	0.421044	1.73439e-16	1110		Fusion	ATG10	0.5917	lasso	0.58	2e-43	1.59635	0.11
50K	ENSG00000235579.1	AC007283.4	-1.92429	-0.168531	0.0543186	0.0741417	0.211328	7		S-PrediXcan	ENSG00000092439.13	TRPM7	1.4827	0.307153	0.138154	0.0651057	0.677856	9		EpiXcan	ENSG00000165861.13	ZFYVE1	1.57398	0.181019	0.115493	0.0238531	0.343131	732		Fusion	POC5	0.2612	top1	0.27	8.1e-17	-0.669	0.503
50K	ENSG00000226413.2	OR8T1P	1.92392	0.115324	0.054365	0.0800012	0.202018	15		S-PrediXcan	ENSG00000248278.1	SUMO2P17	1.4823	0.0391105	0.13826	0.250554	1.11862e-06	41		EpiXcan	ENSG00000259834.1	RP11-284N8.3	1.57176	0.0431257	0.116006	0.237639	0.00355918	805		Fusion	FAM151B	0.1857	blup	0.023	0.013	-0.225438	0.822
50K	ENSG00000111331.12	OAS3	1.9234	0.284215	0.05443	0.0288289	0.189521	1		S-PrediXcan	ENSG00000129990.14	SYT5	-1.48178	-0.306619	0.1384	0.0216162	0.311884	1		EpiXcan	ENSG00000075131.9	TIPIN	1.57167	0.0188295	0.116027	0.37325	3.94607e-16	532		Fusion	SPEF2	0.1992	lasso	0.06	0.00014	-0.392345	0.695
50K	ENSG00000034677.12	RNF19A	1.92293	0.944371	0.0544886	0.0991549	0.00111912	4		S-PrediXcan	ENSG00000082701.14	GSK3B	-1.48157	-0.0824865	0.138455	0.339417	0.0525964	56		EpiXcan	ENSG00000101425.12	BPI	1.57124	0.0274811	0.116128	0.304316	1.12941e-08	518		Fusion	RAD17	0.5166	bslmm	0.35	3.6e-22	-0.202836	0.839
50K	ENSG00000153406.13	NMRAL1	1.92247	0.154894	0.0545467	0.202572	3.3037e-07	16		S-PrediXcan	ENSG00000198870.7	STKLD1	-1.48089	-0.146857	0.138637	0.195964	0.443517	39		EpiXcan	ENSG00000157107.13	FCHO2	-1.57121	-0.054483	0.116134	0.138109	0.799879	827		Fusion	CENPH	0.1163	lasso	0.063	9.5e-05	NA	NA
50K	ENSG00000067369.13	TP53BP1	-1.92096	-0.129672	0.0547368	0.0792778	0.0386922	7		S-PrediXcan	ENSG00000230202.1	RP11-632C17__A.1	-1.4788	-0.967941	0.139194	0.0341402	0.796026	2		EpiXcan	ENSG00000111305.18	GSG1	1.57093	0.142009	0.1162	0.0340531	0.454523	892		Fusion	CAST	0.2325	bslmm	0.18	3.3e-11	0.164479	0.869
50K	ENSG00000228702.1	RP11-671E7.1	1.91792	0.0730308	0.0551214	0.103378	0.000188545	5		S-PrediXcan	ENSG00000272265.1	CTD-2287O16.4	1.47822	0.150427	0.139348	0.081131	0.0400478	5		EpiXcan	ENSG00000241644.2	INMT	-1.5698	-0.0548471	0.116461	0.130535	0.00744127	709		Fusion	SETD9	0.6244	enet	0.59	1.1e-44	-1.09538	0.273
50K	ENSG00000181104.6	F2R	-1.9177	-0.121122	0.0551492	0.0827225	0.00206473	8		S-PrediXcan	ENSG00000082898.16	XPO1	-1.47766	-0.495426	0.1395	0.0192454	0.845566	1		EpiXcan	ENSG00000159387.7	IRX6	1.56908	0.214219	0.116629	0.0261156	0.846541	475		Fusion	FCHO2	0.2267	blup	0.055	0.00025	-0.128494	0.898
50K	ENSG00000204361.8	NXPE2	1.9177	0.132949	0.0551495	0.0709464	0.208373	7		S-PrediXcan	ENSG00000167637.16	ZNF283	1.47749	0.129611	0.139545	0.116767	0.343663	31		EpiXcan	ENSG00000196872.11	KIAA1211L	-1.56906	-0.109341	0.116633	0.0507246	0.466213	421		Fusion	MRNIP	0.1319	lasso	0.065	7.4e-05	-0.44256	0.658
50K	ENSG00000172247.3	C1QTNF4	-1.91724	-0.164808	0.0552074	0.0568115	0.718888	3		S-PrediXcan	ENSG00000104689.9	TNFRSF10A	1.47719	0.138534	0.139625	0.158188	0.0410813	32		EpiXcan	ENSG00000134245.17	WNT2B	-1.56886	-0.131864	0.116679	0.034439	0.519651	769		Fusion	MAML1	0.4369	blup	0.066	6.4e-05	0.386936	0.699
50K	ENSG00000042088.13	TDP1	-1.91594	-0.252905	0.0553722	0.192273	0.00202361	21		S-PrediXcan	ENSG00000111863.12	ADTRP	1.47675	0.532565	0.139742	0.0112481	0.0832182	2		EpiXcan	ENSG00000124749.16	COL21A1	1.56867	0.051489	0.116724	0.163136	0.602946	733		Fusion	RNF180	0.1133	top1	0.05	0.00049	-1.682	0.0926
50K	ENSG00000258441.1	LINC00641	-1.91495	-0.501247	0.0554988	0.0841423	0.319249	9		S-PrediXcan	ENSG00000127588.4	GNG13	1.47666	0.646315	0.139767	0.0122437	0.601429	8		EpiXcan	ENSG00000268713.1	CTC-444N24.8	-1.5677	-0.065035	0.116951	0.0957826	0.886651	782		Fusion	PGGT1B	0.2508	enet	0.12	7e-08	-0.665446	0.506
50K	ENSG00000243609.1	RPS2P44	-1.91484	-0.0613876	0.0555128	0.106273	0.0138188	12		S-PrediXcan	ENSG00000196735.11	HLA-DQA1	-1.47613	-0.0203052	0.139909	0.537274	5.79156e-21	74		EpiXcan	ENSG00000181625.17	SLX1B	-1.56734	-0.0713967	0.117036	0.0770021	0.0114323	241		Fusion	WDR41	0.3368	lasso	0.21	2.4e-13	-1.07372	0.283
50K	ENSG00000213672.7	NCKIPSD	1.91424	0.0531186	0.0555901	0.245078	2.64586e-14	2		S-PrediXcan	ENSG00000137101.12	CD72	-1.47517	-0.128584	0.140168	0.107851	0.000262165	22		EpiXcan	ENSG00000151014.5	NOCT	-1.56685	-0.126697	0.117151	0.0442612	0.570525	572		Fusion	ERAP1	0.4695	enet	0.33	3e-21	0.058986	0.953
50K	ENSG00000160097.16	FNDC5	-1.91328	-0.253724	0.0557118	0.0271722	0.469017	2		S-PrediXcan	ENSG00000164284.14	GRPEL2	-1.4751	-0.156721	0.140186	0.12299	0.373623	35		EpiXcan	ENSG00000025156.12	HSF2	-1.56635	-0.0626694	0.117267	0.103933	0.746539	255		Fusion	ERAP2	0.7369	top1	0.79	1.2e-75	-2.328	0.0199
50K	ENSG00000143436.10	MRPL9	1.91294	0.191777	0.0557555	0.1158	0.08269	7		S-PrediXcan	ENSG00000165816.12	VWA2	-1.47412	-0.380233	0.140448	0.0404746	0.783436	3		EpiXcan	ENSG00000143437.20	ARNT	1.56571	0.0193405	0.117416	0.206877	3.68823e-05	499		Fusion	PAPD4	0.2168	blup	0.039	0.0018	0.171272	0.864
50K	ENSG00000204618.8	RNF39	-1.91241	-0.159543	0.0558235	0.14065	0.00517451	21		S-PrediXcan	ENSG00000116957.12	TBCE	-1.47411	-0.178809	0.140451	0.165156	0.0779051	26		EpiXcan	ENSG00000157110.15	RBPMS	-1.56557	-0.208845	0.11745	0.0320414	0.0717347	692		Fusion	ANKRA2	0.2066	lasso	0.066	6.6e-05	0.092763	0.926
50K	ENSG00000168016.13	TRANK1	-1.91186	-0.101397	0.0558944	0.228444	0.000599148	28		S-PrediXcan	ENSG00000217094.2	PPIAP31	1.47408	0.0567639	0.140459	0.14028	0.10089	14		EpiXcan	ENSG00000100417.11	PMM1	-1.56557	0.0156718	0.11745	0.241647	0.57159	422		Fusion	FAM170A	0.2802	lasso	0.25	9.7e-16	0.389982	0.697
50K	ENSG00000250318.1	CTA-963H5.5	-1.91148	-0.0886081	0.0559432	0.220074	5.44528e-09	11		S-PrediXcan	ENSG00000174903.15	RAB1B	1.47383	0.38776	0.140528	0.0404363	0.0533624	6		EpiXcan	ENSG00000253328.2	SUMO2P19	1.56522	0.0737358	0.117532	0.130014	0.633283	972		Fusion	NSA2	0.6231	lasso	0.57	1.1e-42	-0.79178	0.428
50K	ENSG00000272758.5	RP11-299J3.8	1.91103	0.053136	0.0560007	0.383888	1.02301e-15	22		S-PrediXcan	ENSG00000155463.12	OXA1L	1.47378	0.137372	0.140542	0.155211	0.000247717	20		EpiXcan	ENSG00000225422.4	RBMS1P1	-1.56391	-0.018864	0.117839	0.339975	0.143543	649		Fusion	GDF9	0.1577	bslmm	0.049	0.00057	-0.061405	0.951
50K	ENSG00000125877.12	ITPA	1.91008	0.0639691	0.0561234	0.294325	1.77295e-18	4		S-PrediXcan	ENSG00000276850.4	CH17-360D5.2	-1.47294	-0.329165	0.140766	0.0522819	0.584875	7		EpiXcan	ENSG00000158859.9	ADAMTS4	-1.56387	-0.113167	0.117848	0.0526596	0.59133	891		Fusion	CAMLG	0.2329	top1	0.22	1.3e-13	0	1
50K	ENSG00000174912.7	METTL15P1	1.90988	0.0870661	0.0561482	0.0816679	0.00568646	5		S-PrediXcan	ENSG00000275484.1	CTC-1337H24.4	-1.47291	-0.236356	0.140776	0.222321	0.202961	34		EpiXcan	ENSG00000247679.2	RP11-1277A3.1	-1.56328	-0.0466911	0.117987	0.111075	2.64248e-05	586		Fusion	RELL2	0.2867	lasso	0.11	2.8e-07	1.90701	0.0565
50K	ENSG00000204403.9	CASP12	-1.9098	-0.144968	0.0561584	0.0362738	0.495114	2		S-PrediXcan	ENSG00000240021.9	TEX35	1.47263	0.0976827	0.140851	0.0740852	0.00327705	9		EpiXcan	ENSG00000124613.8	ZNF391	-1.56305	-0.0148059	0.118041	0.461658	4.11631e-25	1051		Fusion	ALDH7A1	0.4032	bslmm	0.27	4.7e-17	-0.078657	0.937
50K	ENSG00000272514.5	CFAP206	-1.90953	-0.0517044	0.056194	0.279898	2.55145e-11	13		S-PrediXcan	ENSG00000237927.1	RP3-393E18.2	-1.47252	-0.0591033	0.140879	0.409594	4.37916e-09	64		EpiXcan	ENSG00000176444.18	CLK2	1.56301	-0.0256184	0.118051	0.112637	0.415674	406		Fusion	BTNL3	0.4395	top1	0.28	1.6e-17	0.554	0.58
50K	ENSG00000166532.15	RIMKLB	1.90919	0.0711912	0.0562373	0.206382	5.65965e-06	19		S-PrediXcan	ENSG00000278952.1	RP11-399J13.2	1.47237	0.0345666	0.14092	0.202751	0.00240426	32		EpiXcan	ENSG00000105443.13	CYTH2	-1.56267	-0.092087	0.118129	0.0787853	0.791003	623		Fusion	RGS14	0.3771	enet	0.28	2.9e-17	-0.105144	0.916
50K	ENSG00000196405.12	EVL	1.90894	0.0972536	0.0562702	0.0853087	0.00263696	4		S-PrediXcan	ENSG00000133619.17	KRBA1	-1.47232	-0.0706969	0.140936	0.395219	2.65401e-07	46		EpiXcan	ENSG00000184616.8	SPDYE12P	-1.56265	-0.0282842	0.118136	0.263102	0.00100293	226		Fusion	PRELID1	0.1637	lasso	0.059	0.00016	-1.06154	0.288
50K	ENSG00000113946.3	CLDN16	-1.90742	-0.122081	0.0564656	0.116644	9.07257e-05	4		S-PrediXcan	ENSG00000197226.12	TBC1D9B	1.47212	0.0537364	0.140988	0.415675	3.78281e-18	39		EpiXcan	ENSG00000133872.13	SARAF	1.56236	0.072692	0.118202	0.10624	0.439554	705		Fusion	HSPB3	0.1824	lasso	0.04	0.0016	0.4374	0.662
50K	ENSG00000137101.12	CD72	-1.90719	-0.150937	0.0564958	0.112943	0.122952	12		S-PrediXcan	ENSG00000100650.15	SRSF5	1.47133	0.129276	0.141202	0.152926	0.101877	34		EpiXcan	ENSG00000273314.1	RP5-1136G13.2	1.56219	0.356517	0.118243	0.0107308	0.639819	994		Fusion	RP11-423H2.1	0.5169	top1	0.38	1e-24	-0.38	0.704
50K	ENSG00000269930.1	RP11-932O9.9	-1.90676	-0.0694367	0.0565513	0.112424	1.53762e-05	6		S-PrediXcan	ENSG00000187535.13	IFT140	-1.4702	-0.127856	0.141507	0.44694	6.58622e-07	74		EpiXcan	ENSG00000112874.9	NUDT12	-1.56195	-0.0211209	0.1183	0.38992	1.70776e-05	467		Fusion	DNAJC18	0.1843	top1	0.14	9.3e-09	1.05	0.294
50K	ENSG00000236961.1	RP1-261G23.5	1.90652	0.13477	0.056583	0.121201	0.289326	15		S-PrediXcan	ENSG00000198646.13	NCOA6	1.46957	0.137986	0.141678	0.117434	0.00297874	15		EpiXcan	ENSG00000225745.8	AL773572.7	1.56162	0.121374	0.118377	0.0533915	0.76411	910		Fusion	SLC23A1	0.2478	top1	0.24	4.3e-15	-0.594	0.553
50K	ENSG00000167619.11	TMEM145	1.90626	0.316396	0.0566166	0.0685498	0.179711	12		S-PrediXcan	ENSG00000042753.11	AP2S1	-1.46916	-0.276039	0.141791	0.058351	0.121782	7		EpiXcan	ENSG00000135047.14	CTSL	1.56139	0.218165	0.118433	0.0607196	0.601468	835		Fusion	MCC	0.2492	top1	0.1	8.8e-07	-0.388	0.698
50K	ENSG00000273151.1	RP11-449P15.2	-1.90614	-0.117786	0.0566316	0.126118	1.05403e-05	5		S-PrediXcan	ENSG00000172318.5	B3GALT1	1.46909	-0.0177895	0.141808	0.316275	7.32171e-06	52		EpiXcan	ENSG00000188986.6	NELFB	-1.56003	-0.0544249	0.118754	0.165167	0.00117059	512		Fusion	ENC1	0.2734	top1	0.062	0.00011	4.137	3.52e-05
50K	ENSG00000267325.1	LINC01415	1.90598	0.260271	0.0566528	0.0219567	0.939847	2		S-PrediXcan	ENSG00000163599.14	CTLA4	-1.46838	-0.135781	0.142	0.189439	0.477792	34		EpiXcan	ENSG00000130511.15	SSBP4	-1.55956	-0.318443	0.118864	0.0167802	0.797038	404		Fusion	SERF1A	0.6081	lasso	0.49	3.4e-34	-1.80834	0.0706
50K	ENSG00000275484.1	CTC-1337H24.4	1.90572	0.0531615	0.0566867	0.178644	0.000625457	10		S-PrediXcan	ENSG00000111325.16	OGFOD2	-1.46691	-2.01188	0.1424	0.0116367	0.286156	1		EpiXcan	ENSG00000259138.1	RP11-950C14.7	1.55817	0.148863	0.119192	0.0364665	0.24284	472		Fusion	SMN1	0.1369	top1	0.14	3.6e-09	2.188	0.0287
50K	ENSG00000163320.10	CGGBP1	1.9049	0.180219	0.056793	0.0780875	0.414351	10		S-PrediXcan	ENSG00000259925.1	CTA-363E6.2	1.46659	0.0848389	0.142487	0.269713	1.40338e-09	30		EpiXcan	ENSG00000107104.18	KANK1	-1.55771	-0.0782874	0.119302	0.116169	0.569583	1093		Fusion	NIPAL4	0.1566	blup	0.054	0.00028	0.102952	0.918
50K	ENSG00000136867.10	SLC31A2	-1.90474	-0.140451	0.0568143	0.0680488	0.0189598	3		S-PrediXcan	ENSG00000166086.12	JAM3	-1.46609	-0.167951	0.142623	0.211306	0.000168109	33		EpiXcan	ENSG00000127252.5	HRASLS	1.55704	0.0716616	0.119461	0.249309	0.000733752	990		Fusion	DCP2	0.2724	top1	0.23	2.2e-14	0.491	0.623
50K	ENSG00000119801.12	YPEL5	-1.90462	-0.193616	0.0568297	0.0713328	0.112257	7		S-PrediXcan	ENSG00000105963.13	ADAP1	-1.46498	-0.0917756	0.142927	0.263886	0.0777538	41		EpiXcan	ENSG00000260388.2	LINC00562	1.55694	0.188345	0.119484	0.0204217	0.356702	326		Fusion	ABLIM3	0.1737	top1	0.041	0.0015	0.087	0.931
50K	ENSG00000124217.4	MOCS3	-1.90458	-0.241465	0.0568353	0.12168	0.296608	18		S-PrediXcan	ENSG00000271843.1	RP11-245J9.5	-1.46451	-0.314656	0.143055	0.0226968	0.24119	9		EpiXcan	ENSG00000125347.13	IRF1	1.55667	0.311217	0.11955	0.020324	0.270428	516		Fusion	RGMB	0.2278	top1	0.1	8.1e-07	0.502	0.616
50K	ENSG00000265678.1	RP11-1376P16.2	1.904	0.185488	0.0569104	0.152728	0.136888	19		S-PrediXcan	ENSG00000130856.15	ZNF236	1.46443	0.140217	0.143076	0.176602	0.123679	30		EpiXcan	ENSG00000178342.4	KCNG2	-1.55652	-0.172819	0.119584	0.0651379	0.542109	416		Fusion	EIF3KP1	0.3391	bslmm	0.24	2.9e-15	-0.279495	0.78
50K	ENSG00000259211.1	RP11-64K12.8	-1.90383	-0.0995286	0.0569318	0.0561518	0.212047	3		S-PrediXcan	ENSG00000204179.10	PTPN20	-1.46409	-0.0577301	0.14317	0.190046	8.25651e-05	16		EpiXcan	ENSG00000271324.1	RP11-10C24.2	1.55636	0.0216388	0.119624	0.467946	1.15248e-08	387		Fusion	RUFY1	0.2838	lasso	0.092	2.7e-06	-0.67704	0.498
50K	ENSG00000005436.13	GCFC2	-1.90104	-0.188861	0.0572971	0.0650568	0.659505	9		S-PrediXcan	ENSG00000270638.1	RP3-466P17.1	1.46397	0.141704	0.143202	0.197582	0.0291506	53		EpiXcan	ENSG00000244280.1	ECEL1P2	1.55558	0.0743435	0.119809	0.0820733	0.557447	392		Fusion	ANXA2R	0.1798	bslmm	0.057	0.00019	-0.09592	0.924
50K	ENSG00000129933.20	MAU2	-1.90052	-0.111103	0.0573645	0.145592	0.00631541	13		S-PrediXcan	ENSG00000115875.18	SRSF7	-1.46375	-0.0687447	0.143264	0.366033	0.00547467	50		EpiXcan	ENSG00000133019.11	CHRM3	-1.55519	-0.239406	0.1199	0.0163449	0.831255	955		Fusion	CTD-2201E18.3	0.2228	enet	0.13	1.8e-08	0.758976	0.448
50K	ENSG00000172009.14	THOP1	1.89941	0.380653	0.0575112	0.0629068	0.22894	9		S-PrediXcan	ENSG00000189431.7	RASSF10	-1.46362	-0.687976	0.143299	0.0105121	0.569999	12		EpiXcan	ENSG00000127580.15	WDR24	1.55507	0.0409933	0.119928	0.227455	0.00391689	476		Fusion	ZNF454	0.2734	top1	0.27	1.2e-16	-0.863	0.388
50K	ENSG00000279504.1	AD001527.4	1.89822	0.0516558	0.0576669	0.212737	2.48281e-10	8		S-PrediXcan	ENSG00000228446.2	AC073052.1	-1.46362	-0.121747	0.143299	0.0566484	0.0188993	6		EpiXcan	ENSG00000177465.4	ACOT4	1.55397	0.0276619	0.120191	0.267426	4.52712e-12	607		Fusion	ZNF354B	0.2768	top1	0.086	5.3e-06	-1.786	0.0741
[truncated: 45,971 more rows]
