# Supplementary material for: Integrating transcription factor occupancy with transcriptome-wide association analysis identifies susceptibility genes in human cancers
Source: Nat Commun. 2022 Nov 19;13:7118. doi: 10.1038/s41467-022-34888-0 (PMC9675749; doi:10.1038/s41467-022-34888-0)
Supplement: Supplementary file 7 — Supplementary Data 5 [file 41467_2022_34888_MOESM7_ESM.xlsx]

## Sheet: Supp_Data5
Supplementary Data 5. Lung cancer association results for genes identified from S-PrediXcan, EpiXcan, Fusion and sTF-TWAS conducted for each set of variants selected from STFCREs. The P-values are the raw P-values from the Z score test from TWAS (two-sided).
Model Type	Gene	Gene name	Z score	Effect size	P-value	pred_perf_r2	pred_perf_pval	n_snps_in_model		Model Type	gene	gene_name	zscore	effect_size	pvalue	var_g	pred_perf_r2	pred_perf_pval	n_snps_in_model		Model Type	gene	gene_name	zscore	effect_size	pvalue	pred_perf_r2	pred_perf_pval	n_snps_in_model		Model Type	ID	HSQ	MODEL	MODELCV.R2	MODELCV.PV	TWAS.Z	TWAS.P
50K	ENSG00000169567.11	HINT1	16.5514	2.10335	1.56452e-61	0.0696766	0.000138389	13		S-PrediXcan	ENSG00000080644.15	CHRNA3	9.86061	0.789578	6.1674e-23	0.00987506	0.0834861	0.00131112	23		EpiXcan	ENSG00000136381.12	IREB2	16.9019	1.65455	4.35459e-64	0.030977	0.00261095	413		Fusion	C1orf112	0.1689	top1	0.12	1.4e-16	-0.378	0.705
50K	ENSG00000136381.12	IREB2	16.2546	6.96264	2.0713e-59	0.0252235	0.00187838	2		S-PrediXcan	ENSG00000146112.11	PPP1R18	7.76145	1.26253	8.39646e-15	0.00236776	0.0920398	2.67438e-07	19		EpiXcan	ENSG00000041357.15	PSMA4	-10.799	-0.599221	3.47801e-27	0.0883276	0.52851	410		Fusion	STPG1	0.1301	lasso	0.1	7.5e-14	0.76584	0.444
50K	ENSG00000041357.15	PSMA4	-11.6963	-2.04258	1.33125e-31	0.0791907	0.00658041	18		S-PrediXcan	ENSG00000206337.10	HCP5	7.17101	1.05278	7.4447e-13	0.00293536	0.0724236	0.000580271	28		EpiXcan	ENSG00000080644.15	CHRNA3	9.75275	0.530708	1.7953e-22	0.0764064	0.233643	428		Fusion	AK2	0.1109	top1	0.061	8.3e-09	1.27	0.204
50K	ENSG00000080644.15	CHRNA3	10.7938	0.578655	3.68067e-27	0.0856775	1.32603e-05	16		S-PrediXcan	ENSG00000244731.7	C4A	7.16977	0.184321	7.51254e-13	0.0994533	0.430757	6.73785e-44	80		EpiXcan	ENSG00000146112.11	PPP1R18	7.96033	0.274561	1.71585e-15	0.13843	5.77391e-05	1507		Fusion	ST7L	0.3036	bslmm	0.31	7.7e-44	1.0452	0.296
50K	ENSG00000169684.13	CHRNA5	10.2025	0.319472	1.93263e-24	0.16655	6.83844e-13	25		S-PrediXcan	ENSG00000204644.9	ZFP57	-6.58349	-0.0794987	4.59522e-11	0.485205	0.698962	2.83938e-127	57		EpiXcan	ENSG00000244731.7	C4A	7.79976	0.112112	6.20229e-15	0.408583	1.19649e-39	1263		Fusion	FMO3	0.2243	lasso	0.17	1.4e-22	-1.04323	0.297
50K	ENSG00000103740.9	ACSBG1	9.21025	2.53257	3.25363e-20	0.0303692	0.389606	13		S-PrediXcan	ENSG00000137312.14	FLOT1	-6.42509	-0.492753	1.3179e-10	0.0110146	0.276034	2.50053e-27	58		EpiXcan	ENSG00000204616.10	TRIM31	6.8953	0.207423	5.37516e-12	0.160997	4.87477e-09	965		Fusion	CAMK1G	0.1413	top1	0.072	4.2e-10	-1.186	0.236
50K	ENSG00000230795.3	HLA-K	8.95273	0.124688	3.46807e-19	0.656211	3.18609e-90	69		S-PrediXcan	ENSG00000230795.3	HLA-K	6.3436	0.089733	2.24451e-10	0.368968	0.720963	1.29167e-107	111		EpiXcan	ENSG00000206337.10	HCP5	6.83531	0.301019	8.18263e-12	0.0943415	0.0661136	1184		Fusion	CDK11A	0.2315	bslmm	0.39	1.2e-57	0.93712	0.349
50K	ENSG00000137312.14	FLOT1	-8.66736	-0.580533	4.42252e-18	0.301462	4.73025e-19	75		S-PrediXcan	ENSG00000204438.10	GPANK1	6.34249	0.987162	2.26086e-10	0.00294296	0.0692075	0.00215559	27		EpiXcan	ENSG00000213719.8	CLIC1	6.71976	0.474437	1.82027e-11	0.0540194	0.100014	1198		Fusion	NADK	0.1202	enet	0.081	2.8e-11	-0.09412	0.925
50K	ENSG00000166557.12	TMED3	8.56737	4.35798	1.05876e-17	0.0191052	0.20503	4		S-PrediXcan	ENSG00000176998.4	HCG4	6.12665	0.141226	8.97508e-10	0.135966	0.322963	1.50718e-30	59		EpiXcan	ENSG00000230795.3	HLA-K	6.56814	0.079609	5.09493e-11	0.667886	3.08949e-89	827		Fusion	TRAF3IP3	0.1277	lasso	0.1	1.1e-13	-0.95483	0.34
50K	ENSG00000244731.7	C4A	8.22824	0.21832	1.8998e-16	0.341058	6.38871e-37	46		S-PrediXcan	ENSG00000162613.16	FUBP1	6.07052	0.905364	1.27499e-09	0.00313705	0.107292	2.46941e-09	24		EpiXcan	ENSG00000066379.14	ZNRD1	6.47047	0.187146	9.76985e-11	0.180697	1.80841e-11	911		Fusion	SPRTN	0.0472	top1	0.021	0.00056	0.419	0.675
50K	ENSG00000206337.10	HCP5	7.60058	1.18811	2.94808e-14	0.0461028	0.000382466	7		S-PrediXcan	ENSG00000169684.13	CHRNA5	-5.88791	-0.232362	3.91102e-09	0.0485024	0.155129	2.01409e-18	23		EpiXcan	ENSG00000204438.10	GPANK1	6.38202	0.338037	1.74763e-10	0.0709723	0.00715982	1181		Fusion	FMO1	0.0704	bslmm	0.018	0.0013	0.79917	0.424
50K	ENSG00000204632.11	HLA-G	7.21507	0.222652	5.39055e-13	0.217844	9.80623e-17	25		S-PrediXcan	ENSG00000204308.7	RNF5	5.752	0.603861	8.81962e-09	0.00606369	0.102898	5.86867e-07	29		EpiXcan	ENSG00000204644.9	ZFP57	-6.27922	-0.0648353	3.40268e-10	0.721536	1.29818e-118	796		Fusion	CLCN6	0.0808	lasso	0.037	6.3e-06	-1.19268	0.233
50K	ENSG00000146112.11	PPP1R18	7.15211	1.31285	8.54517e-13	0.0709269	0.00260862	17		S-PrediXcan	ENSG00000204616.10	TRIM31	5.68969	0.247263	1.27273e-08	0.0366383	0.198461	1.37144e-18	34		EpiXcan	ENSG00000204308.7	RNF5	6.15011	0.239829	7.74315e-10	0.104935	1.23682e-06	1216		Fusion	MTMR11	0.1257	top1	0.082	1.9e-11	0.208	0.835
50K	ENSG00000279108.1	CTC-490E21.11	-6.85582	-1.56835	7.09032e-12	0.0412285	0.000735385	6		S-PrediXcan	ENSG00000066379.14	ZNRD1	5.67445	0.338551	1.39136e-08	0.0216656	0.228684	6.24746e-14	60		EpiXcan	ENSG00000283064.1	RP1-221C16.8	-6.06341	-1.01017	1.33263e-09	0.0144857	0.127016	521		Fusion	GLRX2	0.0733	bslmm	0.019	0.0011	-0.20991	0.834
50K	ENSG00000103811.15	CTSH	-6.81103	-1.36961	9.69022e-12	0.04653	5.13492e-06	1		S-PrediXcan	ENSG00000168631.12	DPCR1	5.56955	1.89338	2.55403e-08	0.000574332	0.034465	0.052008	12		EpiXcan	ENSG00000198336.9	MYL4	-5.98617	-0.10228	2.14846e-09	0.390568	3.15048e-12	317		Fusion	ADSS	0.104	top1	0.05	1.9e-07	0.497	0.619
50K	ENSG00000204438.10	GPANK1	6.75306	0.83499	1.44755e-11	0.0605751	0.000252232	15		S-PrediXcan	ENSG00000213719.8	CLIC1	5.28781	1.14864	1.23791e-07	0.00164789	0.127219	1.50167e-05	43		EpiXcan	ENSG00000204444.10	APOM	5.88803	0.263419	3.90822e-09	0.0984256	0.0111615	1181		Fusion	ZZZ3	0.0974	blup	0.018	0.0015	-1.74813	0.0804
50K	ENSG00000230521.1	HCG4P7	6.70394	0.107491	2.02874e-11	0.659689	1.10258e-98	62		S-PrediXcan	ENSG00000283064.1	RP1-221C16.8	-5.18754	-1.19844	2.13087e-07	0.00124896	0.0160542	0.724833	4		EpiXcan	ENSG00000204338.8	CYP21A1P	5.64178	0.0874167	1.683e-08	0.43037	1.26104e-35	1252		Fusion	PQLC2	0.2734	lasso	0.18	2.1e-24	0.57827	0.563
50K	ENSG00000231130.1	HLA-T	6.36801	0.200141	1.91491e-10	0.141215	9.98243e-07	33		S-PrediXcan	ENSG00000204632.11	HLA-G	5.18254	0.146658	2.18884e-07	0.0770354	0.290128	6.23904e-25	65		EpiXcan	ENSG00000196260.4	SFTA2	-5.56998	-0.10025	2.54763e-08	0.366457	8.38585e-28	1384		Fusion	THAP3	0.2222	top1	0.15	1.7e-19	0.564	0.573
50K	ENSG00000283064.1	RP1-221C16.8	-6.11625	-1.03475	9.58006e-10	0.0175788	0.0752272	2		S-PrediXcan	ENSG00000138593.8	SECISBP2L	5.14497	0.356621	2.6757e-07	0.0137724	0.23851	6.82331e-27	21		EpiXcan	ENSG00000231130.1	HLA-T	5.56832	0.180335	2.57205e-08	0.155857	1.92158e-08	823		Fusion	TRIT1	0.2687	enet	0.18	5.1e-24	0.97491	0.33
50K	ENSG00000066379.14	ZNRD1	5.88706	0.395168	3.93132e-09	0.162498	1.82593e-14	28		S-PrediXcan	ENSG00000198276.15	UCKL1	5.11726	1.29841	3.10001e-07	0.0014515	0.0459341	7.18505e-06	4		EpiXcan	ENSG00000137312.14	FLOT1	-5.49181	-0.105466	3.97827e-08	0.298856	1.1241e-28	1485		Fusion	H6PD	0.3702	enet	0.22	2.8e-30	0.8875	0.375
50K	ENSG00000204644.9	ZFP57	-5.84085	-0.0700522	5.19367e-09	0.69694	2.1653e-103	73		S-PrediXcan	ENSG00000204338.8	CYP21A1P	4.99811	0.109329	5.78953e-07	0.148097	0.414739	7.71945e-40	67		EpiXcan	ENSG00000137411.16	VARS2	5.43511	0.076414	5.47641e-08	0.538998	5.28975e-63	1389		Fusion	VAMP3	0.0776	bslmm	0.015	0.0035	-1.40029	0.161
50K	ENSG00000204616.10	TRIM31	5.80304	0.241511	6.51231e-09	0.168872	5.55323e-14	19		S-PrediXcan	ENSG00000160588.9	MPZL3	-4.97141	-0.444923	6.64681e-07	0.00856262	0.130389	1.79563e-14	13		EpiXcan	ENSG00000179344.16	HLA-DQB1	5.43359	0.056108	5.52322e-08	0.756345	3.16282e-129	837		Fusion	UTS2	0.385	lasso	0.28	3e-39	-0.50578	0.613
50K	ENSG00000160588.9	MPZL3	-5.5666	-0.560219	2.59752e-08	0.0876789	1.01072e-10	3		S-PrediXcan	ENSG00000272236.1	XXbac-BPG170G13.32	4.89675	0.157073	9.74335e-07	0.0663174	0.269473	1.42428e-24	85		EpiXcan	ENSG00000240053.8	LY6G5B	-5.34364	-0.0987773	9.1098e-08	0.334957	5.15404e-33	1195		Fusion	TNFRSF9	0.0644	top1	0.037	7.2e-06	1.109	0.267
50K	ENSG00000256612.7	CYP2B7P	-5.52966	-0.722048	3.20852e-08	0.0857034	7.31102e-07	8		S-PrediXcan	ENSG00000204618.8	RNF39	4.80793	0.322994	1.52498e-06	0.0161145	0.134127	5.43913e-09	42		EpiXcan	ENSG00000204632.11	HLA-G	5.13667	0.109546	2.79656e-07	0.244645	2.20377e-18	823		Fusion	TRAPPC3	0.0702	bslmm	0.015	0.0032	-0.92842	0.353
50K	ENSG00000204536.13	CCHCR1	-5.51353	-0.152593	3.51716e-08	0.49089	2.09355e-65	43		S-PrediXcan	ENSG00000204444.10	APOM	4.77515	0.681176	1.79574e-06	0.00359698	0.0722005	0.000305964	18		EpiXcan	ENSG00000124549.14	BTN2A3P	-5.10065	-0.647079	3.38485e-07	0.0252825	0.771496	571		Fusion	OPN3	0.1417	top1	0.081	3.2e-11	0.445	0.656
50K	ENSG00000026297.15	RNASET2	-5.4401	-0.269704	5.32505e-08	0.198906	9.12242e-24	6		S-PrediXcan	ENSG00000260103.2	RP11-10O17.1	4.75507	0.685646	1.98379e-06	0.00473404	0.0456919	8.66022e-05	9		EpiXcan	ENSG00000138593.8	SECISBP2L	5.01436	0.112951	5.32108e-07	0.207002	2.00601e-23	235		Fusion	SDCCAG8	0.1836	top1	0.16	2.4e-21	-0.993	0.321
50K	ENSG00000171421.12	MRPL36	5.40211	1.18004	6.58628e-08	0.0452061	0.00536501	7		S-PrediXcan	ENSG00000240053.8	LY6G5B	-4.70531	-0.310972	2.53482e-06	0.0154126	0.416862	2.45458e-38	74		EpiXcan	ENSG00000166762.16	CATSPER2	-5.01081	-0.0969145	5.42022e-07	0.339355	8.58435e-19	150		Fusion	KIF1B	0.1604	enet	0.15	4.3e-20	-2.41077	0.0159
50K	ENSG00000176998.4	HCG4	5.25904	0.096648	1.44811e-07	0.381932	1.54665e-32	56		S-PrediXcan	ENSG00000243753.5	HLA-L	4.47109	0.0745767	7.78207e-06	0.229479	0.744712	6.16552e-106	157		EpiXcan	ENSG00000204351.11	SKIV2L	4.96135	0.0859807	7.00035e-07	0.410882	2.72663e-42	1270		Fusion	MCOLN3	0.3059	lasso	0.23	1.5e-30	-0.08027	0.936
50K	ENSG00000160593.18	JAML	-5.18083	-0.741616	2.20899e-07	0.0522089	0.000275341	4		S-PrediXcan	ENSG00000073282.12	TP63	4.46103	0.655265	8.15677e-06	0.00309862	0.0367424	0.000351202	9		EpiXcan	ENSG00000204525.16	HLA-C	-4.89887	-0.0608305	9.63886e-07	0.650658	1.00989e-95	1198		Fusion	MSH4	0.2982	lasso	0.23	1.7e-31	0.07618	0.939
50K	ENSG00000281831.1	HCP5B	-5.0846	-0.0648713	3.68404e-07	0.68313	2.2334e-102	65		S-PrediXcan	ENSG00000235781.1	XXbac-BPG249D20.9	-4.32506	-0.874778	1.52489e-05	0.00184385	0.0356026	0.185214	14		EpiXcan	ENSG00000281831.1	HCP5B	-4.83556	-0.0507533	1.32771e-06	0.671278	1.98755e-101	816		Fusion	PITHD1	0.094	top1	0.068	1.1e-09	-0.993	0.321
50K	ENSG00000228962.1	HCG23	5.06863	0.154354	4.00687e-07	0.265472	1.94433e-14	73		S-PrediXcan	ENSG00000278925.1	AC005753.1	4.19437	1.06582	2.73626e-05	0.00106845	0.0229695	0.0514145	5		EpiXcan	ENSG00000237669.1	HCG4P3	-4.70891	-0.0847642	2.4905e-06	0.333415	1.22304e-39	843		Fusion	CROCC	0.367	lasso	0.26	8.6e-36	-1.43467	0.151
50K	ENSG00000204220.11	PFDN6	4.92152	2.97455	8.58726e-07	0.017374	0.741711	8		S-PrediXcan	ENSG00000196260.4	SFTA2	-4.19295	-0.252399	2.75353e-05	0.0199553	0.371889	1.18164e-42	77		EpiXcan	ENSG00000270659.1	RP11-105N14.1	4.59385	0.200663	4.3515e-06	0.0939512	8.04053e-05	193		Fusion	TARBP1	0.1396	bslmm	0.029	6e-05	-0.01764	0.986
50K	ENSG00000204525.16	HLA-C	-4.91633	-0.0945821	8.8183e-07	0.683324	3.65356e-93	100		S-PrediXcan	ENSG00000281831.1	HCP5B	-4.18777	-0.0618312	2.81712e-05	0.317521	0.653803	1.32925e-112	72		EpiXcan	ENSG00000232810.3	TNF	-4.58223	-0.745376	4.60041e-06	0.0177654	0.451852	1144		Fusion	PIGV	0.0388	top1	0.026	0.00015	-0.918	0.359
50K	ENSG00000196260.4	SFTA2	-4.91084	-0.391435	9.06849e-07	0.217169	5.25606e-16	37		S-PrediXcan	ENSG00000260273.1	RP11-425D10.10	-4.10968	-0.180624	3.96211e-05	0.0360664	0.126156	3.68305e-13	24		EpiXcan	ENSG00000160588.9	MPZL3	-4.55477	-0.182909	5.24428e-06	0.0911923	1.66695e-09	425		Fusion	DDX20	0.2157	lasso	0.18	8.7e-25	1.22919	0.219
50K	ENSG00000111801.15	BTN3A3	-4.85073	-0.432668	1.2301e-06	0.155281	3.1841e-07	38		S-PrediXcan	ENSG00000204536.13	CCHCR1	-4.07627	-0.109624	4.57647e-05	0.0912539	0.546427	5.69925e-61	144		EpiXcan	ENSG00000204536.13	CCHCR1	-4.5257	-0.0612433	6.0196e-06	0.499298	1.3145e-57	1213		Fusion	CHI3L2	0.1605	enet	0.12	1.1e-15	0.27313	0.785
50K	ENSG00000272501.1	XXbac-BPG299F13.17	-4.78524	-0.112837	1.70786e-06	0.498139	2.78827e-47	84		S-PrediXcan	ENSG00000101161.7	PRPF6	-4.05972	-0.754473	4.9132e-05	0.00191205	0.0855553	5.39975e-08	17		EpiXcan	ENSG00000213578.5	CPLX3	-4.49753	-0.294755	6.87462e-06	0.0811698	0.0667156	298		Fusion	TIE1	0.1341	top1	0.098	2e-13	1.986	0.047
50K	ENSG00000213066.11	FGFR1OP	4.69788	1.23994	2.62873e-06	0.0236551	0.0798512	2		S-PrediXcan	ENSG00000237669.1	HCG4P3	-4.05966	-0.136162	4.91449e-05	0.0683295	0.341062	4.21486e-43	28		EpiXcan	ENSG00000169684.13	CHRNA5	-4.48908	-0.137522	7.15299e-06	0.138445	7.79308e-15	423		Fusion	KDM4A	0.0598	lasso	0.0028	0.12	1.78056	0.075
50K	ENSG00000138593.8	SECISBP2L	4.65881	0.35698	3.18037e-06	0.176794	1.25563e-21	6		S-PrediXcan	ENSG00000256612.7	CYP2B7P	-4.0552	-0.742867	5.0092e-05	0.0029994	0.094895	9.91357e-05	32		EpiXcan	ENSG00000260103.2	RP11-10O17.1	4.4807	0.515707	7.43982e-06	0.0292736	0.000431222	342		Fusion	NFYC	0.0939	blup	0.04	2.7e-06	-0.10867	0.913
50K	ENSG00000248290.1	TNXA	4.65756	0.210979	3.19986e-06	0.158077	9.96008e-10	27		S-PrediXcan	ENSG00000231389.7	HLA-DPA1	-3.99896	-0.475477	6.36226e-05	0.00608516	0.126544	6.02835e-13	20		EpiXcan	ENSG00000232629.8	HLA-DQB2	-4.4295	-0.046347	9.44526e-06	0.71797	1.57413e-106	855		Fusion	ZMYND12	0.0916	bslmm	0.082	2.2e-11	0.23933	0.811
50K	ENSG00000179344.16	HLA-DQB1	4.54481	0.0790528	5.49859e-06	0.707561	2.69987e-122	50		S-PrediXcan	ENSG00000135587.8	SMPD2	-3.96356	-0.279021	7.38403e-05	0.0132453	0.226781	2.124e-25	23		EpiXcan	ENSG00000227262.3	HCG4B	4.41716	0.0971268	1.00005e-05	0.28146	8.92094e-23	827		Fusion	EVI5	0.0628	lasso	0.041	2e-06	1.25127	0.211
50K	ENSG00000204618.8	RNF39	4.54119	0.368716	5.59371e-06	0.0989039	5.34187e-08	11		S-PrediXcan	ENSG00000186470.13	BTN3A2	3.94576	0.0704881	7.95466e-05	0.203527	0.696595	3.54002e-121	71		EpiXcan	ENSG00000189298.13	ZKSCAN3	-4.32786	-0.401138	1.50562e-05	0.0306666	0.0113472	444		Fusion	RRP15	0.1962	top1	0.21	1.7e-28	0.469	0.639
50K	ENSG00000155749.12	ALS2CR12	4.5331	0.254599	5.81256e-06	0.178499	1.89571e-17	16		S-PrediXcan	ENSG00000214894.6	LINC00243	-3.8771	-0.112441	0.000105708	0.0860173	0.324475	9.70436e-22	119		EpiXcan	ENSG00000279108.1	CTC-490E21.11	-4.28083	-0.242768	1.86196e-05	0.0725709	0.000835993	335		Fusion	NUP133	0.1016	blup	0.062	5.9e-09	-1.0747	0.283
50K	ENSG00000260139.6	CSPG4P13	-4.47462	-0.340825	7.65456e-06	0.0754718	0.000929909	15		S-PrediXcan	ENSG00000227262.3	HCG4B	3.85172	0.101498	0.000117293	0.107587	0.330978	1.8293e-24	73		EpiXcan	ENSG00000223534.1	HLA-DQB1-AS1	4.24994	0.0667161	2.13826e-05	0.44111	9.22859e-48	836		Fusion	NUCKS1	0.0751	top1	0.053	7.4e-08	1.898	0.0577
50K	ENSG00000214894.6	LINC00243	-4.44201	-0.140923	8.91235e-06	0.219706	8.63895e-13	45		S-PrediXcan	ENSG00000255163.1	HSPE1P18	-3.79604	-0.492426	0.000147024	0.0042131	0.0728859	0.0812802	32		EpiXcan	ENSG00000272236.1	XXbac-BPG170G13.32	4.23436	0.0978384	2.29205e-05	0.219025	4.00919e-18	807		Fusion	TESK2	0.0647	enet	0.049	2.6e-07	0.37053	0.711
50K	ENSG00000137411.16	VARS2	4.44116	0.159389	8.9475e-06	0.315177	7.07628e-28	49		S-PrediXcan	ENSG00000227766.1	HCG4P5	3.77927	0.131383	0.000157287	0.0663598	0.39079	1.48497e-32	82		EpiXcan	ENSG00000232093.1	DCST1-AS1	4.16168	0.272715	3.15921e-05	0.0819843	0.0526209	231		Fusion	PTGS2	0.0691	bslmm	0.011	0.0088	0.73511	0.462
50K	ENSG00000281162.2	LINC01127	4.43955	0.462475	9.0147e-06	0.077711	0.000122758	10		S-PrediXcan	ENSG00000204528.3	PSORS1C3	3.77663	0.0572886	0.000158965	0.334276	0.629055	3.66497e-95	88		EpiXcan	ENSG00000260273.1	RP11-425D10.10	-4.1526	-0.147337	3.28714e-05	0.110041	4.39347e-10	256		Fusion	ENO1	0.1106	lasso	0.073	2.8e-10	0.00665	0.995
50K	ENSG00000231852.6	CYP21A2	-4.43779	-0.187619	9.08857e-06	0.159951	2.26245e-09	28		S-PrediXcan	ENSG00000272081.1	CTD-2376I4.2	3.77119	1.02942	0.000162471	0.000970498	0.0256835	0.0711839	13		EpiXcan	ENSG00000196735.11	HLA-DQA1	4.15	0.0511903	3.3247e-05	0.620268	1.57734e-93	853		Fusion	EIF4G3	0.143	top1	0.078	5.9e-11	0.148	0.882
50K	ENSG00000204308.7	RNF5	4.41976	0.365329	9.88098e-06	0.109504	2.92455e-07	17		S-PrediXcan	ENSG00000204351.11	SKIV2L	3.76071	0.113712	0.000169429	0.0806605	0.48564	1.25062e-65	37		EpiXcan	ENSG00000250687.6	RP11-497H16.7	4.11858	0.228743	3.81214e-05	0.0276312	0.439968	6		Fusion	FMO4	0.1173	enet	0.082	2.4e-11	-0.43611	0.663
50K	ENSG00000213719.8	CLIC1	4.3798	0.820661	1.1879e-05	0.0934325	0.000143335	20		S-PrediXcan	ENSG00000232615.4	CTD-2012J19.1	3.75967	0.0589308	0.000170136	0.288125	0.502599	8.477e-77	16		EpiXcan	ENSG00000226752.9	PSMD5-AS1	-4.10214	-0.040958	4.09343e-05	0.862018	7.01143e-184	321		Fusion	ACTN2	0.0735	lasso	0.075	1.6e-10	1.37643	0.169
50K	ENSG00000139531.12	SUOX	-4.36643	-0.331937	1.26292e-05	0.132095	0.000109827	37		S-PrediXcan	ENSG00000103404.14	USP31	-3.75779	-2.22544	0.000171424	0.00017838	0.0112289	0.518176	2		EpiXcan	ENSG00000181126.13	HLA-V	4.07961	0.0626282	4.51115e-05	0.48967	3.77266e-45	816		Fusion	CAPZB	0.191	bslmm	0.093	9.8e-13	-0.28123	0.779
50K	ENSG00000227766.1	HCG4P5	4.32724	0.157131	1.50989e-05	0.29912	3.15698e-32	22		S-PrediXcan	ENSG00000248290.1	TNXA	3.74662	0.102723	0.000179234	0.098907	0.383258	2.80112e-28	101		EpiXcan	ENSG00000249839.1	AC011330.5	-4.05509	-0.104999	5.01153e-05	0.208843	1.21008e-21	148		Fusion	NRDC	0.3053	lasso	0.21	1e-28	-0.456	0.648
50K	ENSG00000204338.8	CYP21A1P	4.32394	0.0955445	1.5327e-05	0.332213	8.04679e-25	63		S-PrediXcan	ENSG00000166037.10	CEP57	3.73973	0.268378	0.000184215	0.0146053	0.270925	4.76899e-21	54		EpiXcan	ENSG00000166037.10	CEP57	4.0519	0.0950647	5.08028e-05	0.206848	9.87215e-21	215		Fusion	MKNK1	0.476	lasso	0.41	7.7e-62	0.1997	0.842
50K	ENSG00000166426.7	CRABP1	-4.30759	-0.412647	1.65046e-05	0.0442117	0.0172701	11		S-PrediXcan	ENSG00000228223.2	HCG11	-3.73136	-0.682236	0.000190451	0.00208672	0.0589448	7.01483e-05	11		EpiXcan	ENSG00000087053.18	MTMR2	-4.04812	-0.175605	5.16299e-05	0.0948833	2.00855e-05	221		Fusion	CROCCP3	0.074	bslmm	0.022	0.0004	0.20147	0.84
50K	ENSG00000225889.7	AC074289.1	-4.24061	-0.81046	2.22918e-05	0.0353018	0.0159487	5		S-PrediXcan	ENSG00000165672.6	PRDX3	3.72106	1.0634	0.000198389	0.000976372	0.126086	0.177422	37		EpiXcan	ENSG00000214894.6	LINC00243	-4.03423	-0.0866781	5.47805e-05	0.27912	3.34098e-12	1458		Fusion	CACNA1S	0.0968	lasso	0.067	1.5e-09	0.38491	0.7
50K	ENSG00000204444.10	APOM	4.23788	0.299393	2.25639e-05	0.156994	1.4751e-06	50		S-PrediXcan	ENSG00000204301.6	NOTCH4	3.70817	0.172094	0.000208766	0.0364165	0.348732	3.50857e-31	55		EpiXcan	ENSG00000124508.16	BTN2A2	-4.01374	-0.110105	5.97638e-05	0.198836	2.65952e-15	563		Fusion	HSPB11	0.1449	bslmm	0.054	6e-08	0.71708	0.473
50K	ENSG00000204301.6	NOTCH4	4.22851	0.248559	2.35241e-05	0.200088	7.82784e-17	40		S-PrediXcan	ENSG00000279182.1	XX-C00717C00720L.1	3.62852	1.18074	0.000285055	0.000622951	0.0197911	0.632486	4		EpiXcan	ENSG00000060237.16	WNK1	-4.00833	-0.699002	6.11495e-05	0.0131717	0.190768	478		Fusion	IL12RB2	0.1022	top1	0.037	5.9e-06	-1.779	0.0752
50K	ENSG00000278416.1	PMS2P2	4.1655	0.212613	3.10669e-05	0.063992	0.029901	19		S-PrediXcan	ENSG00000249839.1	AC011330.5	-3.62558	-0.0978554	0.000288318	0.118257	0.265627	6.72175e-26	45		EpiXcan	ENSG00000230701.2	FBXW4P1	-4.00117	-0.209565	6.30304e-05	0.0697967	1.99311e-05	399		Fusion	PLOD1	0.1477	lasso	0.064	3.7e-09	-1.60991	0.107
50K	ENSG00000240053.8	LY6G5B	-4.16476	-0.326474	3.11677e-05	0.294334	1.94351e-23	50		S-PrediXcan	ENSG00000273449.1	RP11-218F10.3	3.62492	0.114789	0.000289047	0.0710274	0.358705	1.14728e-44	27		EpiXcan	ENSG00000103811.15	CTSH	-3.9948	-0.0865961	6.47478e-05	0.230775	3.683e-27	387		Fusion	PPIE	0.7665	lasso	0.74	1.4e-153	-0.6796	0.497
50K	ENSG00000279805.1	CTA-212A2.1	-4.12456	-0.741394	3.71445e-05	0.0563413	0.0490733	16		S-PrediXcan	ENSG00000110367.11	DDX6	-3.59353	-0.290274	0.000326229	0.0113663	0.217101	2.52061e-11	54		EpiXcan	ENSG00000237923.1	XXbac-BPG27H4.8	-3.98425	-0.192555	6.76935e-05	0.107401	0.00100556	1405		Fusion	OVGP1	0.0919	top1	0.094	7.5e-13	-1.127	0.26
50K	ENSG00000227507.2	LTB	-4.06427	-1.09351	4.81828e-05	0.0303612	0.078113	5		S-PrediXcan	ENSG00000259531.2	RP11-295H24.3	3.58947	0.168236	0.000331347	0.0334527	0.139323	2.49138e-14	24		EpiXcan	ENSG00000229274.1	XXbac-BPG13B8.10	-3.88082	-0.250904	0.000104106	0.0616669	0.519286	784		Fusion	SLC25A24	0.1149	top1	0.11	8.4e-15	-1.66	0.0969
50K	ENSG00000231389.7	HLA-DPA1	-4.02025	-0.368525	5.81373e-05	0.157052	4.65013e-14	17		S-PrediXcan	ENSG00000103811.15	CTSH	-3.58367	-0.245157	0.000338806	0.0171063	0.30404	5.09981e-34	28		EpiXcan	ENSG00000204301.6	NOTCH4	3.86797	0.0846277	0.000109746	0.266615	5.33917e-21	1211		Fusion	TTC39A	0.1014	bslmm	0.02	0.00072	0.43503	0.664
50K	ENSG00000064012.21	CASP8	-4.0179	-0.131099	5.8719e-05	0.364731	6.46973e-44	22		S-PrediXcan	ENSG00000231130.1	HLA-T	3.58093	0.0768782	0.000342376	0.130929	0.312365	2.97352e-24	98		EpiXcan	ENSG00000186470.13	BTN3A2	3.84924	0.0404611	0.000118484	0.687454	4.48898e-113	549		Fusion	EPS15	0.4141	bslmm	0.21	2.2e-28	-0.82239	0.411
50K	ENSG00000156587.15	UBE2L6	3.97831	0.45625	6.94066e-05	0.0657711	0.00819667	16		S-PrediXcan	ENSG00000140265.12	ZSCAN29	-3.55844	-0.354142	0.000373068	0.00854858	0.132716	2.46492e-10	22		EpiXcan	ENSG00000206344.7	HCG27	3.83248	0.0669441	0.00012686	0.36734	7.02294e-39	1196		Fusion	MAST2	0.1236	top1	0.15	3.1e-20	-2.456	0.014
50K	ENSG00000270917.1	RP11-27I1.6	-3.97491	-0.232671	7.04067e-05	0.0809798	0.00416828	13		S-PrediXcan	ENSG00000270659.1	RP11-105N14.1	3.55325	0.273214	0.000380501	0.0109787	0.0716795	1.23291e-05	12		EpiXcan	ENSG00000106780.8	MEGF9	-3.82182	-0.555907	0.000132473	0.0188665	0.0194557	312		Fusion	ERO1B	0.1836	enet	0.13	3e-17	-0.68794	0.491
50K	ENSG00000068784.12	SRBD1	3.94979	1.4143	7.82199e-05	0.0369736	0.0492986	6		S-PrediXcan	ENSG00000204428.12	LY6G5C	-3.55056	-0.134861	0.000384419	0.0513561	0.293476	1.42576e-39	20		EpiXcan	ENSG00000149380.11	P4HA3	3.81901	0.115789	0.000133988	0.175534	2.89685e-06	312		Fusion	ASAP3	0.1117	lasso	0.053	7.6e-08	0.54539	0.585
50K	ENSG00000137648.17	TMPRSS4	-3.94497	-1.17509	7.98107e-05	0.0217625	0.89754	6		S-PrediXcan	ENSG00000104881.15	PPP1R13L	-3.53418	-0.464571	0.000409049	0.00498258	0.0981702	1.78564e-05	27		EpiXcan	ENSG00000176998.4	HCG4	3.79583	0.0672241	0.000147152	0.358619	1.30158e-27	806		Fusion	MUL1	0.6549	bslmm	0.52	3.5e-83	0.20065	0.841
50K	ENSG00000204619.7	PPP1R11	3.93856	0.579379	8.19734e-05	0.107698	0.00418815	29		S-PrediXcan	ENSG00000188002.10	RP11-43F13.1	-3.53042	-0.0605125	0.000414908	0.233815	0.636961	5.16693e-103	50		EpiXcan	ENSG00000140506.16	LMAN1L	-3.77786	-0.595967	0.000158179	0.0236561	0.10223	302		Fusion	PABPC4	0.1041	lasso	0.084	1.1e-11	-0.44816	0.654
50K	ENSG00000181126.13	HLA-V	3.89304	0.094222	9.89946e-05	0.430173	1.91486e-47	41		S-PrediXcan	ENSG00000279108.1	CTC-490E21.11	3.52166	0.491087	0.000428851	0.00501831	0.127479	2.59892e-09	36		EpiXcan	ENSG00000135587.8	SMPD2	-3.77045	-0.074552	0.000162951	0.266526	1.22974e-23	258		Fusion	USP48	0.0923	top1	0.044	1e-06	-1.57	0.116
50K	ENSG00000260273.1	RP11-425D10.10	-3.88828	-0.151504	0.000100957	0.114974	1.05427e-12	7		S-PrediXcan	ENSG00000185065.6	AC000068.5	3.51654	0.310429	0.000437209	0.00950651	0.0915924	2.73927e-05	23		EpiXcan	ENSG00000275601.1	AC011330.13	-3.76786	-0.146657	0.000164651	0.132371	8.33406e-09	150		Fusion	TBX15	0.1181	bslmm	0.069	8.2e-10	0.02379	0.981
50K	ENSG00000124557.12	BTN1A1	-3.88553	-0.542774	0.000102105	0.0279487	0.777271	9		S-PrediXcan	ENSG00000189316.3	RP11-797H7.5	-3.50844	-0.122126	0.00045074	0.0549608	0.208324	3.453e-25	25		EpiXcan	ENSG00000156414.18	TDRD9	3.76301	0.181129	0.000167879	0.115116	0.00208086	515		Fusion	FMO2	0.2368	bslmm	0.15	3.2e-20	-1.95855	0.0502
50K	ENSG00000185065.6	AC000068.5	3.88277	0.333763	0.000103272	0.0495483	2.11619e-06	3		S-PrediXcan	ENSG00000124508.16	BTN2A2	-3.48994	-0.305793	0.00048313	0.0104161	0.213458	1.8429e-15	60		EpiXcan	ENSG00000185065.6	AC000068.5	3.76023	0.252033	0.000169754	0.0445188	1.72996e-06	396		Fusion	SUCO	0.2392	lasso	0.19	5.9e-25	0.52072	0.603
50K	ENSG00000135587.8	SMPD2	-3.87781	-0.410188	0.000105402	0.0994611	5.86186e-13	2		S-PrediXcan	ENSG00000184414.2	IRS3P	3.4729	0.273818	0.000514873	0.0114993	0.0748662	7.83053e-06	14		EpiXcan	ENSG00000103356.15	EARS2	-3.75089	-0.0907001	0.000176211	0.194602	2.97825e-17	219		Fusion	SH3GLB1	0.0651	bslmm	0.019	0.001	0.43034	0.667
50K	ENSG00000246582.2	RP11-1149O23.3	-3.87004	-0.204862	0.000108817	0.108475	4.66452e-08	17		S-PrediXcan	ENSG00000073146.15	MOV10L1	3.47277	0.652322	0.000515121	0.00180932	0.0310633	0.00366793	2		EpiXcan	ENSG00000103404.14	USP31	-3.7497	-0.523715	0.000177049	0.0165058	0.0929755	152		Fusion	CDC7	0.2704	lasso	0.28	2.7e-39	0.24653	0.805
50K	ENSG00000124508.16	BTN2A2	-3.85403	-0.313672	0.000116188	0.192816	1.0738e-15	28		S-PrediXcan	ENSG00000173258.12	ZNF483	-3.46893	-0.213765	0.000522526	0.0187505	0.276437	3.12822e-21	64		EpiXcan	ENSG00000263235.1	RP11-461A8.4	3.74128	0.139978	0.000183083	0.140073	2.41128e-06	415		Fusion	MORN1	0.1971	lasso	0.11	1.5e-14	-0.37976	0.704
50K	ENSG00000223534.1	HLA-DQB1-AS1	3.85091	0.109203	0.000117681	0.43276	1.22846e-52	36		S-PrediXcan	ENSG00000226752.9	PSMD5-AS1	-3.45969	-0.0437696	0.000540804	0.478447	0.86961	1.72164e-207	67		EpiXcan	ENSG00000198077.10	CYP2A7	3.70742	0.101068	0.000209385	0.262249	5.79155e-20	312		Fusion	GPX7	0.6078	lasso	0.61	4e-106	-1.13879	0.255
50K	ENSG00000186470.13	BTN3A2	3.83565	0.0684186	0.000125235	0.672863	6.13749e-120	19		S-PrediXcan	ENSG00000172831.11	CES2	-3.37955	-0.832472	0.000726054	0.00125478	0.0458738	0.270584	12		EpiXcan	ENSG00000151148.13	UBE3B	-3.7046	-0.0882508	0.000211723	0.212127	3.62259e-17	303		Fusion	SCP2	0.076	bslmm	0.03	4.5e-05	-0.09699	0.923
50K	ENSG00000169242.11	EFNA1	-3.82351	-0.52756	0.000131567	0.0456055	0.000157003	4		S-PrediXcan	ENSG00000261353.1	CTA-14H9.5	-3.37311	-0.256577	0.000743242	0.0109342	0.10261	1.96574e-09	14		EpiXcan	ENSG00000223572.9	CKMT1A	-3.69893	-0.189387	0.000216511	0.0858375	0.000446548	145		Fusion	ANGPTL1	0.0998	top1	0.038	4.9e-06	2.217	0.0266
50K	ENSG00000214872.8	SMTNL1	3.81361	0.153098	0.00013695	0.118098	7.51895e-09	15		S-PrediXcan	ENSG00000273765.1	RP11-370I10.11	3.36862	0.491574	0.000755452	0.00348073	0.0426549	0.00728607	11		EpiXcan	ENSG00000255163.1	HSPE1P18	-3.68289	-0.568668	0.000230602	0.0180169	0.449621	424		Fusion	CEP104	0.3312	lasso	0.31	3.6e-43	-0.57664	0.564
50K	ENSG00000141255.12	SPATA22	-3.80445	-0.326541	0.000142119	0.0430113	0.266234	13		S-PrediXcan	ENSG00000229390.1	MICD	3.35598	0.0899921	0.000790853	0.106621	0.287168	1.41151e-35	50		EpiXcan	ENSG00000259717.1	LINC00677	-3.65547	-0.275092	0.000256716	0.0765892	0.0618883	366		Fusion	FAM20B	0.2333	lasso	0.16	3.8e-21	0.97961	0.327
50K	ENSG00000168899.4	VAMP5	3.76241	0.70962	0.000168286	0.0358798	0.134368	9		S-PrediXcan	ENSG00000196072.11	BLOC1S2	3.35268	0.265089	0.000800343	0.0145542	0.218183	2.9448e-17	64		EpiXcan	ENSG00000073282.12	TP63	3.65514	0.255199	0.000257044	0.0528027	0.000928451	305		Fusion	WRAP73	0.424	top1	0.37	2.9e-54	-0.462	0.644
50K	ENSG00000163820.14	FYCO1	3.74947	0.328407	0.000177207	0.131023	4.58752e-12	15		S-PrediXcan	ENSG00000267654.1	LINC01882	3.35121	0.113281	0.000804587	0.0608563	0.243186	8.44324e-25	35		EpiXcan	ENSG00000137770.13	CTDSPL2	3.62789	0.552761	0.000285751	0.0209763	0.621629	179		Fusion	ICMT	0.1957	bslmm	0.23	1.5e-31	1.66046	0.0968
50K	ENSG00000272843.1	RP11-313P13.5	-3.74831	-0.167422	0.000178032	0.0717178	0.00485906	21		S-PrediXcan	ENSG00000140323.5	DISP2	-3.32988	-0.0665556	0.000868839	0.163559	0.450109	5.78588e-63	25		EpiXcan	ENSG00000231389.7	HLA-DPA1	-3.62589	-0.105677	0.00028797	0.21648	1.55057e-12	881		Fusion	PARK7	0.2091	lasso	0.12	1.5e-15	1.89431	0.0582
50K	ENSG00000169783.12	LINGO1	-3.73776	-0.742191	0.000185666	0.0248872	0.0100344	2		S-PrediXcan	ENSG00000138785.14	INTS12	-3.30418	-0.278839	0.000952538	0.0113693	0.143313	1.39748e-10	29		EpiXcan	ENSG00000204618.8	RNF39	3.60325	0.136312	0.00031426	0.122126	1.84139e-10	932		Fusion	KIAA1324	0.1469	top1	0.11	1.2e-14	-1.13	0.258
50K	ENSG00000198574.5	SH2D1B	3.6719	0.330402	0.00024075	0.0886093	0.00080704	20		S-PrediXcan	ENSG00000103356.15	EARS2	-3.29178	-0.287652	0.000995555	0.00832133	0.208399	2.14388e-19	38		EpiXcan	ENSG00000204655.11	MOG	-3.60251	-0.369598	0.000315163	0.0313361	0.428049	792		Fusion	MECR	0.1467	top1	0.076	1.3e-10	0.161	0.872
50K	ENSG00000183598.3	HIST2H3D	-3.66733	-0.216049	0.000245094	0.0657232	0.000199037	10		S-PrediXcan	ENSG00000271119.1	CTD-2012J19.3	3.28998	0.131864	0.00100193	0.0428676	0.192231	1.93621e-21	19		EpiXcan	ENSG00000213066.11	FGFR1OP	3.58255	0.247783	0.000340251	0.055102	0.00128578	398		Fusion	KCNC4	0.2462	enet	0.22	1.3e-29	0.36471	0.715
50K	ENSG00000166037.10	CEP57	-3.6314	-0.285579	0.000281893	0.172907	9.87331e-21	6		S-PrediXcan	ENSG00000185513.14	L3MBTL1	-3.28632	-0.483577	0.00101506	0.0027562	0.0980997	3.30837e-05	28		EpiXcan	ENSG00000156587.15	UBE2L6	3.56524	0.151778	0.000363523	0.110337	0.805283	235		Fusion	EDEM3	0.3126	bslmm	0.23	1.4e-31	0.67346	0.501
50K	ENSG00000161202.17	DVL3	3.63026	0.289359	0.000283138	0.154084	1.40167e-10	24		S-PrediXcan	ENSG00000002746.14	HECW1	-3.28608	-0.235261	0.00101591	0.016969	0.108932	1.7865e-08	32		EpiXcan	ENSG00000270917.1	RP11-27I1.6	-3.55811	-0.325864	0.000373527	0.0439462	0.142063	313		Fusion	ATP5F1	0.1089	top1	0.058	1.9e-08	-1.307	0.191
50K	ENSG00000186716.20	BCR	-3.62993	-0.541646	0.000283497	0.0483819	0.00013488	4		S-PrediXcan	ENSG00000230701.2	FBXW4P1	-3.27476	-0.351229	0.00105752	0.00634887	0.106106	1.55917e-08	18		EpiXcan	ENSG00000248290.1	TNXA	3.5465	0.0703448	0.000390389	0.317423	2.05681e-25	1259		Fusion	RAP1A	0.1008	top1	0.058	1.7e-08	0.124	0.901
50K	ENSG00000174749.5	C4orf32	3.60687	0.398613	0.000309915	0.0845925	3.81657e-07	5		S-PrediXcan	ENSG00000203812.2	HIST2H2AA3	-3.27362	-0.572371	0.00106179	0.00297458	0.0397131	0.000145277	1		EpiXcan	ENSG00000072518.20	MARK2	3.54051	0.437212	0.000399354	0.0204411	0.180699	398		Fusion	CAPZA1	0.1446	bslmm	0.072	3.2e-10	1.51696	0.129
50K	ENSG00000008311.14	AASS	3.59971	1.28258	0.000318573	0.0198734	0.308737	4		S-PrediXcan	ENSG00000177917.10	ARL6IP6	-3.26159	-0.795415	0.00110788	0.00121342	0.0310837	0.000248865	9		EpiXcan	ENSG00000228022.5	HCG20	3.51315	0.121434	0.000442832	0.132488	2.06327e-10	1466		Fusion	S100PBP	0.0593	top1	0.052	1.1e-07	0.58	0.562
50K	ENSG00000115677.16	HDLBP	3.59315	0.476618	0.000326709	0.101949	5.03822e-06	15		S-PrediXcan	ENSG00000118094.11	TREH	-3.22084	-0.190548	0.00127816	0.0202382	0.109867	2.93133e-08	33		EpiXcan	ENSG00000204172.12	AGAP9	3.51242	0.0541249	0.000444046	0.369253	7.06081e-34	30		Fusion	DOCK7	0.0608	top1	0.047	4.1e-07	0.912	0.362
50K	ENSG00000196735.11	HLA-DQA1	3.59102	0.0771619	0.000329387	0.619284	1.31137e-95	48		S-PrediXcan	ENSG00000226416.1	MRPL23-AS1	3.21172	0.0778189	0.00131941	0.119187	0.381153	9.33715e-43	44		EpiXcan	ENSG00000252743.1	RNU6-850P	3.51195	0.108357	0.000444828	0.192064	0.00422442	1175		Fusion	FBXO2	0.3853	lasso	0.26	1e-35	0.70588	0.48
50K	ENSG00000151148.13	UBE3B	-3.58638	-0.274801	0.000335294	0.142396	1.22748e-16	4		S-PrediXcan	ENSG00000181126.13	HLA-V	3.20963	0.0776584	0.00132907	0.133761	0.511996	3.51183e-48	135		EpiXcan	ENSG00000049656.13	CLPTM1L	3.5022	0.41919	0.000461427	0.0431188	0.563321	523		Fusion	C1orf21	0.1795	blup	0.06	1.1e-08	-0.68631	0.493
50K	ENSG00000204560.9	DHX16	-3.58295	-0.309633	0.000339739	0.115879	1.34199e-07	20		S-PrediXcan	ENSG00000067369.13	TP53BP1	-3.20783	-1.06987	0.00133739	0.000934711	0.0348513	0.00110019	6		EpiXcan	ENSG00000253930.1	RP11-1149O23.2	-3.49771	-0.25133	0.00046927	0.05858	0.000206131	448		Fusion	IVNS1ABP	0.2061	enet	0.16	7.6e-22	-0.81388	0.416
50K	ENSG00000170836.11	PPM1D	3.56351	0.777249	0.000365936	0.0277278	0.734526	7		S-PrediXcan	ENSG00000133250.13	ZNF414	3.20011	0.641288	0.00137375	0.0019367	0.0537039	2.9833e-07	23		EpiXcan	ENSG00000259531.2	RP11-295H24.3	3.48371	0.116043	0.000494515	0.135736	2.85614e-12	254		Fusion	MFN2	0.3474	bslmm	0.23	7.1e-31	0.93385	0.35
50K	ENSG00000069702.10	TGFBR3	-3.5094	-0.823829	0.000449121	0.0341876	0.291965	12		S-PrediXcan	ENSG00000176890.15	TYMS	-3.19839	-1.65955	0.00138199	0.000269852	0.023705	0.922508	15		EpiXcan	ENSG00000266907.1	AC006116.22	3.48142	0.384729	0.000498763	0.0323816	0.640635	343		Fusion	PRG4	0.0682	top1	0.045	6.8e-07	0.506	0.613
50K	ENSG00000002746.14	HECW1	-3.50681	-0.452107	0.000453512	0.0337774	0.104594	6		S-PrediXcan	ENSG00000090273.13	NUDC	3.19587	1.87187	0.00139411	0.000234993	0.025172	0.578017	10		EpiXcan	ENSG00000110367.11	DDX6	-3.46171	-0.104768	0.000536755	0.188116	1.80396e-12	370		Fusion	SMG7	0.1664	enet	0.062	5.5e-09	0.44402	0.657
50K	ENSG00000118094.11	TREH	-3.5032	-0.316037	0.000459701	0.0493358	0.0031735	7		S-PrediXcan	ENSG00000122592.7	HOXA7	-3.17769	-0.58421	0.00148454	0.00209141	0.0406377	0.0318622	10		EpiXcan	ENSG00000197540.7	GZMM	-3.42773	-0.314087	0.000608654	0.0752059	0.00425542	568		Fusion	RGS2	0.0693	bslmm	0.033	2.2e-05	0.44753	0.654
50K	ENSG00000118690.12	ARMC2	3.49864	0.695366	0.000467632	0.0468402	0.078094	12		S-PrediXcan	ENSG00000272462.2	U91328.19	-3.17382	-0.0709654	0.00150448	0.142653	0.478818	3.20724e-59	87		EpiXcan	ENSG00000166847.9	DCTN5	3.42439	0.0713941	0.00061619	0.272115	3.26261e-22	239		Fusion	TNNI3K	0.3419	lasso	0.33	7.1e-47	-0.30097	0.763
50K	ENSG00000106009.15	BRAT1	-3.48534	-1.04943	0.000491517	0.0293875	0.0224434	2		S-PrediXcan	ENSG00000135333.13	EPHA7	-3.15045	-0.0880008	0.00163022	0.0926603	0.368239	1.91231e-34	96		EpiXcan	ENSG00000198589.10	LRBA	-3.41491	-0.460691	0.000638039	0.0190071	0.598622	271		Fusion	CFHR3	0.3563	bslmm	0.38	9.2e-55	-1.38969	0.165
50K	ENSG00000272236.1	XXbac-BPG170G13.32	3.48046	0.103913	0.000500547	0.295702	1.42274e-22	49		S-PrediXcan	ENSG00000141441.15	GAREM1	3.15028	1.34323	0.00163114	0.000392366	0.0230353	0.20416	7		EpiXcan	ENSG00000106009.15	BRAT1	-3.40814	-0.120597	0.000654081	0.1841	1.42666e-10	647		Fusion	CRYZ	0.618	enet	0.49	2.8e-78	1.22387	0.221
50K	ENSG00000221995.5	TIAF1	3.4625	0.881641	0.000535188	0.0260756	0.10844	3		S-PrediXcan	ENSG00000204410.14	MSH5	3.1492	0.618769	0.00163717	0.00213944	0.0981356	0.0256719	46		EpiXcan	ENSG00000070444.14	MNT	-3.4069	-0.222307	0.000657056	0.0701615	0.0031998	401		Fusion	ZBTB17	0.0669	bslmm	0.012	0.0077	-0.93929	0.348
50K	ENSG00000170430.9	MGMT	-3.45053	-0.160923	0.000559491	0.0945531	3.00914e-11	5		S-PrediXcan	ENSG00000124882.3	EREG	3.11419	1.3489	0.00184453	0.000407696	0.0130346	0.867537	4		EpiXcan	ENSG00000188002.10	RP11-43F13.1	-3.39536	-0.0441245	0.000685378	0.561329	3.43184e-60	508		Fusion	TTF2	0.1759	top1	0.12	4e-16	0.414	0.679
50K	ENSG00000231908.1	IDH1-AS1	3.44233	0.270541	0.000576726	0.0581109	0.0843853	14		S-PrediXcan	ENSG00000215440.11	NPEPL1	3.11186	0.324441	0.00185913	0.00727279	0.166895	1.06248e-16	20		EpiXcan	ENSG00000255847.5	RP11-167N4.2	3.38318	0.459239	0.000716523	0.0288818	0.796368	258		Fusion	TMEM9	0.5667	bslmm	0.42	5.9e-62	-0.06672	0.947
50K	ENSG00000213578.5	CPLX3	-3.41947	-0.420971	0.000627431	0.0238117	0.0965623	5		S-PrediXcan	ENSG00000198837.9	DENND4B	-3.10899	-0.311927	0.00187728	0.00759544	0.219104	3.52953e-12	47		EpiXcan	ENSG00000171428.13	NAT1	3.36193	0.740289	0.000774002	0.0123876	0.709562	570		Fusion	WARS2	0.5239	bslmm	0.55	7e-91	-1.45554	0.146
50K	ENSG00000100804.18	PSMB5	3.41846	2.27847	0.000629762	0.0182846	0.289297	2		S-PrediXcan	ENSG00000106009.15	BRAT1	-3.10875	-0.524784	0.0018788	0.00294316	0.100092	5.62837e-12	20		EpiXcan	ENSG00000083312.17	TNPO1	3.35008	0.191552	0.000807876	0.0846862	0.139041	395		Fusion	RP11-268J15.5	0.4041	top1	0.29	9.3e-41	1.85	0.0643
50K	ENSG00000205707.10	ETFRF1	3.41039	0.312819	0.000648701	0.106304	1.14533e-05	20		S-PrediXcan	ENSG00000163319.10	MRPS18C	3.10315	2.55788	0.00191476	0.000112625	0.0146247	0.681361	3		EpiXcan	ENSG00000101384.11	JAG1	-3.34942	-0.0793608	0.00080981	0.241782	1.55396e-14	345		Fusion	GNPAT	0.2417	lasso	0.18	1.8e-24	-1.95547	0.0505
50K	ENSG00000131849.11	ZNF132	3.4072	0.27978	0.000656327	0.116085	1.45315e-14	2		S-PrediXcan	ENSG00000277782.1	RP11-775C24.5	3.08298	0.192586	0.00204936	0.0218822	0.144249	3.45423e-18	15		EpiXcan	ENSG00000239642.5	MEIKIN	-3.33484	-0.170809	0.0008535	0.0645574	1.244e-06	255		Fusion	C1orf109	0.1087	lasso	0.03	5.2e-05	-0.0979	0.922
50K	ENSG00000232629.8	HLA-DQB2	-3.40697	-0.0491036	0.000656886	0.654506	5.9156e-102	60		S-PrediXcan	ENSG00000126215.13	XRCC3	-3.07993	-0.479698	0.00207051	0.00270191	0.112201	2.75456e-09	28		EpiXcan	ENSG00000162613.16	FUBP1	3.33101	0.201804	0.000865305	0.0816999	0.524528	259		Fusion	TBCE	0.1256	top1	0.1	4.6e-14	-1.619	0.105
50K	ENSG00000279656.1	RP11-298I3.6	-3.4058	-0.0771912	0.000659693	0.314123	2.00322e-37	19		S-PrediXcan	ENSG00000112282.17	MED23	-3.07958	-0.583688	0.00207295	0.00258555	0.111686	0.00050853	52		EpiXcan	ENSG00000278925.1	AC005753.1	3.32285	0.249422	0.00089103	0.0518253	0.00181397	469		Fusion	LGALS8	0.1751	bslmm	0.13	4e-17	-0.32656	0.744
50K	ENSG00000007944.14	MYLIP	3.40481	0.735087	0.000662108	0.0234646	0.757293	5		S-PrediXcan	ENSG00000143416.20	SELENBP1	-3.07715	-0.686281	0.00208992	0.00167516	0.108932	0.00193287	31		EpiXcan	ENSG00000175445.14	LPL	3.31581	0.115522	0.000913773	0.146819	7.58051e-15	398		Fusion	HPCAL4	0.1203	lasso	0.095	5.4e-13	-0.40394	0.686
50K	ENSG00000230701.2	FBXW4P1	-3.40422	-0.411004	0.000663533	0.0714619	7.8829e-05	10		S-PrediXcan	ENSG00000174749.5	C4orf32	3.07503	0.233837	0.00210485	0.0129454	0.173514	3.33141e-15	26		EpiXcan	ENSG00000124664.10	SPDEF	-3.30374	-0.405761	0.000954026	0.0294836	0.0741914	498		Fusion	BMP8B	0.1528	bslmm	0.05	1.6e-07	1.5056	0.132
50K	ENSG00000206341.7	HLA-H	3.38745	0.049983	0.000705456	0.503382	1.56693e-61	42		S-PrediXcan	ENSG00000204525.16	HLA-C	-3.07436	-0.0577234	0.00210955	0.208632	0.702894	8.04392e-108	125		EpiXcan	ENSG00000197956.9	S100A6	3.30147	0.356035	0.000961788	0.0281284	0.426185	244		Fusion	KMO	0.1572	bslmm	0.027	0.00011	-0.94156	0.346
50K	ENSG00000110367.11	DDX6	-3.36753	-0.332808	0.000758448	0.0973355	4.89431e-09	10		S-PrediXcan	ENSG00000182472.8	CAPN12	3.07359	0.204514	0.00211502	0.018081	0.15179	4.07553e-17	18		EpiXcan	ENSG00000114125.13	RNF7	3.2994	0.150468	0.000968919	0.129684	2.00818e-05	310		Fusion	KCNQ4	0.121	bslmm	0.065	2.8e-09	0.49621	0.62
50K	ENSG00000204469.12	PRRC2A	3.35603	0.832811	0.000790707	0.0705614	0.166739	26		S-PrediXcan	ENSG00000198498.9	TMA16	-3.07073	-0.572875	0.00213535	0.00191628	0.0766765	4.50773e-05	18		EpiXcan	ENSG00000170035.15	UBE2E3	3.29879	0.156178	0.000971033	0.0754772	1.08679e-06	221		Fusion	ACADM	0.1344	enet	0.12	7.6e-16	1.11012	0.267
50K	ENSG00000236780.5	LINC01829	-3.35228	-0.134335	0.000801491	0.108519	5.05141e-07	18		S-PrediXcan	ENSG00000250685.7	RP11-486L19.2	-3.06608	-0.534484	0.00216889	0.00276439	0.0505294	0.11397	11		EpiXcan	ENSG00000164211.12	STARD4	3.28959	0.620502	0.00100332	0.0158027	0.132174	232		Fusion	PADI2	0.4338	enet	0.4	1.4e-59	-1.02454	0.306
50K	ENSG00000232082.1	RPS6KA2-IT1	3.35091	0.836121	0.00080545	0.0140325	0.796287	6		S-PrediXcan	ENSG00000241685.9	ARPC1A	3.05204	1.11137	0.00227292	0.00070836	0.0502324	0.303435	20		EpiXcan	ENSG00000168610.14	STAT3	3.27673	0.215099	0.00105018	0.0792883	0.201897	342		Fusion	MFAP2	0.2947	enet	0.31	1.3e-43	0.25361	0.8
50K	ENSG00000130165.10	ELOF1	3.34591	0.767018	0.000820124	0.0561208	0.00498668	12		S-PrediXcan	ENSG00000198589.10	LRBA	-3.04242	-2.72389	0.00234687	9.0868e-05	0.0102518	0.533681	5		EpiXcan	ENSG00000224389.8	C4B	-3.27566	-0.065164	0.00105416	0.298486	6.84694e-05	1280		Fusion	RPF1	0.1038	top1	0.0081	0.023	-1.099	0.272
50K	ENSG00000255418.5	RP11-266A24.1	3.34147	0.583551	0.000833362	0.0173239	0.58303	4		S-PrediXcan	ENSG00000070915.9	SLC12A3	3.03617	0.778928	0.00239606	0.00151051	0.0181519	0.293371	4		EpiXcan	ENSG00000256612.7	CYP2B7P	-3.26914	-0.140525	0.00107876	0.127401	3.33292e-09	308		Fusion	CTBS	0.1389	enet	0.084	1.1e-11	-1.41799	0.156
50K	ENSG00000255142.1	AP006621.6	-3.34073	-0.302942	0.000835596	0.06436	0.125641	14		S-PrediXcan	ENSG00000078246.16	TULP3	-3.0283	-1.08432	0.00245935	0.000626704	0.0224073	0.0024039	3		EpiXcan	ENSG00000269155.2	RP3-431P23.5	-3.26449	-0.152234	0.00109663	0.124893	2.19828e-06	361		Fusion	KLHL12	0.0899	top1	0.04	2.5e-06	0.709	0.478
50K	ENSG00000204528.3	PSORS1C3	3.32032	0.0483247	0.000899138	0.616205	2.0143e-76	87		S-PrediXcan	ENSG00000013016.15	EHD3	-3.02447	-0.79368	0.00249072	0.00110454	0.0217878	0.0341302	5		EpiXcan	ENSG00000168298.6	HIST1H1E	3.26287	0.201687	0.00110291	0.0670966	0.736663	521		Fusion	ZNHIT6	0.2385	bslmm	0.18	2.2e-24	-1.2663	0.205
50K	ENSG00000271581.1	XXbac-BPG248L24.12	3.30969	0.0634438	0.000933982	0.410152	2.95276e-40	71		S-PrediXcan	ENSG00000219392.1	ZNF602P	3.01209	0.145647	0.00259452	0.030174	0.103671	1.79167e-09	23		EpiXcan	ENSG00000204544.5	MUC21	-3.25796	-0.100349	0.00112215	0.180479	4.9255e-07	1283		Fusion	RBBP5	0.119	top1	0.059	1.6e-08	-0.469	0.639
50K	ENSG00000175730.8	BAK1P1	-3.30408	-0.172153	0.000952873	0.09123	5.48111e-07	13		S-PrediXcan	ENSG00000167895.14	TMC8	-3.01092	-0.314319	0.00260459	0.00791917	0.272531	4.74404e-13	62		EpiXcan	ENSG00000213250.5	RBMS2P1	3.25131	0.63648	0.00114875	0.0140854	0.608907	390		Fusion	GBP3	0.6982	bslmm	0.61	2.7e-106	-1.14292	0.253
50K	ENSG00000239257.1	RPL23AP1	-3.30079	-0.0696779	0.000964124	0.540305	1.14286e-75	27		S-PrediXcan	ENSG00000172215.5	CXCR6	-3.00872	-0.990794	0.00262351	0.00059863	0.0159445	0.266233	6		EpiXcan	ENSG00000183617.4	MRPL54	-3.24394	-0.059715	0.00117887	0.349082	6.39415e-38	626		Fusion	PINK1-AS	0.2309	top1	0.11	2e-15	0.594	0.553
50K	ENSG00000002933.7	TMEM176A	3.2993	0.163332	0.000969275	0.18134	8.43188e-11	29		S-PrediXcan	ENSG00000148180.19	GSN	-3.00809	-0.381244	0.00262897	0.00601633	0.148983	1.77628e-07	39		EpiXcan	ENSG00000179428.2	AC073072.5	3.2416	0.0589082	0.00118861	0.351246	1.67947e-34	306		Fusion	RAB29	0.3552	enet	0.29	1.3e-39	-1.01662	0.309
50K	ENSG00000155085.15	AK9	3.24618	0.53163	0.00116966	0.0488107	7.95133e-06	4		S-PrediXcan	ENSG00000183617.4	MRPL54	-3.00697	-0.151988	0.0026387	0.0263505	0.310727	1.29146e-44	4		EpiXcan	ENSG00000179134.15	SAMD4B	3.24038	0.209714	0.00119372	0.0711589	0.0103288	367		Fusion	CD46	0.089	lasso	0.014	0.0041	0.43073	0.667
50K	ENSG00000078246.16	TULP3	-3.23694	-0.414893	0.00120821	0.0792479	9.56719e-05	13		S-PrediXcan	ENSG00000196405.12	EVL	-3.00062	-0.220241	0.00269433	0.0183695	0.283556	3.89989e-22	58		EpiXcan	ENSG00000167081.16	PBX3	-3.24037	-0.269417	0.00119374	0.0355649	2.2937e-05	318		Fusion	ARTN	0.0594	lasso	0.016	0.0024	0.46903	0.639
50K	ENSG00000213171.2	LINGO4	-3.22746	-0.193992	0.00124895	0.0809685	0.00208168	20		S-PrediXcan	ENSG00000197183.14	NOL4L	-2.9976	-0.442124	0.00272119	0.00367939	0.0772668	6.60278e-09	4		EpiXcan	ENSG00000127022.14	CANX	-3.2394	-0.106727	0.00119782	0.235561	1.67178e-07	453		Fusion	PRDX1	0.1097	top1	0.11	2.4e-14	-0.622	0.534
50K	ENSG00000197956.9	S100A6	3.22594	0.585336	0.00125559	0.046794	0.00176839	6		S-PrediXcan	ENSG00000213578.5	CPLX3	-2.99712	-0.247327	0.00272542	0.0213253	0.114275	9.89462e-05	38		EpiXcan	ENSG00000203812.2	HIST2H2AA3	-3.23453	-0.263692	0.00121844	0.0452958	1.54224e-06	115		Fusion	CCDC181	0.0747	bslmm	0.03	4.7e-05	0.21454	0.83
50K	ENSG00000256720.1	BTG1P1	3.22518	0.346475	0.00125891	0.0393406	0.000320338	3		S-PrediXcan	ENSG00000237923.1	XXbac-BPG27H4.8	-2.98395	-0.214244	0.00284555	0.0141411	0.0892394	4.91251e-09	53		EpiXcan	ENSG00000235890.2	TSPEAR-AS1	3.23325	0.323443	0.00122391	0.0506071	0.983497	645		Fusion	FAAH	0.2499	lasso	0.1	3.4e-14	1.28106	0.2
50K	ENSG00000170035.15	UBE2E3	3.21862	0.362338	0.00128808	0.0712403	1.99592e-08	3		S-PrediXcan	ENSG00000196357.11	ZNF565	-2.98189	-0.256806	0.00286478	0.00991935	0.0772767	3.03446e-09	10		EpiXcan	ENSG00000204390.9	HSPA1L	-3.22135	-0.293187	0.0012759	0.0492537	0.913604	1195		Fusion	TMED5	0.0923	bslmm	0.028	8.5e-05	0.45672	0.648
50K	ENSG00000083845.8	RPS5	-3.20883	-1.40314	0.00133278	0.0215777	0.0024313	3		S-PrediXcan	ENSG00000151148.13	UBE3B	-2.97808	-0.163099	0.00290058	0.0197339	0.286176	1.8643e-26	45		EpiXcan	ENSG00000159842.14	ABR	3.20329	0.260402	0.00135865	0.0565373	0.106167	678		Fusion	DR1	0.2005	lasso	0.082	2.3e-11	-0.27832	0.781
50K	ENSG00000135547.8	HEY2	-3.20093	-0.496876	0.00136985	0.0378259	0.0536316	8		S-PrediXcan	ENSG00000142864.14	SERBP1	2.97559	1.43875	0.0029243	0.000327836	0.0398007	0.664438	14		EpiXcan	ENSG00000119408.16	NEK6	-3.1983	-0.170553	0.00138241	0.0838811	0.201093	273		Fusion	FMO6P	0.1723	lasso	0.11	1.9e-15	1.89749	0.0578
50K	ENSG00000066923.17	STAG3	-3.1995	-1.16077	0.00137666	0.0167429	0.685042	5		S-PrediXcan	ENSG00000196911.10	KPNA5	2.9615	0.481495	0.00306141	0.00247261	0.0677364	0.000182814	15		EpiXcan	ENSG00000122420.9	PTGFR	3.19679	0.44352	0.00138965	0.0255321	0.295693	294		Fusion	PRRC2C	0.127	lasso	0.086	6.1e-12	-0.54608	0.585
50K	ENSG00000149054.15	ZNF215	-3.1716	-0.19266	0.00151603	0.0979895	1.90046e-05	17		S-PrediXcan	ENSG00000159842.14	ABR	2.9599	0.414463	0.00307736	0.00393249	0.122674	3.59581e-10	23		EpiXcan	ENSG00000174749.5	C4orf32	3.1775	0.0955117	0.0014855	0.163135	1.73425e-10	167		Fusion	ABCD3	0.1309	top1	0.11	7e-15	-2.291	0.022
50K	ENSG00000111752.10	PHC1	3.16957	0.462172	0.00152665	0.0396884	0.00228471	7		S-PrediXcan	ENSG00000101384.11	JAG1	-2.95653	-0.169489	0.00311126	0.0206228	0.150606	1.78398e-16	18		EpiXcan	ENSG00000118094.11	TREH	-3.16767	-0.162777	0.00153663	0.0630982	1.16026e-07	372		Fusion	VAMP4	0.0917	top1	0.086	6.7e-12	-0.158	0.874
50K	ENSG00000255422.1	AP002954.4	3.16576	0.0755287	0.00154679	0.310938	2.86104e-34	25		S-PrediXcan	ENSG00000179134.15	SAMD4B	2.95269	1.30469	0.00315021	0.000382758	0.0292378	0.10933	4		EpiXcan	ENSG00000214872.8	SMTNL1	3.16107	0.0739811	0.00157192	0.219056	2.66984e-14	232		Fusion	PTBP2	0.1064	lasso	0.043	1.1e-06	-1.47083	0.141
50K	ENSG00000172818.9	OVOL1	3.16474	0.263814	0.0015522	0.100217	0.0106584	27		S-PrediXcan	ENSG00000171357.5	LURAP1	2.95094	0.0639305	0.0031681	0.142137	0.495027	7.01227e-70	32		EpiXcan	ENSG00000223501.8	VPS52	3.15452	0.648708	0.00160764	0.0131957	0.682785	900		Fusion	TNFSF4	0.0466	lasso	0.014	0.0041	-0.11121	0.911
50K	ENSG00000279267.1	RP11-395L14.18	-3.16388	-0.0936189	0.00155681	0.281617	7.9991e-33	15		S-PrediXcan	ENSG00000197956.9	S100A6	2.9478	0.813316	0.00320041	0.000986155	0.0437528	0.00309936	7		EpiXcan	ENSG00000184414.2	IRS3P	3.15312	0.316088	0.00161536	0.0302811	0.00824669	349		Fusion	PRDX6	0.0601	enet	0.04	2.5e-06	-0.66557	0.506
50K	ENSG00000166762.16	CATSPER2	3.16239	0.218006	0.00156481	0.101501	4.06861e-10	3		S-PrediXcan	ENSG00000131849.11	ZNF132	2.94467	0.232649	0.00323296	0.0117491	0.158749	1.68657e-16	13		EpiXcan	ENSG00000279878.1	RP11-286N22.16	3.14671	0.389605	0.00165119	0.0299967	0.787572	375		Fusion	DARS2	0.0478	blup	0.024	0.00026	0.46505	0.642
50K	ENSG00000160321.14	ZNF208	-3.16068	-0.341745	0.001574	0.0318794	0.00579672	2		S-PrediXcan	ENSG00000168772.10	CXXC4	2.94208	0.707994	0.00326018	0.00120929	0.0284552	0.353138	5		EpiXcan	ENSG00000254985.1	RSF1-IT2	3.13739	0.376097	0.00170459	0.0255855	0.0539575	316		Fusion	DIEXF	0.1396	top1	0.1	1.2e-13	-0.432	0.666
50K	ENSG00000067369.13	TP53BP1	-3.15853	-0.641654	0.00158566	0.0538809	0.00833881	9		S-PrediXcan	ENSG00000251022.6	THAP9-AS1	-2.94107	-0.320426	0.00327082	0.00702595	0.198807	4.80512e-15	54		EpiXcan	ENSG00000175730.8	BAK1P1	-3.13661	-0.147358	0.00170912	0.0920261	6.73927e-08	214		Fusion	PLPPR5	0.5023	top1	0.48	5.5e-76	-1.886	0.0593
50K	ENSG00000219392.1	ZNF602P	3.15577	0.14995	0.00160076	0.0897266	8.15326e-10	3		S-PrediXcan	ENSG00000165092.12	ALDH1A1	2.94054	1.35472	0.00327642	0.000340261	0.0169185	0.393959	5		EpiXcan	ENSG00000162961.13	DPY30	3.13518	0.419586	0.00171747	0.0269568	0.22103	253		Fusion	SERPINC1	0.1258	lasso	0.17	4.5e-23	-1.12321	0.261
50K	ENSG00000083807.9	SLC27A5	-3.14982	-1.10591	0.00163372	0.0114199	0.0967216	1		S-PrediXcan	ENSG00000140406.3	MESDC1	-2.93535	-0.575228	0.00333174	0.00211051	0.0603151	6.68121e-05	19		EpiXcan	ENSG00000140265.12	ZSCAN29	-3.13233	-0.13198	0.00173427	0.113839	9.9455e-09	135		Fusion	SLC35A3	0.0695	lasso	0.054	6.1e-08	-1.66182	0.0965
50K	ENSG00000227262.3	HCG4B	3.14295	0.07769	0.00167254	0.306434	1.09469e-26	42		S-PrediXcan	ENSG00000168803.14	ADAL	-2.92216	-0.0957297	0.00347617	0.0911475	0.429065	8.55858e-61	16		EpiXcan	ENSG00000173588.14	CEP83	-3.13104	-0.735004	0.00174188	0.0109109	0.622774	431		Fusion	MTFR1L	0.0603	lasso	0.045	6.4e-07	-0.91291	0.361
50K	ENSG00000282572.2	RP11-482G13.1	3.14235	1.68605	0.00167596	0.0118901	0.893392	4		S-PrediXcan	ENSG00000170627.10	GTSF1	-2.91715	-0.109197	0.00353248	0.0472469	0.157702	2.25697e-15	27		EpiXcan	ENSG00000227766.1	HCG4P5	3.12971	0.0607544	0.00174978	0.333109	6.04538e-30	827		Fusion	DHDDS	0.0865	top1	0.076	1.1e-10	-2.85	0.00437
50K	ENSG00000163141.18	BNIPL	3.1406	0.133069	0.00168604	0.273435	1.37534e-28	18		S-PrediXcan	ENSG00000224729.5	PCOLCE-AS1	-2.91462	-0.252143	0.00356117	0.0103643	0.0979297	1.70302e-05	16		EpiXcan	ENSG00000196503.3	ARL9	-3.12892	-0.489289	0.00175449	0.0205188	0.0145548	335		Fusion	NSL1	0.0948	lasso	0.078	7e-11	1.39643	0.163
50K	ENSG00000157315.4	TMED6	-3.1311	-0.35706	0.00174154	0.0390944	0.000194181	1		S-PrediXcan	ENSG00000168743.12	NPNT	-2.91455	-0.309838	0.00356199	0.00625291	0.120943	3.32251e-11	16		EpiXcan	ENSG00000133250.13	ZNF414	3.12618	0.195456	0.00177093	0.0535253	1.71796e-07	332		Fusion	RPA2	0.6225	top1	0.55	6.9e-92	0.19	0.849
50K	ENSG00000111912.19	NCOA7	3.12931	0.750032	0.00175215	0.0224934	0.029266	3		S-PrediXcan	ENSG00000263503.1	MAPK8IP1P2	2.91322	0.0457507	0.00357726	0.363355	0.671949	3.74463e-104	57		EpiXcan	ENSG00000181019.12	NQO1	3.1204	0.210666	0.00180605	0.0643123	0.276509	249		Fusion	2022-03-02	0.0705	lasso	0.027	9.5e-05	-1.35615	0.175
50K	ENSG00000198589.10	LRBA	-3.12722	-1.25197	0.00176465	0.0168056	0.0349917	1		S-PrediXcan	ENSG00000140506.16	LMAN1L	-2.90429	-0.351951	0.00368087	0.00974825	0.0595679	0.00291263	15		EpiXcan	ENSG00000249717.1	RP11-44F21.3	3.1191	0.120176	0.00181404	0.124085	2.21042e-07	169		Fusion	SLC5A9	0.4495	bslmm	0.43	1.5e-64	-1.04683	0.295
50K	ENSG00000204713.10	TRIM27	3.12656	0.225722	0.00176866	0.178699	3.06395e-17	18		S-PrediXcan	ENSG00000185920.15	PTCH1	-2.90382	-0.792962	0.00368642	0.000929307	0.0412267	9.35601e-06	2		EpiXcan	ENSG00000253813.1	COX6B1P4	3.11891	0.165961	0.00181524	0.0978774	0.0383064	373		Fusion	DDX59	0.2616	lasso	0.27	1.5e-37	2.31284	0.0207
50K	ENSG00000274719.1	RP11-86K22.2	-3.12631	-0.455693	0.00177012	0.0321175	0.143542	8		S-PrediXcan	ENSG00000149554.12	CHEK1	2.90217	0.771454	0.00370592	0.0011187	0.041144	0.0144111	50		EpiXcan	ENSG00000243753.5	HLA-L	3.1175	0.0298393	0.00182391	0.661855	1.79772e-85	1141		Fusion	ATF6	0.0699	top1	0.064	3.9e-09	-1.056	0.291
50K	ENSG00000083838.15	ZNF446	3.11323	1.54281	0.00185054	0.0109702	0.476365	2		S-PrediXcan	ENSG00000252743.1	RNU6-850P	2.89911	0.160471	0.00374221	0.024677	0.176793	0.00100695	66		EpiXcan	ENSG00000204428.12	LY6G5C	-3.1107	-0.0568913	0.00186641	0.353279	1.63827e-36	1214		Fusion	C1orf54	0.1712	top1	0.049	2.6e-07	-0.942	0.346
50K	ENSG00000171055.14	FEZ2	-3.11196	-0.432945	0.00185848	0.0561415	1.38192e-06	4		S-PrediXcan	ENSG00000155875.13	SAXO1	2.89455	0.400387	0.00379698	0.00356936	0.0319478	0.0108669	5		EpiXcan	ENSG00000181827.14	RFX7	3.10584	0.0586487	0.00189742	0.308407	4.00714e-24	335		Fusion	SGIP1	0.1356	lasso	0.059	1.6e-08	-1.67129	0.0947
50K	ENSG00000204396.10	VWA7	3.1115	0.697102	0.00186142	0.0409742	0.10441	16		S-PrediXcan	ENSG00000156218.12	ADAMTSL3	-2.89138	-0.345718	0.00383556	0.00586953	0.113418	0.00196748	34		EpiXcan	ENSG00000269289.5	CTB-92J24.3	-3.10525	-0.468555	0.00190117	0.0179918	0.196181	71		Fusion	RAB3GAP2	0.1085	bslmm	0.033	1.9e-05	-1.60954	0.107
50K	ENSG00000179761.11	PIPOX	3.10582	0.429554	0.00189751	0.0347626	0.0182814	5		S-PrediXcan	ENSG00000172602.9	RND1	-2.88765	-0.431378	0.0038813	0.00320015	0.0793073	0.00142928	17		EpiXcan	ENSG00000246582.2	RP11-1149O23.3	-3.1011	-0.0639075	0.00192802	0.31472	1.98442e-16	444		Fusion	HEATR1	0.0665	top1	0.02	0.00071	0.395	0.693
50K	ENSG00000198643.6	FAM3D	-3.10351	-0.318179	0.00191242	0.0549249	3.55549e-05	5		S-PrediXcan	ENSG00000260265.1	RP11-44F21.5	2.88514	0.0686173	0.00391239	0.145199	0.517168	1.63972e-59	93		EpiXcan	ENSG00000269473.1	CTD-2619J13.19	-3.09015	-0.355298	0.00200059	0.0247824	0.0137632	258		Fusion	TNN	0.1166	top1	0.022	0.00038	1.32	0.187
50K	ENSG00000237649.7	KIFC1	3.10218	0.687009	0.00192104	0.0385939	0.000520809	9		S-PrediXcan	ENSG00000180739.13	S1PR5	2.88504	0.59306	0.00391359	0.00185044	0.0341886	0.00240815	5		EpiXcan	ENSG00000173258.12	ZNF483	-3.08871	-0.0760048	0.0020103	0.249085	4.13966e-18	486		Fusion	TNFSF18	0.0526	enet	0.033	2e-05	-0.2563	0.798
50K	ENSG00000084676.15	NCOA1	-3.09937	-0.24112	0.00193935	0.167946	2.28502e-12	18		S-PrediXcan	ENSG00000264635.1	RP11-769O8.3	2.87901	0.585974	0.00398928	0.00169423	0.0335339	0.141634	7		EpiXcan	ENSG00000223552.1	RP11-24F11.2	3.08403	0.135673	0.00204217	0.0872111	4.11014e-09	308		Fusion	GORAB	0.1664	bslmm	0.096	3.9e-13	0.15828	0.874
50K	ENSG00000254985.1	RSF1-IT2	3.09718	0.711383	0.00195373	0.0151879	0.264448	2		S-PrediXcan	ENSG00000136404.15	TM6SF1	2.8735	0.462139	0.00405945	0.00274476	0.0688743	0.00193999	14		EpiXcan	ENSG00000262703.1	RP11-485G7.6	3.08255	0.0905283	0.00205232	0.222295	0.023779	517		Fusion	ECHDC2	0.1658	enet	0.14	1.1e-18	0.18538	0.853
50K	ENSG00000145782.12	ATG12	3.09334	0.518103	0.00197916	0.0479537	0.00069306	5		S-PrediXcan	ENSG00000171298.12	GAA	2.87304	0.0873208	0.00406547	0.0759187	0.582241	4.80904e-78	65		EpiXcan	ENSG00000270048.1	RP11-214K3.22	-3.08231	-0.611857	0.002054	0.0169355	0.967919	523		Fusion	LHX4	0.1777	lasso	0.15	1.1e-19	-1.20441	0.228
50K	ENSG00000115947.13	ORC4	3.08188	0.388076	0.00205695	0.0556944	2.86826e-05	4		S-PrediXcan	ENSG00000111802.13	TDP2	-2.87165	-1.08968	0.00408341	0.00045147	0.025845	0.395452	12		EpiXcan	ENSG00000138650.8	PCDH10	-3.08106	-0.359009	0.00206263	0.0244877	0.517806	90		Fusion	ZCCHC17	0.0446	top1	0.032	2.9e-05	0.985	0.325
50K	ENSG00000161180.10	CCDC116	-3.07645	-0.520919	0.00209483	0.0336342	0.00972342	4		S-PrediXcan	ENSG00000198625.12	MDM4	2.86825	0.444991	0.00412746	0.00333036	0.0957986	2.87408e-05	30		EpiXcan	ENSG00000268912.1	CTD-2619J13.17	3.07856	0.114	0.00208	0.105518	9.89194e-13	258		Fusion	TMEM39B	0.0499	lasso	0.0077	0.026	-0.38073	0.703
50K	ENSG00000189316.3	RP11-797H7.5	-3.07015	-0.0937443	0.00213948	0.229191	4.60947e-26	9		S-PrediXcan	ENSG00000270504.1	RP11-420L9.5	-2.86303	-0.329773	0.00419612	0.00698888	0.133063	0.0863747	44		EpiXcan	ENSG00000161180.10	CCDC116	-3.07025	-0.0971933	0.00213877	0.201999	1.78239e-20	268		Fusion	TMIGD3	0.1893	lasso	0.17	1.7e-22	-0.5872	0.557
50K	ENSG00000265399.1	RP13-270P17.2	-3.06536	-0.135234	0.00217407	0.124291	8.85884e-11	13		S-PrediXcan	ENSG00000175773.12	RP11-121M22.1	2.86133	0.296128	0.00421863	0.00699227	0.0673588	3.38681e-05	11		EpiXcan	ENSG00000036672.15	USP2	-3.0694	-0.422823	0.0021449	0.0248564	0.623819	381		Fusion	CLCC1	0.1018	lasso	0.073	2.9e-10	-1.23389	0.217
50K	ENSG00000130312.6	MRPL34	3.06408	0.24184	0.00218342	0.294788	1.57036e-30	27		S-PrediXcan	ENSG00000234362.5	LINC01914	2.86047	0.0972711	0.00423019	0.0586212	0.220073	3.88425e-22	23		EpiXcan	ENSG00000228692.2	RP5-826L7.1	3.06448	0.204466	0.00218046	0.0655431	0.535026	208		Fusion	GPSM2	0.204	bslmm	0.15	5.6e-20	-0.12918	0.897
50K	ENSG00000143776.18	CDC42BPA	-3.06351	-0.768867	0.00218754	0.0231486	0.483689	6		S-PrediXcan	ENSG00000078487.17	ZCWPW1	-2.85395	-0.583132	0.00431791	0.00165816	0.0466626	0.0719946	11		EpiXcan	ENSG00000226964.1	RHEBP2	3.05298	0.076995	0.00226585	0.17484	1.22489e-06	45		Fusion	LAX1	0.1286	top1	0.089	2.7e-12	-0.295	0.768
50K	ENSG00000156232.7	WHAMM	-3.05743	-0.397078	0.00223246	0.062853	0.00323145	16		S-PrediXcan	ENSG00000134007.3	ADAM20	-2.85149	-0.682535	0.00435143	0.00132365	0.0277282	0.99926	12		EpiXcan	ENSG00000135925.8	WNT10A	3.05289	0.395722	0.00226648	0.0261607	0.892672	328		Fusion	CD244	0.1251	lasso	0.095	5.9e-13	-1.17368	0.241
50K	ENSG00000275120.2	RP11-182J1.18	3.05213	0.186086	0.00227223	0.101087	8.87746e-08	13		S-PrediXcan	ENSG00000165272.14	AQP3	-2.84963	-0.153828	0.00437695	0.0241262	0.258158	4.48904e-29	23		EpiXcan	ENSG00000107165.12	TYRP1	3.04893	0.0685509	0.00229658	0.281781	2.34224e-14	202		Fusion	ODF2L	0.2097	enet	0.18	2.8e-24	1.91498	0.0555
50K	ENSG00000179134.15	SAMD4B	3.04928	0.541983	0.00229393	0.0715211	2.98781e-06	8		S-PrediXcan	ENSG00000223552.1	RP11-24F11.2	2.84651	0.241041	0.0044202	0.0102116	0.0846083	1.46458e-09	7		EpiXcan	ENSG00000101306.10	MYLK2	-3.04166	-0.0848001	0.00235276	0.22215	2.72977e-14	178		Fusion	SPATA1	0.1652	enet	0.13	1.1e-17	-1.10999	0.267
50K	ENSG00000268912.1	CTD-2619J13.17	3.04258	0.194616	0.00234557	0.117028	1.48935e-13	6		S-PrediXcan	ENSG00000260806.1	RP11-872J21.3	2.84196	0.523317	0.00448376	0.00258597	0.0719436	0.000732405	15		EpiXcan	ENSG00000164062.12	APEH	-3.04094	-0.142907	0.00235844	0.0779629	0.190597	136		Fusion	LRRC39	0.1472	bslmm	0.11	4.7e-15	0.78629	0.432
50K	ENSG00000280502.1	Metazoa_SRP	-3.03646	-0.296634	0.00239375	0.0610485	0.0225569	13		S-PrediXcan	ENSG00000128524.4	ATP6V1F	-2.83733	-0.754575	0.0045492	0.00117878	0.100658	0.00348528	23		EpiXcan	ENSG00000225518.2	LINC01703	3.03798	0.0671089	0.00238171	0.315631	0.541473	353		Fusion	RWDD3	0.3093	lasso	0.27	9.7e-38	0.07331	0.942
50K	ENSG00000197062.11	ZSCAN26	3.03614	0.255688	0.00239626	0.205557	2.71193e-13	38		S-PrediXcan	ENSG00000234171.2	RNASEH1-AS1	2.8252	0.0538416	0.00472513	0.199238	0.621695	4.70111e-98	38		EpiXcan	ENSG00000176014.12	TUBB6	3.03625	0.670484	0.00239541	0.0150133	0.736572	376		Fusion	CCDC18	0.1451	blup	0.062	5.6e-09	0.24011	0.81
50K	ENSG00000060237.16	WNK1	-3.01878	-0.83007	0.00253798	0.0256345	0.0180767	7		S-PrediXcan	ENSG00000268912.1	CTD-2619J13.17	2.82441	0.200684	0.00473675	0.0139796	0.116165	1.21936e-14	7		EpiXcan	ENSG00000258534.1	CTD-2134A5.4	3.03515	0.30441	0.00240417	0.0384898	0.00407677	496		Fusion	RPAP2	0.0542	bslmm	0.02	0.00075	1.15673	0.247
50K	ENSG00000237669.1	HCG4P3	-3.00014	-0.0979355	0.00269853	0.32903	3.76353e-36	26		S-PrediXcan	ENSG00000011454.16	RABGAP1	2.82293	0.409885	0.00475867	0.00404076	0.110858	0.00138391	40		EpiXcan	ENSG00000183598.3	HIST2H3D	-3.03314	-0.203361	0.00242019	0.0491881	0.0302729	115		Fusion	STIL	0.0702	top1	0.033	2e-05	-0.354	0.723
50K	ENSG00000198890.7	PRMT6	-2.99963	-0.985548	0.00270306	0.0230107	0.608207	6		S-PrediXcan	ENSG00000148943.11	LIN7C	-2.82272	-0.227562	0.00476178	0.0111786	0.160282	1.85563e-11	32		EpiXcan	ENSG00000176533.12	GNG7	-3.02028	-0.132025	0.00252541	0.239641	0.000129533	719		Fusion	C4BPA	0.7231	lasso	0.58	5.1e-99	-1.05739	0.29
50K	ENSG00000186889.9	TMEM17	2.99592	0.505587	0.00273615	0.0335196	0.0452614	7		S-PrediXcan	ENSG00000175445.14	LPL	2.81939	0.159966	0.00481156	0.0251703	0.213079	7.01271e-15	39		EpiXcan	ENSG00000151552.11	QDPR	-3.01965	-0.12576	0.00253068	0.114992	1.55026e-07	190		Fusion	ZNF436	0.2926	top1	0.26	3.9e-35	-0.433	0.665
50K	ENSG00000264125.1	RP11-354P11.4	-2.99434	-0.925577	0.00275041	0.0140023	0.397982	3		S-PrediXcan	ENSG00000231057.3	RP11-122M14.1	-2.81444	-2.53253	0.00488628	8.92133e-05	0.0114293	0.603444	2		EpiXcan	ENSG00000119383.19	PTPA	3.01471	0.0967458	0.00257225	0.214034	5.64038e-05	513		Fusion	UROD	0.1689	lasso	0.15	1.4e-20	-0.03608	0.971
50K	ENSG00000239642.5	MEIKIN	-2.98932	-0.150649	0.00279601	0.0727214	1.13638e-07	5		S-PrediXcan	ENSG00000156587.15	UBE2L6	2.81067	0.647766	0.00494384	0.00111905	0.0304504	0.0709127	7		EpiXcan	ENSG00000253959.1	LINC01863	3.01261	0.161895	0.00259016	0.118318	0.00365997	356		Fusion	DNAJC8	0.1687	bslmm	0.1	3.7e-14	1.55525	0.12
50K	ENSG00000206344.7	HCG27	2.98678	0.11195	0.00281934	0.344743	3.91817e-36	35		S-PrediXcan	ENSG00000176393.10	RNPEP	2.80423	0.169606	0.00504365	0.0218144	0.309053	3.94928e-30	46		EpiXcan	ENSG00000269899.1	RP11-589N15.2	-3.0063	-0.527488	0.00264449	0.0184787	0.848202	371		Fusion	INTS11	0.1508	enet	0.1	5.1e-14	-1.64198	0.101
50K	ENSG00000266283.1	RP11-627G18.1	2.9854	0.644863	0.00283203	0.0209482	0.0422727	2		S-PrediXcan	ENSG00000117602.11	RCAN3	-2.80229	-1.95073	0.0050741	0.000163031	0.0189272	0.812747	12		EpiXcan	ENSG00000272462.2	U91328.19	-3.00245	-0.0424888	0.00267818	0.460047	9.49128e-53	552		Fusion	EDN2	0.0795	lasso	0.043	1.1e-06	0.40571	0.685
50K	ENSG00000271122.1	RP11-379H18.1	-2.98318	-0.14371	0.00285274	0.24748	1.15351e-30	11		S-PrediXcan	ENSG00000237212.1	RP11-569G13.2	2.80225	0.287487	0.00507478	0.00648268	0.0460508	2.13438e-05	7		EpiXcan	ENSG00000182768.8	NGRN	-3.00227	-0.399591	0.0026797	0.0313789	0.785385	362		Fusion	EMC1	0.293	lasso	0.21	9.1e-29	-0.11751	0.906
50K	ENSG00000224389.8	C4B	-2.97847	-0.236955	0.00289695	0.0923702	5.95808e-06	16		S-PrediXcan	ENSG00000266896.1	RP1-266L20.9	-2.80002	-0.208777	0.00510988	0.0150033	0.209991	3.09253e-12	46		EpiXcan	ENSG00000078246.16	TULP3	-3.00162	-0.371111	0.0026855	0.0232131	0.00911338	442		Fusion	PLA2G5	0.1497	bslmm	0.12	8.8e-17	-0.00832	0.993
50K	ENSG00000250535.1	STK19B	2.9658	0.0630852	0.00301899	0.370323	1.38893e-29	54		S-PrediXcan	ENSG00000124549.14	BTN2A3P	-2.79961	-0.538922	0.0051164	0.00175133	0.0593625	0.0856025	29		EpiXcan	ENSG00000197056.9	ZMYM1	3.00132	0.186093	0.00268811	0.0736363	0.00786989	129		Fusion	UBR4	0.1188	enet	0.11	7.7e-15	-0.46131	0.645
50K	ENSG00000160766.14	GBAP1	-2.95368	-0.151011	0.00314009	0.210585	1.52394e-20	15		S-PrediXcan	ENSG00000148459.15	PDSS1	2.79862	0.106568	0.00513218	0.0436187	0.299506	1.23783e-38	25		EpiXcan	ENSG00000008382.15	MPND	-3.00039	-0.145366	0.00269638	0.124182	0.0437151	576		Fusion	CEP85	0.2187	lasso	0.19	7.9e-25	-1.72612	0.0843
50K	ENSG00000121940.15	CLCC1	-2.95145	-0.437501	0.00316283	0.0474673	0.0009641	6		S-PrediXcan	ENSG00000163743.13	RCHY1	2.794	0.625052	0.00520603	0.00140224	0.0330861	6.30208e-05	7		EpiXcan	ENSG00000266896.1	RP1-266L20.9	-2.99785	-0.143422	0.00271891	0.0996692	8.16944e-09	529		Fusion	ARHGEF16	0.1234	bslmm	0.011	0.0092	-0.32519	0.745
50K	ENSG00000213654.9	GPSM3	-2.94949	-0.891747	0.00318299	0.0506954	0.0620528	13		S-PrediXcan	ENSG00000171786.5	NHLH1	2.7895	0.991811	0.00527891	0.000610038	0.0140696	0.54481	3		EpiXcan	ENSG00000265399.1	RP13-270P17.2	-2.99689	-0.100622	0.00272747	0.166188	9.82085e-10	382		Fusion	LRRC47	0.0845	lasso	0.051	1.3e-07	-0.5579	0.577
50K	ENSG00000231500.6	RPS18	-2.94547	-0.180069	0.00322463	0.255865	1.14604e-12	67		S-PrediXcan	ENSG00000245146.6	LINC01024	2.78785	0.347941	0.00530597	0.00634992	0.116772	0.0759723	44		EpiXcan	ENSG00000268204.1	CTD-3214H19.6	-2.99389	-0.0671103	0.00275442	0.232417	2.43192e-20	430		Fusion	SMPDL3B	0.5454	lasso	0.45	1.1e-68	-0.30129	0.763
50K	ENSG00000142046.14	TMEM91	2.94175	0.501607	0.00326364	0.0577239	0.0354803	14		S-PrediXcan	ENSG00000256540.1	RP11-598F7.6	-2.78258	-0.194974	0.00539284	0.0135084	0.141277	9.47216e-09	31		EpiXcan	ENSG00000166685.11	COG1	-2.99313	-0.392781	0.00276135	0.0356117	0.99818	414		Fusion	ATPIF1	0.1197	top1	0.11	1.7e-14	1.867	0.0619
50K	ENSG00000122390.17	NAA60	-2.93875	-0.16411	0.00329541	0.212869	9.29197e-19	23		S-PrediXcan	ENSG00000227359.1	AC017074.2	-2.78151	-0.147349	0.00541066	0.0252631	0.107934	8.09494e-11	14		EpiXcan	ENSG00000269858.5	EGLN2	2.98738	0.240437	0.0028138	0.0418823	0.000738911	344		Fusion	THEMIS2	0.0975	enet	0.07	5.8e-10	-0.02155	0.983
50K	ENSG00000234329.1	RP11-767N6.2	2.93425	0.204872	0.00334355	0.0933297	9.80867e-09	12		S-PrediXcan	ENSG00000204516.9	MICB	-2.7806	-0.0814795	0.00542578	0.0785499	0.45432	1.91816e-56	82		EpiXcan	ENSG00000092067.5	CEBPE	2.9768	0.795372	0.00291274	0.0109246	0.922168	424		Fusion	PPT1	0.1355	bslmm	0.096	4.4e-13	0.0088	0.993
50K	ENSG00000070614.14	NDST1	-2.93049	-1.16782	0.00338433	0.0145385	0.0536254	2		S-PrediXcan	ENSG00000209582.1	SNORA48	2.77997	0.327634	0.00543634	0.00558206	0.125549	8.19799e-08	23		EpiXcan	ENSG00000197728.9	RPS26	2.97597	0.0319361	0.00292067	0.758219	3.46213e-135	291		Fusion	ACAP3	0.059	bslmm	0.0064	0.038	-0.3842	0.701
50K	ENSG00000196313.11	POM121	-2.92552	-0.166645	0.00343876	0.168138	7.11839e-20	6		S-PrediXcan	ENSG00000264070.1	DND1P1	2.77977	0.0408331	0.00543972	0.388624	0.619887	6.48523e-94	37		EpiXcan	ENSG00000272081.1	CTD-2376I4.2	2.97032	0.242268	0.00297491	0.0443812	0.000161149	374		Fusion	C1orf159	0.2329	lasso	0.24	6.3e-32	0.10796	0.914
50K	ENSG00000111907.20	TPD52L1	2.92197	0.633953	0.00347822	0.017858	0.778255	9		S-PrediXcan	ENSG00000189430.12	NCR1	-2.7796	-0.648464	0.0054426	0.00152623	0.0522669	0.794432	19		EpiXcan	ENSG00000168743.12	NPNT	-2.96712	-0.161394	0.00300607	0.0688254	4.53889e-07	140		Fusion	NPHP4	0.3006	lasso	0.29	5.9e-40	-0.66613	0.505
50K	ENSG00000213760.10	ATP6V1G2	2.91835	0.125769	0.00351891	0.209251	6.46909e-19	30		S-PrediXcan	ENSG00000121989.14	ACVR2A	2.77778	0.261509	0.00547325	0.00773324	0.0680073	3.86797e-08	36		EpiXcan	ENSG00000204614.8	TRIM40	-2.96445	-0.164152	0.00303228	0.0901384	0.452502	1035		Fusion	CHD1L	0.252	blup	0.11	3.8e-15	-1.06252	0.288
50K	ENSG00000204622.11	HLA-J	2.91775	0.0753014	0.00352569	0.272196	1.50348e-27	29		S-PrediXcan	ENSG00000005981.12	ASB4	2.7732	0.137294	0.00555077	0.0285481	0.145204	1.01787e-15	21		EpiXcan	ENSG00000204528.3	PSORS1C3	2.96353	0.0383474	0.00304132	0.606216	3.49612e-81	1202		Fusion	PRKAB2	0.0419	blup	0.017	0.0016	1.00562	0.315
50K	ENSG00000077514.8	POLD3	-2.91619	-0.512945	0.00354334	0.0418324	0.0862876	9		S-PrediXcan	ENSG00000100209.9	HSCB	-2.77169	-0.558502	0.00557663	0.00174234	0.0558135	0.0252888	26		EpiXcan	ENSG00000272140.2	RP11-574K11.29	2.9628	0.19878	0.00304858	0.0542673	0.25392	171		Fusion	ATP1A4	0.1616	lasso	0.22	2.7e-30	-0.16914	0.866
50K	ENSG00000115459.17	ELMOD3	2.91596	1.95005	0.0035459	0.0144834	0.778561	2		S-PrediXcan	ENSG00000057704.12	TMCC3	-2.7689	-0.180494	0.00562462	0.0158152	0.17019	8.54941e-19	25		EpiXcan	ENSG00000280137.1	RP11-297C4.6	-2.96278	-0.333254	0.00304879	0.0318477	0.431812	97		Fusion	ARHGEF11	0.0976	lasso	0.079	4.6e-11	-0.89615	0.37
50K	ENSG00000167157.10	PRRX2	-2.91582	-1.0456	0.00354755	0.0274621	0.595829	5		S-PrediXcan	ENSG00000276566.1	IGKV1D-13	2.76796	0.0954018	0.00564089	0.124913	0.235524	1.45159e-30	3		EpiXcan	ENSG00000067369.13	TP53BP1	-2.96041	-0.248905	0.00307226	0.0480238	0.0528558	162		Fusion	MUTYH	0.0843	bslmm	0.013	0.006	-1.4966	0.134
50K	ENSG00000106565.17	TMEM176B	2.91531	0.141308	0.0035534	0.184297	6.18349e-08	35		S-PrediXcan	ENSG00000163536.12	SERPINI1	-2.76464	-0.460646	0.00569864	0.00296621	0.0588148	0.0012777	14		EpiXcan	ENSG00000268307.1	CTD-2619J13.13	-2.95613	-0.305277	0.00311528	0.034325	0.896616	260		Fusion	RSG1	0.1286	enet	0.093	9.6e-13	-0.91398	0.361
50K	ENSG00000233622.1	CYP2T1P	2.91432	1.09062	0.00356462	0.0140767	0.748236	3		S-PrediXcan	ENSG00000104365.13	IKBKB	-2.75792	-1.20253	0.00581697	0.000471429	0.0298188	0.982406	8		EpiXcan	ENSG00000262500.1	MAPK8IP1P1	2.9549	0.035122	0.00312769	0.616795	1.55644e-90	389		Fusion	CASP9	0.2248	enet	0.19	6.9e-25	1.3989	0.162
50K	ENSG00000166963.12	MAP1A	2.91209	0.553492	0.00359018	0.0438041	0.00814566	10		S-PrediXcan	ENSG00000182324.6	KCNJ14	-2.75299	-1.15771	0.00590528	0.00083998	0.0251903	0.036332	7		EpiXcan	ENSG00000263220.1	RP11-420A6.2	2.95218	0.201056	0.0031554	0.0713937	0.272929	403		Fusion	CHRM3	0.1134	enet	0.036	7.6e-06	0.36667	0.714
50K	ENSG00000204544.5	MUC21	-2.91005	-0.230066	0.00361376	0.104217	9.07365e-08	14		S-PrediXcan	ENSG00000143248.12	RGS5	2.74963	0.541539	0.00596633	0.001777	0.0339843	0.000692055	3		EpiXcan	ENSG00000170469.10	SPATA24	2.94419	0.297317	0.00323805	0.0335715	0.176327	211		Fusion	DSTYK	0.104	lasso	0.063	4.1e-09	-0.0529	0.958
50K	ENSG00000179899.8	PHC1P1	-2.90892	-0.262044	0.00362677	0.0474633	0.00428445	10		S-PrediXcan	ENSG00000231298.6	LINC00704	-2.74881	-0.447408	0.00598117	0.00300586	0.0455114	0.0247298	8		EpiXcan	ENSG00000143845.14	ETNK2	2.94344	0.254122	0.00324586	0.0547563	0.532818	433		Fusion	TMCC2	0.0668	bslmm	0.027	0.00011	0.63427	0.526
50K	ENSG00000272347.1	RP11-43F13.4	2.90845	0.208426	0.00363223	0.0690248	0.0124454	14		S-PrediXcan	ENSG00000260911.2	RP11-196G11.2	-2.74544	-0.0881783	0.0060429	0.0723051	0.288699	1.16617e-36	23		EpiXcan	ENSG00000148153.13	INIP	-2.93956	-0.328943	0.0032868	0.0303877	0.242296	453		Fusion	EPHB2	0.1008	top1	0.037	7.3e-06	-0.064	0.949
50K	ENSG00000182722.5	SEPHS1P1	-2.90582	-0.0904629	0.00366289	0.167126	1.05625e-19	6		S-PrediXcan	ENSG00000214063.10	TSPAN4	2.74512	0.170181	0.00604883	0.024045	0.286396	1.46995e-20	59		EpiXcan	ENSG00000225419.1	RPL21P3	2.93846	0.431641	0.0032985	0.0241968	0.921669	373		Fusion	GSTM1	0.5923	enet	0.46	5.1e-71	0.54298	0.587
50K	ENSG00000146556.14	WASH2P	2.90084	0.0721741	0.0037217	0.401749	8.41662e-51	19		S-PrediXcan	ENSG00000198668.10	CALM1	2.74339	0.899194	0.00608087	0.000658477	0.0264704	0.193948	5		EpiXcan	ENSG00000110697.12	PITPNM1	-2.93486	-0.172815	0.00333697	0.0828162	0.308742	246		Fusion	GSTM5	0.3351	enet	0.22	4.1e-30	1.77297	0.0762
50K	ENSG00000272247.1	RP11-379F4.9	-2.90019	-0.475444	0.00372931	0.0206165	0.315413	6		S-PrediXcan	ENSG00000254985.1	RSF1-IT2	2.74275	0.661516	0.00609277	0.00120661	0.0141965	0.773764	4		EpiXcan	ENSG00000076924.11	XAB2	-2.93268	-0.0873087	0.00336046	0.152944	8.0085e-14	431		Fusion	GSTM3	0.6668	enet	0.58	1.4e-99	1.51805	0.129
50K	ENSG00000235454.1	HAUS6P3	-2.89623	-0.225404	0.00377676	0.0388151	0.0283775	8		S-PrediXcan	ENSG00000213967.10	ZNF726	2.73897	0.21078	0.00616318	0.00800694	0.0994706	4.79135e-06	40		EpiXcan	ENSG00000174586.10	ZNF497	2.92864	0.16575	0.00340454	0.0736891	1.96499e-05	266		Fusion	VAV3	0.2068	top1	0.15	1.8e-20	-0.341	0.733
50K	ENSG00000167595.14	PROSER3	-2.89467	-0.224801	0.00379553	0.12858	1.7487e-13	9		S-PrediXcan	ENSG00000205231.1	TTLL10-AS1	2.73826	1.02216	0.00617651	0.000804001	0.0449324	0.349665	17		EpiXcan	ENSG00000268568.1	AC007228.9	2.92747	0.25832	0.00341729	0.0729669	0.382709	421		Fusion	CHIA	0.4701	bslmm	0.39	2.9e-57	-0.04886	0.961
50K	ENSG00000268568.1	AC007228.9	2.89363	0.293598	0.00380822	0.0343391	0.0848487	11		S-PrediXcan	ENSG00000136819.15	C9orf78	-2.73732	-0.259578	0.00619417	0.00909723	0.127345	1.50028e-09	26		EpiXcan	ENSG00000275850.1	RP11-543P15.3	2.92647	0.31779	0.00342832	0.0332628	0.213797	402		Fusion	HMGCS2	0.3109	bslmm	0.19	9.9e-26	0.60475	0.545
50K	ENSG00000197321.14	SVIL	-2.88509	-0.574849	0.00391299	0.0348024	0.120241	6		S-PrediXcan	ENSG00000140382.14	HMG20A	2.73719	0.234253	0.00619667	0.0112587	0.198083	4.43895e-07	53		EpiXcan	ENSG00000204657.3	OR2H2	2.91621	0.247642	0.00354307	0.038782	0.088976	796		Fusion	WNT2B	0.1614	lasso	0.12	2e-16	0.22542	0.822
50K	ENSG00000171840.11	NINJ2	2.87748	0.294982	0.00400865	0.0776644	0.000508707	13		S-PrediXcan	ENSG00000279140.1	RP11-477I4.4	-2.73157	-1.08674	0.00630327	0.000550703	0.020286	0.68106	5		EpiXcan	ENSG00000278266.1	RP11-575F12.3	-2.91217	-0.101337	0.00358927	0.161984	2.94693e-08	174		Fusion	PTGFRN	0.1092	blup	0.033	1.8e-05	-0.27313	0.785
50K	ENSG00000223865.10	HLA-DPB1	-2.87649	-0.455402	0.00402129	0.0737514	2.06903e-05	13		S-PrediXcan	ENSG00000142319.17	SLC6A3	2.7313	0.0575773	0.00630852	0.158511	0.381156	8.06233e-40	47		EpiXcan	ENSG00000135698.9	MPHOSPH6	2.91192	0.146079	0.00359217	0.0927321	0.000100249	404		Fusion	LAMTOR5	0.124	bslmm	0.045	7.1e-07	0.09582	0.924
50K	ENSG00000163536.12	SERPINI1	-2.87435	-0.345634	0.00404854	0.0446892	0.000152317	4		S-PrediXcan	ENSG00000249119.1	MTND6P4	2.71727	0.955813	0.00658233	0.000597534	0.0210247	0.456918	6		EpiXcan	ENSG00000235944.7	ZNF815P	-2.90646	-0.0934876	0.00365543	0.203695	0.000124902	494		Fusion	CEPT1	0.0866	top1	0.047	4.1e-07	0.15	0.881
50K	ENSG00000106804.7	C5	2.87195	0.304824	0.00407948	0.0795107	4.92551e-08	6		S-PrediXcan	ENSG00000211941.3	IGHV3-11	-2.71678	-1.5114	0.00659212	0.00028618	0.0192326	0.723204	12		EpiXcan	ENSG00000170632.13	ARMC10	2.9051	0.0676949	0.0036714	0.309958	3.27257e-20	218		Fusion	NGF	0.1097	top1	0.071	4.5e-10	-1.187	0.235
50K	ENSG00000113269.13	RNF130	-2.87139	-0.532243	0.00408665	0.0619442	9.42776e-05	8		S-PrediXcan	ENSG00000090339.8	ICAM1	-2.71664	-0.329174	0.00659475	0.0073864	0.267058	0.000558657	81		EpiXcan	ENSG00000139880.19	CDH24	2.90472	0.809176	0.00367579	0.0115849	0.777282	430		Fusion	TIMM17A	0.1183	bslmm	0.038	5.6e-06	-0.67747	0.498
50K	ENSG00000258365.1	RP11-1105G2.3	-2.86885	-0.265361	0.0041197	0.0560872	5.06461e-05	6		S-PrediXcan	ENSG00000229474.6	PATL2	2.71202	0.238078	0.00668747	0.0086883	0.112432	3.78688e-09	12		EpiXcan	ENSG00000102910.13	LONP2	2.89865	0.0530416	0.0037477	0.280051	8.89097e-17	184		Fusion	ZCCHC11	0.2835	enet	0.24	8.9e-33	0.89994	0.368
50K	ENSG00000273257.1	RP11-177J6.1	2.86756	0.10959	0.00413653	0.140076	1.28848e-09	25		S-PrediXcan	ENSG00000037749.11	MFAP3	2.71041	1.04865	0.00672003	0.000494738	0.0341082	0.951624	12		EpiXcan	ENSG00000036549.12	ZZZ3	-2.89855	-0.24848	0.00374897	0.0379311	0.00282958	248		Fusion	PRPF38A	0.0529	enet	0.022	0.00047	0.45729	0.647
50K	ENSG00000196372.12	ASB13	-2.86688	-0.701068	0.00414546	0.0453466	0.00021402	7		S-PrediXcan	ENSG00000213722.8	DDAH2	2.70722	0.54694	0.00678502	0.00192805	0.0755583	7.62615e-05	29		EpiXcan	ENSG00000115993.12	TRAK2	-2.89791	-0.13625	0.00375654	0.111419	0.844805	313		Fusion	AGT	0.288	enet	0.27	6.2e-37	0.58652	0.558
50K	ENSG00000166262.15	FAM227B	-2.86675	-0.201022	0.00414715	0.127101	1.58317e-14	9		S-PrediXcan	ENSG00000138400.12	MDH1B	2.70546	1.34676	0.00682105	0.0003687	0.0397906	0.657622	11		EpiXcan	ENSG00000171357.5	LURAP1	2.89688	0.0404929	0.00376889	0.472293	1.46036e-62	221		Fusion	PCNX2	0.0879	blup	0.019	0.001	-1.14908	0.251
50K	ENSG00000176927.15	EFCAB5	-2.85527	-0.163398	0.00429998	0.0751934	1.33874e-08	2		S-PrediXcan	ENSG00000168542.14	COL3A1	-2.70172	-2.37609	0.00689827	0.000111116	0.0130574	0.486921	7		EpiXcan	ENSG00000198160.14	MIER1	2.89115	0.109448	0.00383835	0.108323	1.9949e-08	342		Fusion	CAPN9	0.547	enet	0.44	1.6e-66	-0.66823	0.504
50K	ENSG00000170382.11	LRRN2	2.853	0.327464	0.00433087	0.0838826	0.00951963	21		S-PrediXcan	ENSG00000214517.9	PPME1	-2.70093	-0.656893	0.00691455	0.00101891	0.0421287	0.0426736	14		EpiXcan	ENSG00000163357.10	DCST1	2.8859	0.429089	0.00390297	0.0235184	0.876528	237		Fusion	NTPCR	0.3651	enet	0.38	7.9e-55	-0.93012	0.352
50K	ENSG00000113240.12	CLK4	2.8479	0.832366	0.0044009	0.0385115	0.0880064	5		S-PrediXcan	ENSG00000104290.10	FZD3	2.70025	0.31371	0.00692869	0.00510414	0.0730734	4.17471e-07	13		EpiXcan	ENSG00000179021.9	C3orf38	-2.88512	-0.223019	0.00391261	0.0428388	0.000714434	106		Fusion	RNASEL	0.1082	bslmm	0.018	0.0013	0.16246	0.871
50K	ENSG00000279377.1	AC003973.3	-2.8475	-0.199928	0.0044064	0.0598161	7.66313e-06	4		S-PrediXcan	ENSG00000176533.12	GNG7	-2.69787	-0.254571	0.00697857	0.0172124	0.295345	0.000227281	98		EpiXcan	ENSG00000196235.13	SUPT5H	-2.88114	-0.202423	0.00396239	0.0722193	0.683673	341		Fusion	FAM129A	0.0757	top1	0.034	1.5e-05	-0.695	0.487
50K	ENSG00000101187.15	SLCO4A1	-2.84713	-0.645061	0.00441159	0.0533162	0.222973	20		S-PrediXcan	ENSG00000145708.10	CRHBP	2.69678	0.509963	0.00700128	0.00236084	0.0363092	0.0234288	10		EpiXcan	ENSG00000153896.17	ZNF599	-2.88049	-0.117802	0.00397061	0.152262	5.90127e-06	405		Fusion	LAMC1	0.2811	lasso	0.36	1.2e-52	1.81388	0.0697
50K	ENSG00000273340.1	MICE	2.84333	0.0592487	0.00446451	0.467066	2.22893e-46	59		S-PrediXcan	ENSG00000145416.13	2022-03-01	2.69448	0.220028	0.00704981	0.0102941	0.165059	1.67161e-13	23		EpiXcan	ENSG00000198276.15	UCKL1	2.87375	0.143724	0.00405625	0.107315	0.988756	337		Fusion	HLX	0.0811	bslmm	0.025	0.00017	0.31001	0.757
50K	ENSG00000185340.15	GAS2L1	-2.84301	-0.781291	0.00446893	0.0291695	0.297527	4		S-PrediXcan	ENSG00000237649.7	KIFC1	2.69351	0.724376	0.0070703	0.000987315	0.0443154	0.0348437	20		EpiXcan	ENSG00000100360.14	IFT27	2.87014	0.125159	0.00410289	0.0981428	1.43058e-15	611		Fusion	RPS6KC1	0.0611	blup	0.0088	0.019	2.16124	0.0307
50K	ENSG00000142765.17	SYTL1	-2.84252	-0.372246	0.00447578	0.0856333	0.000223744	18		S-PrediXcan	ENSG00000189298.13	ZKSCAN3	2.68873	0.393082	0.00717247	0.00305007	0.0713459	5.0232e-05	20		EpiXcan	ENSG00000263503.1	MAPK8IP1P2	2.86803	0.0339567	0.00413034	0.628784	1.43244e-90	431		Fusion	BCAR3	0.0439	top1	0.0065	0.038	-1.101	0.271
50K	ENSG00000079393.20	DUSP13	2.84236	0.452942	0.00447809	0.026049	0.226125	6		S-PrediXcan	ENSG00000183208.12	GDPGP1	-2.68713	-0.231014	0.00720696	0.0103358	0.148381	1.07794e-12	23		EpiXcan	ENSG00000182324.6	KCNJ14	-2.86721	-0.804802	0.00414114	0.0153928	0.907555	655		Fusion	KYAT3	0.2021	lasso	0.2	1.7e-26	-0.99221	0.321
50K	ENSG00000168306.12	ACOX2	2.84159	0.655397	0.0044889	0.0399143	0.0252042	8		S-PrediXcan	ENSG00000168899.4	VAMP5	2.68598	0.218807	0.00723174	0.0127008	0.19217	1.96232e-09	45		EpiXcan	ENSG00000174788.9	PCP2	-2.86486	-0.0605886	0.00417188	0.250824	1.46587e-26	430		Fusion	GIPC2	0.2205	lasso	0.23	8.9e-31	-1.39564	0.163
50K	ENSG00000237854.3	LINC00674	-2.8379	-0.120054	0.00454109	0.138877	1.93345e-14	11		S-PrediXcan	ENSG00000101367.8	MAPRE1	-2.68465	-0.388223	0.00726057	0.00326889	0.17068	1.06057e-08	37		EpiXcan	ENSG00000236778.7	INTS6-AS1	-2.86474	-0.148288	0.00417347	0.0686452	7.94232e-05	234		Fusion	SLC44A5	0.52	lasso	0.44	5.2e-66	-1.40273	0.161
50K	ENSG00000141447.17	OSBPL1A	-2.83756	-0.704356	0.00454593	0.0239083	0.0526197	5		S-PrediXcan	ENSG00000114209.14	PDCD10	-2.68462	-0.650977	0.0072612	0.00116889	0.0725673	0.000231088	13		EpiXcan	ENSG00000102805.14	CLN5	2.86371	0.206669	0.00418716	0.0574977	0.223166	215		Fusion	DBT	0.0763	blup	0.037	7e-06	-0.56256	0.574
50K	ENSG00000249839.1	AC011330.5	-2.83631	-0.0708089	0.00456384	0.20368	9.04397e-22	12		S-PrediXcan	ENSG00000254333.1	NDST1-AS1	-2.68322	-0.0672515	0.00729161	0.112472	0.35177	6.54257e-31	60		EpiXcan	ENSG00000104881.15	PPP1R13L	-2.86355	-0.37189	0.00418929	0.0268837	0.394201	587		Fusion	RTCA	0.3994	bslmm	0.22	3.6e-30	-1.36947	0.171
50K	ENSG00000183019.7	MCEMP1	2.83401	0.696472	0.00459677	0.0374034	0.287336	9		S-PrediXcan	ENSG00000198898.13	CAPZA2	-2.67911	-0.408407	0.00738173	0.00312741	0.103846	4.1673e-11	13		EpiXcan	ENSG00000170085.17	SIMC1	-2.86075	-0.454951	0.00422634	0.0193137	0.0315603	313		Fusion	SLC2A5	0.1213	bslmm	0.033	2e-05	-0.47903	0.632
50K	ENSG00000167476.10	JSRP1	2.83398	0.448701	0.00459723	0.0344345	0.000869711	3		S-PrediXcan	ENSG00000140368.12	PSTPIP1	-2.6775	-0.522071	0.00741743	0.00200273	0.0930325	2.3254e-05	23		EpiXcan	ENSG00000002746.14	HECW1	-2.85447	-0.139221	0.00431082	0.102375	1.41638e-07	431		Fusion	RERE	0.1361	bslmm	0.13	2.2e-17	1.4457	0.148
50K	ENSG00000228452.1	RP5-994D16.9	-2.83239	-0.337971	0.00462016	0.039967	0.28819	11		S-PrediXcan	ENSG00000104863.11	LIN7B	-2.675	-0.256921	0.00747287	0.00766322	0.107354	1.89586e-10	13		EpiXcan	ENSG00000162676.11	GFI1	2.85095	0.234064	0.00435886	0.0422079	0.00749156	248		Fusion	MMEL1	0.3717	lasso	0.44	2.6e-67	0.11412	0.909
50K	ENSG00000279672.1	CMB9-55F22.1	-2.8318	-0.128824	0.00462873	0.136609	5.49289e-09	18		S-PrediXcan	ENSG00000260139.6	CSPG4P13	-2.67239	-0.280052	0.00753142	0.0166925	0.150824	1.07169e-07	40		EpiXcan	ENSG00000177917.10	ARL6IP6	-2.84898	-0.194868	0.00438599	0.0415835	0.000785882	163		Fusion	FHAD1	0.2361	bslmm	0.15	3.9e-20	1.32994	0.184
50K	ENSG00000225851.1	HLA-S	2.83178	0.045137	0.00462904	0.651021	1.36079e-78	106		S-PrediXcan	ENSG00000168263.8	KCNV2	-2.67175	-0.150702	0.00754569	0.0230488	0.188958	2.94979e-07	48		EpiXcan	ENSG00000090054.13	SPTLC1	2.84819	0.0953337	0.00439692	0.164783	2.23196e-06	532		Fusion	ARHGEF19	0.4264	lasso	0.38	1.8e-55	0.84208	0.4
50K	ENSG00000162714.12	ZNF496	-2.8307	-0.389504	0.00464457	0.0568045	0.000397835	7		S-PrediXcan	ENSG00000204625.10	HCG9	2.67171	0.131077	0.00754654	0.0401868	0.125218	2.99363e-13	29		EpiXcan	ENSG00000214401.4	KANSL1-AS1	2.84699	0.0325221	0.00441343	0.688297	1.09809e-111	383		Fusion	PEX14	0.2064	lasso	0.17	1e-22	-1.05826	0.29
50K	ENSG00000163956.10	LRPAP1	2.83012	0.5575	0.00465306	0.0432844	0.0056073	6		S-PrediXcan	ENSG00000138944.7	KIAA1644	2.66792	0.164464	0.00763233	0.0226041	0.155737	1.41069e-10	27		EpiXcan	ENSG00000272682.1	AC004471.10	-2.84626	-0.237464	0.00442361	0.0467835	0.313657	355		Fusion	PGD	0.05	top1	0.026	0.00014	-1.508	0.132
50K	ENSG00000121989.14	ACVR2A	2.82718	0.179372	0.00469595	0.0829818	2.28932e-09	3		S-PrediXcan	ENSG00000111788.10	RP11-22B23.1	-2.66772	-0.0363493	0.00763668	0.429811	0.775204	3.51995e-153	66		EpiXcan	ENSG00000204396.10	VWA7	2.84607	0.525815	0.00442621	0.021012	0.767553	1177		Fusion	SH3BGRL3	0.0548	enet	0.026	0.00016	-0.02199	0.982
50K	ENSG00000278730.1	RP11-147L13.11	-2.82661	-0.562544	0.0047044	0.0212764	0.0105963	1		S-PrediXcan	ENSG00000113396.12	SLC27A6	-2.6677	-0.208105	0.00763731	0.0122443	0.100069	0.000347884	36		EpiXcan	ENSG00000104863.11	LIN7B	-2.84606	-0.103264	0.0044264	0.12172	1.15063e-11	533		Fusion	CNKSR1	0.1144	lasso	0.093	8.5e-13	-1.47063	0.141
50K	ENSG00000211779.3	TRAV5	-2.82473	-0.417568	0.00473208	0.0374166	0.767671	8		S-PrediXcan	ENSG00000099284.13	H2AFY2	-2.6634	-0.253196	0.00773562	0.00715103	0.101335	5.67123e-08	19		EpiXcan	ENSG00000256377.5	RP11-1060J15.4	2.84197	0.186057	0.00448358	0.0564267	0.000229587	288		Fusion	RPL11	0.067	bslmm	0.0097	0.014	-0.49566	0.62
50K	ENSG00000279022.1	RP11-250B2.4	-2.82288	-0.382774	0.00475943	0.0218031	0.0842188	2		S-PrediXcan	ENSG00000259656.1	RP11-325E5.1	-2.65504	-0.160715	0.00792981	0.0242963	0.162363	0.00259583	58		EpiXcan	ENSG00000052344.15	PRSS8	-2.83986	-0.624609	0.00451336	0.0130431	0.271277	82		Fusion	IL22RA1	0.1468	lasso	0.14	3.5e-19	0.2978	0.766
50K	ENSG00000148153.13	INIP	-2.81524	-0.656906	0.00487402	0.0447631	0.000252192	7		S-PrediXcan	ENSG00000281469.1	RP11-567F11.1	2.65208	0.772954	0.00799965	0.000780773	0.012693	0.529136	3		EpiXcan	ENSG00000262539.1	RP11-259G18.3	2.8394	0.0352523	0.00451988	0.595929	6.41931e-95	393		Fusion	C1orf216	0.1937	enet	0.14	5e-19	-0.48048	0.631
50K	ENSG00000141469.16	SLC14A1	2.81219	0.317385	0.00492057	0.0614983	2.08377e-05	5		S-PrediXcan	ENSG00000122778.9	KIAA1549	2.64997	0.238223	0.00804983	0.0102589	0.155757	1.03586e-14	12		EpiXcan	ENSG00000002016.17	RAD52	-2.83394	-0.0559785	0.00459784	0.288485	4.76765e-33	496		Fusion	KIAA0319L	0.066	enet	0.029	6.8e-05	-0.87951	0.379
50K	ENSG00000140749.8	IGSF6	2.81016	0.864014	0.00495162	0.035279	0.184431	8		S-PrediXcan	ENSG00000170035.15	UBE2E3	2.64896	0.325484	0.00807404	0.00477132	0.0907198	2.83589e-07	16		EpiXcan	ENSG00000196313.11	POM121	-2.82784	-0.0545724	0.00468639	0.37913	9.84861e-38	188		Fusion	EVA1B	0.0808	top1	0.07	7.4e-10	-1.683	0.0924
50K	ENSG00000226849.1	RP4-635E18.7	-2.80483	-0.531851	0.00503435	0.0396039	0.00838683	6		S-PrediXcan	ENSG00000101400.5	SNTA1	2.64895	0.67633	0.00807424	0.00178516	0.0630739	0.0208675	18		EpiXcan	ENSG00000228589.3	SPCS2P4	-2.81479	-0.191185	0.00488091	0.0612633	0.868279	276		Fusion	FCN3	0.0883	bslmm	0.02	0.00068	-0.68053	0.496
50K	ENSG00000271452.1	RP11-342K6.2	-2.8027	-0.140513	0.00506766	0.100104	5.94127e-05	16		S-PrediXcan	ENSG00000272137.1	RP11-177G23.2	-2.64761	-0.255109	0.00810639	0.00804659	0.0651	0.00051981	13		EpiXcan	ENSG00000173578.7	XCR1	2.81383	0.216754	0.00489552	0.0576299	0.642766	387		Fusion	NBPF3	0.7559	lasso	0.75	5e-158	0.47282	0.636
50K	ENSG00000273179.1	RP11-20I20.4	-2.8025	-0.203164	0.00507087	0.116505	2.79462e-10	14		S-PrediXcan	ENSG00000109689.15	STIM2	-2.64647	-0.203194	0.00813379	0.013882	0.175424	3.81381e-12	41		EpiXcan	ENSG00000143294.14	PRCC	2.81251	0.666296	0.00491572	0.0121789	0.422722	302		Fusion	HSPG2	0.1322	bslmm	0.076	1.3e-10	1.08952	0.276
50K	ENSG00000225442.2	MPRIP-AS1	2.79631	0.317963	0.00516894	0.0526723	0.117453	16		S-PrediXcan	ENSG00000002016.17	RAD52	-2.64543	-0.162551	0.00815883	0.0169164	0.364433	1.19804e-34	44		EpiXcan	ENSG00000121989.14	ACVR2A	2.81198	0.117299	0.00492371	0.0811356	3.30723e-07	113		Fusion	ITGB3BP	0.642	lasso	0.68	6.5e-129	0.72769	0.467
50K	ENSG00000142546.13	NOSIP	2.79179	0.9115	0.0052418	0.0384167	0.167206	10		S-PrediXcan	ENSG00000149295.13	DRD2	2.64502	0.866985	0.00816852	0.000712253	0.0129879	0.513084	6		EpiXcan	ENSG00000156599.10	ZDHHC5	2.81124	0.240192	0.0049351	0.0496609	0.369538	228		Fusion	PIGK	0.1598	blup	0.06	9.7e-09	0.8496	0.396
50K	ENSG00000112877.7	CEP72	-2.79166	-0.324218	0.00524392	0.083628	0.0114703	22		S-PrediXcan	ENSG00000199673.1	SNORD16	2.64339	0.418359	0.00820803	0.00378931	0.0564005	0.742764	31		EpiXcan	ENSG00000232615.4	CTD-2012J19.1	2.81039	0.0424801	0.00494816	0.45161	3.81115e-43	493		Fusion	RPS8	0.0942	top1	0.11	7.7e-15	0.888	0.375
50K	ENSG00000254333.1	NDST1-AS1	-2.78779	-0.100566	0.00530692	0.1644	8.696e-20	6		S-PrediXcan	ENSG00000231205.11	ZNF826P	-2.64324	-0.179757	0.00821172	0.0214067	0.246337	2.44552e-06	68		EpiXcan	ENSG00000102970.10	CCL17	-2.80039	-0.221116	0.00510409	0.0673241	5.12935e-06	439		Fusion	CYP4B1	0.4693	lasso	0.39	5.2e-58	1.48334	0.138
50K	ENSG00000198774.4	RASSF9	-2.78677	-0.348007	0.0053236	0.0381422	0.00713718	7		S-PrediXcan	ENSG00000280022.1	RP11-707O23.1	2.64277	0.0554523	0.00822306	0.224691	0.422312	1.53754e-55	20		EpiXcan	ENSG00000101198.14	NKAIN4	2.79834	0.0819182	0.00513664	0.192941	1.96471e-16	668		Fusion	TMEM61	0.1593	lasso	0.11	2.5e-15	-1.27485	0.202
50K	ENSG00000127990.15	SGCE	2.78472	0.623825	0.00535742	0.0266267	0.147629	4		S-PrediXcan	ENSG00000149485.18	FADS1	-2.63898	-1.09093	0.0083157	0.000384389	0.019115	0.272009	4		EpiXcan	ENSG00000139531.12	SUOX	-2.79784	-0.0762252	0.00514454	0.193533	6.47906e-14	285		Fusion	SYPL2	0.3269	enet	0.35	1.5e-50	-0.4433	0.658
50K	ENSG00000231943.7	PGM5P4-AS1	-2.78031	-0.100181	0.00543069	0.145036	1.20286e-13	17		S-PrediXcan	ENSG00000111405.8	ENDOU	2.63131	0.44515	0.00850554	0.00252662	0.051017	1.05359e-06	5		EpiXcan	ENSG00000167476.10	JSRP1	2.79749	0.432529	0.0051501	0.0203489	0.0297487	641		Fusion	SLC44A3	0.4456	lasso	0.43	5.5e-65	-0.84874	0.396
50K	ENSG00000235944.7	ZNF815P	-2.77974	-0.173313	0.00544019	0.135672	1.12704e-08	19		S-PrediXcan	ENSG00000111647.12	UHRF1BP1L	-2.62928	-1.42555	0.00855648	0.000262892	0.0312121	0.631639	9		EpiXcan	ENSG00000234329.1	RP11-767N6.2	2.79619	0.10922	0.00517088	0.099253	1.67823e-07	290		Fusion	C1orf162	0.1003	bslmm	0.033	1.9e-05	-0.98276	0.326
50K	ENSG00000124198.8	ARFGEF2	-2.77958	-1.03346	0.0054429	0.0288642	0.0103139	2		S-PrediXcan	ENSG00000225864.1	HCG4P11	-2.62905	-0.19201	0.00856247	0.013665	0.0740211	9.78843e-05	13		EpiXcan	ENSG00000237523.1	LINC00857	2.79489	0.656464	0.00519169	0.0126083	0.846622	274		Fusion	GPR161	0.1235	bslmm	0.03	4.6e-05	0.94554	0.344
50K	ENSG00000246575.2	AC093162.5	-2.7793	-0.19521	0.00544767	0.0892903	4.95661e-11	2		S-PrediXcan	ENSG00000205086.6	C2orf91	2.62864	0.0707754	0.00857267	0.0950022	0.393654	9.53815e-42	48		EpiXcan	ENSG00000119414.11	PPP6C	-2.79221	-0.169226	0.00523501	0.075403	0.035615	215		Fusion	ALDH9A1	0.2262	lasso	0.18	8.4e-24	0.00371	0.997
50K	ENSG00000113732.8	ATP6V0E1	-2.7762	-2.10693	0.00549976	0.0154071	0.749644	3		S-PrediXcan	ENSG00000151834.15	GABRA2	-2.62744	-1.0968	0.00860303	0.000479788	0.0129558	0.891907	2		EpiXcan	ENSG00000241975.1	ELOCP19	2.79176	0.218578	0.00524215	0.0382517	0.14437	171		Fusion	ATP1B1	0.1232	lasso	0.058	2e-08	-1.48599	0.137
50K	ENSG00000280429.1	AF001548.3	-2.77488	-0.442367	0.00552218	0.0233395	0.0421893	4		S-PrediXcan	ENSG00000168813.16	ZNF507	-2.62372	-0.311295	0.00869741	0.00522808	0.0960895	1.22074e-12	4		EpiXcan	ENSG00000241693.2	RN7SL704P	2.79141	0.198249	0.0052479	0.0727365	0.369436	473		Fusion	NME7	0.3325	lasso	0.35	6.2e-51	-0.1394	0.889
50K	ENSG00000120324.8	PCDHB10	2.77235	0.382528	0.00556535	0.0723002	0.103686	14		S-PrediXcan	ENSG00000269894.1	RP11-1020A11.1	2.62088	0.224259	0.0087703	0.0120908	0.124977	0.0153831	33		EpiXcan	ENSG00000126266.3	FFAR1	2.79139	0.0569614	0.00524829	0.327579	9.83033e-28	396		Fusion	MPC2	0.1568	bslmm	0.094	7.4e-13	-0.532	0.595
50K	ENSG00000269473.1	CTD-2619J13.19	-2.77196	-0.370906	0.00557204	0.0408195	0.00739952	5		S-PrediXcan	ENSG00000237886.1	NALT1	2.62059	0.107154	0.00877773	0.0819755	0.415378	3.12937e-53	25		EpiXcan	ENSG00000101463.5	SYNDIG1	-2.7852	-0.434904	0.00534942	0.0240213	0.592316	455		Fusion	GPA33	0.3814	lasso	0.33	4e-47	0.99009	0.322
50K	ENSG00000168004.9	HRASLS5	-2.76448	-0.233928	0.00570142	0.0878769	0.00580426	20		S-PrediXcan	ENSG00000267892.1	CTD-2540F13.2	-2.61904	-0.635509	0.00881777	0.00122256	0.0196362	0.179844	6		EpiXcan	ENSG00000214517.9	PPME1	-2.78497	-0.380553	0.00535326	0.0235793	0.317453	307		Fusion	XCL1	0.1725	lasso	0.096	3.7e-13	-1.16999	0.242
50K	ENSG00000211593.2	IGKJ5	2.76112	0.4449	0.00576044	0.0432299	0.00986299	7		S-PrediXcan	ENSG00000197149.5	RP11-452G18.2	-2.61714	-0.332463	0.00886707	0.00439614	0.0753715	0.363024	23		EpiXcan	ENSG00000135457.9	TFCP2	-2.78402	-0.637917	0.00536896	0.013251	0.272182	441		Fusion	XCL2	0.2368	lasso	0.2	1.9e-27	1.18621	0.236
50K	ENSG00000168385.17	2022-09-02	-2.75502	-0.165635	0.00586888	0.196084	7.85168e-13	34		S-PrediXcan	ENSG00000171596.6	NMUR1	2.61683	0.256931	0.00887514	0.0070963	0.127474	1.31344e-06	34		EpiXcan	ENSG00000204983.13	PRSS1	-2.78371	-0.308192	0.00537417	0.0456791	0.319229	132		Fusion	MAEL	0.1375	lasso	0.076	1e-10	-0.18915	0.85
50K	ENSG00000141298.17	SSH2	-2.75347	-0.273033	0.00589664	0.0917562	1.42411e-07	17		S-PrediXcan	ENSG00000232949.1	AC002480.4	-2.61597	-0.174194	0.00889735	0.017686	0.151901	0.00011807	34		EpiXcan	ENSG00000250067.11	YJEFN3	2.78347	0.0797119	0.00537801	0.16239	5.23252e-13	191		Fusion	DPT	0.0972	bslmm	0.017	0.002	0.52382	0.6
50K	ENSG00000162976.12	PQLC3	2.75327	0.506319	0.00590029	0.0599433	0.258036	15		S-PrediXcan	ENSG00000148153.13	INIP	2.61141	1.53312	0.00901698	0.000221239	0.02163	0.541914	7		EpiXcan	ENSG00000131242.17	RAB11FIP4	-2.78292	-0.133511	0.00538723	0.140058	0.0132387	263		Fusion	MGST3	0.1716	enet	0.17	3.3e-22	0.60934	0.542
50K	ENSG00000179021.9	C3orf38	-2.74976	-0.613749	0.00596383	0.0208327	0.00354211	2		S-PrediXcan	ENSG00000125901.5	MRPS26	-2.61124	-0.39928	0.00902146	0.00309729	0.15736	1.15053e-08	36		EpiXcan	ENSG00000233622.1	CYP2T1P	2.78194	0.464251	0.00540358	0.0193279	0.297465	345		Fusion	RFWD2	0.0606	enet	0.037	5.8e-06	0.26134	0.794
50K	ENSG00000185101.12	ANO9	-2.74878	-0.249718	0.00598174	0.111718	4.32025e-13	5		S-PrediXcan	ENSG00000123685.8	BATF3	2.61041	0.685883	0.00904333	0.00108082	0.0571943	0.0615416	17		EpiXcan	ENSG00000090273.13	NUDC	2.78111	0.264164	0.00541738	0.0376517	0.258392	327		Fusion	SDHC	0.125	lasso	0.14	1.6e-18	-0.31651	0.752
50K	ENSG00000280032.1	RP11-832A4.7	-2.7485	-0.724524	0.00598686	0.0260149	0.223049	5		S-PrediXcan	ENSG00000279359.1	RP11-36D19.9	2.60608	0.197122	0.00915849	0.0119884	0.0765973	2.37548e-08	11		EpiXcan	ENSG00000267654.1	LINC01882	2.78038	0.0733635	0.00542958	0.216717	1.30611e-16	315		Fusion	RRNAD1	0.0863	enet	0.031	3.4e-05	0.5665	0.571
50K	ENSG00000255284.1	AP006621.5	-2.74747	-0.143211	0.00600566	0.139917	5.32426e-08	23		S-PrediXcan	ENSG00000223768.1	LINC00205	2.60542	0.203744	0.00917624	0.0133802	0.203244	1.73232e-08	57		EpiXcan	ENSG00000205076.4	LGALS7	-2.77796	-0.395225	0.0054701	0.0236431	0.533097	391		Fusion	TARS2	0.0412	top1	0.012	0.0066	-1.149	0.251
50K	ENSG00000106780.8	MEGF9	-2.74532	-1.14362	0.00604512	0.0197313	0.352937	2		S-PrediXcan	ENSG00000233276.3	GPX1	2.60525	1.15763	0.0091808	0.000372968	0.0256496	0.322933	9		EpiXcan	ENSG00000246575.2	AC093162.5	-2.777	-0.0645206	0.00548626	0.216056	1.24677e-20	408		Fusion	SNX27	0.1974	lasso	0.13	9.6e-18	0.65093	0.515
50K	ENSG00000117682.16	DHDDS	-2.74511	-0.674227	0.00604912	0.0631118	6.37343e-08	1		S-PrediXcan	ENSG00000083845.8	RPS5	-2.60179	-0.360447	0.00927382	0.0035873	0.115838	4.47297e-13	10		EpiXcan	ENSG00000196263.7	ZNF471	-2.77347	-0.127802	0.00554627	0.101428	2.11381e-08	407		Fusion	SETDB1	0.0532	lasso	0.031	3.7e-05	-0.16224	0.871
50K	ENSG00000174780.15	SRP72	2.74282	0.238826	0.00609137	0.189216	5.6259e-22	12		S-PrediXcan	ENSG00000080200.9	CRYBG3	-2.59732	-0.715948	0.00939546	0.00104845	0.0451191	0.0488697	10		EpiXcan	ENSG00000152475.6	ZNF837	-2.77027	-0.124016	0.00560103	0.0923287	7.16354e-07	266		Fusion	CTSK	0.0541	top1	0.017	0.0017	0.608	0.543
50K	ENSG00000271755.1	RP1-153G14.4	-2.74256	-0.619734	0.00609627	0.0210648	0.0872749	3		S-PrediXcan	ENSG00000114124.2	GRK7	2.59559	0.106848	0.00944286	0.0443191	0.19375	6.79768e-11	41		EpiXcan	ENSG00000117682.16	DHDDS	-2.76688	-0.162302	0.00565959	0.0634114	2.31025e-05	334		Fusion	CERS2	0.0322	top1	0.044	1e-06	0.232	0.817
50K	ENSG00000253813.1	COX6B1P4	2.74223	0.11483	0.00610243	0.119965	0.000212723	28		S-PrediXcan	ENSG00000166002.6	SMCO4	-2.58988	-0.479252	0.00960093	0.00226724	0.0972121	0.0276634	27		EpiXcan	ENSG00000254251.1	RP11-662G23.1	2.76651	0.225298	0.00566595	0.0355443	0.00064715	117		Fusion	SEMA6C	0.1734	enet	0.087	5.7e-12	-0.87677	0.381
50K	ENSG00000248648.1	RP11-485M7.1	-2.74172	-0.254113	0.00611178	0.0389137	0.0497741	12		S-PrediXcan	ENSG00000250120.6	PCDHA10	-2.58514	-0.101242	0.00973407	0.0441246	0.178995	1.59935e-17	34		EpiXcan	ENSG00000136732.14	GYPC	-2.76446	-0.0940792	0.0057017	0.161063	1.02169e-05	283		Fusion	MRPL9	0.0934	blup	0.037	6.1e-06	-0.3094	0.757
50K	ENSG00000167395.10	ZNF646	-2.74049	-0.852604	0.00613473	0.0252536	0.0339301	4		S-PrediXcan	ENSG00000241693.2	RN7SL704P	2.58358	0.397262	0.009778	0.0032048	0.0638492	0.508673	19		EpiXcan	ENSG00000103168.16	TAF1C	-2.75679	-0.0400723	0.00583726	0.551465	2.33455e-64	950		Fusion	ARNT	0.0619	enet	0.03	4.2e-05	-0.90892	0.363
50K	ENSG00000266714.6	MYO15B	2.73792	0.296699	0.00618284	0.150008	3.40325e-08	26		S-PrediXcan	ENSG00000184056.14	VPS33B	-2.58055	-0.802854	0.00986444	0.000809793	0.0280178	0.00714912	6		EpiXcan	ENSG00000197183.14	NOL4L	-2.75492	-0.157037	0.00587059	0.0563501	1.86988e-05	250		Fusion	POGZ	0.0784	lasso	0.075	1.6e-10	-0.17344	0.862
50K	ENSG00000106178.6	CCL24	-2.73736	-0.225856	0.00619338	0.0543722	0.091502	6		S-PrediXcan	ENSG00000083807.9	SLC27A5	-2.57997	-0.623833	0.00988083	0.00128372	0.0355059	0.283207	13		EpiXcan	ENSG00000228962.1	HCG23	2.75284	0.0692666	0.0059081	0.234587	1.37217e-15	967		Fusion	HORMAD1	0.0668	top1	0.083	1.7e-11	0.949	0.343
50K	ENSG00000150337.13	FCGR1A	2.73734	0.333911	0.00619382	0.0420763	0.0353087	14		S-PrediXcan	ENSG00000196503.3	ARL9	-2.57936	-0.507404	0.00989835	0.00190445	0.0294372	0.17903	4		EpiXcan	ENSG00000135931.17	ARMC9	-2.75084	-0.303862	0.00594421	0.0240923	0.12556	441		Fusion	GABPB2	0.0869	enet	0.048	2.8e-07	0.93456	0.35
50K	ENSG00000272609.1	RP11-461M2.2	2.73624	0.520476	0.0062145	0.0125145	0.519976	4		S-PrediXcan	ENSG00000204713.10	TRIM27	2.57908	0.187344	0.00990635	0.0156222	0.210382	7.00946e-20	70		EpiXcan	ENSG00000070915.9	SLC12A3	2.74458	0.594957	0.00605884	0.0172953	0.0163182	479		Fusion	TAF1A	0.0959	top1	0.085	9.3e-12	0.85	0.395
50K	ENSG00000160183.13	TMPRSS3	-2.73449	-0.499573	0.00624762	0.0268629	0.179564	3		S-PrediXcan	ENSG00000228022.5	HCG20	2.57568	0.108452	0.0100045	0.0417469	0.150157	5.94345e-13	30		EpiXcan	ENSG00000238059.1	HSPE1P21	2.73913	0.130241	0.00616013	0.122746	0.325641	390		Fusion	SMYD2	0.1453	lasso	0.061	7.4e-09	-0.76573	0.444
50K	ENSG00000197134.11	ZNF257	-2.73362	-0.209335	0.00626424	0.0410591	0.000118137	1		S-PrediXcan	ENSG00000177989.13	ODF3B	-2.57521	-0.34184	0.010018	0.00408313	0.105526	5.73415e-07	17		EpiXcan	ENSG00000131849.11	ZNF132	2.73618	0.0802597	0.00621562	0.15491	2.02675e-13	258		Fusion	HHIPL2	0.1047	enet	0.091	1.7e-12	-1.40635	0.16
50K	ENSG00000171357.5	LURAP1	2.73352	0.0583232	0.00626614	0.46546	6.9708e-66	16		S-PrediXcan	ENSG00000183598.3	HIST2H3D	-2.57371	-0.386206	0.0100614	0.00357475	0.0390001	0.00490189	10		EpiXcan	ENSG00000256720.1	BTG1P1	2.73503	0.10124	0.0062375	0.108737	6.58199e-12	219		Fusion	NUP210L	0.344	enet	0.3	1.7e-41	-0.23971	0.811
50K	ENSG00000267530.2	LINC01836	2.73269	1.11566	0.00628204	0.0359524	0.0559798	6		S-PrediXcan	ENSG00000185909.14	KLHDC8B	2.57302	0.263639	0.0100815	0.00716801	0.0680775	2.13859e-08	9		EpiXcan	ENSG00000275371.1	RP11-455F5.6	-2.73496	-0.0573736	0.00623879	0.290582	1.80798e-17	169		Fusion	HAX1	0.1465	lasso	0.1	5.7e-14	0.13325	0.894
50K	ENSG00000143553.10	SNAPIN	-2.72945	-1.30699	0.00634402	0.0166888	0.0577669	2		S-PrediXcan	ENSG00000140263.13	SORD	2.57027	0.270062	0.0101618	0.015864	0.175608	5.55037e-15	12		EpiXcan	ENSG00000105889.14	STEAP1B	2.73157	0.0669715	0.00630331	0.24093	8.20291e-15	315		Fusion	CREB3L4	0.1119	lasso	0.12	3.3e-16	-0.25579	0.798
50K	ENSG00000130299.16	GTPBP3	2.72323	0.310444	0.00646476	0.0920344	0.0462694	28		S-PrediXcan	ENSG00000185022.11	MAFF	-2.56865	-0.419009	0.0102096	0.00354959	0.174496	0.00163596	60		EpiXcan	ENSG00000106804.7	C5	2.73121	0.115136	0.0063102	0.0965344	2.6322e-09	371		Fusion	KCNN3	0.1246	enet	0.09	2.1e-12	-0.06709	0.947
50K	ENSG00000177932.6	ZNF354C	-2.71778	-0.298832	0.00657214	0.0888808	0.00709148	24		S-PrediXcan	ENSG00000253978.1	CTB-178M22.2	-2.56799	-0.138613	0.010229	0.0418338	0.171813	1.54943e-19	16		EpiXcan	ENSG00000104689.9	TNFRSF10A	-2.73082	-0.091106	0.00631777	0.140127	8.06914e-12	453		Fusion	RIT1	0.1069	enet	0.044	1.1e-06	0.54213	0.588
50K	ENSG00000241404.6	EGFL8	2.71634	1.97142	0.0066009	0.0120643	0.465343	1		S-PrediXcan	ENSG00000107890.16	ANKRD26	-2.56633	-0.472902	0.010278	0.00235705	0.0720182	0.000227083	18		EpiXcan	ENSG00000069667.15	RORA	2.7287	0.466355	0.00635853	0.0212075	0.407788	378		Fusion	HCN3	0.0843	blup	0.031	3.6e-05	-0.25503	0.799
50K	ENSG00000204655.11	MOG	-2.71607	-0.677636	0.00660622	0.0122536	0.838409	4		S-PrediXcan	ENSG00000119599.16	DCAF4	-2.56344	-0.0720891	0.0103641	0.0897644	0.522714	1.03826e-54	72		EpiXcan	ENSG00000132436.11	FIGNL1	-2.72543	-0.0326756	0.0064217	0.631257	5.67587e-91	257		Fusion	FLG	0.298	enet	0.21	5e-29	-0.07743	0.938
50K	ENSG00000204227.4	RING1	2.71262	0.270842	0.0066753	0.11011	0.000204514	33		S-PrediXcan	ENSG00000101306.10	MYLK2	-2.56327	-0.0697633	0.0103692	0.0991608	0.265286	1.3131e-28	23		EpiXcan	ENSG00000280429.1	AF001548.3	-2.72364	-0.470959	0.00645674	0.0224136	0.939911	162		Fusion	C1orf131	0.087	bslmm	0.022	0.00041	-0.94798	0.343
50K	ENSG00000218336.8	TENM3	-2.71046	-0.479462	0.00671896	0.0352142	0.59898	10		S-PrediXcan	ENSG00000236778.7	INTS6-AS1	-2.56273	-0.298	0.0103853	0.00500348	0.116154	1.76134e-05	36		EpiXcan	ENSG00000226887.7	ERVMER34-1	2.71996	0.393142	0.006529	0.0190845	0.235256	201		Fusion	TTC13	0.1111	top1	0.048	2.9e-07	-0.191	0.849
50K	ENSG00000087053.18	MTMR2	2.71023	0.345429	0.00672368	0.0957895	3.04637e-06	13		S-PrediXcan	ENSG00000188610.12	FAM72B	-2.56239	-0.509496	0.0103955	0.0100302	0.0375056	0.0192174	8		EpiXcan	ENSG00000229474.6	PATL2	2.71919	0.107167	0.00654421	0.103545	4.35528e-10	165		Fusion	SCCPDH	0.1142	lasso	0.08	3.9e-11	-0.386	0.699
50K	ENSG00000197165.10	SULT1A2	-2.7066	-0.228587	0.00679771	0.085381	1.77026e-08	6		S-PrediXcan	ENSG00000272555.1	RP11-459I19.1	-2.56052	-0.999414	0.0104517	0.000512804	0.019241	0.463398	3		EpiXcan	ENSG00000122679.8	RAMP3	2.71359	0.183988	0.00665593	0.0573287	0.000212454	305		Fusion	SNAP47	0.1359	enet	0.077	8.1e-11	1.19145	0.233
50K	ENSG00000151474.21	FRMD4A	2.70601	0.861145	0.00680967	0.0106144	0.0323091	1		S-PrediXcan	ENSG00000214140.10	PRCD	2.55819	0.130889	0.010522	0.030595	0.328872	4.92589e-26	69		EpiXcan	ENSG00000167595.14	PROSER3	-2.71288	-0.0956471	0.00667011	0.140356	2.31362e-09	331		Fusion	DEGS1	0.2569	enet	0.15	1.3e-19	-0.7601	0.447
50K	ENSG00000066027.11	PPP2R5A	-2.70222	-0.496721	0.00688778	0.0461388	0.00186133	6		S-PrediXcan	ENSG00000121542.11	SEC22A	2.5572	0.133186	0.0105519	0.0246122	0.205417	3.81778e-24	21		EpiXcan	ENSG00000163743.13	RCHY1	2.71206	0.171401	0.00668658	0.0525787	0.00433523	272		Fusion	FBXO28	0.1093	blup	0.057	2.6e-08	-0.04661	0.963
50K	ENSG00000223552.1	RP11-24F11.2	-2.70151	-0.258739	0.00690256	0.0694165	1.68915e-05	11		S-PrediXcan	ENSG00000214425.7	LRRC37A4P	-2.55625	-0.0393586	0.0105808	0.321499	0.734775	1.36217e-139	54		EpiXcan	ENSG00000279529.1	CTD-3222D19.8	-2.71084	-0.431201	0.00671127	0.0214505	0.853645	523		Fusion	LEFTY2	0.1507	bslmm	0.11	1.6e-14	-0.27889	0.78
50K	ENSG00000090054.13	SPTLC1	2.70142	0.382515	0.00690436	0.0963799	2.35714e-09	7		S-PrediXcan	ENSG00000140968.10	IRF8	2.55294	0.463769	0.0106817	0.00276436	0.126747	0.000837499	31		EpiXcan	ENSG00000126106.13	TMEM53	2.70706	0.536189	0.00678823	0.013644	0.908859	306		Fusion	CNIH4	0.2579	enet	0.21	7.8e-28	-0.13199	0.895
50K	ENSG00000231194.1	FARP1-AS1	2.70134	0.362124	0.00690607	0.0275749	0.07274	3		S-PrediXcan	ENSG00000117983.17	MUC5B	-2.55207	-0.209136	0.0107084	0.016346	0.129952	1.13313e-12	18		EpiXcan	ENSG00000084676.15	NCOA1	-2.70563	-0.0874731	0.00681755	0.161357	3.81745e-13	360		Fusion	PARP1	0.1315	bslmm	0.048	3.2e-07	-0.21193	0.832
50K	ENSG00000137770.13	CTDSPL2	2.70057	1.25692	0.00692209	0.0180329	0.0846751	2		S-PrediXcan	ENSG00000105376.4	ICAM5	-2.54856	-0.412945	0.010817	0.00321178	0.0629177	3.79072e-07	8		EpiXcan	ENSG00000196405.12	EVL	-2.70364	-0.105727	0.00685842	0.185079	1.85352e-15	487		Fusion	PSEN2	0.1213	top1	0.087	5.9e-12	-1.543	0.123
50K	ENSG00000246203.2	RP11-29H23.5	-2.69878	-0.388211	0.00695944	0.0253382	0.439248	5		S-PrediXcan	ENSG00000272501.1	XXbac-BPG299F13.17	-2.54706	-0.0589551	0.0108633	0.127483	0.497586	5.13174e-75	50		EpiXcan	ENSG00000162543.5	UBXN10	2.70013	0.166731	0.00693116	0.107528	0.897559	435		Fusion	PLEKHA6	0.3367	lasso	0.3	2.2e-41	-0.72061	0.471
50K	ENSG00000036549.12	ZZZ3	-2.69456	-0.32165	0.00704814	0.0778568	1.8402e-05	14		S-PrediXcan	ENSG00000211962.2	IGHV1-46	2.54513	0.626988	0.0109237	0.00136522	0.0331545	0.0517985	6		EpiXcan	ENSG00000280128.1	XXbac-BPG283O16.9	-2.69952	-0.045084	0.00694395	0.397313	4.48182e-39	1140		Fusion	PTPN7	0.1826	bslmm	0.021	0.00053	-0.55127	0.581
50K	ENSG00000252743.1	RNU6-850P	2.69319	0.168877	0.00707715	0.102358	2.13354e-05	29		S-PrediXcan	ENSG00000276600.4	RAB7B	2.54346	0.821997	0.0109762	0.000937306	0.0363203	0.24188	16		EpiXcan	ENSG00000234699.1	RP11-225H22.4	-2.69769	-0.353039	0.00698218	0.029881	0.128045	281		Fusion	PLCH2	0.294	top1	0.2	1.6e-27	0.877	0.38
50K	ENSG00000257681.1	RP11-341G23.4	2.69228	0.0667056	0.00709645	0.322924	1.76456e-40	11		S-PrediXcan	ENSG00000109917.10	ZPR1	2.54238	1.54554	0.0110101	0.000212006	0.0271513	0.0981904	6		EpiXcan	ENSG00000007314.12	SCN4A	2.69631	0.260379	0.00701126	0.0310581	0.153409	235		Fusion	NEK7	0.0905	bslmm	0.042	1.5e-06	0.10328	0.918
50K	ENSG00000157168.18	NRG1	-2.69205	-0.329052	0.0071015	0.0419215	0.000104413	2		S-PrediXcan	ENSG00000156603.15	MED19	2.53926	0.16062	0.0111087	0.0171734	0.248345	8.42604e-21	35		EpiXcan	ENSG00000258484.3	SPESP1	-2.6933	-0.333733	0.00707483	0.0382181	0.838226	386		Fusion	RABGAP1L	0.1751	blup	0.096	3.9e-13	-0.05892	0.953
50K	ENSG00000198218.10	QRICH1	2.68752	0.202057	0.00719847	0.15418	2.24146e-16	11		S-PrediXcan	ENSG00000121716.20	PILRB	-2.53912	-0.0473778	0.0111133	0.213625	0.751051	6.11244e-152	53		EpiXcan	ENSG00000172215.5	CXCR6	-2.69295	-0.183971	0.00708239	0.0474277	0.0629613	392		Fusion	TMEM56	0.0686	enet	0.044	9.3e-07	-0.40168	0.688
50K	ENSG00000203356.2	LINC01562	2.68546	0.375433	0.00724291	0.0164386	0.25794	2		S-PrediXcan	ENSG00000108830.9	RND2	-2.5367	-0.133747	0.0111904	0.0239018	0.132465	5.4451e-16	17		EpiXcan	ENSG00000272501.1	XXbac-BPG299F13.17	-2.69237	-0.0387538	0.00709468	0.484569	3.23364e-67	1196		Fusion	TADA1	0.0919	enet	0.047	4.2e-07	-1.74638	0.0807
50K	ENSG00000153896.17	ZNF599	-2.68358	-0.534244	0.00728391	0.0511951	0.0529762	15		S-PrediXcan	ENSG00000054523.17	KIF1B	-2.53647	-0.209295	0.0111975	0.0104014	0.165095	4.3358e-18	21		EpiXcan	ENSG00000177791.11	MYOZ1	2.68865	0.472934	0.00717411	0.0159606	0.242741	164		Fusion	TCTEX1D1	0.3065	enet	0.32	2e-45	0.43595	0.663
50K	ENSG00000087301.8	TXNDC16	2.67903	0.33026	0.00738356	0.086447	4.05685e-05	15		S-PrediXcan	ENSG00000242294.6	STAG3L5P	-2.53397	-0.0513077	0.0112778	0.178933	0.6754	4.79496e-124	39		EpiXcan	ENSG00000271581.1	XXbac-BPG248L24.12	2.68779	0.0400589	0.00719256	0.448652	6.02368e-42	1218		Fusion	GGPS1	0.1639	bslmm	0.11	1.6e-14	-2.08055	0.0375
50K	ENSG00000163743.13	RCHY1	2.67847	0.715764	0.00739586	0.0191458	0.228491	7		S-PrediXcan	ENSG00000115760.13	BIRC6	2.53247	1.43574	0.0113262	0.000387649	0.0299788	0.571862	14		EpiXcan	ENSG00000140749.8	IGSF6	2.68258	0.423913	0.00730573	0.0217493	0.329362	104		Fusion	MR1	0.1428	lasso	0.077	9.1e-11	-1.59799	0.11
50K	ENSG00000163807.5	KIAA1143	-2.67669	-0.203153	0.00743531	0.172243	4.72252e-17	11		S-PrediXcan	ENSG00000255237.1	RP13-317D12.3	2.53179	0.257867	0.0113481	0.00862454	0.0720108	3.52512e-05	16		EpiXcan	ENSG00000010704.18	HFE	2.68052	0.10214	0.00735087	0.12904	0.000450707	544		Fusion	AHCTF1	0.1132	bslmm	0.087	5.7e-12	0.81703	0.414
50K	ENSG00000237484.5	LINC01684	2.6751	0.799717	0.0074706	0.0138019	0.402573	3		S-PrediXcan	ENSG00000257740.1	RP11-977G19.12	2.52727	0.199414	0.0114955	0.0143718	0.0882136	0.00410017	21		EpiXcan	ENSG00000280022.1	RP11-707O23.1	2.68011	0.0418655	0.00735986	0.411712	2.7368e-47	438		Fusion	LINC00467	0.081	bslmm	0.043	1.3e-06	-1.67345	0.0942
50K	ENSG00000269858.5	EGLN2	2.67458	0.618719	0.00748223	0.0306177	0.00342531	3		S-PrediXcan	ENSG00000131435.12	PDLIM4	-2.52651	-0.635627	0.0115201	0.00101447	0.0408511	0.0122745	10		EpiXcan	ENSG00000172965.14	MIR4435-2HG	2.67858	0.482852	0.00739344	0.0177862	0.0041951	214		Fusion	MCOLN2	0.2504	enet	0.25	1.7e-33	1.11774	0.264
50K	ENSG00000177519.3	RPRM	2.67377	0.497697	0.00750049	0.014494	0.454249	2		S-PrediXcan	ENSG00000106459.14	NRF1	2.52426	0.388556	0.0115942	0.00309365	0.0560709	0.039788	31		EpiXcan	ENSG00000239789.5	MRPS17	-2.67456	-0.417925	0.00748264	0.0162815	0.799137	216		Fusion	HS2ST1	0.0516	bslmm	0.0019	0.16	1.15055	0.25
50K	ENSG00000262580.5	RP11-334C17.5	2.66905	0.176638	0.00760657	0.196238	2.71344e-16	25		S-PrediXcan	ENSG00000108861.8	DUSP3	-2.52207	-0.680899	0.0116668	0.00119319	0.0674072	0.334398	30		EpiXcan	ENSG00000013016.15	EHD3	-2.67454	-0.234321	0.00748326	0.0341886	0.00233403	230		Fusion	AK5	0.0969	bslmm	0.1	1.3e-13	0.38055	0.704
50K	ENSG00000256436.1	TAS2R31	2.66758	0.14384	0.00764006	0.108145	2.12302e-08	13		S-PrediXcan	ENSG00000251050.1	RP11-168A11.4	-2.52031	-0.61891	0.0117252	0.00132225	0.030708	0.102306	12		EpiXcan	ENSG00000272109.1	CTD-2260A17.3	2.67105	0.054418	0.00756143	0.296179	1.15106e-25	274		Fusion	CC2D1B	0.2701	lasso	0.19	2.3e-25	0.33149	0.74
50K	ENSG00000196656.7	AC004057.1	2.66517	0.261667	0.00769486	0.0400914	0.0147217	9		S-PrediXcan	ENSG00000120253.13	NUP43	-2.51867	-0.29169	0.0117798	0.00570203	0.160117	0.024449	65		EpiXcan	ENSG00000163820.14	FYCO1	2.67064	0.0698247	0.0075706	0.223039	4.24519e-18	400		Fusion	MIA3	0.1074	lasso	0.043	1.4e-06	0.58761	0.557
50K	ENSG00000278917.1	RP11-15A1.4	-2.66502	-0.6493	0.00769837	0.0212874	0.170807	6		S-PrediXcan	ENSG00000164695.4	CHMP4C	2.51489	0.126995	0.0119068	0.0253118	0.34307	4.15134e-44	12		EpiXcan	ENSG00000111725.10	PRKAB1	2.67025	0.2179	0.00757959	0.0591088	0.0633241	335		Fusion	ENAH	0.1563	lasso	0.084	1.4e-11	-1.08541	0.278
50K	ENSG00000256616.3	RP11-815J4.6	2.66373	0.143973	0.00772791	0.0851606	0.000162356	22		S-PrediXcan	ENSG00000176108.9	CHMP6	-2.51395	-0.560012	0.0119387	0.00137353	0.0525362	1.37806e-06	6		EpiXcan	ENSG00000215440.11	NPEPL1	2.66962	0.0955084	0.00759361	0.160925	2.18871e-14	365		Fusion	CCSAP	0.3322	enet	0.3	2.9e-41	0.53651	0.592
50K	ENSG00000171747.8	LGALS4	-2.65964	-0.28898	0.00782234	0.0605135	2.02091e-07	4		S-PrediXcan	ENSG00000167476.10	JSRP1	2.5128	0.605434	0.0119778	0.00133789	0.0303028	0.166432	9		EpiXcan	ENSG00000282572.2	RP11-482G13.1	2.66789	0.453196	0.00763303	0.0233737	0.235141	315		Fusion	FAM69A	0.1568	bslmm	0.17	9e-23	0.72175	0.47
50K	ENSG00000271095.1	BNIP3P28	-2.65522	-0.269232	0.00792567	0.0234965	0.374059	6		S-PrediXcan	ENSG00000174788.9	PCP2	-2.51273	-0.0991042	0.0119801	0.0417224	0.260562	2.81725e-29	43		EpiXcan	ENSG00000279568.1	RP11-20I23.5	-2.66405	-0.693068	0.00772052	0.0118524	0.462734	533		Fusion	DRAM2	0.5046	lasso	0.49	1.9e-77	0.1903	0.849
50K	ENSG00000015532.9	XYLT2	-2.65433	-0.286831	0.00794661	0.110096	6.68846e-07	16		S-PrediXcan	ENSG00000171811.13	CFAP46	-2.51249	-1.58495	0.0119882	0.000221617	0.0232211	0.28204	8		EpiXcan	ENSG00000168803.14	ADAL	-2.66271	-0.0441426	0.00775143	0.438903	7.49668e-50	140		Fusion	SASS6	0.0826	bslmm	0.059	1.4e-08	1.24688	0.212
50K	ENSG00000281469.1	RP11-567F11.1	2.65372	0.43635	0.00796099	0.0157173	0.109244	2		S-PrediXcan	ENSG00000272109.1	CTD-2260A17.3	2.50713	0.0649905	0.0121716	0.11395	0.320429	3.33697e-36	33		EpiXcan	ENSG00000198010.12	DLGAP2	-2.66132	-0.212603	0.00778345	0.0510762	0.030858	412		Fusion	C1orf27	0.0725	blup	0.029	6.4e-05	0.18819	0.851
50K	ENSG00000107611.14	CUBN	2.65362	0.308193	0.00796324	0.112266	6.07578e-06	21		S-PrediXcan	ENSG00000100276.9	RASL10A	2.50503	0.505119	0.0122442	0.00177099	0.037289	0.0319961	19		EpiXcan	ENSG00000260911.2	RP11-196G11.2	-2.66052	-0.0529438	0.00780192	0.256892	2.22908e-28	96		Fusion	NECAP2	0.1407	enet	0.11	1.6e-14	-0.06829	0.946
50K	ENSG00000280128.1	XXbac-BPG283O16.9	-2.65101	-0.108719	0.00802525	0.385997	6.93737e-47	24		S-PrediXcan	ENSG00000226823.1	SUGT1P1	2.49719	0.169612	0.0125183	0.0177828	0.144364	1.62846e-05	49		EpiXcan	ENSG00000237693.4	IRGM	2.65978	0.158233	0.00781923	0.0892582	0.00738932	396		Fusion	FAM213B	0.1823	lasso	0.099	1.8e-13	0.24238	0.808
50K	ENSG00000161905.12	ALOX15	2.65024	0.356195	0.0080434	0.0639443	0.00169689	15		S-PrediXcan	ENSG00000106780.8	MEGF9	-2.49475	-1.00083	0.0126045	0.000473884	0.032765	0.0477596	11		EpiXcan	ENSG00000204434.5	POTEKP	2.65612	0.147098	0.00790465	0.106696	0.339916	170		Fusion	LDLRAP1	0.4455	top1	0.35	2e-49	1.034	0.301
50K	ENSG00000145476.15	CYP4V2	2.64967	0.770602	0.00805711	0.011172	0.898225	2		S-PrediXcan	ENSG00000228078.1	HLA-U	-2.49415	-0.0515247	0.0126259	0.182618	0.387049	1.69582e-37	100		EpiXcan	ENSG00000176024.17	ZNF613	-2.65532	-0.161625	0.00792325	0.10163	0.0441238	397		Fusion	EXTL1	0.084	top1	0.033	2.1e-05	0.88	0.379
50K	ENSG00000257815.5	LINC01481	-2.64486	-0.287162	0.00817246	0.0826446	4.97468e-05	16		S-PrediXcan	ENSG00000176927.15	EFCAB5	-2.49267	-0.127218	0.0126786	0.029356	0.13132	4.27424e-09	23		EpiXcan	ENSG00000186866.16	POFUT2	-2.65382	-0.363771	0.00795858	0.0248457	0.126191	690		Fusion	GRHL3	0.2469	enet	0.19	2.2e-25	-0.02815	0.978
50K	ENSG00000278740.1	RP11-147L13.14	-2.64264	-0.091206	0.00822631	0.250922	3.16825e-27	18		S-PrediXcan	ENSG00000181827.14	RFX7	2.49019	0.105445	0.0127674	0.0378357	0.25383	5.42334e-26	37		EpiXcan	ENSG00000117676.13	RPS6KA1	2.65327	0.34857	0.0079715	0.0228466	0.616111	346		Fusion	UBXN11	0.1284	lasso	0.12	4.7e-16	0.10059	0.92
50K	ENSG00000212283.1	SNORD89	-2.64204	-0.288671	0.00824082	0.0613245	7.58135e-07	6		S-PrediXcan	ENSG00000258581.2	RP11-638I2.10	2.4875	0.210476	0.0128645	0.0150516	0.15289	4.6431e-07	45		EpiXcan	ENSG00000248243.1	LINC02014	-2.64919	-0.148592	0.00806856	0.0832966	9.81233e-06	191		Fusion	RNF207	0.296	lasso	0.3	7.2e-42	-0.08892	0.929
50K	ENSG00000236242.1	MYO16-AS1	-2.63945	-0.0728362	0.00830409	0.340898	5.04111e-36	27		S-PrediXcan	ENSG00000102984.14	ZNF821	2.48398	0.917039	0.0129921	0.000547902	0.0206949	0.197577	7		EpiXcan	ENSG00000164465.18	DCBLD1	2.64587	0.0550739	0.00814812	0.263835	4.59448e-27	207		Fusion	ELK4	0.1228	lasso	0.07	6.7e-10	-0.8992	0.369
50K	ENSG00000275152.4	CCL16	2.63762	0.529897	0.00834899	0.0252853	0.156953	5		S-PrediXcan	ENSG00000140950.15	TLDC1	-2.48383	-0.139005	0.0129978	0.024474	0.305326	7.86451e-22	59		EpiXcan	ENSG00000170627.10	GTSF1	-2.64557	-0.0805961	0.00815544	0.141676	6.26277e-16	195		Fusion	NBL1	0.1627	bslmm	0.067	1.5e-09	-0.34997	0.726
50K	ENSG00000157693.14	TMEM268	2.63636	0.372578	0.00838003	0.0806652	4.96229e-06	11		S-PrediXcan	ENSG00000225399.4	RP11-3B7.1	-2.48365	-0.0863641	0.0130042	0.0685081	0.209826	6.47273e-21	36		EpiXcan	ENSG00000280173.1	RP11-447D11.3	-2.64146	-0.483381	0.00825503	0.0226885	0.135741	189		Fusion	NIT1	0.0969	bslmm	0.071	5.2e-10	-2.46278	0.0138
50K	ENSG00000125122.15	LRRC29	-2.63609	-0.395788	0.00838667	0.036464	0.00881266	2		S-PrediXcan	ENSG00000139531.12	SUOX	-2.48346	-0.132844	0.0130113	0.0245697	0.324909	3.27371e-36	28		EpiXcan	ENSG00000158158.11	CNNM4	2.63846	0.189213	0.00832844	0.0625091	0.609379	132		Fusion	VWA5B1	0.1687	bslmm	0.049	2.3e-07	-1.03751	0.299
50K	ENSG00000101384.11	JAG1	-2.63568	-0.140075	0.00839699	0.137341	3.16769e-12	9		S-PrediXcan	ENSG00000282951.1	CTC-490E21.14	-2.48196	-0.809004	0.0130663	0.000627106	0.0217362	0.782253	7		EpiXcan	ENSG00000271040.1	RP5-933K21.3	2.63753	0.804346	0.0083512	0.0118996	0.119749	437		Fusion	CDA	0.083	enet	0.08	3.7e-11	-0.25198	0.801
50K	ENSG00000177098.8	SCN4B	2.63033	0.229869	0.00853009	0.131523	3.84917e-05	27		S-PrediXcan	ENSG00000114125.13	RNF7	2.48164	0.286767	0.013078	0.00580622	0.139784	1.55637e-09	25		EpiXcan	ENSG00000177000.10	MTHFR	-2.63728	-0.0948579	0.0083575	0.207321	0.00133539	435		Fusion	EPB41	0.1022	top1	0.041	2.4e-06	-0.878	0.38
50K	ENSG00000048405.9	ZNF800	-2.6262	-0.307519	0.00863433	0.0757229	5.26897e-08	9		S-PrediXcan	ENSG00000167778.8	SPRYD3	-2.4802	-0.293737	0.0131308	0.00834761	0.193392	3.84298e-18	23		EpiXcan	ENSG00000197320.5	AC060834.2	-2.63618	-0.202635	0.00838448	0.0487882	0.488745	56		Fusion	SV2A	0.1562	top1	0.15	1.3e-20	-0.16	0.873
50K	ENSG00000010704.18	HFE	2.62331	0.268653	0.008708	0.116735	0.000246661	31		S-PrediXcan	ENSG00000246145.1	RRS1-AS1	-2.47953	-0.231596	0.0131557	0.00870633	0.107056	0.0017002	46		EpiXcan	ENSG00000137393.9	RNF144B	-2.63338	-0.14362	0.00845401	0.0870836	0.93057	292		Fusion	PADI4	0.2738	enet	0.27	7.2e-38	-0.02868	0.977
50K	ENSG00000232063.1	RP11-307E17.8	-2.62304	-0.107786	0.00871484	0.156421	1.17268e-13	15		S-PrediXcan	ENSG00000168275.14	COA6	-2.47938	-0.150552	0.013161	0.0190088	0.288242	7.8781e-36	18		EpiXcan	ENSG00000211779.3	TRAV5	-2.63173	-0.14097	0.00849516	0.107646	0.646894	310		Fusion	PSMD4	0.0928	bslmm	0.037	6.8e-06	0.2226	0.824
50K	ENSG00000168811.6	IL12A	-2.62139	-0.232501	0.00875712	0.0624059	0.000326867	11		S-PrediXcan	ENSG00000262500.1	MAPK8IP1P1	2.47817	0.0437298	0.0132057	0.290636	0.627858	1.28256e-107	24		EpiXcan	ENSG00000176108.9	CHMP6	-2.63024	-0.174392	0.00853236	0.0567517	5.13589e-05	918		Fusion	THEM4	0.0928	lasso	0.1	4e-14	-1.18898	0.234
50K	ENSG00000003400.14	CASP10	-2.62128	-0.457035	0.00876007	0.0307949	0.00274199	3		S-PrediXcan	ENSG00000160299.16	PCNT	2.47438	0.257025	0.0133467	0.00672163	0.102021	9.693e-10	20		EpiXcan	ENSG00000231064.7	RP11-263K19.4	-2.62438	-0.155268	0.00868079	0.0644738	5.67961e-05	251		Fusion	DFFA	0.1513	enet	0.085	9.2e-12	2.00744	0.0447
50K	ENSG00000204428.12	LY6G5C	-2.62017	-0.102852	0.00878861	0.288054	1.6631e-22	57		S-PrediXcan	ENSG00000198496.10	NBR2	-2.47255	-0.0476565	0.0134152	0.175751	0.59404	4.31648e-102	60		EpiXcan	ENSG00000143416.20	SELENBP1	-2.62296	-0.101214	0.00871705	0.124939	0.0017551	232		Fusion	ATAD3B	0.4768	bslmm	0.43	5.3e-64	-0.4706	0.638
50K	ENSG00000188452.13	CERKL	-2.61932	-0.748941	0.00881054	0.0270919	0.191215	6		S-PrediXcan	ENSG00000248773.1	RP11-231L11.3	2.47169	0.595981	0.0134477	0.00193993	0.0541459	0.155214	17		EpiXcan	ENSG00000219392.1	ZNF602P	2.62203	0.0984273	0.00874089	0.0927553	4.06499e-11	488		Fusion	SSU72	0.2517	lasso	0.17	1e-22	1.2385	0.216
50K	ENSG00000264070.1	DND1P1	2.61737	0.0378383	0.00886093	0.537116	4.85851e-85	35		S-PrediXcan	ENSG00000227076.1	RP11-4C20.4	-2.47168	-0.661642	0.013448	0.0011233	0.028927	0.0170078	10		EpiXcan	ENSG00000136104.19	RNASEH2B	2.62173	0.0803187	0.00874846	0.201212	9.32619e-07	234		Fusion	UBE2J2	0.2699	bslmm	0.076	1.3e-10	0.86017	0.39
50K	ENSG00000171792.10	RHNO1	2.61708	0.237893	0.00886857	0.130657	1.86397e-14	7		S-PrediXcan	ENSG00000255422.1	AP002954.4	2.4674	0.053208	0.0136097	0.153834	0.422594	4.87056e-60	46		EpiXcan	ENSG00000142319.17	SLC6A3	2.62089	0.0525042	0.00877002	0.282934	9.46211e-33	533		Fusion	ZNF362	0.0677	blup	0.024	0.00025	0.59408	0.552
50K	ENSG00000104881.15	PPP1R13L	-2.61452	-0.697288	0.00893524	0.0234562	0.0154973	2		S-PrediXcan	ENSG00000197408.8	CYP2B6	2.46736	0.289861	0.0136113	0.0101835	0.103262	0.00221572	27		EpiXcan	ENSG00000181873.12	IBA57	-2.62089	-0.109123	0.00877013	0.0856621	2.16078e-08	338		Fusion	S100A1	0.2887	lasso	0.27	5.9e-37	2.02414	0.043
50K	ENSG00000131055.4	COX4I2	2.61392	0.266481	0.00895092	0.0813092	1.15112e-09	5		S-PrediXcan	ENSG00000129170.8	CSRP3	2.46702	1.37035	0.0136245	0.000290861	0.0100849	0.0894825	5		EpiXcan	ENSG00000229390.1	MICD	2.61934	0.0633954	0.00881009	0.276558	5.84679e-31	827		Fusion	GBAP1	0.3111	bslmm	0.25	7.5e-35	1.98603	0.047
50K	ENSG00000133246.11	PRAM1	2.61212	0.50212	0.00899825	0.043536	0.0119884	10		S-PrediXcan	ENSG00000105695.14	MAG	2.46644	0.0373793	0.0136465	0.311149	0.55101	2.78356e-80	36		EpiXcan	ENSG00000087087.18	SRRT	-2.61651	-0.17306	0.00888325	0.0475927	5.56485e-05	393		Fusion	PAQR6	0.3245	enet	0.27	2.1e-37	-0.31802	0.75
50K	ENSG00000125285.5	SOX21	-2.60971	-0.469676	0.00906201	0.0222022	0.101132	5		S-PrediXcan	ENSG00000124198.8	ARFGEF2	-2.46268	-0.66049	0.0137903	0.000916801	0.0529524	0.00237042	10		EpiXcan	ENSG00000188643.10	S100A16	2.61464	0.278337	0.00893207	0.0363725	0.837323	251		Fusion	SLC25A44	0.2834	lasso	0.18	2.5e-24	0.52879	0.597
50K	ENSG00000204252.13	HLA-DOA	2.60303	0.407459	0.00924029	0.048528	0.000637257	9		S-PrediXcan	ENSG00000258647.5	LINC00930	-2.45923	-0.347101	0.0139237	0.00362919	0.0670042	0.00269415	12		EpiXcan	ENSG00000171847.10	FAM90A1	2.61246	0.148491	0.00898932	0.1121	1.01919e-05	245		Fusion	FCRL3	0.1308	lasso	0.13	7.4e-17	0.90645	0.365
50K	ENSG00000198898.13	CAPZA2	-2.59945	-0.3395	0.00933729	0.0986983	2.47884e-13	1		S-PrediXcan	ENSG00000185689.15	C6orf201	2.45755	0.162455	0.0139888	0.0166045	0.165049	3.76127e-20	21		EpiXcan	ENSG00000092009.10	CMA1	2.61038	0.15347	0.00904413	0.076255	0.0580228	241		Fusion	CYP4A22	0.1264	bslmm	0.11	2.5e-14	1.29388	0.196
50K	ENSG00000256195.2	RP11-64D24.4	2.59803	0.119312	0.00937591	0.0850924	0.000544316	22		S-PrediXcan	ENSG00000182952.4	HMGN4	-2.45494	-0.170751	0.0140907	0.0143845	0.200452	6.77349e-20	48		EpiXcan	ENSG00000111906.17	HDDC2	2.60816	0.0457388	0.00910298	0.393419	6.32457e-42	204		Fusion	SLC1A7	0.2391	lasso	0.12	1.2e-16	1.03254	0.302
50K	ENSG00000143512.12	HHIPL2	-2.59743	-0.349031	0.00939249	0.0293074	0.422907	4		S-PrediXcan	ENSG00000257718.1	RP11-396F22.1	2.4516	0.143031	0.0142222	0.0239317	0.181932	7.61004e-05	55		EpiXcan	ENSG00000066027.11	PPP2R5A	-2.60734	-0.252061	0.00912499	0.0401871	0.653448	459		Fusion	C1orf123	0.2654	lasso	0.24	4.1e-33	0.35651	0.721
50K	ENSG00000272682.1	AC004471.10	-2.59708	-0.232226	0.00940205	0.0406333	0.0109104	9		S-PrediXcan	ENSG00000179918.18	SEPHS2	2.45144	1.50542	0.0142284	0.000230585	0.0284353	0.682134	12		EpiXcan	ENSG00000163220.10	S100A9	2.6067	0.426003	0.00914184	0.0146947	0.880166	225		Fusion	ACOT11	0.1711	top1	0.096	3.9e-13	-0.027	0.978
50K	ENSG00000229992.1	HMGB3P9	-2.59458	-0.349815	0.00947056	0.0196399	0.131659	5		S-PrediXcan	ENSG00000213996.12	TM6SF2	2.44913	0.144572	0.0143202	0.0219759	0.123841	2.41774e-15	20		EpiXcan	ENSG00000128881.16	TTBK2	2.60611	0.10627	0.00915771	0.119518	0.00102618	189		Fusion	BSND	0.1531	bslmm	0.081	3.1e-11	0.9044	0.366
50K	ENSG00000117676.13	RPS6KA1	2.59189	0.758517	0.00954504	0.032314	0.00135793	2		S-PrediXcan	ENSG00000204599.14	TRIM39	2.44856	0.691916	0.0143429	0.00100827	0.04819	0.185924	21		EpiXcan	ENSG00000198898.13	CAPZA2	-2.60167	-0.100323	0.00927707	0.093362	9.63456e-12	289		Fusion	USP24	0.1347	lasso	0.12	1.6e-16	0.79879	0.424
50K	ENSG00000069849.10	ATP1B3	-2.591	-0.570484	0.00956982	0.0415754	0.176366	10		S-PrediXcan	ENSG00000177239.14	MAN1B1	-2.44804	-0.231936	0.0143634	0.0103185	0.195982	1.3138e-17	29		EpiXcan	ENSG00000233916.1	ZDHHC20P1	2.60141	0.103175	0.00928415	0.112927	3.22154e-05	788		Fusion	PLPP3	0.0975	blup	0.0064	0.038	-0.28319	0.777
50K	ENSG00000112514.15	CUTA	2.59031	0.33984	0.00958894	0.0813264	0.000366352	17		S-PrediXcan	ENSG00000259868.2	RP11-1012E15.2	2.44608	0.141339	0.0144418	0.0272	0.197674	0.000100265	80		EpiXcan	ENSG00000264070.1	DND1P1	2.60051	0.031681	0.00930855	0.596593	6.54689e-83	440		Fusion	SLC45A1	0.0658	blup	0.018	0.0013	-0.29067	0.771
50K	ENSG00000225398.3	PGM5P4	-2.59014	-0.154227	0.00959363	0.107192	1.85688e-11	7		S-PrediXcan	ENSG00000275601.1	AC011330.13	-2.44571	-0.141711	0.0144568	0.029745	0.11597	7.44695e-11	17		EpiXcan	ENSG00000214413.7	BBIP1	2.59926	0.29563	0.00934244	0.0210527	0.0213786	191		Fusion	AK4	0.1106	bslmm	0.055	4.6e-08	0.00108	0.999
50K	ENSG00000255545.7	RP11-627G23.1	-2.58854	-0.283858	0.00963835	0.0803525	0.00424653	20		S-PrediXcan	ENSG00000168658.18	VWA3B	-2.44524	-1.88236	0.0144756	9.74693e-05	0.0136744	0.823412	4		EpiXcan	ENSG00000118777.10	ABCG2	2.59716	0.196919	0.00939989	0.0616643	0.0473808	291		Fusion	JAK1	0.0907	enet	0.043	1.4e-06	-0.95229	0.341
50K	ENSG00000178222.12	RNF212	2.5859	0.102589	0.00971243	0.134871	2.14261e-09	20		S-PrediXcan	ENSG00000231901.1	RP11-281A20.1	-2.44506	-1.40654	0.0144828	0.000279008	0.015557	0.346717	8		EpiXcan	ENSG00000155085.15	AK9	2.59245	0.0611159	0.00952952	0.206071	6.30235e-17	290		Fusion	RBP7	0.0819	bslmm	0.022	0.00046	-1.9802	0.0477
50K	ENSG00000120253.13	NUP43	-2.58509	-0.724461	0.00973537	0.024566	0.741629	7		S-PrediXcan	ENSG00000204217.13	BMPR2	-2.44486	-0.363552	0.0144908	0.0027354	0.101451	0.000209701	19		EpiXcan	ENSG00000149573.8	MPZL2	2.58946	0.306826	0.00961264	0.0327533	0.541525	423		Fusion	SLC25A34	0.3525	enet	0.22	3.1e-30	-1.9813	0.0476
50K	ENSG00000263503.1	MAPK8IP1P2	2.58085	0.040542	0.00985565	0.566424	1.34641e-93	33		S-PrediXcan	ENSG00000188779.10	SKOR1	-2.44264	-0.192573	0.0145801	0.011439	0.130452	1.7964e-14	13		EpiXcan	ENSG00000273340.1	MICE	2.58826	0.0354497	0.0096463	0.545686	1.92336e-52	803		Fusion	PDPN	0.1151	bslmm	0.029	5.6e-05	-0.18781	0.851
50K	ENSG00000238105.7	GOLGA2P5	2.57657	0.432129	0.00997861	0.0925258	1.66002e-07	8		S-PrediXcan	ENSG00000179344.16	HLA-DQB1	-2.44241	-0.047049	0.0145895	0.248164	0.757674	3.12645e-144	69		EpiXcan	ENSG00000083845.8	RPS5	-2.58641	-0.0786122	0.00969818	0.14142	1.09124e-12	266		Fusion	LRRC38	0.1162	top1	0.11	1.2e-14	0.356	0.722
50K	ENSG00000116198.12	CEP104	-2.56947	-0.890124	0.0101854	0.0210215	0.0570002	3		S-PrediXcan	ENSG00000241764.3	AC002467.7	2.44212	0.132162	0.0146015	0.0237304	0.163083	2.81614e-22	10		EpiXcan	ENSG00000171786.5	NHLH1	2.58153	0.470988	0.00983632	0.0121445	0.427824	289		Fusion	PEF1	0.1268	top1	0.036	9.4e-06	-0.596	0.551
50K	ENSG00000164823.9	OSGIN2	2.56946	0.434859	0.0101857	0.0418384	0.0866479	7		S-PrediXcan	ENSG00000276744.1	CTD-2562G15.3	2.43568	0.423607	0.0148639	0.0026468	0.0425122	0.714482	16		EpiXcan	ENSG00000271926.1	CTD-2376I4.1	2.57794	0.233737	0.00993902	0.0454244	0.194515	373		Fusion	SCNN1D	0.118	bslmm	0.067	1.4e-09	-0.3457	0.73
50K	ENSG00000103510.19	KAT8	-2.569	-0.140344	0.0101993	0.160932	4.26245e-18	8		S-PrediXcan	ENSG00000224459.1	RP11-169K16.4	2.43009	0.102344	0.0150953	0.0377822	0.184585	3.02257e-16	26		EpiXcan	ENSG00000131435.12	PDLIM4	-2.57306	-0.192277	0.0100805	0.0364933	0.037947	247		Fusion	FAAP20	0.3179	lasso	0.2	1.8e-26	0.80583	0.42
50K	ENSG00000122203.14	KIAA1191	-2.56761	-0.696026	0.0102402	0.0310377	0.000831316	2		S-PrediXcan	ENSG00000101191.16	DIDO1	-2.42889	-0.538664	0.0151452	0.00153834	0.0617177	6.113e-07	9		EpiXcan	ENSG00000149554.12	CHEK1	2.57111	0.296165	0.0101372	0.0326706	0.00338205	406		Fusion	OMA1	0.0979	bslmm	0.04	3e-06	0.53014	0.596
50K	ENSG00000262539.1	RP11-259G18.3	2.56694	0.0374139	0.01026	0.577783	6.30366e-95	32		S-PrediXcan	ENSG00000224222.1	RP11-262I2.2	-2.42835	-0.418884	0.0151679	0.00258152	0.0288026	0.459311	8		EpiXcan	ENSG00000260265.1	RP11-44F21.5	2.56754	0.0446786	0.0102424	0.376997	2.1953e-42	188		Fusion	FUBP1	0.0717	top1	0.076	1.2e-10	6.338	2.33e-10
50K	ENSG00000196652.11	ZKSCAN5	-2.56616	-0.390534	0.0102831	0.0719328	6.48664e-07	6		S-PrediXcan	ENSG00000163993.6	S100P	-2.42833	-0.118822	0.0151685	0.0316044	0.249733	4.56937e-31	10		EpiXcan	ENSG00000236136.1	ADORA2BP1	-2.56461	-0.23013	0.0103292	0.05558	0.738706	325		Fusion	NEXN	0.1255	bslmm	0.071	5.4e-10	1.44338	0.149
50K	ENSG00000153976.2	HS3ST3A1	-2.56606	-0.195817	0.0102861	0.0961504	0.00135184	19		S-PrediXcan	ENSG00000253704.1	RP11-267M23.4	2.4283	0.17891	0.0151696	0.010459	0.0889034	2.2804e-05	29		EpiXcan	ENSG00000043039.6	BARX2	2.56271	0.529646	0.0103858	0.0136651	0.873095	318		Fusion	ADGRL4	0.1172	top1	0.045	7.6e-07	-0.798	0.425
50K	ENSG00000204642.13	HLA-F	2.56591	0.234645	0.0102906	0.211432	8.53981e-10	40		S-PrediXcan	ENSG00000063322.13	MED29	2.42813	1.67002	0.0151769	0.000201698	0.0149929	0.876122	5		EpiXcan	ENSG00000180210.14	F2	-2.56091	-0.102924	0.01044	0.134011	0.389739	230		Fusion	LRRIQ3	0.2063	top1	0.23	4.7e-31	-0.351	0.726
50K	ENSG00000266717.1	RP11-855A2.3	-2.56566	-0.531374	0.010298	0.0169832	0.592012	4		S-PrediXcan	ENSG00000188566.13	NDOR1	-2.42535	-0.980237	0.0152936	0.000636417	0.0418321	0.0499547	18		EpiXcan	ENSG00000172831.11	CES2	-2.55686	-0.136279	0.0105621	0.072057	0.569433	257		Fusion	TYW3	0.0926	enet	0.043	1.3e-06	-1.49122	0.136
50K	ENSG00000214425.7	LRRC37A4P	-2.56029	-0.0381056	0.0104586	0.715141	2.8844e-140	39		S-PrediXcan	ENSG00000280435.1	RP4-555D20.1	2.42522	0.950654	0.0152993	0.000509157	0.0201976	0.941023	6		EpiXcan	ENSG00000236829.9	Z97634.3	2.5539	0.136301	0.0106525	0.117417	0.880048	430		Fusion	SNX7	0.1875	enet	0.16	3.4e-21	0.56292	0.573
50K	ENSG00000204580.13	DDR1	2.56001	0.42983	0.010467	0.0967161	1.51503e-05	24		S-PrediXcan	ENSG00000231064.7	RP11-263K19.4	-2.42499	-0.228917	0.0153087	0.00804245	0.180195	5.68263e-05	57		EpiXcan	ENSG00000066056.13	TIE1	2.55353	0.0893056	0.0106638	0.132081	7.06882e-13	295		Fusion	NTNG1	0.1503	bslmm	0.17	1e-22	2.10084	0.0357
50K	ENSG00000127955.15	GNAI1	2.5593	0.395093	0.0104883	0.048388	0.239239	9		S-PrediXcan	ENSG00000204650.14	LINC02210	2.42475	0.0375084	0.0153188	0.324268	0.755636	5.6423e-149	80		EpiXcan	ENSG00000166278.14	C2	-2.55308	-0.16912	0.0106775	0.0641158	0.116232	1274		Fusion	FAM102B	0.114	bslmm	0.061	7.8e-09	1.27749	0.201
50K	ENSG00000186868.15	MAPT	2.55836	0.0806159	0.0105166	0.263213	4.96107e-32	34		S-PrediXcan	ENSG00000262681.2	RP11-311F12.1	2.42442	0.240391	0.0153328	0.00873503	0.0825532	0.00401798	24		EpiXcan	ENSG00000117308.14	GALE	2.55181	0.420716	0.0107164	0.0316858	0.917905	353		Fusion	C1orf52	0.1095	lasso	0.043	1.3e-06	-0.57413	0.566
50K	ENSG00000227544.8	AC018647.3	-2.55541	-0.807772	0.0106062	0.0150093	0.0226934	1		S-PrediXcan	ENSG00000196110.7	ZNF699	2.42379	0.419031	0.0153595	0.00314368	0.040903	1.40853e-05	7		EpiXcan	ENSG00000064547.13	LPAR2	2.55076	0.0706055	0.0107487	0.202794	1.17454e-12	179		Fusion	HFM1	0.4036	lasso	0.29	4.6e-40	-0.43557	0.663
50K	ENSG00000213640.3	EEF1DP4	-2.55516	-0.0429072	0.0106139	0.455158	4.82561e-65	7		S-PrediXcan	ENSG00000128040.10	SPINK2	2.42374	0.206696	0.0153617	0.0268165	0.121902	5.85524e-10	20		EpiXcan	ENSG00000139505.11	MTMR6	2.55068	0.0754569	0.0107512	0.168934	2.74776e-10	329		Fusion	BRINP3	0.1657	bslmm	0.044	9e-07	1.66149	0.0966
50K	ENSG00000167118.10	URM1	2.55391	0.771639	0.010652	0.0420215	0.000108143	4		S-PrediXcan	ENSG00000267681.1	CTD-3199J23.6	-2.42363	-0.0846636	0.0153661	0.0524832	0.17036	8.32964e-20	19		EpiXcan	ENSG00000250120.6	PCDHA10	-2.55039	-0.0738231	0.0107602	0.192779	8.06912e-11	276		Fusion	ARPC5	0.1698	bslmm	0.17	2.9e-23	1.71879	0.0857
50K	ENSG00000163827.12	LRRC2	-2.55351	-0.312068	0.0106642	0.0430026	0.145202	6		S-PrediXcan	ENSG00000105879.11	CBLL1	-2.42006	-0.601396	0.015518	0.00113989	0.0440934	0.0130702	7		EpiXcan	ENSG00000183208.12	GDPGP1	-2.55038	-0.0943502	0.0107606	0.122661	5.45935e-13	361		Fusion	NLRP3	0.084	top1	0.031	3.2e-05	0.452	0.651
50K	ENSG00000181722.16	ZBTB20	-2.55224	-0.399416	0.0107031	0.0689218	0.00102413	17		S-PrediXcan	ENSG00000173421.16	CCDC36	-2.41837	-0.080049	0.0155901	0.0739822	0.230785	8.74405e-18	41		EpiXcan	ENSG00000273240.1	RP11-455J20.3	2.54934	0.10538	0.0107927	0.116886	0.00334871	306		Fusion	ZNF496	0.4158	lasso	0.34	9.3e-49	0.76284	0.446
50K	ENSG00000148297.15	MED22	-2.5492	-0.672693	0.010797	0.0323907	0.00108298	3		S-PrediXcan	ENSG00000214401.4	KANSL1-AS1	2.41703	0.0328798	0.0156475	0.463797	0.791898	9.4225e-130	121		EpiXcan	ENSG00000283297.1	RP4-816N1.8	-2.54715	-0.166118	0.0108606	0.0618753	3.76811e-06	462		Fusion	IGSF8	0.1375	top1	0.094	7.7e-13	-0.549	0.583
50K	ENSG00000204406.12	MBD5	-2.54739	-0.874954	0.0108532	0.0139528	0.8009	3		S-PrediXcan	ENSG00000010327.10	STAB1	2.41137	0.769012	0.0158927	0.000985865	0.0310924	0.424649	10		EpiXcan	ENSG00000250536.1	ABHD17AP3	2.54655	0.579232	0.0108794	0.0113133	0.713492	288		Fusion	SLC9C2	0.0699	top1	0.12	1.1e-15	-0.162	0.871
50K	ENSG00000118307.18	CASC1	2.54739	0.34512	0.0108534	0.07714	0.000618121	16		S-PrediXcan	ENSG00000231925.11	TAPBP	2.41104	0.479438	0.0159071	0.00192602	0.0737695	5.49945e-06	31		EpiXcan	ENSG00000104884.14	ERCC2	-2.54454	-0.208711	0.010942	0.0425038	0.000618768	582		Fusion	LRRC52	0.0882	enet	0.067	1.6e-09	0.73245	0.464
50K	ENSG00000012061.15	ERCC1	2.5471	0.314562	0.0108623	0.0808299	1.53011e-06	10		S-PrediXcan	ENSG00000162631.18	NTNG1	2.40914	0.16487	0.01599	0.0171312	0.262524	1.105e-17	48		EpiXcan	ENSG00000003400.14	CASP10	-2.54447	-0.193526	0.0109443	0.0547753	0.0727811	334		Fusion	FLVCR1	0.2011	bslmm	0.12	4.5e-16	1.42575	0.154
50K	ENSG00000262500.1	MAPK8IP1P1	2.54407	0.0407581	0.010957	0.574608	4.23612e-94	34		S-PrediXcan	ENSG00000224959.1	AC017002.2	2.40914	0.705158	0.0159903	0.00126166	0.0163844	0.06259	1		EpiXcan	ENSG00000171596.6	NMUR1	2.54316	0.0879562	0.0109855	0.142889	9.26898e-08	439		Fusion	AXDND1	0.2234	enet	0.26	2.4e-36	0.42086	0.674
50K	ENSG00000235821.1	IFITM4P	2.54241	0.0553312	0.011009	0.448301	2.90099e-53	33		S-PrediXcan	ENSG00000122203.14	KIAA1191	-2.40892	-0.836471	0.0159996	0.000622104	0.0384819	0.114735	8		EpiXcan	ENSG00000223711.1	AC091633.3	-2.54188	-0.282836	0.0110257	0.0422208	0.109839	467		Fusion	TDRD5	0.3081	top1	0.38	9.7e-55	1.147	0.251
50K	ENSG00000121289.17	CEP89	-2.54203	-0.417367	0.011021	0.077229	0.000447545	15		S-PrediXcan	ENSG00000090054.13	SPTLC1	2.40807	0.439013	0.0160369	0.00234779	0.0896574	4.1177e-06	21		EpiXcan	ENSG00000231298.6	LINC00704	-2.54148	-0.283658	0.0110385	0.0289679	0.011409	612		Fusion	C1orf115	0.1725	top1	0.076	1.1e-10	-1.295	0.195
50K	ENSG00000100239.15	PPP6R2	2.53799	0.475579	0.0111492	0.0611262	0.175126	17		S-PrediXcan	ENSG00000166762.16	CATSPER2	-2.40689	-0.0916173	0.0160888	0.0760852	0.309133	1.07406e-25	40		EpiXcan	ENSG00000246851.1	RP11-544A12.8	-2.54034	-0.346885	0.0110745	0.025326	0.585265	453		Fusion	BROX	0.1367	bslmm	0.098	2.5e-13	2.68715	0.00721
50K	ENSG00000239556.3	AC004951.5	2.53415	0.0770042	0.0112721	0.276358	3.93716e-27	25		S-PrediXcan	ENSG00000158865.12	SLC5A11	2.40666	0.0304129	0.0160993	0.390458	0.581527	1.08589e-96	24		EpiXcan	ENSG00000112077.15	RHAG	-2.53865	-0.463433	0.0111282	0.0145519	0.567568	79		Fusion	ACP6	0.519	lasso	0.35	2.1e-49	-0.46121	0.645
50K	ENSG00000185674.9	LYG2	-2.52977	-0.30073	0.0114136	0.0309182	0.128102	7		S-PrediXcan	ENSG00000112343.10	TRIM38	2.40611	0.318462	0.0161233	0.00348267	0.0982077	0.000341609	34		EpiXcan	ENSG00000115947.13	ORC4	2.5359	0.14361	0.0112158	0.0586572	8.47213e-05	111		Fusion	PM20D1	0.4807	bslmm	0.48	1.3e-74	-1.77545	0.0758
50K	ENSG00000186377.7	CYP4X1	-2.5272	-0.392241	0.0114978	0.0521763	0.0122734	11		S-PrediXcan	ENSG00000132031.12	MATN3	-2.40569	-0.702732	0.0161418	0.000812987	0.0205603	0.103062	10		EpiXcan	ENSG00000198496.10	NBR2	-2.53188	-0.0281692	0.0113454	0.595651	3.71916e-97	297		Fusion	B3GALNT2	0.2558	lasso	0.17	1.5e-22	1.73507	0.0827
50K	ENSG00000125611.15	CHCHD5	2.52642	0.326175	0.0115233	0.103268	7.22097e-09	14		S-PrediXcan	ENSG00000184924.5	PTRHD1	2.40566	0.478217	0.0161433	0.0018221	0.0905078	0.101996	32		EpiXcan	ENSG00000124882.3	EREG	2.52704	0.365111	0.0115029	0.0159474	0.149885	194		Fusion	C1orf145	0.2003	lasso	0.17	2.9e-22	-1.27242	0.203
50K	ENSG00000169231.13	THBS3	2.52549	0.180452	0.0115538	0.118698	3.00539e-11	11		S-PrediXcan	ENSG00000164849.9	GPR146	-2.40435	-0.306174	0.0162011	0.00488562	0.0855594	0.000471266	24		EpiXcan	ENSG00000092201.9	SUPT16H	2.52648	0.256802	0.0115211	0.046799	0.0829116	264		Fusion	H3F3A	0.3158	top1	0.31	8.4e-43	0.553	0.58
50K	ENSG00000128699.13	ORMDL1	2.52491	0.23624	0.0115728	0.158111	7.66003e-18	7		S-PrediXcan	ENSG00000259070.5	LINC00639	-2.40289	-0.166266	0.0162659	0.0153774	0.137227	1.63752e-05	49		EpiXcan	ENSG00000215529.12	EFCAB8	2.52611	0.0879137	0.0115333	0.129991	2.06052e-09	208		Fusion	COQ8A	0.1322	blup	0.017	0.0018	-0.34392	0.731
50K	ENSG00000280022.1	RP11-707O23.1	2.52324	0.0437829	0.011628	0.380754	1.0883e-47	19		S-PrediXcan	ENSG00000244627.5	RP3-449O17.1	2.39811	0.375924	0.0164797	0.00324863	0.0656381	2.55272e-08	9		EpiXcan	ENSG00000185689.15	C6orf201	2.52557	0.0739532	0.0115511	0.150314	2.2873e-14	564		Fusion	RPRD2	0.0565	blup	0.047	3.5e-07	-0.9204	0.357
50K	ENSG00000259531.2	RP11-295H24.3	2.51973	0.0901415	0.0117445	0.160458	7.19373e-14	20		S-PrediXcan	ENSG00000105088.8	OLFM2	2.39778	0.16666	0.016495	0.0197924	0.264056	0.000104646	87		EpiXcan	ENSG00000131797.12	CLUHP3	-2.52551	-0.12627	0.0115531	0.0770765	3.10343e-07	63		Fusion	CTSS	0.1841	enet	0.17	1.4e-22	1.40157	0.161
50K	ENSG00000092208.16	GEMIN2	2.51714	0.367116	0.0118312	0.0403713	0.00148621	5		S-PrediXcan	ENSG00000275017.1	RP11-317B17.4	2.39745	0.166536	0.0165098	0.0165617	0.13792	0.00109455	51		EpiXcan	ENSG00000121053.5	EPX	2.52464	0.151487	0.0115817	0.0735628	0.212102	300		Fusion	BNIPL	0.3385	top1	0.31	5.2e-43	1.471	0.141
50K	ENSG00000116194.12	ANGPTL1	2.51658	0.338663	0.0118499	0.0570735	1.11909e-05	3		S-PrediXcan	ENSG00000166946.13	CCNDBP1	-2.39689	-0.338097	0.0165348	0.00431505	0.108645	5.14512e-07	23		EpiXcan	ENSG00000187762.5	HSPE1P11	2.5219	0.322023	0.0116724	0.0294319	0.173702	367		Fusion	LYSMD1	0.0865	bslmm	0.053	6.7e-08	0.27706	0.782
50K	ENSG00000083312.17	TNPO1	2.5108	0.756436	0.0120457	0.0270681	0.0708652	4		S-PrediXcan	ENSG00000125787.11	GNRH2	-2.39599	-0.585204	0.0165753	0.00105052	0.016679	0.665496	4		EpiXcan	ENSG00000268262.1	CTC-246B18.8	2.52175	0.168146	0.0116772	0.101145	0.610493	363		Fusion	S100A12	0.069	lasso	0.05	1.8e-07	0.75375	0.451
50K	ENSG00000280157.1	RP11-520H14.7	2.51041	0.537035	0.0120591	0.0246979	0.566222	5		S-PrediXcan	ENSG00000173744.17	AGFG1	2.39412	2.81568	0.0166602	5.37386e-05	0.0113096	0.620278	12		EpiXcan	ENSG00000204650.14	LINC02210	2.52166	0.026782	0.0116803	0.748852	7.45378e-141	414		Fusion	TDRD10	0.3094	bslmm	0.35	1.5e-49	0.51741	0.605
50K	ENSG00000224373.3	IGHV4-59	-2.50939	-0.132254	0.012094	0.214592	1.38966e-25	8		S-PrediXcan	ENSG00000166793.10	YPEL4	2.39369	0.155546	0.01668	0.0167947	0.208566	3.1703e-22	23		EpiXcan	ENSG00000163221.8	S100A12	2.51722	0.201747	0.0118285	0.0402148	0.00492481	226		Fusion	NAXE	0.1022	top1	0.057	2.6e-08	-1.27	0.204
50K	ENSG00000168016.13	TRANK1	-2.50406	-1.1247	0.0122777	0.0131166	0.544554	4		S-PrediXcan	ENSG00000165731.18	RET	2.39323	0.190217	0.0167006	0.00995075	0.0954273	7.93501e-08	15		EpiXcan	ENSG00000274080.1	CTA-315H11.2	-2.51564	-0.302653	0.0118815	0.0215711	0.0755881	214		Fusion	SLC22A15	0.2087	lasso	0.15	1.4e-19	0.07778	0.938
50K	ENSG00000101639.18	CEP192	2.50389	0.0600769	0.0122834	0.480868	1.91386e-67	18		S-PrediXcan	ENSG00000176700.19	SCAND2P	2.39027	0.102155	0.0168359	0.0364079	0.336578	2.08796e-37	40		EpiXcan	ENSG00000272716.1	RP11-563N4.1	-2.51562	-0.266703	0.0118823	0.0279829	0.0172637	296		Fusion	IGFN1	0.2578	lasso	0.11	8.4e-15	-0.22523	0.822
50K	ENSG00000241106.6	HLA-DOB	-2.50357	-0.0403372	0.0122948	0.592214	4.69077e-73	74		S-PrediXcan	ENSG00000267364.1	RP11-47L3.1	2.38921	0.81009	0.0168845	0.000672956	0.0235624	0.561938	8		EpiXcan	ENSG00000167395.10	ZNF646	-2.51281	-0.387651	0.0119773	0.0142579	0.478722	94		Fusion	LMOD1	0.1048	top1	0.08	3.7e-11	1.187	0.235
50K	ENSG00000088367.21	EPB41L1	-2.50356	-0.70185	0.0122951	0.018581	0.470364	4		S-PrediXcan	ENSG00000176387.6	HSD11B2	2.3884	0.237097	0.0169217	0.0107547	0.10157	0.000886249	32		EpiXcan	ENSG00000126215.13	XRCC3	-2.51033	-0.0803919	0.0120617	0.144146	3.93775e-10	470		Fusion	CCT3	0.0635	lasso	0.066	2.2e-09	0.68208	0.495
50K	ENSG00000260911.2	RP11-196G11.2	-2.50316	-0.09147	0.0123089	0.193091	5.55779e-24	2		S-PrediXcan	ENSG00000158869.10	FCER1G	-2.38766	-0.375082	0.0169559	0.00267861	0.113316	1.38467e-11	13		EpiXcan	ENSG00000279434.1	RP11-85K15.3	-2.50804	-0.157945	0.0121403	0.0515773	1.09606e-05	281		Fusion	IFI16	0.0781	lasso	0.053	7.2e-08	0.41039	0.682
50K	ENSG00000090661.11	CERS4	-2.50188	-0.580913	0.0123537	0.0298495	0.0718477	4		S-PrediXcan	ENSG00000198721.12	ECI2	2.38738	0.190248	0.0169688	0.0111241	0.124608	1.54636e-16	18		EpiXcan	ENSG00000168306.12	ACOX2	2.50788	0.124293	0.0121459	0.0804511	0.00432219	323		Fusion	AIM2	0.0836	top1	0.078	7e-11	0.64	0.522
50K	ENSG00000198496.10	NBR2	-2.49726	-0.0467999	0.0125156	0.591885	8.76344e-101	4		S-PrediXcan	ENSG00000269397.1	CTB-92J24.2	2.38549	0.220566	0.0170563	0.0100466	0.0827807	0.000265668	35		EpiXcan	ENSG00000259810.2	AC002519.8	2.50782	0.118538	0.0121478	0.0751819	1.06183e-06	63		Fusion	GRIK3	0.2244	top1	0.14	3.8e-19	1.342	0.18
50K	ENSG00000151967.18	SCHIP1	-2.49679	-0.280632	0.0125322	0.033422	0.596248	8		S-PrediXcan	ENSG00000271040.1	RP5-933K21.3	2.38494	0.383532	0.0170819	0.00418368	0.0401952	0.0344922	9		EpiXcan	ENSG00000181481.13	RNF135	-2.5071	-0.37469	0.0121725	0.0178849	0.129394	268		Fusion	MEAF6	0.193	lasso	0.11	5.7e-15	-0.61219	0.54
50K	ENSG00000132031.12	MATN3	-2.495	-0.448849	0.0125959	0.0308343	0.052103	5		S-PrediXcan	ENSG00000174238.14	PITPNA	2.38227	0.240804	0.0172064	0.00816233	0.250975	3.02562e-14	49		EpiXcan	ENSG00000223865.10	HLA-DPB1	-2.50652	-0.118106	0.0121927	0.105802	1.43163e-05	883		Fusion	DNALI1	0.1678	enet	0.13	1e-17	-0.58416	0.559
50K	ENSG00000132341.11	RAN	-2.49487	-1.02547	0.0126004	0.034852	0.253972	7		S-PrediXcan	ENSG00000114316.12	USP4	-2.38187	-1.60103	0.0172251	0.00015737	0.0103078	0.644174	4		EpiXcan	ENSG00000267855.5	NDUFA7	2.50569	0.541478	0.0122213	0.0144954	0.271803	365		Fusion	EXO5	0.1783	top1	0.14	1.4e-18	0.639	0.523
50K	ENSG00000236397.3	DDX11L2	-2.4941	-0.0331996	0.0126276	0.442935	1.56776e-50	35		S-PrediXcan	ENSG00000197472.14	ZNF695	2.37964	0.235664	0.0173296	0.00749632	0.0607602	0.00387073	19		EpiXcan	ENSG00000137996.12	RTCA	-2.5053	-0.0574223	0.0122347	0.294221	2.25975e-18	249		Fusion	C1orf50	0.1085	lasso	0.053	7e-08	-0.68377	0.494
50K	ENSG00000265055.1	AC145343.2	-2.48974	-0.312914	0.0127837	0.0292465	0.0153473	3		S-PrediXcan	ENSG00000187323.11	DCC	-2.37629	-0.194025	0.0174877	0.0100742	0.11399	1.36007e-06	31		EpiXcan	ENSG00000268117.1	VN1R84P	-2.50494	-0.0625349	0.0122474	0.232031	1.56358e-19	153		Fusion	ERMAP	0.1886	bslmm	0.13	6.5e-17	0.30307	0.762
50K	ENSG00000256162.2	SMLR1	2.48963	0.673051	0.0127875	0.0124898	0.473211	2		S-PrediXcan	ENSG00000079112.9	CDH17	2.37312	0.470833	0.0176384	0.00185634	0.029892	0.273097	10		EpiXcan	ENSG00000081014.10	AP4E1	-2.50294	-0.474592	0.0123165	0.0136802	0.59203	333		Fusion	RNF187	0.1443	top1	0.072	3.2e-10	-1.938	0.0526
50K	ENSG00000257135.5	RP11-320M2.1	-2.48673	-0.889681	0.0128924	0.0120387	0.840099	2		S-PrediXcan	ENSG00000257446.3	ZNF878	-2.37304	-0.483609	0.0176423	0.00233395	0.039699	0.00639352	11		EpiXcan	ENSG00000234171.2	RNASEH1-AS1	2.50285	0.0324919	0.0123196	0.574391	4.69145e-78	417		Fusion	COA6	0.3899	lasso	0.27	9.9e-37	-3.13856	0.0017
50K	ENSG00000178718.6	RPP25	-2.48216	-0.114561	0.0130588	0.351904	1.28396e-45	12		S-PrediXcan	ENSG00000066405.12	CLDN18	2.3694	0.189091	0.0178169	0.0107409	0.171288	3.11967e-22	14		EpiXcan	ENSG00000274002.1	RP11-66N24.6	2.50263	0.51872	0.0123274	0.0203174	0.39792	312		Fusion	SERINC2	0.1448	lasso	0.11	2.7e-14	1.2731	0.203
50K	ENSG00000103313.12	MEFV	2.48214	0.288634	0.0130596	0.114263	7.25969e-10	13		S-PrediXcan	ENSG00000160752.14	FDPS	-2.368	-0.775824	0.0178844	0.000849967	0.0484774	0.637951	15		EpiXcan	ENSG00000105329.9	TGFB1	-2.49933	-0.158577	0.0124428	0.0757288	0.0122856	272		Fusion	NDUFS5	0.7048	lasso	0.7	4.1e-135	0.39756	0.691
50K	ENSG00000120727.12	PAIP2	-2.48182	-0.805401	0.0130715	0.0301275	0.15575	7		S-PrediXcan	ENSG00000012061.15	ERCC1	2.36756	0.166247	0.017906	0.0154951	0.23553	1.6203e-18	41		EpiXcan	ENSG00000140368.12	PSTPIP1	-2.4989	-0.121887	0.0124579	0.0973343	0.000947883	327		Fusion	SLC16A4	0.1204	bslmm	0.055	4e-08	1.14697	0.251
50K	ENSG00000138759.18	FRAS1	2.48001	0.272853	0.0131378	0.0606434	0.00879048	9		S-PrediXcan	ENSG00000235513.1	RP4-756G23.5	2.36662	0.139865	0.0179513	0.0218929	0.143072	1.11906e-14	27		EpiXcan	ENSG00000145782.12	ATG12	2.49855	0.275947	0.0124703	0.0257531	0.0413147	224		Fusion	GSTM4	0.6975	enet	0.53	1.6e-86	0.57834	0.563
50K	ENSG00000053702.14	NRIP2	-2.47918	-0.269415	0.0131685	0.0536372	0.044935	13		S-PrediXcan	ENSG00000233654.1	AC093388.3	-2.36562	-0.630321	0.018	0.000977556	0.0139393	0.0638899	1		EpiXcan	ENSG00000161547.16	SRSF2	2.49479	0.281536	0.012603	0.0419785	0.237078	711		Fusion	RSPO1	0.0666	blup	0.014	0.0046	0.14535	0.884
50K	ENSG00000176046.8	NUPR1	2.47762	0.482078	0.0132262	0.0453806	0.0128803	10		S-PrediXcan	ENSG00000077942.18	FBLN1	2.36535	0.959529	0.018013	0.000542763	0.0413925	0.674003	20		EpiXcan	ENSG00000091140.13	DLD	2.49354	0.322812	0.0126478	0.0218818	0.544573	197		Fusion	THBS3	0.1956	lasso	0.15	7e-20	-1.02504	0.305
50K	ENSG00000197150.12	ABCB8	2.47617	0.412875	0.0132801	0.100781	0.000605409	23		S-PrediXcan	ENSG00000171204.12	TMEM126B	-2.36412	-0.341342	0.0180728	0.00306079	0.0923177	1.56112e-05	17		EpiXcan	ENSG00000278917.1	RP11-15A1.4	-2.49303	-0.496469	0.012666	0.018372	0.210942	510		Fusion	EFNA1	0.0892	bslmm	0.034	1.4e-05	-0.80682	0.42
50K	ENSG00000250155.1	CTD-2353F22.1	2.47582	0.115058	0.0132929	0.135743	2.28281e-14	10		S-PrediXcan	ENSG00000173517.10	PEAK1	2.3619	0.326381	0.0181814	0.00341238	0.0770728	1.00984e-07	16		EpiXcan	ENSG00000226823.1	SUGT1P1	2.48911	0.252015	0.0128064	0.0367502	0.0371926	323		Fusion	CD52	0.1721	top1	0.19	7e-26	0.337	0.736
50K	ENSG00000270681.1	RP11-372K14.2	-2.47559	-0.431451	0.0133016	0.0445301	0.000176882	3		S-PrediXcan	ENSG00000116176.6	TPSG1	-2.36093	-0.107581	0.0182291	0.0367428	0.269626	3.80878e-14	57		EpiXcan	ENSG00000265750.1	RP11-799B12.4	2.48866	0.117864	0.0128227	0.083485	2.23418e-07	249		Fusion	DFFB	0.2057	top1	0.077	9.6e-11	0.851	0.395
50K	ENSG00000100330.15	MTMR3	2.47446	0.22718	0.0133437	0.124152	2.83113e-08	19		S-PrediXcan	ENSG00000088682.13	COQ9	-2.35706	-0.751152	0.0184203	0.000674435	0.08903	0.158508	24		EpiXcan	ENSG00000158806.13	NPM2	-2.4884	-0.116329	0.012832	0.103263	0.00358212	370		Fusion	CALML6	0.2266	bslmm	0.13	4.1e-18	-0.1514	0.88
50K	ENSG00000277893.1	SRD5A2	-2.47242	-0.183222	0.0134201	0.138279	1.69139e-07	24		S-PrediXcan	ENSG00000233251.7	AC007743.1	-2.35703	-0.198585	0.0184218	0.0110759	0.163359	9.77529e-09	43		EpiXcan	ENSG00000101161.7	PRPF6	-2.48834	-0.348146	0.0128342	0.023665	0.792081	326		Fusion	PUSL1	0.071	bslmm	0.02	0.00077	0.30934	0.757
50K	ENSG00000168883.19	USP39	2.47095	0.485842	0.0134755	0.0510086	0.0966709	11		S-PrediXcan	ENSG00000138660.11	AP1AR	2.3564	0.169776	0.0184532	0.0137512	0.14859	1.73307e-17	32		EpiXcan	ENSG00000168806.7	LCMT2	-2.48667	-0.112327	0.0128946	0.104229	0.0259768	139		Fusion	LRRN2	0.0788	bslmm	0.021	0.00064	1.68711	0.0916
50K	ENSG00000101605.12	MYOM1	-2.47085	-0.239805	0.0134793	0.0735048	2.45096e-09	2		S-PrediXcan	ENSG00000069849.10	ATP1B3	2.35327	0.28898	0.0186092	0.00475715	0.134028	3.03224e-06	31		EpiXcan	ENSG00000100060.17	MFNG	-2.48531	-0.46961	0.0129438	0.0184839	0.0604019	579		Fusion	LURAP1	0.4702	lasso	0.45	3.1e-69	3.36361	0.000769
50K	ENSG00000122545.18	2022-09-07	-2.47057	-0.838934	0.0134899	0.0259685	0.034185	3		S-PrediXcan	ENSG00000163814.7	CDCP1	2.35271	0.410011	0.018637	0.00212475	0.0615853	0.00618393	14		EpiXcan	ENSG00000198774.4	RASSF9	-2.48451	-0.250365	0.0129731	0.0277449	0.038252	97		Fusion	LRRC8C	0.1063	top1	0.062	6.2e-09	-1.249	0.212
50K	ENSG00000170085.17	SIMC1	-2.46825	-0.253639	0.0135777	0.080773	0.000122117	14		S-PrediXcan	ENSG00000234329.1	RP11-767N6.2	2.35269	0.254822	0.018638	0.00598535	0.0622282	1.74286e-06	27		EpiXcan	ENSG00000057704.12	TMCC3	-2.48357	-0.0620295	0.0130074	0.209929	1.11e-14	418		Fusion	LPAR3	0.1091	top1	0.13	2.6e-17	-0.18	0.857
50K	ENSG00000136011.14	STAB2	2.4666	0.222565	0.0136401	0.0581754	3.8351e-06	7		S-PrediXcan	ENSG00000155085.15	AK9	2.34961	0.17286	0.0187933	0.0110605	0.193716	1.16951e-21	18		EpiXcan	ENSG00000034053.14	APBA2	2.48323	0.0963596	0.0130197	0.148899	2.81614e-08	231		Fusion	CAMTA1	0.1815	enet	0.18	2.2e-24	0.18579	0.853
50K	ENSG00000187942.11	LDLRAD2	-2.46659	-0.42301	0.0136408	0.0333519	0.074795	6		S-PrediXcan	ENSG00000218208.1	RPS27AP11	2.34929	0.48459	0.018809	0.00182062	0.0287002	0.280977	7		EpiXcan	ENSG00000225864.1	HCG4P11	-2.48125	-0.137741	0.0130922	0.0733694	0.000283257	771		Fusion	CTPS1	0.1047	lasso	0.037	7.2e-06	0.42172	0.673
50K	ENSG00000140688.16	C16orf58	2.46346	1.20995	0.0137603	0.0106056	0.553068	1		S-PrediXcan	ENSG00000225940.5	C5orf67	2.34824	0.18359	0.0188622	0.0121948	0.109425	0.00133457	28		EpiXcan	ENSG00000165280.15	VCP	-2.48013	-0.0711207	0.0131334	0.179591	5.88842e-13	339		Fusion	METTL18	0.2058	top1	0.33	4.1e-47	0.844	0.399
50K	ENSG00000103507.13	BCKDK	2.46346	1.03182	0.0137603	0.0107673	0.192873	1		S-PrediXcan	ENSG00000221819.5	GAS8-AS1	2.34691	0.167049	0.0189299	0.0181924	0.164921	2.49908e-08	41		EpiXcan	ENSG00000214425.7	LRRC37A4P	-2.47852	-0.026603	0.0131929	0.729674	6.61711e-133	458		Fusion	EXOSC10	0.1051	lasso	0.063	5e-09	1.54698	0.122
50K	ENSG00000103227.18	LMF1	2.46318	0.161555	0.0137712	0.163743	9.23172e-18	7		S-PrediXcan	ENSG00000241657.1	TRBV11-2	2.34534	0.389927	0.0190096	0.00294349	0.0358736	0.00263864	4		EpiXcan	ENSG00000274849.1	RP11-49I11.4	2.47717	0.222723	0.013243	0.0387792	0.00997591	247		Fusion	KLF17	0.1052	lasso	0.051	1.4e-07	0.96677	0.334
50K	ENSG00000141401.11	IMPA2	2.46264	0.388243	0.013792	0.0480772	0.0807927	13		S-PrediXcan	ENSG00000214691.7	LINC01913	-2.34486	-0.104792	0.0190344	0.0400606	0.185368	3.65231e-13	34		EpiXcan	ENSG00000163249.11	CCNYL1	-2.47413	-0.281249	0.013356	0.0413621	0.892412	270		Fusion	SRGAP2C	0.1212	lasso	0.21	2e-28	-0.04754	0.962
50K	ENSG00000204650.14	LINC02210	2.46233	0.0361259	0.0138039	0.743226	7.60442e-148	46		S-PrediXcan	ENSG00000214182.5	PTMAP5	2.34458	0.79541	0.0190484	0.00057834	0.0177144	0.415416	2		EpiXcan	ENSG00000204435.13	CSNK2B	-2.47402	-0.166014	0.0133603	0.0550903	0.00841325	1191		Fusion	NEGR1	0.0772	top1	0.051	1.2e-07	-1.035	0.301
50K	ENSG00000160447.6	PKN3	2.46202	0.459587	0.0138157	0.0390071	0.000204441	5		S-PrediXcan	ENSG00000146918.19	NCAPG2	2.34183	0.170197	0.0191892	0.0183957	0.302147	1.09159e-11	72		EpiXcan	ENSG00000237484.5	LINC01684	2.47191	0.330236	0.0134395	0.0251142	0.225822	181		Fusion	ALG14	0.063	lasso	0.014	0.0045	0.78216	0.434
50K	ENSG00000258926.1	RP11-47I22.1	2.46185	0.395374	0.0138224	0.0309649	0.103303	6		S-PrediXcan	ENSG00000163820.14	FYCO1	2.33858	0.186899	0.0193572	0.0104669	0.193691	3.91667e-17	47		EpiXcan	ENSG00000063322.13	MED29	2.4706	0.638768	0.0134888	0.0116886	0.045442	356		Fusion	GNG12	0.1107	lasso	0.046	4.9e-07	1.75049	0.08
50K	ENSG00000279207.1	RP11-159D12.8	2.46146	0.584507	0.0138374	0.0232157	0.0454756	2		S-PrediXcan	ENSG00000248636.6	RP11-768F21.1	-2.33702	-0.145672	0.0194382	0.0177963	0.0939924	2.02161e-10	15		EpiXcan	ENSG00000083807.9	SLC27A5	-2.46716	-0.355097	0.0136191	0.0199412	0.0158844	243		Fusion	MAB21L3	0.1172	top1	0.079	5.7e-11	0.466	0.641
50K	ENSG00000244627.5	RP3-449O17.1	2.46009	0.305824	0.0138901	0.0720639	1.34634e-08	5		S-PrediXcan	ENSG00000175198.15	PCCA	-2.33686	-0.930266	0.0194467	0.000509533	0.0313872	0.820283	9		EpiXcan	ENSG00000232300.1	FAM215B	2.46617	0.0677787	0.0136568	0.172285	1.49037e-12	441		Fusion	VANGL1	0.2227	bslmm	0.17	2.2e-22	0.63539	0.525
50K	ENSG00000261786.1	RP4-555D20.2	2.45955	0.394532	0.0139113	0.0326487	0.0630568	7		S-PrediXcan	ENSG00000181019.12	NQO1	2.33585	0.316648	0.0194989	0.00420517	0.0812055	0.0105916	30		EpiXcan	ENSG00000174238.14	PITPNA	2.46604	0.0870215	0.0136615	0.147837	6.87389e-08	671		Fusion	ARV1	0.1104	lasso	0.067	1.7e-09	0.24755	0.804
50K	ENSG00000108384.14	RAD51C	-2.4582	-0.179319	0.0139634	0.12081	1.50829e-13	6		S-PrediXcan	ENSG00000120075.5	HOXB5	-2.33308	-0.506322	0.0196438	0.00163859	0.0430396	0.000181217	5		EpiXcan	ENSG00000196204.11	RNF216P1	2.46287	0.0719511	0.0137829	0.249671	1.50923e-16	532		Fusion	MINOS1	0.1164	bslmm	0.024	0.00025	0.15223	0.879
50K	ENSG00000223891.5	OSER1-AS1	-2.45688	-0.331765	0.014015	0.107863	1.82681e-05	22		S-PrediXcan	ENSG00000224843.6	LINC00240	2.32755	0.267312	0.0199358	0.00449557	0.0494946	0.00157853	21		EpiXcan	ENSG00000121904.17	CSMD2	-2.46202	-0.156995	0.0138159	0.0699247	0.0810655	287		Fusion	HSPB7	0.0619	top1	0.03	4.7e-05	0.535	0.593
50K	ENSG00000181827.14	RFX7	2.45522	0.108632	0.0140799	0.200479	6.8096e-22	9		S-PrediXcan	ENSG00000166847.9	DCTN5	-2.32646	-0.0677033	0.0199942	0.0826174	0.589719	1.64916e-94	38		EpiXcan	ENSG00000235721.1	AC013268.3	-2.46191	-0.116757	0.01382	0.118322	9.69064e-05	226		Fusion	UQCRH	0.2282	bslmm	0.16	2.5e-21	-1.61079	0.107
50K	ENSG00000165695.9	AK8	-2.45493	-0.345351	0.014091	0.063027	2.1245e-07	5		S-PrediXcan	ENSG00000231367.5	AC016995.3	2.32577	0.129883	0.0200311	0.0247165	0.126682	6.18285e-15	17		EpiXcan	ENSG00000197472.14	ZNF695	2.46188	0.168718	0.0138211	0.0511193	0.00952354	352		Fusion	GLIS1	0.0742	top1	0.083	1.8e-11	-0.081	0.935
50K	ENSG00000162676.11	GFI1	2.45467	0.485729	0.0141015	0.036749	0.014737	7		S-PrediXcan	ENSG00000133424.20	LARGE1	2.32391	0.192729	0.0201301	0.010341	0.12126	9.82354e-09	26		EpiXcan	ENSG00000118690.12	ARMC2	2.45972	0.0822373	0.0139045	0.124837	4.34953e-10	262		Fusion	TMEM81	0.09	top1	0.069	8.5e-10	-0.287	0.774
50K	ENSG00000099995.18	SF3A1	-2.45267	-0.451765	0.0141801	0.0591153	0.00363293	10		S-PrediXcan	ENSG00000144426.18	NBEAL1	-2.32295	-0.327504	0.0201818	0.00319259	0.080852	2.74637e-07	19		EpiXcan	ENSG00000104823.8	ECH1	-2.45948	-0.259802	0.0139137	0.0288754	0.00497404	402		Fusion	AKIRIN1	0.1257	top1	0.04	2.9e-06	1.183	0.237
50K	ENSG00000225864.1	HCG4P11	-2.45186	-0.185548	0.014212	0.0573753	6.8555e-05	9		S-PrediXcan	ENSG00000229274.1	XXbac-BPG13B8.10	-2.32239	-0.317739	0.0202118	0.003665	0.03644	0.10998	12		EpiXcan	ENSG00000180739.13	S1PR5	2.45723	0.20722	0.0140013	0.0362312	0.0377315	402		Fusion	ANGEL2	0.217	lasso	0.23	8.5e-31	0.91768	0.359
50K	ENSG00000251230.5	MIR3945HG	2.45182	0.868981	0.0142136	0.01136	0.266377	4		S-PrediXcan	ENSG00000104973.16	MED25	-2.32173	-0.340778	0.0202473	0.00343374	0.0937229	1.28955e-05	19		EpiXcan	ENSG00000136824.18	SMC2	-2.45718	-0.28614	0.0140034	0.0316108	0.0320211	311		Fusion	TMEM51-AS1	0.0952	top1	0.027	9.6e-05	-1.478	0.139
50K	ENSG00000121716.20	PILRB	-2.45114	-0.0446848	0.0142403	0.73245	1.22447e-143	12		S-PrediXcan	ENSG00000167642.12	SPINT2	2.32024	0.307868	0.0203279	0.00447447	0.139789	8.13926e-05	40		EpiXcan	ENSG00000117298.14	ECE1	-2.45612	-0.245628	0.0140448	0.0448265	0.692066	562		Fusion	CENPS	0.1322	top1	0.082	2.4e-11	-0.917	0.359
50K	ENSG00000146109.4	ABT1	-2.44995	-0.257882	0.0142875	0.110844	1.01777e-06	19		S-PrediXcan	ENSG00000181481.13	RNF135	-2.31886	-1.39363	0.0204028	0.000206183	0.0186124	0.988631	9		EpiXcan	ENSG00000114209.14	PDCD10	-2.45389	-0.397345	0.0141321	0.0172427	0.0381638	100		Fusion	SFN	0.0715	lasso	0.031	3.9e-05	-1.66704	0.0955
50K	ENSG00000275216.1	RP11-54H7.4	-2.44957	-0.176614	0.0143028	0.0755915	6.09274e-06	9		S-PrediXcan	ENSG00000117877.10	CD3EAP	2.31862	0.527111	0.0204156	0.00145024	0.0407172	0.000285235	4		EpiXcan	ENSG00000135333.13	EPHA7	-2.45363	-0.0908765	0.0141422	0.110251	3.5476e-06	49		Fusion	B3GALT6	0.1523	lasso	0.13	7.3e-17	-0.21123	0.833
50K	ENSG00000107960.10	STN1	2.44833	0.340923	0.0143521	0.0507864	8.61523e-05	5		S-PrediXcan	ENSG00000175216.14	CKAP5	-2.31825	-0.649925	0.0204357	0.00110408	0.0732782	0.054454	27		EpiXcan	ENSG00000246366.6	LACTB2-AS1	2.45152	0.0853544	0.0142255	0.136204	1.72969e-06	151		Fusion	ZNF683	0.0863	blup	0.036	9.2e-06	-0.57903	0.563
50K	ENSG00000158793.13	NIT1	-2.44828	-0.23607	0.0143541	0.110314	1.03161e-09	13		S-PrediXcan	ENSG00000178462.11	TUBAL3	2.31785	0.0905891	0.0204576	0.0601478	0.199065	5.60172e-24	31		EpiXcan	ENSG00000224888.4	RP5-1142A6.2	2.45103	0.116193	0.0142448	0.167847	0.0493731	738		Fusion	AIM1L	0.1169	lasso	0.1	1.4e-13	-0.53711	0.591
50K	ENSG00000203812.2	HIST2H2AA3	-2.44668	-0.208418	0.0144178	0.048944	0.000727424	8		S-PrediXcan	ENSG00000092096.16	SLC22A17	-2.31696	-0.354638	0.0205058	0.00421478	0.132974	4.59835e-10	25		EpiXcan	ENSG00000163319.10	MRPS18C	2.45084	0.357939	0.0142524	0.0188684	0.797362	176		Fusion	RNPEP	0.3235	bslmm	0.22	8.8e-30	3.09629	0.00196
50K	ENSG00000182141.10	ZNF708	-2.44661	-0.162921	0.0144205	0.0792195	4.99124e-06	7		S-PrediXcan	ENSG00000204619.7	PPP1R11	2.31694	0.474766	0.0205068	0.00175516	0.0865026	0.0167571	35		EpiXcan	ENSG00000100427.15	MLC1	2.44733	0.163368	0.0143918	0.0564131	0.00428432	436		Fusion	MTHFR	0.1917	enet	0.11	1e-14	-0.59842	0.55
50K	ENSG00000047662.4	FAM184B	-2.44599	-0.611433	0.0144455	0.0116762	0.852831	2		S-PrediXcan	ENSG00000141994.15	DUS3L	-2.31569	-0.180855	0.0205751	0.0136851	0.333322	9.98357e-41	29		EpiXcan	ENSG00000196357.11	ZNF565	-2.44376	-0.071577	0.0145352	0.172414	4.29883e-10	365		Fusion	KCNA2	0.0839	bslmm	0.025	0.00021	-0.39961	0.689
50K	ENSG00000204351.11	SKIV2L	2.44401	0.0934852	0.0145251	0.357413	3.09244e-27	66		S-PrediXcan	ENSG00000181873.12	IBA57	-2.31559	-0.140889	0.0205809	0.019978	0.122758	1.66831e-11	28		EpiXcan	ENSG00000176716.4	OR10AB1P	-2.44318	-0.0648996	0.0145586	0.242403	0.118735	355		Fusion	NHLH2	0.1603	lasso	0.12	2e-16	-1.80682	0.0708
50K	ENSG00000142188.16	TMEM50B	-2.43957	-0.114484	0.0147048	0.167329	2.3553e-17	15		S-PrediXcan	ENSG00000071073.12	MGAT4A	-2.31408	-0.609457	0.0206631	0.00100756	0.0351197	0.34692	13		EpiXcan	ENSG00000251079.6	BMS1P2	2.44252	0.046823	0.0145853	0.26553	1.46854e-26	30		Fusion	PGBD5	0.0822	bslmm	0.012	0.0082	0.99358	0.32
50K	ENSG00000147592.8	LACTB2	2.43906	0.483655	0.0147256	0.0618381	2.50531e-07	3		S-PrediXcan	ENSG00000105668.7	UPK1A	2.31403	0.0815969	0.0206658	0.0591619	0.168087	4.55392e-19	38		EpiXcan	ENSG00000121716.20	PILRB	-2.44132	-0.0262715	0.0146336	0.739899	1.84537e-145	320		Fusion	SVBP	0.316	lasso	0.25	1.8e-33	0.98674	0.324
50K	ENSG00000260290.2	CTD-2033A16.2	-2.43798	-0.482897	0.0147697	0.0221637	0.741969	7		S-PrediXcan	ENSG00000277476.1	RP11-147L13.13	-2.31379	-0.453732	0.020679	0.00216694	0.0577072	3.83094e-07	5		EpiXcan	ENSG00000148341.17	SH3GLB2	-2.44096	-0.0702171	0.0146485	0.170476	1.42952e-17	516		Fusion	RP11-169K16.8	0.0702	top1	0.046	4.9e-07	0.133	0.894
50K	ENSG00000109536.11	FRG1	-2.43701	-0.558714	0.0148092	0.0275509	0.0456179	7		S-PrediXcan	ENSG00000179253.3	RP11-429E11.3	-2.31162	-0.715047	0.0207984	0.00073948	0.0126574	0.216929	2		EpiXcan	ENSG00000242294.6	STAG3L5P	-2.43964	-0.0278916	0.0147018	0.672565	8.98021e-122	309		Fusion	KLHDC7A	0.3091	top1	0.24	5.6e-32	0.574	0.566
50K	ENSG00000180210.14	F2	-2.43666	-0.206683	0.0148234	0.0417376	0.0135825	8		S-PrediXcan	ENSG00000244124.1	ATP1B3-AS1	2.31068	0.730543	0.0208505	0.000782051	0.0244441	0.123205	6		EpiXcan	ENSG00000197375.12	SLC22A5	2.4381	0.0573329	0.0147649	0.206191	3.08178e-22	257		Fusion	FUCA1	0.1036	bslmm	0.03	5.2e-05	-0.22557	0.822
50K	ENSG00000179277.9	MEIS3P1	-2.43534	-0.550777	0.0148776	0.0362052	0.0556088	6		S-PrediXcan	ENSG00000084676.15	NCOA1	-2.30834	-0.165923	0.02098	0.0138581	0.196976	4.84834e-13	31		EpiXcan	ENSG00000241764.3	AC002467.7	2.4369	0.0610092	0.0148139	0.185215	2.3237e-20	220		Fusion	HTR1D	0.1343	bslmm	0.071	4.3e-10	1.33104	0.183
50K	ENSG00000263812.5	LINC00908	2.43391	0.565884	0.0149368	0.0323125	0.137063	5		S-PrediXcan	ENSG00000157181.15	C1orf27	-2.30595	-0.173123	0.0211136	0.012936	0.213183	6.11031e-05	74		EpiXcan	ENSG00000198721.12	ECI2	2.43533	0.0787409	0.0148784	0.130729	7.68332e-15	559		Fusion	FCER1A	0.1006	top1	0.033	2.1e-05	-0.549	0.583
50K	ENSG00000236498.1	AC107081.5	2.4333	0.35844	0.0149619	0.031192	0.027042	6		S-PrediXcan	ENSG00000060971.17	ACAA1	2.30566	0.568818	0.0211299	0.00135441	0.0460266	0.0763093	14		EpiXcan	ENSG00000248636.6	RP11-768F21.1	-2.43491	-0.103436	0.0148954	0.0907633	4.64803e-09	344		Fusion	FLJ37453	0.1173	bslmm	0.058	1.7e-08	2.28396	0.0224
50K	ENSG00000218416.4	PP14571	-2.43272	-0.236589	0.0149859	0.0436492	0.000259801	4		S-PrediXcan	ENSG00000198039.11	ZNF273	-2.30503	-0.13292	0.0211649	0.0199073	0.253685	1.73498e-21	43		EpiXcan	ENSG00000232949.1	AC002480.4	-2.4341	-0.150539	0.0149289	0.0706544	0.00157661	308		Fusion	CITED4	0.1279	top1	0.095	4.4e-13	1.317	0.188
50K	ENSG00000254760.1	CTD-2616J11.3	2.4327	0.80913	0.0149866	0.0158233	0.641116	2		S-PrediXcan	ENSG00000283297.1	RP4-816N1.8	-2.30461	-0.239328	0.0211884	0.00791159	0.0947351	1.1829e-08	31		EpiXcan	ENSG00000150347.14	ARID5B	-2.43369	-0.367328	0.0149459	0.0230591	0.180745	318		Fusion	C1orf194	0.1498	top1	0.13	1e-17	0.988	0.323
50K	ENSG00000240382.3	IGKV1-17	-2.43075	-0.355581	0.0150674	0.0257319	0.0300266	5		S-PrediXcan	ENSG00000144063.3	MALL	-2.30299	-0.682293	0.0212795	0.0010091	0.0402463	0.00182111	7		EpiXcan	ENSG00000067208.14	EVI5	2.43351	0.14029	0.0149531	0.0588978	3.647e-06	347		Fusion	RCC1	0.0676	top1	0.038	4.6e-06	-0.811	0.417
50K	ENSG00000154645.13	CHODL	-2.42978	-0.25326	0.0151078	0.0235628	0.354047	6		S-PrediXcan	ENSG00000249481.6	SPATS1	2.30084	1.17073	0.0214006	0.000256338	0.0163812	0.0910479	1		EpiXcan	ENSG00000227359.1	AC017074.2	-2.42982	-0.0805258	0.0151062	0.12798	6.27008e-11	245		Fusion	OR6K4P	0.158	top1	0.12	7.7e-16	0.455	0.649
50K	ENSG00000242294.6	STAG3L5P	-2.42807	-0.0482254	0.0151794	0.66187	9.03991e-120	8		S-PrediXcan	ENSG00000076924.11	XAB2	-2.29946	-0.185581	0.0214789	0.0101656	0.19533	2.07524e-14	44		EpiXcan	ENSG00000120253.13	NUP43	-2.4279	-0.131956	0.0151865	0.106227	0.338275	426		Fusion	PDIA3P1	0.0276	top1	0.0096	0.015	-0.487	0.626
50K	ENSG00000116221.15	MRPL37	-2.42776	-1.13819	0.0151925	0.0413832	0.281619	15		S-PrediXcan	ENSG00000092098.16	RNF31	2.29914	0.617179	0.0214971	0.00103646	0.0639508	0.00788852	14		EpiXcan	ENSG00000186594.14	MIR22HG	-2.42678	-0.2209	0.0152335	0.0533577	0.455319	598		Fusion	AMIGO1	0.3224	top1	0.32	6.2e-45	-0.829	0.407
50K	ENSG00000178950.16	GAK	-2.42653	-0.283626	0.0152439	0.0738472	3.10818e-09	2		S-PrediXcan	ENSG00000254858.9	MPV17L2	-2.29878	-1.02136	0.0215175	0.000428292	0.0360264	0.340121	11		EpiXcan	ENSG00000173744.17	AGFG1	2.42624	0.364592	0.0152561	0.0182072	0.0557776	331		Fusion	IBA57	0.1229	bslmm	0.081	2.6e-11	-2.80786	0.00499
50K	ENSG00000274225.1	KB-68A7.1	2.42539	0.284171	0.015292	0.0484723	0.00013207	5		S-PrediXcan	ENSG00000182575.7	NXPH3	2.29594	0.839447	0.0216792	0.000682591	0.0309366	0.571816	8		EpiXcan	ENSG00000257718.1	RP11-396F22.1	2.42599	0.190738	0.0152667	0.0373952	0.0260876	97		Fusion	SNRPE	0.076	top1	0.022	0.00043	0.499	0.618
50K	ENSG00000244067.2	GSTA2	2.42448	0.336507	0.0153302	0.0502107	2.39631e-05	5		S-PrediXcan	ENSG00000170836.11	PPM1D	-2.29519	-2.2691	0.0217223	0.000173389	0.0121127	0.778012	2		EpiXcan	ENSG00000140983.13	RHOT2	2.42574	0.305616	0.0152772	0.0414151	0.741504	533		Fusion	RP11-69E11.4	0.3146	lasso	0.32	6.2e-46	0.56799	0.57
50K	ENSG00000198931.10	APRT	2.4232	0.745876	0.0153843	0.0582519	0.00162765	7		S-PrediXcan	ENSG00000197251.3	LINC00336	2.29318	0.116875	0.0218378	0.0287252	0.149311	1.30353e-18	6		EpiXcan	ENSG00000257740.1	RP11-977G19.12	2.42503	0.266035	0.0153073	0.035257	0.017137	289		Fusion	TDRKH	0.1738	top1	0.18	1.1e-23	0.881	0.378
50K	ENSG00000102970.10	CCL17	-2.42127	-0.585369	0.0154663	0.0133739	0.860855	4		S-PrediXcan	ENSG00000261671.1	RP11-573G6.6	2.29259	0.951632	0.0218714	0.000626902	0.0202803	0.747407	15		EpiXcan	ENSG00000167311.13	ART5	2.42355	0.0683616	0.0153697	0.2173	2.64515e-15	235		Fusion	FAM43B	0.1269	top1	0.052	9.8e-08	-0.74	0.459
50K	ENSG00000238098.9	ABCA17P	-2.42104	-0.686052	0.0154762	0.0138197	0.937941	3		S-PrediXcan	ENSG00000268204.1	CTD-3214H19.6	-2.29145	-0.0912514	0.0219375	0.0405845	0.242641	4.7033e-21	42		EpiXcan	ENSG00000134825.15	TMEM258	2.42256	0.182412	0.0154118	0.0400471	0.00641087	342		Fusion	FHL3	0.3058	enet	0.3	2.8e-41	0.07962	0.937
50K	ENSG00000003402.19	CFLAR	2.42079	1.20141	0.0154869	0.0166902	0.937765	2		S-PrediXcan	ENSG00000212232.1	SNORD17	-2.29079	-0.185514	0.0219757	0.00972759	0.0839214	0.0289477	55		EpiXcan	ENSG00000277795.1	AC005752.10	2.422	0.427511	0.0154353	0.0230769	0.50402	355		Fusion	SF3A3	0.342	enet	0.32	1.5e-45	-0.85072	0.395
50K	ENSG00000173040.12	EVC2	2.41947	0.425952	0.0155429	0.0626504	0.0599854	15		S-PrediXcan	ENSG00000108384.14	RAD51C	-2.29051	-0.161885	0.0219918	0.0133315	0.153131	1.02691e-16	21		EpiXcan	ENSG00000276517.1	AL133243.2	-2.41949	-0.176849	0.0155424	0.0767739	0.253911	338		Fusion	UTP11	0.1721	enet	0.1	2.9e-14	0.68974	0.49
50K	ENSG00000230623.4	RP11-469A15.2	2.41778	0.448378	0.0156154	0.0227118	0.0786934	4		S-PrediXcan	ENSG00000232065.1	LINC01063	2.28954	0.783671	0.0220483	0.000904905	0.019746	0.511653	3		EpiXcan	ENSG00000111752.10	PHC1	-2.41791	-0.147969	0.0156101	0.0529838	7.22105e-07	213		Fusion	BMP8A	0.0649	lasso	0.074	1.9e-10	0.09605	0.923
50K	ENSG00000187653.11	TMSB4XP8	2.41607	0.420718	0.0156889	0.022192	0.0319971	4		S-PrediXcan	ENSG00000101198.14	NKAIN4	2.28911	0.0956666	0.0220728	0.0378819	0.162757	6.90891e-14	32		EpiXcan	ENSG00000143878.9	RHOB	2.41771	0.792556	0.0156185	0.0187826	0.850493	493		Fusion	TMEM50A	0.0883	blup	0.018	0.0014	-0.08068	0.936
50K	ENSG00000196576.14	PLXNB2	2.41505	0.365117	0.0157331	0.0847206	0.00110655	17		S-PrediXcan	ENSG00000100360.14	IFT27	2.28699	0.227952	0.0221963	0.00796656	0.165097	1.81537e-15	18		EpiXcan	ENSG00000026297.15	RNASET2	-2.4159	-0.0475321	0.0156963	0.263321	1.17772e-29	372		Fusion	TACSTD2	0.1772	top1	0.14	2.5e-18	0.06	0.952
50K	ENSG00000213676.10	ATF6B	-2.41452	-0.257181	0.0157559	0.129388	9.93136e-05	27		S-PrediXcan	ENSG00000178385.14	PLEKHM3	-2.28695	-0.517906	0.0221986	0.00230389	0.107139	0.0497636	36		EpiXcan	ENSG00000257681.1	RP11-341G23.4	2.41439	0.0387706	0.0157616	0.370797	3.01479e-39	507		Fusion	MROH7	0.3704	lasso	0.27	1.4e-37	0.37981	0.704
50K	ENSG00000091640.7	SPAG7	-2.41385	-0.12559	0.0157848	0.292938	4.60417e-31	21		S-PrediXcan	ENSG00000179743.4	FLJ37453	2.28529	0.345888	0.0222956	0.00339618	0.0586606	2.32272e-06	19		EpiXcan	ENSG00000171055.14	FEZ2	-2.41346	-0.10321	0.0158017	0.106526	2.90101e-06	349		Fusion	A3GALT2	0.1903	top1	0.23	7.4e-32	-0.059	0.953
50K	ENSG00000077522.12	ACTN2	-2.41385	-0.776695	0.0157851	0.016146	0.370903	1		S-PrediXcan	ENSG00000074054.17	CLASP1	2.28463	1.19962	0.0223348	0.000290973	0.0239871	0.900165	8		EpiXcan	ENSG00000108830.9	RND2	-2.41224	-0.0648964	0.015855	0.144349	2.55662e-14	292		Fusion	NCMAP	0.2251	lasso	0.091	1.5e-12	1.90905	0.0563
50K	ENSG00000256377.5	RP11-1060J15.4	2.41285	0.124047	0.0158284	0.0851907	1.92889e-06	9		S-PrediXcan	ENSG00000255974.7	CYP2A6	2.28462	0.226954	0.0223352	0.00715389	0.0833406	3.23416e-05	12		EpiXcan	ENSG00000240634.1	RP11-1348G14.1	2.41153	0.706677	0.0158856	0.0107023	0.183732	296		Fusion	CLCNKB	0.2263	top1	0.15	1.9e-19	0.767	0.443
50K	ENSG00000135723.13	FHOD1	2.41226	0.520123	0.0158542	0.0359531	0.301091	9		S-PrediXcan	ENSG00000140545.14	MFGE8	-2.28312	-0.163256	0.0224235	0.0136466	0.219466	9.8989e-19	43		EpiXcan	ENSG00000266820.1	KPNA2P3	2.41025	0.282111	0.0159416	0.0414506	0.46164	232		Fusion	RP11-504P24.3	0.1878	enet	0.15	1.1e-19	-1.02099	0.307
50K	ENSG00000131401.11	NAPSB	2.41152	0.202852	0.0158863	0.0817542	1.82719e-08	5		S-PrediXcan	ENSG00000254251.1	RP11-662G23.1	2.27778	0.288538	0.0227395	0.00427731	0.0383988	0.0345042	10		EpiXcan	ENSG00000054598.6	FOXC1	-2.40749	-0.211231	0.0160625	0.0603279	0.398294	423		Fusion	CCDC190	0.0874	top1	0.062	5.3e-09	-0.766	0.444
50K	ENSG00000105373.18	GLTSCR2	-2.41118	-1.74922	0.0159009	0.0116784	0.539267	3		S-PrediXcan	ENSG00000066027.11	PPP2R5A	-2.27704	-0.30573	0.0227839	0.003973	0.116523	0.000449148	49		EpiXcan	ENSG00000067225.17	PKM	2.40607	0.334425	0.0161253	0.0227674	0.146052	216		Fusion	RNPC3	0.1213	bslmm	0.053	8.2e-08	0.95169	0.341
50K	ENSG00000166793.10	YPEL4	2.41097	0.200321	0.0159103	0.115349	3.39893e-12	3		S-PrediXcan	ENSG00000239763.2	AC009120.3	-2.27645	-0.214594	0.0228191	0.0103287	0.132514	2.78925e-07	30		EpiXcan	ENSG00000117528.11	ABCD3	-2.40433	-0.109895	0.0162023	0.0871067	5.63524e-09	454		Fusion	CYP4Z1	0.1625	bslmm	0.13	2.1e-17	1.15679	0.247
50K	ENSG00000271980.1	CTD-2256P15.4	2.41067	0.309972	0.0159232	0.0259514	0.0105677	1		S-PrediXcan	ENSG00000111752.10	PHC1	-2.27635	-0.330738	0.0228253	0.0036456	0.0517047	6.54763e-06	7		EpiXcan	ENSG00000174871.10	CNIH2	-2.40162	-0.106738	0.0163226	0.134888	0.707628	249		Fusion	TOR3A	0.101	lasso	0.064	3.3e-09	-1.40011	0.161
50K	ENSG00000085831.15	TTC39A	-2.41056	-0.892844	0.0159282	0.0335389	0.0497072	4		S-PrediXcan	ENSG00000186026.6	ZNF284	-2.27575	-0.259395	0.0228609	0.00557696	0.133261	9.98697e-12	27		EpiXcan	ENSG00000136404.15	TM6SF1	2.40154	0.137638	0.0163263	0.0622965	1.39326e-05	175		Fusion	MST1P2	0.4905	enet	0.27	1e-37	0.73789	0.461
50K	ENSG00000204267.13	TAP2	2.41045	0.226738	0.0159327	0.11431	2.69728e-07	18		S-PrediXcan	ENSG00000161055.3	SCGB3A1	2.27572	0.438944	0.0228628	0.00181411	0.0665984	0.0966686	25		EpiXcan	ENSG00000148459.15	PDSS1	2.39994	0.0381075	0.0163976	0.334008	1.54123e-36	220		Fusion	CYP4X1	0.1002	bslmm	0.028	7e-05	0.13977	0.889
50K	ENSG00000173598.13	NUDT4	2.40972	0.28931	0.0159649	0.0688249	3.94295e-06	5		S-PrediXcan	ENSG00000106829.18	TLE4	-2.27391	-0.778331	0.0229712	0.000709478	0.0275918	0.654923	6		EpiXcan	ENSG00000228065.10	LINC01515	2.39992	0.0718818	0.0163987	0.148036	4.36381e-07	103		Fusion	CCDC30	0.0759	top1	0.068	1.1e-09	0.058	0.954
50K	ENSG00000134996.11	OSTF1	2.40737	0.669661	0.016068	0.0283789	0.347299	8		S-PrediXcan	ENSG00000118655.4	DCLRE1B	2.27281	1.75741	0.0230378	0.000232725	0.0209509	0.880483	10		EpiXcan	ENSG00000069020.18	MAST4	2.39928	0.174594	0.0164274	0.0661895	0.443792	294		Fusion	TMEM222	0.2931	bslmm	0.22	1.4e-29	-0.34465	0.73
50K	ENSG00000213949.8	ITGA1	2.40666	0.346905	0.016099	0.0795596	8.05375e-05	14		S-PrediXcan	ENSG00000271550.1	BNIP3P11	2.27257	0.104838	0.0230522	0.0359018	0.140714	6.98964e-10	25		EpiXcan	ENSG00000272465.1	RP1-136B1.1	2.39309	0.320925	0.0167071	0.0259272	0.348986	497		Fusion	CLCNKA	0.0625	top1	0.026	0.00015	0.067	0.947
50K	ENSG00000161904.11	LEMD2	2.40535	0.555709	0.0161571	0.0554887	0.487301	16		S-PrediXcan	ENSG00000152475.6	ZNF837	-2.27233	-0.310344	0.0230669	0.0037805	0.0741149	2.42085e-08	15		EpiXcan	ENSG00000258851.1	RP11-894P9.2	2.39286	0.17673	0.0167177	0.0752427	0.391923	430		Fusion	MST1L	0.2117	bslmm	0.1	7e-14	-0.53614	0.592
50K	ENSG00000104863.11	LIN7B	-2.40417	-0.493876	0.0162094	0.029053	0.000250168	2		S-PrediXcan	ENSG00000184601.10	C14orf180	2.27094	0.175276	0.0231504	0.0149428	0.132864	1.40041e-08	35		EpiXcan	ENSG00000099821.13	POLRMT	-2.39241	-0.0850883	0.0167382	0.228463	5.47787e-08	574		Fusion	TNFRSF18	0.1153	lasso	0.084	1.3e-11	-0.38497	0.7
50K	ENSG00000279865.1	RP11-69M1.6	2.40372	0.205877	0.016229	0.0509169	0.0264759	11		S-PrediXcan	ENSG00000178665.14	ZNF713	-2.26984	-0.110964	0.0232172	0.0283835	0.211253	5.55729e-17	34		EpiXcan	ENSG00000108384.14	RAD51C	-2.38901	-0.0676578	0.0168936	0.144174	1.08781e-15	241		Fusion	RHD	0.6256	lasso	0.59	1.4e-100	-0.94196	0.346
50K	ENSG00000138698.14	RAP1GDS1	2.40321	0.544913	0.0162518	0.050603	0.0541573	16		S-PrediXcan	ENSG00000091640.7	SPAG7	-2.26547	-0.122348	0.0234836	0.0231034	0.332201	6.80986e-39	32		EpiXcan	ENSG00000088882.7	CPXM1	2.38719	0.215544	0.0169777	0.061584	0.591754	456		Fusion	CYP4A11	0.0687	bslmm	0.039	3.5e-06	-0.21087	0.833
50K	ENSG00000229474.6	PATL2	2.40299	0.239521	0.0162618	0.0557656	2.47898e-07	1		S-PrediXcan	ENSG00000105669.13	COPE	-2.26374	-0.759082	0.0235902	0.000631065	0.0496375	1.00332e-06	4		EpiXcan	ENSG00000167491.17	GATAD2A	-2.38702	-0.331093	0.0169857	0.0231622	0.655749	211		Fusion	ZFP69	0.243	lasso	0.17	2.8e-22	-0.062	0.951
50K	ENSG00000185909.14	KLHDC8B	2.40205	0.198568	0.0163034	0.0716928	1.63094e-07	5		S-PrediXcan	ENSG00000181104.6	F2R	-2.26161	-0.0397963	0.0237216	0.218763	0.604344	3.03187e-87	47		EpiXcan	ENSG00000215244.2	RP11-563J2.2	-2.3861	-0.154388	0.0170281	0.102398	0.809091	485		Fusion	TTC24	0.1853	lasso	0.15	3e-20	0.92014	0.358
50K	ENSG00000188846.13	RPL14	2.40093	0.496175	0.0163533	0.0370305	0.0683716	7		S-PrediXcan	ENSG00000106804.7	C5	2.25908	0.21283	0.0238785	0.00789393	0.124514	5.07812e-10	27		EpiXcan	ENSG00000105792.19	CFAP69	-2.38535	-0.222516	0.0170628	0.0332899	0.0852191	168		Fusion	C1orf204	0.1206	lasso	0.17	1.6e-22	0.3574	0.721
50K	ENSG00000163596.16	ICA1L	2.39844	0.480404	0.0164651	0.0340102	0.00336138	4		S-PrediXcan	ENSG00000198547.8	C20orf203	2.25807	0.162118	0.0239416	0.0145935	0.148797	1.06801e-12	26		EpiXcan	ENSG00000118197.13	DDX59	2.38499	0.0505118	0.0170797	0.257221	2.80306e-32	481		Fusion	AGRN	0.1207	top1	0.078	7.7e-11	0.043	0.966
50K	ENSG00000221947.7	XKR9	2.39689	0.0375395	0.0165348	0.506943	3.73132e-75	14		S-PrediXcan	ENSG00000187796.13	CARD9	-2.25701	-0.292333	0.0240073	0.00406119	0.0966437	2.22987e-09	14		EpiXcan	ENSG00000204257.14	HLA-DMA	-2.38456	-0.350341	0.0170996	0.0266802	0.284879	879		Fusion	SRSF10	0.0772	top1	0.059	1.5e-08	-1.294	0.196
50K	ENSG00000196204.11	RNF216P1	2.39586	0.241638	0.0165816	0.0571649	5.97056e-06	3		S-PrediXcan	ENSG00000243710.7	CFAP57	-2.25677	-0.428504	0.0240227	0.00242194	0.0813628	1.11134e-11	1		EpiXcan	ENSG00000162461.7	SLC25A34	-2.38252	-0.0676773	0.0171948	0.262601	1.11803e-13	503		Fusion	DPYD	0.1058	blup	0.037	6e-06	0.237	0.813
50K	ENSG00000213380.14	COG8	-2.3948	-1.26312	0.0166294	0.0115821	0.694429	3		S-PrediXcan	ENSG00000158815.10	FGF17	-2.25672	-0.181719	0.0240258	0.0112718	0.2167	1.87508e-08	58		EpiXcan	ENSG00000166793.10	YPEL4	2.38221	0.065678	0.0172092	0.159488	6.84017e-13	229		Fusion	RHCE	0.0616	top1	0.067	1.3e-09	0.544	0.586
50K	ENSG00000280269.1	AP000577.2	-2.39435	-0.183172	0.01665	0.0710951	0.00928542	15		S-PrediXcan	ENSG00000118096.7	IFT46	-2.25402	-0.271808	0.0241947	0.00532817	0.171104	4.46053e-13	48		EpiXcan	ENSG00000258675.1	RP11-299L17.3	2.38142	0.53817	0.017246	0.010128	0.0603136	139		Fusion	CNR2	0.0598	top1	0.036	8.2e-06	-0.132	0.895
50K	ENSG00000172215.5	CXCR6	-2.39395	-0.323786	0.0166679	0.0350398	0.0330598	5		S-PrediXcan	ENSG00000081087.14	OSTM1	-2.25346	-0.45829	0.0242305	0.00257627	0.15715	3.83772e-06	49		EpiXcan	ENSG00000186715.10	MST1L	-2.38128	-0.0724489	0.0172526	0.214878	1.42369e-10	450		Fusion	GJB3	0.2035	bslmm	0.087	5e-12	1.15801	0.247
50K	ENSG00000176641.10	RNF152	2.39392	0.398239	0.0166694	0.0414598	0.00598656	6		S-PrediXcan	ENSG00000157693.14	TMEM268	2.25297	0.283689	0.0242608	0.00481434	0.134815	6.6966e-08	33		EpiXcan	ENSG00000280002.1	RP11-76C10.6	2.37992	0.312078	0.0173165	0.0210158	0.429167	540		Fusion	PNRC2	0.2416	top1	0.19	4.2e-26	-0.83	0.407
50K	ENSG00000258655.2	ARHGAP5-AS1	2.38974	0.229971	0.0168604	0.0516955	0.021089	12		S-PrediXcan	ENSG00000167664.8	TMIGD2	-2.25224	-1.5214	0.0243072	0.000294836	0.0110983	0.619968	3		EpiXcan	ENSG00000075568.16	TMEM131	-2.37981	-0.124799	0.0173215	0.0725038	0.0364031	187		Fusion	GJB5	0.1808	top1	0.078	5.9e-11	0.413	0.68
50K	ENSG00000254251.1	RP11-662G23.1	2.38929	0.429624	0.016881	0.0141554	0.084478	3		S-PrediXcan	ENSG00000106952.7	TNFSF8	-2.25066	-0.380676	0.0244069	0.00235199	0.0572684	0.00169142	15		EpiXcan	ENSG00000178802.17	MPI	-2.3788	-0.0754896	0.0173691	0.162461	3.78223e-14	281		Fusion	SLC35E2B	0.4202	bslmm	0.41	9.7e-61	-1.34194	0.18
50K	ENSG00000268119.5	CTD-2561J22.5	-2.38894	-0.0797607	0.0168972	0.122687	2.28283e-12	6		S-PrediXcan	ENSG00000165983.14	PTER	2.24996	0.171452	0.0244512	0.012451	0.281063	9.6723e-27	48		EpiXcan	ENSG00000234362.5	LINC01914	2.37711	0.0651186	0.017449	0.201578	2.58929e-17	329		Fusion	SEMA4A	0.0719	lasso	0.064	3.8e-09	-1.05526	0.291
50K	ENSG00000138442.9	WDR12	-2.38716	-1.35203	0.016979	0.0205459	0.244483	2		S-PrediXcan	ENSG00000273340.1	MICE	2.24949	0.0467097	0.0244812	0.15591	0.490063	2.01247e-61	57		EpiXcan	ENSG00000127337.6	YEATS4	-2.37695	-0.0366147	0.0174563	0.398501	9.10576e-49	313		Fusion	CD55	0.1391	enet	0.071	4.9e-10	-0.95952	0.337
50K	ENSG00000259070.5	LINC00639	-2.38584	-0.1905	0.0170403	0.042051	0.000255832	2		S-PrediXcan	ENSG00000276334.1	AL133243.1	2.24949	0.220111	0.0244816	0.00776371	0.123251	4.64062e-08	43		EpiXcan	ENSG00000187416.11	LHFPL3	2.37685	0.489637	0.0174612	0.0138281	0.99343	357		Fusion	ZNF124	0.5417	lasso	0.42	1.5e-63	0.07777	0.938
50K	ENSG00000054803.3	CBLN4	2.38507	0.563106	0.0170761	0.0245591	0.362262	6		S-PrediXcan	ENSG00000118197.13	DDX59	2.24883	0.114742	0.0245232	0.0264067	0.270714	5.05275e-32	26		EpiXcan	ENSG00000138629.15	UBL7	-2.37656	-0.159313	0.0174747	0.0672189	0.0907603	340		Fusion	AJAP1	0.0964	top1	0.051	1.5e-07	0.581	0.561
50K	ENSG00000175414.6	ARL10	-2.38314	-0.262431	0.0171657	0.106739	1.21283e-08	15		S-PrediXcan	ENSG00000145414.8	NAF1	-2.24853	-0.62502	0.0245425	0.000952687	0.031107	0.0322061	16		EpiXcan	ENSG00000198625.12	MDM4	2.37638	0.116282	0.0174833	0.107231	0.000156568	470		Fusion	LAMB3	0.1399	lasso	0.12	1.9e-16	-1.3734	0.17
50K	ENSG00000165280.15	VCP	-2.38208	-0.288022	0.017215	0.161478	1.29399e-15	12		S-PrediXcan	ENSG00000196735.11	HLA-DQA1	-2.24811	-0.0552568	0.0245692	0.157883	0.632492	1.94494e-105	42		EpiXcan	ENSG00000079112.9	CDH17	2.37624	0.345302	0.0174903	0.0161672	0.18072	379		Fusion	LRRC8B	0.227	enet	0.11	2.9e-15	-1.31069	0.19
50K	ENSG00000099810.18	MTAP	-2.37771	-0.146828	0.0174206	0.152379	1.27459e-15	13		S-PrediXcan	ENSG00000007314.12	SCN4A	2.24775	0.627764	0.0245922	0.000804103	0.0129415	0.940988	5		EpiXcan	ENSG00000230732.4	AC127904.2	2.37613	0.170785	0.0174951	0.0698999	0.798029	379		Fusion	FAM110D	0.2228	top1	0.2	1.6e-27	-1.051	0.293
50K	ENSG00000164318.17	EGFLAM	-2.37595	-0.408284	0.0175038	0.0261077	0.216239	5		S-PrediXcan	ENSG00000155729.12	KCTD18	-2.24704	-1.01177	0.0246377	0.00032303	0.0199055	0.193291	3		EpiXcan	ENSG00000240764.3	PCDHGC5	-2.37529	-0.199668	0.0175353	0.0519356	0.52091	398		Fusion	HHLA3	0.2334	bslmm	0.2	4e-27	0.895	0.371
50K	ENSG00000114209.14	PDCD10	-2.37523	-0.80093	0.017538	0.024737	0.00163645	1		S-PrediXcan	ENSG00000249140.1	PRDX2P3	-2.24698	-0.210015	0.0246415	0.0115814	0.131959	0.00539271	36		EpiXcan	ENSG00000138669.9	PRKG2	2.3749	0.0869495	0.0175536	0.157092	5.38073e-07	179		Fusion	TAF13	0.161	enet	0.053	8.5e-08	1.11356	0.265
50K	ENSG00000074047.21	GLI2	-2.37519	-0.281125	0.0175401	0.0528891	0.00648328	10		S-PrediXcan	ENSG00000235899.1	LINC01564	-2.24611	-0.223848	0.0246973	0.00718959	0.0807643	0.000926065	25		EpiXcan	ENSG00000267472.1	LOC440461	-2.37461	-0.203024	0.0175674	0.0431339	0.187819	296		Fusion	ATAD3A	0.153	top1	0.037	6.2e-06	-1.701	0.0889
50K	ENSG00000011143.16	MKS1	2.373	1.01554	0.0176441	0.0199196	0.426205	5		S-PrediXcan	ENSG00000254610.2	RP5-903G2.2	-2.24374	-0.238853	0.024849	0.00842346	0.116693	0.0286668	35		EpiXcan	ENSG00000229992.1	HMGB3P9	-2.37117	-0.389555	0.0177317	0.0146697	0.769816	227		Fusion	HRNR	0.4808	enet	0.35	2.4e-50	-0.66561	0.506
50K	ENSG00000268416.1	CTD-2626G11.2	-2.37014	-0.498275	0.0177811	0.0207055	0.0128206	2		S-PrediXcan	ENSG00000185163.9	DDX51	-2.24364	-0.170737	0.0248558	0.0159563	0.318722	6.80087e-13	79		EpiXcan	ENSG00000169598.15	DFFB	2.3704	0.0745475	0.0177688	0.208134	2.6222e-07	490		Fusion	SNHG12	0.0704	bslmm	0.038	5.2e-06	0.83392	0.404
50K	ENSG00000255760.1	RP11-428G5.5	2.36951	0.10615	0.0178118	0.107938	8.84984e-09	11		S-PrediXcan	ENSG00000275850.1	RP11-543P15.3	2.24122	0.453788	0.0250115	0.00171686	0.0264428	0.880156	13		EpiXcan	ENSG00000136918.7	WDR38	-2.36953	-0.340602	0.0178107	0.0321463	0.844906	236		Fusion	MIER1	0.0819	top1	0.074	2.1e-10	2.829	0.00467
50K	ENSG00000198547.8	C20orf203	2.36883	0.170258	0.0178445	0.100351	9.35481e-10	6		S-PrediXcan	ENSG00000105889.14	STEAP1B	2.24063	0.0740267	0.0250501	0.068171	0.220642	9.3766e-24	18		EpiXcan	ENSG00000231445.1	TIMM8AP1	-2.36895	-0.201574	0.0178386	0.04511	0.791769	114		Fusion	MAN1A2	0.0933	top1	0.063	4.8e-09	0.707	0.48
50K	ENSG00000165915.13	SLC39A13	2.36753	0.29903	0.0179072	0.0629017	5.58354e-07	2		S-PrediXcan	ENSG00000165695.9	AK8	-2.23978	-0.292636	0.025105	0.0047549	0.131996	1.03986e-07	28		EpiXcan	ENSG00000248773.1	RP11-231L11.3	2.36859	0.241957	0.0178562	0.0426549	0.0900257	305		Fusion	FLVCR1-AS1	0.545	enet	0.65	9.8e-120	1.72244	0.085
50K	ENSG00000139714.12	MORN3	-2.36708	-0.310833	0.0179291	0.092574	3.83884e-05	21		S-PrediXcan	ENSG00000245685.6	AF146191.4	2.23978	0.152834	0.0251055	0.0147311	0.0911491	5.07053e-10	18		EpiXcan	ENSG00000114316.12	USP4	-2.36784	-0.38163	0.0178921	0.0155052	0.70013	165		Fusion	SH2D1B	0.1001	top1	0.00064	0.25	-1.217	0.224
50K	ENSG00000230836.1	LINC01293	-2.367	-0.186528	0.017933	0.0523494	1.12063e-05	2		S-PrediXcan	ENSG00000189134.3	NKAPL	-2.23819	-0.398156	0.0252089	0.00223332	0.0490707	0.269297	15		EpiXcan	ENSG00000134884.13	ARGLU1	-2.36549	-0.176299	0.0180062	0.0583308	0.287973	307		Fusion	MDM4	0.1237	bslmm	0.037	7.3e-06	3.85219	0.000117
50K	ENSG00000127220.5	ABHD8	-2.36584	-0.4334	0.0179892	0.0551597	7.95879e-06	5		S-PrediXcan	ENSG00000156170.12	NDUFAF6	2.23653	0.467053	0.0253168	0.00159598	0.038825	4.29105e-05	5		EpiXcan	ENSG00000051108.14	HERPUD1	2.36211	0.138364	0.0181712	0.0630061	1.12663e-05	477		Fusion	GLMP	0.1288	lasso	0.13	4.8e-17	0.00621	0.995
50K	ENSG00000260708.1	CTA-29F11.1	2.36478	0.327721	0.0180406	0.0353154	0.050622	9		S-PrediXcan	ENSG00000183571.10	PGPEP1L	2.23639	0.23333	0.025326	0.0082115	0.0893807	0.00041289	17		EpiXcan	ENSG00000268379.1	CTC-360J11.4	2.36202	0.0516675	0.0181756	0.22962	7.56093e-22	390		Fusion	COLGALT2	0.175	lasso	0.1	5e-14	0.1097	0.913
50K	ENSG00000274560.1	RP11-285E23.2	2.36325	0.567493	0.0181153	0.0202806	0.932417	4		S-PrediXcan	ENSG00000224968.1	LINC01645	2.23579	0.426947	0.0253658	0.00199893	0.0369587	0.617428	8		EpiXcan	ENSG00000070413.19	DGCR2	-2.36125	-0.0827794	0.0182134	0.12848	6.97025e-11	370		Fusion	RCSD1	0.2283	bslmm	0.2	1.8e-26	-0.74286	0.458
50K	ENSG00000178307.9	TMEM11	-2.36161	-0.760056	0.0181957	0.0150878	0.309939	4		S-PrediXcan	ENSG00000260012.1	RP11-329J18.4	2.2357	0.399825	0.0253712	0.00288214	0.0417172	0.681403	20		EpiXcan	ENSG00000254272.1	RP11-382J24.2	-2.36104	-0.219154	0.018224	0.0361743	0.0100373	473		Fusion	HMGN2	0.0755	enet	0.063	5.3e-09	0.83952	0.401
50K	ENSG00000267472.1	LOC440461	-2.35999	-0.279844	0.0182757	0.0289719	0.00172689	2		S-PrediXcan	ENSG00000178226.10	PRSS36	2.23418	0.142407	0.0254715	0.0186279	0.163718	1.31813e-21	5		EpiXcan	ENSG00000180917.17	CMTR2	-2.36091	-0.0691085	0.01823	0.171148	2.82636e-15	222		Fusion	DENND4B	0.0999	top1	0.092	1.2e-12	-2.1	0.0357
50K	ENSG00000122729.18	ACO1	2.35927	1.12594	0.0183112	0.0188154	0.757835	4		S-PrediXcan	ENSG00000278224.5	PRICKLE4	2.23282	0.701087	0.0255607	0.000665405	0.0166304	0.735377	7		EpiXcan	ENSG00000204314.10	PRRT1	2.35938	0.152434	0.0183056	0.0697566	0.229703	1229		Fusion	DUSP27	0.2147	bslmm	0.15	4.1e-20	-1.1878	0.235
50K	ENSG00000205076.4	LGALS7	-2.35838	-0.199133	0.0183547	0.0486709	0.00864811	8		S-PrediXcan	ENSG00000269473.1	CTD-2619J13.19	-2.23269	-0.104591	0.0255691	0.0333467	0.281122	4.21867e-06	101		EpiXcan	ENSG00000197251.3	LINC00336	2.35746	0.06433	0.0184003	0.195618	3.85418e-18	828		Fusion	TSEN15	0.1132	enet	0.058	1.9e-08	-0.20088	0.841
50K	ENSG00000086015.20	MAST2	-2.35821	-0.185561	0.0183632	0.155877	1.87214e-15	9		S-PrediXcan	ENSG00000130489.14	SCO2	2.23249	0.0774223	0.0255825	0.0553379	0.295395	1.22883e-33	18		EpiXcan	ENSG00000167842.15	MIS12	2.35656	0.0670712	0.0184449	0.206652	2.76355e-09	372		Fusion	PRMT6	0.1359	top1	0.12	1e-16	-0.108	0.914
50K	ENSG00000147509.13	RGS20	-2.35586	-0.126622	0.0184801	0.0553613	0.00115087	17		S-PrediXcan	ENSG00000232729.7	AC083884.8	-2.23157	-0.732064	0.0256433	0.000788418	0.0212805	0.676965	9		EpiXcan	ENSG00000164916.10	FOXK1	2.35617	0.354539	0.0184644	0.0295998	0.0859964	475		Fusion	SHISA4	0.201	enet	0.14	1.6e-18	-0.46623	0.641
50K	ENSG00000217330.1	SSXP10	2.35579	0.34985	0.0184832	0.0261696	0.0067328	1		S-PrediXcan	ENSG00000163703.17	CRELD1	2.23054	0.103901	0.0257118	0.0414296	0.383122	1.91917e-42	41		EpiXcan	ENSG00000198498.9	TMA16	-2.35588	-0.124654	0.0184788	0.0584272	0.000275457	73		Fusion	C1orf174	0.3892	top1	0.39	3e-57	1.627	0.104
50K	ENSG00000196405.12	EVL	-2.3547	-0.259446	0.0185375	0.143972	1.0856e-11	11		S-PrediXcan	ENSG00000135108.14	FBXO21	-2.22849	-0.315014	0.0258477	0.00314373	0.0889019	1.87989e-10	46		EpiXcan	ENSG00000277758.4	ABC7-42404400C24.1	2.3556	0.313351	0.0184929	0.0204693	0.471608	48		Fusion	SMG5	0.2873	top1	0.26	5.3e-35	0.066	0.947
50K	ENSG00000113441.15	LNPEP	2.35378	0.42578	0.0185835	0.047292	0.130149	12		S-PrediXcan	ENSG00000249695.6	RP11-598F7.4	2.2269	0.131758	0.0259542	0.0258124	0.200824	9.65292e-08	49		EpiXcan	ENSG00000131495.8	NDUFA2	2.35446	0.347495	0.0185498	0.0251056	0.748421	232		Fusion	EFCAB2	0.4812	lasso	0.54	9.2e-88	0.86291	0.388
50K	ENSG00000115993.12	TRAK2	-2.35366	-0.468641	0.0185894	0.0324523	0.178686	7		S-PrediXcan	ENSG00000078808.16	SDF4	2.22651	1.11979	0.0259799	0.000478516	0.0278171	0.020052	5		EpiXcan	ENSG00000273218.1	LLNLR-246C6.1	2.35442	0.0887429	0.0185518	0.16641	0.282208	355		Fusion	STUM	0.1079	lasso	0.055	4.3e-08	-1.34447	0.179
50K	ENSG00000211967.3	IGHV3-53	2.3504	0.223895	0.0187535	0.0733815	4.27588e-08	5		S-PrediXcan	ENSG00000069248.11	NUP133	-2.22607	-0.294341	0.0260097	0.00424317	0.142143	1.78996e-09	34		EpiXcan	ENSG00000185163.9	DDX51	-2.35353	-0.108397	0.0185963	0.106032	3.27244e-11	391		Fusion	CAPN8	0.296	bslmm	0.2	1.9e-27	-0.37791	0.705
50K	ENSG00000134184.12	GSTM1	2.35036	0.206497	0.0187555	0.056756	0.00150371	14		S-PrediXcan	ENSG00000173482.16	PTPRM	2.22553	0.927364	0.0260453	0.0005098	0.0369443	0.788665	8		EpiXcan	ENSG00000166763.7	STRCP1	2.35205	0.0529976	0.0186705	0.3161	1.83703e-25	146		Fusion	TATDN3	0.1682	bslmm	0.15	1.3e-19	-0.49762	0.619
50K	ENSG00000146729.9	GBAS	-2.34898	-0.34527	0.0188248	0.0553389	4.95592e-05	7		S-PrediXcan	ENSG00000095209.11	TMEM38B	-2.22476	-0.2977	0.0260973	0.00642142	0.138423	2.23739e-10	31		EpiXcan	ENSG00000275017.1	RP11-317B17.4	2.35179	0.177097	0.0186832	0.0554819	0.0273134	424		Fusion	SERTAD4-AS1	0.2039	enet	0.18	2.5e-24	0.72824	0.466
50K	ENSG00000245552.6	RP11-712B9.2	2.34733	0.780136	0.0189086	0.0139243	0.646985	3		S-PrediXcan	ENSG00000164465.18	DCBLD1	2.22356	0.082809	0.0261778	0.0521738	0.382039	3.29883e-36	74		EpiXcan	ENSG00000073146.15	MOV10L1	2.35156	0.400378	0.018695	0.0153683	0.347124	435		Fusion	OR6K3	0.0879	top1	0.094	7.2e-13	0.455	0.649
50K	ENSG00000203797.9	DDO	2.34665	0.246468	0.0189429	0.061744	7.64993e-05	8		S-PrediXcan	ENSG00000197062.11	ZSCAN26	2.22303	0.258993	0.0262138	0.005171	0.15353	2.48333e-13	31		EpiXcan	ENSG00000138785.14	INTS12	-2.34798	-0.0824707	0.0188753	0.137124	1.9109e-07	139		Fusion	MSTO2P	0.1374	top1	0.1	3.4e-14	1.275	0.202
50K	ENSG00000265750.1	RP11-799B12.4	2.34639	0.148515	0.0189561	0.0726161	2.62511e-09	3		S-PrediXcan	ENSG00000186868.15	MAPT	2.22179	0.0739369	0.0262973	0.0699955	0.300619	9.17367e-36	21		EpiXcan	ENSG00000168286.2	THAP11	-2.34695	-0.471282	0.0189278	0.016026	0.553135	168		Fusion	ADAMTSL4-AS1	0.0358	top1	0.021	0.00053	-1.116	0.264
50K	ENSG00000137404.14	NRM	2.34172	0.202314	0.0191953	0.12757	3.56308e-10	18		S-PrediXcan	ENSG00000163596.16	ICA1L	2.22142	0.900477	0.0263222	0.000377727	0.020344	0.119275	3		EpiXcan	ENSG00000140650.11	PMM2	-2.34692	-0.252033	0.0189295	0.0226396	0.0250756	242		Fusion	HIST2H2BF	0.0447	top1	0.022	0.00038	-0.173	0.863
50K	ENSG00000165699.13	TSC1	-2.34114	-0.358349	0.019225	0.0942363	0.00565192	21		S-PrediXcan	ENSG00000131055.4	COX4I2	2.22047	0.204265	0.0263872	0.00809932	0.121545	1.96302e-10	31		EpiXcan	ENSG00000178462.11	TUBAL3	2.34381	0.0685156	0.0190878	0.213185	9.88844e-23	625		Fusion	CHIAP2	0.4793	enet	0.39	3.7e-57	0.17508	0.861
50K	ENSG00000166033.11	HTRA1	-2.34066	-0.474749	0.0192495	0.0385249	0.0448112	12		S-PrediXcan	ENSG00000104320.13	NBN	-2.22	-0.279465	0.0264186	0.00504135	0.101093	0.000789746	24		EpiXcan	ENSG00000128040.10	SPINK2	2.34353	0.155077	0.0191021	0.0986854	2.47638e-08	299		Fusion	C1orf141	0.256	top1	0.29	5.4e-40	0.473	0.636
50K	ENSG00000204574.12	ABCF1	-2.34029	-0.877498	0.0192689	0.0389543	0.0199594	7		S-PrediXcan	ENSG00000086159.12	AQP6	-2.21783	-0.28319	0.0265668	0.00528319	0.0434706	0.000927579	7		EpiXcan	ENSG00000150681.9	RGS18	-2.34256	-0.300821	0.0191518	0.0234146	0.907806	126		Fusion	EFCAB7	0.0739	top1	0.034	1.3e-05	-0.666	0.505
50K	ENSG00000124299.13	PEPD	2.33984	0.948252	0.0192918	0.0284625	0.0314819	5		S-PrediXcan	ENSG00000156599.10	ZDHHC5	2.21731	0.702016	0.0266021	0.000691448	0.0445825	4.81176e-05	5		EpiXcan	ENSG00000188933.14	USP32P1	-2.34075	-0.108003	0.019245	0.152502	0.0707548	375		Fusion	INPP5B	0.4114	bslmm	0.39	3.3e-57	1.09794	0.272
50K	ENSG00000054523.17	KIF1B	-2.33628	-0.174998	0.0194767	0.165421	4.05601e-17	11		S-PrediXcan	ENSG00000260685.1	RP11-326L17.1	2.21664	0.805868	0.0266478	0.00145665	0.01906	0.445236	3		EpiXcan	ENSG00000168542.14	COL3A1	-2.34069	-0.496172	0.0192484	0.0118939	0.197551	303		Fusion	PHACTR4	0.1813	enet	0.089	2.8e-12	1.16489	0.244
50K	ENSG00000167333.12	TRIM68	-2.33508	-0.991974	0.0195391	0.0145102	0.921981	4		S-PrediXcan	ENSG00000272779.1	LL22NC03-80A10.6	-2.21662	-0.0489981	0.0266493	0.191139	0.498972	2.30744e-60	117		EpiXcan	ENSG00000101182.14	PSMA7	2.33979	0.229866	0.0192947	0.0579678	0.910936	732		Fusion	DISP3	0.1201	lasso	0.07	5.9e-10	0.27629	0.782
50K	ENSG00000100360.14	IFT27	2.33398	0.306631	0.0195969	0.0970023	1.09952e-10	6		S-PrediXcan	ENSG00000196387.9	ZNF140	-2.21608	-0.466995	0.0266863	0.0016194	0.0603868	0.00278675	16		EpiXcan	ENSG00000259070.5	LINC00639	-2.33837	-0.174656	0.0193678	0.0357368	0.00983321	149		Fusion	SFT2D2	0.0906	blup	0.023	0.00029	-0.4275	0.669
50K	ENSG00000256937.1	KRT17P8	2.33245	0.253486	0.0196771	0.0413499	0.0623845	9		S-PrediXcan	ENSG00000067221.13	STOML1	-2.21587	-0.140362	0.0267005	0.0168484	0.212121	1.49625e-24	18		EpiXcan	ENSG00000189316.3	RP11-797H7.5	-2.33536	-0.0469944	0.0195244	0.236391	1.09435e-22	208		Fusion	LINGO4	0.2049	bslmm	0.14	1.1e-18	0.36177	0.718
50K	ENSG00000143552.9	NUP210L	-2.33067	-0.14765	0.019771	0.064082	0.00080462	12		S-PrediXcan	ENSG00000198015.12	MRPL42	-2.21471	-0.0815461	0.0267801	0.0510647	0.397281	4.40733e-50	40		EpiXcan	ENSG00000164695.4	CHMP4C	2.33524	0.0657741	0.0195309	0.17514	2.05924e-11	117		Fusion	GSTM2	0.4993	enet	0.34	7e-49	1.03547	0.3
50K	ENSG00000184924.5	PTRHD1	2.33019	0.735163	0.0197959	0.0287888	0.511555	7		S-PrediXcan	ENSG00000127561.14	SYNGR3	-2.21104	-0.0701547	0.027033	0.0917398	0.403612	9.76222e-56	21		EpiXcan	ENSG00000260300.5	RP11-505K9.4	2.33433	0.0999261	0.0195786	0.142845	3.64422e-07	850		Fusion	GBP7	0.4676	enet	0.47	5.9e-72	-0.12575	0.9
50K	ENSG00000099999.14	RNF215	-2.32914	-0.303663	0.0198516	0.0637097	5.96928e-08	3		S-PrediXcan	ENSG00000167613.15	LAIR1	-2.20877	-0.512075	0.0271905	0.00166468	0.0662972	0.00244124	16		EpiXcan	ENSG00000151748.14	SAV1	2.33432	0.165932	0.0195788	0.0780289	0.543245	442		Fusion	LEPROT	0.0834	enet	0.084	1.3e-11	0.58027	0.562
50K	ENSG00000232104.3	RFX3-AS1	2.32905	0.175267	0.0198567	0.0969327	0.000128598	14		S-PrediXcan	ENSG00000117707.15	PROX1	2.20857	0.329591	0.0272043	0.00400333	0.0972601	0.408046	33		EpiXcan	ENSG00000012061.15	ERCC1	2.33255	0.108737	0.0196719	0.113009	7.41804e-06	632		Fusion	RP11-480I12.5	0.1464	top1	0.11	1.7e-15	-0.894	0.371
50K	ENSG00000222365.1	SNORD12B	-2.32903	-0.703363	0.0198574	0.0146831	0.0467099	1		S-PrediXcan	ENSG00000164038.14	SLC9B2	2.2085	0.210713	0.0272092	0.00896335	0.144785	8.75403e-07	38		EpiXcan	ENSG00000205622.9	AF064858.6	2.33237	0.0652808	0.0196812	0.181779	9.89037e-11	338		Fusion	LINC01347	0.1308	top1	0.022	0.0004	0.276	0.783
50K	ENSG00000197915.5	HRNR	2.3281	0.0961805	0.0199068	0.0977346	3.54529e-06	14		S-PrediXcan	ENSG00000142765.17	SYTL1	-2.20839	-0.201439	0.0272174	0.00994544	0.210999	7.31511e-05	66		EpiXcan	ENSG00000204713.10	TRIM27	2.33231	0.0663296	0.0196845	0.194486	1.87962e-14	558		Fusion	TNFRSF25	0.0696	top1	0.0052	0.056	-0.677	0.498
50K	ENSG00000125630.15	POLR1B	-2.32515	-0.16656	0.0200638	0.29112	3.14698e-40	2		S-PrediXcan	ENSG00000182168.14	UNC5C	-2.20755	-0.335036	0.0272755	0.00338112	0.121281	0.00776368	36		EpiXcan	ENSG00000204392.10	LSM2	-2.33031	-0.0990444	0.0197897	0.0947444	0.000204256	1206		Fusion	SLC35E2	0.227	bslmm	0.34	6.9e-48	0.00239	0.998
50K	ENSG00000263235.1	RP11-461A8.4	2.32462	0.220563	0.0200925	0.050314	0.00559142	8		S-PrediXcan	ENSG00000141298.17	SSH2	-2.20735	-0.360804	0.0272896	0.0031691	0.0717385	7.15502e-06	15		EpiXcan	ENSG00000100784.10	RPS6KA5	-2.32895	-0.249808	0.0198615	0.0260709	0.383778	455		Fusion	RP11-488L18.3	0.4092	lasso	0.26	2.9e-36	0.59536	0.552
50K	ENSG00000253919.1	THAP12P7	-2.32318	-0.164324	0.0201696	0.0515483	0.0145048	13		S-PrediXcan	ENSG00000152642.10	GPD1L	-2.20569	-0.307773	0.0274057	0.00405164	0.150459	3.62296e-09	47		EpiXcan	ENSG00000204516.9	MICB	-2.32696	-0.0354019	0.0199675	0.436098	1.40914e-51	1184		Fusion	CROCCP2	0.4186	enet	0.23	8.7e-32	0.55396	0.58
50K	ENSG00000182481.8	KPNA2	2.32239	0.680944	0.0202118	0.0354151	0.0529288	7		S-PrediXcan	ENSG00000266610.2	RN7SL176P	2.20566	0.696663	0.0274076	0.000794491	0.0165782	0.931411	5		EpiXcan	ENSG00000158435.7	CNOT11	-2.32663	-0.164912	0.0199851	0.0638198	0.495367	360		Fusion	MMP23A	0.1852	lasso	0.12	2.6e-16	0.49107	0.623
50K	ENSG00000143195.12	ILDR2	-2.32229	-0.551726	0.0202172	0.0190946	0.209342	5		S-PrediXcan	ENSG00000267530.2	LINC01836	2.20451	1.26236	0.0274888	0.000447115	0.0311816	0.766401	9		EpiXcan	ENSG00000054523.17	KIF1B	-2.32645	-0.066549	0.0199944	0.16146	7.72801e-18	408		Fusion	ATAD3C	0.2773	lasso	0.13	9.1e-18	-0.46111	0.645
50K	ENSG00000254844.4	RP11-728F11.3	2.32177	0.17988	0.0202454	0.0726118	0.0941836	22		S-PrediXcan	ENSG00000151364.16	KCTD14	-2.20232	-0.366625	0.0276425	0.00286101	0.0974488	0.000168358	24		EpiXcan	ENSG00000266910.1	CTC-448F2.6	2.32485	0.142166	0.0200799	0.090032	0.26125	233		Fusion	RP11-465B22.3	0.1114	enet	0.087	4.9e-12	-0.15865	0.874
50K	ENSG00000182149.20	IST1	-2.3215	-0.283893	0.02026	0.0838895	0.000384788	20		S-PrediXcan	ENSG00000113248.5	PCDHB15	2.20186	0.499811	0.0276754	0.00138934	0.0391157	0.0270625	9		EpiXcan	ENSG00000228857.2	AC104653.1	2.32362	0.130505	0.0201459	0.0865204	0.0036365	227		Fusion	LINC00339	0.8287	enet	0.75	3.6e-157	0.52615	0.599
50K	ENSG00000159720.11	ATP6V0D1	-2.32059	-0.473142	0.0203088	0.0702408	0.000684922	11		S-PrediXcan	ENSG00000231852.6	CYP21A2	-2.20003	-0.112119	0.0278049	0.02876	0.161305	7.46202e-13	53		EpiXcan	ENSG00000237649.7	KIFC1	2.32357	0.213366	0.0201487	0.0340308	0.0166308	855		Fusion	NBPF1	0.194	enet	0.15	4.6e-20	0.40983	0.682
50K	ENSG00000121895.7	TMEM156	2.32026	0.266486	0.0203267	0.0730002	0.0132491	16		S-PrediXcan	ENSG00000141968.7	VAV1	2.19775	0.774655	0.0279668	0.000736755	0.0566899	0.205023	25		EpiXcan	ENSG00000226849.1	RP4-635E18.7	-2.32259	-0.277066	0.0202012	0.025436	0.0207378	460		Fusion	HIST2H2BD	0.077	top1	0.052	1.1e-07	-1.328	0.184
50K	ENSG00000180370.10	PAK2	2.31872	1.36416	0.02041	0.0192281	0.368365	4		S-PrediXcan	ENSG00000051108.14	HERPUD1	2.19769	0.175026	0.0279712	0.00956623	0.112004	6.27598e-06	26		EpiXcan	ENSG00000154133.14	ROBO4	-2.31911	-0.281009	0.0203889	0.031889	0.55423	300		Fusion	C1orf229	0.1419	lasso	0.11	7.4e-15	0.85411	0.393
50K	ENSG00000089177.18	KIF16B	2.31776	0.192078	0.0204626	0.100889	3.83758e-06	21		S-PrediXcan	ENSG00000185156.5	MFSD6L	-2.19681	-0.283773	0.0280342	0.00481395	0.0499884	2.24899e-06	7		EpiXcan	ENSG00000185920.15	PTCH1	-2.31729	-0.351421	0.0204877	0.0209414	0.10416	351		Fusion	RN7SKP16	0.0448	enet	0.024	0.00027	-0.4364	0.663
50K	ENSG00000253755.1	IGHGP	2.31627	0.38872	0.0205437	0.0199614	0.200557	4		S-PrediXcan	ENSG00000188315.7	C3orf62	-2.19527	-0.561094	0.0281441	0.00111837	0.0308598	0.00219131	10		EpiXcan	ENSG00000036448.9	MYOM2	-2.31714	-0.0624001	0.0204961	0.195884	8.73406e-09	260		Fusion	HIST2H2BA	0.0714	top1	0.03	4.6e-05	0.132	0.895
50K	ENSG00000087157.18	PGS1	2.31558	0.70781	0.0205812	0.0231463	0.0327873	3		S-PrediXcan	ENSG00000260475.1	RP11-85A1.3	-2.19523	-0.427701	0.0281473	0.00195633	0.017088	0.822294	1		EpiXcan	ENSG00000160298.17	C21orf58	2.31671	0.481182	0.0205196	0.0113833	0.0460409	364		Fusion	RP5-858B6.3	0.1805	top1	0.077	9.3e-11	0.026	0.979
50K	ENSG00000010539.11	ZNF200	-2.31537	-0.151933	0.0205925	0.170544	5.65703e-16	15		S-PrediXcan	ENSG00000214548.14	MEG3	-2.19081	-0.501534	0.0284654	0.00136013	0.0542126	0.211299	13		EpiXcan	ENSG00000267530.2	LINC01836	2.31595	0.714521	0.020561	0.0183745	0.611088	641		Fusion	RP11-134G8.5	0.1464	top1	0.075	1.5e-10	-1.042	0.297
50K	ENSG00000087077.13	TRIP6	-2.31525	-0.150053	0.0205994	0.16493	1.13704e-15	13		S-PrediXcan	ENSG00000268379.1	CTC-360J11.4	2.19047	0.0717351	0.0284903	0.0588969	0.222597	1.19237e-25	21		EpiXcan	ENSG00000260027.4	HOXB7	-2.31532	-0.342192	0.0205955	0.0208036	0.584613	455		Fusion	RP11-131L23.1	0.1034	top1	0.038	5.4e-06	-0.368	0.713
50K	ENSG00000275491.1	LINC01730	-2.31484	-0.0386016	0.0206218	0.574486	7.82441e-93	13		S-PrediXcan	ENSG00000262539.1	RP11-259G18.3	2.1895	0.0348313	0.0285606	0.358821	0.631103	4.69003e-107	29		EpiXcan	ENSG00000006194.9	ZNF263	-2.31523	-0.573332	0.0206002	0.0100285	0.696932	408		Fusion	CCDC18-AS1	0.7102	enet	0.6	3.9e-103	-0.07561	0.94
50K	ENSG00000094963.13	FMO2	-2.31426	-0.198168	0.0206533	0.133044	3.60749e-10	18		S-PrediXcan	ENSG00000160049.11	DFFA	2.18896	0.229843	0.0285997	0.00740864	0.203846	9.4364e-11	34		EpiXcan	ENSG00000251169.2	LINC01843	-2.31465	-0.175262	0.0206319	0.0623971	2.55557e-05	288		Fusion	LINC01342	0.0825	blup	0.023	0.00033	-0.07683	0.939
50K	ENSG00000119509.12	INVS	2.31371	0.206691	0.0206839	0.0976149	1.75288e-11	3		S-PrediXcan	ENSG00000197410.12	DCHS2	2.18592	0.115236	0.0288217	0.0252846	0.149066	2.7149e-15	28		EpiXcan	ENSG00000107669.17	ATE1	-2.31222	-0.0939333	0.0207657	0.109444	2.21754e-08	327		Fusion	RP11-488L18.6	0.1561	bslmm	0.16	8.3e-22	0.73369	0.463
50K	ENSG00000255185.5	PDXDC2P	2.31307	0.0463423	0.0207187	0.561403	9.11864e-79	30		S-PrediXcan	ENSG00000280739.2	EIF1B-AS1	2.18535	0.432439	0.028863	0.00197182	0.0333367	0.0077132	8		EpiXcan	ENSG00000277797.1	RP11-244G12.1	-2.3112	-0.142793	0.0208216	0.0624207	0.266095	216		Fusion	SLC44A3-AS1	0.2602	lasso	0.31	8.8e-43	-0.44408	0.657
50K	ENSG00000260267.1	RP11-452L6.5	-2.31248	-0.588128	0.0207513	0.0127352	0.52927	3		S-PrediXcan	ENSG00000130038.9	CRACR2A	2.18412	0.491536	0.0289536	0.00210953	0.0470769	0.10838	8		EpiXcan	ENSG00000230939.1	RP11-314C16.1	-2.3099	-0.0567843	0.0208935	0.199307	4.09087e-18	152		Fusion	SDHDP6	0.5122	lasso	0.43	9e-65	-1.08439	0.278
50K	ENSG00000279689.1	RP11-574K11.32	-2.31182	-0.308761	0.0207874	0.0324342	0.0755329	11		S-PrediXcan	ENSG00000155926.13	SLA	-2.18332	-0.156128	0.0290125	0.0111846	0.189871	1.89221e-17	27		EpiXcan	ENSG00000276931.1	RP11-161M6.6	2.30941	0.45757	0.0209206	0.014118	0.572272	675		Fusion	RP1-15D23.2	0.3622	lasso	0.35	3e-50	0.12503	0.901
50K	ENSG00000184730.10	APOBR	2.31152	1.21055	0.0208041	0.0137615	0.603779	2		S-PrediXcan	ENSG00000167081.16	PBX3	-2.18174	-0.1573	0.0291287	0.0102872	0.150393	4.07831e-05	36		EpiXcan	ENSG00000103510.19	KAT8	-2.30898	-0.0476762	0.0209445	0.243846	5.43767e-29	86		Fusion	RP11-561I11.3	0.363	enet	0.28	2.5e-39	0.01758	0.986
50K	ENSG00000127948.15	POR	-2.31109	-0.309639	0.0208277	0.0680127	6.40007e-08	3		S-PrediXcan	ENSG00000254750.1	CASP1P2	-2.18016	-0.139561	0.0292458	0.0220334	0.179558	5.54221e-05	57		EpiXcan	ENSG00000155749.12	ALS2CR12	2.30873	0.0480566	0.0209586	0.248047	4.91531e-18	318		Fusion	RP11-134G8.7	0.1676	lasso	0.1	4.4e-14	-0.99367	0.32
50K	ENSG00000261560.1	RP11-166B2.3	2.31101	0.448747	0.0208321	0.0229778	0.0564498	4		S-PrediXcan	ENSG00000136169.16	SETDB2	-2.17967	-0.342043	0.0292819	0.00305297	0.109856	1.45224e-06	27		EpiXcan	ENSG00000176387.6	HSD11B2	2.30843	0.186615	0.0209751	0.0526931	0.468165	161		Fusion	RASAL2-AS1	0.1591	lasso	0.081	2.7e-11	-0.31306	0.754
50K	ENSG00000184900.15	SUMO3	-2.31027	-0.448243	0.020873	0.0934479	0.0238867	26		S-PrediXcan	ENSG00000078795.16	PKD2L2	-2.17925	-1.56905	0.0293134	0.000330295	0.0104978	0.244808	1		EpiXcan	ENSG00000204978.2	ERICH4	-2.30816	-0.0969842	0.0209905	0.122048	7.58804e-07	268		Fusion	LINC00184	0.1248	top1	0.091	1.6e-12	0.355	0.723
50K	ENSG00000270091.1	RP11-78O7.2	2.30999	0.257075	0.0208888	0.0704407	6.08017e-05	7		S-PrediXcan	ENSG00000108578.14	BLMH	-2.17792	-0.360582	0.0294119	0.00291599	0.0824319	0.0185493	26		EpiXcan	ENSG00000158987.20	RAPGEF6	-2.30629	-0.172429	0.0210945	0.0368141	0.0020452	245		Fusion	KCNC4-AS1	0.1226	blup	0.037	6.3e-06	0.08989	0.928
50K	ENSG00000262703.1	RP11-485G7.6	2.30992	0.202942	0.0208928	0.0643721	0.0153422	15		S-PrediXcan	ENSG00000225871.2	RP11-495P10.10	-2.17753	-0.487367	0.0294408	0.00184994	0.0473515	0.310849	12		EpiXcan	ENSG00000197020.10	ZNF100	-2.30526	-0.0318979	0.0211522	0.471721	2.01089e-50	157		Fusion	RP11-184J23.2	0.055	blup	0.024	0.00024	-0.01063	0.992
50K	ENSG00000108830.9	RND2	-2.30947	-0.0988392	0.0209175	0.149047	1.99962e-17	7		S-PrediXcan	ENSG00000127533.3	F2RL3	2.1755	0.399518	0.0295923	0.00280167	0.091501	0.0156171	21		EpiXcan	ENSG00000189334.8	S100A14	2.30497	0.311225	0.0211682	0.0304802	0.413629	251		Fusion	DUTP6	0.2562	top1	0.3	2e-42	-0.707	0.48
50K	ENSG00000085514.15	PILRA	-2.30915	-0.166243	0.0209352	0.143025	6.24535e-17	5		S-PrediXcan	ENSG00000267801.1	RP11-552F3.9	-2.17251	-0.471845	0.029817	0.00186106	0.0630436	0.00604217	11		EpiXcan	ENSG00000168785.7	TSPAN5	2.30351	0.103517	0.0212501	0.111007	3.13409e-05	258		Fusion	HSPA7	0.3527	lasso	0.27	1.6e-37	0.0879	0.93
50K	ENSG00000188779.10	SKOR1	-2.30852	-0.147943	0.02097	0.136012	1.06043e-13	13		S-PrediXcan	ENSG00000103496.14	STX4	-2.17247	-0.489541	0.0298203	0.00166027	0.0756159	0.00126906	17		EpiXcan	ENSG00000283031.1	RP11-557N21.1	-2.30304	-0.114068	0.0212765	0.09784	0.469853	338		Fusion	TAF1A-AS1	0.1322	lasso	0.11	2.7e-15	0.8097	0.418
50K	ENSG00000275552.1	CH17-302M23.1	2.30846	0.194332	0.0209734	0.0862741	0.0390963	23		S-PrediXcan	ENSG00000117676.13	RPS6KA1	2.17019	0.8252	0.0299921	0.000497683	0.0356029	0.05593	8		EpiXcan	ENSG00000091640.7	SPAG7	-2.30097	-0.0476648	0.0213933	0.26974	9.4712e-32	387		Fusion	GBP1P1	0.0865	bslmm	0.06	1e-08	-0.00893	0.993
50K	ENSG00000214544.7	GTF2IRD2P1	-2.30762	-0.300077	0.0210206	0.0358579	0.32105	12		S-PrediXcan	ENSG00000250509.1	CTC-573N18.1	2.16959	0.207138	0.0300377	0.00959492	0.102523	1.05223e-08	11		EpiXcan	ENSG00000104852.14	SNRNP70	2.30081	0.190112	0.0214025	0.0418164	0.00215996	544		Fusion	LINC01703	0.0912	top1	0.04	3.2e-06	-0.823	0.411
50K	ENSG00000197808.11	ZNF461	2.30745	0.758795	0.0210297	0.013475	0.281172	2		S-PrediXcan	ENSG00000134759.13	ELP2	2.16906	0.661406	0.0300781	0.000759283	0.0441759	0.601693	20		EpiXcan	ENSG00000169976.6	SF3B5	2.29584	0.100219	0.0216852	0.137788	0.454708	243		Fusion	RP11-325P15.1	0.546	lasso	0.57	4.4e-96	-0.57901	0.563
50K	ENSG00000145029.13	NICN1	-2.30676	-0.131534	0.0210684	0.197607	2.08817e-24	3		S-PrediXcan	ENSG00000189308.10	LIN54	2.16798	0.378079	0.0301603	0.00287816	0.0559479	0.00415661	17		EpiXcan	ENSG00000126460.10	PRRG2	-2.29425	-0.276694	0.0217759	0.0353899	0.421448	415		Fusion	RP11-70P17.1	0.1157	enet	0.048	3.1e-07	0.59199	0.554
50K	ENSG00000178226.10	PRSS36	2.30669	0.218918	0.0210719	0.0523256	2.25899e-05	2		S-PrediXcan	ENSG00000196569.11	LAMA2	-2.16782	-0.946361	0.0301723	0.000416875	0.026027	0.0533828	7		EpiXcan	ENSG00000251667.1	BRCC3P1	-2.29301	-0.347344	0.0218472	0.0263804	0.761568	297		Fusion	LINC01389	0.1102	blup	0.025	0.00017	0.59809	0.55
50K	ENSG00000145020.15	AMT	-2.30608	-0.0859501	0.0211059	0.482266	1.30145e-72	8		S-PrediXcan	ENSG00000280128.1	XXbac-BPG283O16.9	-2.16777	-0.0908541	0.0301764	0.0463732	0.423945	9.50629e-49	79		EpiXcan	ENSG00000278816.1	RP5-1116H23.4	2.29136	0.168356	0.0219424	0.0855292	0.659148	502		Fusion	RUSC1-AS1	0.146	bslmm	0.056	3.2e-08	-1.90332	0.057
50K	ENSG00000106588.10	PSMA2	-2.304	-1.14689	0.0212229	0.0260296	0.343262	5		S-PrediXcan	ENSG00000279453.1	RP3-425C14.4	2.1654	0.211103	0.0303573	0.00754957	0.132187	6.11126e-12	25		EpiXcan	ENSG00000135090.13	TAOK3	2.29014	0.260678	0.0220135	0.0377849	0.473155	270		Fusion	RP11-288L9.4	0.0896	top1	0.043	1.2e-06	-1.556	0.12
50K	ENSG00000233942.1	AC004012.1	-2.30276	-0.294087	0.0212922	0.023255	0.0552074	3		S-PrediXcan	ENSG00000238105.7	GOLGA2P5	2.1652	0.249668	0.0303721	0.00556508	0.156632	9.96922e-11	36		EpiXcan	ENSG00000255237.1	RP13-317D12.3	2.29009	0.121647	0.0220163	0.0901223	5.53864e-06	405		Fusion	RP4-758J18.7	0.0939	bslmm	0.013	0.0061	0.68634	0.492
50K	ENSG00000109445.10	ZNF330	-2.29878	-0.29239	0.0215175	0.0571847	8.27084e-06	5		S-PrediXcan	ENSG00000155026.16	RSPH10B	-2.16487	-0.372449	0.0303974	0.00379928	0.0915011	0.00465176	29		EpiXcan	ENSG00000211452.10	DIO1	-2.28987	-0.236766	0.0220291	0.0485942	0.691645	486		Fusion	LINC01772	0.0981	lasso	0.12	1.3e-16	-1.35596	0.175
50K	ENSG00000138381.9	ASNSD1	-2.29869	-0.148982	0.0215227	0.20444	1.48849e-19	15		S-PrediXcan	ENSG00000101216.10	GMEB2	2.16423	0.236709	0.0304463	0.00562804	0.0950091	3.46971e-11	20		EpiXcan	ENSG00000198961.9	PJA2	2.28855	0.0552525	0.0221058	0.212481	4.36986e-13	220		Fusion	LINC00623	0.3372	bslmm	0.047	4.2e-07	0.46042	0.645
50K	ENSG00000132881.11	RSG1	2.29783	0.249211	0.0215716	0.121197	1.84105e-08	20		S-PrediXcan	ENSG00000270951.1	RP1-309F20.4	2.16407	0.381886	0.0304586	0.00226472	0.0270094	0.00353652	5		EpiXcan	ENSG00000263647.1	BPTFP1	2.28848	0.406752	0.0221094	0.0217392	0.666418	231		Fusion	AP4B1-AS1	0.0698	blup	0.025	0.00019	1.20713	0.227
50K	ENSG00000267198.1	RP11-798G7.6	-2.29743	-0.073465	0.0215945	0.165807	8.58907e-16	13		S-PrediXcan	ENSG00000235109.7	ZSCAN31	-2.16361	-0.0928883	0.0304945	0.0419331	0.231356	9.66633e-23	37		EpiXcan	ENSG00000104324.15	CPQ	-2.28805	-0.106914	0.0221346	0.15504	8.30368e-07	345		Fusion	RP11-15I11.3	0.4784	top1	0.45	1.2e-69	-1.417	0.156
50K	ENSG00000134690.10	CDCA8	2.29728	0.488148	0.0216027	0.0308944	0.0145642	6		S-PrediXcan	ENSG00000103227.18	LMF1	2.16187	0.103555	0.0306284	0.0366598	0.348896	1.49301e-32	52		EpiXcan	ENSG00000163536.12	SERPINI1	-2.28788	-0.112197	0.0221446	0.0850768	0.000382958	102		Fusion	RP3-395P12.2	0.1196	enet	0.099	1.7e-13	-1.14974	0.25
50K	ENSG00000168653.10	NDUFS5	2.29587	0.05127	0.0216834	0.665818	1.09931e-114	21		S-PrediXcan	ENSG00000177459.10	ERICH5	-2.15947	-0.272843	0.0308136	0.00573469	0.143076	4.05638e-06	46		EpiXcan	ENSG00000267801.1	RP11-552F3.9	-2.28712	-0.247041	0.022189	0.0404442	0.677775	536		Fusion	SLC16A1-AS1	0.0832	bslmm	0.11	8.1e-15	-0.86937	0.385
50K	ENSG00000184575.11	XPOT	2.2947	0.548979	0.0217501	0.0341372	0.217324	8		S-PrediXcan	ENSG00000139220.16	PPFIA2	2.15934	0.0752199	0.0308242	0.0549266	0.30967	2.43414e-25	70		EpiXcan	ENSG00000211968.3	IGHV1-58	2.28633	0.242569	0.022235	0.019466	0.484075	64		Fusion	RP1-37C10.3	0.0875	top1	0.013	0.0062	1.426	0.154
50K	ENSG00000267681.1	CTD-3199J23.6	-2.29282	-0.0694325	0.0218586	0.174067	8.63564e-20	8		S-PrediXcan	ENSG00000174482.10	LINGO2	2.15912	0.138808	0.0308412	0.0167119	0.116079	4.9937e-08	22		EpiXcan	ENSG00000197381.15	ADARB1	2.28569	0.382502	0.0222725	0.0190898	0.798367	696		Fusion	RP11-356N1.2	0.3018	enet	0.3	5.9e-42	-0.22192	0.824
50K	ENSG00000258405.9	ZNF578	2.29191	0.822493	0.0219106	0.013206	0.709674	4		S-PrediXcan	ENSG00000085514.15	PILRA	-2.15863	-0.164559	0.0308791	0.0123336	0.155688	3.82687e-18	22		EpiXcan	ENSG00000283992.1	LYNX1	-2.28338	-0.11376	0.0224081	0.0788503	9.6763e-08	616		Fusion	RP4-635E18.7	0.0719	top1	0.024	0.00026	-2.283	0.0224
50K	ENSG00000129235.10	TXNDC17	2.29182	1.4389	0.0219159	0.0208941	0.783309	4		S-PrediXcan	ENSG00000180354.15	MTURN	-2.15809	-0.555248	0.0309205	0.00139885	0.0807706	0.00215428	25		EpiXcan	ENSG00000102763.17	VWA8	2.28299	0.162123	0.022431	0.065366	0.0459842	273		Fusion	NBPF2P	0.4051	bslmm	0.38	3.5e-55	-0.52363	0.601
50K	ENSG00000204348.9	DXO	-2.28641	-0.121685	0.0222303	0.220507	1.56606e-17	34		S-PrediXcan	ENSG00000140876.11	NUDT7	2.15533	0.206331	0.0311357	0.00704773	0.141104	1.64057e-06	28		EpiXcan	ENSG00000110237.3	ARHGEF17	2.28167	0.350634	0.0225089	0.0186275	0.622461	259		Fusion	RP3-340N1.2	0.1361	enet	0.13	4.8e-18	-0.98664	0.324
50K	ENSG00000188938.15	FAM120AOS	-2.28478	-1.05284	0.0223255	0.0113202	0.225707	3		S-PrediXcan	ENSG00000162543.5	UBXN10	2.15454	0.740402	0.0311975	0.000940251	0.0521993	0.0208246	17		EpiXcan	ENSG00000139645.9	ANKRD52	2.2806	0.349337	0.0225722	0.0209048	0.469843	300		Fusion	RP11-545A16.3	0.0643	blup	0.013	0.0056	-0.63855	0.523
50K	ENSG00000182944.17	EWSR1	-2.28302	-0.808045	0.0224293	0.0194654	0.512947	5		S-PrediXcan	ENSG00000134489.6	HRH4	2.15405	0.0615766	0.031236	0.0790764	0.222657	1.23479e-22	34		EpiXcan	ENSG00000005189.19	AC004381.6	-2.28035	-0.154227	0.022587	0.0722205	0.45891	155		Fusion	WASH7P	0.073	bslmm	0.016	0.0026	0.29861	0.765
50K	ENSG00000238181.2	AHCYP2	-2.28229	-0.196667	0.0224723	0.0541881	0.00152292	10		S-PrediXcan	ENSG00000158373.8	HIST1H2BD	-2.15296	-0.290504	0.0313219	0.00394954	0.0969156	0.0544127	24		EpiXcan	ENSG00000257671.1	KRT7-AS	-2.27896	-0.113233	0.0226695	0.110438	0.00314763	661		Fusion	NBPF13P	0.5122	top1	0.55	7.4e-92	-0.699	0.485
50K	ENSG00000267344.1	CTB-39G8.3	-2.2819	-0.462667	0.0224952	0.0224798	0.0453041	6		S-PrediXcan	ENSG00000234769.7	WASH4P	2.15288	0.24375	0.0313278	0.0111877	0.120478	7.68656e-06	26		EpiXcan	ENSG00000142207.6	URB1	2.27874	0.0661892	0.0226826	0.173609	2.46833e-15	407		Fusion	TP73-AS1	0.1663	top1	0.12	7e-16	1.092	0.275
50K	ENSG00000166535.19	A2ML1	2.28136	0.499235	0.022527	0.014704	0.934784	3		S-PrediXcan	ENSG00000272966.1	RP11-686O6.1	-2.15227	-0.168283	0.0313761	0.0121444	0.0579639	1.6049e-05	9		EpiXcan	ENSG00000140274.13	DUOXA2	-2.2786	-0.250503	0.0226908	0.0354103	0.000788137	168		Fusion	SLC2A1-AS1	0.3303	bslmm	0.23	5.7e-31	-0.9063	0.365
50K	ENSG00000116688.16	MFN2	-2.28109	-0.262025	0.022543	0.12676	2.11747e-07	20		S-PrediXcan	ENSG00000061938.16	TNK2	2.15194	0.923185	0.0314021	0.000437376	0.0317558	0.0343377	7		EpiXcan	ENSG00000261054.1	RP11-6O2.4	-2.27723	-0.0884589	0.0227724	0.136421	4.81074e-08	430		Fusion	RP1-28O10.1	0.1235	bslmm	0.018	0.0015	-0.61511	0.538
50K	ENSG00000135541.20	AHI1	2.27901	0.568671	0.0226666	0.0220157	0.108316	5		S-PrediXcan	ENSG00000064102.14	INTS13	-2.15192	-0.27438	0.0314033	0.0057008	0.158731	0.000620719	49		EpiXcan	ENSG00000230565.1	ZNF32-AS2	2.27695	0.188233	0.0227893	0.0318087	0.00161987	446		Fusion	RP11-488L18.4	0.541	enet	0.36	3.4e-51	-0.48753	0.626
50K	ENSG00000181873.12	IBA57	2.27791	0.0939311	0.0227321	0.122707	6.22303e-08	20		S-PrediXcan	ENSG00000263065.1	AF001548.6	2.1505	0.169349	0.0315159	0.0122585	0.114844	0.0590599	43		EpiXcan	ENSG00000126005.16	MMP24-AS1	2.27605	0.0824669	0.0228429	0.118536	1.21255e-11	228		Fusion	RP11-318C24.2	0.0885	blup	0.026	0.00012	-0.8147	0.415
50K	ENSG00000090989.17	EXOC1	2.27785	0.337164	0.0227352	0.0849957	0.00011896	20		S-PrediXcan	ENSG00000176933.5	TOB2P1	2.14982	0.251474	0.0315696	0.00598817	0.0427581	0.0470824	18		EpiXcan	ENSG00000103227.18	LMF1	2.27585	0.0518955	0.022855	0.26456	3.83806e-31	676		Fusion	RP1-283E3.4	0.188	enet	0.46	5e-70	0.27662	0.782
50K	ENSG00000273274.1	ZBTB8B	-2.27777	-0.231326	0.0227402	0.0440028	0.00079185	5		S-PrediXcan	ENSG00000198643.6	FAM3D	2.14977	0.163537	0.0315732	0.013972	0.114935	4.96983e-08	24		EpiXcan	ENSG00000143858.11	SYT2	2.27478	0.429478	0.0229192	0.0199868	0.168873	458		Fusion	LINC01341	0.1752	bslmm	0.067	1.4e-09	0.08912	0.929
50K	ENSG00000152092.15	ASTN1	-2.27724	-0.414256	0.022772	0.0183772	0.491635	4		S-PrediXcan	ENSG00000167600.13	CYP2S1	2.1489	0.0968646	0.0316422	0.0421972	0.295593	1.02279e-15	66		EpiXcan	ENSG00000168894.9	RNF181	2.27434	0.43323	0.0229456	0.0174969	0.393978	421		Fusion	RP5-1074L1.1	0.1146	top1	0.058	1.8e-08	-0.058	0.954
50K	ENSG00000108953.16	YWHAE	-2.27717	-0.429597	0.0227763	0.0753063	3.05747e-07	9		S-PrediXcan	ENSG00000227825.4	SLC9A7P1	-2.1489	-0.26089	0.0316425	0.00556042	0.0752363	0.00594942	18		EpiXcan	ENSG00000168802.12	CHTF8	-2.27258	-0.248157	0.0230513	0.0360419	0.776055	298		Fusion	FALEC	0.031	blup	0.013	0.0058	-0.67606	0.499
50K	ENSG00000117507.6	FMO6P	-2.27585	-0.14174	0.0228549	0.114583	5.48199e-13	7		S-PrediXcan	ENSG00000092820.17	EZR	-2.14868	-0.816534	0.0316601	0.000463146	0.0426599	0.249911	20		EpiXcan	ENSG00000224843.6	LINC00240	2.27111	0.0964224	0.02314	0.0788595	0.0166035	517		Fusion	GS1-304P7.2	0.0662	blup	0.031	3.2e-05	-0.46622	0.641
50K	ENSG00000149380.11	P4HA3	2.2758	0.196202	0.0228582	0.0909017	1.81534e-05	13		S-PrediXcan	ENSG00000279286.2	RP11-248B24.1	2.14712	0.148354	0.0317837	0.0159845	0.1085	5.05297e-08	27		EpiXcan	ENSG00000242259.8	C22orf39	-2.26878	-0.142047	0.0232817	0.058939	0.00120216	396		Fusion	RP11-206L10.2	0.0952	bslmm	0.033	1.8e-05	0.09894	0.921
50K	ENSG00000176771.16	NCKAP5	2.27524	0.620519	0.0228913	0.0429395	0.661292	10		S-PrediXcan	ENSG00000146828.17	SLC12A9	2.14471	0.330831	0.0319759	0.00332467	0.172035	9.59682e-05	58		EpiXcan	ENSG00000266610.2	RN7SL176P	2.26797	0.312888	0.0233312	0.0177211	0.926442	160		Fusion	RP4-800M22.1	0.0612	bslmm	0.0045	0.069	0.08535	0.932
50K	ENSG00000097021.19	ACOT7	-2.27504	-0.311963	0.0229033	0.0595855	0.0024563	11		S-PrediXcan	ENSG00000214822.8	KRT16P3	2.14384	0.131201	0.0320456	0.0330538	0.289522	0.000809988	99		EpiXcan	ENSG00000164038.14	SLC9B2	2.26768	0.148899	0.0233484	0.0473447	0.00547001	126		Fusion	RP5-994D16.9	0.1028	lasso	0.023	0.00035	-0.07982	0.936
50K	ENSG00000114742.13	WDR48	-2.26805	-0.237193	0.0233263	0.0864272	9.34041e-08	10		S-PrediXcan	ENSG00000174177.12	CTU2	-2.14367	-0.296432	0.0320592	0.00427618	0.150965	1.43473e-07	28		EpiXcan	ENSG00000226445.1	XXyac-YX65C7_A.2	-2.26729	-0.0748152	0.0233723	0.155795	3.28411e-10	503		Fusion	RP11-108M9.3	0.205	lasso	0.076	1e-10	-1.13093	0.258
50K	ENSG00000211933.2	IGHV6-1	2.2676	0.409323	0.0233535	0.0191979	0.305313	6		S-PrediXcan	ENSG00000271976.1	RP11-884K10.7	2.14177	0.271061	0.032212	0.00482397	0.144685	0.0170233	41		EpiXcan	ENSG00000205086.6	C2orf91	2.26631	0.0469114	0.0234326	0.311307	9.63768e-27	330		Fusion	RP11-57H12.5	0.0812	enet	0.07	6.8e-10	-0.55767	0.577
50K	ENSG00000204387.12	C6orf48	-2.26721	-0.31018	0.0233775	0.0633011	0.000208665	11		S-PrediXcan	ENSG00000263155.5	MYZAP	2.14087	0.198345	0.0322848	0.00742795	0.135036	4.63586e-09	34		EpiXcan	ENSG00000257038.1	RP11-800A3.7	2.26589	0.0979267	0.0234581	0.112874	6.68834e-05	241		Fusion	AL591893.1	0.0749	bslmm	0.048	3.1e-07	-0.36329	0.716
50K	ENSG00000278897.1	AC020951.1	-2.26646	-0.452286	0.0234233	0.036723	0.104886	10		S-PrediXcan	ENSG00000267690.1	LDLRAD4-AS1	2.14033	0.44832	0.0323278	0.0020842	0.0508841	0.183706	19		EpiXcan	ENSG00000100342.20	APOL1	-2.26476	-0.242245	0.0235272	0.0331658	0.0322183	627		Fusion	RP11-168O16.1	0.0975	bslmm	0.029	5.7e-05	-1.06942	0.285
50K	ENSG00000185823.3	NPAP1	-2.26469	-0.131534	0.0235314	0.0665199	3.20302e-06	7		S-PrediXcan	ENSG00000214842.5	RAD51AP2	2.139	0.281964	0.0324358	0.00468659	0.0631527	0.169432	19		EpiXcan	ENSG00000197948.10	FCHSD1	2.26312	0.0665544	0.0236285	0.221697	2.47661e-08	420		Fusion	HMGN2P19	0.2204	lasso	0.24	1.6e-32	2.02797	0.0426
50K	ENSG00000146243.13	IRAK1BP1	2.26351	0.637586	0.0236041	0.0207127	0.130493	4		S-PrediXcan	ENSG00000168785.7	TSPAN5	2.13886	0.154988	0.0324466	0.012305	0.123288	4.03495e-08	23		EpiXcan	ENSG00000156642.16	NPTN	2.26276	0.628767	0.0236508	0.010332	0.404427	335		Fusion	RP11-490K7.4	0.0619	bslmm	0.018	0.0014	-1.2465	0.213
50K	ENSG00000164756.12	SLC30A8	2.26105	0.454691	0.023756	0.0143705	0.535927	5		S-PrediXcan	ENSG00000178149.16	DALRD3	-2.13851	-0.423883	0.0324755	0.00187637	0.0632538	0.000577251	23		EpiXcan	ENSG00000204967.10	PCDHA4	2.2623	0.292918	0.0236788	0.037109	0.0657931	270		Fusion	RP11-295K2.3	0.0942	blup	0.041	2.1e-06	-0.30901	0.757
50K	ENSG00000198121.13	LPAR1	2.2604	0.727783	0.0237962	0.0172522	0.535613	3		S-PrediXcan	ENSG00000237596.6	RP13-143G15.4	2.13802	0.211825	0.0325151	0.00797186	0.0803569	0.00945022	31		EpiXcan	ENSG00000267009.6	RP11-120M18.2	-2.26097	-0.217849	0.0237611	0.0313347	0.0193398	299		Fusion	RP11-10N16.2	0.4852	lasso	0.31	2.4e-43	-0.19635	0.844
50K	ENSG00000225331.1	LINC01678	-2.25711	-0.24848	0.0240012	0.0396053	0.326625	11		S-PrediXcan	ENSG00000261730.1	RP4-668J24.2	2.13793	0.318139	0.0325225	0.00381252	0.0936023	0.0380619	31		EpiXcan	ENSG00000280411.1	IGHV1-69D	2.25925	0.056117	0.0238678	0.226997	1.7896e-24	61		Fusion	RP11-385F5.4	0.2004	bslmm	0.14	2.4e-18	0.11972	0.905
50K	ENSG00000131374.14	TBC1D5	2.2571	0.309922	0.0240016	0.0609485	0.000127792	9		S-PrediXcan	ENSG00000279434.1	RP11-85K15.3	-2.13791	-0.307253	0.0325243	0.00342104	0.0563256	1.53652e-05	12		EpiXcan	ENSG00000270441.1	RP11-694I15.7	2.25731	0.142287	0.0239886	0.0548547	0.0009794	159		Fusion	RP11-488P3.1	0.3266	lasso	0.36	2.9e-51	0.51612	0.606
50K	ENSG00000149577.15	SIDT2	-2.25628	-0.12911	0.024053	0.216668	1.35748e-17	25		S-PrediXcan	ENSG00000182718.16	ANXA2	-2.1366	-0.659547	0.0326308	0.00133247	0.104481	0.0412809	31		EpiXcan	ENSG00000269054.1	CTD-2619J13.3	-2.25615	-0.160487	0.0240614	0.0519403	0.00184744	266		Fusion	RP5-1198O20.4	0.1805	lasso	0.1	1.1e-13	0.661	0.509
50K	ENSG00000234709.2	UPF3AP3	-2.25609	-0.220429	0.0240647	0.0315456	0.082822	4		S-PrediXcan	ENSG00000140612.13	SEC11A	2.13656	0.911003	0.0326338	0.000463597	0.0329549	0.348619	15		EpiXcan	ENSG00000115902.10	SLC1A4	2.25533	0.184813	0.0241129	0.0585869	0.700689	266		Fusion	RP4-781K5.6	0.2208	lasso	0.16	2.6e-21	-0.2515	0.801
50K	ENSG00000144426.18	NBEAL1	-2.25576	-0.249756	0.0240859	0.0809199	1.54993e-09	3		S-PrediXcan	ENSG00000272716.1	RP11-563N4.1	2.13614	0.204009	0.0326679	0.00904358	0.056562	0.000474296	6		EpiXcan	ENSG00000279453.1	RP3-425C14.4	2.25373	0.0635197	0.0242131	0.161371	6.63421e-11	165		Fusion	RP1-140A9.1	0.1653	enet	0.13	6.3e-18	0.20765	0.836
50K	ENSG00000162006.9	MSLNL	-2.25525	-0.119396	0.0241176	0.0880131	1.89723e-08	7		S-PrediXcan	ENSG00000108061.11	SHOC2	2.13612	0.370967	0.0326695	0.00282365	0.129727	0.000123213	32		EpiXcan	ENSG00000255093.2	RP11-794P6.2	2.25353	0.433331	0.024226	0.0169518	0.233618	297		Fusion	RP11-263K19.4	0.0904	enet	0.019	0.00095	-0.86013	0.39
50K	ENSG00000176890.15	TYMS	2.25401	0.935138	0.0241952	0.0207743	0.3759	4		S-PrediXcan	ENSG00000133247.13	KMT5C	-2.1359	-0.260792	0.0326872	0.00480698	0.152444	3.06739e-15	14		EpiXcan	ENSG00000234515.1	PPP1R2P1	-2.25122	-0.188996	0.0243718	0.0621906	0.555656	856		Fusion	RP5-965F6.2	0.1729	top1	0.1	5.4e-14	1.419	0.156
50K	ENSG00000214401.4	KANSL1-AS1	2.25363	0.0309995	0.0242193	0.672748	4.05744e-116	23		S-PrediXcan	ENSG00000202392.1	RN7SKP292	-2.1348	-1.17789	0.0327771	0.000309129	0.0118964	0.588983	8		EpiXcan	ENSG00000100503.23	NIN	-2.25113	-0.407253	0.0243776	0.0189535	0.698193	480		Fusion	RP11-418J17.1	0.5104	enet	0.54	3.4e-88	-1.78661	0.074
50K	ENSG00000163576.17	EFHB	-2.25338	-0.0783282	0.0242355	0.30428	2.64899e-37	11		S-PrediXcan	ENSG00000236481.1	LINC02195	2.13471	0.066031	0.032785	0.0734313	0.358962	1.3518e-17	98		EpiXcan	ENSG00000257218.5	GATC	2.25048	0.0467186	0.0244187	0.251328	1.35713e-24	443		Fusion	RP11-495P10.1	0.1406	lasso	0.074	1.8e-10	0.7321	0.464
50K	ENSG00000130045.15	NXNL2	2.25312	0.331547	0.0242514	0.0309034	0.0779171	10		S-PrediXcan	ENSG00000211923.1	IGHD3-10	-2.13464	-0.257275	0.03279	0.00694205	0.0857124	0.000693872	25		EpiXcan	ENSG00000065268.10	WDR18	-2.24944	-0.0258223	0.0244845	0.734887	3.67986e-122	689		Fusion	RP5-943J3.1	0.3454	top1	0.36	3.3e-52	-0.147	0.883
50K	ENSG00000101367.8	MAPRE1	-2.25242	-0.412606	0.0242955	0.0665124	0.000159695	13		S-PrediXcan	ENSG00000279568.1	RP11-20I23.5	-2.13447	-1.02292	0.032804	0.000540536	0.0174356	0.708502	4		EpiXcan	ENSG00000113248.5	PCDHB15	2.24904	0.260758	0.0245098	0.0346881	0.352838	349		Fusion	RP11-296O14.2	0.074	blup	0.021	0.00056	0.21509	0.83
50K	ENSG00000279159.1	RP3-394A18.1	-2.25184	-0.304688	0.0243324	0.133793	7.17049e-07	23		S-PrediXcan	ENSG00000132185.16	FCRLA	2.13432	0.222235	0.0328167	0.00649353	0.063437	7.05969e-06	10		EpiXcan	ENSG00000007968.6	E2F2	-2.24782	-0.357379	0.0245876	0.0261062	0.217668	356		Fusion	RP5-827C21.4	0.5229	bslmm	0.37	5e-54	1.20654	0.228
50K	ENSG00000104689.9	TNFRSF10A	-2.25181	-0.208826	0.024334	0.0915101	1.30544e-10	4		S-PrediXcan	ENSG00000112592.13	TBP	2.13255	0.56953	0.0329619	0.00126028	0.0391377	0.00228001	19		EpiXcan	ENSG00000255046.1	RP11-297N6.4	2.2477	0.385332	0.0245951	0.0178854	0.0958035	372		Fusion	RP11-203F10.5	0.0921	top1	0.074	2e-10	-0.947	0.344
50K	ENSG00000188000.3	OR7D2	2.25173	0.0549037	0.0243397	0.257316	4.14167e-27	27		S-PrediXcan	ENSG00000120440.13	TTLL2	2.13067	0.276872	0.0331165	0.00409686	0.0409034	0.0052816	8		EpiXcan	ENSG00000204410.14	MSH5	2.24639	0.125744	0.0246789	0.11149	0.807534	1185		Fusion	LINC01354	0.1411	top1	0.095	5.8e-13	0.358	0.72
50K	ENSG00000103356.15	EARS2	2.25071	0.864138	0.0244039	0.0272903	0.0177562	2		S-PrediXcan	ENSG00000187166.1	H1FNT	-2.13065	-0.290597	0.0331184	0.00360536	0.0483407	2.89954e-05	7		EpiXcan	ENSG00000168772.10	CXXC4	2.24602	0.236055	0.0247028	0.0228136	0.123434	81		Fusion	FAAHP1	0.0893	top1	0.05	1.6e-07	-1.73	0.0836
50K	ENSG00000176716.4	OR10AB1P	-2.24978	-0.217952	0.024463	0.042514	0.00134164	8		S-PrediXcan	ENSG00000254272.1	RP11-382J24.2	-2.13045	-0.315331	0.0331348	0.00317921	0.0712564	0.0128675	19		EpiXcan	ENSG00000260136.5	CTD-2270L9.4	2.24599	0.062841	0.0247043	0.157567	2.96095e-13	191		Fusion	ASCL5	0.472	enet	0.35	1.2e-50	0.70656	0.48
50K	ENSG00000172053.17	QARS	2.24954	0.716068	0.0244782	0.032187	0.371368	10		S-PrediXcan	ENSG00000168427.8	KLHL30	2.12889	0.154448	0.033263	0.0150827	0.160843	1.6287e-10	35		EpiXcan	ENSG00000172775.16	FAM192A	2.24413	0.0896204	0.024824	0.101961	8.79116e-07	457		Fusion	FTH1P1	0.0822	lasso	0.018	0.0012	0.93632	0.349
50K	ENSG00000232300.1	FAM215B	2.24818	0.0841625	0.0245647	0.123967	1.96791e-13	30		S-PrediXcan	ENSG00000073803.13	MAP3K13	-2.12786	-0.541714	0.0333485	0.00107538	0.0319299	0.00753036	7		EpiXcan	ENSG00000276043.4	UHRF1	-2.24354	-0.232831	0.0248619	0.0396136	0.4079	559		Fusion	RP11-365O16.3	0.0792	top1	0.059	1.5e-08	-0.55	0.582
50K	ENSG00000148341.17	SH3GLB2	-2.24791	-0.151257	0.0245822	0.167777	1.50821e-19	7		S-PrediXcan	ENSG00000088538.12	DOCK3	-2.12688	-0.178601	0.0334297	0.0158006	0.126124	2.03818e-06	42		EpiXcan	ENSG00000162734.12	PEA15	2.24169	0.183011	0.0249812	0.0527594	0.000273633	257		Fusion	RP11-96K19.2	0.0841	blup	0.013	0.0059	0.85005	0.395
50K	ENSG00000253797.2	UTP14C	2.24672	1.27205	0.0246578	0.019431	0.308659	3		S-PrediXcan	ENSG00000147955.16	SIGMAR1	2.12649	0.392227	0.0334627	0.00174472	0.108251	1.07095e-05	28		EpiXcan	ENSG00000137872.16	SEMA6D	2.24076	0.176864	0.0250418	0.0753817	0.594452	291		Fusion	RP5-1115A15.1	0.089	top1	0.1	5e-14	1.554	0.12
50K	ENSG00000142319.17	SLC6A3	2.24618	0.0512576	0.0246924	0.253678	8.37523e-30	14		S-PrediXcan	ENSG00000092020.10	PPP2R3C	-2.12628	-0.170805	0.0334797	0.0120119	0.235975	1.05994e-11	62		EpiXcan	ENSG00000171204.12	TMEM126B	-2.23892	-0.0811863	0.0251614	0.128172	3.18058e-06	335		Fusion	RGS5	0.3256	bslmm	0.28	1.2e-38	0.90957	0.363
50K	ENSG00000164220.6	F2RL2	-2.2454	-0.174513	0.0247422	0.0522431	6.44565e-05	6		S-PrediXcan	ENSG00000163155.11	LYSMD1	2.1258	0.448027	0.0335198	0.00191885	0.0588149	0.000279561	16		EpiXcan	ENSG00000214212.8	C19orf38	2.23752	0.150704	0.0252526	0.0722749	0.0114115	350		Fusion	CHRM3-AS2	0.1284	top1	0.1	4.2e-14	0.009	0.993
50K	ENSG00000104213.12	PDGFRL	-2.24445	-0.364236	0.0248035	0.0464227	0.0261908	6		S-PrediXcan	ENSG00000266173.6	STRADA	-2.12358	-0.455153	0.0337054	0.00165114	0.0560121	0.0334039	21		EpiXcan	ENSG00000198015.12	MRPL42	-2.2349	-0.0413708	0.0254238	0.330723	1.80638e-38	376		Fusion	RP3-467K16.2	0.2433	enet	0.2	7.8e-27	-0.10884	0.913
50K	ENSG00000203761.5	MSTO2P	-2.24396	-0.19441	0.024835	0.0855298	5.63807e-05	14		S-PrediXcan	ENSG00000239467.5	AC007405.6	2.12323	0.522611	0.0337348	0.00126539	0.048883	0.00011687	14		EpiXcan	ENSG00000165630.13	PRPF18	-2.23298	-0.189196	0.02555	0.0597083	0.61309	509		Fusion	LINC01137	0.4635	lasso	0.44	4.4e-67	0.28086	0.779
50K	ENSG00000115084.13	SLC35F5	2.24092	0.158309	0.0250313	0.134029	3.88366e-13	14		S-PrediXcan	ENSG00000214900.9	LINC01588	-2.12272	-0.122428	0.0337772	0.0270598	0.287009	1.52777e-15	70		EpiXcan	ENSG00000184271.16	POU6F1	-2.2322	-0.290714	0.0256021	0.0263289	0.940446	442		Fusion	LINC01136	0.1561	bslmm	0.14	4.8e-19	-0.22224	0.824
50K	ENSG00000181625.17	SLX1B	2.24062	0.136646	0.0250507	0.0666433	0.0118929	12		S-PrediXcan	ENSG00000226137.5	BAIAP2-AS1	2.12132	1.21052	0.0338947	0.000252263	0.0212557	0.185918	3		EpiXcan	ENSG00000162694.13	EXTL2	-2.2314	-0.377273	0.0256547	0.0153409	0.900789	223		Fusion	MT1XP1	0.0881	top1	0.076	1.2e-10	-0.812	0.417
50K	ENSG00000250327.1	RPSAP70	-2.23955	-0.491896	0.0251201	0.0168014	0.556379	3		S-PrediXcan	ENSG00000005421.8	PON1	2.12047	0.100159	0.0339663	0.0298502	0.172741	1.28518e-12	38		EpiXcan	ENSG00000260372.6	AQP4-AS1	-2.2314	-0.276721	0.0256549	0.0257984	0.411059	153		Fusion	RP11-353N4.5	0.0724	enet	0.061	7.2e-09	-0.21266	0.832
50K	ENSG00000261126.7	RBFADN	-2.23953	-0.0456337	0.0251211	0.520079	6.91086e-72	23		S-PrediXcan	ENSG00000160593.18	JAML	-2.12018	-0.233011	0.0339906	0.0056585	0.11225	4.4151e-08	26		EpiXcan	ENSG00000204624.7	DISP3	2.23088	0.214796	0.0256888	0.0311529	0.00830092	460		Fusion	RP11-767N6.2	0.051	top1	0.056	3.1e-08	2.898	0.00376
50K	ENSG00000272858.1	CTA-292E10.8	-2.23905	-0.166675	0.0251525	0.0621797	0.00347011	11		S-PrediXcan	ENSG00000080608.9	PUM3	-2.11926	-0.90604	0.0340686	0.000534988	0.0554801	0.403408	13		EpiXcan	ENSG00000271754.1	RP3-337H4.9	2.23025	0.130655	0.0257306	0.108065	0.239642	387		Fusion	GAS5	0.3969	enet	0.1	9.5e-14	-0.12807	0.898
50K	ENSG00000215840.3	RP11-122G18.7	2.23792	0.13841	0.0252262	0.0798551	0.050407	19		S-PrediXcan	ENSG00000259407.1	RP11-158M2.3	2.11887	0.0816986	0.0341019	0.0464765	0.217819	3.40904e-18	32		EpiXcan	ENSG00000197935.6	ZNF311	2.23004	0.0963996	0.0257447	0.104109	6.87829e-06	687		Fusion	ANKRD65	0.1343	enet	0.11	4.4e-15	0.32162	0.748
50K	ENSG00000196411.9	EPHB4	-2.23741	-0.535148	0.0252598	0.0347261	0.107641	8		S-PrediXcan	ENSG00000165171.10	WBSCR27	-2.11845	-0.0344986	0.0341369	0.268323	0.715557	2.93863e-123	79		EpiXcan	ENSG00000141096.4	DPEP3	-2.22947	-0.450706	0.0257825	0.0145033	0.293485	167		Fusion	SMIM1	0.1053	bslmm	0.01	0.012	0.91734	0.359
50K	ENSG00000187634.11	SAMD11	2.2356	1.02402	0.025378	0.0144385	0.853214	2		S-PrediXcan	ENSG00000164237.8	CMBL	-2.11631	-0.125237	0.0343188	0.0205088	0.244287	9.58607e-31	11		EpiXcan	ENSG00000077943.7	ITGA8	2.22774	0.113868	0.0258977	0.112837	0.407052	315		Fusion	RP11-108M9.5	0.3887	lasso	0.26	2.9e-35	-0.16275	0.871
50K	ENSG00000130733.10	YIPF2	2.23505	0.737032	0.0254144	0.0327216	0.06156	10		S-PrediXcan	ENSG00000225137.1	DYNC1I2P1	-2.11597	-0.822829	0.0343474	0.000434375	0.0189516	0.689386	5		EpiXcan	ENSG00000236753.5	MKLN1-AS	-2.22683	-0.104053	0.0259587	0.090192	2.29612e-08	334		Fusion	RP4-639F20.1	0.1532	enet	0.13	1e-17	0.06383	0.949
50K	ENSG00000197548.12	ATG7	-2.23381	-0.372712	0.0254957	0.0412631	0.000496587	4		S-PrediXcan	ENSG00000181790.10	ADGRB1	2.11538	0.519062	0.034398	0.00248263	0.0704576	0.0185997	23		EpiXcan	ENSG00000165272.14	AQP3	-2.22556	-0.0512369	0.0260437	0.240933	7.19049e-20	321		Fusion	RP11-230B22.1	0.059	bslmm	0.01	0.012	0.80809	0.419
50K	ENSG00000235513.1	RP4-756G23.5	2.23127	0.121797	0.025663	0.107798	1.73081e-07	15		S-PrediXcan	ENSG00000161921.14	CXCL16	-2.11524	-0.229158	0.0344099	0.00571391	0.138752	8.88211e-16	15		EpiXcan	ENSG00000204625.10	HCG9	2.22512	0.076797	0.026073	0.14697	1.13737e-13	834		Fusion	RP11-334A14.8	0.0969	bslmm	0.068	1.1e-09	1.69283	0.0905
50K	ENSG00000213608.5	SLC25A14P1	2.23101	0.255646	0.0256807	0.0299648	0.123676	10		S-PrediXcan	ENSG00000164220.6	F2RL2	-2.11377	-0.143313	0.0345351	0.0146365	0.0935786	7.39866e-09	23		EpiXcan	ENSG00000129355.6	CDKN2D	-2.22386	-0.394505	0.0261579	0.0179419	0.820052	377		Fusion	KIAA0040	0.2321	enet	0.11	1.6e-15	-0.60612	0.544
50K	ENSG00000170160.17	CCDC144A	-2.23018	-0.299366	0.0257353	0.0291634	0.0723616	6		S-PrediXcan	ENSG00000277954.1	RP11-679B19.1	-2.1128	-0.304471	0.0346176	0.00403907	0.086237	0.00728258	22		EpiXcan	ENSG00000012124.16	CD22	2.22351	0.0473983	0.0261816	0.28938	1.92325e-24	400		Fusion	RP11-73M7.6	0.0757	bslmm	0.0066	0.036	-0.90603	0.365
50K	ENSG00000136425.12	CIB2	-2.22874	-0.124767	0.0258313	0.186803	1.88425e-16	17		S-PrediXcan	ENSG00000260781.1	ARHGAP23P1	-2.11195	-0.24781	0.0346906	0.013184	0.0333411	0.0299148	8		EpiXcan	ENSG00000281469.1	RP11-567F11.1	2.22321	0.23182	0.0262013	0.0301787	0.092476	104		Fusion	NEXN-AS1	0.0669	lasso	0.038	4.6e-06	0.13174	0.895
50K	ENSG00000180739.13	S1PR5	-2.22856	-0.435627	0.025843	0.0406255	0.399514	15		S-PrediXcan	ENSG00000146701.11	MDH2	2.10971	1.62967	0.0348833	0.000130528	0.019826	0.0480306	13		EpiXcan	ENSG00000182952.4	HMGN4	-2.22229	-0.0612231	0.0262635	0.170574	1.66223e-16	603		Fusion	RP11-96L14.7	0.0459	top1	0.012	0.0066	-0.648	0.517
50K	ENSG00000140943.16	MBTPS1	-2.22813	-0.268032	0.0258719	0.126662	4.60037e-05	25		S-PrediXcan	ENSG00000103742.11	IGDCC4	2.10964	0.210595	0.0348892	0.0109395	0.15513	1.29939e-16	14		EpiXcan	ENSG00000100425.18	BRD1	-2.2209	-0.593997	0.0263576	0.0114947	0.536329	504		Fusion	RP11-337C18.8	0.0343	top1	0.029	5.9e-05	-0.188	0.851
50K	ENSG00000261662.1	RP5-1042I8.7	2.22619	0.608282	0.0260013	0.0195296	0.453543	5		S-PrediXcan	ENSG00000253320.5	AZIN1-AS1	-2.10909	-0.26336	0.0349365	0.00436424	0.061968	4.63512e-06	17		EpiXcan	ENSG00000173917.10	HOXB2	-2.21892	-0.0373036	0.0264921	0.371122	2.46297e-27	443		Fusion	ANO7L1	0.0589	top1	0.043	1.3e-06	1.428	0.153
50K	ENSG00000153561.12	RMND5A	-2.22591	-0.286451	0.02602	0.0554741	0.00312375	14		S-PrediXcan	ENSG00000225855.6	RUSC1-AS1	-2.10891	-0.149067	0.0349527	0.0169094	0.212827	2.28759e-09	61		EpiXcan	ENSG00000254333.1	NDST1-AS1	-2.21815	-0.0437614	0.0265443	0.318561	4.55863e-21	407		Fusion	LINC01358	0.1657	enet	0.1	4.6e-14	1.76044	0.0783
50K	ENSG00000245685.6	AF146191.4	2.22458	0.118447	0.0261097	0.0888827	3.46419e-10	4		S-PrediXcan	ENSG00000127220.5	ABHD8	-2.1087	-0.224253	0.0349703	0.00647779	0.139979	5.70309e-11	29		EpiXcan	ENSG00000220804.8	LINC01881	2.21754	0.0947288	0.0265863	0.136168	3.18106e-06	156		Fusion	RP11-280O1.2	0.1735	lasso	0.094	7.3e-13	0.89475	0.371
50K	ENSG00000248794.1	CTD-2248H3.1	-2.22373	-0.37726	0.0261665	0.013998	0.790208	2		S-PrediXcan	ENSG00000228549.3	RP11-108M9.3	-2.10802	-0.110664	0.0350295	0.037387	0.27441	7.45044e-15	65		EpiXcan	ENSG00000224729.5	PCOLCE-AS1	-2.21699	-0.082706	0.0266238	0.130939	1.1067e-08	354		Fusion	PKN2-AS1	0.0777	lasso	0.0066	0.036	0.01934	0.985
50K	ENSG00000138376.10	BARD1	2.22367	0.456915	0.0261704	0.0367038	0.0421993	6		S-PrediXcan	ENSG00000223039.1	RN7SKP268	-2.10799	-0.66612	0.0350316	0.000713612	0.0277046	0.675356	9		EpiXcan	ENSG00000162670.10	BRINP3	2.21689	0.0582616	0.0266304	0.184492	0.000135735	74		Fusion	OXCT2P1	0.3471	bslmm	0.31	9.4e-43	0.13943	0.889
50K	ENSG00000175264.7	CHST1	2.22261	0.940393	0.0262421	0.0126102	0.36659	2		S-PrediXcan	ENSG00000122557.9	HERPUD2	2.10798	0.188366	0.035033	0.00864136	0.151162	2.36125e-11	32		EpiXcan	ENSG00000112592.13	TBP	2.21651	0.198613	0.0266565	0.0399108	0.0488877	308		Fusion	RP11-54A4.2	0.1275	bslmm	0.17	3.2e-23	2.25393	0.0242
50K	ENSG00000251259.1	AC004069.2	-2.22176	-0.423848	0.0262994	0.0116637	0.554517	1		S-PrediXcan	ENSG00000213977.7	TAX1BP3	2.10555	0.318044	0.0352436	0.00538082	0.168709	5.02739e-08	28		EpiXcan	ENSG00000015532.9	XYLT2	-2.21567	-0.0919348	0.0267143	0.122694	1.29395e-05	266		Fusion	RP4-630A11.3	0.0628	blup	0.0054	0.052	0.49775	0.619
50K	ENSG00000168772.10	CXXC4	2.22167	0.407851	0.0263059	0.0227649	0.058076	2		S-PrediXcan	ENSG00000271926.1	CTD-2376I4.1	2.1035	0.349169	0.0354219	0.00294608	0.0722281	0.00711873	24		EpiXcan	ENSG00000261188.1	CTA-445C9.14	2.21531	0.5506	0.0267388	0.0120632	0.929511	471		Fusion	FLG-AS1	0.5802	lasso	0.5	6.2e-79	0.11282	0.91
50K	ENSG00000103966.10	EHD4	-2.22153	-0.355641	0.0263152	0.0567761	0.00246501	12		S-PrediXcan	ENSG00000155265.10	GOLGA7B	-2.10131	-0.382168	0.0356142	0.00298304	0.0763893	0.000248639	23		EpiXcan	ENSG00000175287.18	PHYHD1	-2.21517	-0.0492158	0.0267481	0.24433	3.90884e-20	501		Fusion	RP11-443B7.1	0.1046	top1	0.081	3.2e-11	0.213	0.831
50K	ENSG00000198892.6	SHISA4	-2.22058	-0.303901	0.0263793	0.056015	7.1534e-05	5		S-PrediXcan	ENSG00000206344.7	HCG27	2.10107	0.0704215	0.0356347	0.0638347	0.422226	1.06168e-42	65		EpiXcan	ENSG00000188191.14	PRKAR1B	-2.21451	-0.0378474	0.0267935	0.440109	3.83624e-32	537		Fusion	RP11-815M8.1	0.3119	lasso	0.29	1e-40	-1.38338	0.167
50K	ENSG00000230847.4	RP11-195E2.1	2.21993	0.157092	0.0264233	0.0332158	0.0142614	5		S-PrediXcan	ENSG00000136111.12	TBC1D4	-2.10084	-0.127278	0.0356546	0.0179045	0.223575	7.40421e-14	66		EpiXcan	ENSG00000110060.8	PUS3	-2.2129	-0.404078	0.0269045	0.0149797	0.0531272	402		Fusion	RP4-635A23.4	0.0507	blup	0.019	0.0011	-0.30003	0.764
50K	ENSG00000267731.1	RP11-147L13.8	-2.21974	-0.157918	0.0264367	0.115892	1.23034e-10	7		S-PrediXcan	ENSG00000012124.16	CD22	2.10058	0.0531579	0.0356775	0.116171	0.369301	2.28309e-41	40		EpiXcan	ENSG00000185684.12	EP400NL	2.21231	0.0323234	0.0269454	0.635708	1.02944e-72	416		Fusion	LINC01352	0.5281	enet	0.38	7.5e-56	0.86523	0.387
50K	ENSG00000173517.10	PEAK1	2.21875	0.26652	0.0265038	0.0746845	2.76011e-08	4		S-PrediXcan	ENSG00000108953.16	YWHAE	-2.09884	-0.584337	0.0358311	0.000951215	0.0614421	0.000876367	10		EpiXcan	ENSG00000186523.14	FAM86B1	2.21092	0.362457	0.0270416	0.0238191	0.785354	460		Fusion	RP11-108M9.4	0.5204	enet	0.37	2.2e-53	0.35674	0.721
50K	ENSG00000271390.1	RP11-89C3.3	-2.21851	-0.258922	0.0265203	0.0329921	0.0159307	4		S-PrediXcan	ENSG00000104447.12	TRPS1	2.09829	0.346952	0.0358793	0.00266217	0.117146	0.0409661	39		EpiXcan	ENSG00000104870.12	FCGRT	2.20963	0.128014	0.0271308	0.0729298	5.76671e-05	452		Fusion	RP3-395M20.8	0.087	lasso	0.17	2.4e-22	0.21664	0.828
50K	ENSG00000267374.1	RP11-244M2.1	-2.21821	-0.17136	0.0265406	0.0450199	0.00132443	7		S-PrediXcan	ENSG00000105852.10	PON3	2.09774	0.117293	0.035928	0.020264	0.22885	4.69815e-18	50		EpiXcan	ENSG00000235109.7	ZSCAN31	-2.20933	-0.0529997	0.0271518	0.208343	5.31374e-24	460		Fusion	RP11-31F15.2	0.0821	lasso	0.054	5.2e-08	0.22959	0.818
50K	ENSG00000204128.5	C2orf72	2.21738	0.619082	0.026597	0.0128214	0.82715	2		S-PrediXcan	ENSG00000123106.10	CCDC91	-2.09632	-0.106261	0.0360537	0.0258545	0.26807	5.88663e-18	72		EpiXcan	ENSG00000064309.14	CDON	2.2091	0.131114	0.0271678	0.0932175	0.00973876	388		Fusion	RP11-656D10.3	0.3788	lasso	0.32	2.5e-44	-0.33743	0.736
50K	ENSG00000003147.17	ICA1	2.21697	1.02634	0.0266253	0.0114511	0.824898	3		S-PrediXcan	ENSG00000153563.15	CD8A	-2.09566	-1.23253	0.0361119	0.000320627	0.0125553	0.919757	3		EpiXcan	ENSG00000114166.7	KAT2B	2.20908	0.12471	0.0271693	0.0712089	0.134755	167		Fusion	RP11-431K24.1	0.0797	blup	0.027	9.3e-05	-1.01734	0.309
50K	ENSG00000116030.16	SUMO1	2.21388	0.837246	0.026837	0.0177739	0.48131	6		S-PrediXcan	ENSG00000197168.11	NEK5	2.09491	0.60266	0.036179	0.000953332	0.0455833	0.000345684	9		EpiXcan	ENSG00000188779.10	SKOR1	-2.20897	-0.0651203	0.027177	0.155897	1.98815e-12	381		Fusion	C1orf226	0.1073	bslmm	0.045	7.9e-07	0.10572	0.916
50K	ENSG00000007314.12	SCN4A	2.21267	0.286805	0.0269205	0.0247409	0.109552	3		S-PrediXcan	ENSG00000110717.12	NDUFS8	-2.09412	-0.221873	0.0362496	0.00675714	0.209813	1.18217e-19	37		EpiXcan	ENSG00000198356.11	ASNA1	-2.2074	-0.203277	0.0272862	0.0561188	0.350727	390		Fusion	AMY2B	0.2337	lasso	0.097	2.6e-13	1.49734	0.134
50K	ENSG00000196961.12	AP2A1	2.2122	1.63381	0.0269532	0.0148571	0.0835763	1		S-PrediXcan	ENSG00000166262.15	FAM227B	-2.09363	-0.154696	0.0362928	0.0118136	0.172039	6.73439e-14	35		EpiXcan	ENSG00000196544.7	BORCS6	2.20713	0.090677	0.0273048	0.150646	0.413119	339		Fusion	RP11-430C7.5	0.1151	blup	0.01	0.013	-2.1291	0.0332
50K	ENSG00000119139.17	TJP2	-2.21122	-0.258828	0.0270205	0.0787824	4.39218e-06	12		S-PrediXcan	ENSG00000184584.12	TMEM173	2.09305	0.180657	0.0363451	0.0120164	0.155331	3.322e-10	36		EpiXcan	ENSG00000185513.14	L3MBTL1	-2.20499	-0.089664	0.0274549	0.126373	0.00716586	376		Fusion	L1TD1	0.4569	bslmm	0.28	3.6e-39	-0.8109	0.417
50K	ENSG00000251602.6	RP11-521B24.3	-2.21034	-0.400363	0.0270813	0.0228031	0.031063	4		S-PrediXcan	ENSG00000180891.12	CUEDC1	-2.09198	-1.06623	0.0364402	0.000299431	0.022505	0.322768	8		EpiXcan	ENSG00000233654.1	AC093388.3	-2.2037	-0.117005	0.0275458	0.0853457	0.0195297	276		Fusion	RP11-568K15.1	0.3149	lasso	0.19	5.1e-25	-1.43998	0.15
50K	ENSG00000272034.1	SNORD14A	-2.21021	-0.19673	0.0270909	0.063378	0.00971806	11		S-PrediXcan	ENSG00000124491.15	F13A1	-2.0913	-0.695287	0.0365007	0.00061125	0.0273455	0.473684	5		EpiXcan	ENSG00000101216.10	GMEB2	2.20356	0.078877	0.027555	0.104303	1.10844e-12	471		Fusion	BGLAP	0.1155	lasso	0.078	7.6e-11	-0.23732	0.812
50K	ENSG00000164535.14	DAGLB	2.20985	0.0805106	0.0271154	0.242736	3.69935e-21	25		S-PrediXcan	ENSG00000075303.12	SLC25A40	-2.0902	-0.635005	0.0365997	0.000757045	0.0384984	0.224516	11		EpiXcan	ENSG00000262877.4	RP11-1055B8.4	-2.20072	-0.0394504	0.0277556	0.493991	1.17422e-43	771		Fusion	SKINT1L	0.2017	bslmm	0.16	5e-22	-0.52511	0.6
50K	ENSG00000168300.13	PCMTD1	2.2096	0.6247	0.0271331	0.0297514	0.000637573	1		S-PrediXcan	ENSG00000118777.10	ABCG2	2.08988	0.506974	0.0366289	0.00138155	0.0369185	0.650204	11		EpiXcan	ENSG00000278971.1	RP11-644A7.2	2.20016	0.166674	0.0277958	0.083882	0.969882	183		Fusion	NPPA-AS1	0.4279	enet	0.42	2.5e-62	0.20266	0.839
50K	ENSG00000142528.15	ZNF473	2.20939	1.01131	0.0271475	0.0201882	0.682912	7		S-PrediXcan	ENSG00000127337.6	YEATS4	-2.08847	-0.0725105	0.0367559	0.057495	0.410807	1.43975e-53	49		EpiXcan	ENSG00000137960.5	GIPC2	-2.19981	-0.0446363	0.0278204	0.291283	1.58082e-26	262		Fusion	MRPL20	0.2516	top1	0.17	2e-23	0.713	0.476
50K	ENSG00000130675.14	MNX1	-2.20929	-0.245215	0.0271547	0.0389182	0.0356414	9		S-PrediXcan	ENSG00000171105.13	INSR	-2.08655	-0.237252	0.0369286	0.00641913	0.158592	3.02063e-08	52		EpiXcan	ENSG00000143390.17	RFX5	-2.19813	-0.487952	0.0279399	0.0134294	0.95709	231		Fusion	PTPRVP	0.2092	enet	0.13	2.5e-17	0.0865	0.931
50K	ENSG00000267751.5	AC009005.2	-2.20854	-0.441605	0.0272068	0.0228781	0.0034144	1		S-PrediXcan	ENSG00000197937.12	ZNF347	2.08543	0.116099	0.0370306	0.027788	0.311343	7.57277e-23	55		EpiXcan	ENSG00000128340.14	RAC2	2.19793	0.07696	0.0279539	0.202203	0.00124865	581		Fusion	LEFTY1	0.2238	lasso	0.079	5.3e-11	0.61419	0.539
50K	ENSG00000074219.13	TEAD2	-2.20832	-0.457792	0.0272217	0.0542587	0.00653184	13		S-PrediXcan	ENSG00000239272.1	RPL21P10	2.08532	0.0630044	0.0370403	0.0813583	0.219278	6.26435e-27	15		EpiXcan	ENSG00000127903.13	ZNF835	2.19785	0.434036	0.0279597	0.0167764	0.813182	421		Fusion	TTC4	0.2356	bslmm	0.2	7.1e-27	-0.52141	0.602
50K	ENSG00000213090.2	AC007256.5	-2.20703	-0.228669	0.0273118	0.0486929	0.000295815	5		S-PrediXcan	ENSG00000058085.14	LAMC2	-2.08282	-0.34286	0.0372677	0.00269623	0.0899517	0.0144955	41		EpiXcan	ENSG00000276934.1	RP11-231E4.5	-2.19694	-0.574621	0.0280248	0.0111231	0.418785	367		Fusion	PPIEL	0.1096	lasso	0.17	4.2e-22	0.5848	0.559
50K	ENSG00000135931.17	ARMC9	-2.20694	-0.744358	0.0273185	0.0168135	0.0328817	1		S-PrediXcan	ENSG00000136731.12	UGGT1	2.08155	0.58858	0.0373838	0.000865644	0.0516186	6.27266e-07	15		EpiXcan	ENSG00000159873.9	CCDC117	-2.19656	-0.207582	0.0280516	0.0286741	0.772488	340		Fusion	RP11-99J16__A.2	0.2859	lasso	0.24	2.3e-32	0.27804	0.781
50K	ENSG00000187616.4	TMEM8C	-2.20612	-0.216604	0.0273753	0.0676268	0.00438858	16		S-PrediXcan	ENSG00000198160.14	MIER1	2.08138	0.375755	0.0373987	0.00198718	0.0653462	4.88081e-09	6		EpiXcan	ENSG00000143013.12	LMO4	-2.19632	-0.514249	0.0280688	0.0120234	0.906898	228		Fusion	PFN1P8	0.2007	enet	0.15	1.8e-19	-1.73147	0.0834
50K	ENSG00000204531.17	POU5F1	2.20585	0.0526731	0.0273947	0.400397	7.06928e-37	55		S-PrediXcan	ENSG00000163738.18	MTHFD2L	-2.08126	-0.904119	0.0374104	0.000497595	0.0380151	0.0471363	10		EpiXcan	ENSG00000105879.11	CBLL1	-2.19587	-0.377795	0.0281016	0.016168	0.219795	220		Fusion	CFHR1	0.0706	top1	0.059	1.3e-08	-1.931	0.0535
50K	ENSG00000162174.12	ASRGL1	2.20585	0.440214	0.0273948	0.0259844	0.233411	6		S-PrediXcan	ENSG00000131620.17	ANO1	-2.08102	-0.263643	0.0374321	0.00509775	0.174133	1.17221e-06	52		EpiXcan	ENSG00000270647.5	TAF15	-2.19514	-0.337725	0.0281539	0.0261551	0.670279	226		Fusion	FCGR2C	0.3611	bslmm	0.29	5.1e-41	0.00575	0.995
50K	ENSG00000137218.10	FRS3	2.20533	0.321685	0.0274311	0.0669192	0.00537044	13		S-PrediXcan	ENSG00000245281.6	CTD-2547L16.1	-2.08099	-0.22067	0.0374346	0.00710111	0.136729	0.00263667	35		EpiXcan	ENSG00000214063.10	TSPAN4	2.19481	0.0692775	0.0281775	0.2402	3.91624e-08	498		Fusion	CDK11B	0.074	bslmm	0.025	0.00017	-0.59935	0.549
50K	ENSG00000105364.13	MRPL4	2.20476	0.43025	0.0274708	0.104064	3.61506e-06	20		S-PrediXcan	ENSG00000185198.11	PRSS57	-2.08029	-0.394263	0.0374988	0.00368636	0.0571626	0.218025	17		EpiXcan	ENSG00000253131.1	IGHV7-56	2.19464	0.297215	0.0281893	0.0139259	0.237571	64		Fusion	RP4-598P13.1	0.0581	blup	0.019	0.00094	-0.10958	0.913
50K	ENSG00000114248.9	LRRC31	2.20457	0.930263	0.0274842	0.0119619	0.343266	3		S-PrediXcan	ENSG00000174586.10	ZNF497	2.08009	0.152958	0.0375175	0.0137457	0.166255	3.90812e-15	24		EpiXcan	ENSG00000167600.13	CYP2S1	2.19443	0.0761783	0.0282043	0.145173	1.4562e-10	271		Fusion	ZNF436-AS1	0.2493	lasso	0.19	2.4e-25	-0.51031	0.61
50K	ENSG00000197969.11	VPS13A	-2.20409	-0.460067	0.0275179	0.0341099	0.00239531	4		S-PrediXcan	ENSG00000175414.6	ARL10	-2.08008	-0.320485	0.0375186	0.00252999	0.094283	6.82052e-07	15		EpiXcan	ENSG00000123545.5	NDUFAF4	2.19418	0.075118	0.0282227	0.10494	4.80938e-09	136		Fusion	RP11-261C10.7	0.1543	bslmm	0.17	1.3e-22	-0.07146	0.943
50K	ENSG00000276710.4	CSPG4P10	2.20348	0.0949787	0.0275612	0.187012	5.16659e-16	17		S-PrediXcan	ENSG00000223705.9	NSUN5P1	-2.07951	-0.163879	0.0375706	0.0198953	0.355185	6.39586e-21	73		EpiXcan	ENSG00000139618.14	BRCA2	2.19409	0.0957993	0.0282287	0.114195	1.45363e-06	392		Fusion	FPGT	0.1793	top1	0.18	1.4e-24	-0.396	0.692
50K	ENSG00000211749.1	TRBV23-1	2.20331	0.173988	0.0275729	0.0599422	0.0289121	15		S-PrediXcan	ENSG00000198937.8	CCDC167	-2.07942	-0.218427	0.0375785	0.00607188	0.170114	3.18027e-13	44		EpiXcan	ENSG00000276334.1	AL133243.1	2.18835	0.0844725	0.028644	0.123361	1.0111e-09	337		Fusion	HLX-AS1	0.2544	lasso	0.15	6e-20	0.54989	0.582
50K	ENSG00000127720.7	METTL25	-2.20329	-0.772113	0.0275744	0.017903	0.0478145	4		S-PrediXcan	ENSG00000135931.17	ARMC9	-2.07743	-1.00239	0.0377622	0.000284531	0.0133377	0.8563	2		EpiXcan	ENSG00000249637.1	CTC-329D1.2	2.18792	0.110643	0.0286755	0.0988647	0.313367	196		Fusion	RP11-488L18.10	0.4091	bslmm	0.35	7.3e-50	0.1257	0.9
50K	ENSG00000100461.17	RBM23	-2.2026	-0.222448	0.0276232	0.106139	6.1809e-09	12		S-PrediXcan	ENSG00000179428.2	AC073072.5	2.07709	0.054406	0.0377935	0.101951	0.336885	4.79352e-47	12		EpiXcan	ENSG00000160226.15	C21orf2	-2.18729	-0.0299346	0.0287216	0.60179	4.32554e-78	533		Fusion	RP1-39G22.7	0.0673	bslmm	0.021	0.00062	1.01357	0.311
50K	ENSG00000127419.16	TMEM175	2.20159	0.296389	0.0276941	0.0599167	4.93187e-06	7		S-PrediXcan	ENSG00000272514.5	CFAP206	2.07579	1.08919	0.0379136	0.000265604	0.0241133	0.309922	9		EpiXcan	ENSG00000077063.10	CTTNBP2	-2.18522	-0.431742	0.0288725	0.0157276	0.188202	105		Fusion	RP11-92G12.3	0.3104	lasso	0.33	3.4e-47	-1.59017	0.112
50K	ENSG00000279286.2	RP11-248B24.1	2.20132	0.219766	0.0277132	0.0320193	0.277673	8		S-PrediXcan	ENSG00000248079.2	DPH6-AS1	-2.07518	-0.229954	0.0379699	0.00628141	0.101725	0.00304868	28		EpiXcan	ENSG00000103507.13	BCKDK	2.18502	0.305237	0.0288877	0.0196865	0.786914	90		Fusion	RP11-552M11.8	0.1441	top1	0.12	7.9e-17	-1.048	0.295
50K	ENSG00000177839.6	PCDHB9	2.20024	0.129684	0.0277899	0.162102	1.16989e-08	30		S-PrediXcan	ENSG00000122547.10	EEPD1	2.07439	0.0854319	0.0380429	0.0357911	0.168982	6.23055e-17	46		EpiXcan	ENSG00000106034.17	CPED1	-2.18071	-0.0977575	0.0292049	0.0880095	3.64291e-05	165		Fusion	RP11-534L20.5	0.2681	top1	0.24	3.9e-32	0.851	0.395
50K	ENSG00000257605.2	RP11-680A11.5	-2.19843	-0.41183	0.0279186	0.0516605	0.0430901	16		S-PrediXcan	ENSG00000135932.10	CAB39	2.07429	0.296504	0.0380525	0.00333313	0.127549	2.83035e-06	45		EpiXcan	ENSG00000105497.7	ZNF175	2.17953	0.0704161	0.029292	0.169768	7.31518e-06	369		Fusion	RP3-465N24.5	0.6082	lasso	0.54	1.8e-89	-1.025	0.305
50K	ENSG00000278765.1	RP5-890E16.5	2.1967	0.0942344	0.0280417	0.104515	3.20965e-09	12		S-PrediXcan	ENSG00000103769.9	RAB11A	-2.07361	-0.233824	0.038116	0.00754001	0.2928	0.000519603	113		EpiXcan	ENSG00000151923.17	TIAL1	-2.17933	-0.23528	0.0293073	0.0483679	0.960698	324		Fusion	RP11-96K19.4	0.0857	bslmm	0.05	1.7e-07	-0.29091	0.771
50K	ENSG00000197183.14	NOL4L	-2.19597	-0.390471	0.0280943	0.0412999	0.000491681	6		S-PrediXcan	ENSG00000260027.4	HOXB7	-2.07336	-0.570394	0.0381391	0.000960779	0.0262831	0.00366416	5		EpiXcan	ENSG00000231901.1	RP11-281A20.1	-2.17913	-0.395162	0.0293224	0.0230174	0.601901	159		Fusion	RP4-612B15.3	0.1027	top1	0.073	2.6e-10	-0.856	0.392
50K	ENSG00000275395.4	FCGBP	2.19522	0.479384	0.0281477	0.0166729	0.772808	4		S-PrediXcan	ENSG00000166788.9	SAAL1	2.0732	0.140931	0.0381534	0.0143026	0.221277	1.9214e-21	32		EpiXcan	ENSG00000130347.12	RTN4IP1	-2.17871	-0.0771782	0.0293531	0.121959	3.99416e-10	327		Fusion	NBPF11	0.2289	top1	0.16	8e-21	-1.25	0.211
50K	ENSG00000108528.13	SLC25A11	-2.19509	-2.4241	0.0281574	0.0109837	0.677306	2		S-PrediXcan	ENSG00000205531.12	NAP1L4	2.07283	0.303189	0.038188	0.00308337	0.0660803	0.00242391	12		EpiXcan	ENSG00000253764.1	RP11-439C15.4	-2.17859	-0.0799896	0.0293624	0.11738	8.71433e-11	264		Fusion	MRPS21	0.1678	enet	0.23	9.9e-32	-0.23707	0.813
50K	ENSG00000123091.4	RNF11	2.19382	0.582183	0.0282483	0.0646172	0.000160915	12		S-PrediXcan	ENSG00000223865.10	HLA-DPB1	-2.07243	-0.323757	0.0382255	0.00361405	0.120928	1.70103e-05	39		EpiXcan	ENSG00000038295.7	TLL1	2.17751	0.139271	0.0294427	0.0701507	0.839342	134		Fusion	RP4-657D16.3	0.1102	enet	0.058	2e-08	-0.50567	0.613
50K	ENSG00000117877.10	CD3EAP	2.19329	0.451399	0.0282863	0.038591	2.34665e-05	2		S-PrediXcan	ENSG00000040199.18	PHLPP2	-2.07217	-0.113246	0.0382494	0.0229757	0.245809	1.69669e-30	24		EpiXcan	ENSG00000156218.12	ADAMTSL3	-2.1771	-0.22814	0.0294733	0.0349535	0.0186307	240		Fusion	LINC01140	0.1115	enet	0.084	1.1e-11	0.53777	0.591
50K	ENSG00000259444.1	RP11-736N17.8	2.19296	0.207398	0.0283104	0.0472467	0.000311864	6		S-PrediXcan	ENSG00000100029.17	PES1	-2.07203	-0.921527	0.0382628	0.000291733	0.0503326	5.89696e-05	10		EpiXcan	ENSG00000188107.14	EYS	-2.17693	-0.168347	0.0294857	0.0415974	0.000640568	190		Fusion	NBPF12	0.4959	enet	0.3	4.3e-41	1.1642	0.244
50K	ENSG00000104980.7	TIMM44	-2.1926	-0.670387	0.028336	0.0244476	0.052479	4		S-PrediXcan	ENSG00000117682.16	DHDDS	-2.07189	-0.309546	0.038276	0.00376453	0.218141	3.33002e-09	53		EpiXcan	ENSG00000106018.13	VIPR2	2.1769	0.0960121	0.029488	0.133437	0.457903	218		Fusion	ESPNP	0.4118	enet	0.36	4.5e-52	0.25358	0.8
50K	ENSG00000274331.1	RP11-403A3.1	2.19244	0.0796385	0.0283481	0.226174	4.62872e-22	19		S-PrediXcan	ENSG00000261821.2	CTD-2311M21.3	2.07174	0.399592	0.0382895	0.00207302	0.041599	0.217692	11		EpiXcan	ENSG00000169116.11	PARM1	-2.17602	-0.281276	0.0295539	0.025178	0.582743	188		Fusion	RP11-98D18.15	0.0705	bslmm	0.042	1.7e-06	0.05619	0.955
50K	ENSG00000144410.4	CPO	-2.19165	-0.197606	0.0284046	0.0554997	0.00141195	11		S-PrediXcan	ENSG00000274080.1	CTA-315H11.2	-2.07087	-0.515525	0.0383708	0.00110143	0.0174046	0.566769	6		EpiXcan	ENSG00000237009.2	GLIS3-AS1	2.17589	0.0888831	0.0295632	0.157529	0.163566	337		Fusion	RP4-740C4.5	0.1513	bslmm	0.1	4.3e-14	0.66204	0.508
50K	ENSG00000248738.6	RP11-87E22.2	-2.19122	-0.186093	0.0284359	0.102757	4.52864e-05	24		S-PrediXcan	ENSG00000249279.5	LINC02057	-2.07081	-0.804433	0.0383768	0.000484678	0.0133617	0.204792	1		EpiXcan	ENSG00000125611.15	CHCHD5	2.17462	0.0798948	0.0296587	0.135574	5.87186e-05	305		Fusion	RP3-467L1.6	0.0635	top1	0.045	6.9e-07	1.746	0.0808
50K	ENSG00000277186.1	RP13-554M15.8	-2.19015	-0.145589	0.0285135	0.0676162	0.000298159	14		S-PrediXcan	ENSG00000176248.8	ANAPC2	2.06959	0.61625	0.0384907	0.00106994	0.0429478	3.70348e-06	3		EpiXcan	ENSG00000100276.9	RASL10A	2.17387	0.165757	0.0297151	0.0593534	0.171184	338		Fusion	MKNK1-AS1	0.227	top1	0.13	1.3e-17	0.434	0.664
50K	ENSG00000127084.17	FGD3	-2.18722	-0.139893	0.0287262	0.182804	1.82037e-19	7		S-PrediXcan	ENSG00000250274.1	CTB-114C7.4	-2.06888	-0.253988	0.0385576	0.00511986	0.0800539	0.173277	31		EpiXcan	ENSG00000256195.2	RP11-64D24.4	2.17346	0.145931	0.0297458	0.072573	0.243293	263		Fusion	RP11-338N10.3	0.2299	bslmm	0.071	4.4e-10	-2.2694	0.0232
50K	ENSG00000166796.11	LDHC	2.18721	0.0355621	0.0287269	0.552834	9.38316e-90	6		S-PrediXcan	ENSG00000256720.1	BTG1P1	2.06813	0.0976893	0.0386277	0.034796	0.224965	1.07827e-11	49		EpiXcan	ENSG00000188452.13	CERKL	-2.17279	-0.092251	0.0297961	0.115321	0.752696	275		Fusion	RP3-426I6.6	0.0498	bslmm	0.0089	0.018	0.95715	0.338
50K	ENSG00000152413.14	HOMER1	-2.18714	-0.831657	0.0287323	0.0114394	0.590496	2		S-PrediXcan	ENSG00000160766.14	GBAP1	2.06735	0.100321	0.0387008	0.0340326	0.359653	1.39821e-34	45		EpiXcan	ENSG00000134910.12	STT3A	2.1712	0.309457	0.0299157	0.0220736	0.834615	392		Fusion	RP11-338N10.2	0.0958	blup	0.024	0.00025	-0.61471	0.539
50K	ENSG00000104312.7	RIPK2	2.18568	1.20292	0.0288393	0.0100479	0.82402	2		S-PrediXcan	ENSG00000223042.1	RN7SKP161	2.06662	0.217589	0.0387703	0.00656291	0.120733	0.0183231	37		EpiXcan	ENSG00000104327.7	CALB1	2.17113	0.109035	0.0299213	0.108015	0.677657	153		Fusion	RP11-338N10.1	0.2853	bslmm	0.19	2.3e-25	-0.59528	0.552
50K	ENSG00000156110.13	ADK	2.18563	0.108267	0.0288429	0.296692	1.2575e-38	5		S-PrediXcan	ENSG00000126214.21	KLC1	2.06312	0.437866	0.0391009	0.00206314	0.0856748	2.61426e-07	16		EpiXcan	ENSG00000166822.12	TMEM170A	2.16977	0.275734	0.0300242	0.0226024	0.0155429	241		Fusion	NBPF8	0.2297	enet	0.13	3e-17	-0.80648	0.42
50K	ENSG00000213625.8	LEPROT	-2.1853	-0.334391	0.0288666	0.0636879	0.00121692	11		S-PrediXcan	ENSG00000170464.9	DNAJC18	2.06263	0.352592	0.0391481	0.00290428	0.0775702	0.000357844	20		EpiXcan	ENSG00000149485.18	FADS1	-2.16907	-0.181212	0.0300776	0.0407012	0.00361097	336		Fusion	PFN1P2	0.2929	bslmm	0.15	1.5e-20	-0.26467	0.791
50K	ENSG00000054277.13	OPN3	-2.1847	-0.229612	0.0289105	0.0797131	0.0109346	17		S-PrediXcan	ENSG00000105854.12	PON2	2.06175	0.170585	0.0392318	0.010177	0.138452	1.18821e-16	13		EpiXcan	ENSG00000197892.12	KIF13B	-2.16792	-0.148655	0.0301647	0.0497613	0.242663	353		Fusion	RP5-1092A3.4	0.1457	top1	0.12	1.9e-16	1.964	0.0495
50K	ENSG00000238083.7	LRRC37A2	2.1842	0.0363668	0.0289479	0.623016	7.57908e-102	51		S-PrediXcan	ENSG00000165280.15	VCP	-2.06168	-0.301094	0.0392379	0.00371732	0.144613	6.41221e-15	16		EpiXcan	ENSG00000122417.15	ODF2L	2.16729	0.0579282	0.0302127	0.175106	1.65288e-18	290		Fusion	NBPF19	0.1464	blup	0.057	2.4e-08	-0.35525	0.722
50K	ENSG00000158186.12	MRAS	-2.18398	-0.412515	0.028964	0.0282073	0.0359393	2		S-PrediXcan	ENSG00000273024.5	INTS4P2	2.06121	0.0653983	0.0392831	0.0751999	0.204915	1.9606e-22	29		EpiXcan	ENSG00000271550.1	BNIP3P11	2.16665	0.0804232	0.0302618	0.107396	9.08979e-07	195		Fusion	RP11-564A8.8	0.0884	lasso	0.041	2.1e-06	-0.72344	0.469
50K	ENSG00000254682.1	RP11-660L16.2	-2.18331	-0.257345	0.0290128	0.0508116	0.00122004	8		S-PrediXcan	ENSG00000249717.1	RP11-44F21.3	2.05962	0.0975742	0.0394347	0.033673	0.202736	1.47209e-13	65		EpiXcan	ENSG00000143816.7	WNT9A	-2.16617	-0.538342	0.0302986	0.0136168	0.616497	327		Fusion	RP11-85G21.3	0.2177	bslmm	0.15	3.4e-20	-1.11921	0.263
50K	ENSG00000162396.5	PARS2	-2.18305	-1.40905	0.029032	0.0177104	0.839876	6		S-PrediXcan	ENSG00000105676.13	ARMC6	2.0588	0.564846	0.0395131	0.00117857	0.119585	0.000286148	38		EpiXcan	ENSG00000257151.1	PWAR6	2.16534	0.361725	0.0303613	0.0186135	0.662693	206		Fusion	RP1-79C4.4	0.1989	top1	0.15	1e-19	0.725	0.468
50K	ENSG00000161714.11	PLCD3	-2.18304	-0.312303	0.0290331	0.0524854	0.0267662	32		S-PrediXcan	ENSG00000272009.1	RP1-313I6.12	2.05736	0.230735	0.0396514	0.00581753	0.0683791	0.041086	34		EpiXcan	ENSG00000175066.15	GK5	2.16512	0.310046	0.0303786	0.0298925	0.961952	320		Fusion	RP1-178F15.4	0.4599	top1	0.47	6.8e-73	2.397	0.0165
50K	ENSG00000248636.6	RP11-768F21.1	-2.18084	-0.107202	0.0291954	0.0896264	7.7399e-10	5		S-PrediXcan	ENSG00000247796.2	CTD-2366F13.1	-2.05727	-0.169478	0.0396601	0.0108761	0.158389	5.65901e-12	50		EpiXcan	ENSG00000228223.2	HCG11	2.16508	0.279844	0.0303818	0.0201202	0.434035	605		Fusion	RP5-1126H10.2	0.1386	lasso	0.12	8.2e-17	-0.63442	0.526
50K	ENSG00000137992.14	DBT	-2.1778	-1.25725	0.0294211	0.0154779	0.515244	3		S-PrediXcan	ENSG00000261054.1	RP11-6O2.4	-2.05667	-0.128336	0.0397182	0.0194146	0.204314	2.91646e-09	58		EpiXcan	ENSG00000144063.3	MALL	-2.16419	-0.13902	0.0304494	0.0679782	0.00777139	232		Fusion	RP11-168F9.2	0.0823	bslmm	0.0087	0.019	0.12025	0.904
50K	ENSG00000068912.13	ERLEC1	-2.1774	-0.619636	0.029451	0.0342079	0.566141	12		S-PrediXcan	ENSG00000164403.14	SHROOM1	2.05483	0.361474	0.0398957	0.00223183	0.0475332	0.0305052	15		EpiXcan	ENSG00000271755.1	RP1-153G14.4	-2.16411	-0.259867	0.0304561	0.0191501	0.63645	389		Fusion	RP11-156E8.1	0.3079	top1	0.33	1.2e-46	-0.956	0.339
50K	ENSG00000180992.6	MRPL14	-2.17688	-1.27455	0.0294898	0.0212348	0.958414	3		S-PrediXcan	ENSG00000111906.17	HDDC2	2.05435	0.0753443	0.0399421	0.0585161	0.461078	2.65105e-52	60		EpiXcan	ENSG00000008394.12	MGST1	-2.16405	-0.353182	0.0304608	0.0159053	0.853343	63		Fusion	RP4-740C4.7	0.1746	enet	0.1	1.2e-13	-0.65916	0.51
50K	ENSG00000232112.3	TMA7	2.17596	0.823865	0.0295581	0.0136027	0.599369	2		S-PrediXcan	ENSG00000177150.12	FAM210A	2.0542	0.139562	0.0399562	0.0181646	0.346713	2.95835e-07	124		EpiXcan	ENSG00000260871.1	CTD-2373J6.1	2.16358	0.142341	0.0304968	0.0549816	0.412375	144		Fusion	RP4-758J18.13	0.0575	top1	0.05	1.9e-07	0.423	0.672
50K	ENSG00000147454.13	SLC25A37	2.17554	0.237571	0.0295894	0.147448	1.59447e-06	27		S-PrediXcan	ENSG00000154277.12	UCHL1	2.05265	0.435432	0.0401062	0.00180739	0.034883	0.000674395	5		EpiXcan	ENSG00000140545.14	MFGE8	-2.1635	-0.0715262	0.0305026	0.148436	2.46208e-10	426		Fusion	RP5-1024N4.4	0.3412	enet	0.31	5.5e-43	0.19637	0.844
50K	ENSG00000145819.15	ARHGAP26	2.17447	0.908142	0.0296698	0.0125041	0.377856	2		S-PrediXcan	ENSG00000135862.5	LAMC1	2.05256	0.0661787	0.040115	0.0645793	0.437146	6.33587e-53	104		EpiXcan	ENSG00000011143.16	MKS1	2.16189	0.382795	0.0306265	0.0188852	0.596239	306		Fusion	RP11-54O7.17	0.4553	lasso	0.45	1.8e-68	-0.18698	0.852
50K	ENSG00000279192.1	PWAR5	-2.1743	-0.508188	0.0296826	0.0363311	0.132118	10		S-PrediXcan	ENSG00000146859.6	TMEM140	-2.05137	-0.14736	0.0402313	0.0162633	0.324855	4.97706e-08	104		EpiXcan	ENSG00000197283.14	SYNGAP1	-2.16045	-0.485379	0.0307379	0.0160495	0.41238	858		Fusion	GTF2IP20	0.3522	top1	0.33	1.8e-47	-0.814	0.416
50K	ENSG00000213246.6	SUPT4H1	2.17251	0.362534	0.0298168	0.053117	2.78281e-06	2		S-PrediXcan	ENSG00000177465.4	ACOT4	-2.05114	-0.246081	0.0402537	0.00466652	0.0837246	2.43067e-08	18		EpiXcan	ENSG00000244067.2	GSTA2	-2.15974	-0.11184	0.0307926	0.073285	1.01004e-05	366		Fusion	RP11-190A12.8	0.7657	lasso	0.65	2.1e-120	0.00794	0.994
50K	ENSG00000239467.5	AC007405.6	2.17201	0.398361	0.0298549	0.0484993	3.99651e-05	4		S-PrediXcan	ENSG00000115548.16	KDM3A	-2.04967	-0.397832	0.0403964	0.00176156	0.0603134	0.0119028	22		EpiXcan	ENSG00000247400.3	DNAJC3-AS1	-2.15954	-0.111382	0.0308082	0.0736406	0.000177068	266		Fusion	RP11-378J18.8	0.2548	top1	0.22	2e-29	0.9	0.368
50K	ENSG00000013016.15	EHD3	-2.1719	-0.320402	0.0298631	0.0293374	0.0312421	2		S-PrediXcan	ENSG00000122679.8	RAMP3	2.04882	0.397194	0.0404801	0.00220808	0.0448832	9.12726e-05	9		EpiXcan	ENSG00000250903.8	GMDS-AS1	2.15858	0.0893873	0.0308828	0.151422	4.90731e-05	583		Fusion	RP11-295M18.6	0.5701	enet	0.42	2.8e-63	0.62894	0.529
50K	ENSG00000186235.10	AC016757.3	2.17151	0.0702227	0.0298925	0.227751	1.09699e-20	22		S-PrediXcan	ENSG00000233954.6	UQCRHL	-2.04852	-0.323045	0.0405087	0.00299578	0.0479898	0.00457411	8		EpiXcan	ENSG00000158850.14	B4GALT3	-2.15708	-0.336135	0.0309991	0.0202372	0.598079	335		Fusion	RP11-17E13.2	0.4858	lasso	0.41	6.5e-62	-0.89132	0.373
50K	ENSG00000156170.12	NDUFAF6	2.17076	0.282442	0.0299492	0.0573472	5.13873e-06	5		S-PrediXcan	ENSG00000023191.16	RNH1	-2.04849	-0.146593	0.0405115	0.0150089	0.322672	5.51162e-31	46		EpiXcan	ENSG00000235530.6	AC087294.2	2.15686	0.210898	0.0310164	0.0277144	0.0335872	92		Fusion	RP11-561I11.4	0.2632	bslmm	0.18	1.3e-24	0.33691	0.736
50K	ENSG00000204314.10	PRRT1	2.17062	0.613522	0.0299602	0.0420286	0.0190067	11		S-PrediXcan	ENSG00000170262.12	MRAP	2.04832	0.223905	0.0405283	0.00802525	0.0577093	0.000659799	16		EpiXcan	ENSG00000004142.11	POLDIP2	2.15672	0.124265	0.0310278	0.0722735	0.10194	254		Fusion	NBPF26	0.5802	bslmm	0.36	1e-52	-0.13026	0.896
50K	ENSG00000131044.16	TTLL9	-2.16971	-1.01776	0.0300289	0.016394	0.218618	2		S-PrediXcan	ENSG00000263883.1	EEF1DP7	-2.04722	-0.314594	0.0406369	0.00277719	0.0282013	0.0137631	6		EpiXcan	ENSG00000258175.1	RP11-412H8.2	-2.15609	-0.405051	0.0310765	0.0117618	0.596045	135		Fusion	RP5-1065J22.8	0.087	top1	0.038	4.5e-06	-0.957	0.339
50K	ENSG00000070031.3	SCT	-2.16932	-0.29049	0.0300586	0.0267184	0.182665	4		S-PrediXcan	ENSG00000276952.1	RP5-965G21.6	2.04695	0.468559	0.0406631	0.00133415	0.0241897	0.335593	4		EpiXcan	ENSG00000270265.1	RP11-731D1.4	2.15601	0.217431	0.0310831	0.0248749	0.114977	196		Fusion	RP11-54O7.18	0.0785	top1	0.061	8.5e-09	0.617	0.537
50K	ENSG00000165171.10	WBSCR27	-2.1691	-0.0350414	0.0300753	0.664343	5.87417e-120	7		S-PrediXcan	ENSG00000103196.11	CRISPLD2	-2.04567	-0.365434	0.0407888	0.00282415	0.135966	0.000232393	32		EpiXcan	ENSG00000261114.1	RP11-325K4.2	2.15559	0.229956	0.0311161	0.0335647	0.236681	477		Fusion	RP11-465N4.5	0.207	bslmm	0.096	4.4e-13	-1.90275	0.0571
50K	ENSG00000168903.8	BTNL3	2.16907	0.0272047	0.0300771	0.653232	3.03001e-103	45		S-PrediXcan	ENSG00000267080.5	ASB16-AS1	2.04506	0.133456	0.0408493	0.01639	0.169312	9.23266e-21	13		EpiXcan	ENSG00000112514.15	CUTA	2.15555	0.0821385	0.0311185	0.1349	6.06129e-05	855		Fusion	SNORA44	0.1986	bslmm	0.047	3.5e-07	0.01553	0.988
50K	ENSG00000066056.13	TIE1	2.16906	0.236252	0.0300782	0.100247	2.7292e-12	4		S-PrediXcan	ENSG00000228065.10	LINC01515	2.04338	0.053167	0.0410147	0.0962343	0.324184	3.06134e-33	51		EpiXcan	ENSG00000182472.8	CAPN12	2.15511	0.0538364	0.0311532	0.19314	5.45184e-13	394		Fusion	RP11-357P18.2	0.2319	lasso	0.26	4e-36	-0.19975	0.842
50K	ENSG00000167851.13	CD300A	2.16845	0.371761	0.0301248	0.0629211	0.00537575	14		S-PrediXcan	ENSG00000157168.18	NRG1	-2.04318	-0.195295	0.0410342	0.00795023	0.0863717	1.03981e-06	13		EpiXcan	ENSG00000249931.4	GOLGA8K	-2.15457	-0.232253	0.0311958	0.0366426	0.435611	285		Fusion	CH17-472G23.1	0.2627	lasso	0.19	4.3e-25	-1.23375	0.217
50K	ENSG00000129968.15	ABHD17A	2.16748	1.19638	0.030198	0.020396	0.475849	4		S-PrediXcan	ENSG00000145494.11	NDUFS6	-2.04317	-0.893487	0.0410354	0.000384963	0.0531665	0.0419612	14		EpiXcan	ENSG00000241697.4	TMEFF1	2.15379	0.112441	0.031257	0.0831655	0.00358131	156		Fusion	RP11-164O23.8	0.2281	lasso	0.23	4.2e-31	-0.9914	0.321
50K	ENSG00000185684.12	EP400NL	2.16645	0.0626535	0.0302766	0.552552	6.16037e-81	27		S-PrediXcan	ENSG00000257038.1	RP11-800A3.7	2.04233	0.286601	0.0411183	0.00378022	0.0689622	5.88366e-05	13		EpiXcan	ENSG00000126214.21	KLC1	2.15363	0.123427	0.0312691	0.0724027	2.64963e-06	490		Fusion	RP4-547N15.3	0.2079	top1	0.2	4e-27	0.473	0.636
50K	ENSG00000265298.1	RP13-104F24.3	2.16568	0.896568	0.0303353	0.0169847	0.697214	5		S-PrediXcan	ENSG00000075413.17	MARK3	2.04162	0.388312	0.0411888	0.00189555	0.0590903	7.32074e-06	16		EpiXcan	ENSG00000162755.13	KLHDC9	2.15335	0.189812	0.0312911	0.0390841	0.114123	334		Fusion	ZNF670	0.1632	lasso	0.13	9.7e-18	0.52605	0.599
50K	ENSG00000188554.13	NBR1	-2.16402	-0.415728	0.0304631	0.0452504	0.000107538	5		S-PrediXcan	ENSG00000196576.14	PLXNB2	2.04161	0.199116	0.04119	0.00954945	0.191273	4.0715e-06	53		EpiXcan	ENSG00000248540.2	RP11-247C2.2	-2.15135	-0.0633553	0.0314489	0.196576	1.09812e-12	357		Fusion	LINC00624	0.1113	top1	0.15	7.9e-20	-0.265	0.791
50K	ENSG00000120949.14	TNFRSF8	2.16328	0.435035	0.0305196	0.0242776	0.0490527	4		S-PrediXcan	ENSG00000116260.16	QSOX1	-2.04064	-0.842259	0.0412867	0.000439292	0.0149853	0.0779304	3		EpiXcan	ENSG00000140398.13	NEIL1	2.15069	0.0954976	0.0315004	0.0933969	0.954125	243		Fusion	RP5-1174N9.2	0.1069	top1	0.063	4.9e-09	1.27	0.204
50K	ENSG00000185245.7	GP1BA	2.16314	0.284589	0.0305307	0.0454164	0.000584594	6		S-PrediXcan	ENSG00000166965.12	RCCD1	2.03898	0.178326	0.0414523	0.0105622	0.194119	8.74501e-21	22		EpiXcan	ENSG00000173517.10	PEAK1	2.15054	0.0959499	0.0315128	0.0721007	2.04247e-08	417		Fusion	RP11-60A14.1	0.3497	lasso	0.24	2.7e-33	-0.36787	0.713
50K	ENSG00000184110.14	EIF3C	-2.16117	-0.20158	0.0306824	0.0545756	0.00162241	11		S-PrediXcan	ENSG00000138755.5	CXCL9	2.03896	0.234299	0.0414536	0.0054947	0.0727436	0.000275536	17		EpiXcan	ENSG00000132383.11	RPA1	2.15038	0.0966874	0.0315253	0.125848	6.44715e-05	527		Fusion	RP4-758J24.6	0.0779	bslmm	0.031	3.5e-05	0.97933	0.327
50K	ENSG00000107643.15	MAPK8	2.16063	0.845358	0.0307236	0.0154631	0.0328034	2		S-PrediXcan	ENSG00000250508.1	RP11-757G1.6	2.03862	0.0939367	0.0414883	0.0358178	0.166537	5.8218e-15	30		EpiXcan	ENSG00000187796.13	CARD9	-2.14965	-0.0862507	0.0315831	0.0885003	3.16532e-08	550		Fusion	CCDC163	0.6514	enet	0.76	1e-162	0.25934	0.795
50K	ENSG00000156603.15	MED19	2.15862	0.495317	0.0308793	0.0262344	0.00247989	2		S-PrediXcan	ENSG00000095321.16	CRAT	2.03818	0.132511	0.041532	0.0155102	0.250875	4.07494e-24	36		EpiXcan	ENSG00000225051.5	HMGB3P22	2.14918	0.230942	0.0316205	0.0428148	0.00662449	451		Fusion	CH17-118O6.6	0.7241	enet	0.25	2.1e-33	1.30642	0.191
50K	ENSG00000134569.9	LRP4	-2.15705	-0.432064	0.0310019	0.0291186	0.0676247	5		S-PrediXcan	ENSG00000131459.12	GFPT2	2.03801	0.293484	0.0415493	0.00454978	0.121985	7.21637e-07	33		EpiXcan	ENSG00000108771.12	DHX58	2.14744	0.0436821	0.031758	0.364893	3.21748e-26	346		Fusion	RP4-781K5.7	0.2681	enet	0.18	1.7e-24	-0.21466	0.83
50K	ENSG00000143816.7	WNT9A	-2.15678	-0.755365	0.0310225	0.0103248	0.894417	4		S-PrediXcan	ENSG00000276931.1	RP11-161M6.6	2.03749	0.439613	0.0416005	0.00175102	0.025411	0.548765	11		EpiXcan	ENSG00000161217.11	PCYT1A	2.1472	0.359604	0.0317774	0.0163597	0.174749	339		Fusion	RP11-26H16.4	0.0706	top1	0.05	1.6e-07	1.038	0.299
50K	ENSG00000196421.8	LINC00176	2.15667	0.303845	0.031031	0.03164	0.001892	3		S-PrediXcan	ENSG00000132676.15	DAP3	2.03701	1.81023	0.0416491	0.000137709	0.027411	0.599454	12		EpiXcan	ENSG00000271095.1	BNIP3P28	-2.1469	-0.106638	0.0318012	0.0916085	0.462675	145		Fusion	RP11-122G18.11	0.2489	enet	0.19	5.4e-26	1.48078	0.139
50K	ENSG00000277476.1	RP11-147L13.13	-2.15655	-0.74029	0.0310405	0.0193104	0.105493	3		S-PrediXcan	ENSG00000143570.17	SLC39A1	-2.03662	-1.66531	0.041688	0.000136284	0.0231648	0.959049	9		EpiXcan	ENSG00000279285.1	RP11-64C12.5	2.14663	0.0518032	0.0318229	0.223833	1.23469e-22	372		Fusion	RP11-63G10.4	0.1098	bslmm	0.02	0.00084	-0.21085	0.833
50K	ENSG00000142867.12	BCL10	2.15615	0.296844	0.0310722	0.0613968	0.00288472	12		S-PrediXcan	ENSG00000092529.23	CAPN3	-2.03639	-1.43556	0.0417116	0.000171973	0.0162682	0.273371	2		EpiXcan	ENSG00000254139.1	CTD-2339F6.1	2.1464	0.370569	0.0318411	0.0171953	0.588882	218		Fusion	RP11-122G18.12	0.126	blup	0.031	3.5e-05	0.3444	0.731
50K	ENSG00000272087.1	RP11-379F4.7	2.15605	0.1985	0.0310799	0.0498118	0.0070765	10		S-PrediXcan	ENSG00000100122.5	CRYBB1	-2.03628	-0.800204	0.0417222	0.000442695	0.012267	0.508363	6		EpiXcan	ENSG00000132031.12	MATN3	-2.14548	-0.140998	0.0319148	0.0642235	0.0490264	525		Fusion	RP11-328D5.4	0.1946	lasso	0.23	9.1e-31	0.17408	0.862
50K	ENSG00000143158.10	MPC2	-2.15437	-0.191233	0.0312113	0.0828781	5.67149e-07	9		S-PrediXcan	ENSG00000010704.18	HFE	2.03565	0.273996	0.0417857	0.00378628	0.108178	4.67935e-07	31		EpiXcan	ENSG00000196526.10	AFAP1	-2.14519	-0.149172	0.031938	0.0738446	0.0677486	666		Fusion	ALS2	0.2319	top1	0.15	3.2e-20	1.535	0.125
50K	ENSG00000172731.13	LRRC20	2.15435	0.410144	0.0312128	0.0420035	0.000116324	3		S-PrediXcan	ENSG00000216901.1	ZNF603P	-2.03467	-0.0484715	0.0418841	0.140058	0.330105	1.35462e-42	30		EpiXcan	ENSG00000183401.11	CCDC159	2.14508	0.376907	0.0319464	0.016567	0.258828	324		Fusion	TFPI	0.1372	lasso	0.064	3.4e-09	-0.17	0.865
50K	ENSG00000272707.1	RP11-534C12.1	2.1536	0.660116	0.0312718	0.0103215	0.847866	4		S-PrediXcan	ENSG00000244067.2	GSTA2	-2.03311	-0.343416	0.0420418	0.00247493	0.0479079	4.13301e-07	8		EpiXcan	ENSG00000271862.1	RP11-343L5.2	-2.14465	-0.125228	0.031981	0.063286	0.780113	154		Fusion	FARP2	0.1581	enet	0.12	1.2e-15	-1.606	0.108
50K	ENSG00000130164.13	LDLR	-2.15312	-0.495015	0.0313095	0.0469906	0.308414	10		S-PrediXcan	ENSG00000075568.16	TMEM131	-2.03278	-0.448721	0.0420748	0.00141549	0.0319505	0.0785591	8		EpiXcan	ENSG00000273812.1	WI2-87327B8.2	-2.14382	-0.0897427	0.0320474	0.182102	0.338292	820		Fusion	CEP68	0.2056	top1	0.16	8.7e-21	0.443	0.658
50K	ENSG00000235192.1	AC009495.2	-2.15154	-0.103651	0.0314336	0.0914196	4.81804e-10	5		S-PrediXcan	ENSG00000139269.2	INHBE	-2.03174	-0.160152	0.04218	0.0183486	0.139754	0.00687204	51		EpiXcan	ENSG00000204227.4	RING1	2.14368	0.0979137	0.0320584	0.11854	0.0569326	899		Fusion	TTC27	0.115	lasso	0.11	1.8e-14	0.7289	0.466
50K	ENSG00000049089.13	COL9A2	2.15089	0.249896	0.0314851	0.0461075	0.00357934	5		S-PrediXcan	ENSG00000131381.12	RBSN	-2.03046	-0.329921	0.0423099	0.00247035	0.0541451	0.314858	21		EpiXcan	ENSG00000100290.2	BIK	-2.14316	-0.11295	0.0320999	0.109064	0.0613785	525		Fusion	MARCO	0.1446	enet	0.1	2.9e-14	-0.7761	0.438
50K	ENSG00000154930.14	ACSS1	-2.15082	-0.771056	0.0314906	0.0136844	0.590555	2		S-PrediXcan	ENSG00000148143.12	ZNF462	-2.02902	-0.178419	0.0424562	0.0111952	0.127838	7.88859e-06	35		EpiXcan	ENSG00000164654.15	MIOS	-2.14154	-0.0756222	0.0322303	0.140497	0.000140121	264		Fusion	CPS1	0.2091	enet	0.12	2.4e-16	0.9914	0.322
50K	ENSG00000160161.9	CILP2	2.14869	0.38805	0.0316589	0.0263964	0.0422349	3		S-PrediXcan	ENSG00000230289.1	RP11-334J6.6	-2.02721	-0.508788	0.0426406	0.0011467	0.0178399	0.705982	5		EpiXcan	ENSG00000258640.3	RPL21P5	-2.14126	-0.10992	0.0322528	0.0960503	0.0985575	216		Fusion	NDUFS1	0.1123	top1	0.072	3.8e-10	0.587	0.557
50K	ENSG00000223797.5	ENTPD3-AS1	2.14805	0.117274	0.0317094	0.180386	2.1081e-22	3		S-PrediXcan	ENSG00000208772.1	SNORD94	-2.02593	-0.806063	0.0427724	0.000507939	0.01195	0.612868	4		EpiXcan	ENSG00000105695.14	MAG	2.14076	0.0332202	0.0322934	0.483589	4.05391e-55	400		Fusion	VRK2	0.0686	bslmm	0.023	0.00034	-0.4703	0.638
50K	ENSG00000204345.1	CD300LD	2.14741	0.367308	0.0317605	0.0316774	0.963318	11		S-PrediXcan	ENSG00000178950.16	GAK	-2.02589	-0.234079	0.0427766	0.00501684	0.0883701	2.96845e-11	14		EpiXcan	ENSG00000168427.8	KLHL30	2.14053	0.0739864	0.0323118	0.191952	4.67007e-08	596		Fusion	TSSC1	0.0857	blup	0.022	0.00042	-0.5693	0.569
50K	ENSG00000105755.7	ETHE1	2.14423	0.467852	0.0320148	0.0580266	0.0228102	15		S-PrediXcan	ENSG00000251034.1	RP11-582J16.4	2.02509	1.2257	0.0428576	0.000185369	0.0121881	0.820958	6		EpiXcan	ENSG00000137404.14	NRM	2.14044	0.0776267	0.0323194	0.127842	3.12675e-10	1503		Fusion	SH3YL1	0.0859	top1	0.073	2.4e-10	0.616	0.538
50K	ENSG00000249068.1	CTC-287O8.1	-2.14422	-0.370567	0.032015	0.0216453	0.234087	5		S-PrediXcan	ENSG00000163322.13	FAM175A	2.02503	0.290178	0.0428644	0.00385749	0.141544	0.0230378	48		EpiXcan	ENSG00000223768.1	LINC00205	2.14033	0.0719999	0.0323278	0.192389	1.3105e-06	683		Fusion	FAM136A	0.0712	blup	0.012	0.0077	-0.7906	0.429
50K	ENSG00000133985.2	TTC9	-2.14379	-0.212432	0.0320494	0.0531462	0.00151807	8		S-PrediXcan	ENSG00000260304.1	RP11-388M20.6	2.02304	0.492913	0.0430692	0.0012789	0.0250646	0.00330481	2		EpiXcan	ENSG00000093000.18	NUP50	-2.14022	-0.215165	0.0323368	0.0360949	2.57877e-06	623		Fusion	CUL3	0.0523	top1	0.018	0.0012	1.045	0.296
50K	ENSG00000204991.10	SPIRE2	2.14374	0.125383	0.0320537	0.181492	4.2814e-15	20		S-PrediXcan	ENSG00000066923.17	STAG3	2.02241	0.322986	0.0431344	0.00268521	0.0576926	0.000213863	11		EpiXcan	ENSG00000121940.15	CLCC1	-2.14008	-0.119894	0.0323481	0.0928713	5.60002e-05	379		Fusion	INPP4A	0.0575	blup	0.035	1.1e-05	-0.1797	0.857
50K	ENSG00000167578.17	RAB4B	2.1434	0.603563	0.0320814	0.0373434	0.297857	11		S-PrediXcan	ENSG00000159720.11	ATP6V0D1	-2.02232	-0.923334	0.0431433	0.000458317	0.0390896	0.143036	10		EpiXcan	ENSG00000180773.14	SLC36A4	2.1393	0.103084	0.0324114	0.092651	0.0842689	223		Fusion	RETSAT	0.0992	bslmm	0.071	4.2e-10	0.1272	0.899
50K	ENSG00000253704.1	RP11-267M23.4	2.14322	0.277957	0.0320957	0.0262791	0.00940914	3		S-PrediXcan	ENSG00000137310.11	TCF19	-2.02165	-0.2555	0.0432121	0.00410231	0.103083	4.82478e-10	38		EpiXcan	ENSG00000265298.1	RP13-104F24.3	2.13919	0.241098	0.0324199	0.046266	0.825474	230		Fusion	CAPG	0.1701	bslmm	0.1	4.6e-14	0.1438	0.886
50K	ENSG00000248027.1	CTD-2383M3.1	-2.14189	-0.41309	0.0322024	0.0264902	0.636334	8		S-PrediXcan	ENSG00000172594.12	SMPDL3A	2.02155	0.252282	0.043223	0.00633646	0.138079	4.00883e-07	34		EpiXcan	ENSG00000144161.12	ZC3H8	-2.13904	-0.104608	0.032432	0.0736701	4.21887e-06	287		Fusion	LY75	0.4267	enet	0.53	1.7e-87	-1.0268	0.305
50K	ENSG00000099284.13	H2AFY2	-2.14176	-0.174901	0.0322128	0.0902331	3.68588e-08	10		S-PrediXcan	ENSG00000250387.2	LINC02197	2.02137	0.124107	0.0432418	0.0268331	0.155116	0.000116491	45		EpiXcan	ENSG00000081052.11	COL4A4	-2.13875	-0.249622	0.0324561	0.025586	0.00568287	384		Fusion	CASP8	0.4664	lasso	0.5	4.6e-80	-2.0769	0.0378
50K	ENSG00000164404.8	GDF9	-2.14051	-0.192764	0.0323134	0.0557797	0.0147523	12		S-PrediXcan	ENSG00000102753.9	KPNA3	2.0207	0.371208	0.0433104	0.00238158	0.166439	0.000153301	48		EpiXcan	ENSG00000264701.1	RP11-6N17.10	-2.13834	-0.106468	0.0324895	0.10509	0.132737	422		Fusion	ANKRD44	0.068	blup	0.029	6.2e-05	0.5722	0.567
50K	ENSG00000174473.15	GALNTL6	-2.1381	-0.158278	0.0325082	0.0421666	0.0619367	9		S-PrediXcan	ENSG00000165916.8	PSMC3	2.02011	0.304864	0.0433722	0.00338029	0.144043	1.22871e-05	54		EpiXcan	ENSG00000117222.13	RBBP5	2.13829	0.0811632	0.032493	0.156896	3.14642e-06	463		Fusion	ASB1	0.1171	top1	0.097	2.9e-13	-0.849	0.396
50K	ENSG00000068615.17	REEP1	2.13776	0.179244	0.0325361	0.0670232	9.71546e-07	6		S-PrediXcan	ENSG00000072609.17	CHFR	2.01996	0.405976	0.0433877	0.00181321	0.0758977	0.00137785	14		EpiXcan	ENSG00000215190.9	LINC00680	-2.13744	-0.0262888	0.0325624	0.53045	2.25845e-78	7		Fusion	HDAC4	0.1098	blup	0.024	0.00024	-0.7017	0.483
50K	ENSG00000214063.10	TSPAN4	-2.1377	-0.466679	0.0325414	0.031461	0.174607	6		S-PrediXcan	ENSG00000104870.12	FCGRT	2.01985	0.36896	0.0433985	0.00289474	0.0781018	9.50886e-10	5		EpiXcan	ENSG00000188306.6	LRRIQ4	2.13585	0.0837874	0.0326918	0.145102	0.648514	336		Fusion	REEP1	0.1332	enet	0.091	1.6e-12	1.2985	0.194
50K	ENSG00000184117.11	NIPSNAP1	-2.1365	-0.239236	0.0326388	0.142263	2.11986e-18	3		S-PrediXcan	ENSG00000160285.14	LSS	2.01982	0.13741	0.0434019	0.0150941	0.25321	2.511e-16	43		EpiXcan	ENSG00000111405.8	ENDOU	2.13574	0.0877386	0.0327005	0.134265	3.55996e-06	446		Fusion	POLR1A	0.2737	enet	0.25	1.4e-33	-0.0662	0.947
50K	ENSG00000255893.1	RP11-685N10.1	2.1364	0.0432476	0.0326467	0.384528	3.04338e-48	17		S-PrediXcan	ENSG00000226942.2	IL9RP3	2.01873	0.0527763	0.0435149	0.158668	0.384028	1.13685e-43	38		EpiXcan	ENSG00000268006.1	PTOV1-AS1	-2.13559	-0.0866527	0.0327126	0.179498	0.451918	399		Fusion	STON1-GTF2A1L	0.5776	enet	0.47	3.7e-73	0.0524	0.958
50K	ENSG00000146701.11	MDH2	2.13608	1.20838	0.0326726	0.0192742	0.113498	2		S-PrediXcan	ENSG00000165102.14	HGSNAT	2.01798	0.349791	0.0435929	0.00298048	0.0790798	0.000539471	60		EpiXcan	ENSG00000180730.4	SHISA2	-2.13542	-0.146042	0.0327266	0.0751384	0.293405	358		Fusion	SRBD1	0.1146	lasso	0.065	2.7e-09	1.3241	0.185
50K	ENSG00000100276.9	RASL10A	2.13532	0.472325	0.0327346	0.0226472	0.241166	3		S-PrediXcan	ENSG00000242265.5	PEG10	-2.01524	-0.369216	0.0438799	0.0021591	0.0473605	2.94971e-06	6		EpiXcan	ENSG00000129744.2	ART1	2.13184	0.224923	0.0330204	0.0343641	0.00550879	233		Fusion	PSME4	0.1622	top1	0.13	3.1e-17	0.227	0.82
50K	ENSG00000273891.1	RP11-500G22.5	-2.13503	-0.159328	0.0327587	0.0656955	2.90909e-05	9		S-PrediXcan	ENSG00000274925.1	CTD-2547G23.4	-2.01518	-0.197137	0.0438862	0.00798601	0.188637	2.61585e-05	55		EpiXcan	ENSG00000230148.8	HOXB-AS1	-2.12976	-0.0621767	0.0331918	0.15073	5.16979e-12	444		Fusion	CYBRD1	0.2487	lasso	0.2	9.3e-27	-0.2474	0.805
50K	ENSG00000282639.1	IGHV3-64D	-2.13449	-0.438802	0.032803	0.0100801	0.409325	1		S-PrediXcan	ENSG00000156482.10	RPL30	2.01513	1.53262	0.0438913	0.000147975	0.0270693	0.900164	7		EpiXcan	ENSG00000151575.14	TEX9	-2.12797	-0.0884841	0.0333399	0.098509	5.86474e-06	323		Fusion	LIMS2	0.1149	enet	0.074	2.2e-10	-1.6131	0.107
50K	ENSG00000160961.11	ZNF333	2.13259	0.274435	0.0329583	0.0452844	0.000116412	5		S-PrediXcan	ENSG00000278022.1	RP11-35O15.2	2.01357	0.208278	0.0440551	0.00800862	0.154773	0.000153659	55		EpiXcan	ENSG00000184441.4	AP001062.7	-2.12685	-0.0341982	0.0334325	0.495625	2.64814e-60	531		Fusion	ARHGAP15	0.0855	bslmm	0.019	0.00089	0.4773	0.633
50K	ENSG00000143190.21	POU2F1	-2.13252	-0.858155	0.0329641	0.033607	0.302679	8		S-PrediXcan	ENSG00000117090.14	SLAMF1	2.01058	0.407273	0.0443693	0.00210437	0.0830297	0.0273204	32		EpiXcan	ENSG00000248858.7	FLJ46284	2.12643	0.180372	0.0334673	0.0445729	0.562575	248		Fusion	MCM6	0.1362	enet	0.11	4.4e-15	0.5215	0.602
50K	ENSG00000135862.5	LAMC1	2.13095	0.0721657	0.0330934	0.350721	4.037e-47	6		S-PrediXcan	ENSG00000228653.2	HNRNPCP7	-2.00855	-0.140229	0.0445846	0.0133498	0.0962926	9.17874e-11	11		EpiXcan	ENSG00000110880.10	CORO1C	-2.126	-0.648833	0.0335032	0.0109984	0.727608	407		Fusion	DYNC1I2	0.0774	enet	0.058	2e-08	0.882	0.378
50K	ENSG00000111224.13	PARP11	2.12946	0.306932	0.0332164	0.0351335	0.0010587	4		S-PrediXcan	ENSG00000213619.9	NDUFS3	2.00795	0.820879	0.0446484	0.000610009	0.0601751	0.000379048	14		EpiXcan	ENSG00000151914.19	DST	2.12592	0.0756098	0.0335103	0.131659	0.0885655	210		Fusion	MAP2	0.1393	blup	0.066	2.3e-09	0.0116	0.991
50K	ENSG00000135362.13	PRR5L	2.12918	0.322191	0.0332392	0.0501635	0.047013	13		S-PrediXcan	ENSG00000185722.16	ANKFY1	2.00768	1.40302	0.0446769	0.000226063	0.0182923	0.57511	6		EpiXcan	ENSG00000160716.5	CHRNB2	-2.1247	-0.141488	0.0336116	0.0602442	0.00456936	222		Fusion	FKBP7	0.1324	lasso	0.13	2e-17	0.2046	0.838
50K	ENSG00000126246.9	IGFLR1	-2.12847	-0.39685	0.0332979	0.0404517	0.0451068	10		S-PrediXcan	ENSG00000120057.4	SFRP5	-2.00731	-0.176286	0.0447168	0.0104026	0.0697666	1.11066e-06	13		EpiXcan	ENSG00000278022.1	RP11-35O15.2	2.12451	0.160423	0.0336271	0.0534239	0.00187524	400		Fusion	OSBPL6	0.0985	bslmm	0.025	0.00016	-0.2847	0.776
50K	ENSG00000103496.14	STX4	-2.1282	-0.945284	0.0333208	0.0135399	0.227198	2		S-PrediXcan	ENSG00000274471.1	RP11-228M15.1	2.00708	0.226797	0.0447412	0.0127795	0.124431	0.000255363	26		EpiXcan	ENSG00000124613.8	ZNF391	2.12421	0.0271298	0.0336523	0.528672	4.07764e-57	399		Fusion	DDX1	0.1803	top1	0.095	4.5e-13	0.405	0.685
50K	ENSG00000115548.16	KDM3A	-2.12739	-0.780339	0.033388	0.0160974	0.32203	2		S-PrediXcan	ENSG00000144136.10	SLC20A1	2.00634	0.368636	0.0448195	0.00250777	0.0641278	0.000525239	13		EpiXcan	ENSG00000277245.1	RP11-48G14.3	2.12254	0.301988	0.033792	0.0247626	0.927882	277		Fusion	RIF1	0.1693	lasso	0.17	1.1e-22	-0.6988	0.485
50K	ENSG00000205583.13	STAG3L1	2.1261	0.254649	0.0334947	0.0262323	0.0673833	5		S-PrediXcan	ENSG00000248441.6	LINC01197	-2.00486	-0.166558	0.0449776	0.0117887	0.139878	6.81931e-18	8		EpiXcan	ENSG00000179242.15	CDH4	2.12146	0.131215	0.0338831	0.0991634	0.484671	752		Fusion	COL4A4	0.0728	bslmm	0.049	2.4e-07	-0.3406	0.733
50K	ENSG00000100528.11	CNIH1	2.12609	0.266302	0.0334959	0.125695	4.41923e-15	3		S-PrediXcan	ENSG00000243955.5	GSTA1	-2.00399	-0.314653	0.0450709	0.00288487	0.0653159	5.24844e-08	9		EpiXcan	ENSG00000006534.15	ALDH3B1	2.11972	0.171145	0.0340297	0.0515503	0.000592197	327		Fusion	CCNT2	0.2571	enet	0.25	9.4e-34	0.7954	0.426
50K	ENSG00000173258.12	ZNF483	-2.12572	-0.18762	0.0335263	0.116259	6.96319e-12	6		S-PrediXcan	ENSG00000184319.15	RPL23AP82	2.00355	0.152547	0.0451178	0.0241873	0.222832	1.54219e-21	39		EpiXcan	ENSG00000276259.1	RP11-481J2.4	-2.11816	-0.122503	0.0341618	0.0737574	0.879771	216		Fusion	NCOA1	0.2093	bslmm	0.12	1.1e-15	-1.1441	0.253
50K	ENSG00000185640.5	KRT79	-2.12471	-0.439262	0.0336105	0.0237471	0.19067	3		S-PrediXcan	ENSG00000229367.1	HMGN2P19	2.00345	0.0593327	0.0451289	0.0751431	0.267552	5.44622e-33	25		EpiXcan	ENSG00000066923.17	STAG3	2.11793	0.122288	0.0341807	0.0743137	0.00136668	308		Fusion	MTIF2	0.0869	top1	0.059	1.5e-08	0.049	0.961
50K	ENSG00000162543.5	UBXN10	2.12453	0.714541	0.033626	0.0347509	0.101314	8		S-PrediXcan	ENSG00000145388.14	METTL14	-2.00202	-0.616189	0.0452826	0.000717326	0.0345773	0.643752	15		EpiXcan	ENSG00000228043.5	AC097721.2	2.11756	0.152822	0.0342125	0.0560404	0.900148	147		Fusion	USP40	0.1543	top1	0.15	4.2e-20	-0.462	0.644
50K	ENSG00000170370.11	EMX2	2.12437	0.106294	0.0336389	0.0822225	7.9582e-06	12		S-PrediXcan	ENSG00000262999.1	CTD-3088G3.6	-2.0012	-0.221171	0.0453706	0.00657548	0.0808756	0.0719246	22		EpiXcan	ENSG00000167604.13	NFKBID	-2.11754	-0.149134	0.034214	0.0760622	0.163717	333		Fusion	NLRC4	0.095	blup	0.07	6.9e-10	0.6779	0.498
50K	ENSG00000272994.1	RP11-332H14.2	-2.12417	-0.366758	0.0336558	0.0374029	0.159873	10		S-PrediXcan	ENSG00000226869.6	LHFPL3-AS1	-2.00102	-0.168963	0.0453902	0.0102293	0.170454	0.000420672	53		EpiXcan	ENSG00000005075.15	POLR2J	2.11709	0.233967	0.0342519	0.0366975	0.443424	264		Fusion	MSH2	0.4989	top1	0.48	4e-76	-1.199	0.231
50K	ENSG00000260097.2	SPDYE6	2.12378	0.174464	0.0336889	0.0520862	0.0100598	12		S-PrediXcan	ENSG00000242574.8	HLA-DMB	2.00085	0.882786	0.0454087	0.000380592	0.0308323	0.174366	6		EpiXcan	ENSG00000146085.7	MUT	-2.11622	-0.173929	0.0343261	0.0394087	0.577408	85		Fusion	LMAN2L	0.04	enet	0.018	0.0013	0.9866	0.324
50K	ENSG00000253497.1	IGKV1-13	2.12271	0.13585	0.0337783	0.061324	0.000144183	9		S-PrediXcan	ENSG00000125122.15	LRRC29	-2.00045	-0.262788	0.0454517	0.00633117	0.0789916	6.55673e-07	16		EpiXcan	ENSG00000255422.1	AP002954.4	2.11615	0.0305522	0.034332	0.455298	1.20896e-57	371		Fusion	PIKFYVE	0.1478	bslmm	0.11	2.1e-14	1.9697	0.0489
50K	ENSG00000130702.15	LAMA5	2.12186	0.420117	0.0338498	0.0535419	9.92439e-06	5		S-PrediXcan	ENSG00000170290.3	SLN	-1.99987	-0.204746	0.0455144	0.00755831	0.0524475	5.92364e-07	5		EpiXcan	ENSG00000109424.3	UCP1	2.11564	0.214252	0.0343751	0.0459264	0.478209	304		Fusion	ACTR1B	0.3002	bslmm	0.21	1.2e-28	-1.2175	0.223
50K	ENSG00000152475.6	ZNF837	2.12079	0.525317	0.0339395	0.0363148	0.669453	11		S-PrediXcan	ENSG00000108256.8	NUFIP2	-1.99967	-1.05335	0.0455359	0.000247186	0.0364456	0.448303	13		EpiXcan	ENSG00000258593.2	CTD-3051D23.4	2.11539	0.491733	0.0343963	0.0123964	0.488617	354		Fusion	SLC35F5	0.2102	enet	0.15	4.1e-20	-0.1771	0.859
50K	ENSG00000182185.18	RAD51B	-2.12061	-0.571028	0.033955	0.0218713	0.329588	9		S-PrediXcan	ENSG00000226564.1	FTH1P20	-1.99784	-0.253988	0.0457338	0.00513966	0.123138	0.00190861	40		EpiXcan	ENSG00000229367.1	HMGN2P19	2.11496	0.0425081	0.0344333	0.259842	5.65164e-29	354		Fusion	ACTR3	0.0933	bslmm	0.069	7.7e-10	1.1717	0.241
50K	ENSG00000196504.15	PRPF40A	-2.11908	-0.69773	0.0340837	0.0225857	0.0055863	1		S-PrediXcan	ENSG00000102781.13	KATNAL1	1.99771	0.152768	0.0457485	0.0154527	0.260067	2.38187e-15	70		EpiXcan	ENSG00000238083.7	LRRC37A2	2.11368	0.023826	0.0345429	0.668834	5.95556e-95	441		Fusion	STEAP3	0.1081	lasso	0.073	2.9e-10	-0.2483	0.804
50K	ENSG00000204516.9	MICB	-2.11737	-0.061676	0.0342285	0.438024	7.34084e-47	52		S-PrediXcan	ENSG00000164754.14	RAD21	1.99735	0.630291	0.0457872	0.000676235	0.0324603	0.00327741	5		EpiXcan	ENSG00000277450.1	CTB-96E2.10	-2.11257	-0.430618	0.0346375	0.0146198	0.574075	255		Fusion	EPB41L5	0.0698	enet	0.042	1.6e-06	1.051	0.293
50K	ENSG00000241370.5	RPP21	2.11645	0.285037	0.0343069	0.117313	0.00538262	35		S-PrediXcan	ENSG00000137547.8	MRPL15	-1.99654	-1.44041	0.0458756	0.000134082	0.039382	0.241047	12		EpiXcan	ENSG00000274698.1	RP11-71L14.4	-2.11223	-0.473552	0.0346667	0.0107481	0.693297	202		Fusion	TP53I3	0.1624	enet	0.1	7.6e-14	-1.0868	0.277
50K	ENSG00000212124.2	TAS2R19	2.11588	0.201957	0.0343554	0.0602598	0.000118797	7		S-PrediXcan	ENSG00000240661.3	RP11-174O3.3	-1.99539	-0.100525	0.0460004	0.0399083	0.183058	5.91453e-21	15		EpiXcan	ENSG00000186765.11	FSCN2	2.1087	0.505193	0.0349708	0.0133409	0.511937	761		Fusion	STAM2	0.0433	bslmm	0.02	0.00077	0.2973	0.766
50K	ENSG00000183423.11	LRIT3	-2.11559	-0.151357	0.0343797	0.0605792	1.59166e-07	2		S-PrediXcan	ENSG00000085491.15	SLC25A24	-1.99532	-0.293772	0.0460075	0.00338388	0.0970558	1.41941e-12	7		EpiXcan	ENSG00000006062.14	MAP3K14	-2.10828	-0.164975	0.0350069	0.0685387	0.680654	507		Fusion	TANC1	0.0692	enet	0.022	0.00039	0.0462	0.963
50K	ENSG00000117598.11	PLPPR5	2.11525	0.177522	0.0344088	0.0298441	0.0523898	7		S-PrediXcan	ENSG00000130695.14	CEP85	-1.99503	-0.107985	0.0460392	0.0264839	0.262313	9.90416e-24	53		EpiXcan	ENSG00000117054.13	ACADM	2.10603	0.063299	0.0352013	0.154902	3.1236e-13	95		Fusion	NRBP1	0.0865	top1	0.098	2.2e-13	-0.15	0.881
50K	ENSG00000204392.10	LSM2	-2.11452	-1.05151	0.0344707	0.0138082	0.0507091	1		S-PrediXcan	ENSG00000269892.1	RP4-761J14.10	1.99474	0.212265	0.0460718	0.00735011	0.0833685	0.000272171	23		EpiXcan	ENSG00000158869.10	FCER1G	-2.10602	-0.07785	0.0352027	0.119969	2.75508e-08	339		Fusion	PPM1G	0.0566	top1	0.031	3.4e-05	0.004	0.997
50K	ENSG00000254094.1	AC078852.1	-2.114	-0.0821165	0.0345154	0.133909	1.28239e-10	17		S-PrediXcan	ENSG00000072832.14	CRMP1	1.99407	0.06761	0.0461441	0.0633548	0.407108	1.04558e-52	28		EpiXcan	ENSG00000110925.6	CSRNP2	-2.10546	-0.134559	0.0352512	0.0612702	0.00654352	417		Fusion	INO80B	0.1388	enet	0.091	1.6e-12	-0.2719	0.786
50K	ENSG00000128340.14	RAC2	2.11293	0.420182	0.0346068	0.0690837	0.00126591	11		S-PrediXcan	ENSG00000178093.13	TSSK6	-1.99404	-0.245504	0.0461481	0.00478318	0.0991696	0.00337115	24		EpiXcan	ENSG00000186868.15	MAPT	2.10486	0.0428185	0.0353035	0.266664	1.58315e-29	411		Fusion	MOGS	0.1068	lasso	0.17	1.2e-22	0.4615	0.644
50K	ENSG00000148180.19	GSN	-2.11239	-0.255968	0.0346531	0.0627303	0.000966069	10		S-PrediXcan	ENSG00000249096.6	RP11-290F5.1	1.99257	0.12199	0.0463091	0.0243381	0.259079	6.58365e-14	59		EpiXcan	ENSG00000179913.10	B3GNT3	2.1047	0.162819	0.0353172	0.0562183	5.72886e-06	597		Fusion	SPTBN1	0.1462	bslmm	0.079	5.7e-11	0.66	0.509
50K	ENSG00000184967.6	NOC4L	2.1119	0.501735	0.0346952	0.0289127	0.000443145	2		S-PrediXcan	ENSG00000183506.17	PI4KAP2	-1.99133	-0.0610988	0.0464445	0.124232	0.596291	1.39378e-48	152		EpiXcan	ENSG00000118564.14	FBXL5	2.10319	0.106497	0.0354491	0.0930478	0.10388	285		Fusion	RTN4	0.3035	lasso	0.21	1.1e-27	0.1535	0.878
50K	ENSG00000174171.5	RP11-23P13.6	-2.11175	-0.208066	0.0347077	0.056161	2.44386e-06	3		S-PrediXcan	ENSG00000102981.9	PARD6A	-1.99066	-0.615761	0.0465185	0.00137413	0.0302806	0.0821741	6		EpiXcan	ENSG00000113749.7	HRH2	-2.10162	-0.158958	0.0355868	0.0616167	0.599596	279		Fusion	GALNT3	0.0944	enet	0.042	1.8e-06	-1.4209	0.155
50K	ENSG00000230882.1	AC005077.14	-2.11155	-0.209069	0.0347249	0.0521952	0.00162727	11		S-PrediXcan	ENSG00000123297.17	TSFM	1.99018	0.363846	0.0465714	0.00207877	0.0979771	1.07959e-07	25		EpiXcan	ENSG00000101367.8	MAPRE1	-2.10075	-0.07672	0.0356631	0.118174	3.02136e-07	199		Fusion	POLE4	0.0665	blup	0.0081	0.023	-0.7659	0.444
50K	ENSG00000244879.6	GABPB1-AS1	-2.11059	-0.0630908	0.0348077	0.245969	1.35944e-25	18		S-PrediXcan	ENSG00000204789.4	ZNF204P	-1.99001	-0.495278	0.0465894	0.00106477	0.0409338	0.0398228	9		EpiXcan	ENSG00000088538.12	DOCK3	-2.09943	-0.053351	0.0357789	0.231703	0.00115431	215		Fusion	TACR1	0.1531	top1	0.1	2.9e-14	0.117	0.907
50K	ENSG00000119408.16	NEK6	-2.1099	-0.557819	0.0348667	0.0294223	0.399379	6		S-PrediXcan	ENSG00000240970.1	RPL23AP64	1.98994	0.165219	0.0465978	0.0118316	0.24922	5.53322e-07	76		EpiXcan	ENSG00000071205.11	ARHGAP10	2.0992	0.102938	0.0357989	0.091575	0.211712	242		Fusion	EVA1A	0.0903	bslmm	0.078	7.5e-11	-0.0462	0.963
50K	ENSG00000065970.8	FOXJ2	-2.10912	-0.865404	0.0349344	0.028607	0.387765	8		S-PrediXcan	ENSG00000135914.5	HTR2B	1.98935	0.177568	0.0466624	0.00808068	0.0739109	4.69917e-07	12		EpiXcan	ENSG00000165985.9	C1QL3	-2.09758	-0.0387073	0.0359421	0.37496	5.80916e-24	308		Fusion	MRPL19	0.3461	lasso	0.3	1.5e-41	0.3498	0.727
50K	ENSG00000267049.1	AC002398.13	-2.1088	-0.0942463	0.034962	0.170073	1.41037e-11	22		S-PrediXcan	ENSG00000111669.14	TPI1	1.98907	0.461145	0.0466933	0.00174995	0.083049	0.000546326	19		EpiXcan	ENSG00000213225.7	NOC2LP1	2.09669	0.226286	0.0360207	0.0411657	0.914846	163		Fusion	LANCL1	0.0882	top1	0.1	1.2e-13	-0.809	0.419
50K	ENSG00000226278.1	PSPHP1	-2.10738	-0.0408917	0.035085	0.593725	4.01077e-93	16		S-PrediXcan	ENSG00000133246.11	PRAM1	1.9888	0.229827	0.0467227	0.00541071	0.128753	3.23996e-06	37		EpiXcan	ENSG00000233117.2	LINC00702	-2.09607	-0.0616935	0.0360757	0.211302	2.38306e-15	526		Fusion	WDR75	0.105	top1	0.1	8.9e-14	1.449	0.147
50K	ENSG00000065559.14	MAP2K4	-2.10649	-0.19418	0.0351615	0.0749792	1.15824e-07	4		S-PrediXcan	ENSG00000274225.1	KB-68A7.1	1.98858	0.124282	0.0467474	0.0180955	0.229266	2.0776e-09	63		EpiXcan	ENSG00000104081.13	BMF	2.09444	0.236702	0.0362204	0.0395817	0.961613	395		Fusion	GLS	0.1732	lasso	0.07	6.3e-10	-0.3896	0.697
50K	ENSG00000175305.17	CCNE2	-2.10332	-0.0731413	0.0354374	0.217218	1.62318e-14	33		S-PrediXcan	ENSG00000251288.2	RP11-10L12.2	-1.98777	-0.105623	0.0468369	0.0252973	0.0919951	1.04895e-09	13		EpiXcan	ENSG00000188554.13	NBR1	-2.09382	-0.12774	0.0362756	0.0485537	3.92252e-05	285		Fusion	DNAH6	0.0978	top1	0.099	1.7e-13	-0.404	0.686
50K	ENSG00000280153.1	RP11-876N24.3	2.10309	0.332099	0.0354579	0.0544065	0.0129134	8		S-PrediXcan	ENSG00000197448.13	GSTK1	1.98628	0.115549	0.0470023	0.0237152	0.299498	2.3703e-30	52		EpiXcan	ENSG00000276724.1	RP11-1000B6.7	2.09368	0.0354845	0.0362882	0.439883	8.00722e-60	295		Fusion	USP34	0.1278	lasso	0.063	4e-09	-0.458	0.647
50K	ENSG00000226419.7	SLC16A1-AS1	-2.10138	-0.581773	0.0356079	0.025314	0.0782338	5		S-PrediXcan	ENSG00000229852.2	RP11-398K22.12	1.98594	0.600083	0.0470395	0.000922339	0.0281606	0.0616605	17		EpiXcan	ENSG00000113141.17	IK	-2.09315	-0.152178	0.0363357	0.0492313	0.0618154	239		Fusion	GGCX	0.2205	lasso	0.17	2.7e-23	-1.7815	0.0748
50K	ENSG00000275601.1	AC011330.13	2.1013	0.131578	0.0356149	0.0912987	1.28723e-09	6		S-PrediXcan	ENSG00000101115.12	SALL4	1.98559	0.186295	0.0470793	0.00824144	0.0722875	4.28149e-10	3		EpiXcan	ENSG00000178188.14	SH2B1	2.09283	0.12262	0.0363639	0.0533822	7.46137e-05	292		Fusion	GNLY	0.3289	bslmm	0.27	6.6e-38	-4.0147	5.95e-05
50K	ENSG00000261575.2	RP11-259G18.1	2.09911	0.131928	0.035807	0.0645792	6.39915e-07	5		S-PrediXcan	ENSG00000261116.1	RP3-523K23.2	1.98547	0.915088	0.0470918	0.000327261	0.010011	0.648891	4		EpiXcan	ENSG00000242861.1	RP11-285F7.2	-2.09266	-0.176149	0.0363796	0.0551849	0.862777	322		Fusion	CHST10	0.0535	lasso	0.029	5.7e-05	0.9776	0.328
50K	ENSG00000188186.10	LAMTOR4	2.09911	0.613279	0.0358076	0.0345072	0.0123683	4		S-PrediXcan	ENSG00000159322.17	ADPGK	-1.98494	-0.279115	0.0471508	0.0030656	0.0815046	2.40562e-08	23		EpiXcan	ENSG00000235253.1	AC010240.2	2.09257	0.300471	0.0363875	0.0194267	0.94075	308		Fusion	CHMP3	0.2196	lasso	0.17	2.9e-23	1.3531	0.176
50K	ENSG00000148459.15	PDSS1	-2.09814	-0.239177	0.035893	0.0521616	0.0140098	13		S-PrediXcan	ENSG00000184162.14	NR2C2AP	-1.98477	-0.609706	0.0471699	0.000772248	0.0495691	0.0281544	14		EpiXcan	ENSG00000143546.9	S100A8	2.09245	0.216199	0.0363987	0.0257516	0.226236	232		Fusion	ZNF142	0.0599	bslmm	0.013	0.006	-0.6747	0.5
50K	ENSG00000088888.17	MAVS	-2.09702	-0.278803	0.0359917	0.0798839	4.42438e-07	8		S-PrediXcan	ENSG00000153815.16	CMIP	-1.98462	-0.395819	0.0471867	0.00182744	0.0757513	0.000944937	16		EpiXcan	ENSG00000136819.15	C9orf78	-2.09171	-0.11612	0.0364645	0.060638	1.18915e-05	570		Fusion	IL1RL1	0.3481	lasso	0.47	9.4e-73	-1.0992	0.272
50K	ENSG00000125245.12	GPR18	2.09633	0.788158	0.0360526	0.0162168	0.167618	3		S-PrediXcan	ENSG00000270550.1	IGHV3-30	1.98412	0.265546	0.047242	0.00747107	0.123726	0.00385324	38		EpiXcan	ENSG00000240661.3	RP11-174O3.3	-2.09158	-0.064674	0.036476	0.193612	1.21123e-16	265		Fusion	IL18R1	0.2294	enet	0.21	7.9e-29	-0.4877	0.626
50K	ENSG00000182218.9	HHIPL1	-2.09617	-0.167668	0.0360669	0.0970877	3.52732e-11	5		S-PrediXcan	ENSG00000164916.10	FOXK1	1.98338	2.07013	0.0473249	0.000119922	0.0113235	0.992005	2		EpiXcan	ENSG00000273133.1	RP11-799M12.2	-2.09143	-0.0652717	0.0364891	0.145095	6.38217e-14	272		Fusion	IL18RAP	0.0545	top1	0.056	3e-08	0.998	0.318
50K	ENSG00000242474.2	AC093627.9	-2.09452	-0.229838	0.0362138	0.0755743	0.000162085	16		S-PrediXcan	ENSG00000134014.16	ELP3	1.98078	0.14458	0.0476155	0.014529	0.357902	4.99647e-28	75		EpiXcan	ENSG00000264920.1	RP11-6N17.4	-2.09059	-0.0390325	0.0365645	0.288504	9.64269e-30	412		Fusion	SLC9A2	0.0871	top1	0.049	2.1e-07	-1.3	0.194
50K	ENSG00000272411.1	RP11-44B19.1	-2.09433	-0.225016	0.036231	0.0462196	0.00343459	10		S-PrediXcan	ENSG00000213246.6	SUPT4H1	1.98073	0.428292	0.0476218	0.00142629	0.04733	0.000149134	4		EpiXcan	ENSG00000162989.4	KCNJ3	2.09044	0.28237	0.0365778	0.0195339	0.477399	71		Fusion	MLPH	0.2408	lasso	0.12	5.2e-16	1.0387	0.299
50K	ENSG00000138363.14	ATIC	-2.09356	-0.472245	0.0362996	0.0510091	6.08484e-05	4		S-PrediXcan	ENSG00000175895.3	PLEKHF2	1.97678	0.176723	0.0480669	0.00928393	0.174625	0.00112544	47		EpiXcan	ENSG00000175279.21	CENPS	-2.08759	-0.100643	0.0368346	0.0947997	2.17504e-07	333		Fusion	SLC5A7	0.1146	top1	0.044	8.7e-07	0.641	0.522
50K	ENSG00000153234.13	NR4A2	-2.09278	-0.297694	0.0363686	0.0138259	0.297672	4		S-PrediXcan	ENSG00000217648.1	RP1-95L4.4	1.97553	0.492177	0.0482085	0.00107374	0.0209118	0.0643172	6		EpiXcan	ENSG00000163814.7	CDCP1	2.0872	0.233772	0.0368698	0.0249186	0.411249	357		Fusion	HDLBP	0.1539	lasso	0.14	4.9e-19	-1.1297	0.259
50K	ENSG00000134247.9	PTGFRN	-2.09221	-0.371401	0.0364197	0.0638445	0.0078461	14		S-PrediXcan	ENSG00000230487.7	PSMG3-AS1	-1.9747	-0.118351	0.0483022	0.0230835	0.309287	4.3165e-26	47		EpiXcan	ENSG00000267412.1	CTC-265F19.2	2.08544	0.303878	0.0370291	0.0352084	0.895547	681		Fusion	PASK	0.1358	top1	0.11	1.7e-15	-0.78	0.435
50K	ENSG00000204290.10	BTNL2	-2.09217	-0.121075	0.0364237	0.0941502	0.00142748	22		S-PrediXcan	ENSG00000225948.2	RP11-554I8.1	-1.97337	-0.209648	0.0484538	0.00876365	0.0647616	1.94797e-08	5		EpiXcan	ENSG00000165695.9	AK8	-2.0838	-0.108413	0.0371783	0.0635024	1.15213e-05	499		Fusion	TAF1B	0.4198	enet	0.45	2.4e-68	1.0095	0.313
50K	ENSG00000272081.1	CTD-2376I4.2	2.09213	0.260593	0.036427	0.0472157	0.00086811	6		S-PrediXcan	ENSG00000255571.8	MIR9-3HG	-1.97276	-0.059115	0.0485234	0.0763961	0.350368	5.7332e-17	90		EpiXcan	ENSG00000026559.13	KCNG1	-2.08328	-0.0987604	0.0372255	0.127902	2.02871e-05	354		Fusion	ODC1	0.0948	blup	0.017	0.0017	0.4614	0.644
50K	ENSG00000142494.13	SLC47A1	-2.09197	-0.259158	0.036441	0.0518423	0.0164625	10		S-PrediXcan	ENSG00000256694.1	RP11-598F7.5	-1.9719	-0.17402	0.048621	0.00911282	0.134454	0.00253712	49		EpiXcan	ENSG00000267049.1	AC002398.13	-2.08322	-0.0568852	0.0372315	0.225455	3.43927e-07	329		Fusion	CEBPZ	0.199	enet	0.16	4.8e-21	-0.1889	0.85
50K	ENSG00000260583.1	AP000223.42	-2.09176	-0.603078	0.0364604	0.0106165	0.105776	1		S-PrediXcan	ENSG00000197372.9	ZNF675	1.97163	0.173463	0.0486524	0.0125172	0.095464	1.20431e-09	10		EpiXcan	ENSG00000108590.10	MED31	2.0826	0.187576	0.0372878	0.0589871	0.576959	514		Fusion	PRKD3	0.2971	bslmm	0.23	4.5e-31	-0.2637	0.792
50K	ENSG00000163354.14	DCST2	2.09048	0.444283	0.0365747	0.0321471	0.04672	8		S-PrediXcan	ENSG00000179913.10	B3GNT3	1.97115	0.247928	0.048707	0.00547055	0.089341	0.000104983	17		EpiXcan	ENSG00000143157.11	POGK	2.08177	0.371731	0.0373639	0.0136	0.194406	214		Fusion	SLC25A12	0.1282	lasso	0.11	3.1e-15	-1.6071	0.108
50K	ENSG00000124172.9	ATP5E	-2.08953	-0.540024	0.0366598	0.0577229	0.219889	16		S-PrediXcan	ENSG00000226981.2	ABHD17AP6	-1.9708	-0.233449	0.0487465	0.00695097	0.0600315	0.100851	15		EpiXcan	ENSG00000170382.11	LRRN2	2.08052	0.124646	0.0374776	0.106558	0.755991	502		Fusion	RMDN2	0.0754	lasso	0.035	1.1e-05	-1.4681	0.142
50K	ENSG00000251417.2	RP11-1348G14.4	2.08946	0.0643894	0.036666	0.185036	1.41939e-19	13		S-PrediXcan	ENSG00000169894.17	MUC3A	1.96929	0.132271	0.04892	0.0145718	0.132395	0.00518411	43		EpiXcan	ENSG00000197930.12	ERO1A	2.07976	0.15517	0.0375473	0.0667986	0.0210382	335		Fusion	DARS	0.0828	lasso	0.063	4.2e-09	0.8281	0.408
50K	ENSG00000235979.8	AC004448.5	-2.08869	-0.117912	0.0367361	0.0765245	0.00189691	24		S-PrediXcan	ENSG00000162461.7	SLC25A34	-1.96925	-0.0870402	0.0489242	0.040125	0.332487	3.85099e-29	49		EpiXcan	ENSG00000109919.9	MTCH2	2.07867	0.35237	0.0376479	0.0136576	0.454325	106		Fusion	PLCL1	0.0773	blup	0.02	0.00079	-0.7654	0.444
50K	ENSG00000164172.18	MOCS2	2.08788	0.12536	0.0368085	0.158976	1.5773e-15	14		S-PrediXcan	ENSG00000129007.14	CALML4	-1.96791	-0.168216	0.049078	0.0103718	0.19259	4.6368e-07	50		EpiXcan	ENSG00000196110.7	ZNF699	2.07825	0.186733	0.0376863	0.0419755	0.399861	373		Fusion	COX7A2L	0.0662	lasso	0.022	0.00041	0.3372	0.736
50K	ENSG00000100196.10	KDELR3	2.08688	0.133223	0.0368991	0.131316	1.20848e-12	12		S-PrediXcan	ENSG00000168209.4	DDIT4	-1.96776	-0.121593	0.049096	0.0245696	0.277262	0.000138583	99		EpiXcan	ENSG00000267534.2	S1PR2	2.07804	0.202562	0.0377053	0.0419633	0.475462	424		Fusion	PNO1	0.1079	lasso	0.062	5.8e-09	-0.3547	0.723
50K	ENSG00000280173.1	RP11-447D11.3	-2.08679	-0.515222	0.036907	0.0308945	0.0230636	4		S-PrediXcan	ENSG00000205038.11	PKHD1L1	-1.96668	-0.389464	0.0492202	0.00165774	0.0290193	0.00469361	5		EpiXcan	ENSG00000012963.14	UBR7	2.07793	0.165406	0.0377154	0.0386395	0.00294702	417		Fusion	ORC4	0.069	lasso	0.14	3.7e-19	0.203	0.839
50K	ENSG00000181481.13	RNF135	-2.08584	-0.49587	0.0369933	0.0368388	0.0734031	8		S-PrediXcan	ENSG00000062598.17	ELMO2	-1.96649	-0.313769	0.0492421	0.00367763	0.136754	0.0215798	52		EpiXcan	ENSG00000278527.1	SNORD22	2.07753	0.522769	0.0377531	0.0107216	0.930864	338		Fusion	C2orf42	0.061	top1	0.049	2.3e-07	0.443	0.658
50K	ENSG00000251379.1	RP11-484O2.1	2.08536	0.242649	0.0370363	0.0298441	0.00313944	4		S-PrediXcan	ENSG00000124217.4	MOCS3	1.96525	0.477466	0.049385	0.00158136	0.130024	0.00266344	40		EpiXcan	ENSG00000260467.1	RP11-405F3.4	-2.07736	-0.287621	0.0377687	0.0237824	0.194787	352		Fusion	ATP6V1B1	0.1205	bslmm	0.06	1.1e-08	0.2084	0.835
50K	ENSG00000215237.6	RP11-54D18.2	2.08529	0.0809822	0.0370428	0.153302	3.75351e-20	2		S-PrediXcan	ENSG00000100330.15	MTMR3	1.96423	0.232815	0.0495034	0.00475709	0.0932324	2.02794e-08	15		EpiXcan	ENSG00000172409.5	CLP1	2.07708	0.40431	0.0377944	0.012686	0.749198	229		Fusion	MSH6	0.1262	enet	0.057	2.2e-08	0.6813	0.496
50K	ENSG00000134490.13	TMEM241	2.08503	0.411961	0.0370665	0.026877	0.340343	6		S-PrediXcan	ENSG00000006695.10	COX10	-1.96342	-0.589009	0.0495979	0.000672213	0.0564757	0.0271049	10		EpiXcan	ENSG00000247970.2	RP11-543C4.1	-2.07679	-0.070625	0.037821	0.19284	0.00709781	445		Fusion	SPR	0.0515	bslmm	0.012	0.0067	1.2665	0.205
50K	ENSG00000279942.1	RP1-153P14.7	2.08365	0.0546277	0.0371916	0.26987	5.06147e-28	21		S-PrediXcan	ENSG00000186940.6	CHCHD2P9	-1.96299	-0.118162	0.0496472	0.0203885	0.173469	0.000177295	56		EpiXcan	ENSG00000146453.12	PNLDC1	2.07613	0.0470017	0.0378816	0.279142	1.13267e-17	315		Fusion	ALMS1	0.082	enet	0.046	4.7e-07	-0.5588	0.576
50K	ENSG00000157193.15	LRP8	-2.08264	-0.755819	0.0372838	0.0311892	0.0126668	4		S-PrediXcan	ENSG00000231826.5	LINC01819	-1.96258	-0.207447	0.0496955	0.00666246	0.121552	0.00424313	42		EpiXcan	ENSG00000251022.6	THAP9-AS1	-2.07613	-0.0696299	0.0378817	0.134679	2.20495e-13	214		Fusion	COLEC11	0.3079	lasso	0.28	1e-38	-0.364	0.716
50K	ENSG00000068971.13	PPP2R5B	-2.08223	-0.328626	0.037321	0.0902016	2.25569e-05	16		S-PrediXcan	ENSG00000101057.15	MYBL2	-1.96218	-1.48983	0.0497411	0.0001528	0.0116437	0.291363	4		EpiXcan	ENSG00000122545.18	2022-09-07	2.0754	0.205398	0.0379492	0.0352902	0.0622492	313		Fusion	NRP2	0.408	bslmm	0.26	4.8e-36	0.0844	0.933
50K	ENSG00000083290.19	ULK2	2.08204	0.598348	0.0373391	0.0187337	0.169434	3		S-PrediXcan	ENSG00000246560.2	RP11-10L12.4	1.96151	0.225768	0.0498194	0.00636467	0.0606184	5.81462e-05	18		EpiXcan	ENSG00000104129.9	DNAJC17	-2.07519	-0.128933	0.0379689	0.0782302	0.731246	314		Fusion	LDAH	0.172	lasso	0.16	9e-22	0.844	0.399
50K	ENSG00000243389.1	AC012442.5	-2.08165	-0.0945035	0.037374	0.120193	6.5765e-12	11		S-PrediXcan	ENSG00000155957.17	TMBIM4	1.96128	0.138482	0.0498462	0.0169061	0.326161	2.87263e-33	45		EpiXcan	ENSG00000198793.12	MTOR	-2.07493	-0.362171	0.0379932	0.0223644	0.910436	496		Fusion	WDR35	0.0879	top1	0.088	3.4e-12	0.704	0.481
50K	ENSG00000185499.16	MUC1	-2.08035	-0.505108	0.0374936	0.0929803	0.00880775	26		S-PrediXcan	ENSG00000102189.16	EEA1	-1.95969	-0.540024	0.0500319	0.00111872	0.0660553	0.0966062	24		EpiXcan	ENSG00000144306.14	SCRN3	2.07457	0.170284	0.038026	0.0498909	0.756552	274		Fusion	C2orf40	0.4695	lasso	0.28	5.2e-38	1.142	0.253
50K	ENSG00000033100.16	CHPF2	-2.08012	-0.589138	0.0375148	0.0366701	0.00297553	3		S-PrediXcan	ENSG00000177406.4	RP11-218M22.1	-1.95965	-0.063947	0.0500362	0.060737	0.448466	1.16926e-64	28		EpiXcan	ENSG00000132718.8	SYT11	2.07351	0.329756	0.0381245	0.0295434	0.234793	287		Fusion	CPSF3	0.1482	lasso	0.075	1.8e-10	-0.2639	0.792
50K	ENSG00000164654.15	MIOS	-2.0795	-0.267192	0.0375717	0.0715248	1.35048e-05	8		S-PrediXcan	ENSG00000104691.14	UBXN8	-1.95965	-0.351483	0.050037	0.00233425	0.0614891	0.000330637	21		EpiXcan	ENSG00000223797.5	ENTPD3-AS1	2.07234	0.048183	0.0382333	0.21841	2.91153e-21	137		Fusion	GPR75	0.1079	enet	0.07	5.6e-10	0.0443	0.965
50K	ENSG00000271401.1	RP11-171I2.3	-2.07805	-0.344423	0.0377044	0.0172421	0.628851	5		S-PrediXcan	ENSG00000131844.15	MCCC2	-1.95958	-1.18715	0.0500455	0.000208055	0.026448	0.934691	11		EpiXcan	ENSG00000090520.11	DNAJB11	2.07191	0.251151	0.0382738	0.0352995	0.0598179	282		Fusion	KLHL29	0.0758	top1	0.075	1.7e-10	-0.089	0.929
50K	ENSG00000144366.15	GULP1	-2.07795	-0.483759	0.0377135	0.0343627	0.0616901	6		S-PrediXcan	ENSG00000172935.8	MRGPRF	-1.95807	-0.461981	0.050222	0.00125884	0.0402127	0.0427009	12		EpiXcan	ENSG00000276952.1	RP5-965G21.6	2.07175	0.381058	0.0382891	0.0127636	0.62889	357		Fusion	ATAD2B	0.124	top1	0.13	2.4e-17	-0.107	0.915
50K	ENSG00000185924.6	RTN4RL1	-2.07706	-0.10234	0.0377963	0.175645	1.91184e-18	12		S-PrediXcan	ENSG00000255306.1	RP5-901A4.1	1.95668	0.195337	0.0503851	0.00820938	0.107854	1.99313e-06	53		EpiXcan	ENSG00000273311.1	DGCR11	-2.0707	-0.035795	0.0383864	0.363895	3.93233e-41	354		Fusion	FKBP1B	0.0676	enet	0.014	0.0038	-0.2325	0.816
50K	ENSG00000273026.1	RP11-422P24.10	-2.07696	-0.336501	0.0378057	0.0246408	0.289562	8		S-PrediXcan	ENSG00000229043.2	AC091729.9	-1.9565	-0.0350156	0.0504065	0.224024	0.69878	6.20304e-128	40		EpiXcan	ENSG00000085514.15	PILRA	-2.06996	-0.0579482	0.0384565	0.163817	1.02013e-13	335		Fusion	CRIPT	0.1749	top1	0.091	1.6e-12	1.079	0.281
50K	ENSG00000155016.17	CYP2U1	-2.07692	-0.264323	0.0378093	0.0718353	1.10563e-05	6		S-PrediXcan	ENSG00000162367.11	TAL1	-1.95646	-0.303862	0.0504109	0.00282047	0.0604218	2.60036e-05	18		EpiXcan	ENSG00000122203.14	KIAA1191	-2.06986	-0.195336	0.038465	0.031575	0.130336	295		Fusion	ZRANB3	0.0595	bslmm	0.018	0.0013	0.3584	0.72
50K	ENSG00000135124.14	P2RX4	2.07656	0.227656	0.037842	0.104773	5.4679e-07	16		S-PrediXcan	ENSG00000241975.1	ELOCP19	1.95632	0.352015	0.0504272	0.00189453	0.0450016	0.113268	22		EpiXcan	ENSG00000136273.11	HUS1	-2.06951	-0.0673022	0.0384984	0.201182	0.000143912	434		Fusion	ACVR2A	0.0712	top1	0.073	2.9e-10	2.78	0.00544
50K	ENSG00000171847.10	FAM90A1	2.07645	0.166992	0.0378519	0.0938199	1.48938e-05	13		S-PrediXcan	ENSG00000179761.11	PIPOX	1.95612	0.484693	0.0504505	0.00111319	0.0316819	0.51703	11		EpiXcan	ENSG00000182950.2	ODF3L1	-2.06897	-0.142368	0.0385493	0.0462818	0.67725	257		Fusion	MTERF4	0.3645	lasso	0.24	6.4e-33	-1.1826	0.237
50K	ENSG00000172543.7	CTSW	2.0761	0.0806775	0.0378846	0.232243	5.5997e-23	17		S-PrediXcan	ENSG00000253930.1	RP11-1149O23.2	1.95513	0.162735	0.0505676	0.0103226	0.0759061	1.10485e-07	4		EpiXcan	ENSG00000239467.5	AC007405.6	2.06745	0.16661	0.0386922	0.0359058	0.000394991	241		Fusion	NMI	0.0571	bslmm	0.019	0.00096	0.6508	0.515
50K	ENSG00000273824.1	RP11-81H14.1	-2.07607	-0.198413	0.0378871	0.0692019	0.0116204	14		S-PrediXcan	ENSG00000106299.7	WASL	1.95412	0.473745	0.0506865	0.001054	0.0493928	0.0128026	10		EpiXcan	ENSG00000207425.1	Y_RNA	-2.06621	-0.0608574	0.0388085	0.206747	8.32996e-09	208		Fusion	TNFAIP6	0.0982	blup	0.019	0.001	-0.3075	0.758
50K	ENSG00000169629.11	RGPD8	2.07606	0.0362238	0.0378881	0.542877	8.0441e-78	19		S-PrediXcan	ENSG00000216906.2	RP11-350J20.9	1.95188	0.0650744	0.050952	0.0671303	0.223314	2.65633e-26	15		EpiXcan	ENSG00000260286.3	C6orf229	-2.06505	-0.088315	0.0389183	0.138976	0.862801	388		Fusion	ACSL3	0.1204	lasso	0.048	2.7e-07	-0.1518	0.879
50K	ENSG00000007866.19	TEAD3	-2.07476	-0.317911	0.0380089	0.0934611	1.06366e-05	16		S-PrediXcan	ENSG00000137720.7	C11orf1	-1.95173	-0.813881	0.0509704	0.0004348	0.0299691	0.173712	8		EpiXcan	ENSG00000270948.1	MTDHP1	-2.06473	-0.245036	0.0389485	0.0303074	0.970397	214		Fusion	DNPEP	0.2945	enet	0.19	4.5e-26	0.9869	0.324
50K	ENSG00000213977.7	TAX1BP3	2.07454	0.333336	0.0380296	0.0613124	0.00722732	13		S-PrediXcan	ENSG00000171757.15	LRRC34	-1.95146	-1.13121	0.0510022	0.000215751	0.0139483	0.382035	4		EpiXcan	ENSG00000279901.1	CTD-2270P14.2	2.06261	0.33943	0.0391499	0.0221031	0.0521607	499		Fusion	FAM124B	0.082	enet	0.058	2e-08	-0.2957	0.767
50K	ENSG00000108784.9	NAGLU	2.07445	0.261084	0.0380372	0.118429	1.04282e-09	13		S-PrediXcan	ENSG00000221970.1	OR2A1	1.95143	0.121262	0.0510053	0.0178515	0.123576	6.48183e-05	33		EpiXcan	ENSG00000221995.5	TIAF1	2.06154	0.150347	0.0392513	0.0371534	0.0339246	159		Fusion	NAGK	0.2961	enet	0.25	2.2e-34	0.9566	0.339
50K	ENSG00000006607.13	FARP2	-2.07288	-0.146402	0.0381834	0.148073	1.81869e-16	7		S-PrediXcan	ENSG00000126266.3	FFAR1	1.95055	0.0428033	0.0511111	0.146435	0.363884	7.85907e-45	27		EpiXcan	ENSG00000165171.10	WBSCR27	-2.06086	-0.0211778	0.0393161	0.725857	1.88598e-116	216		Fusion	SNRNP27	0.0804	bslmm	0.029	5.5e-05	-0.61	0.542
50K	ENSG00000123342.15	MMP19	-2.0728	-0.860494	0.0381911	0.0120957	0.698756	3		S-PrediXcan	ENSG00000101425.12	BPI	1.94977	0.166978	0.051204	0.0109506	0.102877	3.8357e-06	22		EpiXcan	ENSG00000100196.10	KDELR3	2.06078	0.0598162	0.0393237	0.212621	2.18723e-11	440		Fusion	LRRFIP1	0.1085	bslmm	0.035	1.3e-05	0.2346	0.815
50K	ENSG00000162444.11	RBP7	-2.07259	-0.211667	0.0382109	0.0534184	8.48003e-05	5		S-PrediXcan	ENSG00000162373.12	BEND5	1.9482	0.603039	0.0513913	0.000809513	0.0400645	0.0411227	16		EpiXcan	ENSG00000237773.5	AC003075.4	-2.05997	-0.315404	0.0394013	0.0230172	0.163216	340		Fusion	CHCHD5	0.0692	lasso	0.057	2.2e-08	-1.1109	0.267
50K	ENSG00000205231.1	TTLL10-AS1	2.0725	0.268828	0.0382186	0.0936691	0.000257314	19		S-PrediXcan	ENSG00000099974.7	DDTL	-1.94805	-0.101246	0.0514093	0.0237947	0.194575	2.93954e-15	39		EpiXcan	ENSG00000123454.10	DBH	-2.05883	-0.113288	0.0395101	0.117309	0.0316054	637		Fusion	PAX8	0.5284	enet	0.43	2.8e-64	-1.4773	0.14
50K	ENSG00000135828.11	RNASEL	2.07158	0.428477	0.0383044	0.0389961	0.128902	7		S-PrediXcan	ENSG00000274943.1	RP11-351C21.2	1.94709	0.198163	0.051524	0.00874874	0.127477	0.00242993	35		EpiXcan	ENSG00000070182.19	SPTB	2.05877	0.176041	0.0395161	0.0451749	0.130928	314		Fusion	INSIG2	0.1474	lasso	0.13	6.3e-18	-0.5666	0.571
50K	ENSG00000092529.23	CAPN3	-2.07117	-0.682743	0.0383433	0.0273412	0.28951	7		S-PrediXcan	ENSG00000257511.1	RP11-278C7.1	1.94675	0.514159	0.0515647	0.0011483	0.0234252	0.333132	8		EpiXcan	ENSG00000258725.1	PRC1-AS1	-2.05838	-0.0821206	0.0395533	0.11043	2.03584e-10	329		Fusion	POLR1B	0.4558	bslmm	0.34	5.7e-49	-1.6061	0.108
50K	ENSG00000271736.1	RP11-85G21.3	-2.06999	-0.160198	0.0384536	0.0590277	1.17991e-05	7		S-PrediXcan	ENSG00000051523.10	CYBA	-1.94659	-0.79512	0.0515841	0.000440123	0.0417859	0.0252654	9		EpiXcan	ENSG00000153879.8	CEBPG	2.05832	0.134627	0.0395596	0.0706861	0.200755	359		Fusion	CCDC93	0.1121	enet	0.066	2e-09	0.1348	0.893
50K	ENSG00000163902.11	RPN1	2.06974	0.331082	0.0384765	0.0880703	8.14428e-11	4		S-PrediXcan	ENSG00000067066.16	SP100	1.94658	0.698215	0.0515847	0.000863233	0.069279	0.0322934	21		EpiXcan	ENSG00000100483.13	VCPKMT	-2.05754	-0.103993	0.039634	0.0738782	9.41523e-06	381		Fusion	PSD4	0.5959	lasso	0.49	9.2e-78	0.5896	0.555
50K	ENSG00000164764.10	SBSPON	2.06936	0.225724	0.0385127	0.054172	0.117489	12		S-PrediXcan	ENSG00000018189.12	RUFY3	1.94652	1.43931	0.0515928	0.00016726	0.018136	0.450737	5		EpiXcan	ENSG00000196878.14	LAMB3	2.05725	0.101622	0.0396626	0.106534	0.000148747	315		Fusion	PNKD	0.1489	enet	0.093	9e-13	1.377	0.169
50K	ENSG00000165917.9	RAPSN	-2.06857	-0.646322	0.0385861	0.010338	0.911893	1		S-PrediXcan	ENSG00000105127.8	AKAP8	-1.94596	-1.50595	0.0516597	0.000103404	0.0123529	0.321101	5		EpiXcan	ENSG00000273100.1	RP11-302L19.3	2.05608	0.0848467	0.0397751	0.115043	3.14663e-11	391		Fusion	HOXD1	0.126	top1	0.097	2.9e-13	-0.443	0.658
50K	ENSG00000261455.1	LINC01003	-2.06822	-0.221512	0.0386198	0.0556186	3.37879e-06	3		S-PrediXcan	ENSG00000224607.4	IGKV1D-27	1.94527	0.274812	0.0517422	0.0078392	0.0343228	0.00325616	3		EpiXcan	ENSG00000247796.2	CTD-2366F13.1	-2.05473	-0.0886227	0.0399056	0.101191	9.82638e-08	367		Fusion	GAD1	0.1968	top1	0.23	2.5e-31	-0.966	0.334
50K	ENSG00000161328.10	LRRC56	2.06804	0.124952	0.0386361	0.202613	6.30777e-17	22		S-PrediXcan	ENSG00000116001.15	TIA1	-1.94527	-2.63483	0.0517428	5.11996e-05	0.0109467	0.978636	3		EpiXcan	ENSG00000184731.5	FAM110C	2.05236	0.0955468	0.0401349	0.086921	0.884314	178		Fusion	ORMDL1	0.2086	lasso	0.15	1.8e-20	0.5165	0.605
50K	ENSG00000135605.12	TEC	-2.06799	-0.125475	0.0386411	0.117602	5.83469e-08	18		S-PrediXcan	ENSG00000175567.8	UCP2	1.94506	0.127453	0.0517672	0.0168021	0.161421	5.70943e-21	5		EpiXcan	ENSG00000124209.3	RAB22A	2.05154	0.219604	0.0402144	0.035503	0.369215	352		Fusion	NDUFA10	0.5785	bslmm	0.48	3.5e-74	1.2594	0.208
50K	ENSG00000204434.5	POTEKP	2.06766	0.551307	0.0386721	0.0113774	0.579821	3		S-PrediXcan	ENSG00000163138.18	PACRGL	-1.94373	-0.120602	0.0519281	0.0169599	0.189811	1.64941e-14	37		EpiXcan	ENSG00000135862.5	LAMC1	2.05064	0.030737	0.0403022	0.39038	8.64111e-51	369		Fusion	IMMT	0.2552	enet	0.25	6.1e-34	0.4859	0.627
50K	ENSG00000223648.4	IGHV3-64	-2.06763	-0.0648388	0.0386751	0.247796	2.93282e-31	5		S-PrediXcan	ENSG00000232434.2	C9orf172	1.94314	0.455691	0.0519998	0.00157829	0.075185	0.0337623	18		EpiXcan	ENSG00000135018.13	UBQLN1	2.04961	0.161669	0.0404026	0.0484996	0.419376	229		Fusion	MRPL35	0.1059	lasso	0.069	8.1e-10	0.1252	0.9
50K	ENSG00000204173.10	LRRC37A5P	2.06662	0.188305	0.03877	0.0648261	0.000583783	9		S-PrediXcan	ENSG00000275763.3	C18orf65	-1.94302	-0.410027	0.052014	0.00175248	0.0288655	0.568568	7		EpiXcan	ENSG00000229852.2	RP11-398K22.12	-2.04884	-0.36022	0.0404776	0.0157175	0.877279	235		Fusion	YWHAQ	0.1771	lasso	0.097	2.6e-13	-0.3234	0.746
50K	ENSG00000101608.12	MYL12A	2.06653	0.559672	0.0387782	0.0304098	0.00945339	3		S-PrediXcan	ENSG00000185986.11	SDHAP3	-1.94293	-0.446354	0.0520246	0.00155213	0.0820606	0.0289205	22		EpiXcan	ENSG00000272221.1	XXbac-BPG181B23.7	-2.04812	-0.0233179	0.0405484	0.733644	1.46305e-128	1234		Fusion	GRHL1	0.1995	bslmm	0.061	8.5e-09	1.0588	0.29
50K	ENSG00000106399.11	RPA3	-2.06639	-0.398888	0.0387919	0.0376798	0.000306739	2		S-PrediXcan	ENSG00000100461.17	RBM23	-1.94171	-0.152098	0.0521717	0.0120228	0.203186	1.71588e-26	12		EpiXcan	ENSG00000225828.1	FAM229A	2.04765	0.172599	0.0405939	0.0581893	0.258847	319		Fusion	LPIN1	0.3371	top1	0.34	7.7e-48	-0.593	0.553
50K	ENSG00000143194.12	MAEL	-2.0661	-0.0932264	0.0388186	0.10048	0.000729904	23		S-PrediXcan	ENSG00000099821.13	POLRMT	-1.94117	-0.315931	0.0522379	0.00425745	0.109993	1.82488e-10	11		EpiXcan	ENSG00000167671.11	UBXN6	2.04739	0.0507827	0.04062	0.233241	7.81158e-21	600		Fusion	PRADC1	0.0605	top1	0.0079	0.024	-0.558	0.577
50K	ENSG00000144134.18	RABL2A	2.06581	0.12165	0.0388462	0.198694	1.34271e-14	25		S-PrediXcan	ENSG00000150753.11	CCT5	-1.94076	-1.77124	0.0522879	0.00011358	0.0194309	0.0623114	5		EpiXcan	ENSG00000164830.18	OXR1	-2.04726	-0.0675582	0.0406324	0.190627	0.00439302	230		Fusion	CCT7	0.044	enet	0.018	0.0013	-0.4098	0.682
50K	ENSG00000188107.14	EYS	-2.06465	-0.229998	0.0389558	0.0315906	0.00910732	3		S-PrediXcan	ENSG00000164172.18	MOCS2	1.94064	0.105958	0.0523015	0.0250511	0.26463	1.05541e-22	40		EpiXcan	ENSG00000135776.4	ABCB10	2.04695	0.357328	0.040663	0.01527	0.271235	355		Fusion	SP110	0.1607	top1	0.05	1.8e-07	0.212	0.832
50K	ENSG00000167261.13	DPEP2	2.06446	0.911758	0.0389738	0.0106045	0.840337	4		S-PrediXcan	ENSG00000186907.7	RTN4RL2	1.94012	0.254137	0.0523653	0.00458775	0.0881206	0.0831221	43		EpiXcan	ENSG00000230847.4	RP11-195E2.1	-2.04657	-0.2577	0.0407004	0.0201999	0.00876378	111		Fusion	DOCK10	0.0864	top1	0.055	4.6e-08	-2.508	0.0121
50K	ENSG00000272462.2	U91328.19	-2.064	-0.0450522	0.0390179	0.432861	2.05805e-55	26		S-PrediXcan	ENSG00000133026.12	MYH10	1.93865	0.731933	0.0525444	0.000510523	0.04553	0.191401	14		EpiXcan	ENSG00000158815.10	FGF17	-2.04543	-0.118543	0.0408127	0.0544422	4.10536e-05	373		Fusion	USP37	0.0829	top1	0.051	1.2e-07	-2.052	0.0402
50K	ENSG00000129197.14	RPAIN	-2.06374	-0.398694	0.0390426	0.0407487	0.00405572	5		S-PrediXcan	ENSG00000116288.12	PARK7	1.93765	0.273736	0.0526654	0.00421456	0.186519	2.93585e-15	32		EpiXcan	ENSG00000275630.1	RP6-65G23.5	-2.04522	-0.209064	0.0408335	0.036319	0.831276	241		Fusion	HTR2B	0.1109	enet	0.039	3.3e-06	1.9787	0.0478
50K	ENSG00000237513.1	RP11-325F22.2	-2.06372	-0.154825	0.0390442	0.107905	8.10744e-12	5		S-PrediXcan	ENSG00000104324.15	CPQ	-1.93713	-0.249178	0.0527291	0.00813491	0.1796	1.80298e-18	22		EpiXcan	ENSG00000132185.16	FCRLA	2.04505	0.206866	0.0408503	0.0280474	0.00026662	402		Fusion	SLC19A3	0.1816	enet	0.12	6.8e-16	0.3403	0.734
50K	ENSG00000182057.4	OGFRP1	2.06351	0.135502	0.0390646	0.0753141	0.0869063	24		S-PrediXcan	ENSG00000072736.18	NFATC3	-1.93709	-0.180783	0.0527343	0.00841078	0.189295	3.51735e-13	28		EpiXcan	ENSG00000102802.9	MEDAG	2.04482	0.27351	0.0408724	0.0183142	0.511108	400		Fusion	TMBIM1	0.1011	top1	0.068	9.9e-10	1.125	0.261
50K	ENSG00000123349.13	PFDN5	2.06337	1.68742	0.0390777	0.0145875	0.996941	4		S-PrediXcan	ENSG00000168806.7	LCMT2	-1.93687	-0.361641	0.0527616	0.00247897	0.108573	2.50252e-05	27		EpiXcan	ENSG00000167286.9	CD3D	-2.04481	-0.111727	0.0408734	0.107968	0.671632	421		Fusion	CAB39	0.1037	bslmm	0.059	1.6e-08	1.8055	0.071
50K	ENSG00000236209.1	AC104135.2	-2.06251	-0.0639771	0.0391597	0.171605	2.8948e-18	13		S-PrediXcan	ENSG00000128513.14	POT1	1.93617	0.511747	0.0528466	0.0011778	0.0590758	0.0221446	18		EpiXcan	ENSG00000169245.5	CXCL10	2.04416	0.280828	0.0409382	0.0228341	0.160655	349		Fusion	TSGA10	0.2056	top1	0.21	1.3e-28	-0.062	0.951
50K	ENSG00000122194.18	PLG	-2.06143	-0.390783	0.0392618	0.0197689	0.269167	4		S-PrediXcan	ENSG00000271424.1	RP11-647O20.1	-1.93569	-0.346151	0.0529059	0.00230351	0.0304865	0.107089	5		EpiXcan	ENSG00000277476.1	RP11-147L13.13	-2.04361	-0.134136	0.0409922	0.0485221	3.69746e-05	296		Fusion	MFSD9	0.0832	top1	0.063	4.4e-09	2.309	0.0209
50K	ENSG00000234882.1	EIF3EP1	2.06132	0.410408	0.0392724	0.0311584	0.0031468	3		S-PrediXcan	ENSG00000267219.1	AC010504.2	-1.93568	-0.148819	0.0529074	0.0134516	0.11831	0.0147395	39		EpiXcan	ENSG00000279140.1	RP11-477I4.4	-2.04258	-0.247591	0.0410937	0.0322443	0.598121	359		Fusion	TMEM127	0.0917	top1	0.099	1.7e-13	0.296	0.767
50K	ENSG00000162591.15	MEGF6	-2.06127	-0.195086	0.0392774	0.0747277	4.74745e-06	7		S-PrediXcan	ENSG00000106178.6	CCL24	-1.93519	-0.0866415	0.0529673	0.0277666	0.152743	7.50674e-05	40		EpiXcan	ENSG00000196183.5	RPS2P4	2.04234	0.29459	0.0411176	0.0197729	0.0623089	356		Fusion	GCC2	0.3757	enet	0.43	3.8e-64	0.3206	0.748
50K	ENSG00000165916.8	PSMC3	2.05959	0.31371	0.0394382	0.0692701	3.26567e-05	5		S-PrediXcan	ENSG00000281468.1	CTC-459F4.9	-1.93486	-0.106287	0.0530069	0.0291266	0.184321	6.55083e-13	48		EpiXcan	ENSG00000258099.1	ATXN2-AS	-2.04212	-0.319482	0.0411398	0.0142054	0.128124	143		Fusion	MRPS9	0.2261	top1	0.24	5.9e-33	-1.123	0.261
50K	ENSG00000127418.14	FGFRL1	-2.05937	-0.310668	0.0394588	0.0428701	0.397477	14		S-PrediXcan	ENSG00000101194.17	SLC17A9	1.93294	0.257826	0.0532439	0.00373181	0.10612	1.03517e-12	11		EpiXcan	ENSG00000183696.13	UPP1	-2.0412	-0.0902228	0.0412309	0.12154	0.0905903	337		Fusion	ANKRD36	0.2203	bslmm	0.17	2.8e-22	-0.3327	0.739
50K	ENSG00000261596.2	CTB-31N19.3	2.05937	0.16408	0.0394591	0.126735	4.08144e-15	4		S-PrediXcan	ENSG00000222365.1	SNORD12B	-1.93224	-0.422545	0.0533304	0.00146494	0.0275266	0.0134964	9		EpiXcan	ENSG00000267681.1	CTD-3199J23.6	-2.04116	-0.0419005	0.0412346	0.196536	1.94813e-18	294		Fusion	ARHGEF4	0.1103	top1	0.12	1.7e-16	-1.698	0.0895
50K	ENSG00000138722.9	MMRN1	-2.05903	-0.15361	0.0394917	0.0807766	1.55504e-09	2		S-PrediXcan	ENSG00000064547.13	LPAR2	-1.93163	-0.0863231	0.0534056	0.0306725	0.362506	4.02039e-30	88		EpiXcan	ENSG00000217648.1	RP1-95L4.4	2.04106	0.130886	0.0412449	0.0598771	0.0172286	230		Fusion	SCN7A	0.1498	bslmm	0.028	8.8e-05	-0.2639	0.792
50K	ENSG00000153902.13	LGI4	2.05814	0.559453	0.0395771	0.0244306	0.0115325	4		S-PrediXcan	ENSG00000163586.9	FABP1	-1.93027	-0.401156	0.0535739	0.00164623	0.0200165	0.524874	5		EpiXcan	ENSG00000109944.10	C11orf63	2.03971	0.207933	0.0413793	0.02963	0.00164258	350		Fusion	CBWD2	0.1533	enet	0.1	1.2e-13	0.2508	0.802
50K	ENSG00000175895.3	PLEKHF2	2.05595	0.2799	0.0397876	0.0532938	0.00276755	9		S-PrediXcan	ENSG00000217241.1	CBX3P9	-1.93008	-0.362317	0.0535971	0.00228021	0.0358514	0.69616	17		EpiXcan	ENSG00000230521.1	HCG4P7	2.03968	0.0267298	0.0413826	0.663492	3.00162e-108	821		Fusion	SMPD4	0.0881	top1	0.076	1.3e-10	-0.697	0.486
50K	ENSG00000152457.17	DCLRE1C	2.05576	0.415572	0.0398058	0.0334362	0.326283	8		S-PrediXcan	ENSG00000164078.12	MST1R	-1.92995	-0.140564	0.0536133	0.0108348	0.167462	8.4111e-09	56		EpiXcan	ENSG00000230982.1	DSTNP1	2.03871	0.21773	0.0414788	0.0226062	0.00111281	190		Fusion	CCDC115	0.0814	lasso	0.057	2.5e-08	0.0199	0.984
50K	ENSG00000128268.11	MGAT3	2.05507	0.40668	0.039872	0.0323889	0.238431	4		S-PrediXcan	ENSG00000229833.9	PET100	1.92988	0.403072	0.0536217	0.00147541	0.0548028	2.05496e-07	5		EpiXcan	ENSG00000100528.11	CNIH1	2.03772	0.0657687	0.0415776	0.131592	5.84426e-12	303		Fusion	BIN1	0.0915	enet	0.07	7e-10	0.0733	0.942
50K	ENSG00000254272.1	RP11-382J24.2	-2.05455	-0.514425	0.0399224	0.0197101	0.0445648	3		S-PrediXcan	ENSG00000228793.1	RP1-223B1.1	-1.92928	-0.0999138	0.0536961	0.0246956	0.17976	1.20408e-08	49		EpiXcan	ENSG00000176444.18	CLK2	-2.03766	-0.144613	0.0415843	0.0734047	0.924519	257		Fusion	UGGT1	0.114	top1	0.062	5.9e-09	2.122	0.0338
50K	ENSG00000230191.1	RP4-725G10.3	2.05308	0.319663	0.0400646	0.0197654	0.240562	3		S-PrediXcan	ENSG00000259416.2	RP11-158M2.5	-1.9292	-0.142853	0.0537058	0.0115951	0.123835	2.87474e-08	29		EpiXcan	ENSG00000198937.8	CCDC167	-2.03752	-0.092966	0.0415975	0.0795879	1.7026e-08	482		Fusion	GYPC	0.1754	enet	0.086	5.9e-12	-1.0631	0.288
50K	ENSG00000233276.3	GPX1	2.0508	0.642493	0.0402867	0.025509	0.00779145	2		S-PrediXcan	ENSG00000215790.6	SLC35E2	-1.92797	-0.0896073	0.0538591	0.0606279	0.393193	5.66996e-31	64		EpiXcan	ENSG00000230018.1	RP11-481H12.1	2.03721	0.171728	0.0416285	0.0350047	0.295841	235		Fusion	HADHB	0.0831	top1	0.085	1e-11	-1.05	0.294
50K	ENSG00000281398.2	SNHG4	-2.05044	-0.521139	0.0403219	0.0261601	0.0431948	6		S-PrediXcan	ENSG00000132109.9	TRIM21	-1.92726	-0.435562	0.0539478	0.00113646	0.0571925	0.00172686	16		EpiXcan	ENSG00000277589.1	RP11-333J10.3	-2.03718	-0.203499	0.0416324	0.0516457	0.968405	196		Fusion	KHK	0.1249	top1	0.18	1.7e-23	0.133	0.894
50K	ENSG00000261584.1	RP11-457M11.5	-2.05002	-0.0656357	0.0403626	0.211901	7.01859e-15	38		S-PrediXcan	ENSG00000213225.7	NOC2LP1	1.92561	0.152393	0.0541526	0.0125991	0.108537	0.00457053	37		EpiXcan	ENSG00000268707.1	RP11-247A12.7	-2.037	-0.080525	0.04165	0.135474	8.88797e-12	526		Fusion	ADCY3	0.1237	enet	0.07	5.6e-10	0.1384	0.89
50K	ENSG00000251169.2	LINC01843	-2.04972	-0.45336	0.040392	0.0232033	0.00271315	1		S-PrediXcan	ENSG00000100528.11	CNIH1	1.92525	0.230848	0.0541983	0.00480739	0.15043	2.96554e-16	19		EpiXcan	ENSG00000108001.13	EBF3	2.03618	0.118884	0.0417325	0.0567475	5.03929e-07	296		Fusion	LHCGR	0.1903	bslmm	0.085	9.1e-12	0.9402	0.347
50K	ENSG00000141527.16	CARD14	2.04971	0.266665	0.0403931	0.0662418	0.0442522	17		S-PrediXcan	ENSG00000230730.1	AC074011.2	-1.925	-0.0719208	0.0542291	0.0573565	0.195602	2.64229e-22	27		EpiXcan	ENSG00000161921.14	CXCL16	2.03615	0.0546624	0.0417352	0.220838	2.1297e-14	367		Fusion	CYP1B1	0.0857	blup	0.012	0.0067	0.0244	0.981
50K	ENSG00000110925.6	CSRNP2	2.04857	0.307742	0.0405045	0.0414339	0.0391642	11		S-PrediXcan	ENSG00000160883.10	HK3	1.92475	1.54188	0.0542612	0.000139622	0.0116051	0.696765	5		EpiXcan	ENSG00000159307.18	SCUBE1	-2.03536	-0.421873	0.0418145	0.0161826	0.336699	594		Fusion	SLC5A6	0.1707	enet	0.13	6.5e-17	0.8448	0.398
50K	ENSG00000243806.1	RPL7P18	-2.04848	-0.406128	0.040513	0.0192713	0.086684	2		S-PrediXcan	ENSG00000133574.9	GIMAP4	-1.92444	-0.204592	0.0542991	0.00867198	0.240489	2.32983e-06	85		EpiXcan	ENSG00000100564.8	PIGH	-2.03475	-0.143923	0.0418763	0.0640707	0.344366	433		Fusion	ATRAID	0.3236	bslmm	0.23	9.1e-32	-0.6725	0.501
50K	ENSG00000074695.5	LMAN1	-2.04778	-0.62687	0.0405814	0.0308473	0.0158558	5		S-PrediXcan	ENSG00000136213.9	CHST12	-1.92325	-0.510605	0.054449	0.0012157	0.0371708	0.00415725	6		EpiXcan	ENSG00000117877.10	CD3EAP	2.03461	0.196605	0.0418904	0.0333342	0.00354158	585		Fusion	CENPO	0.1275	lasso	0.098	1.9e-13	0.2528	0.8
50K	ENSG00000253559.1	OSGEPL1-AS1	-2.04759	-0.192997	0.0406001	0.0433638	1.60846e-05	2		S-PrediXcan	ENSG00000229492.1	AC004019.10	1.92309	0.211153	0.0544694	0.008077	0.109196	0.116369	43		EpiXcan	ENSG00000141401.11	IMPA2	2.03416	0.133227	0.0419351	0.0855853	0.8291	374		Fusion	LRPPRC	0.2953	bslmm	0.24	5.7e-32	-0.9086	0.364
50K	ENSG00000242970.2	AC068522.4	2.04584	0.389961	0.0407725	0.0127537	0.49177	3		S-PrediXcan	ENSG00000167595.14	PROSER3	-1.92283	-0.153814	0.0545013	0.0116182	0.142714	7.8961e-16	18		EpiXcan	ENSG00000115020.16	PIKFYVE	2.03389	0.0589186	0.0419626	0.210131	4.88982e-14	225		Fusion	DTNB	0.0946	top1	0.06	1.1e-08	1.193	0.233
50K	ENSG00000101306.10	MYLK2	-2.04564	-0.126057	0.0407916	0.0627274	0.00354791	12		S-PrediXcan	ENSG00000108406.9	DHX40	-1.9228	-0.414233	0.0545048	0.00198179	0.0685895	0.000510063	16		EpiXcan	ENSG00000101608.12	MYL12A	2.03353	0.165589	0.0419986	0.0346476	0.00180729	380		Fusion	AOX1	0.0726	blup	0.015	0.0027	-0.7833	0.433
50K	ENSG00000187664.8	HAPLN4	2.04515	0.153888	0.0408401	0.0660334	0.000263772	11		S-PrediXcan	ENSG00000211967.3	IGHV3-53	1.92216	0.127566	0.0545859	0.0201865	0.170441	2.04055e-17	15		EpiXcan	ENSG00000280739.2	EIF1B-AS1	2.03291	0.118658	0.0420617	0.0597332	0.00387776	164		Fusion	ATIC	0.1383	lasso	0.14	3e-18	-0.4826	0.629
50K	ENSG00000144935.14	TRPC1	2.04505	1.35894	0.04085	0.0121913	0.400577	4		S-PrediXcan	ENSG00000258527.1	ASB9P1	-1.92115	-0.651753	0.0547122	0.000894034	0.0264054	0.453223	7		EpiXcan	ENSG00000135643.4	KCNMB4	2.03243	0.051163	0.04211	0.213028	8.48342e-21	244		Fusion	SMARCAL1	0.1001	top1	0.042	1.8e-06	0.699	0.485
50K	ENSG00000087111.20	PIGS	-2.04413	-1.14425	0.0409408	0.0150493	0.159857	2		S-PrediXcan	ENSG00000105700.10	KXD1	1.92092	0.406914	0.0547413	0.00242074	0.076466	0.0029023	23		EpiXcan	ENSG00000264714.1	RP11-21G15.1	-2.03202	-0.138873	0.0421516	0.0632551	0.899166	427		Fusion	BARD1	0.4256	enet	0.31	1.5e-43	0.8571	0.391
50K	ENSG00000240350.2	AC017002.1	-2.044	-0.175743	0.040954	0.0709891	0.000608008	15		S-PrediXcan	ENSG00000280047.1	CTC-463A16.1	1.92089	0.144781	0.0547458	0.0130871	0.153035	3.62684e-15	21		EpiXcan	ENSG00000165916.8	PSMC3	2.02994	0.102336	0.0423627	0.0746474	0.000185951	115		Fusion	STAT4	0.0935	enet	0.047	4.3e-07	-0.8274	0.408
50K	ENSG00000261526.2	CTB-31O20.2	2.04393	0.419492	0.0409601	0.0480634	0.232495	17		S-PrediXcan	ENSG00000115486.11	GGCX	-1.92069	-0.0882505	0.0547705	0.0309861	0.194359	6.19624e-23	19		EpiXcan	ENSG00000213123.10	TCTEX1D2	-2.02977	-0.0746454	0.0423795	0.15207	6.65081e-06	340		Fusion	CARF	0.0817	lasso	0.083	1.8e-11	0.1546	0.877
50K	ENSG00000116809.11	ZBTB17	-2.04301	-0.59762	0.0410517	0.0468374	0.203185	14		S-PrediXcan	ENSG00000205710.3	C17orf107	-1.92046	-0.0673841	0.0547995	0.0492253	0.398433	9.08863e-25	89		EpiXcan	ENSG00000120075.5	HOXB5	2.02909	0.116107	0.0424491	0.0808458	0.00835654	447		Fusion	ASNSD1	0.2299	top1	0.19	2.9e-25	1.989	0.0467
50K	ENSG00000214659.4	KRT8P26	-2.04296	-0.12026	0.0410564	0.0869561	2.56016e-05	14		S-PrediXcan	ENSG00000226856.5	AC093901.1	1.91996	0.208389	0.0548635	0.0153186	0.0918323	4.12747e-08	14		EpiXcan	ENSG00000005471.15	ABCB4	-2.02851	-0.214437	0.0425079	0.0364337	0.774518	118		Fusion	METTL5	0.0517	top1	0.033	1.8e-05	0.35	0.726
50K	ENSG00000267571.1	AC104532.4	2.04212	0.412516	0.0411398	0.0218852	0.55787	4		S-PrediXcan	ENSG00000188191.14	PRKAR1B	-1.91815	-0.0746837	0.0550918	0.0609015	0.322251	7.35002e-37	29		EpiXcan	ENSG00000227176.1	AC092641.2	-2.02729	-0.154225	0.0426332	0.0462141	0.108815	258		Fusion	NAB1	0.0691	bslmm	0.026	0.00014	-0.3398	0.734
50K	ENSG00000134571.10	MYBPC3	-2.04159	-0.133388	0.0411917	0.0697696	3.61926e-06	7		S-PrediXcan	ENSG00000176381.5	PRR18	-1.91814	-0.356687	0.0550931	0.00223391	0.0667747	0.000695371	22		EpiXcan	ENSG00000006125.17	AP2B1	-2.02635	-0.0749898	0.0427288	0.145781	0.000282318	246		Fusion	FASTKD1	0.2977	lasso	0.28	2.9e-38	0.3584	0.72
50K	ENSG00000272109.1	CTD-2260A17.3	2.04155	0.0553163	0.0411963	0.23928	2.52004e-26	13		S-PrediXcan	ENSG00000148908.14	RGS10	1.91749	0.297827	0.0551753	0.00257105	0.0915725	0.13201	33		EpiXcan	ENSG00000263883.1	EEF1DP7	-2.02615	-0.181518	0.0427491	0.0290048	0.00684888	278		Fusion	OLA1	0.0999	blup	0.011	0.0088	-0.0581	0.954
50K	ENSG00000143811.18	PYCR2	-2.04114	-0.729592	0.0412372	0.0232343	0.604563	9		S-PrediXcan	ENSG00000213064.9	SFT2D2	-1.91726	-0.162324	0.0552054	0.0146026	0.25244	0.00314483	88		EpiXcan	ENSG00000263812.5	LINC00908	2.02559	0.272756	0.0428068	0.0380601	0.867379	403		Fusion	GDF7	0.1434	enet	0.071	5.1e-10	-0.0137	0.989
50K	ENSG00000256278.1	RP11-182J1.5	2.04099	0.225299	0.0412518	0.0303515	0.209522	9		S-PrediXcan	ENSG00000146477.5	SLC22A3	1.9172	0.173879	0.0552132	0.00837803	0.169924	1.91838e-16	21		EpiXcan	ENSG00000223648.4	IGHV3-64	-2.02553	-0.0397867	0.0428127	0.268606	9.22113e-25	62		Fusion	ATP6V1C2	0.1241	bslmm	0.057	2.7e-08	2.0913	0.0365
50K	ENSG00000177000.10	MTHFR	-2.03963	-0.122414	0.0413876	0.188576	6.75436e-07	43		S-PrediXcan	ENSG00000102962.4	CCL22	-1.91674	-0.2088	0.0552713	0.00700676	0.0954177	0.00553116	44		EpiXcan	ENSG00000122778.9	KIAA1549	2.02539	0.069473	0.0428276	0.148351	1.17254e-13	272		Fusion	GALM	0.1242	top1	0.035	1.1e-05	-0.652	0.514
50K	ENSG00000170356.8	OR2A20P	-2.03598	-0.25263	0.0417523	0.0154607	0.0242608	1		S-PrediXcan	ENSG00000109956.12	B3GAT1	-1.91607	-0.0754499	0.0553565	0.0502734	0.214198	4.68345e-23	27		EpiXcan	ENSG00000130529.15	TRPM4	2.02515	0.0439421	0.0428524	0.314539	1.27341e-17	520		Fusion	EML4	0.0814	blup	0.023	0.00029	0.4373	0.662
50K	ENSG00000189306.10	RRP7A	2.03518	0.106752	0.0418324	0.145211	9.28319e-14	9		S-PrediXcan	ENSG00000267374.1	RP11-244M2.1	-1.91482	-0.306847	0.055515	0.00269488	0.0300509	0.0240674	15		EpiXcan	ENSG00000236780.5	LINC01829	-2.0251	-0.119433	0.0428569	0.0582961	0.000487592	365		Fusion	WDPCP	0.1179	lasso	0.1	3.8e-14	0.4915	0.623
50K	ENSG00000204397.7	CARD16	2.03455	0.299155	0.0418965	0.0704832	5.15307e-07	6		S-PrediXcan	ENSG00000161180.10	CCDC116	-1.91443	-0.0750151	0.0555648	0.0555061	0.331242	1.67161e-24	54		EpiXcan	ENSG00000183426.16	NPIPA1	2.02489	0.0287399	0.0428786	0.565337	6.84082e-66	209		Fusion	ETAA1	0.129	lasso	0.078	5.9e-11	2.2351	0.0254
50K	ENSG00000225544.1	KB-1027C11.4	-2.03413	-0.232141	0.0419382	0.0433598	0.387354	9		S-PrediXcan	ENSG00000177374.12	HIC1	-1.91389	-1.0233	0.0556347	0.000336699	0.018674	0.979238	3		EpiXcan	ENSG00000067221.13	STOML1	-2.02479	-0.045692	0.042889	0.216776	2.56134e-22	355		Fusion	CIAO1	0.1295	lasso	0.16	6e-22	-0.296	0.767
50K	ENSG00000164287.12	CDC20B	-2.03411	-0.760281	0.04194	0.0154951	0.772097	4		S-PrediXcan	ENSG00000225914.1	XXbac-BPG154L12.4	1.9125	0.107515	0.0558127	0.025105	0.13056	5.07184e-08	27		EpiXcan	ENSG00000177879.15	AP3S1	2.02326	0.0885533	0.0430467	0.0981042	0.000397201	226		Fusion	ZNF514	0.6366	enet	0.53	5.4e-87	-0.3436	0.731
50K	ENSG00000261188.1	CTA-445C9.14	2.03385	0.405104	0.0419665	0.046272	0.0331022	8		S-PrediXcan	ENSG00000162688.16	AGL	-1.91231	-0.414425	0.055836	0.00163121	0.0687071	0.00470802	59		EpiXcan	ENSG00000231367.5	AC016995.3	2.02317	0.0790129	0.0430554	0.122742	1.0545e-09	398		Fusion	SNRNP200	0.1344	enet	0.053	7.1e-08	0.8121	0.417
50K	ENSG00000143498.17	TAF1A	-2.03318	-0.259328	0.042034	0.0798441	1.17985e-07	9		S-PrediXcan	ENSG00000169621.9	APLF	-1.91147	-0.287797	0.0559444	0.00307085	0.0477131	0.00583705	21		EpiXcan	ENSG00000274225.1	KB-68A7.1	2.02257	0.134	0.043117	0.0673947	0.0104195	612		Fusion	TPRKB	0.0532	top1	0.059	1.6e-08	-0.675	0.5
50K	ENSG00000109919.9	MTCH2	2.03283	0.792526	0.0420699	0.029516	0.00567883	2		S-PrediXcan	ENSG00000253882.6	RP11-61L23.2	1.90948	0.488988	0.0562007	0.00143125	0.0304846	0.176364	11		EpiXcan	ENSG00000005381.7	MPO	2.02218	0.141252	0.0431577	0.0433711	0.0062101	301		Fusion	NAT8	0.0867	top1	0.08	4.3e-11	-0.554	0.58
50K	ENSG00000142544.6	CTU1	-2.03245	-0.405589	0.0421084	0.0492808	0.00132351	5		S-PrediXcan	ENSG00000126777.17	KTN1	-1.90919	-0.994828	0.0562378	0.000311424	0.0267255	0.0347419	5		EpiXcan	ENSG00000079691.17	CARMIL1	-2.02169	-0.0461345	0.0432083	0.326325	6.57207e-28	658		Fusion	EXOC6B	0.0821	blup	0.031	3.2e-05	1.2438	0.214
50K	ENSG00000169836.4	TACR3	2.03194	0.281597	0.0421595	0.0498053	8.36091e-05	7		S-PrediXcan	ENSG00000188729.6	OSTN	-1.90908	-0.131246	0.0562523	0.0156525	0.153674	0.0252428	52		EpiXcan	ENSG00000049089.13	COL9A2	2.02153	0.175122	0.0432249	0.0377882	0.00483758	368		Fusion	TEX261	0.157	lasso	0.14	2.2e-19	1.5086	0.131
50K	ENSG00000162769.12	FLVCR1	2.03135	0.273867	0.04222	0.0556402	5.04855e-05	6		S-PrediXcan	ENSG00000196652.11	ZKSCAN5	-1.90884	-0.302048	0.0562823	0.00319233	0.0885602	9.66491e-06	13		EpiXcan	ENSG00000174951.10	FUT1	-2.02139	-0.308308	0.0432389	0.0233441	0.929504	653		Fusion	MALL	0.0852	top1	0.029	5.7e-05	-1.47	0.142
50K	ENSG00000167618.9	LAIR2	-2.03105	-0.177665	0.0422497	0.0495257	0.00928725	9		S-PrediXcan	ENSG00000135040.15	NAA35	1.90865	0.245533	0.0563074	0.00435287	0.067371	0.000117998	16		EpiXcan	ENSG00000139144.9	PIK3C2G	2.0206	0.15362	0.0433208	0.0496306	0.000619211	292		Fusion	THNSL2	0.7954	bslmm	0.8	4.5e-179	-4.2024	2.64e-05
50K	ENSG00000253131.1	IGHV7-56	2.03054	0.525704	0.0423016	0.0130814	0.397924	3		S-PrediXcan	ENSG00000169085.11	C8orf46	1.90843	0.0589167	0.0563356	0.0766948	0.483972	3.46472e-58	72		EpiXcan	ENSG00000250155.1	CTD-2353F22.1	2.02005	0.0588124	0.0433783	0.199784	1.14452e-11	194		Fusion	RABL2A	0.2501	bslmm	0.19	2.9e-25	0.6235	0.533
50K	ENSG00000095794.19	CREM	-2.03037	-1.05656	0.0423191	0.0128251	0.687592	4		S-PrediXcan	ENSG00000201965.1	Y_RNA	-1.90832	-0.327173	0.0563503	0.00182997	0.0326794	0.455177	11		EpiXcan	ENSG00000151532.13	VTI1A	-2.01981	-0.256665	0.043403	0.0265345	0.477597	246		Fusion	FBLN7	0.1543	enet	0.12	4.3e-16	-1.0442	0.296
50K	ENSG00000225872.3	LINC01529	-2.03033	-0.13761	0.0423228	0.0864188	1.30223e-08	6		S-PrediXcan	ENSG00000169231.13	THBS3	-1.90811	-0.126045	0.0563767	0.0200898	0.229897	3.08925e-19	41		EpiXcan	ENSG00000130589.16	HELZ2	2.01976	0.207118	0.0434082	0.0549079	0.274467	489		Fusion	ZC3H8	0.1032	lasso	0.067	1.3e-09	-1.6033	0.109
50K	ENSG00000197903.7	HIST1H2BK	-2.02935	-0.145219	0.0424223	0.0975629	0.00436927	25		S-PrediXcan	ENSG00000167967.15	E4F1	1.90795	0.84455	0.0563979	0.000490526	0.0322542	0.218956	6		EpiXcan	ENSG00000140463.13	BBS4	2.01874	0.180597	0.0435141	0.0626891	0.00216826	240		Fusion	LIPT1	0.1966	bslmm	0.24	3.3e-32	-0.1258	0.9
50K	ENSG00000196693.14	ZNF33B	-2.02885	-0.240777	0.0424734	0.0953503	2.11677e-05	19		S-PrediXcan	ENSG00000270917.1	RP11-27I1.6	-1.90768	-0.36251	0.0564321	0.00250326	0.0296964	0.172547	16		EpiXcan	ENSG00000138722.9	MMRN1	-2.01841	-0.0993528	0.0435486	0.0763536	3.86055e-07	152		Fusion	CNGA3	0.4209	bslmm	0.19	1.2e-25	-1.262	0.207
50K	ENSG00000230461.8	PROX1-AS1	2.02628	0.254732	0.0427357	0.0238319	0.124596	4		S-PrediXcan	ENSG00000138381.9	ASNSD1	1.90754	0.136959	0.056451	0.0149068	0.204407	7.66765e-22	22		EpiXcan	ENSG00000267137.1	RP11-15K2.2	2.01701	0.173798	0.0436944	0.0490297	0.699947	149		Fusion	FAHD2B	0.0384	top1	0.026	0.00014	0.341	0.733
50K	ENSG00000244134.1	RPS12P20	-2.02501	-0.248345	0.0428663	0.0302663	0.00258973	3		S-PrediXcan	ENSG00000036549.12	ZZZ3	-1.90731	-0.187421	0.0564803	0.00694688	0.281983	8.4919e-07	106		EpiXcan	ENSG00000272871.1	RP11-408A13.4	-2.01683	-0.0462733	0.0437135	0.249313	7.49359e-29	298		Fusion	LYG1	0.1871	lasso	0.21	2.4e-28	0.1709	0.864
50K	ENSG00000134109.10	EDEM1	-2.02382	-0.496794	0.0429885	0.0374557	0.224469	9		S-PrediXcan	ENSG00000125388.19	GRK4	-1.90714	-0.0337946	0.056502	0.217157	0.538037	1.72935e-82	35		EpiXcan	ENSG00000273723.1	RP11-93H24.3	2.01612	0.164195	0.0437878	0.0398654	0.00151277	140		Fusion	AFF3	0.1477	bslmm	0.075	1.6e-10	-0.2731	0.785
50K	ENSG00000201772.1	SNORA5C	2.02379	0.175229	0.0429913	0.0414782	0.00676321	7		S-PrediXcan	ENSG00000207145.1	SNORA18	-1.90688	-0.663674	0.0565364	0.000565488	0.0376819	0.776186	18		EpiXcan	ENSG00000134201.10	GSTM5	2.01589	0.0461454	0.043811	0.217592	3.303e-21	420		Fusion	THSD7B	0.2124	enet	0.16	6.3e-22	-0.5622	0.574
50K	ENSG00000253326.2	RP11-261C10.7	2.0237	0.167363	0.0430007	0.0296915	0.0226401	5		S-PrediXcan	ENSG00000121552.3	CSTA	-1.90665	-0.27032	0.0565662	0.00337921	0.0645759	0.000185603	31		EpiXcan	ENSG00000177697.17	CD151	-2.01575	-0.0307641	0.0438258	0.469703	1.56637e-61	486		Fusion	GPR17	0.6471	lasso	0.72	3.7e-144	-1.1358	0.256
50K	ENSG00000142687.17	KIAA0319L	-2.02324	-0.424673	0.0430486	0.0461706	0.0128051	11		S-PrediXcan	ENSG00000139146.13	FAM60A	1.90561	0.372641	0.0567014	0.00145524	0.0712228	0.0122165	23		EpiXcan	ENSG00000227888.4	FAM66A	2.01417	0.0842742	0.0439921	0.147574	1.0574e-08	468		Fusion	POLR2D	0.1249	lasso	0.068	1.1e-09	-0.0535	0.957
50K	ENSG00000104064.16	GABPB1	-2.02304	-0.300476	0.0430691	0.0676985	0.00174867	16		S-PrediXcan	ENSG00000187049.9	TMEM216	-1.90559	-0.318811	0.0567034	0.002734	0.0713905	9.53821e-09	17		EpiXcan	ENSG00000142156.14	COL6A1	-2.01406	-0.166878	0.0440035	0.0544104	0.573	463		Fusion	GALNT13	0.1108	top1	0.091	1.5e-12	0.436	0.663
50K	ENSG00000186448.14	ZNF197	2.0229	0.203321	0.0430835	0.0790992	8.27571e-10	3		S-PrediXcan	ENSG00000257681.1	RP11-341G23.4	1.90496	0.0531229	0.0567851	0.0873282	0.333589	2.85344e-43	44		EpiXcan	ENSG00000182722.5	SEPHS1P1	2.0135	0.0399514	0.0440621	0.253644	2.25483e-30	209		Fusion	LNPK	0.238	enet	0.17	2.8e-22	-1.1348	0.256
50K	ENSG00000204758.7	CTC-308K20.1	2.02178	0.32229	0.0431987	0.0351225	0.0695938	10		S-PrediXcan	ENSG00000072110.13	ACTN1	1.90493	2.03165	0.0567892	6.69332e-05	0.0163223	0.245203	10		EpiXcan	ENSG00000197915.5	HRNR	2.01308	0.0495674	0.0441064	0.269786	6.95086e-10	193		Fusion	GULP1	0.0703	enet	0.045	7.7e-07	-0.9907	0.322
50K	ENSG00000253930.1	RP11-1149O23.2	-2.02107	-0.361161	0.0432726	0.0273524	0.214204	4		S-PrediXcan	ENSG00000153551.13	CMTM7	-1.90442	-0.142991	0.0568554	0.0172715	0.257699	2.05601e-16	60		EpiXcan	ENSG00000138381.9	ASNSD1	2.01292	0.0530653	0.0441229	0.186256	1.12388e-20	297		Fusion	FAM171B	0.1505	top1	0.12	1.1e-15	0.804	0.421
50K	ENSG00000178149.16	DALRD3	-2.02047	-0.343414	0.0433351	0.0505343	2.02026e-05	5		S-PrediXcan	ENSG00000178636.8	RP11-455G16.1	1.90401	0.263245	0.0569087	0.00349406	0.0304098	0.0211367	5		EpiXcan	ENSG00000214548.14	MEG3	-2.01106	-0.202498	0.0443195	0.0412024	0.422791	395		Fusion	METTL21A	0.0709	bslmm	0.037	5.9e-06	-0.3555	0.722
50K	ENSG00000204624.7	DISP3	2.01913	0.335285	0.0434741	0.020741	0.177657	4		S-PrediXcan	ENSG00000261114.1	RP11-325K4.2	1.90356	0.292571	0.0569679	0.00230405	0.0478903	0.035996	15		EpiXcan	ENSG00000112763.15	BTN2A1	-2.0108	-0.0727793	0.0443471	0.134172	0.0799026	587		Fusion	NBEAL1	0.0924	top1	0.076	1.3e-10	-2.361	0.0182
50K	ENSG00000280739.2	EIF1B-AS1	2.01805	0.207462	0.0435866	0.0532445	7.66189e-06	3		S-PrediXcan	ENSG00000109805.9	NCAPG	-1.90349	-0.343723	0.0569762	0.0021735	0.089661	0.068639	41		EpiXcan	ENSG00000169174.10	PCSK9	2.01079	0.0678327	0.0443472	0.191479	1.17825e-11	490		Fusion	SPAG16	0.1174	lasso	0.046	5.8e-07	1.1255	0.26
50K	ENSG00000127666.9	TICAM1	-2.01753	-0.762367	0.0436405	0.027615	0.0360351	5		S-PrediXcan	ENSG00000184434.7	LRRC19	-1.90346	-0.082331	0.0569801	0.037043	0.157293	8.62686e-15	40		EpiXcan	ENSG00000105708.8	ZNF14	2.01044	0.29858	0.0443845	0.0166133	0.00496469	163		Fusion	ESPNL	0.7113	enet	0.59	2.4e-100	-0.9337	0.35
50K	ENSG00000236345.1	RP11-59D5__B.2	-2.01597	-0.310727	0.0438033	0.0165906	0.462668	3		S-PrediXcan	ENSG00000082805.19	ERC1	1.90339	0.229346	0.0569894	0.00505213	0.130067	3.41574e-07	36		EpiXcan	ENSG00000172339.9	ALG14	-2.00996	-0.112597	0.0444349	0.0885358	0.145803	309		Fusion	ANO7	0.2211	enet	0.23	6.3e-31	-0.0505	0.96
50K	ENSG00000273723.1	RP11-93H24.3	2.0159	0.353245	0.0438102	0.0265841	0.00674928	2		S-PrediXcan	ENSG00000049089.13	COL9A2	1.90305	0.296438	0.0570344	0.00277028	0.05118	0.00242121	27		EpiXcan	ENSG00000140391.14	TSPAN3	-2.00932	-0.348617	0.0445037	0.016977	0.49746	332		Fusion	WASH2P	0.6254	enet	0.65	9.3e-120	0.5581	0.577
50K	ENSG00000185290.3	NUPR2	-2.01578	-0.0394791	0.0438226	0.443122	4.44999e-59	16		S-PrediXcan	ENSG00000100714.15	MTHFD1	1.90295	0.139353	0.0570467	0.0133668	0.275361	5.10501e-33	27		EpiXcan	ENSG00000178093.13	TSSK6	-2.00929	-0.168329	0.0445067	0.0340325	0.0210351	194		Fusion	LYPD6B	0.2034	lasso	0.06	9.7e-09	-0.7651	0.444
50K	ENSG00000260549.1	MT1L	-2.01457	-0.525157	0.04395	0.0284603	0.0477226	3		S-PrediXcan	ENSG00000230393.1	AC092667.2	-1.90276	-0.216525	0.0570724	0.00665439	0.0778007	0.000831608	27		EpiXcan	ENSG00000163993.6	S100P	2.00799	0.0580961	0.0446445	0.184228	1.62376e-18	569		Fusion	PPP1R1C	0.2053	lasso	0.14	2.9e-18	-1.3645	0.172
50K	ENSG00000100325.14	ASCC2	-2.01296	-0.546746	0.0441194	0.0334427	0.211519	9		S-PrediXcan	ENSG00000184719.11	RNLS	1.90168	0.392563	0.0572131	0.00167641	0.0432079	0.0255861	14		EpiXcan	ENSG00000277893.1	SRD5A2	2.00795	0.159342	0.0446485	0.0439351	0.0495379	197		Fusion	CRIM1	0.074	bslmm	0.011	0.0092	0.015	0.988
50K	ENSG00000132436.11	FIGNL1	-2.01277	-0.066724	0.0441387	0.479759	3.51732e-68	15		S-PrediXcan	ENSG00000130770.17	ATPIF1	1.90163	0.182796	0.057219	0.00825881	0.152518	1.06152e-14	25		EpiXcan	ENSG00000226937.9	CEP164P1	2.0075	0.487825	0.0446964	0.0113627	0.521415	291		Fusion	TMEM18	0.0672	enet	0.059	1.5e-08	-0.3691	0.712
50K	ENSG00000275022.1	MIR6753	-2.01143	-0.68271	0.0442802	0.0164952	0.510845	5		S-PrediXcan	ENSG00000073169.13	SELENOO	-1.90163	-0.265353	0.0572201	0.00436376	0.164627	9.98454e-06	54		EpiXcan	ENSG00000154822.17	PLCL2	2.00723	0.111374	0.0447256	0.0643287	0.000387407	300		Fusion	INPP1	0.0928	bslmm	0.054	5.3e-08	1.2548	0.21
50K	ENSG00000112992.16	NNT	-2.01129	-0.630579	0.0442954	0.0355393	0.0212009	6		S-PrediXcan	ENSG00000164830.18	OXR1	-1.90017	-0.156222	0.0574107	0.0109756	0.353145	2.55969e-08	130		EpiXcan	ENSG00000106077.18	ABHD11	-2.00613	-0.0898584	0.0448425	0.104167	3.21927e-10	218		Fusion	MZT2B	0.1729	top1	0.077	9.8e-11	-0.491	0.623
50K	ENSG00000089127.12	OAS1	2.01116	0.326871	0.0443086	0.0354428	0.124236	10		S-PrediXcan	ENSG00000141576.14	RNF157	1.89929	0.0720828	0.0575265	0.0499644	0.221408	8.33916e-26	17		EpiXcan	ENSG00000188000.3	OR7D2	2.00518	0.0450684	0.0449439	0.253835	3.15191e-24	358		Fusion	AC093838.4	0.386	lasso	0.6	5.6e-104	0.8687	0.385
50K	ENSG00000104972.15	LILRB1	2.0097	0.803865	0.0444624	0.0170045	0.437584	3		S-PrediXcan	ENSG00000184988.8	TMEM106A	-1.89914	-0.240087	0.0575456	0.00414807	0.0860336	5.32603e-07	19		EpiXcan	ENSG00000184381.18	PLA2G6	2.00381	0.076839	0.0450909	0.123759	2.97244e-10	511		Fusion	TMEM163	0.1115	top1	0.078	7.6e-11	-0.789	0.43
50K	ENSG00000260805.2	RP11-61J19.5	-2.00855	-0.338585	0.0445852	0.0367706	0.00358646	4		S-PrediXcan	ENSG00000205309.13	NT5M	1.89867	0.0881808	0.0576078	0.0493902	0.221756	3.43215e-16	39		EpiXcan	ENSG00000171811.13	CFAP46	-2.00345	-0.349261	0.0451287	0.0196025	0.40942	483		Fusion	SPC25	0.517	enet	0.46	7.9e-71	0.3755	0.707
50K	ENSG00000140368.12	PSTPIP1	-2.00827	-0.338308	0.0446142	0.0808514	0.000557508	16		S-PrediXcan	ENSG00000144043.11	TEX261	1.89787	0.203736	0.0577129	0.00667941	0.18338	1.04648e-16	19		EpiXcan	ENSG00000223374.1	AC005104.3	-2.00334	-0.0655564	0.0451408	0.152609	4.67569e-09	328		Fusion	G6PC2	0.5685	lasso	0.55	3.3e-92	-0.1732	0.863
50K	ENSG00000184154.13	LRTOMT	-2.00825	-1.10035	0.0446168	0.0142869	0.538736	1		S-PrediXcan	ENSG00000160469.16	BRSK1	1.89731	1.21047	0.0577866	0.000221617	0.0222285	0.57652	6		EpiXcan	ENSG00000143486.15	EIF2D	-2.00313	-0.10504	0.0451637	0.0814996	1.94318e-07	281		Fusion	PDK1	0.0874	lasso	0.066	2e-09	-0.1876	0.851
50K	ENSG00000268707.1	RP11-247A12.7	-2.00801	-0.452293	0.0446421	0.015608	0.0670174	2		S-PrediXcan	ENSG00000269997.1	RP11-214K3.21	-1.89704	-0.0977804	0.0578232	0.0273876	0.216489	2.69867e-06	61		EpiXcan	ENSG00000155926.13	SLA	-2.00244	-0.0700546	0.0452372	0.125452	5.93934e-15	475		Fusion	TGOLN2	0.1133	lasso	0.062	6.9e-09	-1.1932	0.233
50K	ENSG00000216895.9	AC009403.2	-2.00644	-0.455667	0.044809	0.0452308	0.0543584	9		S-PrediXcan	ENSG00000277135.1	RP11-327J17.9	-1.89703	-0.144951	0.0578239	0.0127576	0.174601	3.5026e-17	23		EpiXcan	ENSG00000198746.12	GPATCH3	-2.00206	-0.312956	0.0452783	0.0160949	0.502592	316		Fusion	PLEKHH2	0.2765	enet	0.12	1.6e-16	1.2182	0.223
50K	ENSG00000243819.4	RN7SL832P	-2.00496	-0.20123	0.0449673	0.0501631	0.000217961	8		S-PrediXcan	ENSG00000169871.12	TRIM56	-1.89637	-0.230596	0.0579115	0.00500606	0.104436	0.00192501	25		EpiXcan	ENSG00000134202.10	GSTM3	2.00174	0.0272674	0.0453124	0.528244	2.21675e-68	410		Fusion	CLEC4F	0.0944	blup	0.035	1.2e-05	0.7383	0.46
50K	ENSG00000020922.12	MRE11	2.00495	0.0533207	0.0449687	0.422557	1.56693e-57	12		S-PrediXcan	ENSG00000188177.13	ZC3H6	1.89564	0.269959	0.0580074	0.00405833	0.169412	2.67186e-09	47		EpiXcan	ENSG00000213071.11	LPAL2	-2.00117	-0.168115	0.0453746	0.0364623	0.0274098	317		Fusion	RASGRP3	0.1818	bslmm	0.18	1.4e-24	-0.6556	0.512
50K	ENSG00000224376.1	AC017104.6	-2.00442	-0.147492	0.0450247	0.0807652	5.37793e-05	11		S-PrediXcan	ENSG00000237781.3	RP11-54A4.2	1.89554	0.088368	0.0580208	0.0349429	0.17027	3.72003e-20	7		EpiXcan	ENSG00000265107.2	GJA5	-2.00033	-0.346253	0.0454649	0.0165492	0.703534	111		Fusion	MERTK	0.3209	bslmm	0.21	6.9e-29	-1.0841	0.278
50K	ENSG00000180730.4	SHISA2	-2.0044	-0.43976	0.0450278	0.0338101	0.0728068	7		S-PrediXcan	ENSG00000072864.14	NDE1	-1.89511	-0.799939	0.0580775	0.000422893	0.0221408	0.418575	5		EpiXcan	ENSG00000174500.12	GCSAM	1.99997	0.101207	0.0455034	0.0967337	0.374899	359		Fusion	TMEM87B	0.2087	enet	0.13	1e-17	0.8932	0.372
50K	ENSG00000279778.1	RP11-60A14.1	2.00438	0.0937813	0.0450296	0.126032	4.7453e-16	4		S-PrediXcan	ENSG00000160678.11	S100A1	1.89459	0.060781	0.0581467	0.0661154	0.279232	5.46678e-36	14		EpiXcan	ENSG00000151702.16	FLI1	-1.99759	-0.320376	0.0457613	0.0217503	0.923155	365		Fusion	PLA2R1	0.1348	blup	0.071	4.7e-10	-0.4737	0.636
50K	ENSG00000099804.8	CDC34	2.00353	0.64776	0.0451209	0.0549957	0.191807	15		S-PrediXcan	ENSG00000164258.11	NDUFS4	1.89418	0.274361	0.0582015	0.00322793	0.0774508	1.40979e-07	20		EpiXcan	ENSG00000158793.13	NIT1	-1.99722	-0.0566399	0.0458015	0.174826	1.81822e-08	340		Fusion	SCN3A	0.0582	top1	0.048	3.4e-07	-0.502	0.616
50K	ENSG00000049541.10	RFC2	2.00276	0.991595	0.0452031	0.0121816	0.672952	3		S-PrediXcan	ENSG00000122870.11	BICC1	1.89337	0.68108	0.0583089	0.000537888	0.0351666	0.269449	11		EpiXcan	ENSG00000133619.17	KRBA1	-1.99654	-0.138703	0.0458754	0.0661789	0.471096	266		Fusion	RMND5A	0.0728	bslmm	0.039	4.3e-06	-0.3175	0.751
50K	ENSG00000081052.11	COL4A4	-2.00191	-0.361655	0.0452948	0.0347089	0.0710396	6		S-PrediXcan	ENSG00000166925.8	TSC22D4	-1.89274	-0.15264	0.0583919	0.0104876	0.185824	4.38475e-16	31		EpiXcan	ENSG00000133019.11	CHRM3	1.99568	0.202844	0.0459684	0.0446562	0.608991	264		Fusion	RPIA	0.1075	bslmm	0.068	1.2e-09	-0.6155	0.538
50K	ENSG00000184347.14	SLIT3	2.00034	0.678149	0.0454635	0.0227292	0.317292	4		S-PrediXcan	ENSG00000019144.18	PHLDB1	-1.89135	-0.513112	0.0585771	0.000937536	0.0338874	1.21293e-05	4		EpiXcan	ENSG00000122557.9	HERPUD2	1.99557	0.0679591	0.0459811	0.133875	4.68229e-11	300		Fusion	SPHKAP	0.1602	bslmm	0.086	6.3e-12	-1.0053	0.315
50K	ENSG00000211976.2	IGHV3-73	1.99986	0.470453	0.045515	0.0123318	0.84792	4		S-PrediXcan	ENSG00000122417.15	ODF2L	1.89092	0.129706	0.0586344	0.0142596	0.221865	1.72552e-24	24		EpiXcan	ENSG00000104213.12	PDGFRL	-1.99547	-0.151866	0.0459921	0.0519436	0.00606882	506		Fusion	TRIP12	0.0751	lasso	0.011	0.0098	0.1455	0.884
50K	ENSG00000196436.8	NPIPB15	1.99926	0.388461	0.0455805	0.023263	0.30261	7		S-PrediXcan	ENSG00000274422.1	LL22NC03-2H8.5	-1.89024	-0.062327	0.0587255	0.0897307	0.385586	1.95174e-45	43		EpiXcan	ENSG00000224207.3	RP11-10L12.1	-1.99507	-0.178759	0.0460357	0.0307361	0.000962791	141		Fusion	GAL3ST2	0.2067	lasso	0.1	3.9e-14	-1.5009	0.133
50K	ENSG00000214960.9	ISPD	1.9992	0.180465	0.0455869	0.0790734	0.000798865	15		S-PrediXcan	ENSG00000267302.5	RP11-178C3.2	-1.88988	-0.157424	0.058774	0.0168948	0.111488	3.52104e-11	9		EpiXcan	ENSG00000279355.1	AGPAT4-IT1	1.99479	0.0977523	0.0460657	0.0808078	0.0257785	197		Fusion	CCDC173	0.0879	top1	0.04	2.9e-06	1.34	0.18
50K	ENSG00000177700.5	POLR2L	1.99874	0.687813	0.0456364	0.0264187	0.00575521	3		S-PrediXcan	ENSG00000196263.7	ZNF471	-1.88964	-0.41015	0.0588061	0.00161387	0.0954708	1.78676e-07	29		EpiXcan	ENSG00000198816.6	ZNF358	1.99389	0.134838	0.0461636	0.0915404	0.659364	435		Fusion	ATP5G3	0.1709	bslmm	0.19	4e-26	1.3319	0.183
50K	ENSG00000084073.8	ZMPSTE24	1.99586	0.469196	0.0459491	0.0489932	4.01469e-05	6		S-PrediXcan	ENSG00000132823.10	OSER1	1.88822	0.133026	0.0589964	0.0141171	0.224231	6.2627e-18	29		EpiXcan	ENSG00000279833.1	RP4-742C19.13	-1.99297	-0.159296	0.0462649	0.0479978	0.820989	377		Fusion	ALS2CR12	0.1901	lasso	0.17	2.2e-23	1.4055	0.16
50K	ENSG00000164379.6	FOXQ1	1.9957	0.210778	0.0459661	0.0608631	0.590078	18		S-PrediXcan	ENSG00000159069.13	FBXW5	1.88809	1.79367	0.0590133	9.7052e-05	0.0173181	0.992456	5		EpiXcan	ENSG00000196911.10	KPNA5	1.99196	0.121369	0.0463755	0.0769363	0.252699	235		Fusion	FZD7	0.0464	top1	0.029	6.7e-05	-0.813	0.416
50K	ENSG00000186049.8	KRT73	-1.99551	-0.0803995	0.0459871	0.151627	7.75561e-05	40		S-PrediXcan	ENSG00000138669.9	PRKG2	1.88629	0.147629	0.0592561	0.016091	0.193248	8.01314e-15	32		EpiXcan	ENSG00000172728.15	FUT10	1.99132	0.0263922	0.0464454	0.474058	3.82182e-57	153		Fusion	GAREM2	0.239	bslmm	0.13	4.3e-17	0.8078	0.419
50K	ENSG00000239521.7	GATS	1.99513	0.80958	0.0460288	0.0185092	0.904725	5		S-PrediXcan	ENSG00000175305.17	CCNE2	-1.88616	-0.0975668	0.059273	0.0271931	0.133237	2.24114e-13	13		EpiXcan	ENSG00000256039.1	RP11-291B21.2	-1.99116	-0.125333	0.0464631	0.0765718	0.721404	235		Fusion	KRTCAP3	0.0539	bslmm	0.032	2.8e-05	0.0239	0.981
50K	ENSG00000058063.15	ATP11B	-1.99265	-0.799034	0.0462997	0.0223673	0.0081464	2		S-PrediXcan	ENSG00000232629.8	HLA-DQB2	1.88602	0.0291476	0.0592924	0.335276	0.715618	9.77894e-116	127		EpiXcan	ENSG00000229757.2	RP4-738P11.4	-1.99105	-0.110833	0.0464757	0.082065	0.49786	313		Fusion	XDH	0.0606	bslmm	0.0099	0.014	0.5793	0.562
50K	ENSG00000229358.3	DPY19L1P1	-1.99232	-0.0823547	0.046336	0.247126	1.91439e-29	8		S-PrediXcan	ENSG00000135966.12	TGFBRAP1	-1.88559	-0.922399	0.0593499	0.000283011	0.0255851	0.00731019	14		EpiXcan	ENSG00000174669.11	SLC29A2	-1.99092	-0.244924	0.0464897	0.0244452	0.590164	242		Fusion	HAAO	0.1338	top1	0.076	1.1e-10	-0.114	0.909
50K	ENSG00000070476.14	ZXDC	-1.99143	-0.483788	0.0464341	0.0403795	0.0179865	8		S-PrediXcan	ENSG00000105176.17	URI1	1.88514	0.202063	0.0594109	0.00762462	0.253377	0.00342466	82		EpiXcan	ENSG00000112561.17	TFEB	-1.9904	-0.266404	0.0465474	0.0242684	0.124927	465		Fusion	PUS10	0.0512	enet	0.038	4.4e-06	-0.388	0.698
50K	ENSG00000198183.11	BPIFA1	1.99135	0.0869073	0.0464428	0.167024	8.38973e-21	2		S-PrediXcan	ENSG00000237021.2	RP3-486I3.7	-1.88507	-0.074934	0.0594208	0.0411271	0.143802	7.13624e-14	21		EpiXcan	ENSG00000187049.9	TMEM216	-1.99019	-0.0922925	0.0465704	0.079685	8.40936e-08	428		Fusion	RFTN2	0.0979	top1	0.14	3.6e-18	-0.479	0.632
50K	ENSG00000175505.10	CLCF1	-1.99051	-0.630945	0.0465352	0.0215156	0.172631	5		S-PrediXcan	ENSG00000008311.14	AASS	1.88403	0.694532	0.0595611	0.000533643	0.0291237	0.0730666	10		EpiXcan	ENSG00000185972.5	CCIN	-1.988	-0.177188	0.0468121	0.0486728	0.829024	324		Fusion	TYW5	0.0688	lasso	0.044	9.6e-07	-0.6004	0.548
50K	ENSG00000158773.14	USF1	1.99039	1.23432	0.0465478	0.0126162	0.379526	3		S-PrediXcan	ENSG00000064012.21	CASP8	-1.88387	-0.0509263	0.0595822	0.0911179	0.536817	9.76781e-80	31		EpiXcan	ENSG00000213996.12	TM6SF2	-1.98678	-0.0676458	0.0469469	0.141453	9.84774e-14	227		Fusion	MAIP1	0.0754	top1	0.064	3.6e-09	1.562	0.118
50K	ENSG00000245522.2	RP11-540A21.2	1.99017	0.252731	0.0465723	0.0276947	0.0115048	3		S-PrediXcan	ENSG00000230156.2	LINC00443	-1.88358	-0.235999	0.0596213	0.00530764	0.0838014	0.0340831	27		EpiXcan	ENSG00000146521.9	LINC01558	-1.98543	-0.778472	0.0470972	0.0119225	0.143594	362		Fusion	PQLC3	0.1463	lasso	0.063	4.4e-09	0.09	0.928
50K	ENSG00000232434.2	C9orf172	-1.99012	-0.741345	0.0465778	0.0234526	0.854116	6		S-PrediXcan	ENSG00000104823.8	ECH1	1.88341	0.25483	0.0596449	0.00311349	0.0817892	0.00040951	22		EpiXcan	ENSG00000261596.2	CTB-31N19.3	1.98538	0.065776	0.0471025	0.123197	7.86443e-13	106		Fusion	ARL5A	0.0546	bslmm	0.017	0.0019	-0.092	0.927
50K	ENSG00000197622.12	CDC42SE1	1.98882	0.667916	0.0467215	0.0222943	0.0135767	1		S-PrediXcan	ENSG00000268707.1	RP11-247A12.7	-1.8827	-0.09183	0.0597408	0.0311399	0.188484	9.84252e-24	8		EpiXcan	ENSG00000126246.9	IGFLR1	-1.98478	-0.128505	0.0471693	0.071171	0.362001	332		Fusion	FAM84A	0.0683	bslmm	0.017	0.0017	-0.6542	0.513
50K	ENSG00000264801.1	ERVFRD-3	-1.98735	-0.263136	0.0468841	0.0217171	0.145106	3		S-PrediXcan	ENSG00000141012.12	GALNS	-1.88262	-0.146001	0.0597517	0.0154056	0.206464	2.09706e-20	26		EpiXcan	ENSG00000184497.12	TMEM255B	1.98442	0.123743	0.0472088	0.0587633	4.19549e-05	381		Fusion	CLHC1	0.5265	lasso	0.57	2.1e-95	0.0554	0.956
50K	ENSG00000117115.12	PADI2	-1.98621	-0.0654541	0.0470096	0.27247	1.5609e-23	29		S-PrediXcan	ENSG00000135905.18	DOCK10	-1.88225	-0.182022	0.0598016	0.00871913	0.19224	5.76152e-08	68		EpiXcan	ENSG00000137310.11	TCF19	-1.98425	-0.0783597	0.0472285	0.0974131	3.93135e-08	1206		Fusion	PRORSD1P	0.1043	top1	0.069	8.4e-10	0.163	0.871
50K	ENSG00000276334.1	AL133243.1	1.98562	0.212526	0.047075	0.0704349	2.15919e-07	6		S-PrediXcan	ENSG00000278561.1	PTPN20CP	1.88132	0.276956	0.0599285	0.00357827	0.0422921	0.0049597	8		EpiXcan	ENSG00000166946.13	CCNDBP1	-1.98291	-0.122826	0.0473772	0.064435	0.00929617	137		Fusion	FRZB	0.134	enet	0.11	5.1e-15	-0.5756	0.565
50K	ENSG00000272620.1	AFAP1-AS1	-1.98469	-0.423357	0.0471789	0.0263119	0.176328	5		S-PrediXcan	ENSG00000103168.16	TAF1C	-1.88113	-0.0401167	0.0599546	0.16078	0.628827	4.84207e-108	20		EpiXcan	ENSG00000158716.8	DUSP23	-1.98286	-0.122142	0.0473835	0.0849992	0.00756549	239		Fusion	DUSP19	0.1254	bslmm	0.048	3e-07	0.328	0.743
50K	ENSG00000182376.2	RP5-1142A6.8	1.98409	0.441813	0.0472456	0.0110116	0.5085	2		S-PrediXcan	ENSG00000138459.8	SLC35A5	1.88054	0.199025	0.0600341	0.0115055	0.287551	5.87911e-25	60		EpiXcan	ENSG00000164265.8	SCGB3A2	1.98227	0.11063	0.0474486	0.0592122	6.89191e-05	181		Fusion	NUP35	0.184	lasso	0.15	3.6e-20	-0.397	0.691
50K	ENSG00000170027.6	YWHAG	1.98313	1.2625	0.0473534	0.0143914	0.457333	2		S-PrediXcan	ENSG00000277010.1	RP11-616M22.12	-1.88019	-0.134847	0.0600823	0.0169681	0.150256	1.26805e-06	50		EpiXcan	ENSG00000170801.9	HTRA3	-1.98188	-0.220175	0.0474928	0.0378397	0.0759089	538		Fusion	FBXO41	0.0699	enet	0.055	4.3e-08	-1.4827	0.138
50K	ENSG00000249655.1	CTC-325J23.2	-1.98265	-0.175139	0.0474069	0.049879	0.067551	12		S-PrediXcan	ENSG00000152380.9	FAM151B	1.87984	0.400454	0.0601294	0.00155686	0.0272237	0.00233098	24		EpiXcan	ENSG00000099834.18	CDHR5	-1.98169	-0.102133	0.0475138	0.106737	0.00261223	455		Fusion	ALMS1P1	0.1191	lasso	0.13	6e-18	-1.2599	0.208
50K	ENSG00000125618.16	PAX8	-1.98216	-0.0320445	0.0474616	0.428384	1.58282e-61	6		S-PrediXcan	ENSG00000170540.14	ARL6IP1	-1.87922	-0.465981	0.0602142	0.000988568	0.0403663	0.0589729	8		EpiXcan	ENSG00000167705.11	RILP	-1.9812	-0.258102	0.0475685	0.0340958	0.92708	619		Fusion	CCDC74A	0.0382	bslmm	0.023	0.00032	0.6748	0.5
50K	ENSG00000120051.14	CFAP58	-1.98063	-0.938175	0.0476327	0.0127166	0.996125	2		S-PrediXcan	ENSG00000140254.12	DUOXA1	1.87911	0.405312	0.0602295	0.00164176	0.0975754	0.000174106	38		EpiXcan	ENSG00000105642.15	KCNN1	1.98108	0.461947	0.0475828	0.0119402	0.0512585	590		Fusion	NOSTRIN	0.1597	enet	0.13	1.2e-17	0.5996	0.549
50K	ENSG00000274828.1	RP11-567M16.6	-1.97988	-0.0640703	0.0477174	0.331918	2.80903e-42	12		S-PrediXcan	ENSG00000135535.15	CD164	-1.87712	-0.318286	0.0605017	0.00242564	0.0952396	3.53279e-06	25		EpiXcan	ENSG00000256287.1	RP11-664H17.1	-1.98017	-0.112382	0.0476846	0.0750809	0.00168636	253		Fusion	ANKRD23	0.0338	top1	0.035	1.3e-05	-0.242	0.809
50K	ENSG00000213672.7	NCKIPSD	-1.97969	-0.100705	0.0477385	0.225032	1.33232e-25	11		S-PrediXcan	ENSG00000168306.12	ACOX2	1.87587	0.501716	0.0606731	0.00116543	0.0454773	0.00258667	7		EpiXcan	ENSG00000196511.14	TPK1	-1.97964	-0.1294	0.0477442	0.0530435	0.197829	100		Fusion	ERCC3	0.2328	lasso	0.23	2e-31	0.6831	0.495
50K	ENSG00000244280.1	ECEL1P2	1.97891	0.713899	0.0478258	0.0183832	0.682207	6		S-PrediXcan	ENSG00000203805.10	PLPP4	1.87522	0.0992812	0.060763	0.0205645	0.101087	1.63971e-07	21		EpiXcan	ENSG00000218416.4	PP14571	-1.97904	-0.095527	0.0478111	0.0938441	2.21351e-07	417		Fusion	DHX57	0.2099	lasso	0.16	1.7e-21	0.1187	0.906
50K	ENSG00000237021.2	RP3-486I3.7	-1.97811	-0.0652627	0.0479161	0.136665	1.23442e-06	23		S-PrediXcan	ENSG00000171302.16	CANT1	-1.87518	-0.292011	0.0607678	0.00329944	0.10222	1.70914e-10	11		EpiXcan	ENSG00000127220.5	ABHD8	-1.97904	-0.0698534	0.0478118	0.137876	7.42193e-09	595		Fusion	ALPPL2	0.0629	enet	0.046	4.7e-07	1.1065	0.269
50K	ENSG00000173660.11	UQCRH	-1.97755	-0.199128	0.0479797	0.132357	1.73124e-11	10		S-PrediXcan	ENSG00000196118.11	CCDC189	1.87493	0.49675	0.0608019	0.00107711	0.0398036	0.00639413	8		EpiXcan	ENSG00000221937.4	TAS2R40	-1.97899	-0.196773	0.047817	0.0381784	0.749016	100		Fusion	ARPC2	0.1787	lasso	0.17	6.6e-23	-0.2743	0.784
50K	ENSG00000258738.1	RP11-73E17.2	-1.97625	-0.20903	0.0481266	0.0388451	0.000281249	4		S-PrediXcan	ENSG00000197892.12	KIF13B	-1.87448	-0.617028	0.0608647	0.000618947	0.0400502	0.0115238	7		EpiXcan	ENSG00000127084.17	FGD3	-1.97884	-0.0405579	0.0478336	0.256482	1.64802e-24	435		Fusion	STK36	0.055	bslmm	0.019	0.001	-0.0439	0.965
50K	ENSG00000105202.8	FBL	1.97609	0.489744	0.0481447	0.0467094	2.65164e-05	3		S-PrediXcan	ENSG00000228887.3	EEF1DP1	1.8742	0.1638	0.0609027	0.00998623	0.154651	0.0233601	60		EpiXcan	ENSG00000231412.2	CTC-490G23.2	-1.97802	-0.0436131	0.0479268	0.384295	1.79523e-31	467		Fusion	IHH	0.0623	lasso	0.016	0.0021	-1.5371	0.124
50K	ENSG00000128272.14	ATF4	-1.97535	-0.680271	0.0482283	0.019791	0.540708	4		S-PrediXcan	ENSG00000108588.13	CCDC47	-1.87317	-0.605255	0.0610448	0.000993426	0.114607	0.00480367	33		EpiXcan	ENSG00000131459.12	GFPT2	-1.97794	-0.414037	0.0479353	0.0159054	0.587882	469		Fusion	GLB1L	0.381	bslmm	0.29	6.2e-40	1.5763	0.115
50K	ENSG00000143882.10	ATP6V1C2	1.97511	0.113025	0.0482556	0.145884	8.18769e-10	20		S-PrediXcan	ENSG00000163714.17	U2SURP	-1.87314	-0.874417	0.0610492	0.00032997	0.0202834	0.157072	4		EpiXcan	ENSG00000143409.15	MINDY1	1.97776	0.324925	0.0479555	0.0209726	0.761521	249		Fusion	ICA1L	0.0587	top1	0.025	0.00019	2.132	0.033
50K	ENSG00000227877.6	MRLN	1.9751	0.480707	0.0482573	0.0176734	0.371741	4		S-PrediXcan	ENSG00000145934.16	TENM2	-1.87298	-0.0801892	0.0610706	0.0423842	0.199676	5.74655e-16	31		EpiXcan	ENSG00000126457.21	PRMT1	1.97754	0.517215	0.0479802	0.013379	0.728371	403		Fusion	PLB1	0.2263	bslmm	0.095	4.5e-13	-0.4135	0.679
50K	ENSG00000120885.21	CLU	-1.97493	-0.467692	0.0482765	0.018369	0.153078	2		S-PrediXcan	ENSG00000122912.14	SLC25A16	-1.87274	-0.223506	0.0611038	0.00561987	0.126314	2.16135e-11	17		EpiXcan	ENSG00000188501.11	LCTL	-1.97711	-0.153035	0.0480288	0.0692168	0.565214	425		Fusion	2022-09-02	0.5605	enet	0.51	2.3e-81	-0.6047	0.545
50K	ENSG00000106541.11	AGR2	1.97409	0.810747	0.0483718	0.024214	0.603772	7		S-PrediXcan	ENSG00000236423.5	LINC01134	-1.87242	-0.371851	0.0611488	0.00282474	0.114458	0.0190022	49		EpiXcan	ENSG00000237422.1	RP11-305L7.3	-1.97633	-0.229117	0.0481179	0.0367539	0.330488	486		Fusion	DTYMK	0.0745	enet	0.022	0.00038	-0.8962	0.37
50K	ENSG00000188315.7	C3orf62	-1.97374	-0.372005	0.0484117	0.0331805	0.000126178	2		S-PrediXcan	ENSG00000070413.19	DGCR2	-1.87205	-0.206319	0.0611997	0.00652731	0.173371	5.11236e-13	31		EpiXcan	ENSG00000279544.1	AL133243.4	-1.97465	-0.35195	0.0483077	0.0150961	0.49948	338		Fusion	ING5	0.3535	enet	0.3	7.6e-42	-0.0596	0.952
50K	ENSG00000132406.11	TMEM128	-1.97261	-0.156813	0.0485396	0.173496	1.88764e-19	9		S-PrediXcan	ENSG00000248738.6	RP11-87E22.2	1.87193	0.154162	0.0612163	0.00963277	0.197123	7.89054e-07	68		EpiXcan	ENSG00000223461.1	AC004471.9	-1.97425	-0.353662	0.0483532	0.0126328	0.0400589	355		Fusion	ATG4B	0.1265	lasso	0.098	2.1e-13	0.3177	0.751
50K	ENSG00000270490.1	RP11-622C24.1	-1.97254	-0.128169	0.0485481	0.0790777	0.0138784	19		S-PrediXcan	ENSG00000154479.12	CCDC173	1.87184	0.240674	0.0612294	0.0042946	0.117711	3.49365e-05	50		EpiXcan	ENSG00000185101.12	ANO9	-1.97414	-0.0702784	0.048366	0.141608	1.44851e-10	397		Fusion	KLHL30	0.0934	top1	0.067	1.4e-09	1.9	0.0574
50K	ENSG00000151650.7	VENTX	1.97254	0.570582	0.0485482	0.0137217	0.864734	2		S-PrediXcan	ENSG00000133063.15	CHIT1	-1.87115	-0.0670774	0.061325	0.0725381	0.274314	1.09972e-20	47		EpiXcan	ENSG00000266490.1	CTD-2349P21.9	-1.97383	-0.0886703	0.0484012	0.0922246	2.00269e-05	248		Fusion	USP39	0.1936	enet	0.077	9.8e-11	0.683	0.495
50K	ENSG00000231064.7	RP11-263K19.4	1.97207	0.27954	0.0486013	0.0470009	0.000129156	5		S-PrediXcan	ENSG00000267049.1	AC002398.13	-1.86942	-0.124013	0.0615646	0.0166439	0.143792	2.95819e-07	41		EpiXcan	ENSG00000137547.8	MRPL15	-1.97347	-0.129359	0.0484426	0.0553215	0.168153	152		Fusion	MFF	0.1654	lasso	0.11	1.6e-15	-0.1051	0.916
50K	ENSG00000106333.12	PCOLCE	-1.97156	-0.404989	0.0486601	0.0709449	0.0449658	18		S-PrediXcan	ENSG00000137992.14	DBT	1.86874	1.25976	0.061659	0.000209926	0.0181508	0.102235	4		EpiXcan	ENSG00000130558.19	OLFM1	-1.97273	-0.188141	0.0485259	0.0548416	0.826574	616		Fusion	COL4A3	0.1576	bslmm	0.023	0.00036	-1.042	0.297
50K	ENSG00000179855.5	GIPC3	1.97116	0.140488	0.0487057	0.170506	6.18738e-19	10		S-PrediXcan	ENSG00000140995.16	DEF8	1.86817	0.356308	0.0617383	0.0018759	0.0773114	0.00407109	18		EpiXcan	ENSG00000139714.12	MORN3	-1.97241	-0.111728	0.0485625	0.0642467	0.000156645	417		Fusion	IRS1	0.0868	top1	0.01	0.012	1.19	0.234
50K	ENSG00000196345.12	ZKSCAN7	1.97049	0.838494	0.0487818	0.0179348	0.505179	3		S-PrediXcan	ENSG00000154655.15	L3MBTL4	1.8679	0.317428	0.0617757	0.00263448	0.0564489	0.000283318	9		EpiXcan	ENSG00000095596.11	CYP26A1	1.97183	0.147779	0.0486286	0.0595868	0.918978	294		Fusion	APLF	0.0672	bslmm	0.013	0.006	-1.2405	0.215
50K	ENSG00000259087.5	RP11-356O9.2	-1.96989	-0.446117	0.0488513	0.0276671	0.0160887	4		S-PrediXcan	ENSG00000250132.6	RP11-359B12.2	-1.86731	-0.213784	0.0618585	0.00537195	0.0756412	8.34989e-06	17		EpiXcan	ENSG00000203801.8	LINC00222	1.97153	0.0788701	0.0486637	0.136774	0.0098561	265		Fusion	RGPD8	0.5889	lasso	0.67	9.9e-125	1.4865	0.137
50K	ENSG00000073969.18	NSF	-1.96876	-0.605355	0.0489808	0.0388668	0.00251586	13		S-PrediXcan	ENSG00000153774.8	CFDP1	1.8672	0.276037	0.0618742	0.00350226	0.0862403	3.14687e-10	8		EpiXcan	ENSG00000168411.13	RFWD3	-1.97092	-0.0748188	0.048733	0.118803	3.59444e-11	288		Fusion	UGP2	0.0545	blup	0.012	0.0066	0.021	0.983
50K	ENSG00000005175.9	RPAP3	-1.96803	-0.354338	0.0490641	0.0547684	0.15746	13		S-PrediXcan	ENSG00000080031.9	PTPRH	1.86709	0.488132	0.0618897	0.00160705	0.0298431	0.865471	9		EpiXcan	ENSG00000173726.10	TOMM20	-1.97076	-0.441467	0.0487511	0.01201	0.129198	467		Fusion	MAP3K2	0.1766	top1	0.13	3.8e-17	-0.575	0.565
50K	ENSG00000243284.1	VSIG8	-1.96743	-0.209599	0.0491342	0.0718752	0.00767117	20		S-PrediXcan	ENSG00000260300.5	RP11-505K9.4	1.86613	0.126828	0.0620229	0.0179241	0.202493	4.60086e-11	51		EpiXcan	ENSG00000280206.1	CTB-193M12.5	-1.97067	-0.28388	0.0487614	0.0281013	0.116256	158		Fusion	MYO7B	0.2929	bslmm	0.17	2e-23	0.6387	0.523
50K	ENSG00000008382.15	MPND	-1.96715	-0.237281	0.049166	0.119111	2.12325e-05	23		S-PrediXcan	ENSG00000197969.11	VPS13A	1.8658	0.0854006	0.0620689	0.0339396	0.304244	2.78659e-32	27		EpiXcan	ENSG00000265625.1	RP11-68I3.11	-1.96935	-0.464492	0.0489125	0.0127392	0.774261	189		Fusion	UBE2E3	0.0802	top1	0.056	3.4e-08	3.221	0.00128
50K	ENSG00000113248.5	PCDHB15	1.96699	0.58828	0.0491844	0.0263939	0.0501977	6		S-PrediXcan	ENSG00000272789.1	RP11-286H15.1	-1.86566	-0.0915855	0.0620895	0.0385969	0.287544	6.19285e-25	49		EpiXcan	ENSG00000113790.10	EHHADH	-1.96909	-0.492057	0.0489425	0.0123033	0.402913	294		Fusion	LONRF2	0.0771	enet	0.045	7.1e-07	-0.4709	0.638
50K	ENSG00000268355.1	AC006129.1	-1.96535	-0.357141	0.0493736	0.0212043	0.00964147	2		S-PrediXcan	ENSG00000273450.1	RP11-76P2.4	1.86558	0.277363	0.0621004	0.00291138	0.033594	0.00424829	11		EpiXcan	ENSG00000124523.15	SIRT5	1.96721	0.0785393	0.0491594	0.132696	0.000143761	331		Fusion	ACYP2	0.1546	lasso	0.13	5.1e-18	-0.2235	0.823
50K	ENSG00000072954.6	TMEM38A	1.9651	0.145124	0.0494025	0.107641	9.46185e-07	18		S-PrediXcan	ENSG00000261786.1	RP4-555D20.2	1.86538	0.392117	0.0621276	0.00161743	0.0509091	0.0849158	33		EpiXcan	ENSG00000225756.1	DBH-AS1	-1.96716	-0.129544	0.0491649	0.0697874	0.00159258	634		Fusion	KCNS3	0.213	lasso	0.15	1.2e-20	0.1927	0.847
50K	ENSG00000172901.19	LVRN	1.96416	0.240252	0.049511	0.0362503	0.061022	9		S-PrediXcan	ENSG00000118308.15	LRMP	-1.86521	-0.223519	0.0621526	0.00697609	0.10712	8.65028e-11	12		EpiXcan	ENSG00000159216.18	RUNX1	-1.96701	-0.155736	0.0491823	0.0515214	0.632297	684		Fusion	FOXN2	0.4393	bslmm	0.4	1.2e-59	0.2503	0.802
50K	ENSG00000171681.12	ATF7IP	-1.96328	-0.188425	0.0496135	0.0817401	5.47998e-05	13		S-PrediXcan	ENSG00000131495.8	NDUFA2	1.8649	0.940597	0.0621949	0.000286195	0.0263656	0.597888	10		EpiXcan	ENSG00000149575.5	SCN2B	-1.96608	-0.039675	0.0492897	0.330084	1.21673e-30	429		Fusion	FEZ2	0.0865	enet	0.092	1.4e-12	-1.7068	0.0879
50K	ENSG00000126464.13	PRR12	-1.96304	-1.13684	0.0496419	0.0141735	0.331525	2		S-PrediXcan	ENSG00000133619.17	KRBA1	-1.86468	-0.864902	0.062226	0.000311923	0.0191764	0.798971	3		EpiXcan	ENSG00000225938.1	RP4-575N6.4	1.96593	0.0975679	0.0493067	0.105141	9.68359e-05	191		Fusion	TRMT61B	0.2501	top1	0.26	3.5e-36	1.196	0.232
50K	ENSG00000152926.14	ZNF117	1.96257	0.0576279	0.0496962	0.315914	2.3695e-35	21		S-PrediXcan	ENSG00000138166.5	DUSP5	-1.86333	-0.628416	0.0624165	0.000677694	0.0299916	0.0657072	6		EpiXcan	ENSG00000272779.1	LL22NC03-80A10.6	-1.96556	-0.038107	0.0493499	0.434118	1.40408e-48	246		Fusion	RBKS	0.0585	bslmm	0.0065	0.037	0.4639	0.643
50K	ENSG00000164619.8	BMPER	1.96193	0.178488	0.0497705	0.0544736	0.00397547	10		S-PrediXcan	ENSG00000136114.15	THSD1	-1.86263	-0.374481	0.0625141	0.00188314	0.056441	0.000484351	14		EpiXcan	ENSG00000172602.9	RND1	-1.96554	-0.100261	0.0493516	0.0841637	0.175249	382		Fusion	NMUR1	0.1138	lasso	0.05	1.9e-07	2.4651	0.0137
50K	ENSG00000283537.1	RP11-298A10.2	1.96135	0.0824668	0.049838	0.0733474	2.81661e-06	11		S-PrediXcan	ENSG00000198909.7	MAP3K3	-1.86258	-0.153698	0.0625211	0.0103317	0.164816	9.94174e-19	20		EpiXcan	ENSG00000163596.16	ICA1L	1.9654	0.125718	0.049368	0.0531103	0.00316818	239		Fusion	TRAPPC12	0.1852	enet	0.12	1.1e-16	1.749	0.0803
50K	ENSG00000224186.8	C5orf66	-1.96064	-0.722374	0.0499205	0.0220521	0.691708	4		S-PrediXcan	ENSG00000124782.19	RREB1	-1.86233	-0.370246	0.0625561	0.00181191	0.0469217	0.0134054	13		EpiXcan	ENSG00000266601.1	RP11-6N17.3	1.96539	0.16934	0.0493686	0.0360811	0.153055	410		Fusion	RPS7	0.1509	bslmm	0.039	4.2e-06	0.4766	0.634
50K	ENSG00000275437.1	RP5-908M14.10	-1.96047	-0.0906263	0.0499406	0.14795	2.5712e-11	16		S-PrediXcan	ENSG00000100234.11	TIMP3	-1.86111	-0.934287	0.0627285	0.000312188	0.0321524	0.865558	9		EpiXcan	ENSG00000112029.9	FBXO5	1.96523	0.265594	0.0493875	0.0262333	0.59583	172		Fusion	B3GALT1	0.0935	bslmm	0.05	1.6e-07	-0.551	0.582
50K	ENSG00000279792.1	RP11-893F2.18	-1.96025	-0.443172	0.0499662	0.0214439	0.54254	6		S-PrediXcan	ENSG00000131127.13	ZNF141	-1.86098	-1.33186	0.0627472	0.000158391	0.0136542	0.829566	4		EpiXcan	ENSG00000189149.11	CRYM-AS1	-1.96445	-0.193817	0.0494774	0.0358544	0.491484	148		Fusion	C2orf54	0.2716	lasso	0.25	8.5e-35	-0.2281	0.82
50K	ENSG00000234171.2	RNASEH1-AS1	1.96003	0.0611004	0.0499921	0.264101	1.31125e-27	20		S-PrediXcan	ENSG00000234630.1	LL22NC03-2H8.4	-1.8608	-0.096219	0.062772	0.0345346	0.172694	1.64608e-21	15		EpiXcan	ENSG00000136883.13	KIF12	-1.96422	-0.101696	0.0495049	0.109235	0.000189898	471		Fusion	SNTG2	0.1957	enet	0.14	3.2e-19	-0.1374	0.891
50K	ENSG00000072832.14	CRMP1	1.95995	0.0661131	0.0500014	0.345292	7.98927e-47	5		S-PrediXcan	ENSG00000249669.9	CARMN	1.86022	0.305152	0.0628547	0.00340291	0.092485	0.0823128	32		EpiXcan	ENSG00000134817.10	APLNR	-1.96408	-0.328571	0.0495208	0.01781	0.782093	222		Fusion	METAP1D	0.1172	lasso	0.043	1.2e-06	0.4419	0.659
50K	ENSG00000160229.11	ZNF66	1.95993	0.124725	0.0500035	0.0554452	0.000587746	8		S-PrediXcan	ENSG00000236039.2	AC017060.1	-1.85906	-0.106863	0.0630183	0.0251251	0.358773	3.9489e-20	79		EpiXcan	ENSG00000224373.3	IGHV4-59	-1.96395	-0.0475698	0.0495358	0.241704	1.06123e-27	64		Fusion	LCLAT1	0.1597	lasso	0.17	3.9e-22	-0.4617	0.644
50K	ENSG00000251402.3	FAM90A25P	-1.95894	-0.450422	0.0501195	0.0149854	0.788077	5		S-PrediXcan	ENSG00000269553.1	U62631.5	1.85884	0.0676439	0.0630494	0.0596599	0.230454	1.43948e-19	30		EpiXcan	ENSG00000256223.5	ZNF10	1.96342	0.1909	0.0495973	0.035253	0.0077868	114		Fusion	AHSA2	0.4112	enet	0.48	2.2e-75	-0.7432	0.457
50K	ENSG00000023191.16	RNH1	-1.95887	-0.117641	0.0501281	0.297108	2.33374e-27	35		S-PrediXcan	ENSG00000172270.18	BSG	-1.85815	-1.08231	0.0631478	0.000491399	0.0254962	0.0222878	5		EpiXcan	ENSG00000104290.10	FZD3	1.96306	0.183226	0.0496394	0.0330989	0.448356	330		Fusion	MZT2A	0.4425	bslmm	0.42	3.3e-62	0.2702	0.787
50K	ENSG00000158483.15	FAM86C1	-1.95825	-0.109149	0.0502004	0.351597	5.31617e-44	14		S-PrediXcan	ENSG00000168404.12	MLKL	1.85752	0.544595	0.0632377	0.000978286	0.0607307	0.56023	14		EpiXcan	ENSG00000167384.10	ZNF180	-1.96292	-0.30352	0.0496559	0.0153994	0.047579	470		Fusion	NABP1	0.0916	bslmm	0.031	3.8e-05	0.886	0.376
50K	ENSG00000132185.16	FCRLA	1.95799	0.140767	0.0502316	0.0750105	0.000129148	10		S-PrediXcan	ENSG00000180257.13	ZNF816	1.85726	0.294411	0.0632744	0.00344087	0.0844078	3.49147e-08	12		EpiXcan	ENSG00000259182.5	RP11-424I19.2	1.96273	0.183999	0.0496772	0.0496081	0.780513	475		Fusion	UBXN2A	0.0928	enet	0.051	1.4e-07	-0.4578	0.647
50K	ENSG00000255571.8	MIR9-3HG	-1.95798	-0.071306	0.0502329	0.156379	6.86825e-16	10		S-PrediXcan	ENSG00000162426.14	SLC45A1	1.85664	0.268868	0.0633621	0.00371342	0.083032	0.00729316	26		EpiXcan	ENSG00000158882.14	TOMM40L	1.96213	0.0986648	0.0497468	0.110047	0.000100656	339		Fusion	ANKRD36C	0.0351	blup	0.018	0.0014	0.6252	0.532
50K	ENSG00000176783.14	RUFY1	1.9576	0.307211	0.050277	0.0626745	0.000310653	12		S-PrediXcan	ENSG00000176953.12	NFATC2IP	-1.85522	-0.362387	0.0635645	0.00196779	0.0625115	0.0207593	20		EpiXcan	ENSG00000011454.16	RABGAP1	1.96126	0.0880819	0.0498489	0.109867	0.00437589	301		Fusion	LINC01106	0.1603	enet	0.13	8.3e-18	0.2415	0.809
50K	ENSG00000176476.8	SGF29	1.95609	0.324413	0.0504544	0.0685168	0.0055542	19		S-PrediXcan	ENSG00000065413.18	ANKRD44	1.85498	0.474197	0.0635993	0.00143129	0.0532145	0.000344423	11		EpiXcan	ENSG00000269997.1	RP11-214K3.21	-1.96117	-0.0598713	0.0498595	0.177883	0.00148204	524		Fusion	PFN4	0.1844	enet	0.2	3.2e-27	-0.4921	0.623
50K	ENSG00000118096.7	IFT46	-1.95527	-0.211478	0.0505514	0.119816	1.04235e-10	16		S-PrediXcan	ENSG00000268747.1	CTD-3030D20.1	1.85458	0.231449	0.0636565	0.00672183	0.0800327	0.0841472	27		EpiXcan	ENSG00000224413.1	AP001476.2	1.96107	0.232773	0.0498703	0.035392	0.544693	451		Fusion	RBM44	0.4725	lasso	0.37	2.2e-54	0.3551	0.723
50K	ENSG00000144161.12	ZC3H8	-1.95372	-0.218306	0.0507345	0.0901337	1.0614e-08	7		S-PrediXcan	ENSG00000274447.1	LLNLR-304G9.1	-1.85395	-0.0878221	0.063746	0.0338574	0.146823	2.0971e-15	13		EpiXcan	ENSG00000124159.15	MATN4	-1.96097	-0.362434	0.0498821	0.0160518	0.686317	368		Fusion	C2orf73	0.1452	bslmm	0.089	3.1e-12	-0.4249	0.671
50K	ENSG00000230730.1	AC074011.2	-1.95353	-0.0626442	0.0507567	0.18948	1.54692e-21	10		S-PrediXcan	ENSG00000073150.13	PANX2	1.85366	0.278358	0.0637881	0.00343139	0.0530085	2.75376e-05	9		EpiXcan	ENSG00000147874.10	HAUS6	1.96092	0.0718023	0.0498882	0.127476	2.59848e-09	256		Fusion	GEN1	0.4733	enet	0.38	5.3e-55	0.1373	0.891
50K	ENSG00000174788.9	PCP2	-1.95291	-0.117336	0.0508302	0.121833	5.14871e-12	11		S-PrediXcan	ENSG00000137207.11	YIPF3	-1.85304	-0.562607	0.0638769	0.000770953	0.0556162	0.000874877	14		EpiXcan	ENSG00000205413.7	SAMD9	1.96015	0.290431	0.0499779	0.0253225	0.293451	197		Fusion	GPR35	0.1229	bslmm	0.26	5.5e-36	-0.5784	0.563
50K	ENSG00000203772.7	SPRN	-1.95196	-0.186524	0.0509427	0.117107	1.47066e-08	9		S-PrediXcan	ENSG00000205133.11	TRIQK	1.8528	0.47438	0.0639106	0.00165028	0.0735569	1.57062e-06	20		EpiXcan	ENSG00000156170.12	NDUFAF6	1.95957	0.0952221	0.0500456	0.0954927	0.000172748	393		Fusion	LBX2	0.2519	top1	0.24	1.9e-32	0.126	0.9
50K	ENSG00000161011.19	SQSTM1	-1.94952	-0.556884	0.0512337	0.0354859	0.10137	11		S-PrediXcan	ENSG00000205822.10	TPTE2P6	-1.85229	-0.0960776	0.063984	0.031846	0.261685	1.89477e-09	85		EpiXcan	ENSG00000168824.14	NSG1	1.95751	0.145865	0.0502874	0.0575561	0.00520279	320		Fusion	PCBP1-AS1	0.1156	bslmm	0.067	1.5e-09	-0.4633	0.643
50K	ENSG00000122970.15	IFT81	1.94868	0.245229	0.0513335	0.0687873	0.00411561	15		S-PrediXcan	ENSG00000130348.11	QRSL1	-1.85214	-0.0793144	0.0640062	0.0386281	0.439579	6.7441e-46	79		EpiXcan	ENSG00000054118.13	THRAP3	-1.95681	-0.297222	0.0503704	0.013553	0.0081247	210		Fusion	MCFD2	0.4626	bslmm	0.31	9.7e-44	0.0906	0.928
50K	ENSG00000166888.11	STAT6	1.94852	0.598619	0.0513526	0.0218687	0.0315008	3		S-PrediXcan	ENSG00000276030.1	CTD-2027I19.3	1.85187	0.207558	0.0640442	0.010509	0.0846056	0.0718334	30		EpiXcan	ENSG00000050426.15	LETMD1	1.95608	0.164753	0.0504561	0.0494799	0.349055	410		Fusion	D2HGDH	0.5081	lasso	0.29	1e-40	-0.3479	0.728
50K	ENSG00000254122.2	PCDHGB7	1.94704	0.284225	0.0515301	0.0671436	0.00427548	13		S-PrediXcan	ENSG00000161179.13	YDJC	1.85183	0.416133	0.0640506	0.0015928	0.0537883	6.08206e-07	2		EpiXcan	ENSG00000131015.4	ULBP2	1.9556	0.0710561	0.0505126	0.1842	4.85487e-10	453		Fusion	LINC00471	0.1939	top1	0.19	8.6e-26	0.604	0.546
50K	ENSG00000280486.1	LLNLR-307A6.1	1.94616	1.24646	0.0516354	0.0118398	0.542764	3		S-PrediXcan	ENSG00000155657.26	TTN	1.85152	0.656149	0.0640948	0.000579925	0.0241104	0.449137	7		EpiXcan	ENSG00000165102.14	HGSNAT	1.95551	0.089132	0.050523	0.0988059	0.0542688	99		Fusion	ADI1	0.1217	enet	0.084	1.2e-11	0.484	0.628
50K	ENSG00000281769.1	LINC01230	1.94588	0.147879	0.0516686	0.0637935	0.0239666	16		S-PrediXcan	ENSG00000135482.6	ZC3H10	-1.84896	-0.350303	0.0644641	0.00222378	0.104812	0.0251385	39		EpiXcan	ENSG00000228653.2	HNRNPCP7	-1.95528	-0.0718189	0.0505495	0.0951384	2.03671e-11	188		Fusion	PLGLB1	0.5923	enet	0.33	3.2e-47	-0.9334	0.351
50K	ENSG00000272360.1	RP11-359I18.5	1.94526	0.113961	0.0517435	0.0862146	0.00024598	18		S-PrediXcan	ENSG00000172775.16	FAM192A	1.84894	0.236285	0.0644669	0.00375075	0.0974375	2.10948e-07	17		EpiXcan	ENSG00000125630.15	POLR1B	-1.9552	-0.0329003	0.0505598	0.394857	1.56019e-49	308		Fusion	TTC32	0.406	enet	0.32	3e-45	0.2846	0.776
50K	ENSG00000238290.1	RP11-431K24.1	-1.94494	-0.165084	0.0517826	0.0493035	0.00011677	4		S-PrediXcan	ENSG00000127946.16	HIP1	-1.84883	-0.164011	0.0644817	0.0109761	0.138819	1.10275e-14	15		EpiXcan	ENSG00000259407.1	RP11-158M2.3	1.95456	0.0488658	0.0506354	0.205139	6.54447e-17	237		Fusion	RP13-1039J1.2	0.1579	enet	0.072	3.2e-10	0.2374	0.812
50K	ENSG00000175782.9	SLC35E3	1.94458	0.714515	0.0518258	0.0229068	0.860495	7		S-PrediXcan	ENSG00000126602.10	TRAP1	-1.84825	-0.0389381	0.0645669	0.15269	0.626759	1.57238e-101	28		EpiXcan	ENSG00000143195.12	ILDR2	-1.95434	-0.236125	0.0506606	0.033113	0.734053	225		Fusion	UBE2F	0.2674	enet	0.16	1.1e-21	0.9162	0.36
50K	ENSG00000279453.1	RP3-425C14.4	1.94408	0.148897	0.0518862	0.12478	4.3664e-14	7		S-PrediXcan	ENSG00000266524.2	GDF10	1.84803	0.68532	0.0645984	0.000899128	0.0278059	0.463065	9		EpiXcan	ENSG00000153291.15	SLC25A27	-1.95428	-0.0898317	0.0506686	0.124088	9.19565e-05	162		Fusion	FOXD4L1	0.3427	enet	0.25	1.2e-34	-0.1275	0.899
50K	ENSG00000204209.11	DAXX	1.94277	0.207048	0.0520437	0.0970156	1.20941e-07	12		S-PrediXcan	ENSG00000280002.1	RP11-76C10.6	-1.84721	-0.722346	0.0647173	0.000580634	0.0192547	0.0601677	5		EpiXcan	ENSG00000114062.18	UBE3A	-1.95363	-0.152363	0.050745	0.0617922	0.102137	251		Fusion	FAM110C	0.0639	bslmm	0.022	0.00044	0.5767	0.564
50K	ENSG00000184139.8	RPL7AP28	-1.94236	-0.193916	0.0520941	0.02009	0.00697487	1		S-PrediXcan	ENSG00000241839.9	PLEKHO2	1.84703	0.269937	0.0647431	0.00296092	0.0568009	8.261e-07	11		EpiXcan	ENSG00000177169.9	ULK1	-1.95357	-0.211766	0.0507521	0.0582665	0.731684	456		Fusion	RBM43	0.1175	top1	0.061	8e-09	1.142	0.253
50K	ENSG00000189269.12	DRICH1	1.94184	0.0945619	0.0521565	0.106767	4.98235e-08	12		S-PrediXcan	ENSG00000153879.8	CEBPG	1.84703	0.359059	0.0647434	0.00167506	0.0486306	0.00373233	13		EpiXcan	ENSG00000239268.2	RP11-384F7.2	1.95291	0.1762	0.0508298	0.0459632	0.375056	123		Fusion	SP140L	0.2638	enet	0.21	5.3e-28	-0.0954	0.924
50K	ENSG00000196653.11	ZNF502	1.94129	0.10551	0.0522237	0.198392	1.50569e-17	22		S-PrediXcan	ENSG00000158793.13	NIT1	-1.84599	-0.21166	0.0648937	0.00472465	0.122975	5.3764e-10	42		EpiXcan	ENSG00000040199.18	PHLPP2	-1.95188	-0.0393237	0.0509529	0.232479	4.65928e-28	236		Fusion	MRPL30	0.0747	top1	0.058	1.9e-08	-0.102	0.919
50K	ENSG00000272871.1	RP11-408A13.4	-1.94109	-0.0785973	0.0522468	0.219032	2.00532e-26	8		S-PrediXcan	ENSG00000213290.4	PGK1P2	1.84547	0.0858137	0.0649693	0.0364869	0.131258	9.79658e-16	8		EpiXcan	ENSG00000160447.6	PKN3	1.95117	0.182219	0.0510363	0.0520004	0.110524	429		Fusion	C2orf76	0.1287	lasso	0.036	9.5e-06	-1.0405	0.298
50K	ENSG00000273045.5	C2orf15	-1.94074	-0.341314	0.0522896	0.0338274	0.392115	10		S-PrediXcan	ENSG00000274092.1	CTD-3203P2.3	-1.84534	-0.47165	0.0649882	0.00116026	0.0234977	0.102203	5		EpiXcan	ENSG00000083444.16	PLOD1	-1.95098	-0.0618593	0.0510592	0.15298	1.70939e-11	407		Fusion	AC013271.3	0.2855	enet	0.14	8.8e-19	-1.111	0.267
50K	ENSG00000156136.9	DCK	-1.94061	-0.481299	0.0523054	0.043065	0.000181461	5		S-PrediXcan	ENSG00000158882.14	TOMM40L	1.84515	0.244735	0.0650156	0.00455615	0.144547	0.000169542	41		EpiXcan	ENSG00000117133.10	RPF1	-1.94927	-0.085177	0.051263	0.133783	0.00834175	328		Fusion	AC016757.3	0.5024	lasso	0.34	1.4e-48	0.8024	0.422
50K	ENSG00000179399.14	GPC5	1.93976	0.634907	0.0524087	0.0193504	0.999417	4		S-PrediXcan	ENSG00000117408.10	IPO13	-1.84407	-1.2973	0.0651732	0.000143442	0.0237977	0.914272	10		EpiXcan	ENSG00000225929.1	AC000036.4	1.94903	0.397675	0.0512913	0.0161939	0.762036	167		Fusion	GPAT2	0.0617	top1	0.058	1.7e-08	0.186	0.852
50K	ENSG00000147485.12	PXDNL	1.93879	0.346777	0.0525272	0.0198784	0.518692	8		S-PrediXcan	ENSG00000272369.1	RP11-446N19.1	1.84387	0.146006	0.065202	0.0146918	0.148717	0.000272802	43		EpiXcan	ENSG00000226200.6	SGMS1-AS1	1.94899	0.0771352	0.0512969	0.0942996	4.82284e-08	155		Fusion	FAM228A	0.4516	enet	0.47	5.1e-73	-0.3005	0.764
50K	ENSG00000169490.16	TM2D2	-1.9386	-0.951735	0.0525498	0.0101679	0.870184	2		S-PrediXcan	ENSG00000244134.1	RPS12P20	-1.84339	-0.47604	0.0652716	0.00137826	0.0155404	0.118056	7		EpiXcan	ENSG00000166965.12	RCCD1	1.94898	0.0637322	0.0512979	0.158008	3.80333e-17	328		Fusion	2022-09-10	0.2797	lasso	0.24	7.3e-33	0.207	0.836
50K	ENSG00000205268.10	PDE7A	-1.93854	-0.476296	0.0525571	0.0319413	0.363325	10		S-PrediXcan	ENSG00000059145.18	UNKL	-1.84269	-1.17404	0.0653746	0.000363527	0.0306937	0.289256	14		EpiXcan	ENSG00000237276.8	ANO7L1	-1.94888	-0.148269	0.0513095	0.0510863	0.0692825	452		Fusion	CYP27C1	0.1331	blup	0.061	7.8e-09	0.4247	0.671
50K	ENSG00000235374.2	SSR4P1	-1.93827	-0.161092	0.05259	0.167688	5.18895e-09	26		S-PrediXcan	ENSG00000184983.9	NDUFA6	1.84201	0.0491377	0.0654737	0.098886	0.566715	8.97962e-91	29		EpiXcan	ENSG00000267136.1	RP11-53B2.3	1.94876	0.149203	0.0513236	0.0497149	0.254542	156		Fusion	TMEM17	0.1002	top1	0.07	5.7e-10	-0.127	0.899
50K	ENSG00000103257.8	SLC7A5	-1.93709	-0.309667	0.052734	0.104301	0.0166901	29		S-PrediXcan	ENSG00000120860.10	WASHC3	-1.84138	-0.139838	0.0655659	0.0138625	0.274247	6.34076e-21	56		EpiXcan	ENSG00000216316.1	RP3-354N19.3	1.94851	0.0873441	0.0513538	0.0833992	0.000642643	177		Fusion	LYPD6	0.1072	bslmm	0.039	3.9e-06	0.5746	0.566
50K	ENSG00000255224.1	CTD-3065J16.9	-1.93707	-0.207898	0.052737	0.0550521	0.156261	18		S-PrediXcan	ENSG00000101608.12	MYL12A	1.84107	0.735807	0.0656116	0.000463693	0.0298265	0.00248893	4		EpiXcan	ENSG00000272234.1	CTD-2325A15.5	-1.94631	-0.378839	0.0516175	0.0127072	0.973347	228		Fusion	SESTD1	0.1082	top1	0.092	1.2e-12	0.691	0.49
50K	ENSG00000283196.1	RP4-614C10.2	-1.93602	-0.199137	0.0528658	0.0172413	0.154551	3		S-PrediXcan	ENSG00000204977.9	TRIM13	-1.84045	-0.100469	0.0657021	0.0258371	0.250016	2.32183e-20	41		EpiXcan	ENSG00000259656.1	RP11-325E5.1	-1.94584	-0.0865344	0.0516745	0.113677	0.0046152	229		Fusion	C2orf66	0.0759	bslmm	0.0079	0.024	0.212	0.832
50K	ENSG00000174945.13	AMZ1	-1.93542	-0.0713571	0.0529391	0.136633	2.83184e-08	25		S-PrediXcan	ENSG00000083168.9	KAT6A	-1.84019	-0.672401	0.0657401	0.000594219	0.0763059	0.0280774	23		EpiXcan	ENSG00000155016.17	CYP2U1	-1.94543	-0.0675604	0.0517236	0.132854	4.19566e-08	185		Fusion	DNER	0.1593	blup	0.038	5.6e-06	0.3698	0.712
50K	ENSG00000113303.11	BTNL8	-1.93442	-0.0583801	0.0530616	0.33647	2.54274e-43	17		S-PrediXcan	ENSG00000273891.1	RP11-500G22.5	-1.83948	-0.242056	0.0658444	0.00380987	0.0455658	0.00203561	17		EpiXcan	ENSG00000267013.5	LINC01929	-1.94516	-0.232138	0.0517552	0.0264744	0.693067	221		Fusion	RUFY4	0.1386	bslmm	0.09	2.3e-12	-0.3371	0.736
50K	ENSG00000119383.19	PTPA	1.93371	0.431144	0.0531484	0.0425425	0.0147761	4		S-PrediXcan	ENSG00000228043.5	AC097721.2	1.83939	0.298671	0.0658572	0.00325078	0.0345972	0.0713842	5		EpiXcan	ENSG00000275426.1	CH17-262A2.1	-1.94516	-0.0307007	0.0517563	0.396661	3.46964e-49	222		Fusion	PDCD1	0.1245	bslmm	0.066	1.8e-09	-1.5075	0.132
50K	ENSG00000119616.11	FCF1	-1.93358	-0.33927	0.0531649	0.091297	0.00635957	28		S-PrediXcan	ENSG00000237352.3	LINC01358	1.83899	0.0957851	0.0659173	0.0295946	0.237547	6.22474e-14	65		EpiXcan	ENSG00000227598.1	RP1-167A14.2	-1.94494	-0.145611	0.0517818	0.0723577	0.396287	383		Fusion	CERKL	0.0673	bslmm	0.022	0.00039	-2.8288	0.00467
50K	ENSG00000162073.13	PAQR4	1.93318	1.01457	0.0532139	0.0142146	0.83957	3		S-PrediXcan	ENSG00000171476.21	HOPX	1.83865	0.187981	0.0659674	0.0070641	0.217782	1.63061e-17	75		EpiXcan	ENSG00000242258.1	LINC00996	-1.9443	-0.0688412	0.051859	0.121017	1.94795e-15	360		Fusion	FSIP2	0.1191	top1	0.1	4.6e-14	0.221	0.825
50K	ENSG00000237949.1	LINC00844	-1.93233	-0.285897	0.0533182	0.0294164	0.0320277	4		S-PrediXcan	ENSG00000258725.1	PRC1-AS1	-1.83731	-0.101153	0.0661646	0.0265484	0.110821	1.31537e-11	14		EpiXcan	ENSG00000105996.6	HOXA2	-1.94353	-0.263571	0.0519516	0.0200099	0.518814	317		Fusion	PAX8-AS1	0.6212	enet	0.56	5.7e-95	-1.6569	0.0975
50K	ENSG00000198909.7	MAP3K3	-1.93171	-0.163595	0.0533948	0.138598	3.1283e-18	3		S-PrediXcan	ENSG00000223797.5	ENTPD3-AS1	-1.83668	-0.0994154	0.066257	0.0272469	0.231209	1.6325e-30	11		EpiXcan	ENSG00000007312.12	CD79B	-1.94335	-0.110456	0.0519733	0.0883892	0.000464291	238		Fusion	ALKAL2	0.0523	bslmm	0.014	0.0043	1.1379	0.255
50K	ENSG00000139190.16	VAMP1	1.9297	0.103636	0.0536436	0.276726	4.65004e-32	15		S-PrediXcan	ENSG00000113520.10	IL4	1.83604	0.177873	0.0663516	0.00718892	0.0708238	0.00171578	16		EpiXcan	ENSG00000121594.11	CD80	1.94257	0.064999	0.0520678	0.177963	2.07841e-06	328		Fusion	TOGARAM2	0.1957	top1	0.21	4.7e-28	-0.088	0.93
50K	ENSG00000100167.19	2022-09-03	1.92967	0.206268	0.0536474	0.0440806	7.66108e-05	3		S-PrediXcan	ENSG00000122367.19	LDB3	-1.8352	-0.144632	0.066476	0.0119944	0.121893	9.92357e-11	13		EpiXcan	ENSG00000143303.11	RRNAD1	1.9422	0.0982068	0.0521129	0.0954016	0.000563403	301		Fusion	NEMP2	0.1128	top1	0.073	2.4e-10	0.138	0.89
50K	ENSG00000170276.5	HSPB2	1.92957	0.208751	0.0536596	0.0914164	1.23992e-05	14		S-PrediXcan	ENSG00000144935.14	TRPC1	1.83483	1.32411	0.0665311	0.000153212	0.0158726	0.345136	2		EpiXcan	ENSG00000119599.16	DCAF4	-1.94198	-0.0339338	0.0521393	0.354151	1.53195e-32	333		Fusion	SPATS2L	0.0819	enet	0.021	0.00064	0.4012	0.688
50K	ENSG00000124459.11	ZNF45	-1.92957	-0.547175	0.0536605	0.0313149	0.00760365	4		S-PrediXcan	ENSG00000115896.15	PLCL1	-1.83474	-0.497057	0.0665438	0.000934457	0.0354403	0.0641763	13		EpiXcan	ENSG00000153391.15	INO80C	-1.94186	-0.172381	0.0521541	0.0446375	0.0537073	285		Fusion	WDSUB1	0.2644	lasso	0.16	1.9e-21	-0.6909	0.49
50K	ENSG00000153404.14	PLEKHG4B	1.92924	0.140879	0.0537015	0.0637625	0.000124575	11		S-PrediXcan	ENSG00000187151.7	ANGPTL5	1.83313	0.146424	0.0667837	0.0102255	0.0874106	7.02751e-12	4		EpiXcan	ENSG00000255571.8	MIR9-3HG	-1.94158	-0.0477819	0.0521875	0.229524	3.65902e-14	450		Fusion	RFX8	0.1582	top1	0.13	8e-18	0.862	0.389
50K	ENSG00000226232.8	NPIPB14P	1.92912	0.0513876	0.0537155	0.4023	3.6254e-46	26		S-PrediXcan	ENSG00000169203.16	NPIPB12	-1.83285	-0.062504	0.0668243	0.0680683	0.251798	1.00377e-25	33		EpiXcan	ENSG00000084234.16	APLP2	-1.94145	-0.341819	0.052204	0.0292298	0.143228	315		Fusion	ANKRD36B	0.4044	enet	0.45	8.2e-68	-0.9914	0.321
50K	ENSG00000178188.14	SH2B1	1.92912	0.518787	0.0537158	0.0489528	9.51631e-05	6		S-PrediXcan	ENSG00000110700.6	RPS13	-1.83261	-0.234332	0.0668601	0.0113924	0.264042	1.06055e-32	17		EpiXcan	ENSG00000257226.1	CTD-2252P21.1	1.94134	0.225904	0.0522171	0.0272904	0.228709	152		Fusion	SLC39A10	0.1262	top1	0.13	8.6e-18	-1.563	0.118
50K	ENSG00000197930.12	ERO1A	1.92906	0.3544	0.0537229	0.0486013	0.000797357	5		S-PrediXcan	ENSG00000172817.3	CYP7B1	-1.8325	-0.255948	0.0668764	0.00428042	0.0985391	0.0389011	28		EpiXcan	ENSG00000273024.5	INTS4P2	1.94128	0.0481789	0.0522239	0.184505	1.48247e-17	242		Fusion	ANXA4	0.072	top1	0.063	4e-09	-1.264	0.206
50K	ENSG00000140575.12	IQGAP1	1.92839	0.0679563	0.0538062	0.464086	1.77805e-66	16		S-PrediXcan	ENSG00000131203.12	IDO1	1.83187	0.165271	0.0669711	0.00881395	0.0967824	0.00457973	43		EpiXcan	ENSG00000230438.6	SERPINB9P1	-1.94116	-0.0238175	0.0522394	0.620792	2.06346e-92	546		Fusion	DPP4	0.2187	enet	0.13	4.2e-18	-0.5739	0.566
50K	ENSG00000087274.16	ADD1	-1.92828	-0.192346	0.0538205	0.0956311	4.18176e-06	12		S-PrediXcan	ENSG00000235268.2	KDM4E	-1.83109	-0.26818	0.0670873	0.00361175	0.0397192	0.0842915	10		EpiXcan	ENSG00000086232.12	EIF2AK1	1.94034	0.149267	0.052338	0.0487124	0.22611	504		Fusion	RPL37A	0.1008	top1	0.022	0.00048	-0.6	0.549
50K	ENSG00000214888.2	XXyac-YM21GA2.7	-1.9282	-0.0688696	0.0538298	0.160874	5.8435e-17	13		S-PrediXcan	ENSG00000099958.14	DERL3	1.83075	0.356038	0.0671385	0.00270501	0.112342	0.0281405	35		EpiXcan	ENSG00000279192.1	PWAR5	-1.93943	-0.123995	0.0524489	0.0747017	0.679656	202		Fusion	C2orf27A	0.3996	bslmm	0.5	6.2e-79	-0.172	0.863
50K	ENSG00000231890.7	DARS-AS1	-1.92784	-0.0893549	0.0538746	0.0852782	1.69764e-06	9		S-PrediXcan	ENSG00000157014.10	TATDN2	-1.83049	-0.419418	0.0671761	0.00134945	0.0468966	0.000341035	6		EpiXcan	ENSG00000225342.2	AC079630.4	1.93936	0.211288	0.0524575	0.029965	0.415397	153		Fusion	SULT1C4	0.2765	bslmm	0.075	1.4e-10	-0.7912	0.429
50K	ENSG00000196262.13	PPIA	-1.92653	-0.288805	0.054038	0.120866	1.48142e-12	11		S-PrediXcan	ENSG00000127580.15	WDR24	1.8302	0.220587	0.0672201	0.00540392	0.115097	5.45371e-11	11		EpiXcan	ENSG00000109805.9	NCAPG	-1.93855	-0.0818263	0.0525556	0.103784	0.0195577	160		Fusion	HIBCH	0.3197	lasso	0.31	5.5e-44	0.5228	0.601
50K	ENSG00000171824.13	EXOSC10	1.92634	0.216376	0.0540624	0.0687902	1.37591e-05	8		S-PrediXcan	ENSG00000135643.4	KCNMB4	1.83	0.103045	0.0672494	0.022591	0.199279	1.26927e-20	33		EpiXcan	ENSG00000275005.1	RP11-234G16.5	1.93798	0.150742	0.0526251	0.0354785	0.000433518	267		Fusion	SULT1C2	0.3595	lasso	0.3	9.9e-42	-0.6411	0.521
50K	ENSG00000139433.9	GLTP	-1.92628	-0.112056	0.0540692	0.199424	6.32639e-20	14		S-PrediXcan	ENSG00000167671.11	UBXN6	1.82998	0.147969	0.067253	0.0105625	0.178079	6.47406e-22	11		EpiXcan	ENSG00000196118.11	CCDC189	1.93757	0.18283	0.0526763	0.0262712	0.000273453	93		Fusion	ITSN2	0.1125	lasso	0.1	3e-14	0.4258	0.67
50K	ENSG00000163171.7	CDC42EP3	1.92586	0.423039	0.0541214	0.0338662	0.661584	11		S-PrediXcan	ENSG00000101150.17	TPD52L2	-1.82955	-0.395121	0.0673178	0.00162891	0.111053	0.00965231	30		EpiXcan	ENSG00000229162.1	RP11-84D1.1	1.93726	0.187544	0.0527133	0.0577585	0.482318	319		Fusion	ITPRIPL1	0.2517	top1	0.31	1.7e-43	-0.205	0.838
50K	ENSG00000105185.11	PDCD5	-1.92565	-0.199621	0.0541476	0.111727	0.000527349	31		S-PrediXcan	ENSG00000133321.10	RARRES3	1.82903	0.39142	0.0673953	0.00374641	0.0803649	0.02087	43		EpiXcan	ENSG00000248648.1	RP11-485M7.1	-1.93722	-0.394981	0.0527179	0.0119446	0.445706	309		Fusion	RNU6-312P	0.0666	bslmm	0.011	0.0095	-0.3901	0.696
50K	ENSG00000130529.15	TRPM4	1.92519	0.313078	0.0542061	0.0645414	0.00496391	18		S-PrediXcan	ENSG00000211644.3	IGLV1-51	-1.82839	-0.431412	0.0674916	0.001954	0.0789049	0.172501	19		EpiXcan	ENSG00000263818.5	CTD-2206N4.4	-1.93718	-0.176766	0.0527239	0.0419284	0.679546	313		Fusion	AC012358.7	0.2376	top1	0.23	2.4e-31	-0.067	0.947
50K	ENSG00000170262.12	MRAP	1.92437	0.16431	0.0543083	0.0597247	5.95217e-05	8		S-PrediXcan	ENSG00000109944.10	C11orf63	1.82757	0.203501	0.0676134	0.00586011	0.13171	4.76836e-08	38		EpiXcan	ENSG00000109654.14	TRIM2	1.93596	0.0765964	0.0528728	0.125341	3.36546e-05	279		Fusion	NEU4	0.6301	enet	0.46	4.7e-71	-0.8897	0.374
50K	ENSG00000095787.21	WAC	1.92434	1.29204	0.0543123	0.0178718	0.651647	3		S-PrediXcan	ENSG00000273311.1	DGCR11	-1.8267	-0.0392904	0.0677445	0.152706	0.405743	6.535e-48	60		EpiXcan	ENSG00000107249.21	GLIS3	1.93579	0.0956493	0.0528933	0.120291	0.315366	414		Fusion	TRAF3IP1	0.0803	bslmm	0.022	0.00047	1.1636	0.245
50K	ENSG00000159899.14	NPR2	1.92286	0.381398	0.0544976	0.0536369	0.000171333	8		S-PrediXcan	ENSG00000155016.17	CYP2U1	-1.8266	-0.205342	0.0677597	0.00677815	0.189943	9.40297e-15	45		EpiXcan	ENSG00000069275.12	NUCKS1	-1.93561	-0.187429	0.0529156	0.0392818	0.0529417	388		Fusion	C2orf72	0.126	top1	0.12	1.3e-15	0.379	0.705
50K	ENSG00000224959.1	AC017002.2	1.92226	0.24247	0.0545732	0.0305532	0.151429	7		S-PrediXcan	ENSG00000274376.4	ADAMTS7P1	1.82608	0.241528	0.0678378	0.0055562	0.0624195	9.85856e-05	14		EpiXcan	ENSG00000180875.4	GREM2	-1.93549	-0.494739	0.0529298	0.0131543	0.30505	313		Fusion	BMPR2	0.0618	lasso	0.029	6.1e-05	-2.1692	0.0301
50K	ENSG00000139629.15	GALNT6	-1.92223	-0.676082	0.0545774	0.0139408	0.193494	2		S-PrediXcan	ENSG00000215086.2	NPM1P24	1.82586	0.588309	0.0678716	0.000710255	0.0135838	0.797141	2		EpiXcan	ENSG00000276116.2	FUT8-AS1	1.93542	0.100162	0.0529384	0.0788338	0.0901658	243		Fusion	LINC01123	0.2776	lasso	0.15	4.5e-20	-0.0779	0.938
50K	ENSG00000183077.15	AFMID	-1.92137	-0.177199	0.0546852	0.0734637	0.00139578	17		S-PrediXcan	ENSG00000271320.1	RP11-1152H14.1	-1.82506	-0.220244	0.0679919	0.00718523	0.0804155	0.0157048	28		EpiXcan	ENSG00000198830.10	HMGN2	-1.93473	-0.112358	0.053023	0.0734266	0.407714	334		Fusion	AC083899.3	0.0932	bslmm	0.021	0.00051	-1.325	0.185
50K	ENSG00000236039.2	AC017060.1	1.92121	0.206709	0.0547046	0.0735493	2.05458e-09	2		S-PrediXcan	ENSG00000115159.15	GPD2	-1.82487	-0.396457	0.0680206	0.00133338	0.0347044	0.00296351	11		EpiXcan	ENSG00000211962.2	IGHV1-46	1.93468	0.184145	0.0530297	0.0237163	0.0104724	64		Fusion	LINC01291	0.6375	top1	0.74	3.8e-152	-0.561	0.575
50K	ENSG00000157617.16	C2CD2	-1.92098	-0.498252	0.0547345	0.0170092	0.753088	4		S-PrediXcan	ENSG00000254479.1	SLC25A1P1	1.82374	0.111178	0.0681909	0.0207254	0.140213	8.97382e-05	35		EpiXcan	ENSG00000275263.1	RP11-1072A3.4	1.93458	0.308489	0.0530422	0.0154816	0.84327	99		Fusion	AC074391.1	0.0862	enet	0.016	0.0023	0.6876	0.492
50K	ENSG00000268204.1	CTD-3214H19.6	-1.92079	-0.139456	0.0547583	0.0820568	2.12515e-09	3		S-PrediXcan	ENSG00000101558.13	VAPA	1.82208	0.38457	0.0684423	0.00140342	0.088316	2.87676e-06	19		EpiXcan	ENSG00000196656.7	AC004057.1	1.93209	0.326702	0.0533489	0.0222537	0.93814	246		Fusion	C2orf91	0.3956	lasso	0.32	2.2e-44	2.9731	0.00295
50K	ENSG00000138459.8	SLC35A5	1.92038	0.232337	0.0548104	0.170431	1.49189e-19	8		S-PrediXcan	ENSG00000136643.11	RPS6KC1	1.82179	0.41979	0.0684873	0.00164801	0.0574297	0.304145	18		EpiXcan	ENSG00000184983.9	NDUFA6	1.93147	0.0262541	0.0534244	0.477544	4.49047e-58	438		Fusion	LINC00487	0.1338	bslmm	0.3	1.6e-41	-0.4368	0.662
50K	ENSG00000226950.6	DANCR	1.91962	0.172319	0.0549063	0.0961183	1.54626e-10	4		S-PrediXcan	ENSG00000130731.15	METTL26	1.82157	0.0608488	0.0685197	0.067659	0.545522	9.16338e-90	10		EpiXcan	ENSG00000142765.17	SYTL1	-1.93084	-0.26431	0.0535033	0.0286514	0.866646	284		Fusion	SNORA70F	0.0619	enet	0.031	4e-05	-0.4406	0.659
50K	ENSG00000163823.3	CCR1	1.91953	0.259972	0.0549174	0.0938857	0.00018006	21		S-PrediXcan	ENSG00000183784.6	C9orf66	1.82142	0.205746	0.0685429	0.00939944	0.0704946	0.000468153	9		EpiXcan	ENSG00000280083.1	RP11-317J9.1	-1.93055	-0.049108	0.0535382	0.219213	3.6652e-14	306		Fusion	IGKJ5	0.0541	enet	0.088	4.4e-12	0.2574	0.797
50K	ENSG00000086544.2	ITPKC	-1.91949	-0.275421	0.0549227	0.0823218	3.24177e-07	8		S-PrediXcan	ENSG00000078053.16	AMPH	1.82115	0.617876	0.0685845	0.000923119	0.0236731	0.345508	12		EpiXcan	ENSG00000119487.16	MAPKAP1	-1.93032	-0.0623821	0.0535675	0.202731	7.69364e-05	273		Fusion	SNORD89	0.2633	top1	0.18	2.2e-24	0.374	0.708
50K	ENSG00000172602.9	RND1	-1.91947	-0.224331	0.0549252	0.0678218	0.000296099	13		S-PrediXcan	ENSG00000025708.13	TYMP	-1.81949	-0.123349	0.0688374	0.0146712	0.221272	4.85111e-26	16		EpiXcan	ENSG00000019144.18	PHLDB1	1.92952	0.142115	0.0536664	0.0405111	5.78028e-05	372		Fusion	AC016747.3	0.0835	enet	0.087	4.6e-12	-1.1219	0.262
50K	ENSG00000112293.14	GPLD1	-1.91942	-0.202983	0.0549313	0.0831092	0.000110915	15		S-PrediXcan	ENSG00000141756.18	FKBP10	-1.81882	-0.755622	0.0689392	0.000904652	0.0514335	0.000199795	10		EpiXcan	ENSG00000227117.6	HORMAD2-AS1	-1.92849	-0.229561	0.0537939	0.0256145	0.222146	359		Fusion	AC007256.5	0.0593	bslmm	0.016	0.0021	-0.6981	0.485
50K	ENSG00000115523.16	GNLY	-1.91897	-0.104419	0.0549883	0.135185	5.91572e-15	7		S-PrediXcan	ENSG00000213104.3	NPM1P46	1.81781	0.138216	0.0690938	0.0132498	0.117823	0.0202026	44		EpiXcan	ENSG00000011478.11	QPCTL	1.92841	0.152356	0.0538047	0.0696397	0.0645759	660		Fusion	AC012066.1	0.0795	enet	0.075	1.4e-10	-0.6932	0.488
50K	ENSG00000157890.17	MEGF11	-1.91814	-0.390942	0.0550932	0.0188977	0.403353	6		S-PrediXcan	ENSG00000230295.1	GTF2IP23	-1.81766	-0.147732	0.0691163	0.0115509	0.101096	1.05359e-06	20		EpiXcan	ENSG00000189127.7	ANKRD34B	1.92829	0.05771	0.053819	0.13913	3.43707e-13	271		Fusion	AC093724.2	0.2869	bslmm	0.37	8.9e-54	0.3909	0.696
50K	ENSG00000198937.8	CCDC167	-1.91741	-0.399257	0.0551859	0.0467544	5.74998e-06	2		S-PrediXcan	ENSG00000206567.9	AC022007.5	1.81713	0.433582	0.0691978	0.00177565	0.103763	0.0403217	26		EpiXcan	ENSG00000116793.15	PHTF1	1.92739	0.312683	0.0539308	0.0151134	0.173874	219		Fusion	PPP1CB	0.1892	top1	0.17	3.9e-22	0.638	0.523
50K	ENSG00000241945.7	PWP2	-1.91687	-0.0729753	0.0552549	0.140331	2.18009e-08	27		S-PrediXcan	ENSG00000139714.12	MORN3	-1.81681	-0.245784	0.0692462	0.00445801	0.139161	1.83688e-06	28		EpiXcan	ENSG00000171790.15	SLFNL1	-1.92679	-0.40281	0.0540059	0.0158278	0.461169	388		Fusion	SLC23A3	0.1476	bslmm	0.11	1.6e-15	-0.6268	0.531
50K	ENSG00000236935.1	AP003774.1	-1.91643	-0.0744418	0.0553106	0.153889	7.77963e-15	14		S-PrediXcan	ENSG00000142657.20	PGD	-1.8167	-0.579831	0.0692633	0.000671074	0.0352119	0.000390943	6		EpiXcan	ENSG00000012822.15	CALCOCO1	-1.92676	-0.230839	0.0540091	0.0285307	0.770455	297		Fusion	AC074286.1	0.1689	top1	0.11	6.1e-15	0.385	0.7
50K	ENSG00000009844.15	VTA1	1.91642	0.901969	0.0553119	0.0208066	0.0615028	4		S-PrediXcan	ENSG00000153487.12	ING1	-1.81668	-0.923135	0.069266	0.000372393	0.0256131	0.468658	5		EpiXcan	ENSG00000075413.17	MARK3	1.92675	0.162732	0.054011	0.0344776	0.00178885	478		Fusion	SMARCE1P6	0.0654	bslmm	0.012	0.0077	0.9574	0.338
50K	ENSG00000258546.1	CENPUP2	-1.91497	-0.267915	0.0554962	0.0303132	0.032049	3		S-PrediXcan	ENSG00000167646.13	DNAAF3	1.81655	1.0897	0.0692866	0.000210348	0.023492	0.084021	5		EpiXcan	ENSG00000109272.3	PF4V1	1.92657	0.069006	0.0540329	0.130255	1.19935e-13	182		Fusion	ARHGEF33	0.0808	lasso	0.046	6.1e-07	0.155	0.877
50K	ENSG00000142632.16	ARHGEF19	-1.9145	-0.0930787	0.0555566	0.268394	1.28849e-28	21		S-PrediXcan	ENSG00000152578.12	GRIA4	1.81645	0.185279	0.0693018	0.00678062	0.0669375	0.00197606	18		EpiXcan	ENSG00000270110.1	RP5-1139B12.4	-1.92553	-0.630354	0.0541629	0.0109484	0.879144	325		Fusion	PTGES3P2	0.05	blup	0.013	0.0057	0.247	0.805
50K	ENSG00000188710.2	QRFP	1.91401	0.205808	0.0556184	0.0515257	0.128792	11		S-PrediXcan	ENSG00000237753.1	AC079922.3	1.81632	0.0451034	0.069322	0.139758	0.48425	1.93866e-66	39		EpiXcan	ENSG00000238181.2	AHCYP2	-1.92505	-0.173775	0.0542231	0.0396938	0.470247	308		Fusion	RP11-287D1.4	0.4751	lasso	0.42	3.1e-62	1.1498	0.25
50K	ENSG00000276952.1	RP5-965G21.6	-1.91344	-0.60919	0.0556918	0.013203	0.897869	3		S-PrediXcan	ENSG00000166225.8	FRS2	1.81593	0.335656	0.0693819	0.00204159	0.045114	5.558e-06	5		EpiXcan	ENSG00000170370.11	EMX2	1.92419	0.173888	0.0543303	0.0350427	0.102304	197		Fusion	PP14571	0.1434	bslmm	0.052	9.1e-08	-1.8189	0.0689
50K	ENSG00000130695.14	CEP85	-1.91238	-0.102958	0.0558274	0.223083	5.98333e-21	18		S-PrediXcan	ENSG00000211625.2	IGKV3D-20	1.81543	0.286743	0.0694582	0.00715615	0.0332099	0.0241136	4		EpiXcan	ENSG00000006652.13	IFRD1	-1.92205	-0.0389966	0.0545992	0.273715	3.23913e-19	163		Fusion	CEBPZOS	0.1316	top1	0.078	6e-11	-0.373	0.709
50K	ENSG00000124357.12	NAGK	1.91222	0.109505	0.0558485	0.252476	5.80383e-29	12		S-PrediXcan	ENSG00000006534.15	ALDH3B1	1.81517	0.470475	0.0694973	0.00113394	0.0840721	0.00316117	28		EpiXcan	ENSG00000115548.16	KDM3A	-1.92133	-0.116	0.0546897	0.0584884	0.214589	264		Fusion	FAM228B	0.3446	lasso	0.37	2e-54	-0.6331	0.527
50K	ENSG00000197168.11	NEK5	1.91117	0.443686	0.0559822	0.0448956	2.80951e-05	3		S-PrediXcan	ENSG00000248971.2	KRT8P46	-1.81427	-0.0437312	0.0696363	0.134366	0.366086	2.88155e-41	45		EpiXcan	ENSG00000261777.5	RP11-529K1.2	-1.9213	-0.11016	0.0546937	0.0850395	3.3409e-05	213		Fusion	LINC01881	0.1043	bslmm	0.19	2.1e-25	0.2223	0.824
50K	ENSG00000227124.8	ZNF717	-1.91098	-0.0970728	0.0560068	0.196267	8.52687e-20	13		S-PrediXcan	ENSG00000164199.16	ADGRV1	1.81404	1.36527	0.0696711	0.000156443	0.0230299	0.376018	10		EpiXcan	ENSG00000133246.11	PRAM1	1.92108	0.0769436	0.0547211	0.149939	1.03551e-05	340		Fusion	RAB6C	0.0767	bslmm	0.017	0.0017	-0.016	0.987
50K	ENSG00000183281.14	PLGLB1	-1.91068	-0.102431	0.0560462	0.0949381	6.54083e-09	9		S-PrediXcan	ENSG00000272360.1	RP11-359I18.5	1.81375	0.10674	0.0697156	0.019895	0.101848	2.5701e-09	10		EpiXcan	ENSG00000243431.1	RPL5P30	1.92096	0.160752	0.0547366	0.038504	0.0580908	363		Fusion	AC062017.1	0.1519	bslmm	0.11	2.4e-15	-0.6638	0.507
50K	ENSG00000089094.18	KDM2B	1.91036	0.537325	0.0560867	0.028751	0.0840158	5		S-PrediXcan	ENSG00000170949.17	ZNF160	1.81358	0.0481738	0.0697422	0.108431	0.561483	6.69742e-67	86		EpiXcan	ENSG00000270808.1	RP11-574K11.27	-1.92093	-0.367964	0.0547409	0.0183396	0.109447	173		Fusion	LINC01124	0.0988	blup	0.021	0.00061	-0.6509	0.515
50K	ENSG00000154134.14	ROBO3	-1.91025	-0.198299	0.0561005	0.0776489	6.20915e-06	11		S-PrediXcan	ENSG00000273313.1	RBAKDN	-1.8134	-0.460285	0.0697704	0.00147056	0.0408229	0.0724795	12		EpiXcan	ENSG00000204248.10	COL11A2	-1.92016	-0.113547	0.0548375	0.0620688	3.06645e-07	894		Fusion	AC005104.3	0.1758	lasso	0.082	1.9e-11	-0.1016	0.919
50K	ENSG00000150275.17	PCDH15	1.91023	0.166458	0.0561041	0.0802976	1.04711e-08	5		S-PrediXcan	ENSG00000162676.11	GFI1	1.81232	0.384953	0.0699371	0.00131677	0.0457706	0.0157507	10		EpiXcan	ENSG00000235899.1	LINC01564	-1.91951	-0.102302	0.0549201	0.0689477	1.42262e-07	285		Fusion	AC008073.9	0.0911	top1	0.09	2.4e-12	-0.466	0.641
50K	ENSG00000248275.1	TRIM52-AS1	-1.91016	-0.183104	0.0561125	0.0988329	4.91263e-08	16		S-PrediXcan	ENSG00000260898.5	ADPGK-AS1	-1.81219	-0.441071	0.0699564	0.00103821	0.024383	0.12593	18		EpiXcan	ENSG00000168724.14	DNAJC21	1.91946	0.0639971	0.0549256	0.145958	1.38673e-10	326		Fusion	ASS1P2	0.0767	bslmm	0.023	0.00036	-0.4902	0.624
50K	ENSG00000185386.14	MAPK11	1.90859	0.333162	0.0563151	0.0598376	0.0482358	13		S-PrediXcan	ENSG00000076662.9	ICAM3	-1.81186	-0.895349	0.0700071	0.000255971	0.0136764	0.129872	1		EpiXcan	ENSG00000226869.6	LHFPL3-AS1	-1.91925	-0.0614396	0.0549523	0.186458	2.42057e-06	278		Fusion	AC007319.1	0.0929	top1	0.1	1e-13	-0.501	0.616
50K	ENSG00000102452.15	NALCN	1.90824	0.775443	0.05636	0.0152734	0.853289	4		S-PrediXcan	ENSG00000089154.10	GCN1	-1.8118	-0.306703	0.0700176	0.00237748	0.0722614	1.413e-06	8		EpiXcan	ENSG00000261829.1	RP11-223I10.1	1.91922	0.315016	0.0549563	0.0225994	0.632325	412		Fusion	AC114730.3	0.4367	bslmm	0.24	6.2e-32	-1.0767	0.282
50K	ENSG00000150471.16	ADGRL3	1.90651	0.133236	0.0565835	0.0741568	3.22905e-07	6		S-PrediXcan	ENSG00000187510.8	PLEKHG7	-1.81101	-0.343678	0.0701388	0.00201325	0.0467178	3.37804e-06	4		EpiXcan	ENSG00000074621.13	SLC24A1	1.919	0.0854592	0.0549846	0.116832	0.00346363	404		Fusion	AC017104.6	0.1561	enet	0.098	2.4e-13	-0.8874	0.375
50K	ENSG00000166448.14	TMEM130	-1.90635	-0.699444	0.0566045	0.0141661	0.643729	2		S-PrediXcan	ENSG00000281641.2	SAMD12-AS1	1.81101	0.101217	0.0701393	0.0260049	0.16451	0.0038858	70		EpiXcan	ENSG00000159199.13	ATP5G1	1.91857	0.194431	0.0550382	0.0342951	0.45159	425		Fusion	KRT18P39	0.1208	lasso	0.043	1.2e-06	-0.5808	0.561
50K	ENSG00000238363.1	SNORA13	1.90614	0.468001	0.0566324	0.0151904	0.768127	2		S-PrediXcan	ENSG00000267453.7	LINC01835	-1.8102	-0.0290743	0.0702649	0.260009	0.5584	9.96292e-88	42		EpiXcan	ENSG00000100122.5	CRYBB1	-1.91786	-0.301933	0.0551288	0.019483	0.514034	481		Fusion	AC083949.1	0.1066	lasso	0.067	1.4e-09	0.837	0.403
50K	ENSG00000110328.5	GALNT18	1.90596	0.425301	0.056656	0.0292459	0.00196864	2		S-PrediXcan	ENSG00000171792.10	RHNO1	1.80944	0.172894	0.0703826	0.00813644	0.193716	6.57304e-13	40		EpiXcan	ENSG00000175895.3	PLEKHF2	1.91748	0.118886	0.0551776	0.0706148	0.0130295	344		Fusion	TRAPPC12-AS1	0.3894	enet	0.33	1.6e-46	-1.2058	0.228
50K	ENSG00000184076.13	UQCR10	-1.90593	-1.40043	0.0566593	0.0141127	0.929661	2		S-PrediXcan	ENSG00000239713.8	APOBEC3G	1.80934	0.0897178	0.0703983	0.0283755	0.325957	1.86387e-37	28		EpiXcan	ENSG00000089250.18	NOS1	1.91576	0.352981	0.0553958	0.0126913	0.185314	292		Fusion	PGM5P4	0.1421	top1	0.15	3.9e-20	-0.204	0.838
50K	ENSG00000110756.17	HPS5	-1.90494	-0.160516	0.0567884	0.137497	9.1567e-11	16		S-PrediXcan	ENSG00000114779.19	ABHD14B	1.80888	0.165588	0.0704702	0.00871549	0.189138	7.4008e-05	66		EpiXcan	ENSG00000136444.9	RSAD1	1.91495	0.174472	0.0554994	0.0397775	0.134344	214		Fusion	RAB6C-AS1	0.2801	enet	0.21	7.8e-28	0.3067	0.759
50K	ENSG00000122484.8	RPAP2	-1.90423	-0.584577	0.0568803	0.0204931	0.0422494	1		S-PrediXcan	ENSG00000103150.5	MLYCD	-1.80859	-0.631577	0.0705145	0.000543427	0.0360473	0.0179266	4		EpiXcan	ENSG00000165661.16	QSOX2	-1.91461	-0.126737	0.0555418	0.0580963	2.81679e-05	587		Fusion	AC074289.1	0.2337	bslmm	0.17	2e-23	-0.1395	0.889
50K	ENSG00000159479.16	MED8	-1.90368	-0.72819	0.0569522	0.0206426	0.0359605	1		S-PrediXcan	ENSG00000176723.9	ZNF843	-1.80841	-0.151796	0.0705434	0.0136379	0.120442	0.000591576	46		EpiXcan	ENSG00000186026.6	ZNF284	-1.91456	-0.0748777	0.055549	0.118454	6.11363e-11	499		Fusion	FTCDNL1	0.4074	lasso	0.35	1.1e-49	-0.9184	0.358
50K	ENSG00000027075.14	PRKCH	1.90337	0.194396	0.0569918	0.0920037	0.000211027	18		S-PrediXcan	ENSG00000170291.14	ELP5	-1.80831	-0.58528	0.0705583	0.000756386	0.0244768	0.00496816	3		EpiXcan	ENSG00000163482.11	STK36	-1.91396	-0.163297	0.0556256	0.0451516	0.829499	363		Fusion	AC064836.3	0.1081	lasso	0.052	1.1e-07	-1.3406	0.18
50K	ENSG00000125868.15	DSTN	-1.9023	-0.576645	0.0571324	0.0286957	0.17945	7		S-PrediXcan	ENSG00000171552.12	BCL2L1	-1.80745	-1.02583	0.0706921	0.000274077	0.0222325	0.79738	9		EpiXcan	ENSG00000090989.17	EXOC1	1.91373	0.138133	0.0556544	0.0459697	0.0192278	328		Fusion	AC009961.3	0.219	lasso	0.18	4.3e-24	1.4063	0.16
50K	ENSG00000239593.1	RP11-477J21.6	1.90072	0.325895	0.0573385	0.0275031	0.348035	9		S-PrediXcan	ENSG00000267472.1	LOC440461	-1.80702	-0.198783	0.0707584	0.00710017	0.0623517	0.00303163	13		EpiXcan	ENSG00000235407.1	CYMP-AS1	1.91371	0.124456	0.0556569	0.0814338	0.885935	328		Fusion	LINC01876	0.3184	lasso	0.19	6.9e-26	0.882	0.378
50K	ENSG00000162971.10	TYW5	-1.90011	-0.174277	0.0574182	0.0943788	8.49828e-07	12		S-PrediXcan	ENSG00000197930.12	ERO1A	1.8062	0.227726	0.0708874	0.00413208	0.129811	0.000348537	26		EpiXcan	ENSG00000112297.14	AIM1	-1.91296	-0.128817	0.0557533	0.0652096	0.384703	350		Fusion	TMEM185B	0.1228	bslmm	0.055	4.1e-08	0.2566	0.797
50K	ENSG00000201499.1	RNU6-312P	-1.89924	-0.167997	0.0575325	0.0513349	0.0132226	12		S-PrediXcan	ENSG00000128311.13	TST	-1.80619	-1.00179	0.0708889	0.000288515	0.0381958	0.223712	9		EpiXcan	ENSG00000197969.11	VPS13A	1.91262	0.0392803	0.0557969	0.270569	9.41284e-25	302		Fusion	FTOP1	0.0886	top1	0.058	1.9e-08	0.632	0.527
50K	ENSG00000107669.17	ATE1	-1.89861	-0.176084	0.0576157	0.114134	1.75912e-10	10		S-PrediXcan	ENSG00000180113.15	TDRD6	1.80595	0.0679451	0.0709255	0.0485149	0.29789	1.89243e-25	58		EpiXcan	ENSG00000160439.15	RDH13	-1.91148	-0.0490744	0.0559425	0.239853	2.21316e-13	408		Fusion	FAM138B	0.0971	bslmm	0.011	0.0098	-1.1228	0.262
50K	ENSG00000283992.1	LYNX1	-1.89858	-0.155916	0.0576199	0.0569465	9.85938e-07	3		S-PrediXcan	ENSG00000183666.16	GUSBP1	1.80545	0.0560801	0.0710047	0.123696	0.587494	9.81533e-49	124		EpiXcan	ENSG00000130612.14	CYP2G1P	1.91138	0.0506294	0.055956	0.302817	5.25057e-20	310		Fusion	AC007966.1	0.3092	lasso	0.38	1.2e-54	-1.2662	0.205
50K	ENSG00000164258.11	NDUFS4	1.89849	0.276956	0.0576312	0.0618282	0.00107827	10		S-PrediXcan	ENSG00000246898.1	LINC00920	-1.80538	-0.511422	0.0710148	0.00088114	0.0280396	0.736397	6		EpiXcan	ENSG00000240972.1	MIF	1.91134	0.0292017	0.0559613	0.50845	2.60066e-62	377		Fusion	AC093787.1	0.2233	lasso	0.096	4.3e-13	-0.4619	0.644
50K	ENSG00000148935.10	GAS2	-1.89845	-0.553164	0.0576375	0.0120296	0.183809	2		S-PrediXcan	ENSG00000181418.7	DDN	1.80515	0.562599	0.0710519	0.00115478	0.0206288	0.0810018	3		EpiXcan	ENSG00000042429.11	MED17	1.91089	0.137063	0.0560187	0.0751695	0.532902	273		Fusion	AC096574.5	0.1024	enet	0.041	2.2e-06	0.2891	0.773
50K	ENSG00000268555.1	RP11-678G14.3	-1.89842	-0.0759958	0.0576409	0.0818523	3.20807e-06	10		S-PrediXcan	ENSG00000278740.1	RP11-147L13.14	-1.80485	-0.0540528	0.071098	0.0821225	0.382752	2.67311e-43	65		EpiXcan	ENSG00000250942.1	ENPP7P11	-1.91052	-0.148925	0.0560657	0.0734905	0.174769	220		Fusion	AC092641.2	0.0451	bslmm	0.016	0.0024	-1.8535	0.0638
50K	ENSG00000171574.17	ZNF584	1.89811	0.120931	0.057682	0.155323	8.65817e-08	30		S-PrediXcan	ENSG00000143157.11	POGK	1.80423	0.95657	0.0711959	0.000249138	0.0172234	0.12983	3		EpiXcan	ENSG00000229456.1	RLIMP1	-1.90934	-0.30187	0.0562184	0.0293899	0.81012	257		Fusion	AC017074.2	0.1216	top1	0.088	4.4e-12	-2.8	0.00511
50K	ENSG00000142657.20	PGD	-1.89773	-0.390038	0.0577318	0.0445235	0.000380183	7		S-PrediXcan	ENSG00000280032.1	RP11-832A4.7	-1.80417	-0.331165	0.0712044	0.00217688	0.0451397	1.29671e-05	20		EpiXcan	ENSG00000229263.1	AC004691.5	1.90709	0.183533	0.0565087	0.0369134	0.000936649	304		Fusion	LINC01806	0.1896	top1	0.15	8.8e-20	-0.282	0.778
50K	ENSG00000130770.17	ATPIF1	1.89724	0.156967	0.0577965	0.149219	1.11023e-14	13		S-PrediXcan	ENSG00000112514.15	CUTA	1.80383	0.207806	0.0712587	0.00529267	0.121535	4.08732e-08	37		EpiXcan	ENSG00000139269.2	INHBE	-1.90703	-0.14646	0.0565172	0.0491643	0.0257693	257		Fusion	AC012358.4	0.0877	bslmm	0.045	6.9e-07	0.4054	0.685
50K	ENSG00000132481.6	TRIM47	1.89666	0.263125	0.0578734	0.0748318	0.00128616	17		S-PrediXcan	ENSG00000082397.17	EPB41L3	-1.80378	-0.280001	0.0712662	0.00362255	0.0878427	7.19416e-08	18		EpiXcan	ENSG00000141012.12	GALNS	-1.90535	-0.0742694	0.0567351	0.145149	1.96823e-15	734		Fusion	AC108463.2	0.1372	enet	0.13	1.9e-17	-1.5262	0.127
50K	ENSG00000165731.18	RET	1.89642	0.155082	0.0579039	0.0601239	5.05973e-07	3		S-PrediXcan	ENSG00000172771.11	EFCAB12	-1.80322	-0.325234	0.0713541	0.00293491	0.139686	0.000361693	44		EpiXcan	ENSG00000100714.15	MTHFD1	1.90447	0.0406011	0.0568492	0.249801	1.91718e-26	320		Fusion	AC012442.6	0.0426	blup	0.0047	0.065	0.6214	0.534
50K	ENSG00000248265.1	FLJ12825	-1.89591	-0.169371	0.0579719	0.0515007	0.00211411	7		S-PrediXcan	ENSG00000225936.1	RP11-501J20.5	-1.80259	-0.467278	0.0714533	0.00167978	0.0233458	0.109535	7		EpiXcan	ENSG00000135932.10	CAB39	1.90346	0.112148	0.05698	0.0680626	6.39625e-06	432		Fusion	AC073052.1	0.1448	top1	0.14	2.3e-19	-0.436	0.663
[truncated: 51,217 more rows]
