# Supplementary material for: Integrating transcription factor occupancy with transcriptome-wide association analysis identifies susceptibility genes in human cancers
Source: Nat Commun. 2022 Nov 19;13:7118. doi: 10.1038/s41467-022-34888-0 (PMC9675749; doi:10.1038/s41467-022-34888-0)
Supplement: Supplementary file 8 — Supplementary Data 6 [file 41467_2022_34888_MOESM8_ESM.xlsx]

## Sheet: Supp_Data6
Supplementary Data 6. Putative susceptibility genes identified from sTF-TWAS (50K), at a Bonferroni-corrected P < 0.05 (gene expression prediction at R2 > 0.01). The P-values are the raw P-values from the Z score test from TWAS (two-sided).
Cancer Type	Reported Status	Region	Gene	Type	P-valuea	R2 b	Closet risk SNP d	Distance to the closet risk SNP (Mb)
Breast Cancer	Novel locus	14q32.11	NRDE2	protein_coding	1.465e-12	0.023917	rs941764	1.04259
Breast Cancer	Novel locus	2q35	PECR	protein_coding	5.48179e-08	0.155292	rs4442975	0.973091
Breast Cancer	Novel locus	16q22.2	PHLPP2	protein_coding	1.50004e-07	0.19453	rs13329835	8.89221
Breast Cancer	Novel locus	10q26.13	DMBT1	protein_coding	1.75522e-06	0.181101	rs45631563	0.970855
Breast Cancer	Novel locus	20q13.33	RGS19	protein_coding	2.36015e-06	0.071954	rs13039563	10.3929
Breast Cancer	Novel locus	9q21.12	RP11-109D9.4	lincRNA	5.7811e-06	0.155134	rs4742903	34.4208
Breast Cancer	Novel gene in GWAS locus	10q26.12	WDR11-AS1	antisense	1.43677e-84	0.100961	rs11199914	0.483213
Breast Cancer	Novel gene in GWAS locus	10q26.13	NSMCE4A	protein_coding	6.37485e-69	0.0698891	rs45631563	0.367289
Breast Cancer	Novel gene in GWAS locus	10q26.12	RP11-95I16.4	antisense	2.06507e-44	0.152535	rs11199914	0.45372
Breast Cancer	Novel gene in GWAS locus	22q13.2	TEF	protein_coding	9.4623e-23	0.0958249	rs73161324	0.243456
Breast Cancer	Novel gene in GWAS locus	16q12.2	RP11-44F14.6	TEC	1.60158e-20	0.143684	rs17817449	0.289512
Breast Cancer	Novel gene in GWAS locus	12p11.22	RP11-967K21.1	antisense	3.44183e-18	0.0105608	rs7297051	0.141414
Breast Cancer	Novel gene in GWAS locus	19p13.11	IL12RB1	protein_coding	2.71699e-14	0.0911815	rs4808801	0.361387
Breast Cancer	Novel gene in GWAS locus	10q26.13	ARMS2	protein_coding	2.19477e-13	0.0810226	rs45631563	0.864843
Breast Cancer	Novel gene in GWAS locus	12p11.22	PPFIBP1	protein_coding	5.64443e-12	0.0806136	rs7297051	0.32632
Breast Cancer	Novel gene in GWAS locus	19p13.11	AC005253.2	antisense	1.88426e-10	0.0823463	rs4808801	0.097619
Breast Cancer	Novel gene in GWAS locus	17q21.31	RP11-707O23.1	TEC	2.81827e-10	0.302509	rs2532263	0.581733
Breast Cancer	Novel gene in GWAS locus	14q24.1	CTD-2566J3.1	antisense	5.73169e-10	0.330459	rs2588809	0.063515
Breast Cancer	Novel gene in GWAS locus	17q22	RP11-257O5.2	TEC	7.26313e-10	0.227595	rs2787486	0.173987
Breast Cancer	Novel gene in GWAS locus	10q26.12	RP11-95I16.6	lincRNA	1.70273e-09	0.13989	rs11199914	0.348791
Breast Cancer	Novel gene in GWAS locus	12p13.1	GRIN2B	protein_coding	2.56209e-09	0.0441791	rs12422552	0.27904
Breast Cancer	Novel gene in GWAS locus	6q25.1	RN7SKP268	misc_RNA	9.23546e-09	0.0653671	rs3757322	0.301109
Breast Cancer	Novel gene in GWAS locus	22q12.1	CTA-292E10.8	sense_intronic	9.96878e-09	0.215309	rs17879961	0.089815
Breast Cancer	Novel gene in GWAS locus	15q26.1	CTD-3065B20.3	antisense	1.38121e-08	0.230002	rs2290203	0.354279
Breast Cancer	Novel gene in GWAS locus	17q21.32	WNT9B	protein_coding	1.93075e-08	0.0143245	rs2532263	0.658099
Breast Cancer	Novel gene in GWAS locus	22q13.1	LGALS2	protein_coding	4.96599e-08	0.0110883	rs738321	0.59021
Breast Cancer	Novel gene in GWAS locus	12p11.22	RP11-425D17.1	antisense	7.30711e-08	0.191147	rs7297051	0.163741
Breast Cancer	Novel gene in GWAS locus	5q31.1	RAD50	protein_coding	1.61185e-07	0.0753397	rs6596100	0.425022
Breast Cancer	Novel gene in GWAS locus	5q31.1	SLC22A5	protein_coding	2.92919e-07	0.212192	rs6596100	0.675752
Breast Cancer	Novel gene in GWAS locus	7q21.3	BET1	protein_coding	3.15649e-07	0.0478294	rs17268829	0.480105
Breast Cancer	Novel gene in GWAS locus	17q21.31	RP11-798G7.8	TEC	3.83907e-07	0.094238	rs2532263	0.641264
Breast Cancer	Novel gene in GWAS locus	2p23.3	DNAJC27-AS1	antisense	5.73798e-07	0.0823789	rs6725517	0.064786
Breast Cancer	Novel gene in GWAS locus	1q22	UBQLN4	protein_coding	6.09033e-07	0.149538	rs4971059	0.858996
Breast Cancer	Novel gene in GWAS locus	2p23.3	CENPO	protein_coding	1e-06	0.0161304	rs6725517	0.084228
Breast Cancer	Novel gene in GWAS locus	5p15.33	EXOC3	protein_coding	1.12488e-06	0.164449	rs62641919	0.098167
Breast Cancer	Novel gene in GWAS locus	5q31.1	KIF3A	protein_coding	1.28537e-06	0.0238028	rs6596100	0.333728
Breast Cancer	Novel gene in GWAS locus	17q21.31	NSF	protein_coding	1.99193e-06	0.0724719	rs2532263	0.415567
Breast Cancer	Novel gene in GWAS locus	9p21.3	RP11-370B11.3	lincRNA	3.54036e-06	0.0368445	rs1011970	0.70504
Breast Cancer	Novel gene in GWAS locus	17q21.31	FAM215B	lincRNA	6.19847e-06	0.0660521	rs2532263	0.383728
Breast Cancer	Reported gene	5p12	RP11-53O19.1	antisense	5.38915e-46	0.0787114	rs10941679	0.038504
Breast Cancer	Reported gene	2q33.1	ALS2CR12	protein_coding	3.27125e-16	0.193354	rs1830298	0.028253
Breast Cancer	Reported gene	2q33.1	CASP8	protein_coding	2.41351e-15	0.210824	rs1830298	0.028813
Breast Cancer	Reported gene	19p13.11	LRRC25	protein_coding	3.80474e-12	0.0833429	rs4808801	0.062714
Breast Cancer	Reported gene	17q21.31	ARL17A	protein_coding	2.79253e-10	0.172673	rs2532263	0.3416
Breast Cancer	Reported gene	15q26.1	RCCD1	protein_coding	4.08673e-10	0.170883	rs2290203	0.005712
Breast Cancer	Reported gene	17q21.31	KANSL1-AS1	antisense	6.14228e-10	0.641204	rs2532263	0.018474
Breast Cancer	Reported gene	17q21.31	CRHR1	protein_coding	7.73777e-10	0.105668	rs2532263	0.339274
Breast Cancer	Reported gene	17q21.31	LRRC37A	protein_coding	1.15187e-09	0.371095	rs2532263	0.117631
Breast Cancer	Reported gene	1p33	NSUN4	protein_coding	1.94334e-09	0.116922	rs1707302	0.204932
Breast Cancer	Reported gene	17q21.31	LRRC37A2	protein_coding	8.05211e-09	0.658841	rs2532263	0.336409
Breast Cancer	Reported gene	3p24.1	LRRC3B	protein_coding	2.08038e-08	0.1147	rs4973768	0.663746
Breast Cancer	Reported gene	17q21.32	WNT3	protein_coding	3.37063e-08	0.0868237	rs2532263	0.587404
Breast Cancer	Reported gene	19p13.11	SSBP4	protein_coding	3.70397e-08	0.15021	rs4808801	0.025944
Breast Cancer	Reported gene	1p36.13	KLHDC7A	protein_coding	4.41506e-08	0.187579	rs2992756	0.000137
Breast Cancer	Reported gene	2q31.1	CYBRD1	protein_coding	5.48805e-08	0.316194	rs2016394	0.55011
Breast Cancer	Reported gene	19p13.11	HAPLN4	protein_coding	7.58901e-08	0.148718	rs2965183	0.172091
Breast Cancer	Reported gene	6p22.2	BTN3A2	protein_coding	2.6382e-07	0.564989	rs71557345	0.30215
Breast Cancer	Reported gene	1q22	THBS3	protein_coding	7.64437e-07	0.112918	rs4971059	0.019283
Breast Cancer	Reported gene	3q12.1	CMSS1	protein_coding	9.65997e-07	0.0611687	rs9833888	0.176996
Breast Cancer	Reported gene	17q21.31	PLEKHM1	protein_coding	1.00691e-06	0.170688	rs2532263	0.684353
Breast Cancer	Reported gene	5q31.1	ZCCHC10	protein_coding	1.71891e-06	0.0807468	rs6596100	0.044762
Breast Cancer	Reported gene	19p13.11	SUGP1	protein_coding	3.0413e-06	0.0343382	rs2965183	0.114207
Prostate Cancer	Novel locus	6p21.33	LY6G5B	protein_coding	6.03855e-09	0.360449	rs9275160	1.01107
Prostate Cancer	Novel locus	21q22.3	AGPAT3	protein_coding	6.85069e-07	0.0559749	rs9978557	2.35465
Prostate Cancer	Novel locus	21q21.3	AP000223.42	antisense	8.10699e-07	0.0993103	rs11701433	13.3412
Prostate Cancer	Novel locus	2q37.1	EFHD1	protein_coding	2.36758e-06	0.207817	rs74001374	4.81987
Prostate Cancer	Novel locus	17q21.33	LRRC59	protein_coding	2.90037e-06	0.0775059	rs565189650	1.05418
Prostate Cancer	Novel locus	18p11.31	LINC00526	lincRNA	3.33987e-06	0.16878	rs8089411	49.0071
Prostate Cancer	Novel gene in GWAS locus	6q25.3	SNORA29	snoRNA	6.32336e-57	0.0763518	rs963800	0.056347
Prostate Cancer	Novel gene in GWAS locus	8p21.3	CHMP7	protein_coding	3.3103e-17	0.0829086	rs6557704	0.351273
Prostate Cancer	Novel gene in GWAS locus	6p21.1	FOXP4-AS1	antisense	7.45527e-14	0.0914763	rs4714485	0.020228
Prostate Cancer	Novel gene in GWAS locus	6p22.1	RPP21	protein_coding	1.02093e-11	0.371943	rs62407547	0.096196
Prostate Cancer	Novel gene in GWAS locus	12q21.33	GALNT4	protein_coding	1.816e-11	0.0113704	rs4842687	0.237794
Prostate Cancer	Novel gene in GWAS locus	9p22.1	SAXO1	protein_coding	3.76122e-11	0.0594729	rs10122990	0.022894
Prostate Cancer	Novel gene in GWAS locus	14q22.1	C14orf166	protein_coding	1.74687e-10	0.037687	rs4901313	0.9097
Prostate Cancer	Novel gene in GWAS locus	10q22.3	RP11-479O17.12	processed_transcript	7.04152e-09	0.040209	rs12412705	0.85547
Prostate Cancer	Novel gene in GWAS locus	22q13.2	EFCAB6-AS1	antisense	9.75527e-09	0.243257	rs5759167	0.411901
Prostate Cancer	Novel gene in GWAS locus	19q13.41	CTC-518B2.9	antisense	1.11412e-08	0.084473	rs76765083	0.170617
Prostate Cancer	Novel gene in GWAS locus	4q22.3	UNC5C	protein_coding	6.70083e-08	0.0908935	rs6853490	0.538937
Prostate Cancer	Novel gene in GWAS locus	3q13.12	RP11-446H18.6	lincRNA	7.96543e-08	0.0337199	rs1283104	0.085756
Prostate Cancer	Novel gene in GWAS locus	8p23.1	AF131215.9	sense_intronic	1.47903e-07	0.252899	rs2572375	0.253242
Prostate Cancer	Novel gene in GWAS locus	9p21.3	RP11-70L8.5	TEC	2.65261e-07	0.0483877	rs17694493	0.148142
Prostate Cancer	Novel gene in GWAS locus	20q13.33	EEF1A2	protein_coding	4.90257e-07	0.18418	rs381331	0.099321
Prostate Cancer	Novel gene in GWAS locus	1q25.3	RP11-181K3.4	antisense	5.53744e-07	0.0806216	rs56677963	0.07509
Prostate Cancer	Novel gene in GWAS locus	20q13.33	MIR647	miRNA	6.16505e-07	0.0849076	rs1058319	0.199595
Prostate Cancer	Novel gene in GWAS locus	12q21.33	ATP2B1-AS1	lincRNA	1.21149e-06	0.104496	rs4842687	0.05001
Prostate Cancer	Novel gene in GWAS locus	3p24.3	SATB1-AS1	processed_transcript	1.91845e-06	0.0359854	rs6550597	0.222953
Prostate Cancer	Novel gene in GWAS locus	8p23.1	AF131215.2	sense_intronic	2.8003e-06	0.307322	rs2572375	0.25022
Prostate Cancer	Novel gene in GWAS locus	6p21.32	PRRT1	protein_coding	4.319e-06	0.111789	rs9275160	0.530883
Prostate Cancer	Reported gene	8q24.21	PCAT1	lincRNA	6.47711e-31	0.0414554	rs7463326	0.005305
Prostate Cancer	Reported gene	7p15.2	HIBADH	protein_coding	1.17311e-30	0.0716718	rs6956484	0.000199
Prostate Cancer	Reported gene	7q21.3	TECPR1	protein_coding	3.84026e-28	0.06681	rs1275077269	0.155496
Prostate Cancer	Reported gene	7q21.3	BHLHA15	protein_coding	1.23743e-21	0.0679259	rs1275077269	0.152299
Prostate Cancer	Reported gene	8q24.21	PVT1	lincRNA	5.61712e-21	0.143356	rs12549761	0.266002
Prostate Cancer	Reported gene	4q22.3	BMPR1B	protein_coding	1.73556e-18	0.14019	rs6853490	0.134401
Prostate Cancer	Reported gene	2p15	AC092155.4	antisense	3.82728e-18	0.110097	rs11125927	0.064415
Prostate Cancer	Reported gene	3p11.2	CHMP2B	protein_coding	2.67947e-17	0.121384	rs114810266	0.094664
Prostate Cancer	Reported gene	2q31.1	PDK1	protein_coding	2.374e-14	0.0107564	rs77167534	0.100171
Prostate Cancer	Reported gene	8p21.3	LOXL2	protein_coding	5.76019e-13	0.0294897	rs6557704	0.187944
Prostate Cancer	Reported gene	22q11.21	TBX1	protein_coding	1.43438e-11	0.289048	rs1978060	0.005299
Prostate Cancer	Reported gene	2p15	UGP2	protein_coding	8.74636e-11	0.0204598	rs139283528	0.129318
Prostate Cancer	Reported gene	11q13.5	EMSY	protein_coding	1.09808e-10	0.0807407	rs1483103293	0.003262
Prostate Cancer	Reported gene	10q24.32	MFSD13A	protein_coding	1.64222e-10	0.411478	rs12262998	0.191914
Prostate Cancer	Reported gene	21q22.3	TMPRSS2	protein_coding	5.06161e-10	0.256348	rs9978557	0.020581
Prostate Cancer	Reported gene	17p13.3	FAM57A	protein_coding	8.5547e-10	0.407929	rs684232	0.016687
Prostate Cancer	Reported gene	2p11.2	GGCX	protein_coding	9.73383e-10	0.226697	rs2028900	0.004669
Prostate Cancer	Reported gene	10q24.32	RPARP-AS1	processed_transcript	1.90714e-09	0.144511	rs12262998	0.207853
Prostate Cancer	Reported gene	7q21.3	BRI3	protein_coding	2.23853e-09	0.0640473	rs1275077269	0.193251
Prostate Cancer	Reported gene	10q25.2	RP11-57H14.2	antisense	2.31423e-08	0.124396	rs10885396	0.000121
Prostate Cancer	Reported gene	2p25.1	NOL10	protein_coding	7.15551e-08	0.0592935	rs1990613	0.048138
Prostate Cancer	Reported gene	12q13.12	C1QL4	protein_coding	1.27788e-07	0.279274	rs56222401	0.05348
Prostate Cancer	Reported gene	6p21.33	CLIC1	protein_coding	1.47691e-07	0.0356934	rs9275160	0.94508
Prostate Cancer	Reported gene	7q21.3	RP11-307C18.1	antisense	1.52019e-07	0.144875	rs1275077269	0.263725
Prostate Cancer	Reported gene	3q13.2	SIDT1	protein_coding	1.93165e-07	0.096499	rs2271494	0.048242
Prostate Cancer	Reported gene	3q25.1-q25.2	MBNL1	protein_coding	1.93408e-07	0.0966564	rs747791781	0.050128
Prostate Cancer	Reported gene	20q11.21	DNMT3B	protein_coding	2.86e-07	0.0409712	rs1491491580	0.002679
Prostate Cancer	Reported gene	4q13.3	RASSF6	protein_coding	3.2186e-07	0.04563	rs17804499	0.005082
Prostate Cancer	Reported gene	2p15	WDPCP	protein_coding	3.43528e-07	0.112606	rs58235267	0.070675
Prostate Cancer	Reported gene	2q33.1	CASP10	protein_coding	3.70896e-07	0.39592	rs1861270	0.032486
Prostate Cancer	Reported gene	10q24.32	SUFU	protein_coding	5.475e-07	0.0259108	rs12262998	0.035424
Prostate Cancer	Reported gene	16q23.3	SDR42E1	protein_coding	7.30225e-07	0.0641944	rs8052913	0.121088
Prostate Cancer	Reported gene	6q25.3	WTAP	protein_coding	9.71095e-07	0.279388	rs963800	0.003662
Prostate Cancer	Reported gene	7p21.1	SP8	protein_coding	1.4571e-06	0.0705318	rs9655205	0.172706
Prostate Cancer	Reported gene	4q31.3	RPS3A	protein_coding	2.91961e-06	0.0344127	rs147762399	0.004536
Lung Cancer	Novel locus	5q23.3	HINT1	protein_coding	1.56452e-61	0.0696766	rs150464151	16.9169
Lung Cancer	Novel locus	6p22.1	HLA-G	protein_coding	5.39055e-13	0.217844	rs4324798	1.01863
Lung Cancer	Novel locus	6p22.2	RP1-221C16.8	antisense	9.58006e-10	0.0175788	rs4324798	2.63554
Lung Cancer	Novel locus	6p22.1	ZNRD1	protein_coding	3.93132e-09	0.162498	rs4324798	1.2533
Lung Cancer	Novel locus	6p22.1	TRIM31	protein_coding	6.51231e-09	0.168872	rs4324798	1.29456
Lung Cancer	Novel locus	6p22.1	HCP5B	lincRNA	3.68404e-07	0.68313	rs4324798	1.06356
Lung Cancer	Novel locus	6p22.2	BTN3A3	protein_coding	1.2301e-06	0.155281	rs4324798	2.35493
Lung Cancer	Novel gene in GWAS locus	15q25.1	ACSBG1	protein_coding	3.25363e-20	0.0303692	rs8034191	0.267993
Lung Cancer	Novel gene in GWAS locus	15q25.1	TMED3	protein_coding	1.05876e-17	0.0191052	rs8042374	0.695372
Lung Cancer	Novel gene in GWAS locus	6p21.33	HCP5	sense_overlapping	2.94808e-14	0.0461028	rs3094604	0.002963
Lung Cancer	Novel gene in GWAS locus	6p21.33	PPP1R18	protein_coding	8.54517e-13	0.0709269	rs3094604	0.778439
Lung Cancer	Novel gene in GWAS locus	19q13.2	CTC-490E21.11	TEC	7.09032e-12	0.0412285	rs56113850	0.005163
Lung Cancer	Novel gene in GWAS locus	6p21.33	GPANK1	protein_coding	1.44755e-11	0.0605751	rs3117582	0.008486
Lung Cancer	Novel gene in GWAS locus	5p15.33	MRPL36	protein_coding	6.58628e-08	0.0452061	rs56397275	0.429545
Lung Cancer	Novel gene in GWAS locus	6p21.32	HCG23	antisense	4.00687e-07	0.265472	rs3817963	0.006624
Lung Cancer	Novel gene in GWAS locus	6p21.32	PFDN6	protein_coding	8.58726e-07	0.017374	rs2179920	0.198431
Lung Cancer	Novel gene in GWAS locus	6p21.33	XXbac-BPG299F13.17	antisense	1.70786e-06	0.498139	rs3094604	0.268297
Lung Cancer	Reported gene	15q25.1	IREB2	protein_coding	2.0713e-59	0.0252235	rs8034191	0.012225
Lung Cancer	Reported gene	15q25.1	PSMA4	protein_coding	1.33125e-31	0.0791907	rs55781567	0.013225
Lung Cancer	Reported gene	15q25.1	CHRNA3	protein_coding	3.68067e-27	0.0856775	rs8042374	0.005605
Lung Cancer	Reported gene	15q25.1	CHRNA5	protein_coding	1.93263e-24	0.16655	rs55781567	0.000124
Lung Cancer	Reported gene	6p21.33	FLOT1	protein_coding	4.42252e-18	0.301462	rs3094604	0.723601
Lung Cancer	Reported gene	6p21.33	C4A	protein_coding	1.8998e-16	0.341058	rs3117582	0.329281
Lung Cancer	Reported gene	15q25.1	CTSH	protein_coding	9.69022e-12	0.04653	rs8042374	0.305368
Lung Cancer	Reported gene	6p22.1	ZFP57	protein_coding	5.19367e-09	0.69694	rs4324798	0.864052
Lung Cancer	Reported gene	11q23.3	MPZL3	protein_coding	2.59752e-08	0.0876789	rs1056562	0.00256
Lung Cancer	Reported gene	6p21.33	CCHCR1	protein_coding	3.51716e-08	0.49089	rs3094604	0.308096
Lung Cancer	Reported gene	6q27	RNASET2	protein_coding	5.32505e-08	0.198906	rs6920364	0.005794
Lung Cancer	Reported gene	11q23.3	JAML	protein_coding	2.20899e-07	0.0522089	rs1056562	0.029816
Lung Cancer	Reported gene	6p21.33	HLA-C	protein_coding	8.8183e-07	0.683324	rs3094604	0.194229
Lung Cancer	Reported gene	6p21.33	SFTA2	protein_coding	9.06849e-07	0.217169	rs3094604	0.510698
Lung Cancer	Reported gene	6q27	FGFR1OP	protein_coding	2.62873e-06	0.0236551	rs6920364	0.036204
Lung Cancer	Reported gene	15q21.1	SECISBP2L	protein_coding	3.18037e-06	0.176794	rs77468143	0.037864
Note:
a. P-value: derived from 50K, considered statistically significant on the basis of Bonferroni correction
b. R2: prediction performance of gene expression predicted by cis-genetic variants. The predictive model with the most significant association was presented.
d. Closest risk SNP: identified by previous GWAS or fine-mapping studies. The risk SNP closest to the gene is listed.
