# Supplementary material for: Integrating transcription factor occupancy with transcriptome-wide association analysis identifies susceptibility genes in human cancers
Source: Nat Commun. 2022 Nov 19;13:7118. doi: 10.1038/s41467-022-34888-0 (PMC9675749; doi:10.1038/s41467-022-34888-0)
Supplement: Supplementary file 9 — Supplementary Data 7 [file 41467_2022_34888_MOESM9_ESM.xlsx]

## Sheet: Supp_Data7
Supplementary Data 7. Putative susceptibility genes identified from sp-sTF-TWAS (50K), at a Bonferroni-corrected P < 0.05 (gene expression prediction at R2 > 0.1). The P-values are the raw P-values from the Z score test from TWAS (two-sided).
Cancer Type	Reported status	ID a	P value b	R2 c	Region	Gene	Type	Closet Risk SNP e	Distance to the Closet Risk SNP (1Mb)
Breast Cancer	Novel locus	chr5:55672695:55697846:clu_39567:ENSG00000177058.11	2.0165e-18	0.0510819	5q11.2	SLC38A9	protein_coding	rs62355902	0.984702
Breast Cancer	Novel locus	chr12:26975658:26976260:clu_3880:ENSG00000064115.10	8.05822e-15	0.022789	12p11.23	TM7SF3	protein_coding	rs7297051	1.00745
Breast Cancer	Novel locus	chr12:26999676:27014078:clu_3882:ENSG00000064115.10	2.40659e-10	0.0979031	12p11.23	TM7SF3	protein_coding	rs7297051	1.00745
Breast Cancer	Novel locus	chr5:55697212:55697846:clu_39567:ENSG00000177058.11	1.72558e-07	0.151805	5q11.2	SLC38A9	protein_coding	rs62355902	0.984702
Breast Cancer	Novel locus	chr4:527230:530436:clu_41633:ENSG00000174227.15	2.15588e-07	0.0600778	4p16.3	PIGG	protein_coding	rs495367	1.44572
Breast Cancer	Novel locus	chr16:71463148:71463546:clu_18904:ENSG00000157429.15	5.87409e-07	0.0896565	16q22.2	ZNF19	protein_coding	rs13329835	9.05182
Breast Cancer	Novel locus	chr1:156194247:156199835:clu_56826:ENSG00000160785.13	7.25558e-07	0.287012	1q22	SLC25A44	protein_coding	rs4971059	1.01763
Breast Cancer	Novel locus	chr1:156236483:156242553:clu_56829:ENSG00000242252.1	9.30399e-07	0.0193087	1q22	BGLAP	protein_coding	rs4971059	1.06566
Breast Cancer	Novel locus	chr1:156199721:156199835:clu_56826:ENSG00000160785.13	9.60953e-07	0.115283	1q22	SLC25A44	protein_coding	rs4971059	1.01763
Breast Cancer	Novel locus	chr6:25528893:25537855:clu_36007:ENSG00000079691.17	1.37858e-06	0.0585435	6p22.2	CARMIL1	protein_coding	rs71557345	1.05994
Breast Cancer	Novel locus	chr3:49684189:49684314:clu_45318:ENSG00000173531.15	1.45678e-06	0.356217	3p21.31	MST1	protein_coding	rs6796502	2.85859
Breast Cancer	Novel locus	chr14:76763130:76769963:clu_23160:ENSG00000071246.10	1.461e-06	0.0164694	14q24.3	VASH1	protein_coding	rs999737	8.19422
Breast Cancer	Novel locus	chr12:123499536:123520095:clu_6275:ENSG00000188026.12	1.47388e-06	0.141948	12q24.31	RILPL1	protein_coding	rs2464195	2.47238
Breast Cancer	Novel locus	chr5:80728965:80741464:clu_39997:ENSG00000113318.9	1.57913e-06	0.0381423	5q14.1	MSH3	protein_coding	rs7707921	1.36577
Breast Cancer	Novel locus	chr1:156236483:156239548:clu_56829:ENSG00000242252.1	1.62898e-06	0.0351384	1q22	BGLAP	protein_coding	rs4971059	1.06566
Breast Cancer	Novel gene in GWAS locus	chr10:120904142:120904650:clu_12319:ENSG00000120008.15	2.25549e-99	0.0606579	10q26.12	WDR11	protein_coding	rs11199914	0.424863
Breast Cancer	Novel gene in GWAS locus	chr10:120904142:120904646:clu_12319:ENSG00000120008.15	1.39978e-98	0.0631398	10q26.12	WDR11	protein_coding	rs11199914	0.424863
Breast Cancer	Novel gene in GWAS locus	chr11:68908337:68908534:clu_8626:ENSG00000132740.8	2.01572e-43	0.09353	11q13.3	IGHMBP2	protein_coding	rs554219	0.576275
Breast Cancer	Novel gene in GWAS locus	chr11:68908631:68911440:clu_8626:ENSG00000132740.8	3.34317e-43	0.104889	11q13.3	IGHMBP2	protein_coding	rs554219	0.576275
Breast Cancer	Novel gene in GWAS locus	chr11:70382158:70383003:clu_8679:ENSG00000131626.16	8.67552e-34	0.0839136	11q13.3	PPFIA1	protein_coding	rs75915166	0.706307
Breast Cancer	Novel gene in GWAS locus	chr5:55959671:55960402:clu_39571:ENSG00000134352.19	3.3551e-29	0.159669	5q11.2	IL6ST	protein_coding	rs62355902	0.762903
Breast Cancer	Novel gene in GWAS locus	chr5:55957291:55960402:clu_39571:ENSG00000134352.19	1.82427e-24	0.0446731	5q11.2	IL6ST	protein_coding	rs62355902	0.762903
Breast Cancer	Novel gene in GWAS locus	chr21:15822411:15824039:clu_31896:ENSG00000155313.15	3.28164e-24	0.0393511	21q21.1	USP25	protein_coding	rs2823093	0.581514
Breast Cancer	Novel gene in GWAS locus	chr10:120866764:120871170:clu_12315:ENSG00000120008.15	3.9303e-24	0.118168	10q26.12	WDR11	protein_coding	rs11199914	0.424863
Breast Cancer	Novel gene in GWAS locus	chr10:121962107:121963238:clu_12338:ENSG00000107672.14	3.30912e-23	0.211461	10q26.13	NSMCE4A	protein_coding	rs45631563	0.367289
Breast Cancer	Novel gene in GWAS locus	chr19:19055396:19055791:clu_25475:ENSG00000105676.13	8.5836e-23	0.0506839	19p13.11	ARMC6	protein_coding	rs2965183	0.374576
Breast Cancer	Novel gene in GWAS locus	chr10:121963328:121965286:clu_12338:ENSG00000107672.14	1.63e-21	0.0336679	10q26.13	NSMCE4A	protein_coding	rs45631563	0.367289
Breast Cancer	Novel gene in GWAS locus	chr11:69668012:69671749:clu_8655:ENSG00000149716.12	3.98436e-21	0.218675	11q13.3	ORAOV1	protein_coding	rs75915166	0.092207
Breast Cancer	Novel gene in GWAS locus	chr10:122088591:122132609:clu_12343:ENSG00000138162.18	1.14149e-19	0.0474345	10q26.13	TACC2	protein_coding	rs45631563	0.399384
Breast Cancer	Novel gene in GWAS locus	chr19:19042877:19043992:clu_25473:ENSG00000105676.13	6.48559e-19	0.0212585	19p13.11	ARMC6	protein_coding	rs2965183	0.374576
Breast Cancer	Novel gene in GWAS locus	chr9:108951866:108952209:clu_60387:ENSG00000119326.14	1.479e-16	0.0252747	9q31.3	CTNNAL1	protein_coding	rs676256	0.809496
Breast Cancer	Novel gene in GWAS locus	chr19:19055928:19057416:clu_25475:ENSG00000105676.13	3.872e-15	0.0236899	19p13.11	ARMC6	protein_coding	rs2965183	0.374576
Breast Cancer	Novel gene in GWAS locus	chr18:26078160:26087501:clu_28024:ENSG00000141380.13	6.70001e-15	0.023931	18q11.2	SS18	protein_coding	rs527616	0.666243
Breast Cancer	Novel gene in GWAS locus	chr22:38069122:38071682:clu_29550:ENSG00000100151.15	1.884e-12	0.0140531	22q13.1	PICK1	protein_coding	rs738321	0.097125
Breast Cancer	Novel gene in GWAS locus	chr14:91975286:91976108:clu_23375:ENSG00000100815.12	2.013e-12	0.0426015	14q32.12	TRIP11	protein_coding	rs941764	0.591266
Breast Cancer	Novel gene in GWAS locus	chr7:94598004:94598775:clu_34218:ENSG00000127990.15	4.98779e-12	0.330822	7q21.3	SGCE	protein_coding	rs17268829	0.100743
Breast Cancer	Novel gene in GWAS locus	chr2:119955323:119956844:clu_50358:ENSG00000088179.8	8.01646e-12	0.03114	2q14.2	PTPN4	protein_coding	rs4849887	0.503728
Breast Cancer	Novel gene in GWAS locus	chr22:40857245:40868999:clu_29697:ENSG00000196236.12	1.61666e-11	0.401703	22q13.2	XPNPEP3	protein_coding	rs6001930	0.376867
Breast Cancer	Novel gene in GWAS locus	chr22:41341146:41342529:clu_29725:ENSG00000100403.11	3.5372e-11	0.185453	22q13.2	ZC3H7B	protein_coding	rs73161324	0.282635
Breast Cancer	Novel gene in GWAS locus	chr11:68898012:68900548:clu_8624:ENSG00000197345.12	6.76564e-11	0.148476	11q13.3	MRPL21	protein_coding	rs554219	0.613039
Breast Cancer	Novel gene in GWAS locus	chr7:91874764:91880055:clu_34125:ENSG00000127989.13	6.84799e-11	0.0531749	7q21.2	MTERF1	protein_coding	rs6964587	0.120586
Breast Cancer	Novel gene in GWAS locus	chr11:69667587:69667895:clu_8655:ENSG00000149716.12	1.08358e-10	0.368543	11q13.3	ORAOV1	protein_coding	rs75915166	0.092207
Breast Cancer	Novel gene in GWAS locus	chr6:151366892:151373465:clu_38502:ENSG00000181472.4	1.58954e-10	0.0542009	6q25.1	ZBTB2	protein_coding	rs3757322	0.229511
Breast Cancer	Novel gene in GWAS locus	chr1:155439068:155440503:clu_56747:ENSG00000116539.12	1.67459e-10	0.0257683	1q22	ASH1L	protein_coding	rs4971059	0.158963
Breast Cancer	Novel gene in GWAS locus	chr3:4315567:4316212:clu_44160:ENSG00000170364.12	1.82576e-10	0.100047	3p26.1	SETMAR	protein_coding	rs6762644	0.383025
Breast Cancer	Novel gene in GWAS locus	chr5:132449689:132470040:clu_40550:ENSG00000113522.13	2.15998e-10	0.166164	5q31.1	RAD50	protein_coding	rs6596100	0.425022
Breast Cancer	Novel gene in GWAS locus	chr2:119920241:119932424:clu_50356:ENSG00000088179.8	2.1967e-10	0.0308459	2q14.2	PTPN4	protein_coding	rs4849887	0.503728
Breast Cancer	Novel gene in GWAS locus	chr5:132449689:132470040:clu_40550:ENSG00000197536.11	2.66789e-10	0.153032	5q31.1	C5orf56	protein_coding	rs6596100	0.582664
Breast Cancer	Novel gene in GWAS locus	chr1:155612975:155613049:clu_56757:ENSG00000125459.14	3.15888e-10	0.0183151	1q22	MSTO1	protein_coding	rs4971059	0.4339
Breast Cancer	Novel gene in GWAS locus	chr17:46094701:46170855:clu_14805:ENSG00000120071.13	3.24192e-10	0.750379	17q21.31	KANSL1	protein_coding	rs2532263	0.050287
Breast Cancer	Novel gene in GWAS locus	chr11:70420510:70421470:clu_8683:ENSG00000085733.15	3.33781e-10	0.0909615	11q13.3	CTTN	protein_coding	rs75915166	0.834096
Breast Cancer	Novel gene in GWAS locus	chr22:38708956:38715907:clu_29609:ENSG00000100226.15	5.5574e-10	0.140504	22q13.1	GTPBP1	protein_coding	rs868638441	0.225051
Breast Cancer	Novel gene in GWAS locus	chr22:38706147:38708845:clu_29609:ENSG00000100226.15	6.8e-10	0.0429756	22q13.1	GTPBP1	protein_coding	rs868638441	0.225051
Breast Cancer	Novel gene in GWAS locus	chr17:46223804:46224561:clu_14809:ENSG00000120071.13	7.51865e-10	0.0438518	17q21.31	KANSL1	protein_coding	rs2532263	0.050287
Breast Cancer	Novel gene in GWAS locus	chr7:130984109:131052425:clu_34999:ENSG00000231721.6	9.32544e-10	0.175471	7q32.3	LINC-PINT	antisense	rs4593472	0.040602
Breast Cancer	Novel gene in GWAS locus	chr22:40870139:40881770:clu_29698:ENSG00000196236.12	1.614e-09	0.0303838	22q13.2	XPNPEP3	protein_coding	rs6001930	0.376867
Breast Cancer	Novel gene in GWAS locus	chr7:131002320:131052425:clu_34999:ENSG00000231721.6	2.88366e-09	0.303108	7q32.3	LINC-PINT	antisense	rs4593472	0.040602
Breast Cancer	Novel gene in GWAS locus	chr1:155264774:155266729:clu_56721:ENSG00000176444.18	4.16277e-09	0.0619969	1q22	CLK2	protein_coding	rs4971059	0.086563
Breast Cancer	Novel gene in GWAS locus	chr17:46223804:46225341:clu_14809:ENSG00000120071.13	4.66368e-09	0.0466068	17q21.31	KANSL1	protein_coding	rs2532263	0.050287
Breast Cancer	Novel gene in GWAS locus	chr10:120880901:120883780:clu_12317:ENSG00000120008.15	5.38883e-09	0.0385491	10q26.12	WDR11	protein_coding	rs11199914	0.424863
Breast Cancer	Novel gene in GWAS locus	chr8:123787750:123789613:clu_63345:ENSG00000176853.15	6.52939e-09	0.11793	8q24.13	FAM91A1	protein_coding	rs17350191	0.023035
Breast Cancer	Novel gene in GWAS locus	chr15:90906913:90907189:clu_21585:ENSG00000196547.14	7.69221e-09	0.0439636	15q26.1	MAN2A2	protein_coding	rs2290203	0.046253
Breast Cancer	Novel gene in GWAS locus	chr2:121235311:121237623:clu_50379:ENSG00000115112.7	8.30849e-09	0.0519006	2q14.2	TFCP2L1	protein_coding	rs4849887	0.729041
Breast Cancer	Novel gene in GWAS locus	chr14:37285447:37308056:clu_22306:ENSG00000151338.18	9.69166e-09	0.0317908	14q21.1	MIPOL1	protein_coding	rs752059786	0.534349
Breast Cancer	Novel gene in GWAS locus	chr11:70335694:70337365:clu_8673:ENSG00000131626.16	1.18956e-08	0.0592202	11q13.3	PPFIA1	protein_coding	rs75915166	0.706307
Breast Cancer	Novel gene in GWAS locus	chr1:45591270:45600385:clu_54627:ENSG00000132780.16	1.22262e-08	0.0621721	1p34.1	NASP	protein_coding	rs1707302	0.516341
Breast Cancer	Novel gene in GWAS locus	chr14:92049814:92050341:clu_23385:ENSG00000066427.21	1.71538e-08	0.0445417	14q32.12	ATXN3	protein_coding	rs11627032	0.531106
Breast Cancer	Novel gene in GWAS locus	chr6:28998838:28999487:clu_36111:ENSG00000197935.6	1.72395e-08	0.0426651	6p22.1	ZNF311	protein_coding	rs9257408	0.036342
Breast Cancer	Novel gene in GWAS locus	chr14:92050536:92058319:clu_23385:ENSG00000066427.21	2.96154e-08	0.123582	14q32.12	ATXN3	protein_coding	rs11627032	0.531106
Breast Cancer	Novel gene in GWAS locus	chr16:81082963:81084463:clu_19088:ENSG00000140905.10	5.5129e-08	0.141894	16q23.2	GCSH	protein_coding	rs13329835	0.46503
Breast Cancer	Novel gene in GWAS locus	chr22:29260864:29263835:clu_29161:ENSG00000100263.13	5.58299e-08	0.1684	22q12.2	RHBDD3	protein_coding	rs132390	0.034364
Breast Cancer	Novel gene in GWAS locus	chr8:124580562:124585087:clu_63357:ENSG00000170873.18	5.74387e-08	0.210589	8q24.13	MTSS1	protein_coding	rs17350191	0.805369
Breast Cancer	Novel gene in GWAS locus	chr10:121902620:121910906:clu_12333:ENSG00000107669.17	7.12982e-08	0.078561	10q26.13	ATE1	protein_coding	rs45631563	0.150611
Breast Cancer	Novel gene in GWAS locus	chr1:155767541:155771067:clu_56778:ENSG00000116580.18	8.28215e-08	0.093726	1q22	GON4L	protein_coding	rs4971059	0.573357
Breast Cancer	Novel gene in GWAS locus	chr2:218400897:218401564:clu_51854:ENSG00000144579.7	8.49917e-08	0.18093	2q35	CTDSP1	protein_coding	rs16857609	0.966471
Breast Cancer	Novel gene in GWAS locus	chr7:94618956:94623325:clu_34220:ENSG00000127990.15	1.33459e-07	0.158858	7q21.3	SGCE	protein_coding	rs17268829	0.100743
Breast Cancer	Novel gene in GWAS locus	chr1:45608337:45613169:clu_54628:ENSG00000132780.16	1.4773e-07	0.11051	1p34.1	NASP	protein_coding	rs1707302	0.516341
Breast Cancer	Novel gene in GWAS locus	chr3:4831018:4868531:clu_44179:ENSG00000235978.6	1.65458e-07	0.157808	3p26.1	AC018816.3	antisense	rs6762644	0.113702
Breast Cancer	Novel gene in GWAS locus	chr1:155771217:155773066:clu_56778:ENSG00000116580.18	1.86742e-07	0.0827737	1q22	GON4L	protein_coding	rs4971059	0.573357
Breast Cancer	Novel gene in GWAS locus	chr17:30513768:30519939:clu_13926:ENSG00000108587.15	1.89929e-07	0.107218	17q11.2	GOSR1	protein_coding	rs10612648	0.37591
Breast Cancer	Novel gene in GWAS locus	chr2:119926666:119932424:clu_50356:ENSG00000088179.8	1.92261e-07	0.0510566	2q14.2	PTPN4	protein_coding	rs4849887	0.503728
Breast Cancer	Novel gene in GWAS locus	chr4:1108404:1113356:clu_41713:ENSG00000178222.12	2.43436e-07	0.118002	4p16.3	RNF212	protein_coding	rs495367	0.871683
Breast Cancer	Novel gene in GWAS locus	chr5:132471054:132475667:clu_40550:ENSG00000113522.13	2.57519e-07	0.0442428	5q31.1	RAD50	protein_coding	rs6596100	0.425022
Breast Cancer	Novel gene in GWAS locus	chr10:120878459:120880826:clu_12317:ENSG00000120008.15	2.77151e-07	0.0785718	10q26.12	WDR11	protein_coding	rs11199914	0.424863
Breast Cancer	Novel gene in GWAS locus	chr7:94588732:94597930:clu_34218:ENSG00000127990.15	2.79815e-07	0.331089	7q21.3	SGCE	protein_coding	rs17268829	0.100743
Breast Cancer	Novel gene in GWAS locus	chr18:26057742:26068494:clu_28023:ENSG00000141380.13	2.85494e-07	0.118424	18q11.2	SS18	protein_coding	rs527616	0.666243
Breast Cancer	Novel gene in GWAS locus	chr10:79806122:79808763:clu_11372:ENSG00000225484.6	3.01759e-07	0.041202	10q22.3	NUTM2B-AS1	antisense	rs704010	0.581697
Breast Cancer	Novel gene in GWAS locus	chr16:81084594:81087601:clu_19088:ENSG00000140905.10	3.03495e-07	0.162624	16q23.2	GCSH	protein_coding	rs13329835	0.46503
Breast Cancer	Novel gene in GWAS locus	chr10:121960218:121960358:clu_12337:ENSG00000107672.14	3.66973e-07	0.0290456	10q26.13	NSMCE4A	protein_coding	rs45631563	0.367289
Breast Cancer	Novel gene in GWAS locus	chr1:45594773:45602255:clu_54627:ENSG00000132780.16	5.38146e-07	0.0549304	1p34.1	NASP	protein_coding	rs1707302	0.516341
Breast Cancer	Novel gene in GWAS locus	chr3:100736704:100744833:clu_46075:ENSG00000114354.13	5.8216e-07	0.0347118	3q12.2	TFG	protein_coding	rs9833888	0.704595
Breast Cancer	Novel gene in GWAS locus	chr22:37613191:37614190:clu_29503:ENSG00000100083.18	6.02519e-07	0.0507228	22q13.1	GGA1	protein_coding	rs738321	0.539262
Breast Cancer	Novel gene in GWAS locus	chr2:201389503:201389801:clu_51537:ENSG00000115993.12	7.20894e-07	0.0318901	2q33.1	TRAK2	protein_coding	rs1830298	0.060683
Breast Cancer	Novel gene in GWAS locus	chr14:92093318:92096093:clu_23389:ENSG00000066427.21	7.22328e-07	0.0765302	14q32.12	ATXN3	protein_coding	rs11627032	0.531106
Breast Cancer	Novel gene in GWAS locus	chr5:132218644:132227790:clu_40536:ENSG00000072682.18	9.53515e-07	0.302581	5q31.1	P4HA2	protein_coding	rs6596100	0.776051
Breast Cancer	Novel gene in GWAS locus	chr19:45093527:45140506:clu_26487:ENSG00000104866.10	1.28186e-06	0.0342272	19q13.32	PPP1R37	protein_coding	rs1263619624	0.532488
Breast Cancer	Novel gene in GWAS locus	chr5:132198271:132198879:clu_40533:ENSG00000072682.18	1.554e-06	0.0177266	5q31.1	P4HA2	protein_coding	rs6596100	0.776051
Breast Cancer	Novel gene in GWAS locus	chr5:132198380:132198879:clu_40533:ENSG00000072682.18	1.554e-06	0.0335388	5q31.1	P4HA2	protein_coding	rs6596100	0.776051
Breast Cancer	Novel gene in GWAS locus	chr1:113614658:113619736:clu_55914:ENSG00000081026.18	1.60019e-06	0.0702807	1p13.2	MAGI3	protein_coding	rs11552449	0.219844
Breast Cancer	Novel gene in GWAS locus	chr11:69055352:69057578:clu_8637:ENSG00000162341.16	1.72745e-06	0.0709994	11q13.3	TPCN2	protein_coding	rs554219	0.354434
Breast Cancer	Novel gene in GWAS locus	chr1:155611355:155611549:clu_56751:ENSG00000125459.14	1.81139e-06	0.16354	1q22	MSTO1	protein_coding	rs4971059	0.4339
Breast Cancer	Novel gene in GWAS locus	chr2:217836211:217841199:clu_51824:ENSG00000079308.16	1.94309e-06	0.133031	2q35	TNS1	protein_coding	rs16857609	0.368004
Breast Cancer	Reported gene	chr5:56911536:56913011:clu_39584:ENSG00000155542.11	2.44975e-89	0.0224954	5q11.2	SETD9	protein_coding	rs62355902	0.151364
Breast Cancer	Reported gene	chr5:56909743:56911169:clu_39584:ENSG00000155542.11	1.73018e-25	0.0837586	5q11.2	SETD9	protein_coding	rs62355902	0.151364
Breast Cancer	Reported gene	chr2:200889391:200891969:clu_51501:ENSG00000196290.14	1.23461e-13	0.0328412	2q33.1	NIF3L1	protein_coding	rs1830298	0.412594
Breast Cancer	Reported gene	chr2:201277104:201284816:clu_51529:ENSG00000064012.21	5.75982e-13	0.29831	2q33.1	CASP8	protein_coding	rs1830298	0.028813
Breast Cancer	Reported gene	chr22:38202238:38213823:clu_29577:ENSG00000185022.11	4.87303e-11	0.181867	22q13.1	MAFF	protein_coding	rs738321	0.029056
Breast Cancer	Reported gene	chr22:38116211:38116320:clu_29569:ENSG00000184381.18	6.51671e-11	0.0639202	22q13.1	PLA2G6	protein_coding	rs738321	0.032864
Breast Cancer	Reported gene	chr2:201276968:201284816:clu_51529:ENSG00000064012.21	7.20324e-11	0.209584	2q33.1	CASP8	protein_coding	rs1830298	0.028813
Breast Cancer	Reported gene	chr1:155254194:155254400:clu_56714:ENSG00000160767.20	1.21456e-10	0.0588184	1q22	FAM189B	protein_coding	rs4971059	0.0709
Breast Cancer	Reported gene	chr1:155192274:155192786:clu_56682:ENSG00000185499.16	1.76757e-10	0.414354	1q22	MUC1	protein_coding	rs4971059	0.009519
Breast Cancer	Reported gene	chr22:38202212:38213823:clu_29577:ENSG00000185022.11	6.8e-10	0.0160445	22q13.1	MAFF	protein_coding	rs738321	0.029056
Breast Cancer	Reported gene	chr7:92097357:92097586:clu_34142:ENSG00000127914.16	6.86976e-10	0.0420731	7q21.2	AKAP9	protein_coding	rs6964587	0.060439
Breast Cancer	Reported gene	chr6:151842787:151880655:clu_38515:ENSG00000091831.22	8.30794e-10	0.0332093	6q25.1	ESR1	protein_coding	rs2747652	0.013738
Breast Cancer	Reported gene	chr19:18430930:18431353:clu_25417:ENSG00000130511.15	1.18596e-09	0.0772947	19p13.11	SSBP4	protein_coding	rs4808801	0.025944
Breast Cancer	Reported gene	chr7:92226682:92234449:clu_34151:ENSG00000001631.15	1.735e-09	0.0234163	7q21.2	KRIT1	protein_coding	rs6964587	0.197663
Breast Cancer	Reported gene	chr17:45406083:45429623:clu_14774:ENSG00000159314.11	2.06398e-09	0.0532595	17q21.31	ARHGAP27	protein_coding	rs2532263	0.740681
Breast Cancer	Reported gene	chr1:46353028:46360704:clu_54675:ENSG00000117481.10	3.70489e-09	0.103099	1p33	NSUN4	protein_coding	rs1707302	0.204932
Breast Cancer	Reported gene	chr19:19657640:19659601:clu_25536:ENSG00000105726.16	4.41287e-09	0.0357102	19p13.11	ATP13A1	protein_coding	rs2965183	0.210313
Breast Cancer	Reported gene	chr1:155192310:155192786:clu_56682:ENSG00000185499.16	1.38117e-08	0.875486	1q22	MUC1	protein_coding	rs4971059	0.009519
Breast Cancer	Reported gene	chr22:38116211:38120759:clu_29569:ENSG00000184381.18	1.699e-08	0.119503	22q13.1	PLA2G6	protein_coding	rs738321	0.032864
Breast Cancer	Reported gene	chr1:155131634:155133503:clu_56664:ENSG00000169242.11	1.70536e-08	0.194003	1q22	EFNA1	protein_coding	rs4971059	0.041448
Breast Cancer	Reported gene	chr1:155192283:155192786:clu_56682:ENSG00000185499.16	2.72955e-08	0.878115	1q22	MUC1	protein_coding	rs4971059	0.009519
Breast Cancer	Reported gene	chr1:46340919:46341323:clu_54673:ENSG00000117481.10	3.27096e-08	0.108915	1p33	NSUN4	protein_coding	rs1707302	0.204932
Breast Cancer	Reported gene	chr1:46341497:46344801:clu_54673:ENSG00000117481.10	1.07896e-07	0.114385	1p33	NSUN4	protein_coding	rs1707302	0.204932
Breast Cancer	Reported gene	chr17:45458439:45475100:clu_14781:ENSG00000225190.10	1.31403e-07	0.130378	17q21.31	PLEKHM1	protein_coding	rs2532263	0.684353
Breast Cancer	Reported gene	chr1:46340919:46344801:clu_54673:ENSG00000117481.10	1.76124e-07	0.204077	1p33	NSUN4	protein_coding	rs1707302	0.204932
Breast Cancer	Reported gene	chr19:19303406:19303724:clu_25500:ENSG00000105705.15	2.24108e-07	0.077153	19p13.11	SUGP1	protein_coding	rs2965183	0.114207
Breast Cancer	Reported gene	chr19:19157142:19180686:clu_25479:ENSG00000213999.15	4.89058e-07	0.0587828	19p13.11	MEF2B	protein_coding	rs2965183	0.264598
Breast Cancer	Reported gene	chr22:38116410:38120759:clu_29569:ENSG00000184381.18	1.38189e-06	0.104878	22q13.1	PLA2G6	protein_coding	rs738321	0.032864
Breast Cancer	Reported gene	chr2:171522738:171553346:clu_51042:ENSG00000071967.11	1.55681e-06	0.155242	2q31.1	CYBRD1	protein_coding	rs2016394	0.55011
Breast Cancer	Reported gene	chr17:45398047:45402714:clu_14770:ENSG00000159314.11	1.73673e-06	0.28844	17q21.31	ARHGAP27	protein_coding	rs2532263	0.740681
Prostate Cancer	Novel locus	chr2:171478070:171480038:clu_45847:ENSG00000115827.13	1.33935e-09	0.0377137	2q31.1	DCAF17	protein_coding	rs77167534	0.97015
Prostate Cancer	Novel locus	chr11:75444495:75448977:clu_8091:ENSG00000158555.14	1.33052e-08	0.0490668	11q13.4-q13.5	GDPD5	protein_coding	rs1483103293	1.03038
Prostate Cancer	Novel locus	chr17:81683126:81683593:clu_14818:ENSG00000214087.8	1.5942e-08	0.59086	17q25.3	ARL16	protein_coding	rs148351530	10.5598
Prostate Cancer	Novel locus	chr12:63591127:63594087:clu_4352:ENSG00000177990.11	1.73e-08	0.0250947	12q14.2	DPY19L2	protein_coding	rs7968403	0.950195
Prostate Cancer	Novel locus	chr6:31639226:31640199:clu_33063:ENSG00000204463.12	1.88873e-08	0.0912455	6p21.33	BAG6	protein_coding	rs9275160	1.03214
Prostate Cancer	Novel locus	chr4:38613259:38614625:clu_38247:ENSG00000231160.9	6.99698e-07	0.175066	4p14	KLF3-AS1	processed_transcript	rs17804499	34.9117
Prostate Cancer	Novel gene in GWAS locus	chr11:69015719:69017636:clu_7833:ENSG00000256508.2	1.6144e-65	0.11457	11q13.3	MRGPRF-AS1	antisense	rs3018690	0.097011
Prostate Cancer	Novel gene in GWAS locus	chr11:68938354:68939534:clu_7831:ENSG00000132740.8	3.06398e-56	0.0134425	11q13.3	IGHMBP2	protein_coding	rs3018690	0.174859
Prostate Cancer	Novel gene in GWAS locus	chr11:69013904:69014131:clu_7832:ENSG00000256508.2	9.55596e-43	0.0329851	11q13.3	MRGPRF-AS1	antisense	rs3018690	0.097011
Prostate Cancer	Novel gene in GWAS locus	chr19:51022697:51023092:clu_24771:ENSG00000167757.13	1.09324e-39	0.0569214	19q13.41	KLK11	protein_coding	rs76765083	0.162757
Prostate Cancer	Novel gene in GWAS locus	chr19:49861881:49862044:clu_24671:ENSG00000039650.11	1.91491e-38	0.0151846	19q13.33	PNKP	protein_coding	rs2659051	0.974403
Prostate Cancer	Novel gene in GWAS locus	chr8:23259126:23260144:clu_55720:ENSG00000147457.13	4.26988e-36	0.0608266	8p21.3	CHMP7	protein_coding	rs6557704	0.351273
Prostate Cancer	Novel gene in GWAS locus	chr8:23258830:23259066:clu_55720:ENSG00000147457.13	4.13258e-29	0.0230828	8p21.3	CHMP7	protein_coding	rs6557704	0.351273
Prostate Cancer	Novel gene in GWAS locus	chr7:98933402:98935579:clu_31270:ENSG00000196367.12	2.02809e-17	0.0192424	7q22.1	TRRAP	protein_coding	rs1275077269	0.818805
Prostate Cancer	Novel gene in GWAS locus	chr20:63627392:63628245:clu_29029:ENSG00000232442.1	1.15189e-16	0.116776	20q13.33	CTD-3184A7.4	antisense	rs381331	0.028591
Prostate Cancer	Novel gene in GWAS locus	chr6:159692863:159693145:clu_35142:ENSG00000112096.16	4.65327e-14	0.121578	6q25.3	SOD2	protein_coding	rs963800	0.033247
Prostate Cancer	Novel gene in GWAS locus	chr17:1636855:1636941:clu_11439:ENSG00000074660.15	9.42498e-14	0.0121545	17p13.3	SCARF1	protein_coding	rs684232	0.918133
Prostate Cancer	Novel gene in GWAS locus	chr7:98976770:98976939:clu_31274:ENSG00000196367.12	1.184e-12	0.0103915	7q22.1	TRRAP	protein_coding	rs1275077269	0.818805
Prostate Cancer	Novel gene in GWAS locus	chr11:3094334:3100158:clu_6072:ENSG00000021762.19	1.22161e-12	0.108308	11p15.4	OSBPL5	protein_coding	rs11043143	0.874253
Prostate Cancer	Novel gene in GWAS locus	chr11:3018540:3018620:clu_6064:ENSG00000110619.17	5.95668e-12	0.0523101	11p15.4	CARS	protein_coding	rs11043143	0.788059
Prostate Cancer	Novel gene in GWAS locus	chr11:68938844:68939534:clu_7831:ENSG00000132740.8	6.55831e-12	0.075098	11q13.3	IGHMBP2	protein_coding	rs3018690	0.174859
Prostate Cancer	Novel gene in GWAS locus	chr2:85596649:85596953:clu_44615:ENSG00000168894.9	1.49375e-11	0.277606	2p11.2	RNF181	protein_coding	rs2028900	0.055113
Prostate Cancer	Novel gene in GWAS locus	chr2:85596649:85596822:clu_44615:ENSG00000168894.9	2.00834e-11	0.0981092	2p11.2	RNF181	protein_coding	rs2028900	0.055113
Prostate Cancer	Novel gene in GWAS locus	chr22:43683855:43687471:clu_27286:ENSG00000186976.14	2.46185e-11	0.274718	22q13.2	EFCAB6	protein_coding	rs5759167	0.424538
Prostate Cancer	Novel gene in GWAS locus	chr2:85430652:85431210:clu_44602:ENSG00000152292.16	6.76386e-11	0.189691	2p11.2	SH2D6	protein_coding	rs2028900	0.103585
Prostate Cancer	Novel gene in GWAS locus	chr17:49707068:49707343:clu_13596:ENSG00000121104.7	1.28914e-10	0.0177375	17q21.33	FAM117A	protein_coding	rs565189650	0.389449
Prostate Cancer	Novel gene in GWAS locus	chr11:68715939:68738700:clu_7808:ENSG00000132749.10	1.39354e-10	0.0555289	11q13.3	TESMIN	protein_coding	rs3018690	0.363894
Prostate Cancer	Novel gene in GWAS locus	chr11:68737885:68738700:clu_7808:ENSG00000132749.10	2.32371e-10	0.0702488	11q13.3	TESMIN	protein_coding	rs3018690	0.363894
Prostate Cancer	Novel gene in GWAS locus	chr3:127580163:127590883:clu_42020:ENSG00000163870.14	8.94499e-10	0.0142827	3q21.3	TPRA1	protein_coding	rs2811476	0.581436
Prostate Cancer	Novel gene in GWAS locus	chr22:20518995:20537117:clu_26301:ENSG00000099917.17	1.13826e-09	0.0356108	22q11.21	MED15	protein_coding	rs1978060	0.733911
Prostate Cancer	Novel gene in GWAS locus	chr7:27163841:27164878:clu_30221:ENSG00000078399.17	2.09731e-09	0.112755	7p15.2	HOXA9	protein_coding	rs6956484	0.350063
Prostate Cancer	Novel gene in GWAS locus	chr16:58516343:58516478:clu_16856:ENSG00000103037.11	2.56411e-09	0.0334601	16q21	SETD6	protein_coding	rs11863709	0.894815
Prostate Cancer	Novel gene in GWAS locus	chr2:9587509:9588165:clu_43254:ENSG00000134308.13	5.62476e-09	0.0285027	2p25.1	YWHAQ	protein_coding	rs73913932	0.323383
Prostate Cancer	Novel gene in GWAS locus	chr11:68601969:68603342:clu_7803:ENSG00000110075.14	5.78127e-09	0.0925651	11q13.2	PPP6R3	protein_coding	rs3018690	0.500124
Prostate Cancer	Novel gene in GWAS locus	chr11:724829:725728:clu_5935:ENSG00000177106.14	7.14503e-09	0.0104043	11p15.5	EPS8L2	protein_coding	rs1881502	0.758555
Prostate Cancer	Novel gene in GWAS locus	chr6:31166047:31170216:clu_33030:ENSG00000204531.17	8.05213e-09	0.0303229	6p21.33	POU5F1	protein_coding	rs62407547	0.915402
Prostate Cancer	Novel gene in GWAS locus	chr3:107241087:107246008:clu_41642:ENSG00000243701.5	2.052e-08	0.0134318	3q13.12	DUBR	lincRNA	rs1283104	0.002982
Prostate Cancer	Novel gene in GWAS locus	chr1:156011887:156018132:clu_51067:ENSG00000163479.13	3.31942e-08	0.0221385	1q22	SSR2	protein_coding	rs184104770	0.288653
Prostate Cancer	Novel gene in GWAS locus	chr3:142204602:142204695:clu_42345:ENSG00000175066.15	3.375e-08	0.013156	3q23	GK5	protein_coding	rs7650602	0.728955
Prostate Cancer	Novel gene in GWAS locus	chr3:140967036:140970927:clu_42320:ENSG00000114120.11	4.51119e-08	0.0316438	3q23	SLC25A36	protein_coding	rs7650602	0.448639
Prostate Cancer	Novel gene in GWAS locus	chr6:32838237:32838653:clu_33275:ENSG00000204267.13	4.58155e-08	0.0277153	6p21.32	TAP2	protein_coding	rs9275160	0.13699
Prostate Cancer	Novel gene in GWAS locus	chr6:31974052:31978903:clu_33181:ENSG00000204344.14	6.51946e-08	0.0300059	6p21.33	STK19	protein_coding	rs9275160	0.703392
Prostate Cancer	Novel gene in GWAS locus	chr12:89421257:89425161:clu_4622:ENSG00000139323.13	6.78457e-08	0.0983296	12q21.33	POC1B	protein_coding	rs4842687	0.236576
Prostate Cancer	Novel gene in GWAS locus	chr1:204247460:204248821:clu_51961:ENSG00000143850.13	6.811e-08	0.0110945	1q32.1	PLEKHA6	protein_coding	rs372560516	0.157617
Prostate Cancer	Novel gene in GWAS locus	chr11:2308810:2313654:clu_6035:ENSG00000064201.15	7.68012e-08	0.045303	11p15.5	TSPAN32	protein_coding	rs11043143	0.089198
Prostate Cancer	Novel gene in GWAS locus	chr2:241094432:241096393:clu_47079:ENSG00000122085.16	8.06791e-08	0.0891956	2q37.3	MTERF4	protein_coding	rs77559646	0.093518
Prostate Cancer	Novel gene in GWAS locus	chr19:49976784:49979083:clu_24691:ENSG00000105053.10	8.41299e-08	0.0113108	19q13.33	VRK3	protein_coding	rs2659051	0.816507
Prostate Cancer	Novel gene in GWAS locus	chr6:109441628:109441974:clu_34465:ENSG00000135587.8	8.93151e-08	0.0310904	6q21	SMPD2	protein_coding	rs2038542	0.467267
Prostate Cancer	Novel gene in GWAS locus	chr12:53503212:53503730:clu_3942:ENSG00000139546.10	9.00031e-08	0.0574935	12q13.13	TARBP2	protein_coding	rs187809440	0.56549
Prostate Cancer	Novel gene in GWAS locus	chr16:57431266:57432487:clu_16794:ENSG00000005194.14	2.08535e-07	0.0337129	16q21	CIAPIN1	protein_coding	rs11863709	0.173228
Prostate Cancer	Novel gene in GWAS locus	chr6:31980548:31980654:clu_33183:ENSG00000204344.14	2.22629e-07	0.772274	6p21.33	STK19	protein_coding	rs9275160	0.703392
Prostate Cancer	Novel gene in GWAS locus	chr6:35480374:35484560:clu_33462:ENSG00000007866.19	2.74523e-07	0.0726752	6p21.31	TEAD3	protein_coding	rs9469899	0.64825
Prostate Cancer	Novel gene in GWAS locus	chr21:41749203:41751097:clu_29472:ENSG00000183421.11	3.21921e-07	0.0232628	21q22.3	RIPK4	protein_coding	rs9978557	0.228834
Prostate Cancer	Novel gene in GWAS locus	chr2:240507691:240511861:clu_47053:ENSG00000144504.15	4.85e-07	0.0262152	2q37.3	ANKMY1	protein_coding	rs77559646	0.626641
Prostate Cancer	Novel gene in GWAS locus	chr6:31979553:31980451:clu_33182:ENSG00000204344.14	5.3911e-07	0.105371	6p21.33	STK19	protein_coding	rs9275160	0.703392
Prostate Cancer	Novel gene in GWAS locus	chr12:50142110:50143074:clu_3768:ENSG00000139624.12	6.16804e-07	0.0223625	12q13.12	CERS5	protein_coding	rs56222401	0.850375
Prostate Cancer	Novel gene in GWAS locus	chr1:155045853:155049269:clu_50909:ENSG00000232093.1	7.304e-07	0.0325441	1q21.3	DCST1-AS1	antisense	rs56103503	0.037316
Prostate Cancer	Novel gene in GWAS locus	chr1:154544110:154544372:clu_50876:ENSG00000163239.12	7.304e-07	0.0113508	1q21.3	TDRD10	protein_coding	rs56103503	0.459728
Prostate Cancer	Novel gene in GWAS locus	chr6:30547013:30547112:clu_32930:ENSG00000204590.12	7.66184e-07	0.0702429	6p21.33	GNL1	protein_coding	rs62407547	0.292442
Prostate Cancer	Novel gene in GWAS locus	chr11:7427654:7427873:clu_6222:ENSG00000251364.6	8.19952e-07	0.0478345	11p15.4	CTD-2516F10.2	antisense	rs61890184	0.013841
Prostate Cancer	Novel gene in GWAS locus	chr19:41354315:41378281:clu_23971:ENSG00000142046.14	8.45356e-07	0.0379737	19q13.2	TMEM91	protein_coding	rs11673591	0.09594
Prostate Cancer	Novel gene in GWAS locus	chr2:85596649:85597104:clu_44615:ENSG00000168894.9	8.68412e-07	0.230124	2p11.2	RNF181	protein_coding	rs2028900	0.055113
Prostate Cancer	Novel gene in GWAS locus	chr11:724829:725129:clu_5935:ENSG00000177106.14	8.93539e-07	0.0413086	11p15.5	EPS8L2	protein_coding	rs1881502	0.758555
Prostate Cancer	Novel gene in GWAS locus	chr2:201478191:201478563:clu_46299:ENSG00000082146.12	9.05488e-07	0.0193539	2q33.1	STRADB	protein_coding	rs1861270	0.12611
Prostate Cancer	Novel gene in GWAS locus	chr5:134970092:134996273:clu_36732:ENSG00000132570.14	9.78579e-07	0.0370931	5q31.1	PCBD2	protein_coding	rs10793821	0.404388
Prostate Cancer	Novel gene in GWAS locus	chr2:201720128:201723043:clu_46308:ENSG00000003393.14	9.98599e-07	0.024248	2q33.1	ALS2	protein_coding	rs1861270	0.438662
Prostate Cancer	Novel gene in GWAS locus	chr11:124894045:124894201:clu_8914:ENSG00000154133.14	1.00601e-06	0.0366974	11q24.2	ROBO4	protein_coding	rs138466039	0.286397
Prostate Cancer	Novel gene in GWAS locus	chr12:47748542:47748819:clu_3584:ENSG00000079337.15	1.14667e-06	0.0358074	12q13.11	RAPGEF3	protein_coding	rs80130819	0.254795
Prostate Cancer	Novel gene in GWAS locus	chr1:154544517:154544795:clu_50876:ENSG00000163239.12	1.17277e-06	0.0190367	1q21.3	TDRD10	protein_coding	rs56103503	0.459728
Prostate Cancer	Novel gene in GWAS locus	chr6:33008261:33009455:clu_33296:ENSG00000204252.13	1.31608e-06	0.0377146	6p21.32	HLA-DOA	protein_coding	rs9275160	0.319335
Prostate Cancer	Reported gene	chr11:69641511:69643031:clu_7844:ENSG00000110092.3	1.13917e-85	0.0227841	11q13.3	CCND1	protein_coding	rs3918298	0.005969
Prostate Cancer	Reported gene	chr8:23681639:23682604:clu_55741:ENSG00000167034.9	1.22546e-58	0.0364414	8p21.2	NKX3-1	protein_coding	rs1160267	0.006685
Prostate Cancer	Reported gene	chr8:23682491:23682604:clu_55741:ENSG00000167034.9	6.03826e-46	0.0462244	8p21.2	NKX3-1	protein_coding	rs1160267	0.006685
Prostate Cancer	Reported gene	chr11:69159351:69159446:clu_7841:ENSG00000162341.16	9.87715e-25	0.0622585	11q13.3	TPCN2	protein_coding	rs3018690	0.046982
Prostate Cancer	Reported gene	chr3:87240790:87245714:clu_41522:ENSG00000083937.8	6.77203e-24	0.0935834	3p11.2	CHMP2B	protein_coding	rs114810266	0.094664
Prostate Cancer	Reported gene	chr3:87227556:87240699:clu_41522:ENSG00000083937.8	3.22517e-23	0.0889341	3p11.2	CHMP2B	protein_coding	rs114810266	0.094664
Prostate Cancer	Reported gene	chr2:85584493:85591725:clu_44609:ENSG00000168899.4	3.34618e-23	0.0496715	2p11.2	VAMP5	protein_coding	rs2028900	0.043796
Prostate Cancer	Reported gene	chr2:85579167:85581811:clu_44608:ENSG00000118640.10	1.37359e-22	0.101465	2p11.2	VAMP8	protein_coding	rs2028900	0.02095
Prostate Cancer	Reported gene	chr8:128096654:128099370:clu_56815:ENSG00000249859.9	6.65224e-22	0.0481317	8q24.21	PVT1	lincRNA	rs12549761	0.266002
Prostate Cancer	Reported gene	chr2:85581876:85591725:clu_44609:ENSG00000168899.4	1.41089e-20	0.242145	2p11.2	VAMP5	protein_coding	rs2028900	0.043796
Prostate Cancer	Reported gene	chr6:159763053:159767005:clu_35147:ENSG00000120437.8	5.74557e-18	0.0942925	6q25.3	ACAT2	protein_coding	rs963800	0.033283
Prostate Cancer	Reported gene	chr6:159768628:159775170:clu_35147:ENSG00000120437.8	3.06153e-17	0.0938334	6q25.3	ACAT2	protein_coding	rs963800	0.033283
Prostate Cancer	Reported gene	chr8:127890998:127932465:clu_56813:ENSG00000249859.9	2.38814e-15	0.0968393	8q24.21	PVT1	lincRNA	rs12549761	0.266002
Prostate Cancer	Reported gene	chr8:23681639:23682295:clu_55741:ENSG00000167034.9	4.15947e-13	0.1314	8p21.2	NKX3-1	protein_coding	rs1160267	0.006685
Prostate Cancer	Reported gene	chr20:63689132:63689750:clu_29043:ENSG00000258366.7	1.2921e-12	0.367319	20q13.33	RTEL1	protein_coding	rs3787099	0.018354
Prostate Cancer	Reported gene	chr6:116765255:116765405:clu_34603:ENSG00000183807.7	1.884e-12	0.0230789	6q22.1	FAM162B	protein_coding	rs339351	0.113548
Prostate Cancer	Reported gene	chr8:128070272:128096518:clu_56814:ENSG00000249859.9	3.39288e-12	0.13303	8q24.21	PVT1	lincRNA	rs12549761	0.266002
Prostate Cancer	Reported gene	chr10:102727791:102728431:clu_10828:ENSG00000156398.12	1.64379e-11	0.233103	10q24.32	SFXN2	protein_coding	rs12262998	0.045579
Prostate Cancer	Reported gene	chr2:85579167:85581576:clu_44608:ENSG00000118640.10	3.24068e-11	0.341397	2p11.2	VAMP8	protein_coding	rs2028900	0.02095
Prostate Cancer	Reported gene	chr6:31145073:31145166:clu_33019:ENSG00000204536.13	4.55345e-11	0.0773076	6p21.33	CCHCR1	protein_coding	rs62407547	0.893504
Prostate Cancer	Reported gene	chr2:85577649:85581576:clu_44608:ENSG00000118640.10	4.58297e-11	0.51168	2p11.2	VAMP8	protein_coding	rs2028900	0.02095
Prostate Cancer	Reported gene	chr3:113576967:113580608:clu_41733:ENSG00000072858.10	9.55701e-11	0.0265645	3q13.2	SIDT1	protein_coding	rs2271494	0.048242
Prostate Cancer	Reported gene	chr7:98217811:98217936:clu_31248:ENSG00000205356.9	1.12636e-10	0.0237374	7q21.3	TECPR1	protein_coding	rs1275077269	0.155496
Prostate Cancer	Reported gene	chr2:241223276:241223570:clu_47117:ENSG00000146205.13	5.30022e-10	0.0620671	2q37.3	ANO7	protein_coding	rs77559646	0.007341
Prostate Cancer	Reported gene	chr1:155196126:155197041:clu_50938:ENSG00000169231.13	7.03642e-10	0.104963	1q22	THBS3	protein_coding	rs147847496	0.049476
Prostate Cancer	Reported gene	chr6:31145073:31145188:clu_33019:ENSG00000204536.13	7.78982e-10	0.0816607	6p21.33	CCHCR1	protein_coding	rs62407547	0.893504
Prostate Cancer	Reported gene	chr7:27202638:27204712:clu_30229:ENSG00000243766.7	9.81449e-10	0.0365498	7p15.2	HOTTIP	antisense	rs6956484	0.317984
Prostate Cancer	Reported gene	chr7:98252528:98282351:clu_31256:ENSG00000164713.9	1.12707e-09	0.182178	7q21.3	BRI3	protein_coding	rs1275077269	0.193251
Prostate Cancer	Reported gene	chr8:127796071:127890589:clu_56812:ENSG00000249859.9	5.34514e-09	0.0149034	8q24.21	PVT1	lincRNA	rs12549761	0.266002
Prostate Cancer	Reported gene	chr6:31166047:31170216:clu_33030:ENSG00000204528.3	8.05213e-09	0.0303229	6p21.33	PSORS1C3	sense_intronic	rs62407547	0.9248
Prostate Cancer	Reported gene	chr1:155205316:155206200:clu_50954:ENSG00000169231.13	9.7131e-09	0.185438	1q22	THBS3	protein_coding	rs147847496	0.049476
Prostate Cancer	Reported gene	chr7:27649633:27662698:clu_30241:ENSG00000106049.8	1.08915e-08	0.0803682	7p15.2	HIBADH	protein_coding	rs6956484	0.000199
Prostate Cancer	Reported gene	chr6:31143134:31143262:clu_33017:ENSG00000204536.13	1.23083e-08	0.115484	6p21.33	CCHCR1	protein_coding	rs62407547	0.893504
Prostate Cancer	Reported gene	chr2:85621579:85623626:clu_44622:ENSG00000168883.19	1.39842e-08	0.0111117	2p11.2	USP39	protein_coding	rs2028900	0.062244
Prostate Cancer	Reported gene	chr6:32117104:32117323:clu_33205:ENSG00000213676.10	2.07048e-08	0.0314289	6p21.32	ATF6B	protein_coding	rs9275160	0.55659
Prostate Cancer	Reported gene	chr20:63674093:63678145:clu_29039:ENSG00000258366.7	2.29734e-08	0.140004	20q13.33	RTEL1	protein_coding	rs3787099	0.018354
Prostate Cancer	Reported gene	chr6:31143092:31143262:clu_33017:ENSG00000204536.13	2.45162e-08	0.0938383	6p21.33	CCHCR1	protein_coding	rs62407547	0.893504
Prostate Cancer	Reported gene	chr3:113358875:113361972:clu_41719:ENSG00000206530.10	3.00643e-08	0.0863643	3q13.2	CFAP44	protein_coding	rs2271494	0.139726
Prostate Cancer	Reported gene	chr4:105396334:105399037:clu_39003:ENSG00000138777.19	3.17829e-08	0.0803035	4q24	PPA2	protein_coding	rs17035310	0.22548
Prostate Cancer	Reported gene	chr6:34757551:34762595:clu_33418:ENSG00000124562.9	4.25694e-08	0.080723	6p21.31	SNRPC	protein_coding	rs9469899	0.051553
Prostate Cancer	Reported gene	chr6:116571655:116572422:clu_34592:ENSG00000111832.12	5.10783e-08	0.0347091	6q22.1	RWDD1	protein_coding	rs339351	0.281596
Prostate Cancer	Reported gene	chr2:85577649:85579009:clu_44608:ENSG00000118640.10	5.87106e-08	0.0943646	2p11.2	VAMP8	protein_coding	rs2028900	0.02095
Prostate Cancer	Reported gene	chr5:178239179:178240461:clu_37493:ENSG00000050767.15	9.06274e-08	0.011291	5q35.3	COL23A1	protein_coding	rs61739424	0.019286
Prostate Cancer	Reported gene	chr21:41498189:41511863:clu_29468:ENSG00000184012.11	1.0548e-07	0.0291761	21q22.3	TMPRSS2	protein_coding	rs9978557	0.020581
Prostate Cancer	Reported gene	chr16:82151514:82164082:clu_17467:ENSG00000135698.9	1.79077e-07	0.0462353	16q23.3	MPHOSPH6	protein_coding	rs8052913	0.015222
Prostate Cancer	Reported gene	chr6:41597950:41598789:clu_33624:ENSG00000137166.14	1.99409e-07	0.052458	6p21.1	FOXP4	protein_coding	rs4714485	0.022423
Prostate Cancer	Reported gene	chr7:27202638:27204808:clu_30229:ENSG00000243766.7	2.52376e-07	0.0728046	7p15.2	HOTTIP	antisense	rs6956484	0.317984
Prostate Cancer	Reported gene	chr6:30204765:30213305:clu_32917:ENSG00000234127.8	4.511e-07	0.034666	6p22.1	TRIM26	protein_coding	rs62407547	0.035508
Prostate Cancer	Reported gene	chr3:113358875:113363145:clu_41719:ENSG00000206530.10	4.52031e-07	0.0438401	3q13.2	CFAP44	protein_coding	rs2271494	0.139726
Prostate Cancer	Reported gene	chr2:85584493:85592948:clu_44609:ENSG00000168899.4	4.5579e-07	0.150766	2p11.2	VAMP5	protein_coding	rs2028900	0.043796
Prostate Cancer	Reported gene	chr2:237527516:237534564:clu_46977:ENSG00000115648.13	4.67408e-07	0.204717	2q37.3	MLPH	protein_coding	rs74001374	0.017222
Prostate Cancer	Reported gene	chr3:113457357:113460617:clu_41729:ENSG00000163611.11	6.14258e-07	0.0171453	3q13.2	SPICE1	protein_coding	rs2271494	0.066149
Prostate Cancer	Reported gene	chr3:113457357:113458733:clu_41729:ENSG00000163611.11	6.54979e-07	0.0183654	3q13.2	SPICE1	protein_coding	rs2271494	0.066149
Prostate Cancer	Reported gene	chr6:30199153:30213305:clu_32917:ENSG00000234127.8	8.76776e-07	0.0212116	6p22.1	TRIM26	protein_coding	rs62407547	0.035508
Prostate Cancer	Reported gene	chr6:108854485:108858199:clu_34435:ENSG00000118690.12	9.76319e-07	0.0129937	6q21	ARMC2	protein_coding	rs2038542	0.000382
Prostate Cancer	Reported gene	chr3:49698822:49698980:clu_40908:ENSG00000164068.15	1.07443e-06	0.0495098	3p21.31	RNF123	protein_coding	rs397743718	0.105217
Prostate Cancer	Reported gene	chr4:105399164:105446383:clu_39001:ENSG00000138777.19	1.14923e-06	0.0631505	4q24	PPA2	protein_coding	rs17035310	0.22548
Prostate Cancer	Reported gene	chr6:32204389:32210752:clu_33243:ENSG00000204301.6	1.22162e-06	0.0499814	6p21.32	NOTCH4	protein_coding	rs9275160	0.460776
Prostate Cancer	Reported gene	chr6:31157089:31157358:clu_33026:ENSG00000204536.13	1.38171e-06	0.458913	6p21.33	CCHCR1	protein_coding	rs62407547	0.893504
Prostate Cancer	Reported gene	chr2:43217264:43226265:clu_43946:ENSG00000152518.7	1.44582e-06	0.0809972	2p21	ZFP36L2	protein_coding	rs7591218	0.18425
Prostate Cancer	Reported gene	chr3:113626215:113627646:clu_41739:ENSG00000072858.10	1.47e-06	0.0168564	3q13.2	SIDT1	protein_coding	rs2271494	0.048242
Lung Cancer	Novel locus	chr15:43160794:43169593:clu_21054:ENSG00000137842.6	3.49494e-18	0.0691209	15q15.2	TMEM62	protein_coding	rs66759488	4.10011
Lung Cancer	Novel locus	chr6:29888224:29943268:clu_37475:ENSG00000206503.12	1.5534e-16	0.889443	6p22.1	HLA-A	protein_coding	rs4324798	1.13292
Lung Cancer	Novel locus	chr6:29945091:29945234:clu_37477:ENSG00000206503.12	2.77836e-13	0.89712	6p22.1	HLA-A	protein_coding	rs4324798	1.13292
Lung Cancer	Novel locus	chr6:30067291:30068590:clu_37528:ENSG00000204619.7	9.01361e-13	0.0160102	6p22.1	PPP1R11	protein_coding	rs4324798	1.25837
Lung Cancer	Novel locus	chr6:29890296:29945234:clu_37477:ENSG00000206503.12	4.4389e-11	0.91099	6p22.1	HLA-A	protein_coding	rs4324798	1.13292
Lung Cancer	Novel locus	chr6:26459828:26463244:clu_37407:ENSG00000112763.15	4.90981e-10	0.0139509	6p22.2	BTN2A1	protein_coding	rs4324798	2.33172
Lung Cancer	Novel locus	chr6:29943026:29943268:clu_37475:ENSG00000206503.12	5.22969e-10	0.7667	6p22.1	HLA-A	protein_coding	rs4324798	1.13292
Lung Cancer	Novel locus	chr3:45919065:45919413:clu_46920:ENSG00000163820.14	3.67329e-09	0.359182	3p21.31	FYCO1	protein_coding	rs141178913	35.9895
Lung Cancer	Novel locus	chr6:30199153:30213305:clu_37534:ENSG00000234127.8	5.32188e-09	0.132837	6p22.1	TRIM26	protein_coding	rs3094604	1.25291
Lung Cancer	Novel locus	chr6:26407952:26408692:clu_37400:ENSG00000026950.16	2.86769e-08	0.0368588	6p22.2	BTN3A1	protein_coding	rs4324798	2.39312
Lung Cancer	Novel locus	chr6:30201138:30204656:clu_37534:ENSG00000234127.8	5.25581e-08	0.159976	6p22.1	TRIM26	protein_coding	rs3094604	1.25291
Lung Cancer	Novel locus	chr6:29944616:30009145:clu_37478:ENSG00000206503.12	1.19711e-07	0.88334	6p22.1	HLA-A	protein_coding	rs4324798	1.13292
Lung Cancer	Novel locus	chr3:45921840:45923656:clu_46920:ENSG00000163820.14	7.88586e-07	0.164901	3p21.31	FYCO1	protein_coding	rs141178913	35.9895
Lung Cancer	Novel locus	chr4:83482244:83484986:clu_44669:ENSG00000163322.13	1.14726e-06	0.0422682	4q21.23	FAM175A	protein_coding	rs144058808	53.7354
Lung Cancer	Novel locus	chr2:201234112:201240270:clu_53778:ENSG00000064012.21	1.29068e-06	0.0363501	2q33.1	CASP8	protein_coding	rs182939337	15.6555
Lung Cancer	Novel gene in GWAS locus	chr15:78157631:78161581:clu_22126:ENSG00000166411.13	2.96858e-17	0.0422854	15q25.1	IDH3A	protein_coding	rs8034191	0.341732
Lung Cancer	Novel gene in GWAS locus	chr5:459459:461960:clu_40423:ENSG00000180104.15	3.67099e-15	0.0110739	5p15.33	EXOC3	protein_coding	rs7705526	0.815872
Lung Cancer	Novel gene in GWAS locus	chr6:30561508:30561834:clu_37552:ENSG00000204576.11	5.2192e-15	0.0115595	6p21.33	PRR3	protein_coding	rs3094604	0.902611
Lung Cancer	Novel gene in GWAS locus	chr6:32007470:32007671:clu_37814:ENSG00000231852.6	1.98135e-14	0.126185	6p21.33	CYP21A2	protein_coding	rs3817963	0.35864
Lung Cancer	Novel gene in GWAS locus	chr6:32950803:32952949:clu_37915:ENSG00000204257.14	5.65435e-11	0.0489827	6p21.32	HLA-DMA	protein_coding	rs2179920	0.122003
Lung Cancer	Novel gene in GWAS locus	chr6:32040205:32040406:clu_37814:ENSG00000231852.6	1.73261e-10	0.212277	6p21.33	CYP21A2	protein_coding	rs3817963	0.35864
Lung Cancer	Novel gene in GWAS locus	chr6:29738455:29738551:clu_37494:ENSG00000214922.9	3.57773e-10	0.0781971	6p22.1	HLA-F-AS1	processed_transcript	rs4324798	0.926688
Lung Cancer	Novel gene in GWAS locus	chr6:31532911:31535367:clu_37672:ENSG00000198563.13	8.63615e-10	0.0308488	6p21.33	DDX39B	protein_coding	rs3094604	0.063899
Lung Cancer	Novel gene in GWAS locus	chr6:31640306:31640385:clu_37701:ENSG00000204463.12	1.49183e-09	0.0128964	6p21.33	BAG6	protein_coding	rs3117582	3.8e-05
Lung Cancer	Novel gene in GWAS locus	chr6:31727692:31728173:clu_37721:ENSG00000213722.8	2.16938e-09	0.0216185	6p21.33	DDAH2	protein_coding	rs3117582	0.074295
Lung Cancer	Novel gene in GWAS locus	chr15:78980699:78985007:clu_22176:ENSG00000058335.15	2.41986e-09	0.0607046	15q25.1	RASGRF1	protein_coding	rs8042374	0.344257
Lung Cancer	Novel gene in GWAS locus	chr19:40749607:40750285:clu_27286:ENSG00000188493.14	1.0992e-08	0.0373247	19q13.2	C19orf54	protein_coding	rs56113850	0.095649
Lung Cancer	Novel gene in GWAS locus	chr15:77998355:78001619:clu_22117:ENSG00000167202.11	1.34331e-08	0.0569339	15q24.3-q25.1	TBC1D2B	protein_coding	rs8034191	0.435957
Lung Cancer	Novel gene in GWAS locus	chr6:33670815:33671165:clu_38011:ENSG00000096433.10	3.97629e-08	0.0296114	6p21.31	ITPR3	protein_coding	rs2179920	0.529268
Lung Cancer	Novel gene in GWAS locus	chr6:32845785:32847068:clu_37904:ENSG00000168394.10	4.90645e-08	0.0451834	6p21.32	TAP1	protein_coding	rs2179920	0.237119
Lung Cancer	Novel gene in GWAS locus	chr6:31587318:31588497:clu_37685:ENSG00000204482.10	5.02272e-08	0.0780373	6p21.33	LST1	protein_coding	rs3117582	0.063849
Lung Cancer	Novel gene in GWAS locus	chr6:33671306:33672029:clu_38011:ENSG00000096433.10	2.06392e-07	0.0220743	6p21.31	ITPR3	protein_coding	rs2179920	0.529268
Lung Cancer	Novel gene in GWAS locus	chr6:30895514:30896731:clu_37612:ENSG00000204580.13	2.5149e-07	0.0210786	6p21.33	DDR1	protein_coding	rs3094604	0.566178
Lung Cancer	Novel gene in GWAS locus	chr6:32192272:32192472:clu_37858:ENSG00000213654.9	2.68497e-07	0.0382791	6p21.32	GPSM3	protein_coding	rs3817963	0.205481
Lung Cancer	Novel gene in GWAS locus	chr6:31948242:31948374:clu_37783:ENSG00000243649.8	6.66604e-07	0.0199337	6p21.33	CFB	protein_coding	rs3117582	0.29293
Lung Cancer	Novel gene in GWAS locus	chr6:32949399:32949611:clu_37915:ENSG00000204257.14	6.98757e-07	0.0776948	6p21.32	HLA-DMA	protein_coding	rs2179920	0.122003
Lung Cancer	Novel gene in GWAS locus	chr6:31587733:31587944:clu_37685:ENSG00000204482.10	1.11012e-06	0.433694	6p21.33	LST1	protein_coding	rs3117582	0.063849
Lung Cancer	Novel gene in GWAS locus	chr6:28391742:28392902:clu_37464:ENSG00000158691.14	1.11156e-06	0.0180507	6p22.1	ZSCAN12	protein_coding	rs4324798	0.408606
Lung Cancer	Novel gene in GWAS locus	chr6:31586807:31587200:clu_37684:ENSG00000204482.10	1.16413e-06	0.0306414	6p21.33	LST1	protein_coding	rs3117582	0.063849
Lung Cancer	Novel gene in GWAS locus	chr6:29727139:29737966:clu_37494:ENSG00000214922.9	1.34923e-06	0.188181	6p22.1	HLA-F-AS1	processed_transcript	rs4324798	0.926688
Lung Cancer	Novel gene in GWAS locus	chr6:33778387:33780100:clu_38034:ENSG00000161904.11	1.46557e-06	0.0275512	6p21.31	LEMD2	protein_coding	rs2179920	0.680105
Lung Cancer	Reported gene	chr15:78540539:78541905:clu_22150:ENSG00000041357.15	7.50754e-57	0.147568	15q25.1	PSMA4	protein_coding	rs55781567	0.013225
Lung Cancer	Reported gene	chr15:78540835:78541905:clu_22150:ENSG00000041357.15	2.28547e-45	0.0391901	15q25.1	PSMA4	protein_coding	rs55781567	0.013225
Lung Cancer	Reported gene	chr15:78540463:78541905:clu_22150:ENSG00000041357.15	7.90179e-35	0.262098	15q25.1	PSMA4	protein_coding	rs55781567	0.013225
Lung Cancer	Reported gene	chr6:30740798:30741614:clu_37601:ENSG00000137312.14	2.13758e-20	0.419011	6p21.33	FLOT1	protein_coding	rs3094604	0.723601
Lung Cancer	Reported gene	chr6:30741333:30741614:clu_37601:ENSG00000137312.14	4.31651e-20	0.018772	6p21.33	FLOT1	protein_coding	rs3094604	0.723601
Lung Cancer	Reported gene	chr6:30730727:30730919:clu_37600:ENSG00000137312.14	2.79817e-18	0.471817	6p21.33	FLOT1	protein_coding	rs3094604	0.723601
Lung Cancer	Reported gene	chr6:30741704:30741792:clu_37601:ENSG00000137312.14	3.3334e-18	0.140466	6p21.33	FLOT1	protein_coding	rs3094604	0.723601
Lung Cancer	Reported gene	chr6:30741867:30742147:clu_37601:ENSG00000137312.14	4.59281e-18	0.0525029	6p21.33	FLOT1	protein_coding	rs3094604	0.723601
Lung Cancer	Reported gene	chr6:30740798:30741190:clu_37601:ENSG00000137312.14	1.02542e-17	0.211941	6p21.33	FLOT1	protein_coding	rs3094604	0.723601
Lung Cancer	Reported gene	chr6:30741333:30741792:clu_37601:ENSG00000137312.14	1.59142e-17	0.0177385	6p21.33	FLOT1	protein_coding	rs3094604	0.723601
Lung Cancer	Reported gene	chr6:30730818:30730919:clu_37600:ENSG00000137312.14	6.69656e-17	0.530818	6p21.33	FLOT1	protein_coding	rs3094604	0.723601
Lung Cancer	Reported gene	chr6:31271868:31357086:clu_37607:ENSG00000204525.16	2.77323e-14	0.762497	6p21.33	HLA-C	protein_coding	rs3094604	0.194229
Lung Cancer	Reported gene	chr6:31270085:31270210:clu_37605:ENSG00000204525.16	2.72814e-13	0.879256	6p21.33	HLA-C	protein_coding	rs3094604	0.194229
Lung Cancer	Reported gene	chr6:31270085:31270210:clu_37605:ENSG00000234745.10	4.35204e-13	0.877473	6p21.33	HLA-B	protein_coding	rs3094604	0.109892
Lung Cancer	Reported gene	chr15:78937423:78937686:clu_22171:ENSG00000103811.15	7.64907e-13	0.0232105	15q25.1	CTSH	protein_coding	rs8042374	0.305368
Lung Cancer	Reported gene	chr15:78937423:78939140:clu_22171:ENSG00000103811.15	1.20323e-12	0.0123108	15q25.1	CTSH	protein_coding	rs8042374	0.305368
Lung Cancer	Reported gene	chr6:30740798:30742147:clu_37601:ENSG00000137312.14	3.40826e-12	0.159012	6p21.33	FLOT1	protein_coding	rs3094604	0.723601
Lung Cancer	Reported gene	chr6:31269173:31269338:clu_37603:ENSG00000204525.16	1.88336e-09	0.62495	6p21.33	HLA-C	protein_coding	rs3094604	0.194229
Lung Cancer	Reported gene	chr11:118198091:118200474:clu_10051:ENSG00000160593.18	8.25783e-09	0.0670655	11q23.3	JAML	protein_coding	rs1056562	0.029816
Lung Cancer	Reported gene	chr11:118198091:118198244:clu_10051:ENSG00000160593.18	9.96002e-09	0.0582602	11q23.3	JAML	protein_coding	rs1056562	0.029816
Lung Cancer	Reported gene	chr6:31143413:31144687:clu_37645:ENSG00000204536.13	1.13814e-08	0.210837	6p21.33	CCHCR1	protein_coding	rs3094604	0.308096
Lung Cancer	Reported gene	chr6:31151122:31154496:clu_37650:ENSG00000204536.13	1.18544e-08	0.178839	6p21.33	CCHCR1	protein_coding	rs3094604	0.308096
Lung Cancer	Reported gene	chr6:31269173:31382241:clu_37603:ENSG00000204525.16	1.36192e-08	0.612875	6p21.33	HLA-C	protein_coding	rs3094604	0.194229
Lung Cancer	Reported gene	chr6:30931795:30932036:clu_37630:ENSG00000196260.4	1.38024e-08	0.105472	6p21.33	SFTA2	protein_coding	rs3094604	0.510698
Lung Cancer	Reported gene	chr11:118195383:118196735:clu_10049:ENSG00000160593.18	3.59912e-08	0.0648634	11q23.3	JAML	protein_coding	rs1056562	0.029816
Lung Cancer	Reported gene	chr6:28267213:28271854:clu_37451:ENSG00000197062.11	4.68601e-08	0.0656887	6p22.1	ZSCAN26	protein_coding	rs4324798	0.530116
Lung Cancer	Reported gene	chr6:31144788:31144885:clu_37645:ENSG00000204536.13	7.96549e-08	0.259444	6p21.33	CCHCR1	protein_coding	rs3094604	0.308096
Lung Cancer	Reported gene	chr6:31151122:31156731:clu_37650:ENSG00000204536.13	1.28731e-07	0.532286	6p21.33	CCHCR1	protein_coding	rs3094604	0.308096
Lung Cancer	Reported gene	chr6:31138779:31139641:clu_37643:ENSG00000204540.10	2.71264e-07	0.222476	6p21.33	PSORS1C1	protein_coding	rs3094604	0.326242
Lung Cancer	Reported gene	chr6:167029221:167032603:clu_40292:ENSG00000213066.11	3.89293e-07	0.0378177	6q27	FGFR1OP	protein_coding	rs6920364	0.036204
Lung Cancer	Reported gene	chr6:31356957:31357086:clu_37607:ENSG00000204525.16	7.90121e-07	0.841768	6p21.33	HLA-C	protein_coding	rs3094604	0.194229
Lung Cancer	Reported gene	chr6:31143134:31143262:clu_37644:ENSG00000204536.13	1.42619e-06	0.0146808	6p21.33	CCHCR1	protein_coding	rs3094604	0.308096
Note:
a. P value: derived from 50K, associations, considered statistically significant after a Bonferroni correction
b. R2: prediction performance of a model for an alternative splice predicted by cis-genetic variants; the predictive model with the most significant association was presented.
c. Closest risk SNP: identified by previous GWAS or fine-mapping studies. The risk SNP closest to the gene is listed.
