# Supplementary material for: Integrating transcription factor occupancy with transcriptome-wide association analysis identifies susceptibility genes in human cancers
Source: Nat Commun. 2022 Nov 19;13:7118. doi: 10.1038/s41467-022-34888-0 (PMC9675749; doi:10.1038/s41467-022-34888-0)
Supplement: Supplementary file 10 — Supplementary Data 8 [file 41467_2022_34888_MOESM10_ESM.xlsx]

## Sheet: Supp_Data8
Supplementary Data 8. Comparison between genes identified from sTF-TWAS (50K) and sp-sTF-TWAS (50K) in this study and those previously reported in the literature (Breast Cancer). "+" denotes a gene identified in this study has been reported in previous literature, otherwise a value "-" was indicated.
Gene	Reported status	GWASa	TWASb	eQTLc	TWAS ERd	Gene FMe	Gene NCf	GWAS Geneg	Driven Geneh	Census Genei	Predisposition Genek
WDR11-AS1	Novel gene in GWAS loci	+	-	-	-	-	-	-	-	-	-
NSMCE4A	Novel gene in GWAS loci	+	-	-	-	-	-	-	-	-	-
RP11-53O19.1	Reported gene	+	+	-	-	-	-	-	-	-	-
RP11-95I16.4	Novel gene in GWAS loci	+	-	-	-	-	-	-	-	-	-
TEF	Novel gene in GWAS loci	+	-	-	-	-	-	-	-	-	-
RP11-44F14.6	Novel gene in GWAS loci	+	-	-	-	-	-	-	-	-	-
RP11-967K21.1	Novel gene in GWAS loci	+	-	-	-	-	-	-	-	-	-
ALS2CR12	Reported gene	+	+	+	+	+	-	-	-	-	-
CASP8	Reported gene	+	+	+	+	+	+	-	+	+	-
IL12RB1	Novel gene in GWAS loci	+	-	-	-	-	-	-	-	-	-
ARMS2	Novel gene in GWAS loci	+	-	-	-	-	-	-	-	-	-
NRDE2	Novel locus	-	-	-	-	-	-	-	-	-	-
LRRC25	Reported gene	+	-	-	-	-	+	-	-	-	-
PPFIBP1	Novel gene in GWAS loci	+	-	-	-	-	-	-	-	+	-
AC005253.2	Novel gene in GWAS loci	+	-	-	-	-	-	-	-	-	-
ARL17A	Reported gene	+	-	+	-	-	-	-	-	-	-
RP11-707O23.1	Novel gene in GWAS loci	+	-	-	-	-	-	-	-	-	-
RCCD1	Reported gene	+	+	+	-	+	-	-	-	-	-
CTD-2566J3.1	Novel gene in GWAS loci	+	-	-	-	-	-	-	-	-	-
KANSL1-AS1	Reported gene	+	+	+	+	-	-	-	-	-	-
RP11-257O5.2	Novel gene in GWAS loci	+	-	-	-	-	-	-	-	-	-
CRHR1	Reported gene	+	+	+	+	-	-	-	-	-	-
LRRC37A	Reported gene	+	+	+	+	-	+	-	-	-	-
RP11-95I16.6	Novel gene in GWAS loci	+	-	-	-	-	-	-	-	-	-
NSUN4	Reported gene	+	-	+	-	-	+	-	-	-	-
GRIN2B	Novel gene in GWAS loci	+	-	-	-	-	-	-	-	-	-
LRRC37A2	Reported gene	+	+	+	+	-	+	-	-	-	-
RN7SKP268	Novel gene in GWAS loci	+	-	-	-	-	-	-	-	-	-
CTA-292E10.8	Novel gene in GWAS loci	+	-	-	-	-	-	-	-	-	-
CTD-3065B20.3	Novel gene in GWAS loci	+	-	-	-	-	-	-	-	-	-
WNT9B	Novel gene in GWAS loci	+	-	-	-	-	-	-	-	-	-
LRRC3B	Reported gene	+	+	-	-	-	-	-	-	-	-
WNT3	Reported gene	+	-	+	-	-	-	-	-	-	-
SSBP4	Reported gene	+	-	+	-	-	-	-	-	-	-
KLHDC7A	Reported gene	+	+	-	-	+	+	-	-	-	-
LGALS2	Novel gene in GWAS loci	+	-	-	-	-	-	-	-	-	-
PECR	Novel locus	-	-	-	-	-	-	-	-	-	-
CYBRD1	Reported gene	+	-	-	-	-	+	-	-	-	-
RP11-425D17.1	Novel gene in GWAS loci	+	-	-	-	-	-	-	-	-	-
HAPLN4	Reported gene	+	+	+	-	-	-	-	-	-	-
PHLPP2	Novel locus	-	-	-	-	-	-	-	-	-	-
RAD50	Novel gene in GWAS loci	+	-	-	-	-	-	-	-	-	+
BTN3A2	Reported gene	+	+	+	-	-	+	-	-	-	-
SLC22A5	Novel gene in GWAS loci	+	-	-	-	-	-	-	-	-	-
BET1	Novel gene in GWAS loci	+	-	-	-	-	-	-	-	-	-
RP11-798G7.8	Novel gene in GWAS loci	+	-	-	-	-	-	-	-	-	-
DNAJC27-AS1	Novel gene in GWAS loci	+	-	-	-	-	-	-	-	-	-
UBQLN4	Novel gene in GWAS loci	+	-	-	-	-	-	-	-	-	-
THBS3	Reported gene	+	-	-	-	+	-	-	-	-	-
CMSS1	Reported gene	+	-	-	-	+	-	-	-	-	-
CENPO	Novel gene in GWAS loci	+	-	-	-	-	-	-	-	-	-
PLEKHM1	Reported gene	+	-	+	-	-	+	-	-	-	-
EXOC3	Novel gene in GWAS loci	+	-	-	-	-	-	-	-	-	-
KIF3A	Novel gene in GWAS loci	+	-	-	-	-	-	-	-	-	-
ZCCHC10	Reported gene	+	-	-	-	+	-	-	-	-	-
DMBT1	Novel locus	-	-	-	-	-	-	-	-	-	-
NSF	Novel gene in GWAS loci	+	-	-	-	-	-	-	-	-	-
RGS19	Novel locus	-	-	-	-	-	-	-	-	-	-
SUGP1	Reported gene	+	-	-	-	+	-	-	-	-	-
RP11-370B11.3	Novel gene in GWAS loci	+	-	-	-	-	-	-	-	-	-
RP11-109D9.4	Novel locus	-	-	-	-	-	-	-	-	-	-
FAM215B	Novel gene in GWAS loci	+	-	-	-	-	-	-	-	-	-
WDR11	Novel gene in GWAS loci	+	-	-	-	-	-	-	-	-	-
SETD9	Reported gene	+	-	-	-	-	+	-	-	-	-
IGHMBP2	Novel gene in GWAS loci	+	-	-	-	-	-	-	+	-	-
PPFIA1	Novel gene in GWAS loci	+	-	-	-	-	-	-	-	-	-
IL6ST	Novel gene in GWAS loci	+	-	-	-	-	-	-	+	+	-
USP25	Novel gene in GWAS loci	+	-	-	-	-	-	-	-	-	-
ARMC6	Novel gene in GWAS loci	+	-	-	-	-	-	-	-	-	-
ORAOV1	Novel gene in GWAS loci	+	-	-	-	-	-	-	-	-	-
TACC2	Novel gene in GWAS loci	+	-	-	-	-	-	-	-	-	-
SLC38A9	Novel locus	-	-	-	-	-	-	-	-	-	-
CTNNAL1	Novel gene in GWAS loci	+	-	-	-	-	-	-	-	-	-
SS18	Novel gene in GWAS loci	+	-	-	-	-	-	-	-	+	-
TM7SF3	Novel locus	-	-	-	-	-	-	-	-	-	-
NIF3L1	Reported gene	+	-	-	-	+	-	-	-	-	-
PICK1	Novel gene in GWAS loci	+	-	-	-	-	-	-	-	-	-
TRIP11	Novel gene in GWAS loci	+	-	-	-	-	-	-	-	+	-
SGCE	Novel gene in GWAS loci	+	-	-	-	-	-	-	-	-	-
PTPN4	Novel gene in GWAS loci	+	-	-	-	-	-	-	-	-	-
XPNPEP3	Novel gene in GWAS loci	+	-	-	-	-	-	-	-	-	-
ZC3H7B	Novel gene in GWAS loci	+	-	-	-	-	-	-	-	-	-
MAFF	Reported gene	+	-	-	-	+	-	-	-	-	-
PLA2G6	Reported gene	+	-	-	-	+	-	-	-	-	-
MRPL21	Novel gene in GWAS loci	+	-	-	-	-	-	-	-	-	-
MTERF1	Novel gene in GWAS loci	+	-	-	-	-	-	-	-	-	-
FAM189B	Reported gene	+	-	-	-	+	-	-	-	-	-
ZBTB2	Novel gene in GWAS loci	+	-	-	-	-	-	-	-	-	-
ASH1L	Novel gene in GWAS loci	+	-	-	-	-	-	-	-	-	-
MUC1	Reported gene	+	-	-	-	+	-	-	-	+	-
SETMAR	Novel gene in GWAS loci	+	-	-	-	-	-	-	-	-	-
C5orf56	Novel gene in GWAS loci	+	-	-	-	-	-	-	-	-	-
MSTO1	Novel gene in GWAS loci	+	-	-	-	-	-	-	-	-	-
KANSL1	Novel gene in GWAS loci	+	-	-	-	-	-	-	+	-	-
CTTN	Novel gene in GWAS loci	+	-	-	-	-	-	-	-	-	-
GTPBP1	Novel gene in GWAS loci	+	-	-	-	-	-	-	-	-	-
AKAP9	Reported gene	+	-	-	-	+	-	-	+	+	-
ESR1	Reported gene	+	-	+	-	+	-	-	+	+	-
LINC-PINT	Novel gene in GWAS loci	+	-	-	-	-	-	-	-	-	-
KRIT1	Reported gene	+	-	-	-	+	-	-	-	-	-
ARHGAP27	Reported gene	+	-	+	-	-	+	-	-	-	-
CLK2	Novel gene in GWAS loci	+	-	-	-	-	-	-	-	-	-
ATP13A1	Reported gene	+	-	+	-	+	-	-	-	-	-
FAM91A1	Novel gene in GWAS loci	+	-	-	-	-	-	-	-	-	-
MAN2A2	Novel gene in GWAS loci	+	-	-	-	-	-	-	-	-	-
TFCP2L1	Novel gene in GWAS loci	+	-	-	-	-	-	-	-	-	-
MIPOL1	Novel gene in GWAS loci	+	-	-	-	-	-	-	-	-	-
NASP	Novel gene in GWAS loci	+	-	-	-	-	-	-	-	-	-
EFNA1	Reported gene	+	-	-	-	+	-	-	-	-	-
ATXN3	Novel gene in GWAS loci	+	-	-	-	-	-	-	+	-	-
ZNF311	Novel gene in GWAS loci	+	-	-	-	-	-	-	-	-	-
GCSH	Novel gene in GWAS loci	+	-	-	-	-	-	-	-	-	-
RHBDD3	Novel gene in GWAS loci	+	-	-	-	-	-	-	-	-	-
MTSS1	Novel gene in GWAS loci	+	-	-	-	-	-	-	-	-	-
ATE1	Novel gene in GWAS loci	+	-	-	-	-	-	-	-	-	-
GON4L	Novel gene in GWAS loci	+	-	-	-	-	-	-	-	-	-
CTDSP1	Novel gene in GWAS loci	+	-	-	-	-	-	-	-	-	-
AC018816.3	Novel gene in GWAS loci	+	-	-	-	-	-	-	-	-	-
GOSR1	Novel gene in GWAS loci	+	-	-	-	-	-	-	-	-	-
PIGG	Novel locus	-	-	-	-	-	-	-	-	-	-
RNF212	Novel gene in GWAS loci	+	-	-	-	-	-	-	-	-	-
NUTM2B-AS1	Novel gene in GWAS loci	+	-	-	-	-	-	-	-	-	-
MEF2B	Reported gene	+	-	-	-	+	-	-	+	-	-
TFG	Novel gene in GWAS loci	+	-	-	-	-	-	-	-	+	-
ZNF19	Novel locus	-	-	-	-	-	-	-	-	-	-
GGA1	Novel gene in GWAS loci	+	-	-	-	-	-	-	-	-	-
TRAK2	Novel gene in GWAS loci	+	-	-	-	-	-	-	-	-	-
SLC25A44	Novel locus	-	-	-	-	-	-	-	-	-	-
BGLAP	Novel locus	-	-	-	-	-	-	-	-	-	-
P4HA2	Novel gene in GWAS loci	+	-	-	-	-	-	-	-	-	-
PPP1R37	Novel gene in GWAS loci	+	-	-	-	-	-	-	-	-	-
CARMIL1	Novel locus	-	-	-	-	-	-	-	-	-	-
MST1	Novel locus	-	-	-	-	-	-	-	-	-	-
VASH1	Novel locus	-	-	-	-	-	-	-	-	-	-
RILPL1	Novel locus	-	-	-	-	-	-	-	-	-	-
MSH3	Novel locus	-	-	-	-	-	-	-	+	-	-
MAGI3	Novel gene in GWAS loci	+	-	-	-	-	-	-	-	-	-
TPCN2	Novel gene in GWAS loci	+	-	-	-	-	-	-	-	-	-
TNS1	Novel gene in GWAS loci	+	-	-	-	-	-	-	-	-	-
Note:
a. Gene within 150 GWAS region (+/-1M) from the literature PMID: 31911677 and PMID: 32424353
b. TWAS identified genes from the literature PMID: 29915430
c. Reported genes from the literature PMID: 29727689
d. TWAS identified genes from the literature PMID: 32115800
e. Reported genes from the literature PMID: 31911677
f. Reported genes from the literature PMID:34518541
g. Reported target genes from the literature PMID: 32424353
h. Cancer driven genes from the literaturer PMID: 29625053 and PMID: 32015527
i. Cancer related genes from Cancer Gene Census (CGC) (https://cancer.sanger.ac.uk/census)
j. Pathogenic or likely pathogenic breast related genes from Clinvar (https://www.ncbi.nlm.nih.gov/clinvar/)
k. Breast cancer predisposition genes from the literature PMID: 26014596 and PMID: 33471974
