# Supplementary material for: Integrating transcription factor occupancy with transcriptome-wide association analysis identifies susceptibility genes in human cancers
Source: Nat Commun. 2022 Nov 19;13:7118. doi: 10.1038/s41467-022-34888-0 (PMC9675749; doi:10.1038/s41467-022-34888-0)
Supplement: Supplementary file 11 — Supplementary Data 9 [file 41467_2022_34888_MOESM11_ESM.xlsx]

## Sheet: Supp_Data9
Supplementary Data 9. Comparison between genes identified from sTF-TWAS (50K) and sp-sTF-TWAS(50K) in this study and those previously reported in the literature (Prostate Cancer). "+" denotes a gene identified in this study has been reported in previous literature, otherwise a value "-" was indicated.
Gene	Reported status	GWASa	eQTLb	TWASc	TWASd	TWASe	eGenef	Driven Geneg	Census Geneh
SNORA29	Novel gene in GWAS loci	+	-	-	-	-	-	-	-
PCAT1	Reported gene	+	-	-	-	-	+	-	-
HIBADH	Reported gene	+	-	-	-	+	+	-	-
TECPR1	Reported gene	+	-	-	-	+	-	-	-
BHLHA15	Reported gene	+	+	-	+	+	+	-	-
PVT1	Reported gene	+	-	-	-	+	-	-	-
BMPR1B	Reported gene	+	+	-	-	+	+	-	-
AC092155.4	Reported gene	+	-	-	+	-	-	-	-
CHMP2B	Reported gene	+	-	-	+	+	+	-	-
CHMP7	Novel gene in GWAS loci	+	-	-	-	-	-	-	-
PDK1	Reported gene	+	-	-	-	+	-	-	-
FOXP4-AS1	Novel gene in GWAS loci	+	-	-	-	-	-	-	-
LOXL2	Reported gene	+	-	-	-	+	-	-	-
RPP21	Novel gene in GWAS loci	+	-	-	-	-	-	-	-
TBX1	Reported gene	+	+	-	+	-	+	-	-
GALNT4	Novel gene in GWAS loci	+	-	-	-	-	-	-	-
SAXO1	Novel gene in GWAS loci	+	-	-	-	-	-	-	-
UGP2	Reported gene	+	-	-	-	+	-	-	-
EMSY	Reported gene	+	-	-	-	-	+	-	-
MFSD13A	Reported gene	+	+	-	-	-	+	-	-
C14orf166	Novel gene in GWAS loci	+	-	-	-	-	-	-	-
TMPRSS2	Reported gene	+	+	-	-	-	+	-	+
FAM57A	Reported gene	+	+	-	-	+	+	-	-
GGCX	Reported gene	+	+	-	+	+	+	-	-
RPARP-AS1	Reported gene	+	+	-	-	-	+	-	-
BRI3	Reported gene	+	-	-	-	+	-	-	-
LY6G5B	Novel locus	-	-	-	-	-	-	-	-
RP11-479O17.12	Novel gene in GWAS loci	+	-	-	-	-	-	-	-
EFCAB6-AS1	Novel gene in GWAS loci	+	-	-	-	-	-	-	-
CTC-518B2.9	Novel gene in GWAS loci	+	-	-	-	-	-	-	-
RP11-57H14.2	Reported gene	+	-	-	+	+	-	-	-
UNC5C	Novel gene in GWAS loci	+	-	-	-	-	-	-	-
NOL10	Reported gene	+	+	-	-	+	+	-	-
RP11-446H18.6	Novel gene in GWAS loci	+	-	-	-	-	-	-	-
C1QL4	Reported gene	+	+	-	-	-	-	-	-
CLIC1	Reported gene	+	-	-	+	-	-	-	-
AF131215.9	Novel gene in GWAS loci	+	-	-	-	-	-	-	-
RP11-307C18.1	Reported gene	+	-	-	+	+	-	-	-
SIDT1	Reported gene	+	-	-	+	+	-	-	-
MBNL1	Reported gene	+	-	-	-	+	+	-	-
RP11-70L8.5	Novel gene in GWAS loci	+	-	-	-	-	-	-	-
DNMT3B	Reported gene	+	-	-	+	-	+	-	-
RASSF6	Reported gene	+	+	-	-	-	+	-	-
WDPCP	Reported gene	+	-	-	+	+	-	-	-
CASP10	Reported gene	+	-	-	-	-	+	-	-
EEF1A2	Novel gene in GWAS loci	+	-	-	-	-	-	-	-
SUFU	Reported gene	+	-	-	-	+	-	-	+
RP11-181K3.4	Novel gene in GWAS loci	+	-	-	-	-	-	-	-
MIR647	Novel gene in GWAS loci	+	-	-	-	-	-	-	-
AGPAT3	Novel locus	-	-	-	-	-	-	-	-
SDR42E1	Reported gene	+	-	-	-	-	+	-	-
AP000223.42	Novel locus	-	-	-	-	-	-	-	-
WTAP	Reported gene	+	+	-	+	+	+	-	-
ATP2B1-AS1	Novel gene in GWAS loci	+	-	-	-	-	-	-	-
SP8	Reported gene	+	+	-	-	-	-	-	-
SATB1-AS1	Novel gene in GWAS loci	+	-	-	-	-	-	-	-
EFHD1	Novel locus	-	-	-	-	-	-	-	-
AF131215.2	Novel gene in GWAS loci	+	-	-	-	-	-	-	-
LRRC59	Novel locus	-	-	-	-	-	-	-	-
RPS3A	Reported gene	+	-	-	-	-	+	-	-
LINC00526	Novel locus	-	-	-	-	-	-	-	-
PRRT1	Novel gene in GWAS loci	+	-	-	-	-	-	-	-
CCND1	Reported gene	+	-	-	+	-	-	+	+
MRGPRF-AS1	Novel gene in GWAS loci	+	-	-	-	-	-	-	-
NKX3-1	Reported gene	+	+	-	-	+	+	-	-
IGHMBP2	Novel gene in GWAS loci	+	-	-	-	-	-	+	-
KLK11	Novel gene in GWAS loci	+	-	-	-	-	-	-	-
PNKP	Novel gene in GWAS loci	+	-	-	-	-	-	-	-
TPCN2	Reported gene	+	-	-	-	+	-	-	-
VAMP5	Reported gene	+	-	-	+	+	-	-	-
VAMP8	Reported gene	+	+	-	-	+	+	-	-
ACAT2	Reported gene	+	+	-	-	+	+	-	-
TRRAP	Novel gene in GWAS loci	+	-	-	-	-	-	-	+
CTD-3184A7.4	Novel gene in GWAS loci	+	-	-	-	-	-	-	-
SOD2	Novel gene in GWAS loci	+	-	-	-	-	-	-	-
SCARF1	Novel gene in GWAS loci	+	-	-	-	-	-	-	-
OSBPL5	Novel gene in GWAS loci	+	-	-	-	-	-	-	-
RTEL1	Reported gene	+	-	-	-	+	-	-	-
FAM162B	Reported gene	+	-	-	+	-	-	-	-
CARS	Novel gene in GWAS loci	+	-	-	-	-	-	-	+
RNF181	Novel gene in GWAS loci	+	-	-	-	-	-	-	-
SFXN2	Reported gene	+	+	-	-	+	+	-	-
EFCAB6	Novel gene in GWAS loci	+	-	-	-	-	-	-	-
CCHCR1	Reported gene	+	+	-	-	-	-	-	-
SH2D6	Novel gene in GWAS loci	+	-	-	-	-	-	-	-
FAM117A	Novel gene in GWAS loci	+	-	-	-	-	-	-	-
TESMIN	Novel gene in GWAS loci	+	-	-	-	-	-	-	-
ANO7	Reported gene	+	-	-	+	+	-	-	-
THBS3	Reported gene	+	-	-	-	-	+	-	-
TPRA1	Novel gene in GWAS loci	+	-	-	-	-	-	-	-
HOTTIP	Reported gene	+	-	-	-	-	+	-	-
MED15	Novel gene in GWAS loci	+	-	-	-	-	-	-	-
DCAF17	Novel locus	-	-	-	-	-	-	-	-
HOXA9	Novel gene in GWAS loci	+	-	-	-	-	-	-	+
SETD6	Novel gene in GWAS loci	+	-	-	-	-	-	-	-
YWHAQ	Novel gene in GWAS loci	+	-	-	-	-	-	-	-
PPP6R3	Novel gene in GWAS loci	+	-	-	-	-	-	-	-
EPS8L2	Novel gene in GWAS loci	+	-	-	-	-	-	-	-
PSORS1C3	Reported gene	+	+	-	-	-	+	-	-
POU5F1	Novel gene in GWAS loci	+	-	-	-	-	-	-	+
GDPD5	Novel locus	-	-	-	-	-	-	-	-
USP39	Reported gene	+	-	-	+	+	-	-	-
ARL16	Novel locus	-	-	-	-	-	-	+	-
DPY19L2	Novel locus	-	-	-	-	-	-	-	-
BAG6	Novel locus	-	-	-	-	-	-	-	-
DUBR	Novel gene in GWAS loci	+	-	-	-	-	-	-	-
ATF6B	Reported gene	+	-	-	+	-	+	-	-
CFAP44	Reported gene	+	+	-	-	-	+	-	-
PPA2	Reported gene	+	+	-	-	+	-	-	-
SSR2	Novel gene in GWAS loci	+	-	-	-	-	-	-	-
GK5	Novel gene in GWAS loci	+	-	-	-	-	-	-	-
SNRPC	Reported gene	+	-	-	+	+	+	-	-
SLC25A36	Novel gene in GWAS loci	+	-	-	-	-	-	-	-
TAP2	Novel gene in GWAS loci	+	-	-	-	-	-	-	-
RWDD1	Reported gene	+	-	-	-	+	-	-	-
STK19	Novel gene in GWAS loci	+	-	-	-	-	-	+	-
POC1B	Novel gene in GWAS loci	+	-	-	-	-	-	-	-
PLEKHA6	Novel gene in GWAS loci	+	-	-	-	-	-	-	-
TSPAN32	Novel gene in GWAS loci	+	-	-	-	-	-	-	-
MTERF4	Novel gene in GWAS loci	+	-	-	-	-	-	-	-
VRK3	Novel gene in GWAS loci	+	-	-	-	-	-	-	-
SMPD2	Novel gene in GWAS loci	+	-	-	-	-	-	-	-
TARBP2	Novel gene in GWAS loci	+	-	-	-	-	-	-	-
COL23A1	Reported gene	+	-	-	-	+	+	-	-
MPHOSPH6	Reported gene	+	-	-	-	+	-	-	-
FOXP4	Reported gene	+	-	-	+	+	+	-	-
CIAPIN1	Novel gene in GWAS loci	+	-	-	-	-	-	-	-
TEAD3	Novel gene in GWAS loci	+	-	-	-	-	-	+	-
RIPK4	Novel gene in GWAS loci	+	-	-	-	-	-	-	-
TRIM26	Reported gene	+	-	-	-	-	+	-	-
MLPH	Reported gene	+	+	-	+	+	+	-	-
ANKMY1	Novel gene in GWAS loci	+	-	-	-	-	-	-	-
SPICE1	Reported gene	+	-	-	-	+	-	-	-
CERS5	Novel gene in GWAS loci	+	-	-	-	-	-	-	-
KLF3-AS1	Novel locus	-	-	-	-	-	-	-	-
DCST1-AS1	Novel gene in GWAS loci	+	-	-	-	-	-	-	-
TDRD10	Novel gene in GWAS loci	+	-	-	-	-	-	-	-
GNL1	Novel gene in GWAS loci	+	-	-	-	-	-	-	-
CTD-2516F10.2	Novel gene in GWAS loci	+	-	-	-	-	-	-	-
TMEM91	Novel gene in GWAS loci	+	-	-	-	-	-	-	-
STRADB	Novel gene in GWAS loci	+	-	-	-	-	-	-	-
ARMC2	Reported gene	+	+	-	-	-	-	-	-
PCBD2	Novel gene in GWAS loci	+	-	-	-	-	-	-	-
ALS2	Novel gene in GWAS loci	+	-	-	-	-	-	-	-
ROBO4	Novel gene in GWAS loci	+	-	-	-	-	-	-	-
RNF123	Reported gene	+	-	-	-	-	+	-	-
RAPGEF3	Novel gene in GWAS loci	+	-	-	-	-	-	-	-
NOTCH4	Reported gene	+	+	-	-	-	-	-	-
HLA-DOA	Novel gene in GWAS loci	+	-	-	-	-	-	-	-
ZFP36L2	Reported gene	+	-	-	-	-	+	+	-
Note:
a. Gene within GWAS region (+/-1M) from the literature PMID:33398198
b. Reported genes from the literature PMID:31402092
c. TWAS identified genes from the literature PMID:31337649
d. TWAS identified genes from the literature PMID:31101764
e. TWAS identified genes from the literature PMID:30287866
f. Reported genes from the literature PMID:3398198
g. Cancer driven genes from the literaturer PMID: 29625053 and PMID: 32015527
h. Cancer related genes from Cancer Gene Census (CGC) (https://cancer.sanger.ac.uk/census)
