# Supplementary material for: Integrating transcription factor occupancy with transcriptome-wide association analysis identifies susceptibility genes in human cancers
Source: Nat Commun. 2022 Nov 19;13:7118. doi: 10.1038/s41467-022-34888-0 (PMC9675749; doi:10.1038/s41467-022-34888-0)
Supplement: Supplementary file 12 — Supplementary Data 10 [file 41467_2022_34888_MOESM12_ESM.xlsx]

## Sheet: Supp_Data10
Supplementary Data 10. Comparison between genes identified from sTF-TWAS (50K) and sp-sTF-TWAS (50K) in this study and those previously reported in the literature (Lung Cancer). "+" denotes a gene identified in this study has been reported in previous literature, otherwise a value "-" was indicated.
Gene	Reported status	GWASa	eQTLb	TWASc	Driven Gened	Census Genee
HINT1	Novel locus	-	-	-	-	-
IREB2	Reported gene	+	+	+	-	-
PSMA4	Reported gene	+	+	+	-	-
CHRNA3	Reported gene	+	+	+	-	-
CHRNA5	Reported gene	+	+	+	-	-
ACSBG1	Novel gene in GWAS loci	+	-	-	-	-
FLOT1	Reported gene	+	-	+	-	-
TMED3	Novel gene in GWAS loci	+	-	-	-	-
C4A	Reported gene	+	+	+	-	-
HCP5	Novel gene in GWAS loci	+	-	-	-	-
HLA-G	Novel locus	-	-	-	-	-
PPP1R18	Novel gene in GWAS loci	+	-	-	-	-
CTC-490E21.11	Novel gene in GWAS loci	+	-	-	-	-
CTSH	Reported gene	+	-	+	-	-
GPANK1	Novel gene in GWAS loci	+	-	-	-	-
RP1-221C16.8	Novel locus	-	-	-	-	-
ZNRD1	Novel locus	-	-	-	-	-
ZFP57	Reported gene	+	+	-	-	-
TRIM31	Novel locus	-	-	-	-	-
MPZL3	Reported gene	+	+	-	-	-
CCHCR1	Reported gene	+	+	+	-	-
RNASET2	Reported gene	+	+	+	-	-
MRPL36	Novel gene in GWAS loci	+	-	-	-	-
JAML	Reported gene	+	+	+	-	-
HCP5B	Novel locus	-	-	-	-	-
HCG23	Novel gene in GWAS loci	+	-	-	-	-
PFDN6	Novel gene in GWAS loci	+	-	-	-	-
HLA-C	Reported gene	+	+	-	-	-
SFTA2	Reported gene	+	+	-	-	-
BTN3A3	Novel locus	-	-	-	-	-
XXbac-BPG299F13.17	Novel gene in GWAS loci	+	-	-	-	-
FGFR1OP	Reported gene	+	+	+	-	+
SECISBP2L	Reported gene	+	+	+	-	-
TMEM62	Novel locus	-	-	-	-	-
IDH3A	Novel gene in GWAS loci	+	-	-	-	-
HLA-A	Novel locus	-	-	-	+	+
EXOC3	Novel gene in GWAS loci	+	-	-	-	-
PRR3	Novel gene in GWAS loci	+	-	-	-	-
CYP21A2	Novel gene in GWAS loci	+	-	-	-	-
HLA-B	Reported gene	+	+	-	+	-
PPP1R11	Novel locus	-	-	-	-	-
HLA-DMA	Novel gene in GWAS loci	+	-	-	-	-
HLA-F-AS1	Novel gene in GWAS loci	+	-	-	-	-
BTN2A1	Novel locus	-	-	-	-	-
DDX39B	Novel gene in GWAS loci	+	-	-	-	-
BAG6	Novel gene in GWAS loci	+	-	-	-	-
DDAH2	Novel gene in GWAS loci	+	-	-	-	-
RASGRF1	Novel gene in GWAS loci	+	-	-	-	-
FYCO1	Novel locus	-	-	-	-	-
TRIM26	Novel locus	-	-	-	-	-
C19orf54	Novel gene in GWAS loci	+	-	-	-	-
TBC1D2B	Novel gene in GWAS loci	+	-	-	-	-
BTN3A1	Novel locus	-	-	-	-	-
ITPR3	Novel gene in GWAS loci	+	-	-	-	-
ZSCAN26	Reported gene	+	+	-	-	-
TAP1	Novel gene in GWAS loci	+	-	-	-	-
LST1	Novel gene in GWAS loci	+	-	-	-	-
DDR1	Novel gene in GWAS loci	+	-	-	-	-
GPSM3	Novel gene in GWAS loci	+	-	-	-	-
PSORS1C1	Reported gene	+	+	-	-	-
CFB	Novel gene in GWAS loci	+	-	-	-	-
ZSCAN12	Novel gene in GWAS loci	+	-	-	-	-
FAM175A	Novel locus	-	-	-	-	-
CASP8	Novel locus	-	-	-	+	+
LEMD2	Novel gene in GWAS loci	+	-	-	+	-
Note:
a. Gene within GWAS region (+/-1M) from the literature PMID:28604730 and PMID: 28025329
b. Reported genes from the literature PMID:31402092
c. TWAS identified genes from the literature PMID:31696517
d. Cancer driven genes from the literaturer PMID: 29625053 and PMID: 32015527
e. Cancer related genes from Cancer Gene Census (CGC) (https://cancer.sanger.ac.uk/census)
