# Supplementary material for: Integrating transcription factor occupancy with transcriptome-wide association analysis identifies susceptibility genes in human cancers
Source: Nat Commun. 2022 Nov 19;13:7118. doi: 10.1038/s41467-022-34888-0 (PMC9675749; doi:10.1038/s41467-022-34888-0)
Supplement: Supplementary file 13 — Supplementary Data 11 [file 41467_2022_34888_MOESM13_ESM.xlsx]

## Sheet: Supp_Data11
Supplementary Data 11. Association results for genes identified from S-PrediXcan and sTF-TWAS (50K) for brain disorders: schizophrenia, Alzheimer’s disease and autism spectrum disorder. The P-values are the raw P-values from the Z score test from TWAS (two-sided).
Disease Type	Model Type	Gene	Gene name	Z score	Effect size	P-value	var_g	pred_perf_r2	pred_perf_pval	n_snps_in_model
Schizophrenia	sTF-TWAS (50K)	ENSG00000278970.1	HEIH	-11.8299	-0.464283	2.73572e-32	0.140922	0.255131	3.09799e-05	22
Schizophrenia	sTF-TWAS (50K)	ENSG00000049167.13	ERCC8	-9.51444	-0.560427	1.82696e-21	0.0690735	0.14252	0.00166239	13
Schizophrenia	sTF-TWAS (50K)	ENSG00000111801.15	BTN3A3	7.90646	0.401357	2.64817e-15	0.0830095	0.264741	9.52356e-07	22
Schizophrenia	sTF-TWAS (50K)	ENSG00000272462.2	U91328.19	6.7602	0.218361	1.37801e-11	0.216881	0.606645	3.28557e-24	46
Schizophrenia	sTF-TWAS (50K)	ENSG00000197258.5	EIF4BP6	6.43879	0.481072	1.20432e-10	0.0371054	0.090235	0.00630407	6
Schizophrenia	sTF-TWAS (50K)	ENSG00000197302.10	ZNF720	5.80076	0.604724	6.60168e-09	0.019126	0.0673931	0.270364	7
Schizophrenia	sTF-TWAS (50K)	ENSG00000271755.1	RP1-153G14.4	-5.71907	-0.177489	1.07107e-08	0.171445	0.372449	3.4812e-08	38
Schizophrenia	sTF-TWAS (50K)	ENSG00000158286.12	RNF207	-5.61335	-1.42544	1.98447e-08	0.0046066	0.0882911	0.00219572	3
Schizophrenia	sTF-TWAS (50K)	ENSG00000228223.2	HCG11	-5.57679	-1.6729	2.45003e-08	0.00259645	0.0386713	0.947316	5
Schizophrenia	sTF-TWAS (50K)	ENSG00000242574.8	HLA-DMB	5.32205	1.68251	1.02606e-07	0.00199167	0.041842	0.463745	3
Schizophrenia	sTF-TWAS (50K)	ENSG00000092020.10	PPP2R3C	5.26509	0.420032	1.40119e-07	0.0340408	0.166039	0.0011488	13
Schizophrenia	sTF-TWAS (50K)	ENSG00000114378.16	HYAL1	-5.19313	-1.3877	2.06787e-07	0.00298791	0.042116	0.633697	5
Schizophrenia	sTF-TWAS (50K)	ENSG00000165502.6	RPL36AL	5.00421	0.282896	5.60928e-07	0.0708789	0.379166	1.27685e-18	9
Schizophrenia	sTF-TWAS (50K)	ENSG00000186162.10	CIDECP	-4.88659	-0.338871	1.02599e-06	0.053038	0.303621	2.92127e-06	27
Schizophrenia	sTF-TWAS (50K)	ENSG00000125447.16	GGA3	-4.80659	-1.79624	1.53526e-06	0.0107621	0.196505	1.11159e-05	18
Schizophrenia	sTF-TWAS (50K)	ENSG00000223500.1	AC083862.6	4.78832	0.575686	1.68179e-06	0.0150748	0.083406	0.0903336	8
Schizophrenia	sTF-TWAS (50K)	ENSG00000105717.13	PBX4	4.72472	0.591465	2.30428e-06	0.0205616	0.118809	0.000342453	6
Schizophrenia	sTF-TWAS (50K)	ENSG00000275371.1	RP11-455F5.6	4.66335	-0.428467	3.11102e-06	0.0472667	0.230184	8.05789e-06	15
Schizophrenia	sTF-TWAS (50K)	ENSG00000216915.2	GPR89P	-4.62222	-0.585992	3.79658e-06	0.014765	0.0594304	0.332667	4
Schizophrenia	sTF-TWAS (50K)	ENSG00000224389.8	C4B	4.61714	1.17443	3.89061e-06	0.002906	0.0598318	0.00833386	2
Schizophrenia	S-PrediXcan	ENSG00000238245.2	MYO5BP2	7.04834	1.02458	1.81066e-12	0.0248221	0.0298131	0.513691	3
Schizophrenia	S-PrediXcan	ENSG00000010704.18	HFE	-5.08586	-1.01948	3.65957e-07	0.00573095	0.17752	0.000584381	25
Schizophrenia	S-PrediXcan	ENSG00000283020.1	DUX4L37	-4.94995	-0.431126	7.42317e-07	0.0383918	0.0687606	0.150288	6
Alzheimer’s disease	sTF-TWAS (50K)	ENSG00000130202.9	NECTIN2	27.0122	1.30276	1.06191e-160	0.00104621	0.0586525	0.0213458	4
Alzheimer’s disease	sTF-TWAS (50K)	ENSG00000167380.16	ZNF226	-22.1139	-0.701457	2.32139e-108	0.00161388	0.0578695	0.00634109	4
Alzheimer’s disease	sTF-TWAS (50K)	ENSG00000125740.13	FOSB	-19.3003	-1.18457	5.34071e-83	0.0020615	0.0555195	0.753744	8
Alzheimer’s disease	sTF-TWAS (50K)	ENSG00000159905.14	ZNF221	11.9595	0.112957	5.79326e-33	0.0273799	0.144323	0.00645894	11
Alzheimer’s disease	sTF-TWAS (50K)	ENSG00000266903.1	CTB-171A8.1	-11.6852	-0.211002	1.51656e-31	0.00714021	0.0952895	0.21234	17
Alzheimer’s disease	sTF-TWAS (50K)	ENSG00000213889.10	PPM1N	-11.3796	-0.146206	5.28379e-30	0.0175482	0.125533	0.000685556	9
Alzheimer’s disease	sTF-TWAS (50K)	ENSG00000104884.14	ERCC2	11.2157	0.445646	3.41531e-29	0.00393483	0.108432	0.553583	16
Alzheimer’s disease	sTF-TWAS (50K)	ENSG00000130203.9	APOE	9.32089	0.695786	1.15368e-20	0.000577765	0.0392308	0.420716	5
Alzheimer’s disease	sTF-TWAS (50K)	ENSG00000234906.9	APOC2	-8.71195	-0.0848026	2.9868e-18	0.0241022	0.18622	3.16205e-06	12
Alzheimer’s disease	sTF-TWAS (50K)	ENSG00000142252.10	GEMIN7	-5.92538	-0.0880443	3.11584e-09	0.0109477	0.186238	0.000290099	19
Alzheimer’s disease	sTF-TWAS (50K)	ENSG00000267058.1	RP11-15A1.3	5.91093	0.0682745	3.40189e-09	0.0264992	0.184591	0.0053009	16
Alzheimer’s disease	sTF-TWAS (50K)	ENSG00000197882.3	OR7E13P	-5.35269	-0.119983	8.6654e-08	0.00434447	0.0359744	0.177594	5
Alzheimer’s disease	sTF-TWAS (50K)	ENSG00000125755.18	SYMPK	-5.19956	-0.14037	1.99762e-07	0.00241397	0.0839768	0.483259	12
Alzheimer’s disease	sTF-TWAS (50K)	ENSG00000108556.7	CHRNE	-4.88706	-0.0243489	1.02353e-06	0.0854245	0.337116	3.03559e-18	7
Alzheimer’s disease	sTF-TWAS (50K)	ENSG00000102886.14	GDPD3	4.8196	0.113061	1.43844e-06	0.00671797	0.131387	0.0113774	8
Alzheimer’s disease	sTF-TWAS (50K)	ENSG00000188659.9	SAXO2	4.79292	0.0253574	1.64374e-06	0.0774875	0.238285	7.72582e-08	15
Alzheimer’s disease	sTF-TWAS (50K)	ENSG00000172543.7	CTSW	-4.73238	-0.0702626	2.21907e-06	0.0126027	0.0677253	0.00530681	5
Alzheimer’s disease	sTF-TWAS (50K)	ENSG00000104853.15	CLPTM1	4.72608	0.123549	2.2889e-06	0.00332769	0.100879	0.00886135	10
Alzheimer’s disease	sTF-TWAS (50K)	ENSG00000234327.7	AC012146.7	4.71383	0.125397	2.43103e-06	0.00336798	0.0417919	0.30893	2
Alzheimer’s disease	sTF-TWAS (50K)	ENSG00000267508.5	ZNF285	-4.66144	-0.0921103	3.14008e-06	0.0054012	0.119271	0.0190916	8
Alzheimer’s disease	sTF-TWAS (50K)	ENSG00000159915.12	ZNF233	4.65948	0.0798326	3.17008e-06	0.00985911	0.164636	0.0146759	13
Alzheimer’s disease	sTF-TWAS (50K)	ENSG00000156886.11	ITGAD	-4.60864	-0.0237334	4.05306e-06	0.0939337	0.251064	4.13255e-08	14
Alzheimer’s disease	sTF-TWAS (50K)	ENSG00000124459.11	ZNF45	4.60657	0.040502	4.09364e-06	0.0118683	0.117142	0.0284474	12
Alzheimer’s disease	S-PrediXcan	ENSG00000277806.1	RP11-15A1.8	29.2547	3.35248	3.90935e-188	0.000514389	0.0212707	0.660841	3
Alzheimer’s disease	S-PrediXcan	ENSG00000186567.12	CEACAM19	10.13	0.138035	4.06519e-24	0.0117569	0.180988	2.78776e-10	3
Alzheimer’s disease	S-PrediXcan	ENSG00000104859.14	CLASRP	-9.47769	-1.308	2.59979e-21	0.000858822	0.0976219	0.197	17
Alzheimer’s disease	S-PrediXcan	ENSG00000266903.1	CTB-171A8.1	9.46935	0.0305986	2.81589e-21	0.195795	0.778458	2.42391e-36	84
Alzheimer’s disease	S-PrediXcan	ENSG00000159905.14	ZNF221	9.45474	0.0584382	3.23821e-21	0.0508693	0.371588	0.00177734	61
Alzheimer’s disease	S-PrediXcan	ENSG00000130202.9	NECTIN2	9.39723	0.638487	5.60166e-21	0.00100381	0.10826	0.825706	23
Alzheimer’s disease	S-PrediXcan	ENSG00000007255.10	TRAPPC6A	8.9705	0.252124	2.9516e-19	0.00424271	0.157893	0.000708863	17
Alzheimer’s disease	S-PrediXcan	ENSG00000203710.10	CR1	8.64641	0.086644	5.31441e-18	0.0243057	0.152042	2.0176e-08	16
Alzheimer’s disease	S-PrediXcan	ENSG00000167380.16	ZNF226	-8.59663	0.0342469	8.20912e-18	0.00403373	0.170268	0.278552	25
Alzheimer’s disease	S-PrediXcan	ENSG00000136717.14	BIN1	7.64636	0.658035	2.06746e-14	0.000345261	0.031805	0.732157	4
Alzheimer’s disease	S-PrediXcan	ENSG00000104853.15	CLPTM1	5.97028	0.226011	2.3684e-09	0.00357431	0.214714	0.00176444	31
Alzheimer’s disease	S-PrediXcan	ENSG00000170684.8	ZNF296	5.8352	0.126145	5.37267e-09	0.00895654	0.232978	1.31921e-06	25
Alzheimer’s disease	S-PrediXcan	ENSG00000176761.7	ZNF285B	-5.34102	-0.0540721	9.24272e-08	0.0484229	0.370543	0.00134599	77
Alzheimer’s disease	S-PrediXcan	ENSG00000279103.1	CTC-204F22.1	-5.08181	-0.0859466	3.73851e-07	0.0110194	0.115801	0.000557366	6
Alzheimer’s disease	S-PrediXcan	ENSG00000234327.7	AC012146.7	5.07927	0.0732453	3.78895e-07	0.0143612	0.145769	1.74031e-05	21
Alzheimer’s disease	S-PrediXcan	ENSG00000213889.10	PPM1N	-5.05389	-0.0500421	4.32894e-07	0.0291871	0.264477	0.0142969	41
Autism spectrum disorder	sTF-TWAS (50K)	ENSG00000101773.18	RBBP8	-10.5618	-0.740336	4.47776e-26	0.020924	0.0924696	0.043571	11
Autism spectrum disorder	sTF-TWAS (50K)	ENSG00000166503.8	RP11-382A20.3	-7.46649	-0.68446	8.23643e-14	0.0111955	0.233253	8.44627e-05	38
Autism spectrum disorder	sTF-TWAS (50K)	ENSG00000151834.15	GABRA2	7.32484	0.690956	2.39176e-13	0.012198	0.093874	0.0128519	6
Autism spectrum disorder	sTF-TWAS (50K)	ENSG00000225725.4	FAM66E	5.54943	0.183641	2.86598e-08	0.0868937	0.238019	3.28793e-05	23
Autism spectrum disorder	sTF-TWAS (50K)	ENSG00000223572.9	CKMT1A	4.96663	0.260732	6.81272e-07	0.0557346	0.385115	1.1067e-11	28
Autism spectrum disorder	sTF-TWAS (50K)	ENSG00000132781.17	MUTYH	-4.76604	-0.601451	1.87878e-06	0.0063393	0.131106	0.0438471	9
Autism spectrum disorder	S-PrediXcan	ENSG00000280425.2	RP11-446E24.3	-3.87758	-1.71952	1.055e-06	0.000735715	0.0188645	0.427928	6
