# Supplementary material for: Integrating transcription factor occupancy with transcriptome-wide association analysis identifies susceptibility genes in human cancers
Source: Nat Commun. 2022 Nov 19;13:7118. doi: 10.1038/s41467-022-34888-0 (PMC9675749; doi:10.1038/s41467-022-34888-0)
Supplement: Supplementary file 14 — Supplementary Data 12 [file 41467_2022_34888_MOESM14_ESM.xlsx]

## Sheet: Supp_Data12
Supplementary Data 12. A comparison of genes identified from S-PrediXcan and sp-TF-TWAS (50K) in breast cancer. The P-values are the raw P-values from the Z score test from TWAS (two-sided).
Model Type	Gene	Gene name	Z score	Effect size	P-value	pred_perf_r2	pred_perf_pval	n_snps_in_model			Model Type	Gene	Gene name	Z score	Effect size	P-value	pred_perf_r2	pred_perf_pval	n_snps_in_model
50K	chr10:120904142:120904650:clu_12319:ENSG00000120008.15	WDR11	-21.1595	-0.955757	2.25549e-99	0.0606579	0.264982	4			S-PrediXcan	chr10:121959410:121960358:clu_12337:ENSG00000107672.14	NSMCE4A	9.28358	0.45947	1.63879e-20	0.101697	0.750923	13
50K	chr10:120904142:120904646:clu_12319:ENSG00000120008.15	WDR11	21.0733	0.873367	1.39978e-98	0.0631398	0.415339	4			S-PrediXcan	chr11:1926709:1929810:clu_6748:ENSG00000130595.17	TNNT3	8.60753	0.523499	7.46489e-18	0.0748118	0.0732171	5
50K	chr5:56911536:56913011:clu_39584:ENSG00000155542.11	SETD9	20.0404	1.75582	2.44975e-89	0.0224954	0.635725	2			S-PrediXcan	chr21:14084144:14113339:clu_31877:ENSG00000224905.6	AP001347.6	-7.97448	-0.62716	1.53019e-15	0.0509283	0.856546	5
50K	chr11:68908337:68908534:clu_8626:ENSG00000132740.8	IGHMBP2	-13.8169	-0.419472	2.01572e-43	0.09353	0.626857	10			S-PrediXcan	chr1:120489916:120490636:clu_56088:ENSG00000275131.2	CH17-472G23.4	-7.79034	-0.198299	6.68282e-15	0.296299	0.263709	51
50K	chr11:68908631:68911440:clu_8626:ENSG00000132740.8	IGHMBP2	13.7804	0.360802	3.34317e-43	0.104889	0.196085	9			S-PrediXcan	chr11:1926481:1929810:clu_6748:ENSG00000130595.17	TNNT3	-7.65998	-0.451508	1.85955e-14	0.0712895	0.0455344	10
50K	chr11:70382158:70383003:clu_8679:ENSG00000131626.16	PPFIA1	12.1161	0.389011	8.67552e-34	0.0839136	0.668573	6			S-PrediXcan	chr5:55672695:55697846:clu_39567:ENSG00000177058.11	SLC38A9	-7.49276	-0.188536	6.74415e-14	0.231867	0.246035	37
50K	chr5:55959671:55960402:clu_39571:ENSG00000134352.19	IL6ST	11.2173	0.305827	3.3551e-29	0.159669	0.00110584	10			S-PrediXcan	chr12:26979936:26980566:clu_3880:ENSG00000064115.10	TM7SF3	-7.48892	-0.0873683	6.94434e-14	0.529559	0.00612717	99
50K	chr5:56909743:56911169:clu_39584:ENSG00000155542.11	SETD9	-10.4342	-0.40631	1.73018e-25	0.0837586	0.0753505	7			S-PrediXcan	chr22:38202238:38213823:clu_29577:ENSG00000185022.11	MAFF	7.25792	0.145426	3.93076e-13	0.236621	4.41931e-06	12
50K	chr5:55957291:55960402:clu_39571:ENSG00000134352.19	IL6ST	-10.2081	-0.760324	1.82427e-24	0.0446731	0.853069	2			S-PrediXcan	chr2:201277104:201284816:clu_51529:ENSG00000064012.21	CASP8	7.25097	0.117096	4.13811e-13	0.389207	4.13704e-12	35
50K	chr21:15822411:15824039:clu_31896:ENSG00000155313.15	USP25	-10.1509	-0.613646	3.28164e-24	0.0393511	0.978161	4			S-PrediXcan	chr7:94598004:94598775:clu_34218:ENSG00000127990.15	SGCE	7.22378	0.0685195	5.05608e-13	0.396536	1.4174e-13	26
50K	chr10:120866764:120871170:clu_12315:ENSG00000120008.15	WDR11	-10.1333	-0.284987	3.9303e-24	0.118168	0.227637	9			S-PrediXcan	chr1:120808759:120809811:clu_56102:ENSG00000273136.6	NBPF26	7.18333	0.0836311	6.80314e-13	0.335357	0.00292335	48
50K	chr10:121962107:121963238:clu_12338:ENSG00000107672.14	NSMCE4A	-9.92293	-0.170636	3.30912e-23	0.211461	0.0417158	21			S-PrediXcan	chr1:120818174:120822104:clu_56103:ENSG00000273136.6	NBPF26	-7.17113	-0.124523	7.43819e-13	0.338321	0.0148412	39
50K	chr19:19055396:19055791:clu_25475:ENSG00000105676.13	ARMC6	-9.82736	-0.279308	8.5836e-23	0.0506839	0.815587	4			S-PrediXcan	chr7:94588732:94598775:clu_34218:ENSG00000127990.15	SGCE	-7.13018	-0.264425	1.0024e-12	0.0762166	0.0617948	8
50K	chr10:121963328:121965286:clu_12338:ENSG00000107672.14	NSMCE4A	-9.52629	-0.855854	1.63e-21	0.0336679	0.639346	1			S-PrediXcan	chr1:145171185:145215639:clu_56132:ENSG00000272419.6	RP11-403I13.8	6.92792	0.256999	4.27085e-12	0.0689952	0.177661	4
50K	chr11:69668012:69671749:clu_8655:ENSG00000149716.12	ORAOV1	9.43302	0.153796	3.98436e-21	0.218675	0.0147148	20			S-PrediXcan	chr10:120858796:120860109:clu_12314:ENSG00000120008.15	WDR11	6.88845	0.47628	5.64053e-12	0.0322111	0.697205	3
50K	chr10:122088591:122132609:clu_12343:ENSG00000138162.18	TACC2	-9.07455	-0.674941	1.14149e-19	0.0474345	0.755708	2			S-PrediXcan	chr6:130052991:130055171:clu_38146:ENSG00000198945.7	L3MBTL3	-6.87045	-0.0516906	6.40003e-12	0.575034	1.25924e-24	29
50K	chr19:19042877:19043992:clu_25473:ENSG00000105676.13	ARMC6	8.88339	0.659356	6.48559e-19	0.0212585	0.322686	2			S-PrediXcan	chr11:1748119:1753803:clu_6738:ENSG00000117984.13	CTSD	6.81763	0.594606	9.25525e-12	0.0490292	0.959055	7
50K	chr5:55672695:55697846:clu_39567:ENSG00000177058.11	SLC38A9	-8.75636	-0.466272	2.0165e-18	0.0510819	0.973469	4			S-PrediXcan	chr7:94588732:94597930:clu_34218:ENSG00000127990.15	SGCE	6.6965	0.0637065	2.13467e-11	0.412342	2.05128e-14	47
50K	chr9:108951866:108952209:clu_60387:ENSG00000119326.14	CTNNAL1	8.25819	0.531316	1.479e-16	0.0252747	0.531172	1			S-PrediXcan	chr17:45510293:45513185:clu_14785:ENSG00000214425.7	LRRC37A4P	-6.66473	-0.120883	2.65149e-11	0.236284	8.26045e-08	16
50K	chr19:19055928:19057416:clu_25475:ENSG00000105676.13	ARMC6	7.859	0.41302	3.872e-15	0.0236899	0.866521	1			S-PrediXcan	chr1:120511818:120512470:clu_56091:ENSG00000275131.2	CH17-472G23.4	6.60218	0.104909	4.05143e-11	0.356176	6.15282e-06	33
50K	chr18:26078160:26087501:clu_28024:ENSG00000141380.13	SS18	-7.79002	-0.548369	6.70001e-15	0.023931	0.329746	1			S-PrediXcan	chr22:38706147:38708845:clu_29609:ENSG00000100226.15	GTPBP1	6.58676	0.420203	4.49517e-11	0.0441983	0.733602	4
50K	chr12:26975658:26976260:clu_3880:ENSG00000064115.10	TM7SF3	7.76666	0.779487	8.05822e-15	0.022789	0.429112	2			S-PrediXcan	chr1:145845832:145846013:clu_56160:ENSG00000186364.11	NUDT17	-6.57622	-0.158379	4.82552e-11	0.114572	0.00472816	5
50K	chr2:200889391:200891969:clu_51501:ENSG00000196290.14	NIF3L1	7.41301	0.482749	1.23461e-13	0.0328412	0.782222	2			S-PrediXcan	chr17:45630158:45636283:clu_14788:ENSG00000204650.14	LINC02210	-6.53062	-0.0840995	6.54972e-11	0.317402	7.17846e-12	18
50K	chr2:201277104:201284816:clu_51529:ENSG00000064012.21	CASP8	7.20605	0.113044	5.75982e-13	0.29831	1.04983e-08	7			S-PrediXcan	chr11:65865894:65865986:clu_8330:ENSG00000172732.11	MUS81	6.33053	0.220953	2.44327e-10	0.164529	0.000350648	8
50K	chr22:38069122:38071682:clu_29550:ENSG00000100151.15	PICK1	7.04281	1.06034	1.884e-12	0.0140531	0.506187	1			S-PrediXcan	chr17:45406083:45429623:clu_14774:ENSG00000159314.11	ARHGAP27	-6.30836	-0.408628	2.82004e-10	0.0613948	0.788772	7
50K	chr14:91975286:91976108:clu_23375:ENSG00000100815.12	TRIP11	7.03358	0.40841	2.013e-12	0.0426015	0.836214	6			S-PrediXcan	chr11:778218:783530:clu_6671:ENSG00000255284.1	AP006621.5	6.30453	0.0584291	2.89069e-10	0.548775	5.5011e-15	40
50K	chr7:94598004:94598775:clu_34218:ENSG00000127990.15	SGCE	6.90592	0.0578955	4.98779e-12	0.330822	2.47697e-10	11			S-PrediXcan	chr17:45639520:45645901:clu_14788:ENSG00000204650.14	LINC02210	-6.23633	-0.496001	4.47953e-10	0.0436211	0.512507	2
50K	chr2:119955323:119956844:clu_50358:ENSG00000088179.8	PTPN4	6.83825	0.442584	8.01646e-12	0.03114	0.772136	3			S-PrediXcan	chr2:201276968:201284816:clu_51529:ENSG00000064012.21	CASP8	-6.22533	-0.120426	4.80531e-10	0.336575	1.06537e-08	34
50K	chr22:40857245:40868999:clu_29697:ENSG00000196236.12	XPNPEP3	-6.73702	-0.0518149	1.61666e-11	0.401703	9.43064e-12	22			S-PrediXcan	chr3:46744140:46744643:clu_45037:ENSG00000226074.4	PRSS44	6.17896	0.0782143	6.45236e-10	0.734182	6.15512e-10	122
50K	chr22:41341146:41342529:clu_29725:ENSG00000100403.11	ZC3H7B	-6.62227	-0.0766303	3.5372e-11	0.185453	0.103441	15			S-PrediXcan	chr17:46094701:46170855:clu_14805:ENSG00000120071.13	KANSL1	-6.1633	-0.0281833	7.12456e-10	0.870254	2.0496e-54	53
50K	chr22:38202238:38213823:clu_29577:ENSG00000185022.11	MAFF	6.57476	0.113059	4.87303e-11	0.181867	0.000170431	7			S-PrediXcan	chr11:65865894:65867257:clu_8330:ENSG00000172732.11	MUS81	-6.13835	-0.18759	8.33823e-10	0.229946	1.51757e-05	16
50K	chr22:38116211:38116320:clu_29569:ENSG00000184381.18	PLA2G6	-6.53138	-0.271472	6.51671e-11	0.0639202	0.549966	8			S-PrediXcan	chr1:120809883:120810347:clu_56102:ENSG00000273136.6	NBPF26	-6.05932	-0.111908	1.36697e-09	0.234711	0.0552229	43
50K	chr11:68898012:68900548:clu_8624:ENSG00000197345.12	MRPL21	-6.52576	-0.159226	6.76564e-11	0.148476	0.182866	15			S-PrediXcan	chr11:780381:783530:clu_6671:ENSG00000255284.1	AP006621.5	-6.05145	-0.0839641	1.43544e-09	0.31661	1.41528e-11	19
50K	chr7:91874764:91880055:clu_34125:ENSG00000127989.13	MTERF1	-6.52395	-0.243616	6.84799e-11	0.0531749	0.0225082	1			S-PrediXcan	chr17:45458439:45475100:clu_14781:ENSG00000225190.10	PLEKHM1	-5.91002	-0.157189	3.42059e-09	0.145039	0.00110262	13
50K	chr2:201276968:201284816:clu_51529:ENSG00000064012.21	CASP8	-6.51636	-0.143185	7.20324e-11	0.209584	3.52341e-08	3			S-PrediXcan	chr1:155319688:155320409:clu_56733:ENSG00000160752.14	FDPS	-5.84887	-0.0475735	4.94929e-09	0.560444	2.8542e-27	9
50K	chr11:69667587:69667895:clu_8655:ENSG00000149716.12	ORAOV1	-6.45481	-0.0735443	1.08358e-10	0.368543	9.49263e-05	26			S-PrediXcan	chr2:25580826:25607236:clu_48353:ENSG00000138101.18	DTNB	5.83884	0.340157	5.2565e-09	0.109961	0.967517	15
50K	chr1:155254194:155254400:clu_56714:ENSG00000160767.20	FAM189B	-6.4375	-0.264653	1.21456e-10	0.0588184	0.140348	5			S-PrediXcan	chr2:201272776:201276827:clu_51528:ENSG00000064012.21	CASP8	-5.73991	-0.508369	9.47265e-09	0.0756551	0.843295	20
50K	chr6:151366892:151373465:clu_38502:ENSG00000181472.4	ZBTB2	-6.39652	-0.307167	1.58954e-10	0.0542009	0.32737	2			S-PrediXcan	chr15:90909504:90910216:clu_21586:ENSG00000196547.14	MAN2A2	-5.70447	-0.524656	1.16706e-08	0.0518798	0.912889	6
50K	chr1:155439068:155440503:clu_56747:ENSG00000116539.12	ASH1L	6.38856	0.4951	1.67459e-10	0.0257683	0.833669	3			S-PrediXcan	chr1:155679512:155679928:clu_56763:ENSG00000163374.19	YY1AP1	-5.68996	-0.105253	1.27067e-08	0.245998	2.27852e-05	16
50K	chr1:155192274:155192786:clu_56682:ENSG00000185499.16	MUC1	-6.38029	-0.112599	1.76757e-10	0.414354	1.85325e-10	12			S-PrediXcan	chr16:87951515:87952181:clu_19265:ENSG00000172530.20	BANP	5.67618	0.36799	1.37739e-08	0.0923367	0.440501	9
50K	chr17:45542835:45545605:clu_14785:ENSG00000214425.7	LRRC37A4P	-6.37791	-0.129488	1.79517e-10	0.167512	1.02701e-05	26			S-PrediXcan	chr3:46744140:46744643:clu_45037:ENSG00000188086.13	PRSS45	5.67257	0.0666968	1.40668e-08	0.778428	1.71649e-08	129
50K	chr3:4315567:4316212:clu_44160:ENSG00000170364.12	SETMAR	6.37532	0.334522	1.82576e-10	0.100047	0.225158	8			S-PrediXcan	chr1:155192274:155192786:clu_56682:ENSG00000185499.16	MUC1	-5.66864	-0.179717	1.43932e-08	0.234991	2.2082e-09	12
50K	chr5:132449689:132470040:clu_40550:ENSG00000113522.13	RAD50	6.34951	0.13409	2.15998e-10	0.166164	0.0486411	17			S-PrediXcan	chr7:130984109:131052425:clu_34999:ENSG00000231721.6	LINC-PINT	5.6419	0.068202	1.6818e-08	0.300559	3.48262e-10	13
50K	chr2:119920241:119932424:clu_50356:ENSG00000088179.8	PTPN4	6.34692	0.695659	2.1967e-10	0.0308459	0.776975	3			S-PrediXcan	chr17:45622041:45629904:clu_14788:ENSG00000204650.14	LINC02210	5.55317	0.210874	2.80533e-08	0.125261	0.109627	14
50K	chr12:26999676:27014078:clu_3882:ENSG00000064115.10	TM7SF3	6.33286	0.222799	2.40659e-10	0.0979031	0.0356663	5			S-PrediXcan	chr2:217821938:217831455:clu_51823:ENSG00000079308.16	TNS1	-5.51152	-0.633503	3.55747e-08	0.0395344	0.873425	6
50K	chr5:132449689:132470040:clu_40550:ENSG00000197536.11	C5orf56	6.31694	0.144291	2.66789e-10	0.153032	0.0819526	15			S-PrediXcan	chr22:38116211:38120759:clu_29569:ENSG00000184381.18	PLA2G6	5.50905	0.283608	3.60769e-08	0.0703054	0.529161	6
50K	chr1:155612975:155613049:clu_56757:ENSG00000125459.14	MSTO1	6.29077	0.721602	3.15888e-10	0.0183151	0.0389491	2			S-PrediXcan	chr17:46038686:46039702:clu_14802:ENSG00000120071.13	KANSL1	5.5001	0.135819	3.7958e-08	0.224579	0.162697	26
50K	chr17:46094701:46170855:clu_14805:ENSG00000120071.13	KANSL1	-6.28674	-0.0312663	3.24192e-10	0.750379	1.64312e-45	20			S-PrediXcan	chr5:770117:784668:clu_38931:ENSG00000249908.2	BRD9P2	-5.48503	-0.118036	4.13407e-08	0.248441	0.0516486	31
50K	chr11:70420510:70421470:clu_8683:ENSG00000085733.15	CTTN	-6.28222	-0.271218	3.33781e-10	0.0909615	0.118388	9			S-PrediXcan	chr1:145857006:145858967:clu_56170:ENSG00000131788.15	PIAS3	-5.47606	-0.196762	4.34911e-08	0.0761927	0.289823	7
50K	chr1:155748531:155748606:clu_56773:ENSG00000203761.5	MSTO2P	-6.26135	-0.299717	3.81654e-10	0.0537128	0.821359	5			S-PrediXcan	chr1:155192310:155192786:clu_56682:ENSG00000185499.16	MUC1	5.41434	0.0241434	6.15159e-08	0.925077	1.49548e-73	48
50K	chr17:45630158:45636283:clu_14788:ENSG00000204650.14	LINC02210	-6.24089	-0.0552408	4.351e-10	0.431021	1.37753e-12	36			S-PrediXcan	chr5:55697992:55711452:clu_39568:ENSG00000177058.11	SLC38A9	-5.35999	-0.116472	8.32259e-08	0.209307	7.74366e-06	49
50K	chr17:45622041:45629904:clu_14788:ENSG00000204650.14	LINC02210	6.22236	0.134739	4.89743e-10	0.169102	0.0318939	31			S-PrediXcan	chr1:155192283:155192786:clu_56682:ENSG00000185499.16	MUC1	-5.35153	-0.0241547	8.72121e-08	0.938362	6.02645e-73	37
50K	chr22:38708956:38715907:clu_29609:ENSG00000100226.15	GTPBP1	-6.2025	-0.130883	5.5574e-10	0.140504	0.172052	11			S-PrediXcan	chr1:10693912:10694297:clu_53104:ENSG00000130940.14	CASZ1	-5.32646	-0.173481	1.00147e-07	0.264867	0.0375426	31
50K	chr22:38706147:38708845:clu_29609:ENSG00000100226.15	GTPBP1	6.17067	0.325173	6.8e-10	0.0429756	0.375417	1			S-PrediXcan	chr14:92159282:92161112:clu_23399:ENSG00000165934.12	CPSF2	5.31062	0.109829	1.09252e-07	0.249319	0.29878	40
50K	chr22:38202212:38213823:clu_29577:ENSG00000185022.11	MAFF	-6.17067	-0.956868	6.8e-10	0.0160445	0.0510214	1			S-PrediXcan	chr5:55697212:55697846:clu_39567:ENSG00000177058.11	SLC38A9	5.30129	0.130197	1.14987e-07	0.299052	0.0724085	23
50K	chr7:92097357:92097586:clu_34142:ENSG00000127914.16	AKAP9	6.16906	0.334722	6.86976e-10	0.0420731	0.58961	5			S-PrediXcan	chr2:217821938:217829844:clu_51823:ENSG00000079308.16	TNS1	5.29187	0.125188	1.21069e-07	0.295046	0.102642	55
50K	chr17:46223804:46224561:clu_14809:ENSG00000120071.13	KANSL1	6.15477	0.271264	7.51865e-10	0.0438518	0.880553	24			S-PrediXcan	chr7:131002320:131052425:clu_34999:ENSG00000231721.6	LINC-PINT	-5.28709	-0.0466363	1.24275e-07	0.595733	2.75519e-26	15
50K	chr6:151842787:151880655:clu_38515:ENSG00000091831.22	ESR1	-6.13893	-0.61575	8.30794e-10	0.0332093	0.785322	3			S-PrediXcan	chr22:38708956:38715907:clu_29609:ENSG00000100226.15	GTPBP1	-5.19734	-0.183117	2.02161e-07	0.120306	0.399747	13
50K	chr7:130984109:131052425:clu_34999:ENSG00000231721.6	LINC-PINT	6.12055	0.0947167	9.32544e-10	0.175471	0.00804488	9			S-PrediXcan	chr12:69532056:69537916:clu_5095:ENSG00000166225.8	FRS2	-5.19726	-0.208647	2.02246e-07	0.131005	0.0889213	18
50K	chr17:45510293:45513185:clu_14785:ENSG00000214425.7	LRRC37A4P	-6.10265	-0.0752072	1.04324e-09	0.258529	9.29276e-09	22			S-PrediXcan	chr15:75362453:75362642:clu_21123:ENSG00000140400.16	MAN2C1	-5.19603	-0.127393	2.03589e-07	0.148277	0.0317155	22
50K	chr19:18430930:18431353:clu_25417:ENSG00000130511.15	SSBP4	6.08213	0.187084	1.18596e-09	0.0772947	0.20633	5			S-PrediXcan	chr4:83446086:83448783:clu_42853:ENSG00000163312.10	HELQ	5.09021	0.12896	3.57667e-07	0.173884	4.80589e-05	12
50K	chr22:40870139:40881770:clu_29698:ENSG00000196236.12	XPNPEP3	-6.03254	-0.337487	1.614e-09	0.0303838	0.205226	1			S-PrediXcan	chr1:155131634:155133503:clu_56664:ENSG00000169242.11	EFNA1	-5.01631	-0.0821372	5.2673e-07	0.284418	3.51116e-08	19
50K	chr7:92226682:92234449:clu_34151:ENSG00000001631.15	KRIT1	6.02085	0.395252	1.735e-09	0.0234163	0.467395	1			S-PrediXcan	chr7:130984109:131002197:clu_34999:ENSG00000231721.6	LINC-PINT	-4.99703	-0.0553255	5.82185e-07	0.403442	5.24036e-17	4
50K	chr17:45406083:45429623:clu_14774:ENSG00000159314.11	ARHGAP27	-5.99269	-0.272866	2.06398e-09	0.0532595	0.424176	25			S-PrediXcan	chr7:91874764:91880055:clu_34125:ENSG00000127989.13	MTERF1	-4.98828	-0.315003	6.09206e-07	0.0461825	0.298946	3
50K	chr7:131002320:131052425:clu_34999:ENSG00000231721.6	LINC-PINT	-5.93809	-0.0708746	2.88366e-09	0.303108	2.18186e-10	7			S-PrediXcan	chr11:66438259:66438632:clu_8399:ENSG00000174547.13	MRPL11	4.92635	0.0357099	8.37808e-07	0.609131	4.6822e-26	35
50K	chr1:46353028:46360704:clu_54675:ENSG00000117481.10	NSUN4	5.89686	0.155295	3.70489e-09	0.103099	0.0500377	7			S-PrediXcan	chr10:121961517:121963238:clu_12338:ENSG00000107672.14	NSMCE4A	4.8971	0.376916	9.72636e-07	0.0873675	0.22666	21
50K	chr1:155264774:155266729:clu_56721:ENSG00000176444.18	CLK2	5.87759	0.340485	4.16277e-09	0.0619969	0.0758418	2			S-PrediXcan	chr17:30784892:30790638:clu_13937:ENSG00000264538.6	SUZ12P1	4.88219	0.445889	1.04917e-06	0.0335168	0.719053	2
50K	chr19:19657640:19659601:clu_25536:ENSG00000105726.16	ATP13A1	5.86792	0.272816	4.41287e-09	0.0357102	0.812814	4			S-PrediXcan	chr2:70229318:70230756:clu_49313:ENSG00000116001.15	TIA1	4.87087	2.47871	1.11108e-06	0.0104375	0.0596575	2
50K	chr17:46223804:46225341:clu_14809:ENSG00000120071.13	KANSL1	-5.85875	-0.240337	4.66368e-09	0.0466068	0.675564	20			S-PrediXcan	chr19:18920909:18921663:clu_25459:ENSG00000105671.11	DDX49	-4.86859	-0.721864	1.124e-06	0.0137402	0.0415805	1
50K	chr10:120880901:120883780:clu_12317:ENSG00000120008.15	WDR11	-5.8347	-0.504169	5.38883e-09	0.0385491	0.505954	4			S-PrediXcan	chr8:37516700:37516803:clu_62315:ENSG00000253414.2	RP11-150O12.6	4.86411	0.0501034	1.14974e-06	0.590755	0.000440914	111
50K	chr8:123787750:123789613:clu_63345:ENSG00000176853.15	FAM91A1	5.8026	0.142391	6.52939e-09	0.11793	0.159515	7			S-PrediXcan	chr6:25528893:25537855:clu_36007:ENSG00000079691.17	CARMIL1	-4.84971	-0.358874	1.23644e-06	0.0390467	0.517024	4
50K	chr15:90906913:90907189:clu_21585:ENSG00000196547.14	MAN2A2	-5.77507	-0.367346	7.69221e-09	0.0439636	0.814116	3			S-PrediXcan	chr1:155611355:155611549:clu_56751:ENSG00000125459.14	MSTO1	4.8453	0.114249	1.2642e-06	0.175483	0.000196247	42
50K	chr2:121235311:121237623:clu_50379:ENSG00000115112.7	TFCP2L1	-5.76208	-0.279684	8.30849e-09	0.0519006	0.447966	3			S-PrediXcan	chr11:67283949:67284211:clu_8476:ENSG00000173020.10	GRK2	4.82829	0.510157	1.37709e-06	0.0318536	0.791509	2
50K	chr14:37285447:37308056:clu_22306:ENSG00000151338.18	MIPOL1	5.73604	0.412832	9.69166e-09	0.0317908	0.546671	2			S-PrediXcan	chr17:45515525:45517178:clu_14786:ENSG00000214425.7	LRRC37A4P	4.81608	0.288039	1.46403e-06	0.0599605	0.447644	5
50K	chr11:70335694:70337365:clu_8673:ENSG00000131626.16	PPFIA1	-5.70122	-0.279523	1.18956e-08	0.0592202	0.987086	5			S-PrediXcan	chr9:108999256:109013302:clu_60392:ENSG00000119326.14	CTNNAL1	-4.7988	-0.634916	1.59615e-06	0.0179453	0.298554	2
50K	chr1:45591270:45600385:clu_54627:ENSG00000132780.16	NASP	5.69654	0.200395	1.22262e-08	0.0621721	0.855779	8			S-PrediXcan	chr1:154337544:154340854:clu_56602:ENSG00000143515.16	ATP8B2	4.78463	1.03861	1.71301e-06	0.0133362	0.211725	5
50K	chr1:155192310:155192786:clu_56682:ENSG00000185499.16	MUC1	5.67571	0.0261168	1.38117e-08	0.875486	2.56051e-66	8			S-PrediXcan	chr11:65387121:65389361:clu_8248:ENSG00000126391.13	FRMD8	-4.774	-0.27174	1.80606e-06	0.0752918	0.599566	13
50K	chr22:38116211:38120759:clu_29569:ENSG00000184381.18	PLA2G6	5.64015	0.140257	1.699e-08	0.119503	0.119667	11			S-PrediXcan	chr1:156194247:156199835:clu_56826:ENSG00000160785.13	SLC25A44	-4.74826	-0.0567353	2.05169e-06	0.313795	2.14111e-10	20
50K	chr1:155131634:155133503:clu_56664:ENSG00000169242.11	EFNA1	-5.63951	-0.0923738	1.70536e-08	0.194003	2.40397e-05	7			S-PrediXcan	chr5:132198380:132198879:clu_40533:ENSG00000072682.18	P4HA2	4.74608	1.44762	2.07401e-06	0.0121217	0.732524	4
50K	chr14:92049814:92050341:clu_23385:ENSG00000066427.21	ATXN3	5.6385	0.27893	1.71538e-08	0.0445417	0.424446	2			S-PrediXcan	chr17:45115586:45116632:clu_14728:ENSG00000161714.11	PLCD3	4.74386	0.0472398	2.09683e-06	0.701125	1.30249e-06	77
50K	chr6:28998838:28999487:clu_36111:ENSG00000197935.6	ZNF311	5.63764	0.19737	1.72395e-08	0.0426651	0.0669808	2			S-PrediXcan	chr1:120494460:120495030:clu_56088:ENSG00000275131.2	CH17-472G23.4	4.73657	0.743994	2.17368e-06	0.0255885	0.434351	3
50K	chr1:155192283:155192786:clu_56682:ENSG00000185499.16	MUC1	-5.55795	-0.0257989	2.72955e-08	0.878115	1.12443e-66	7			S-PrediXcan	chr2:70229318:70230761:clu_49313:ENSG00000116001.15	TIA1	-4.71918	-0.470488	2.36794e-06	0.0604336	0.469633	24
50K	chr14:92050536:92058319:clu_23385:ENSG00000066427.21	ATXN3	5.5437	0.161265	2.96154e-08	0.123582	0.768553	17			S-PrediXcan	chr22:41589163:41589719:clu_29747:ENSG00000100417.11	PMM1	-4.71615	-0.175788	2.4035e-06	0.129796	0.239751	13
50K	chr1:46340919:46341323:clu_54673:ENSG00000117481.10	NSUN4	-5.52628	-0.133127	3.27096e-08	0.108915	0.00795555	4			S-PrediXcan	chr11:208938:209259:clu_6540:ENSG00000177963.14	RIC8A	4.70732	0.535677	2.50996e-06	0.0368985	0.373068	3
50K	chr16:81082963:81084463:clu_19088:ENSG00000140905.10	GCSH	-5.43392	-0.15623	5.5129e-08	0.141894	0.0475021	10			S-PrediXcan	chr3:46916954:46921909:clu_45047:ENSG00000160799.11	CCDC12	4.67699	0.104858	2.91115e-06	0.242959	0.0468983	38
50K	chr22:29260864:29263835:clu_29161:ENSG00000100263.13	RHBDD3	-5.43167	-0.109709	5.58299e-08	0.1684	0.0472597	17			S-PrediXcan	chr11:800244:800333:clu_6678:ENSG00000177595.17	PIDD1	-4.65823	-0.283791	3.18933e-06	0.0948468	0.408134	13
50K	chr8:124580562:124585087:clu_63357:ENSG00000170873.18	MTSS1	5.4266	0.10889	5.74387e-08	0.210589	0.0813021	15			S-PrediXcan	chr17:45542835:45545605:clu_14785:ENSG00000214425.7	LRRC37A4P	-4.649	-0.0491582	3.33553e-06	0.454699	2.86657e-05	32
50K	chr10:121902620:121910906:clu_12333:ENSG00000107669.17	ATE1	-5.38787	-0.187719	7.12982e-08	0.078561	0.535785	6			S-PrediXcan	chr1:45606591:45613169:clu_54628:ENSG00000132780.16	NASP	4.63728	0.308482	3.53025e-06	0.10094	0.158376	10
50K	chr1:155767541:155771067:clu_56778:ENSG00000116580.18	GON4L	5.36087	0.167533	8.28215e-08	0.093726	0.547444	4			S-PrediXcan	chr1:145897919:145898110:clu_56176:ENSG00000143127.12	ITGA10	4.63583	0.282497	3.55509e-06	0.0733348	0.894433	7
50K	chr2:218400897:218401564:clu_51854:ENSG00000144579.7	CTDSP1	5.3562	0.105249	8.49917e-08	0.18093	0.111591	15			S-PrediXcan	chr1:121284995:121324478:clu_56111:ENSG00000171943.11	SRGAP2C	-4.62779	-0.11326	3.69597e-06	0.130675	0.0521701	10
50K	chr1:46341497:46344801:clu_54673:ENSG00000117481.10	NSUN4	-5.3129	-0.121679	1.07896e-07	0.114385	0.0117195	6			S-PrediXcan	chr8:17934858:17935589:clu_61939:ENSG00000078674.17	PCM1	4.61305	0.304393	3.96809e-06	0.0927967	0.261666	8
50K	chr17:45458439:45475100:clu_14781:ENSG00000225190.10	PLEKHM1	-5.27688	-0.104585	1.31403e-07	0.130378	0.000627504	9			S-PrediXcan	chr6:25581439:25594415:clu_36006:ENSG00000079691.17	CARMIL1	-4.57939	-0.281315	4.66333e-06	0.0998687	0.0573084	11
50K	chr7:94618956:94623325:clu_34220:ENSG00000127990.15	SGCE	5.27403	0.0706717	1.33459e-07	0.158858	0.00260522	11			S-PrediXcan	chr1:148991973:148998143:clu_56280:ENSG00000178104.19	PDE4DIP	4.57524	0.166053	4.7567e-06	0.160506	0.431409	21
50K	chr1:45608337:45613169:clu_54628:ENSG00000132780.16	NASP	-5.25537	-0.247556	1.4773e-07	0.11051	0.293335	7			S-PrediXcan	chr7:100345968:100349799:clu_34419:ENSG00000242294.6	STAG3L5P	4.55668	0.0488727	5.19693e-06	0.570272	2.55532e-20	66
50K	chr3:4831018:4868531:clu_44179:ENSG00000235978.6	AC018816.3	5.23447	0.140409	1.65458e-07	0.157808	0.0368484	21			S-PrediXcan	chr1:45591270:45600385:clu_54627:ENSG00000132780.16	NASP	4.55462	0.268661	5.24812e-06	0.0467515	0.216825	5
50K	chr5:55697212:55697846:clu_39567:ENSG00000177058.11	SLC38A9	5.2267	0.125807	1.72558e-07	0.151805	0.143442	13			S-PrediXcan	chr12:68611052:68648699:clu_5061:ENSG00000127314.17	RAP1B	-4.51047	-0.270285	6.46832e-06	0.0484404	0.642691	7
50K	chr1:46340919:46344801:clu_54673:ENSG00000117481.10	NSUN4	5.22292	0.0788068	1.76124e-07	0.204077	4.06916e-05	8			S-PrediXcan	chr11:66438259:66438710:clu_8399:ENSG00000174547.13	MRPL11	-4.49455	-0.0311122	6.97166e-06	0.610271	1.00878e-28	28
50K	chr1:155771217:155773066:clu_56778:ENSG00000116580.18	GON4L	-5.21207	-0.178515	1.86742e-07	0.0827737	0.697047	5			S-PrediXcan	chr22:29291599:29292137:clu_29166:ENSG00000182944.17	EWSR1	-4.47648	-0.860632	7.58838e-06	0.0209145	0.583749	2
50K	chr17:30513768:30519939:clu_13926:ENSG00000108587.15	GOSR1	-5.20893	-0.159659	1.89929e-07	0.107218	0.0119867	7			S-PrediXcan	chr4:121848928:121849539:clu_43371:ENSG00000138686.9	BBS7	4.47524	0.105433	7.63242e-06	0.203165	0.00418497	52
50K	chr2:119926666:119932424:clu_50356:ENSG00000088179.8	PTPN4	-5.20667	-0.305264	1.92261e-07	0.0510566	0.876853	7			S-PrediXcan	chr1:145904200:145904684:clu_56181:ENSG00000143127.12	ITGA10	-4.46879	-0.519204	7.8665e-06	0.0270011	0.365964	2
50K	chr4:527230:530436:clu_41633:ENSG00000174227.15	PIGG	-5.18537	-0.150903	2.15588e-07	0.0600778	0.0799264	4			S-PrediXcan	chr1:45329437:45330516:clu_54612:ENSG00000132781.17	MUTYH	-4.46765	-0.0567219	7.90836e-06	0.383907	2.54798e-13	24
50K	chr17:45639520:45645901:clu_14788:ENSG00000204650.14	LINC02210	-5.18261	-0.108292	2.18803e-07	0.120432	0.0852987	28			S-PrediXcan	chr14:35046406:35046505:clu_22280:ENSG00000151327.12	FAM177A1	-4.46516	-0.0446342	8.00086e-06	0.478511	1.86168e-14	34
50K	chr19:19303406:19303724:clu_25500:ENSG00000105705.15	SUGP1	-5.17814	-0.157512	2.24108e-07	0.077153	0.293557	4			S-PrediXcan	chr2:237369177:237371732:clu_52285:ENSG00000163359.15	COL6A3	4.45812	0.0707488	8.268e-06	0.290613	6.92214e-09	21
50K	chr4:1108404:1113356:clu_41713:ENSG00000178222.12	RNF212	5.16268	0.117411	2.43436e-07	0.118002	0.431673	7			S-PrediXcan	chr6:28086310:28088563:clu_36080:ENSG00000197279.3	ZNF165	4.43764	0.211695	9.09489e-06	0.0794582	0.200514	6
50K	chr5:132471054:132475667:clu_40550:ENSG00000113522.13	RAD50	5.15215	0.258714	2.57519e-07	0.0442428	0.325767	2			S-PrediXcan	chr22:38116410:38120759:clu_29569:ENSG00000184381.18	PLA2G6	-4.43702	-0.169528	9.12143e-06	0.15045	0.102945	13
50K	chr10:120878459:120880826:clu_12317:ENSG00000120008.15	WDR11	5.13836	0.230424	2.77151e-07	0.0785718	0.751201	5			S-PrediXcan	chr19:19001674:19004168:clu_25469:ENSG00000064607.16	SUGP2	-4.43132	-0.122125	9.3658e-06	0.273668	0.208271	40
50K	chr7:94588732:94597930:clu_34218:ENSG00000127990.15	SGCE	5.13656	0.0393459	2.79815e-07	0.331089	6.73164e-10	11			S-PrediXcan	chr1:120520669:120523894:clu_56094:ENSG00000275131.2	CH17-472G23.4	-4.42982	-0.689859	9.43137e-06	0.0232704	0.777481	3
50K	chr18:26057742:26068494:clu_28023:ENSG00000141380.13	SS18	5.13278	0.117754	2.85494e-07	0.118424	0.257378	10			S-PrediXcan	chr22:39138702:39141371:clu_29639:ENSG00000100307.12	CBX7	-4.42712	-0.400216	9.54996e-06	0.0324392	0.513095	2
50K	chr10:79806122:79808763:clu_11372:ENSG00000225484.6	NUTM2B-AS1	5.12235	0.227628	3.01759e-07	0.041202	0.211217	2			S-PrediXcan	chr1:151895194:151907321:clu_56496:ENSG00000159445.12	THEM4	-4.4267	-0.144756	9.56867e-06	0.225278	0.414894	26
50K	chr16:81084594:81087601:clu_19088:ENSG00000140905.10	GCSH	5.12126	0.122919	3.03495e-07	0.162624	0.0131408	10			S-PrediXcan	chr3:50348563:50348685:clu_45425:ENSG00000114388.12	NPRL2	4.41349	0.222852	1.01716e-05	0.0935386	0.421587	10
50K	chr10:121960218:121960358:clu_12337:ENSG00000107672.14	NSMCE4A	-5.08534	-0.879191	3.66973e-07	0.0290456	0.198302	7			S-PrediXcan	chr22:29260864:29263835:clu_29161:ENSG00000100263.13	RHBDD3	-4.41302	-0.0593945	1.01938e-05	0.371826	0.0756107	53
50K	chr19:19157142:19180686:clu_25479:ENSG00000213999.15	MEF2B	5.03056	0.180803	4.89058e-07	0.0587828	0.351094	4			S-PrediXcan	chr6:28360681:28361324:clu_36101:ENSG00000189298.13	ZKSCAN3	4.41082	0.12617	1.02978e-05	0.133676	0.0388056	40
50K	chr1:45594773:45602255:clu_54627:ENSG00000132780.16	NASP	-5.01219	-0.198348	5.38146e-07	0.0549304	0.0701553	2			S-PrediXcan	chr1:154334591:154337348:clu_56602:ENSG00000143515.16	ATP8B2	-4.3858	-0.425226	1.15562e-05	0.0311334	0.568878	6
50K	chr3:100736704:100744833:clu_46075:ENSG00000114354.13	TFG	4.99704	0.311934	5.8216e-07	0.0347118	0.737855	2			S-PrediXcan	chr21:44059214:44059465:clu_32373:ENSG00000160218.12	TRAPPC10	4.38549	0.389347	1.15724e-05	0.041597	0.997957	3
50K	chr16:71463148:71463546:clu_18904:ENSG00000157429.15	ZNF19	-4.99531	-0.128256	5.87409e-07	0.0896565	0.083718	8			S-PrediXcan	chr7:100355240:100356394:clu_34423:ENSG00000121716.20	PILRB	-4.38351	-0.0609572	1.16784e-05	0.306466	1.02982e-08	31
50K	chr22:37613191:37614190:clu_29503:ENSG00000100083.18	GGA1	-4.99041	-0.341436	6.02519e-07	0.0507228	0.151797	4			S-PrediXcan	chr6:26373413:26374327:clu_36026:ENSG00000186470.13	BTN3A2	4.36845	0.277813	1.25131e-05	0.0408049	0.314341	3
50K	chr6:29727139:29748900:clu_36123:ENSG00000273340.1	MICE	4.96741	0.110017	6.78535e-07	0.202741	0.0128247	11			S-PrediXcan	chr5:132227221:132227790:clu_40536:ENSG00000072682.18	P4HA2	4.36062	0.0448663	1.29693e-05	0.512224	2.7295e-13	54
50K	chr2:201389503:201389801:clu_51537:ENSG00000115993.12	TRAK2	4.95565	0.274754	7.20894e-07	0.0318901	0.838483	3			S-PrediXcan	chr1:45608337:45613169:clu_54628:ENSG00000132780.16	NASP	-4.35527	-0.248118	1.32902e-05	0.126683	0.155245	18
50K	chr14:92093318:92096093:clu_23389:ENSG00000066427.21	ATXN3	4.95526	0.218521	7.22328e-07	0.0765302	0.246185	7			S-PrediXcan	chr5:132332310:132334785:clu_40540:ENSG00000233006.6	AC034220.3	-4.33478	-0.120824	1.45909e-05	0.219332	0.0260505	29
50K	chr1:156194247:156199835:clu_56826:ENSG00000160785.13	SLC25A44	-4.95439	-0.0534892	7.25558e-07	0.287012	8.48414e-09	10			S-PrediXcan	chr12:29149407:29270412:clu_3929:ENSG00000064763.10	FAR2	-4.32944	-0.0861152	1.49488e-05	0.265565	0.0105187	54
50K	chr1:156236483:156242553:clu_56829:ENSG00000242252.1	BGLAP	4.90582	0.517464	9.30399e-07	0.0193087	0.545518	1			S-PrediXcan	chr7:100355240:100356750:clu_34423:ENSG00000121716.20	PILRB	4.32794	0.0520702	1.50509e-05	0.346189	4.85973e-09	30
50K	chr5:132218644:132227790:clu_40536:ENSG00000072682.18	P4HA2	-4.901	-0.0619611	9.53515e-07	0.302581	8.87233e-11	11			S-PrediXcan	chr4:121848928:121852956:clu_43371:ENSG00000138686.9	BBS7	-4.31408	-0.0789405	1.60267e-05	0.31799	0.00170404	83
50K	chr1:156199721:156199835:clu_56826:ENSG00000160785.13	SLC25A44	4.89947	0.099579	9.60953e-07	0.115283	0.000193807	3			S-PrediXcan	chr1:156199721:156199835:clu_56826:ENSG00000160785.13	SLC25A44	4.30335	0.100474	1.68232e-05	0.148548	9.86337e-05	13
50K	chr1:155218049:155218848:clu_56708:ENSG00000160766.14	GBAP1	-4.89608	-0.210942	9.77665e-07	0.0682897	0.950407	2			S-PrediXcan	chr11:66539824:66543704:clu_8414:ENSG00000174165.7	ZDHHC24	-4.30189	-0.222372	1.69346e-05	0.0776997	0.134821	26
50K	chr19:45093527:45140506:clu_26487:ENSG00000104866.10	PPP1R37	-4.84255	-0.482189	1.28186e-06	0.0342272	0.996382	4			S-PrediXcan	chr2:237368676:237371732:clu_52285:ENSG00000163359.15	COL6A3	-4.29035	-0.0703603	1.78392e-05	0.28976	1.34654e-10	15
50K	chr6:25528893:25537855:clu_36007:ENSG00000079691.17	CARMIL1	-4.82808	-0.214645	1.37858e-06	0.0585435	0.388108	3			S-PrediXcan	chr7:100356883:100358242:clu_34424:ENSG00000121716.20	PILRB	4.26987	0.167424	1.95583e-05	0.0717807	0.0474592	13
50K	chr22:38116410:38120759:clu_29569:ENSG00000184381.18	PLA2G6	-4.8276	-0.15665	1.38189e-06	0.104878	0.0323139	6			S-PrediXcan	chr1:145849712:145850232:clu_56161:ENSG00000131788.15	PIAS3	-4.26582	-0.234141	1.99171e-05	0.0334605	0.972295	2
50K	chr3:49684189:49684314:clu_45318:ENSG00000173531.15	MST1	-4.81708	-0.041693	1.45678e-06	0.356217	9.2044e-12	15			S-PrediXcan	chr1:45329437:45329889:clu_54612:ENSG00000132781.17	MUTYH	4.25541	0.126115	2.08668e-05	0.164472	0.00134987	13
50K	chr14:76763130:76769963:clu_23160:ENSG00000071246.10	VASH1	4.8165	0.915292	1.461e-06	0.0164694	0.821611	1			S-PrediXcan	chr7:99652779:99660499:clu_34355:ENSG00000106258.13	CYP3A5	4.25321	0.172042	2.1073e-05	0.112803	0.137373	11
50K	chr12:123499536:123520095:clu_6275:ENSG00000188026.12	RILPL1	-4.81475	-0.157371	1.47388e-06	0.141948	0.0386991	13			S-PrediXcan	chr9:127400006:127402557:clu_60840:ENSG00000136856.17	SLC2A8	-4.25009	-0.0544244	2.13685e-05	0.605786	0.00304203	83
50K	chr5:132198271:132198879:clu_40533:ENSG00000072682.18	P4HA2	-4.80416	-0.748044	1.554e-06	0.0177266	0.704503	1			S-PrediXcan	chr1:120460624:120461254:clu_56085:ENSG00000270231.3	NBPF8	-4.24666	-0.0575383	2.16982e-05	0.418902	5.82848e-07	47
50K	chr5:132198380:132198879:clu_40533:ENSG00000072682.18	P4HA2	4.80416	0.376476	1.554e-06	0.0335388	0.781092	1			S-PrediXcan	chr1:145645743:145646184:clu_56146:ENSG00000117262.18	GPR89A	4.23427	0.556122	2.293e-05	0.0103063	0.0481365	1
50K	chr2:171522738:171553346:clu_51042:ENSG00000071967.11	CYBRD1	4.8038	0.0909551	1.55681e-06	0.155242	1.32532e-05	5			S-PrediXcan	chr16:71479005:71482082:clu_18905:ENSG00000157429.15	ZNF19	-4.23233	-0.323049	2.31284e-05	0.0364461	0.6874	5
50K	chr5:80728965:80741464:clu_39997:ENSG00000113318.9	MSH3	-4.80095	-0.245541	1.57913e-06	0.0381423	0.661985	2			S-PrediXcan	chr7:100356883:100358220:clu_34424:ENSG00000121716.20	PILRB	4.22618	0.038918	2.37692e-05	0.686754	2.38286e-35	51
50K	chr1:113614658:113619736:clu_55914:ENSG00000081026.18	MAGI3	-4.7983	-0.181237	1.60019e-06	0.0702807	0.534309	6			S-PrediXcan	chr4:48010893:48016483:clu_42437:ENSG00000198515.13	CNGA1	-4.21402	-0.0829389	2.5087e-05	0.238885	1.99423e-05	22
50K	chr1:156236483:156239548:clu_56829:ENSG00000242252.1	BGLAP	-4.79472	-0.306482	1.62898e-06	0.0351384	0.426345	2			S-PrediXcan	chr22:37808163:37810027:clu_29524:ENSG00000100116.16	GCAT	-4.21151	-0.223121	2.53674e-05	0.0708971	0.321359	21
50K	chr11:69055352:69057578:clu_8637:ENSG00000162341.16	TPCN2	4.78295	0.229578	1.72745e-06	0.0709994	0.433346	9			S-PrediXcan	chr3:50348563:50348711:clu_45425:ENSG00000114388.12	NPRL2	-4.21097	-0.263623	2.54275e-05	0.0675179	0.854872	10
50K	chr17:45398047:45402714:clu_14770:ENSG00000159314.11	ARHGAP27	-4.78187	-0.0557681	1.73673e-06	0.28844	0.000531904	35			S-PrediXcan	chr10:122424959:122426942:clu_12355:ENSG00000107679.14	PLEKHA1	-4.20867	-0.675228	2.56875e-05	0.0245949	0.255254	2
50K	chr1:155611355:155611549:clu_56751:ENSG00000125459.14	MSTO1	4.7734	0.0766091	1.81139e-06	0.16354	1.76823e-05	5			S-PrediXcan	chr7:100358366:100358899:clu_34425:ENSG00000121716.20	PILRB	4.20411	0.0460701	2.6211e-05	0.515415	1.60039e-16	43
50K	chr2:217836211:217841199:clu_51824:ENSG00000079308.16	TNS1	-4.75925	-0.181446	1.94309e-06	0.133031	0.115898	13			S-PrediXcan	chr1:145169086:145170942:clu_56132:ENSG00000272419.6	RP11-403I13.8	-4.19434	-0.159589	2.73673e-05	0.102478	0.0723303	5
50K	chr7:94551478:94552350:clu_34216:ENSG00000127995.16	CASD1	-4.74334	-0.138836	2.10221e-06	0.052239	0.0691607	2			S-PrediXcan	chr1:155131634:155133730:clu_56664:ENSG00000169242.11	EFNA1	4.17956	0.0355019	2.92071e-05	0.705936	2.0198e-32	47
50K	chr17:46528859:46570759:clu_14811:ENSG00000185829.17	ARL17A	4.74232	0.100274	2.11283e-06	0.0912636	0.0720072	21			S-PrediXcan	chr8:123787750:123789613:clu_63345:ENSG00000176853.15	FAM91A1	4.16521	0.224533	3.1106e-05	0.085922	0.995891	17
50K	chr2:121246970:121248164:clu_50383:ENSG00000115112.7	TFCP2L1	4.73626	0.121574	2.17703e-06	0.135442	0.00178958	9			S-PrediXcan	chr10:112447467:112460524:clu_12143:ENSG00000151532.13	VTI1A	4.1652	0.337445	3.11084e-05	0.0539407	0.963846	6
50K	chr2:121239649:121242359:clu_50381:ENSG00000115112.7	TFCP2L1	4.73533	0.207633	2.18699e-06	0.0599431	0.479263	2			S-PrediXcan	chr5:132257827:132270915:clu_40537:ENSG00000131435.12	PDLIM4	4.16438	0.734205	3.12196e-05	0.0408979	0.426403	10
50K	chr14:38763045:38835231:clu_22326:ENSG00000259070.5	LINC00639	-4.73398	-0.260744	2.20157e-06	0.0361556	0.961276	5			S-PrediXcan	chr3:49684189:49684314:clu_45318:ENSG00000173531.15	MST1	-4.15937	-0.024973	3.19128e-05	0.649179	1.88539e-31	31
50K	chr2:88857683:88861221:clu_49710:ENSG00000211592.8	IGKC	-4.72601	-0.326729	2.28973e-06	0.0652599	0.333738	9			S-PrediXcan	chr7:100353483:100353895:clu_34422:ENSG00000121716.20	PILRB	4.14243	0.0885586	3.43646e-05	0.216995	1.04497e-06	17
50K	chr2:88857683:88861221:clu_49710:ENSG00000211593.2	IGKJ5	-4.72601	-0.326729	2.28973e-06	0.0652599	0.428892	9			S-PrediXcan	chr19:13769706:13772121:clu_25042:ENSG00000037757.13	MRI1	-4.14228	-0.120792	3.43869e-05	0.265752	0.460731	36
50K	chr1:155200113:155200451:clu_56695:ENSG00000169231.13	THBS3	-4.72088	-0.29979	2.34828e-06	0.0348846	0.471028	2			S-PrediXcan	chr7:100367617:100373581:clu_34426:ENSG00000121716.20	PILRB	-4.13534	-0.204541	3.54424e-05	0.0717131	0.818345	9
50K	chr1:155218049:155218388:clu_56708:ENSG00000160766.14	GBAP1	-4.70848	-0.140032	2.49575e-06	0.0847916	0.386535	5			S-PrediXcan	chr15:43632363:43632717:clu_20156:ENSG00000166762.16	CATSPER2	4.12175	0.0476463	3.76003e-05	0.504808	2.85465e-18	27
50K	chr1:46196849:46196970:clu_54664:ENSG00000085998.13	POMGNT1	-4.67957	-0.294406	2.87476e-06	0.0286593	0.701208	3			S-PrediXcan	chr15:43632363:43632717:clu_20156:ENSG00000249839.1	AC011330.5	4.12175	0.0476463	3.76003e-05	0.504808	1.88383e-18	27
50K	chr19:18589683:18590854:clu_25433:ENSG00000006015.17	C19orf60	-4.67631	-0.178288	2.92079e-06	0.0822133	0.982323	10			S-PrediXcan	chr7:100354012:100355143:clu_34422:ENSG00000121716.20	PILRB	4.11402	0.252803	3.88828e-05	0.0576072	0.0957079	5
50K	chr19:45630046:45632861:clu_26537:ENSG00000125746.16	EML2	-4.66121	-0.194216	3.14351e-06	0.0736956	0.670116	5			S-PrediXcan	chr17:7224393:7224480:clu_13122:ENSG00000072778.19	ACADVL	-4.10323	-0.0624595	4.0743e-05	0.414903	2.69657e-05	45
50K	chr1:45497383:45499345:clu_54621:ENSG00000280670.2	CCDC163	4.65326	0.189016	3.26731e-06	0.0572799	0.173021	4			S-PrediXcan	chr2:42169636:42245505:clu_48812:ENSG00000143924.18	EML4	-4.08862	-0.0554006	4.33953e-05	0.465841	0.0010749	40
50K	chr11:66438259:66438710:clu_8399:ENSG00000174547.13	MRPL11	-4.64616	-0.0544102	3.38175e-06	0.289636	1.07516e-05	15			S-PrediXcan	chr7:100345968:100349717:clu_34419:ENSG00000242294.6	STAG3L5P	-4.08209	-0.0545644	4.46325e-05	0.429164	3.55808e-14	55
50K	chr1:46558800:46560234:clu_54689:ENSG00000079277.19	MKNK1	-4.64213	-0.112492	3.44828e-06	0.106867	0.149905	8			S-PrediXcan	chr12:123345570:123348029:clu_6262:ENSG00000139697.13	SBNO1	4.06764	0.132842	4.74917e-05	0.18067	0.19299	25
50K	chr6:29727139:29748900:clu_36123:ENSG00000214922.9	HLA-F-AS1	4.64208	0.0786241	3.44919e-06	0.256351	0.00123568	20			S-PrediXcan	chr1:155760641:155762190:clu_56776:ENSG00000116580.18	GON4L	4.06536	0.571255	4.79581e-05	0.0191918	0.750049	2
50K	chr16:53442858:53447042:clu_18278:ENSG00000103479.15	RBL2	-4.64129	-0.128278	3.4624e-06	0.102202	0.136064	12			S-PrediXcan	chr6:30741704:30741792:clu_36241:ENSG00000137312.14	FLOT1	4.06413	0.0799208	4.82118e-05	0.206219	0.000323777	17
50K	chr6:26388294:26390005:clu_36032:ENSG00000124508.16	BTN2A2	-4.638	-0.517096	3.51794e-06	0.0204828	0.561031	2			S-PrediXcan	chr7:100359537:100367349:clu_34426:ENSG00000121716.20	PILRB	4.06007	0.180396	4.90573e-05	0.0819739	0.0164408	8
50K	chr5:132349957:132360080:clu_40540:ENSG00000233006.6	AC034220.3	4.63271	0.151075	3.60905e-06	0.0732589	0.266452	9			S-PrediXcan	chr1:120451282:120452117:clu_56082:ENSG00000270231.3	NBPF8	-4.05203	-0.0823494	5.07752e-05	0.468555	8.99375e-10	36
50K	chr7:94588732:94598775:clu_34218:ENSG00000127990.15	SGCE	-4.62941	-0.0796301	3.66716e-06	0.124684	0.00505227	8			S-PrediXcan	chr1:45606591:45607321:clu_54628:ENSG00000132780.16	NASP	-4.04487	-0.749313	5.23522e-05	0.0300363	0.491367	3
50K	chr7:94628359:94655990:clu_34221:ENSG00000127990.15	SGCE	4.62724	0.33019	3.70576e-06	0.0331183	0.841873	3			S-PrediXcan	chr11:800244:800384:clu_6678:ENSG00000177595.17	PIDD1	4.02515	0.218375	5.69395e-05	0.105971	0.327275	15
50K	chr16:71463148:71463546:clu_18904:ENSG00000167377.17	ZNF23	-4.62518	-0.146423	3.74279e-06	0.0721833	0.0683522	6			S-PrediXcan	chr11:66521466:66526936:clu_8414:ENSG00000174165.7	ZDHHC24	4.01753	0.305694	5.8812e-05	0.0835415	0.943183	8
50K	chr17:47483090:47490166:clu_14859:ENSG00000228782.7	MRPL45P2	4.59869	0.120441	4.25163e-06	0.123576	0.0923468	12			S-PrediXcan	chr3:49129152:49129245:clu_45280:ENSG00000172037.13	LAMB2	-4.01645	-0.204811	5.9081e-05	0.0639526	0.428281	11
50K	chr1:155679512:155679928:clu_56763:ENSG00000163374.19	YY1AP1	-4.59748	-0.0913633	4.27637e-06	0.134825	8.6637e-05	2			S-PrediXcan	chr19:19055396:19055791:clu_25475:ENSG00000105676.13	ARMC6	-4.01578	-0.109626	5.92493e-05	0.235231	0.05286	27
50K	chr6:28360681:28361324:clu_36101:ENSG00000189298.13	ZKSCAN3	4.58672	0.0993399	4.50267e-06	0.120174	0.00097683	5			S-PrediXcan	chr11:777695:783530:clu_6671:ENSG00000255284.1	AP006621.5	4.01015	0.0528502	6.06791e-05	0.578184	1.0501e-07	56
50K	chr7:130984109:131002197:clu_34999:ENSG00000231721.6	LINC-PINT	-4.58282	-0.115374	4.5874e-06	0.115275	0.0144251	6			S-PrediXcan	chr11:66366231:66366431:clu_8389:ENSG00000174669.11	SLC29A2	4.00857	0.164331	6.10863e-05	0.172789	0.440642	19
50K	chr5:122451601:122463491:clu_40433:ENSG00000064692.18	SNCAIP	4.57737	0.130372	4.70866e-06	0.0938227	0.387736	8			S-PrediXcan	chr12:123748785:123751110:clu_6304:ENSG00000185344.13	ATP6V0A2	4.00623	0.0593045	6.16953e-05	0.5174	0.000418419	75
50K	chr1:155613766:155614062:clu_56759:ENSG00000125459.14	MSTO1	4.57501	0.358521	4.762e-06	0.0186995	0.710607	1			S-PrediXcan	chr1:155060832:155061418:clu_56659:ENSG00000143537.13	ADAM15	-4.00422	-0.0294503	6.22229e-05	0.667272	2.04763e-25	41
50K	chr1:156937496:156939548:clu_56895:ENSG00000132694.18	ARHGEF11	-4.57501	-1.17433	4.762e-06	0.014544	0.258101	1			S-PrediXcan	chr10:121959595:121960358:clu_12337:ENSG00000107672.14	NSMCE4A	-4.00395	-0.0787332	6.22941e-05	0.432387	0.0998367	84
50K	chr21:46287123:46291334:clu_32505:ENSG00000182362.13	YBEY	4.57079	0.0812848	4.85892e-06	0.20422	5.75308e-05	11			S-PrediXcan	chr22:40882177:40886313:clu_29698:ENSG00000196236.12	XPNPEP3	4.00393	0.141675	6.22993e-05	0.119675	0.871737	34
50K	chr10:121924329:121928347:clu_12335:ENSG00000107669.17	ATE1	4.57017	0.223583	4.87323e-06	0.0406848	0.379562	4			S-PrediXcan	chr20:35655344:35658930:clu_30953:ENSG00000214078.12	CPNE1	-3.99861	-0.0873717	6.37162e-05	0.187605	2.98623e-05	23
50K	chr3:156672130:156674207:clu_47122:ENSG00000243926.1	TIPARP-AS1	-4.56842	-0.0639227	4.91426e-06	0.185565	8.49453e-06	5			S-PrediXcan	chr1:42660904:42664863:clu_54409:ENSG00000171960.10	PPIH	3.98688	0.0800872	6.69475e-05	0.191706	0.000320476	51
50K	chr10:121924329:121927844:clu_12335:ENSG00000107669.17	ATE1	-4.56517	-0.252295	4.991e-06	0.0332136	0.0724562	1			S-PrediXcan	chr20:49874821:49877981:clu_31390:ENSG00000197818.11	SLC9A8	3.98306	0.066803	6.80336e-05	0.452617	0.000455769	69
50K	chr14:69191591:69209424:clu_22882:ENSG00000081177.18	EXD2	4.56336	0.550328	5.03424e-06	0.0233997	0.420745	5			S-PrediXcan	chr16:71479100:71482082:clu_18905:ENSG00000157429.15	ZNF19	3.9811	0.0850147	6.85983e-05	0.220232	7.27413e-05	17
50K	chr11:69062990:69070430:clu_8638:ENSG00000162341.16	TPCN2	-4.56137	-0.303599	5.0821e-06	0.053917	0.506157	3			S-PrediXcan	chr8:23529212:23543088:clu_62124:ENSG00000147454.13	SLC25A37	-3.96997	-0.0701515	7.18803e-05	0.463998	0.0797508	72
50K	chr6:26373413:26374327:clu_36026:ENSG00000186470.13	BTN3A2	4.5586	0.160333	5.14953e-06	0.0606837	0.0208155	3			S-PrediXcan	chr17:41803431:41806796:clu_14395:ENSG00000141696.12	P3H4	3.96834	0.205129	7.23746e-05	0.081391	0.308316	6
50K	chr4:185332759:185339379:clu_44057:ENSG00000109762.15	SNX25	-4.55508	-0.11456	5.23645e-06	0.176541	0.0591812	14			S-PrediXcan	chr3:158802315:158804323:clu_47160:ENSG00000118855.18	MFSD1	3.96307	0.138435	7.39925e-05	0.119521	0.0120376	48
50K	chr6:28907262:28908808:clu_36107:ENSG00000204713.10	TRIM27	4.55437	0.167656	5.25427e-06	0.0616011	0.509418	5			S-PrediXcan	chr11:64318386:64320661:clu_8091:ENSG00000126432.13	PRDX5	-3.9619	-0.512621	7.43549e-05	0.0645848	0.917781	7
50K	chr17:59936541:59937578:clu_15263:ENSG00000108443.13	RPS6KB1	4.54463	0.109667	5.5032e-06	0.170684	0.0536107	15			S-PrediXcan	chr11:62882999:62883989:clu_7957:ENSG00000168003.16	SLC3A2	-3.95896	-0.999842	7.52763e-05	0.0173783	0.418737	4
50K	chr3:156750414:156751095:clu_47122:ENSG00000240875.5	LINC00886	4.53149	0.0758428	5.85699e-06	0.169263	0.00981872	19			S-PrediXcan	chr10:112445650:112446767:clu_12142:ENSG00000023041.11	ZDHHC6	-3.95723	-0.508349	7.58239e-05	0.0361969	0.742583	7
50K	chr5:132471054:132475667:clu_40550:ENSG00000197536.11	C5orf56	4.52997	0.129758	5.89922e-06	0.104137	0.123095	7			S-PrediXcan	chr11:66437435:66438164:clu_8398:ENSG00000174547.13	MRPL11	-3.95603	-0.166962	7.62041e-05	0.105887	0.275788	19
50K	chr1:155200610:155200897:clu_56695:ENSG00000169231.13	THBS3	4.52312	0.295617	6.09353e-06	0.0295382	0.713893	3			S-PrediXcan	chr17:82937360:82939367:clu_16447:ENSG00000141556.20	TBCD	-3.95432	-0.303507	7.67514e-05	0.10437	0.0958104	7
50K	chr17:45404334:45404445:clu_14771:ENSG00000159314.11	ARHGAP27	4.51415	0.141895	6.35708e-06	0.0821354	0.359194	8			S-PrediXcan	chr1:145907150:145907354:clu_56182:ENSG00000143127.12	ITGA10	-3.9525	-0.60154	7.734e-05	0.014598	0.97336	1
50K	chr1:51789657:51790900:clu_54796:ENSG00000078618.21	NRDC	-4.51025	-0.139746	6.47523e-06	0.176099	0.00159295	13			S-PrediXcan	chr1:46340919:46344801:clu_54673:ENSG00000117481.10	NSUN4	3.94122	0.0312611	8.10686e-05	0.68526	5.66529e-18	72
50K	chr1:155269713:155270808:clu_56724:ENSG00000176444.18	CLK2	4.50346	0.286655	6.68551e-06	0.0333561	0.823809	4			S-PrediXcan	chr6:25520337:25528795:clu_36007:ENSG00000079691.17	CARMIL1	3.94066	0.211343	8.12564e-05	0.0575661	0.26759	6
50K	chr1:155612570:155612844:clu_56753:ENSG00000125459.14	MSTO1	-4.50199	-0.285973	6.732e-06	0.0410832	0.789186	5			S-PrediXcan	chr1:121374954:121382704:clu_56113:ENSG00000171943.11	SRGAP2C	-3.93848	-0.403964	8.2e-05	0.0263256	0.88413	1
50K	chr3:156672130:156674207:clu_47122:ENSG00000240875.5	LINC00886	-4.49503	-0.0685375	6.95592e-06	0.169908	2.83645e-06	4			S-PrediXcan	chr17:75243166:75243447:clu_15778:ENSG00000125447.16	GGA3	3.93671	0.212675	8.26053e-05	0.098799	0.940833	22
50K	chr6:26466088:26467719:clu_36044:ENSG00000112763.15	BTN2A1	-4.48034	-0.0879248	7.45231e-06	0.193876	0.132674	23			S-PrediXcan	chr10:73126827:73130703:clu_11191:ENSG00000166321.13	NUDT13	-3.93486	-0.0809806	8.3244e-05	0.2164	0.140345	55
50K	chr3:4303526:4313647:clu_44160:ENSG00000170364.12	SETMAR	-4.472	-0.163721	7.74927e-06	0.134414	0.507437	16			S-PrediXcan	chr6:28297991:28300724:clu_36098:ENSG00000137338.5	PGBD1	-3.93144	-0.101031	8.44388e-05	0.149012	0.00235349	12
50K	chr19:45523695:45523844:clu_26530:ENSG00000125753.13	VASP	-4.46929	-0.971142	7.84799e-06	0.0101633	0.221249	1			S-PrediXcan	chr11:64751466:64751597:clu_8130:ENSG00000068976.13	PYGM	3.92222	0.12261	8.77352e-05	0.126153	0.123877	13
50K	chr6:26370603:26373276:clu_36025:ENSG00000186470.13	BTN3A2	-4.45366	-0.184144	8.44206e-06	0.0965789	0.731766	11			S-PrediXcan	chr18:23540537:23541068:clu_27952:ENSG00000141458.12	NPC1	-3.92105	-0.290739	8.8163e-05	0.071214	0.578058	6
50K	chr7:94549634:94551338:clu_34216:ENSG00000127995.16	CASD1	4.45178	0.127143	8.51632e-06	0.0535607	0.346151	4			S-PrediXcan	chr15:63537156:63553715:clu_20661:ENSG00000140455.16	USP3	3.92058	0.309343	8.83377e-05	0.0543709	0.955932	13
50K	chr10:79351583:79352317:clu_11364:ENSG00000108179.13	PPIF	-4.44397	-0.14121	8.83127e-06	0.0706636	0.184963	8			S-PrediXcan	chr19:19306076:19316422:clu_25499:ENSG00000105705.15	SUGP1	3.91879	0.161336	8.89953e-05	0.0720218	0.0609604	2
50K	chr2:201272776:201276827:clu_51528:ENSG00000064012.21	CASP8	-4.43694	-0.11939	9.12465e-06	0.168344	0.0554319	10			S-PrediXcan	chr11:314356:314922:clu_6563:ENSG00000185885.15	IFITM1	3.91587	0.247228	9.00795e-05	0.0857005	0.679844	13
50K	chr17:46517433:46520212:clu_14817:ENSG00000238083.7	LRRC37A2	-4.42486	-0.153661	9.65069e-06	0.0435578	0.507888	19			S-PrediXcan	chr19:16938446:16945549:clu_25268:ENSG00000160111.12	CPAMD8	3.90722	1.01464	9.33649e-05	0.0120152	0.0513444	2
50K	chr10:80053586:80055916:clu_11379:ENSG00000230091.6	TMEM254-AS1	4.42365	0.0970161	9.70469e-06	0.201042	0.262787	21			S-PrediXcan	chr3:158802315:158804323:clu_47160:ENSG00000240207.6	RP11-379F4.4	3.90636	0.12754	9.36953e-05	0.128662	0.0115866	49
50K	chr4:48851975:48860725:clu_42463:ENSG00000109180.14	OCIAD1	4.40362	0.0900758	1.06458e-05	0.138734	0.013468	12			S-PrediXcan	chr15:74615898:74619197:clu_21067:ENSG00000179335.18	CLK3	3.90514	0.620603	9.417e-05	0.0206193	0.0560291	1
50K	chr19:19655239:19655316:clu_25533:ENSG00000105726.16	ATP13A1	-4.39711	-0.409581	1.097e-05	0.0157569	0.584739	1			S-PrediXcan	chr2:24175174:24175467:clu_48284:ENSG00000186453.12	FAM228A	-3.89906	-0.0640522	9.65675e-05	0.311261	0.079989	46
50K	chr3:156750414:156751095:clu_47122:ENSG00000243926.1	TIPARP-AS1	4.39394	0.0754664	1.11314e-05	0.164089	0.0130469	20			S-PrediXcan	chr12:114403936:114405628:clu_5946:ENSG00000089225.19	TBX5	-3.89158	-0.375851	9.95949e-05	0.0321951	0.7722	5
50K	chr1:155319688:155320409:clu_56733:ENSG00000160752.14	FDPS	-4.39359	-0.0376258	1.11494e-05	0.458398	2.37361e-16	13			S-PrediXcan	chr10:124408965:124411973:clu_12388:ENSG00000065154.11	OAT	3.89012	0.449543	0.000100197	0.0308839	0.655561	4
50K	chr17:46038686:46039702:clu_14802:ENSG00000120071.13	KANSL1	4.39239	0.30497	1.1211e-05	0.0357089	0.642618	23			S-PrediXcan	chr1:46341497:46344801:clu_54673:ENSG00000117481.10	NSUN4	-3.88419	-0.0425488	0.00010267	0.441493	8.67103e-10	43
50K	chr19:19655195:19655316:clu_25533:ENSG00000105726.16	ATP13A1	4.38928	0.532241	1.13726e-05	0.0124223	0.100678	2			S-PrediXcan	chr1:46344962:46346921:clu_54674:ENSG00000117481.10	NSUN4	3.88371	0.272248	0.000102876	0.0582366	0.88583	7
50K	chr5:132332310:132334785:clu_40540:ENSG00000233006.6	AC034220.3	-4.3877	-0.201657	1.14557e-05	0.0472532	0.281451	2			S-PrediXcan	chr17:7224393:7224484:clu_13122:ENSG00000072778.19	ACADVL	3.87804	0.053045	0.000105299	0.506207	1.13862e-05	58
50K	chr6:30741704:30741792:clu_36241:ENSG00000137312.14	FLOT1	4.38668	0.0862406	1.15092e-05	0.137156	2.7666e-05	3			S-PrediXcan	chr6:149535738:149540942:clu_38460:ENSG00000131013.3	PPIL4	-3.87591	-0.0997336	0.000106228	0.406114	0.0939302	45
50K	chr19:19776994:19786609:clu_25543:ENSG00000267419.2	CTC-559E9.6	4.38293	0.232221	1.17093e-05	0.0447133	0.389334	2			S-PrediXcan	chr2:69841039:69843149:clu_49290:ENSG00000087338.4	GMCL1	3.87219	0.0923186	0.000107863	0.170215	0.0019173	35
50K	chr1:44636162:44644698:clu_54557:ENSG00000187147.17	RNF220	-4.3816	-0.202337	1.17812e-05	0.0660493	0.47397	4			S-PrediXcan	chr15:43663716:43664418:clu_20156:ENSG00000166762.16	CATSPER2	-3.85281	-0.111564	0.000116772	0.189668	0.00801368	21
50K	chr5:132370365:132384147:clu_40545:ENSG00000197375.12	SLC22A5	-4.37868	-0.139262	1.19399e-05	0.112851	0.0120037	9			S-PrediXcan	chr20:35626381:35626567:clu_30949:ENSG00000214078.12	CPNE1	3.84342	0.0961168	0.000121331	0.225113	0.000252907	12
50K	chr9:108906485:108908305:clu_60379:ENSG00000070061.14	IKBKAP	4.36947	0.0614289	1.24549e-05	0.381985	1.91709e-08	27			S-PrediXcan	chr6:85678032:85678136:clu_37559:ENSG00000203875.10	SNHG5	3.83927	0.42861	0.0001234	0.0294875	0.615176	1
50K	chr1:156807345:156809203:clu_56878:ENSG00000027869.11	SH2D2A	-4.36746	-0.310296	1.257e-05	0.0391909	0.430267	1			S-PrediXcan	chr11:66437443:66438164:clu_8398:ENSG00000174547.13	MRPL11	3.82611	0.192154	0.000130186	0.0815444	0.72839	13
50K	chr17:30900521:30904066:clu_13942:ENSG00000172171.10	TEFM	-4.3623	-0.326841	1.287e-05	0.0211421	0.50172	1			S-PrediXcan	chr10:87187200:87190484:clu_11456:ENSG00000122376.11	FAM35A	-3.82086	-0.28521	0.000132987	0.0725592	0.1844	8
50K	chr3:50174350:50176768:clu_45383:ENSG00000001617.11	SEMA3F	4.35412	0.112879	1.33606e-05	0.0966889	0.330868	9			S-PrediXcan	chr2:25750413:25753534:clu_48356:ENSG00000143970.16	ASXL2	-3.81596	-0.195868	0.000135656	0.0802911	0.826978	8
50K	chr20:49864844:49874705:clu_31390:ENSG00000197818.11	SLC9A8	-4.35267	-0.0871448	1.34489e-05	0.210603	0.252502	24			S-PrediXcan	chr11:65918218:65918910:clu_8340:ENSG00000175573.6	C11orf68	3.8127	0.109726	0.000137454	0.127243	0.287436	17
50K	chr19:19634190:19634507:clu_25521:ENSG00000089639.10	GMIP	4.3512	0.107323	1.35395e-05	0.0710952	0.268016	5			S-PrediXcan	chr4:48897857:48904484:clu_42465:ENSG00000145247.11	OCIAD2	-3.8101	-0.21183	0.000138912	0.0677641	0.17902	5
50K	chr1:155131634:155133730:clu_56664:ENSG00000169242.11	EFNA1	4.34718	0.0403248	1.37897e-05	0.558521	8.60683e-22	15			S-PrediXcan	chr14:104735122:104738376:clu_23700:ENSG00000185100.10	ADSSL1	3.80562	0.167319	0.000141449	0.102256	0.0132092	9
50K	chr8:124568536:124585087:clu_63357:ENSG00000170873.18	MTSS1	-4.34511	-0.0681614	1.39207e-05	0.234941	0.0320939	19			S-PrediXcan	chr3:50103166:50105077:clu_45377:ENSG00000003756.16	RBM5	-3.80085	-0.14392	0.000144199	0.183897	0.0621882	30
50K	chr3:100736716:100744833:clu_46075:ENSG00000114354.13	TFG	-4.32898	-0.166816	1.49801e-05	0.0574831	0.530146	3			S-PrediXcan	chr3:49129164:49129245:clu_45280:ENSG00000172037.13	LAMB2	3.79981	0.186313	0.000144807	0.068442	0.922181	10
50K	chr7:151120567:151122725:clu_35452:ENSG00000133612.18	AGAP3	4.32687	0.149367	1.51244e-05	0.107581	0.0850871	7			S-PrediXcan	chr1:45334511:45339976:clu_54614:ENSG00000132781.17	MUTYH	-3.79924	-0.0599876	0.000145138	0.338568	0.000722241	28
50K	chr10:26735579:26742497:clu_10484:ENSG00000148459.15	PDSS1	4.32096	0.18044	1.55348e-05	0.0617623	0.504741	5			S-PrediXcan	chr10:119892945:119898244:clu_12306:ENSG00000107651.12	SEC23IP	3.78244	0.700466	0.0001553	0.0125002	0.0850864	1
50K	chr6:29944397:29944500:clu_36130:ENSG00000243753.5	HLA-L	4.3199	0.0419068	1.56099e-05	0.360214	9.53548e-07	24			S-PrediXcan	chr3:184886156:184893234:clu_47535:ENSG00000156931.15	VPS8	3.76809	0.168529	0.000164501	0.105556	0.0258836	6
50K	chr16:53442858:53451703:clu_18278:ENSG00000103479.15	RBL2	4.31548	0.207529	1.59254e-05	0.0595191	0.962073	2			S-PrediXcan	chr4:76268813:76271568:clu_42736:ENSG00000118804.8	STBD1	3.76358	0.124379	0.000167497	0.224134	0.021418	32
50K	chr2:70051305:70085547:clu_49299:ENSG00000179818.13	PCBP1-AS1	4.31467	0.155049	1.59844e-05	0.111341	0.437058	6			S-PrediXcan	chr1:42440025:42455888:clu_54400:ENSG00000066185.12	ZMYND12	-3.76005	-0.123114	0.000169879	0.0940194	0.0205942	67
50K	chr19:43580669:43581212:clu_26370:ENSG00000234465.10	PINLYP	-4.31116	-0.31224	1.624e-05	0.0211892	0.738048	1			S-PrediXcan	chr4:516185:516339:clu_41631:ENSG00000174227.15	PIGG	3.75597	0.129734	0.000172674	0.134388	0.38957	20
50K	chr19:43580587:43581212:clu_26370:ENSG00000234465.10	PINLYP	4.31116	0.187007	1.624e-05	0.0367196	0.445187	1			S-PrediXcan	chr20:35632923:35664760:clu_30953:ENSG00000214078.12	CPNE1	3.7544	0.0649745	0.000173756	0.234774	0.000190005	31
50K	chr19:43729049:43732858:clu_26381:ENSG00000105771.13	SMG9	4.31116	0.643092	1.624e-05	0.015963	0.123142	1			S-PrediXcan	chr1:120822267:120823309:clu_56103:ENSG00000273136.6	NBPF26	3.75324	0.160215	0.000174563	0.106586	0.0420823	15
50K	chr1:155611108:155611216:clu_56751:ENSG00000125459.14	MSTO1	-4.30508	-0.120531	1.66923e-05	0.101426	0.0411116	7			S-PrediXcan	chr22:37812988:37813463:clu_29525:ENSG00000100116.16	GCAT	3.75288	0.0955499	0.000174814	0.157691	0.00674204	10
50K	chr8:17934858:17935589:clu_61939:ENSG00000078674.17	PCM1	4.30064	0.184834	1.70307e-05	0.104127	0.100884	9			S-PrediXcan	chr1:45330068:45330516:clu_54612:ENSG00000132781.17	MUTYH	3.74805	0.0360943	0.000178216	0.460496	8.46858e-20	13
50K	chr10:93347782:93349808:clu_11580:ENSG00000138119.16	MYOF	-4.29952	-0.196276	1.71168e-05	0.0520875	0.188874	2			S-PrediXcan	chr11:314356:314922:clu_6563:ENSG00000185201.16	IFITM2	3.74745	0.152788	0.000178638	0.1411	0.186306	20
50K	chr19:44811346:44812226:clu_26458:ENSG00000187244.10	BCAM	-4.29436	-0.119867	1.75201e-05	0.104877	0.0135848	4			S-PrediXcan	chr8:8232874:8235816:clu_61796:ENSG00000173295.7	FAM86B3P	-3.74718	-1.3174	0.00017883	0.0115021	0.219332	2
50K	chr19:44811346:44812163:clu_26458:ENSG00000187244.10	BCAM	4.29231	0.0997157	1.76822e-05	0.115593	0.0606298	4			S-PrediXcan	chr12:109561329:109561416:clu_5700:ENSG00000139428.11	MMAB	3.74712	0.0278394	0.000178877	0.62525	1.4418e-15	40
50K	chr11:65862279:65862444:clu_8325:ENSG00000172732.11	MUS81	4.28975	0.0563002	1.78871e-05	0.227719	0.00677559	20			S-PrediXcan	chr4:83458429:83460973:clu_42860:ENSG00000163319.10	MRPS18C	3.74488	0.048116	0.000180481	0.354949	1.25941e-11	33
50K	chr5:132257827:132270915:clu_40537:ENSG00000131435.12	PDLIM4	4.2746	0.226106	1.91483e-05	0.0828032	0.551346	7			S-PrediXcan	chr10:112951607:113040025:clu_12149:ENSG00000148737.16	TCF7L2	3.74459	0.139796	0.000180689	0.117451	0.000291156	5
50K	chr22:39138702:39141371:clu_29639:ENSG00000100307.12	CBX7	-4.26759	-0.45455	1.976e-05	0.0195795	0.0973071	1			S-PrediXcan	chr15:43082716:43085984:clu_20108:ENSG00000159459.11	UBR1	3.74432	0.431059	0.000180886	0.0449043	0.76835	4
50K	chr1:46194651:46194844:clu_54663:ENSG00000085998.13	POMGNT1	-4.26754	-0.661766	1.97644e-05	0.0106086	0.0661705	2			S-PrediXcan	chr1:113896038:113897840:clu_55933:ENSG00000134262.12	AP4B1	-3.74168	-0.03681	0.000182794	0.832201	9.22601e-10	157
50K	chr3:49676219:49676609:clu_45311:ENSG00000164062.12	APEH	4.25753	0.501815	2.06695e-05	0.0281724	0.553716	2			S-PrediXcan	chr5:159917854:159971879:clu_41174:ENSG00000170214.3	ADRA1B	3.73614	0.200738	0.000186867	0.0551997	0.112417	2
50K	chr2:24135187:24146748:clu_48283:ENSG00000219626.8	FAM228B	4.25633	0.129144	2.07808e-05	0.104166	0.312815	8			S-PrediXcan	chr17:28331987:28335340:clu_13760:ENSG00000109083.13	IFT20	-3.73367	-0.26401	0.000188708	0.0674109	0.714721	9
50K	chr15:90902975:90904190:clu_21582:ENSG00000196547.14	MAN2A2	4.25478	0.276326	2.09254e-05	0.0538331	0.544309	5			S-PrediXcan	chr22:40857245:40868999:clu_29697:ENSG00000196236.12	XPNPEP3	-3.72656	-0.0306047	0.000194112	0.587996	1.73882e-15	44
50K	chr7:130507823:130508562:clu_34988:ENSG00000158623.14	COPG2	-4.24999	-0.328625	2.13783e-05	0.0600885	0.694233	4			S-PrediXcan	chr8:94950359:94950771:clu_62999:ENSG00000156170.12	NDUFAF6	3.72626	0.173762	0.000194342	0.150348	0.659599	26
50K	chr5:132227221:132227790:clu_40536:ENSG00000072682.18	P4HA2	4.23325	0.0459073	2.30337e-05	0.341573	7.04725e-11	11			S-PrediXcan	chr1:169596134:169596991:clu_57222:ENSG00000174175.16	SELP	3.71912	0.709261	0.000199918	0.0119309	0.0946272	2
50K	chr3:156474820:156514364:clu_47117:ENSG00000169282.17	KCNAB1	4.22132	0.122498	2.42873e-05	0.0627431	0.273246	3			S-PrediXcan	chr6:30196746:30198429:clu_36173:ENSG00000234127.8	TRIM26	3.71549	0.360905	0.000202812	0.0441066	0.536776	9
50K	chr7:94618956:94622546:clu_34220:ENSG00000127990.15	SGCE	-4.21168	-0.104554	2.5348e-05	0.0793686	0.203116	11			S-PrediXcan	chr1:46341865:46344801:clu_54673:ENSG00000117481.10	NSUN4	-3.71529	-0.0890052	0.000202969	0.297213	0.00568334	32
50K	chr18:23842521:23842611:clu_27976:ENSG00000053747.15	LAMA3	-4.19782	-0.377383	2.695e-05	0.017787	0.111487	1			S-PrediXcan	chr5:477336:477806:clu_38905:ENSG00000225138.7	CTD-2228K2.7	3.71433	0.128858	0.00020374	0.106586	0.00374394	18
50K	chr10:121961517:121961843:clu_12338:ENSG00000107672.14	NSMCE4A	4.19714	0.150385	2.70311e-05	0.0691107	0.649305	9			S-PrediXcan	chr12:123345567:123348029:clu_6262:ENSG00000139697.13	SBNO1	-3.70102	-0.0987868	0.000214738	0.237971	0.101291	32
50K	chr19:4446197:4446283:clu_24304:ENSG00000167671.11	UBXN6	4.19557	0.208184	2.72191e-05	0.0530187	0.492037	5			S-PrediXcan	chr21:46287123:46291334:clu_32505:ENSG00000182362.13	YBEY	3.69913	0.0967612	0.000216336	0.20622	0.000391251	16
50K	chr17:45545676:45584572:clu_14785:ENSG00000214425.7	LRRC37A4P	-4.19183	-0.114464	2.76715e-05	0.117738	0.745143	27			S-PrediXcan	chr3:48695421:48715389:clu_45217:ENSG00000068745.14	IP6K2	3.69602	0.452602	0.000219009	0.0327014	0.344316	4
50K	chr1:156194247:156196013:clu_56826:ENSG00000160785.13	SLC25A44	4.18967	0.164936	2.79359e-05	0.057982	0.889954	8			S-PrediXcan	chr10:119104197:119107948:clu_12272:ENSG00000119979.16	FAM45A	3.69149	0.0881262	0.000222945	0.139991	0.000484484	11
50K	chr5:52909041:52910162:clu_39517:ENSG00000213949.8	ITGA1	-4.18234	-0.277453	2.88521e-05	0.0292104	0.653487	2			S-PrediXcan	chr17:60214774:60219628:clu_15285:ENSG00000170832.12	USP32	-3.69123	-0.122895	0.000223173	0.138295	0.0212318	12
50K	chr2:233437479:233441887:clu_52226:ENSG00000077044.10	DGKD	-4.17954	-0.152919	2.921e-05	0.0587023	0.022771	1			S-PrediXcan	chr5:477465:477806:clu_38905:ENSG00000225138.7	CTD-2228K2.7	-3.68559	-0.0651999	0.000228173	0.282892	1.76652e-05	29
50K	chr14:91592002:91608294:clu_23360:ENSG00000133962.7	CATSPERB	-4.17609	-0.0632955	2.96568e-05	0.302301	0.00241561	21			S-PrediXcan	chr4:83456958:83460973:clu_42860:ENSG00000163319.10	MRPS18C	3.68509	0.0309114	0.000228621	0.517536	2.41173e-21	43
50K	chr19:18008584:18008711:clu_25368:ENSG00000105643.9	ARRDC2	-4.17462	-0.10655	2.9848e-05	0.170238	0.129313	16			S-PrediXcan	chr1:46353028:46360704:clu_54675:ENSG00000117481.10	NSUN4	3.68331	0.0449642	0.000230222	0.409567	3.31783e-09	32
50K	chr22:40860793:40861618:clu_29697:ENSG00000196236.12	XPNPEP3	4.17161	0.0224688	3.02458e-05	0.644113	1.03627e-25	24			S-PrediXcan	chr12:109903214:109903937:clu_5714:ENSG00000139437.17	TCHP	-3.68267	-0.827165	0.0002308	0.0136177	0.0983216	1
50K	chr1:156272398:156273361:clu_56837:ENSG00000198952.8	SMG5	-4.16956	-0.100729	3.05194e-05	0.0985436	0.300377	11			S-PrediXcan	chr1:46340919:46341323:clu_54673:ENSG00000117481.10	NSUN4	-3.68098	-0.109736	0.00023234	0.149148	0.0478931	14
50K	chr11:68915023:68917736:clu_8628:ENSG00000132740.8	IGHMBP2	-4.16815	-0.0630207	3.07085e-05	0.294692	0.0487536	26			S-PrediXcan	chr11:292997:293086:clu_6558:ENSG00000142102.15	PGGHG	-3.6804	-0.139886	0.000232866	0.158922	0.0623091	13
50K	chr6:25581439:25594415:clu_36006:ENSG00000079691.17	CARMIL1	-4.16688	-0.10844	3.08791e-05	0.22327	9.65108e-05	13			S-PrediXcan	chr1:145788966:145823772:clu_56152:ENSG00000265491.4	RNF115	-3.6681	-0.191237	0.00024436	0.0792901	0.483287	9
50K	chr7:151076832:151076913:clu_35444:ENSG00000164896.19	FASTK	-4.16395	-0.306477	3.1279e-05	0.0412373	0.483998	6			S-PrediXcan	chr17:41893174:41897749:clu_14410:ENSG00000131473.16	ACLY	-3.66803	-0.179054	0.000244429	0.0826631	0.0818183	7
50K	chr9:22821598:22823252:clu_59231:ENSG00000234840.1	LINC01239	-4.16157	-0.106697	3.16061e-05	0.0824281	0.0567496	3			S-PrediXcan	chr10:93347782:93349808:clu_11580:ENSG00000138119.16	MYOF	-3.66518	-0.678203	0.000247162	0.0196855	0.30019	10
50K	chr9:22821598:22823252:clu_59231:ENSG00000224549.1	RP11-370B11.3	-4.16157	-0.106697	3.16061e-05	0.0824281	0.033428	3			S-PrediXcan	chr11:65540153:65540245:clu_8264:ENSG00000168056.15	LTBP3	3.66005	0.171897	0.000252164	0.103899	0.994734	14
50K	chr11:47266308:47267913:clu_7606:ENSG00000025434.18	NR1H3	4.15541	0.47779	3.247e-05	0.0120917	0.124297	1			S-PrediXcan	chr1:178026255:178034705:clu_57409:ENSG00000242193.10	RP11-568K15.1	3.65949	0.536877	0.000252715	0.0164956	0.0387339	2
50K	chr4:525837:527039:clu_41631:ENSG00000174227.15	PIGG	4.15276	0.114687	3.2849e-05	0.10172	0.00693303	5			S-PrediXcan	chr7:100882241:100882771:clu_34497:ENSG00000087087.18	SRRT	3.6593	0.525851	0.000252909	0.0214407	0.988743	2
50K	chr6:150600017:150650728:clu_38483:ENSG00000232891.1	RP11-136K14.1	-4.14654	-0.32243	3.37534e-05	0.0239341	0.317562	2			S-PrediXcan	chr1:159198221:159199786:clu_56937:ENSG00000225670.4	CADM3-AS1	3.65267	0.0603565	0.000259523	0.361252	0.0181808	78
50K	chr1:156809490:156809661:clu_56878:ENSG00000027869.11	SH2D2A	4.14625	0.259548	3.37964e-05	0.0449751	0.498127	5			S-PrediXcan	chr4:76268813:76271568:clu_42736:ENSG00000189157.13	FAM47E	3.64963	0.175678	0.000262617	0.134271	0.218427	19
50K	chr16:71288937:71289136:clu_18900:ENSG00000180917.17	CMTR2	-4.13845	-0.0788861	3.49656e-05	0.183261	0.00595853	16			S-PrediXcan	chr7:44759746:44760151:clu_33460:ENSG00000122515.14	ZMIZ2	3.64924	0.221674	0.000263017	0.0456977	0.926796	10
50K	chr11:65540153:65540245:clu_8264:ENSG00000168056.15	LTBP3	4.12843	0.129254	3.65251e-05	0.0921468	0.0426601	7			S-PrediXcan	chr4:39471306:39473100:clu_42325:ENSG00000121897.14	LIAS	-3.64904	-0.157305	0.000263221	0.130692	0.419848	17
50K	chr11:66438259:66438632:clu_8399:ENSG00000174547.13	MRPL11	4.12752	0.0727119	3.66689e-05	0.198488	0.000123362	8			S-PrediXcan	chr20:35480145:35490637:clu_30926:ENSG00000126001.15	CEP250	-3.64563	-0.231638	0.000266738	0.0855428	0.639729	9
50K	chr5:170235070:170245962:clu_41243:ENSG00000234511.8	C5orf58	-4.12035	-0.0766917	3.783e-05	0.161261	0.000241012	6			S-PrediXcan	chr9:127402753:127403738:clu_60840:ENSG00000136856.17	SLC2A8	3.64272	0.022508	0.000269773	0.538779	3.47622e-07	52
50K	chr6:29613485:29621101:clu_36117:ENSG00000204681.10	GABBR1	4.11393	0.150335	3.88973e-05	0.0664924	0.191859	9			S-PrediXcan	chr2:237368748:237371732:clu_52285:ENSG00000163359.15	COL6A3	-3.64269	-0.249146	0.000269807	0.0641442	0.0189173	8
50K	chr22:43933087:43934606:clu_29861:ENSG00000100344.10	PNPLA3	-4.09847	-0.100953	4.15899e-05	0.10875	0.0119902	5			S-PrediXcan	chr10:124765608:124767224:clu_12398:ENSG00000203791.14	METTL10	-3.64007	-0.075202	0.000272564	0.210514	3.37286e-07	12
50K	chr7:44122282:44123511:clu_33415:ENSG00000106628.10	POLD2	4.08425	0.524741	4.422e-05	0.0144871	0.130103	1			S-PrediXcan	chr2:217991056:218010100:clu_51832:ENSG00000079308.16	TNS1	3.63329	0.193365	0.000279829	0.141969	0.671678	25
50K	chr6:29945091:29945234:clu_36131:ENSG00000206503.12	HLA-A	4.0773	0.040021	4.55621e-05	0.331855	6.35936e-07	19			S-PrediXcan	chr10:73817554:73819532:clu_11274:ENSG00000148660.20	CAMK2G	-3.63287	-0.328933	0.000280286	0.0426936	0.437977	5
50K	chr7:44759460:44760151:clu_33460:ENSG00000122515.14	ZMIZ2	-4.07662	-0.21524	4.56942e-05	0.0517719	0.351294	2			S-PrediXcan	chr14:105173261:105176534:clu_23743:ENSG00000183828.14	NUDT14	-3.63039	-0.0267972	0.000282989	0.833715	1.79319e-18	103
50K	chr17:17228161:17228623:clu_13525:ENSG00000154803.12	FLCN	4.06008	0.661051	4.90568e-05	0.0111383	0.000479075	2			S-PrediXcan	chr14:92134355:92135367:clu_23394:ENSG00000165934.12	CPSF2	-3.62994	-0.0726005	0.000283492	0.3994	0.00138945	33
50K	chr7:99061837:99143726:clu_34316:ENSG00000198742.9	SMURF1	4.04612	0.0773779	5.20745e-05	0.151256	0.00634258	15			S-PrediXcan	chr2:24147086:24169356:clu_48283:ENSG00000219626.8	FAM228B	3.62921	0.0658971	0.000284285	0.210461	0.000739939	40
50K	chr16:56501497:56502317:clu_18357:ENSG00000125124.11	BBS2	4.03728	0.0808716	5.40746e-05	0.133768	0.0140587	9			S-PrediXcan	chr14:37787637:37790717:clu_22316:ENSG00000139865.16	TTC6	-3.62586	-0.359993	0.000287996	0.0418502	0.219562	11
50K	chr1:19312358:19312729:clu_53490:ENSG00000040487.12	PQLC2	4.03462	0.170311	5.46919e-05	0.0610288	0.400018	4			S-PrediXcan	chr5:6605408:6606820:clu_39029:ENSG00000037474.14	NSUN2	-3.61391	-0.0735276	0.000301617	0.266306	0.00107854	49
50K	chr18:23551727:23554758:clu_27954:ENSG00000141458.12	NPC1	4.02899	0.195176	5.60165e-05	0.0592919	0.335603	5			S-PrediXcan	chr18:23540001:23540448:clu_27952:ENSG00000141458.12	NPC1	3.61064	0.144711	0.000305447	0.173019	0.163168	24
50K	chr11:96384761:96389844:clu_9223:ENSG00000149231.11	CCDC82	-4.026	-0.200792	5.67346e-05	0.0710216	0.229554	8			S-PrediXcan	chr3:100728858:100732508:clu_46074:ENSG00000114354.13	TFG	-3.60848	-0.132318	0.000307992	0.0991151	0.891266	6
50K	chr18:22968918:22975153:clu_27922:ENSG00000101773.18	RBBP8	-4.0231	-0.231693	5.74377e-05	0.0618726	0.146542	4			S-PrediXcan	chr2:60756495:60760134:clu_49082:ENSG00000115421.12	PAPOLG	-3.60505	-0.163257	0.000312091	0.0849617	0.567996	6
50K	chr20:35655344:35658930:clu_30953:ENSG00000214078.12	CPNE1	-4.02085	-0.0553109	5.79884e-05	0.175481	0.000116446	9			S-PrediXcan	chr10:124765608:124774675:clu_12398:ENSG00000203791.14	METTL10	3.59883	0.237696	0.000319647	0.0473492	0.188908	4
50K	chr5:132449689:132486192:clu_40550:ENSG00000113522.13	RAD50	-4.00683	-0.0508766	6.15396e-05	0.251396	2.73748e-08	4			S-PrediXcan	chr9:6499931:6500552:clu_59044:ENSG00000147854.16	UHRF2	-3.59714	-0.466112	0.000321731	0.0308126	0.35371	5
50K	chr16:89729318:89733302:clu_19431:ENSG00000158805.11	ZNF276	-4.00433	-0.119767	6.21929e-05	0.0924548	0.0011163	2			S-PrediXcan	chr1:156291106:156291403:clu_56839:ENSG00000198715.11	GLMP	-3.59649	-0.249191	0.000322541	0.0675428	0.404072	12
50K	chr22:37808163:37810027:clu_29524:ENSG00000100116.16	GCAT	-3.99874	-0.133338	6.36799e-05	0.0615183	0.0159448	2			S-PrediXcan	chr17:42536655:42537398:clu_14478:ENSG00000108784.9	NAGLU	3.59644	0.297492	0.0003226	0.0330681	0.986394	1
50K	chr19:20406132:20408950:clu_25557:ENSG00000231205.11	ZNF826P	-3.99859	-0.0751864	6.37196e-05	0.0882977	0.17484	9			S-PrediXcan	chr1:7788246:7793960:clu_52992:ENSG00000049246.14	PER3	-3.59006	-0.536802	0.0003306	0.0187221	0.991612	1
50K	chr10:124760503:124762300:clu_12397:ENSG00000203791.14	METTL10	3.9976	0.104389	6.39887e-05	0.121162	0.105912	11			S-PrediXcan	chr1:155318377:155318665:clu_56730:ENSG00000160752.14	FDPS	-3.58661	-0.108007	0.000335002	0.195598	0.051272	20
50K	chr6:30923231:30923353:clu_36265:ENSG00000137411.16	VARS2	3.98598	0.37086	6.7201e-05	0.0217734	0.110729	4			S-PrediXcan	chr11:66366191:66366431:clu_8389:ENSG00000174669.11	SLC29A2	-3.58597	-0.295194	0.000335828	0.0425591	0.53003	5
50K	chr17:8228892:8229142:clu_13300:ENSG00000178971.13	CTC1	3.98267	0.0559415	6.8145e-05	0.281369	0.000969475	30			S-PrediXcan	chr11:67440439:67441125:clu_8517:ENSG00000172725.13	CORO1B	3.58297	0.143268	0.000339706	0.119021	0.12756	14
50K	chr19:19655933:19656050:clu_25534:ENSG00000105726.16	ATP13A1	-3.98249	-0.157511	6.81972e-05	0.0549775	0.427799	5			S-PrediXcan	chr5:35641683:35644355:clu_39269:ENSG00000152582.13	SPEF2	-3.5813	-0.184281	0.000341889	0.0962998	0.198472	32
50K	chr3:50271181:50271361:clu_45395:ENSG00000012171.19	SEMA3B	3.97422	0.0619345	7.06113e-05	0.143876	0.00950091	12			S-PrediXcan	chr7:92245595:92245790:clu_34153:ENSG00000001631.15	KRIT1	3.57316	0.395414	0.0003527	0.0249992	0.592354	1
50K	chr5:170248819:170250730:clu_41241:ENSG00000043462.11	LCP2	3.9732	0.162597	7.09148e-05	0.0693843	0.699537	8			S-PrediXcan	chr11:95790743:95799232:clu_9210:ENSG00000166037.10	CEP57	3.56333	0.0671527	0.000366176	0.204484	3.27151e-09	14
50K	chr10:119105495:119107968:clu_12272:ENSG00000119979.16	FAM45A	-3.97112	-0.196031	7.15358e-05	0.0524094	0.393142	9			S-PrediXcan	chr10:28611481:28611774:clu_10538:ENSG00000095787.21	WAC	3.56318	0.382984	0.000366392	0.0610483	0.960944	5
50K	chr15:40853627:40853711:clu_19920:ENSG00000166145.14	SPINT1	-3.96971	-0.0595755	7.19614e-05	0.246252	0.00016863	18			S-PrediXcan	chr10:38094490:38095538:clu_10683:ENSG00000075407.18	ZNF37A	3.56166	0.0970938	0.000368514	0.126685	0.00766094	13
50K	chr2:70169661:70175673:clu_49306:ENSG00000115998.7	C2orf42	-3.96861	-0.225789	7.22946e-05	0.038188	0.767236	3			S-PrediXcan	chr1:145897900:145898110:clu_56176:ENSG00000143127.12	ITGA10	-3.55844	-0.584243	0.00037307	0.0323137	0.277212	4
50K	chr1:45334511:45339976:clu_54614:ENSG00000132781.17	MUTYH	-3.96529	-0.0888226	7.3308e-05	0.114301	0.0195362	4			S-PrediXcan	chr19:13759272:13762299:clu_25040:ENSG00000104957.13	CCDC130	3.55803	0.178289	0.000373653	0.128892	0.00162852	10
50K	chr1:22027534:22030280:clu_53610:ENSG00000218510.6	LINC00339	3.95649	0.0675202	7.60594e-05	0.233196	3.87958e-05	12			S-PrediXcan	chr3:40457474:40457890:clu_44856:ENSG00000188846.13	RPL14	3.55408	0.0854573	0.000379305	0.227573	0.0038569	38
50K	chr6:29944397:29944500:clu_36130:ENSG00000206503.12	HLA-A	3.95237	0.0357245	7.73795e-05	0.391694	1.518e-07	26			S-PrediXcan	chr9:120922691:120923705:clu_60634:ENSG00000056558.10	TRAF1	-3.54891	-0.176493	0.000386832	0.0889894	0.0228616	49
50K	chr2:170956559:170961663:clu_51022:ENSG00000115806.12	GORASP2	3.94863	0.150065	7.85999e-05	0.0655096	0.424771	5			S-PrediXcan	chr7:102474535:102476181:clu_34561:ENSG00000005075.15	POLR2J	-3.54764	-0.204514	0.0003887	0.0158991	0.626533	1
50K	chr17:59962616:59962827:clu_15265:ENSG00000189050.15	RNFT1	3.94766	0.0969819	7.89181e-05	0.0865547	0.0106498	4			S-PrediXcan	chr2:171787947:171791451:clu_51050:ENSG00000115840.13	SLC25A12	3.54523	0.0790501	0.000392267	0.218879	0.384142	25
50K	chr2:201342431:201344170:clu_51533:ENSG00000155749.12	ALS2CR12	3.94608	0.161576	7.94426e-05	0.0659645	0.659461	4			S-PrediXcan	chr3:58534145:58534576:clu_45798:ENSG00000168306.12	ACOX2	3.54407	0.230201	0.000394002	0.0875794	0.336612	9
50K	chr18:14184102:14187224:clu_27855:ENSG00000186481.16	ANKRD20A5P	3.94233	0.245269	8.06927e-05	0.0317003	0.42548	3			S-PrediXcan	chr1:120454114:120455409:clu_56083:ENSG00000270231.3	NBPF8	-3.54355	-0.174971	0.00039478	0.194946	0.102425	31
50K	chr6:29890296:29945234:clu_36131:ENSG00000206503.12	HLA-A	-3.94055	-0.0332924	8.12934e-05	0.390239	1.7375e-10	23			S-PrediXcan	chr9:120914300:120923705:clu_60634:ENSG00000056558.10	TRAF1	3.53632	0.107635	0.000405747	0.132111	0.0277441	37
50K	chr5:132449689:132486192:clu_40550:ENSG00000197536.11	C5orf56	-3.93198	-0.0541145	8.42494e-05	0.238248	5.70112e-09	3			S-PrediXcan	chr6:167934962:167943129:clu_38772:ENSG00000130396.20	AFDN	3.53342	0.526431	0.000410217	0.0594652	0.368219	3
50K	chr16:89909083:89910591:clu_19455:ENSG00000141002.19	TCF25	3.92847	0.0693257	8.5487e-05	0.189906	0.000234525	13			S-PrediXcan	chr11:65918215:65918910:clu_8340:ENSG00000175573.6	C11orf68	-3.53272	-0.0992497	0.000411315	0.123034	0.35717	12
50K	chr15:43632363:43632717:clu_20156:ENSG00000249839.1	AC011330.5	3.9284	0.0322145	8.55113e-05	0.420721	2.45637e-14	9			S-PrediXcan	chr13:72917166:72931165:clu_2658:ENSG00000083535.15	PIBF1	3.53192	0.0362511	0.000412547	0.432098	3.17511e-13	35
50K	chr19:19901091:19915280:clu_25548:ENSG00000184635.14	ZNF93	-3.92661	-0.0579835	8.6151e-05	0.107785	0.179124	8			S-PrediXcan	chr16:89909083:89910591:clu_19455:ENSG00000141002.19	TCF25	3.53095	0.0411361	0.000414078	0.530992	7.9516e-11	56
50K	chr1:155325178:155325316:clu_56738:ENSG00000160753.15	RUSC1	-3.92051	-0.184151	8.83608e-05	0.0584623	0.648461	6			S-PrediXcan	chr19:57630494:57634629:clu_27513:ENSG00000213762.11	ZNF134	3.52812	0.107158	0.000418529	0.287141	0.0242948	31
50K	chr15:43632363:43632717:clu_20156:ENSG00000166762.16	CATSPER2	3.91935	0.0319562	8.87869e-05	0.420961	5.23001e-14	9			S-PrediXcan	chr12:52051568:52054327:clu_4443:ENSG00000123358.19	NR4A1	-3.52356	-0.118455	0.000425792	0.15788	0.0853317	17
50K	chr14:104735122:104738376:clu_23700:ENSG00000185100.10	ADSSL1	3.91796	0.065387	8.92999e-05	0.210347	0.00172882	13			S-PrediXcan	chr3:156672130:156674207:clu_47122:ENSG00000240875.5	LINC00886	-3.52277	-0.0542002	0.00042706	0.285507	4.89241e-07	26
50K	chr18:12311053:12325067:clu_27791:ENSG00000176014.12	TUBB6	3.91199	0.669186	9.154e-05	0.016945	0.447759	1			S-PrediXcan	chr10:87076656:87094325:clu_11451:ENSG00000148672.8	GLUD1	3.5218	0.0466931	0.000428632	0.697814	0.00630318	111
50K	chr18:12817265:12825810:clu_27816:ENSG00000175354.18	PTPN2	-3.91199	-0.355033	9.154e-05	0.0214274	0.126449	1			S-PrediXcan	chr10:121962107:121963238:clu_12338:ENSG00000107672.14	NSMCE4A	-3.5173	-0.0909351	0.000435963	0.241537	0.175923	26
50K	chr11:489733:489883:clu_6599:ENSG00000174915.11	PTDSS2	3.9071	0.166661	9.34117e-05	0.0382481	0.799082	3			S-PrediXcan	chr17:59962616:59962827:clu_15265:ENSG00000189050.15	RNFT1	3.51539	0.229918	0.00043911	0.039588	0.930912	17
50K	chr4:98886546:98887079:clu_43035:ENSG00000151247.12	EIF4E	-3.90106	-0.141724	9.57743e-05	0.0476418	0.595891	3			S-PrediXcan	chr12:57102921:57104464:clu_4807:ENSG00000166888.11	STAT6	3.51209	3.57228	0.0004446	0.0108787	0.455411	1
50K	chr6:29725563:29726011:clu_36125:ENSG00000206341.7	HLA-H	3.90034	0.0325012	9.6059e-05	0.387604	7.79969e-11	24			S-PrediXcan	chr14:105173261:105173481:clu_23743:ENSG00000183828.14	NUDT14	3.50874	0.0674734	0.000450233	0.248329	2.04713e-09	3
50K	chr7:45745048:45747215:clu_33496:ENSG00000214765.8	SEPT7P2	3.88901	0.0803499	0.000100656	0.168085	0.0511254	14			S-PrediXcan	chr8:73653896:73673107:clu_62774:ENSG00000040341.17	STAU2	-3.50815	-0.190608	0.00045124	0.128717	0.420772	9
50K	chr4:88043457:88051991:clu_42945:ENSG00000118762.7	PKD2	-3.88849	-0.0629263	0.000100871	0.23758	0.103232	24			S-PrediXcan	chr7:100353270:100353373:clu_34422:ENSG00000121716.20	PILRB	-3.50736	-0.0920229	0.000452584	0.186614	0.000945061	16
50K	chr4:444432:472575:clu_41625:ENSG00000182903.15	ZNF721	3.88561	0.23154	0.000102075	0.0329256	0.855715	2			S-PrediXcan	chr20:25510740:25512834:clu_30698:ENSG00000101004.14	NINL	3.50728	0.0391825	0.00045271	0.356149	4.44752e-10	19
50K	chr6:29944616:30009145:clu_36132:ENSG00000206503.12	HLA-A	-3.88403	-0.0263717	0.000102737	0.517271	2.1409e-13	36			S-PrediXcan	chr12:123405074:123407493:clu_6269:ENSG00000183955.12	KMT5A	-3.50728	-0.175266	0.000452721	0.0998953	0.519994	18
50K	chr21:15842540:15864268:clu_31897:ENSG00000155313.15	USP25	-3.88022	-0.139746	0.000104364	0.0821234	0.833954	5			S-PrediXcan	chr3:51945939:51946166:clu_45482:ENSG00000041880.14	PARP3	-3.50343	-0.0585057	0.000459307	0.298209	0.00371487	64
50K	chr14:92081061:92082300:clu_23387:ENSG00000066427.21	ATXN3	-3.87267	-0.208156	0.000107649	0.0391073	0.414324	2			S-PrediXcan	chr6:26474396:26476161:clu_36044:ENSG00000112763.15	BTN2A1	3.50268	0.350916	0.000460598	0.0435523	0.784422	40
50K	chr10:79808832:79814613:clu_11372:ENSG00000225484.6	NUTM2B-AS1	-3.87248	-0.0864518	0.000107733	0.125168	0.220223	15			S-PrediXcan	chr6:42964929:42965075:clu_36977:ENSG00000124587.13	PEX6	-3.5011	-0.370998	0.000463346	0.0372551	0.296978	5
50K	chr16:3671791:3674339:clu_17082:ENSG00000126602.10	TRAP1	-3.86244	-0.0852588	0.000112259	0.185503	0.0572473	16			S-PrediXcan	chr1:154241797:154243217:clu_56594:ENSG00000143569.18	UBAP2L	-3.49546	-0.361801	0.000473251	0.0314381	0.711684	3
50K	chr12:31084669:31084969:clu_3972:ENSG00000013573.16	DDX11	-3.86241	-0.0877033	0.000112276	0.143818	0.158818	12			S-PrediXcan	chr1:109657279:109657772:clu_55772:ENSG00000168765.16	GSTM4	-3.49536	-0.0761212	0.000473426	0.244965	0.000200911	16
50K	chr6:29944397:29944500:clu_36130:ENSG00000206341.7	HLA-H	3.86164	0.0335858	0.00011263	0.403462	4.37568e-08	27			S-PrediXcan	chr21:46441084:46442497:clu_32536:ENSG00000160299.16	PCNT	-3.49134	-0.104382	0.00048061	0.111795	0.0127195	10
50K	chr17:18021238:18021745:clu_13557:ENSG00000171953.15	ATPAF2	-3.84453	-0.201752	0.000120784	0.0661081	0.380305	4			S-PrediXcan	chr4:525837:527039:clu_41631:ENSG00000174227.15	PIGG	3.48652	0.808925	0.000489349	0.0188555	0.669393	10
50K	chr17:80214328:80215033:clu_16162:ENSG00000181523.12	SGSH	3.84335	0.322746	0.000121366	0.0516794	0.596174	7			S-PrediXcan	chr3:46901860:46902530:clu_45046:ENSG00000160801.13	PTH1R	3.47826	0.0267325	0.000504672	0.655187	9.38482e-05	161
50K	chr3:48631801:48631880:clu_45205:ENSG00000225697.12	SLC26A6	3.84234	0.109148	0.000121869	0.0755812	0.546105	5			S-PrediXcan	chr10:112442351:112443515:clu_12141:ENSG00000023041.11	ZDHHC6	-3.47579	-0.0785388	0.000509358	0.200242	0.00618397	23
50K	chr4:530745:533818:clu_41633:ENSG00000174227.15	PIGG	3.8408	0.0670386	0.000122632	0.143777	0.00514552	6			S-PrediXcan	chr5:33751548:33794263:clu_39228:ENSG00000151388.10	ADAMTS12	3.46963	0.128079	0.000521169	0.17157	0.829247	24
50K	chr2:88028585:88034134:clu_49695:ENSG00000172086.7	KRCC1	3.83513	0.349503	0.0001255	0.0200533	0.141588	1			S-PrediXcan	chr10:124767347:124774675:clu_12398:ENSG00000203791.14	METTL10	-3.46926	-0.109939	0.000521896	0.136457	0.00201426	11
50K	chr6:29725563:29890264:clu_36125:ENSG00000206341.7	HLA-H	-3.83095	-0.0269647	0.000127651	0.446837	5.81461e-14	21			S-PrediXcan	chr20:35003283:35003410:clu_30890:ENSG00000100991.11	TRPC4AP	-3.46918	-0.111093	0.000522041	0.203548	0.00010038	31
50K	chr13:110688018:110701438:clu_2953:ENSG00000134905.16	CARS2	-3.82806	-0.0376885	0.000129155	0.424944	0.00113066	47			S-PrediXcan	chr19:17292854:17296716:clu_25305:ENSG00000130312.6	MRPL34	-3.46202	-0.181721	0.000536139	0.0874091	0.899073	14
50K	chr19:45143633:45144854:clu_26488:ENSG00000104866.10	PPP1R37	3.81794	0.285498	0.00013457	0.0335594	0.656717	5			S-PrediXcan	chr1:120462197:120462794:clu_56085:ENSG00000270231.3	NBPF8	3.45649	0.0383713	0.000547252	0.522166	2.4019e-07	66
50K	chr15:43086240:43105942:clu_20108:ENSG00000159459.11	UBR1	-3.81464	-0.207068	0.000136382	0.032222	0.632524	2			S-PrediXcan	chr4:25234431:25252321:clu_42201:ENSG00000038210.12	PI4K2B	3.45521	0.0659714	0.00054987	0.373423	0.00196555	45
50K	chr1:19148626:19150577:clu_53461:ENSG00000127481.14	UBR4	3.81286	0.0676538	0.00013737	0.211669	0.00253651	22			S-PrediXcan	chr1:120505962:120511666:clu_56091:ENSG00000275131.2	CH17-472G23.4	-3.45364	-0.583422	0.000553085	0.0286631	0.0409268	4
50K	chr3:48631797:48631880:clu_45205:ENSG00000225697.12	SLC26A6	-3.81268	-0.123054	0.00013747	0.0699845	0.513181	4			S-PrediXcan	chr1:43995856:43995938:clu_54535:ENSG00000159214.12	CCDC24	-3.45237	-0.201541	0.000555694	0.0690852	0.91998	7
50K	chr3:5170566:5172150:clu_44184:ENSG00000134108.12	ARL8B	3.81088	0.133214	0.000138471	0.0900724	0.28647	7			S-PrediXcan	chr5:43502495:43503665:clu_39479:ENSG00000172244.8	C5orf34	-3.45191	-0.0725115	0.000556632	0.265922	0.0457303	89
50K	chr3:179604939:179614971:clu_47366:ENSG00000136521.12	NDUFB5	3.8058	0.182804	0.000141348	0.0717656	0.156132	3			S-PrediXcan	chr6:135302817:135318519:clu_38257:ENSG00000135541.20	AHI1	-3.45103	-0.051402	0.000558444	0.430854	1.72509e-08	41
50K	chr17:81985607:81994821:clu_16316:ENSG00000169696.15	ASPSCR1	-3.79866	-0.555924	0.000145481	0.0186826	0.46538	2			S-PrediXcan	chr15:50301368:50302929:clu_20337:ENSG00000104064.16	GABPB1	-3.44772	-0.240456	0.000565349	0.0495331	0.3461	2
50K	chr21:46444821:46445284:clu_32536:ENSG00000160299.16	PCNT	3.79655	0.201724	0.000146724	0.0557942	0.920098	5			S-PrediXcan	chr1:155853806:155859304:clu_56787:ENSG00000116580.18	GON4L	-3.44592	-0.088817	0.000569121	0.194562	0.19619	25
50K	chr22:37480769:37485923:clu_29493:ENSG00000100060.17	MFNG	3.78601	0.0693	0.000153085	0.174672	0.0684071	14			S-PrediXcan	chr21:33826863:33829624:clu_32100:ENSG00000205726.14	ITSN1	-3.44494	-0.123033	0.000571196	0.191842	0.0337584	17
50K	chr2:200881488:200885262:clu_51499:ENSG00000240344.8	PPIL3	-3.78497	-0.133183	0.000153727	0.0718906	0.567429	6			S-PrediXcan	chr6:159026041:159027144:clu_38649:ENSG00000271913.5	RP1-111C20.4	-3.44323	-0.182804	0.000574818	0.0792291	0.99469	9
50K	chr7:99031000:99031345:clu_34305:ENSG00000242687.2	AC004893.11	3.78469	0.320446	0.0001539	0.0254266	0.640431	1			S-PrediXcan	chr3:100731895:100732508:clu_46074:ENSG00000114354.13	TFG	3.44304	0.0667359	0.000575221	0.316961	0.141893	29
50K	chr7:97872449:97928082:clu_34262:ENSG00000070669.16	ASNS	3.78469	0.547914	0.0001539	0.0138222	0.823787	1			S-PrediXcan	chr6:28296945:28297895:clu_36098:ENSG00000137338.5	PGBD1	3.44263	0.0515732	0.000576096	0.315285	9.42716e-05	47
50K	chr18:32045732:32065902:clu_28073:ENSG00000101695.8	RNF125	3.78426	0.0622048	0.000154167	0.129012	0.00019324	6			S-PrediXcan	chr14:35053451:35077150:clu_22281:ENSG00000151327.12	FAM177A1	-3.44184	-0.091358	0.00057778	0.206839	0.0891414	40
50K	chr15:50355545:50356100:clu_20340:ENSG00000244879.6	GABPB1-AS1	-3.77446	-0.104624	0.000160356	0.0859714	0.0140367	2			S-PrediXcan	chr1:46585974:46586234:clu_54694:ENSG00000079277.19	MKNK1	-3.4395	-1.48298	0.0005828	0.0116457	0.000593542	1
50K	chr10:93343932:93347617:clu_11580:ENSG00000138119.16	MYOF	3.7742	0.147632	0.000160521	0.0670477	0.0920574	5			S-PrediXcan	chr2:171522738:171553346:clu_51042:ENSG00000071967.11	CYBRD1	3.43739	0.0751063	0.000587343	0.231933	1.05855e-05	31
50K	chr3:50271177:50271361:clu_45395:ENSG00000012171.19	SEMA3B	-3.77418	-0.0583901	0.000160532	0.160565	0.00528413	13			S-PrediXcan	chr10:122211708:122215391:clu_12344:ENSG00000138162.18	TACC2	3.43666	0.137192	0.000588939	0.19783	0.295161	23
50K	chr10:73246176:73246439:clu_11204:ENSG00000213551.4	DNAJC9	-3.7706	-0.0720301	0.000162853	0.196233	0.000611426	16			S-PrediXcan	chr14:91942961:91946711:clu_23371:ENSG00000140092.14	FBLN5	3.43406	0.116597	0.000594621	0.196665	0.0697156	29
50K	chr7:100353483:100353895:clu_34422:ENSG00000121716.20	PILRB	3.76785	0.40213	0.000164657	0.0358753	0.718601	2			S-PrediXcan	chr1:155318928:155319615:clu_56731:ENSG00000160752.14	FDPS	-3.42455	-0.178227	0.000615814	0.0723085	0.389085	3
50K	chr9:6482099:6484597:clu_59040:ENSG00000147854.16	UHRF2	-3.7593	-0.381273	0.000170391	0.0197285	0.228279	3			S-PrediXcan	chr13:36126156:36131770:clu_2282:ENSG00000133083.14	DCLK1	-3.42166	-0.0519049	0.000622394	0.600791	0.00217409	62
50K	chr10:93374955:93377323:clu_11586:ENSG00000138119.16	MYOF	-3.75753	-0.365111	0.0001716	0.0229464	0.721805	1			S-PrediXcan	chr15:50303123:50303966:clu_20337:ENSG00000104064.16	GABPB1	3.42041	0.350481	0.000625274	0.0352721	0.992878	2
50K	chr11:68898012:68900535:clu_8624:ENSG00000197345.12	MRPL21	3.75497	0.0481686	0.000173359	0.2388	5.43136e-05	12			S-PrediXcan	chr5:65529017:65529117:clu_39672:ENSG00000123219.12	CENPK	3.41442	0.316059	0.000639176	0.0425614	0.334431	7
50K	chr6:29890296:29945234:clu_36131:ENSG00000206341.7	HLA-H	-3.75384	-0.0275046	0.000174145	0.440875	9.66159e-11	33			S-PrediXcan	chr2:19941839:19945786:clu_48227:ENSG00000118965.14	WDR35	3.41429	0.116175	0.000639495	0.0921644	0.139314	4
50K	chr15:74723123:74725441:clu_21084:ENSG00000140465.13	CYP1A1	-3.75066	-0.185322	0.000176372	0.0576689	0.541256	5			S-PrediXcan	chr19:36712867:36718948:clu_25945:ENSG00000189042.13	ZNF567	-3.41026	-0.139826	0.000649014	0.0841486	0.154247	25
50K	chr12:54183959:54188511:clu_4579:ENSG00000123415.15	SMUG1	-3.7485	-0.120254	0.000177897	0.104887	0.152745	8			S-PrediXcan	chr1:11790898:11791207:clu_53171:ENSG00000177000.10	MTHFR	3.40924	0.165252	0.000651447	0.0743491	0.302172	6
50K	chr1:155200113:155200897:clu_56695:ENSG00000169231.13	THBS3	3.74793	0.465231	0.0001783	0.0174431	0.743991	1			S-PrediXcan	chr7:45726236:45728178:clu_33493:ENSG00000214765.8	SEPT7P2	-3.40919	-0.118377	0.000651559	0.241038	0.0781406	24
50K	chr10:5452525:5452825:clu_10129:ENSG00000173848.18	NET1	-3.74737	-0.318489	0.000178697	0.0481553	0.359652	5			S-PrediXcan	chr10:5925915:5927435:clu_10151:ENSG00000134452.19	FBXO18	-3.40657	-0.100965	0.000657849	0.185846	6.12911e-07	21
50K	chr7:130039547:130051221:clu_34962:ENSG00000091732.15	ZC3HC1	-3.74709	-0.300571	0.0001789	0.0250095	0.989415	1			S-PrediXcan	chr17:80058980:80065485:clu_16127:ENSG00000141519.14	CCDC40	3.40586	0.0375679	0.000659558	0.447409	4.48849e-21	7
50K	chr6:29945091:29945234:clu_36131:ENSG00000206341.7	HLA-H	3.74656	0.0290666	0.000179274	0.410005	6.76277e-09	33			S-PrediXcan	chr16:71650044:71652790:clu_18911:ENSG00000040199.18	PHLPP2	3.40586	0.149039	0.000659565	0.0964466	0.855223	16
50K	chr15:43380163:43383303:clu_20131:ENSG00000137822.12	TUBGCP4	-3.73867	-0.287545	0.000185	0.0126826	0.303976	1			S-PrediXcan	chr20:25300884:25303550:clu_30682:ENSG00000100997.18	ABHD12	-3.40557	-0.0279289	0.000660261	0.581147	1.47451e-12	84
50K	chr10:118691403:118695141:clu_12262:ENSG00000151893.14	CACUL1	3.73408	0.311182	0.0001884	0.0252221	0.424054	1			S-PrediXcan	chr17:30118173:30163067:clu_13911:ENSG00000126653.17	NSRP1	3.40398	0.143881	0.000664127	0.0669823	0.815631	5
50K	chr10:119810217:119811757:clu_12299:ENSG00000198825.12	INPP5F	-3.73408	-0.328543	0.0001884	0.0195188	0.814677	1			S-PrediXcan	chr20:35507851:35508035:clu_30927:ENSG00000126001.15	CEP250	3.40205	0.0596503	0.000668821	0.382133	0.00829538	64
50K	chr5:132823764:132823850:clu_40573:ENSG00000164403.14	SHROOM1	-3.7321	-0.180047	0.000189893	0.0481088	0.752529	4			S-PrediXcan	chr9:75140932:75146683:clu_59775:ENSG00000134996.11	OSTF1	-3.4008	-0.625678	0.0006719	0.0145836	0.0391008	1
50K	chr2:38826689:38828340:clu_48759:ENSG00000163214.20	DHX57	-3.73209	-0.291209	0.0001899	0.0294786	0.96434	1			S-PrediXcan	chr19:57630494:57634629:clu_27513:ENSG00000121417.13	ZNF211	3.39884	0.0441023	0.000676723	0.775034	0.0014715	120
50K	chr5:72335096:72335794:clu_39820:ENSG00000049883.14	PTCD2	-3.73155	-0.144735	0.000190305	0.0798881	0.504511	19			S-PrediXcan	chr10:5925492:5927435:clu_10151:ENSG00000134452.19	FBXO18	3.39809	0.0859141	0.000678571	0.230089	5.57283e-07	30
50K	chr3:5170583:5172150:clu_44184:ENSG00000134108.12	ARL8B	-3.72985	-0.119224	0.000191596	0.0878936	0.152442	6			S-PrediXcan	chr12:109561104:109561420:clu_5700:ENSG00000139428.11	MMAB	-3.39689	-0.017184	0.000681558	0.813509	1.71481e-53	82
50K	chr11:111786520:111788441:clu_9402:ENSG00000086848.14	ALG9	-3.72948	-0.224034	0.000191873	0.0327594	0.351906	2			S-PrediXcan	chr1:42664955:42665980:clu_54409:ENSG00000171960.10	PPIH	-3.3945	-0.0500267	0.000687544	0.268558	2.88601e-05	46
50K	chr11:408893:409868:clu_6579:ENSG00000185187.12	SIGIRR	-3.72696	-0.323234	0.0001938	0.0140904	0.216329	1			S-PrediXcan	chr6:33297115:33298455:clu_36596:ENSG00000237441.9	RGL2	-3.39017	-0.756527	0.0006985	0.0218979	0.841916	1
50K	chr15:63537156:63542055:clu_20661:ENSG00000140455.16	USP3	-3.70481	-0.233366	0.00021155	0.0524308	0.644672	6			S-PrediXcan	chr12:109561329:109561420:clu_5700:ENSG00000139428.11	MMAB	3.38645	0.0176566	0.000708034	0.799504	6.06942e-50	66
50K	chr6:42966447:42966525:clu_36978:ENSG00000124587.13	PEX6	3.70403	0.311718	0.000212199	0.0395472	0.996725	4			S-PrediXcan	chr1:46194651:46194844:clu_54663:ENSG00000085998.13	POMGNT1	-3.38612	-0.76803	0.000708896	0.0151669	0.197786	2
50K	chr3:186787882:186789125:clu_47590:ENSG00000156976.16	EIF4A2	-3.70204	-0.313643	0.000213876	0.0982045	0.252011	7			S-PrediXcan	chr3:66370602:66377690:clu_45874:ENSG00000144741.17	SLC25A26	3.38102	0.0904942	0.000722173	0.198369	0.127132	25
50K	chr22:38727348:38727983:clu_29613:ENSG00000100226.15	GTPBP1	-3.70072	-0.247258	0.00021499	0.0342424	0.990819	4			S-PrediXcan	chr19:42358954:42359098:clu_26330:ENSG00000105429.12	MEGF8	3.37619	0.0490226	0.000734975	0.576736	7.12061e-05	63
50K	chr5:233645:236428:clu_38881:ENSG00000073578.16	SDHA	-3.69894	-0.205597	0.000216503	0.0401646	0.49846	2			S-PrediXcan	chr5:55959671:55960402:clu_39571:ENSG00000134352.19	IL6ST	3.37578	0.0848308	0.00073606	0.193134	0.658512	29
50K	chr17:60214774:60219628:clu_15285:ENSG00000170832.12	USP32	-3.69359	-0.0822375	0.000221108	0.142219	0.00751546	7			S-PrediXcan	chr6:26540026:26545127:clu_36047:ENSG00000182952.4	HMGN4	-3.369	-0.0522212	0.000754417	0.32204	3.76838e-10	53
50K	chr3:65442849:65453258:clu_45867:ENSG00000151276.23	MAGI1	3.68757	0.107301	0.000226401	0.1081	0.00787986	8			S-PrediXcan	chr5:128061244:128082970:clu_40491:ENSG00000245937.7	LINC01184	3.36844	0.254734	0.000755955	0.0596904	0.427443	9
50K	chr15:43632363:43635360:clu_20156:ENSG00000166762.16	CATSPER2	-3.68681	-0.0517442	0.000227085	0.20384	2.81004e-05	9			S-PrediXcan	chr2:168843117:168851084:clu_50963:ENSG00000163072.15	NOSTRIN	3.35786	0.0518996	0.000785475	0.526236	8.88074e-07	67
50K	chr7:99892746:99903218:clu_34367:ENSG00000146833.15	TRIM4	3.68561	0.0770657	0.000228157	0.130769	0.00116891	6			S-PrediXcan	chr10:5928427:5936456:clu_10152:ENSG00000134452.19	FBXO18	3.35753	0.0361031	0.000786435	0.393219	4.43203e-14	23
50K	chr1:120805765:120808545:clu_56100:ENSG00000273136.6	NBPF26	3.68545	0.108001	0.0002283	0.0501123	0.122064	1			S-PrediXcan	chr8:22591668:22593733:clu_62073:ENSG00000120913.23	PDLIM2	-3.35387	-0.0331683	0.000796902	0.805695	3.32196e-31	56
50K	chr1:120511818:120512470:clu_56091:ENSG00000275131.2	CH17-472G23.4	3.68545	0.11285	0.0002283	0.0653666	0.0990722	1			S-PrediXcan	chr1:155253732:155254653:clu_56714:ENSG00000160767.20	FAM189B	-3.35369	-0.250288	0.000797428	0.0586366	0.986718	10
50K	chr15:43082716:43085984:clu_20108:ENSG00000159459.11	UBR1	3.6814	0.279852	0.000231953	0.0251587	0.684858	3			S-PrediXcan	chr22:37815834:37816200:clu_29527:ENSG00000100116.16	GCAT	3.35273	0.0704586	0.000800193	0.314515	0.0449762	30
50K	chr1:10693912:10694297:clu_53104:ENSG00000130940.14	CASZ1	-3.68133	-0.129013	0.000232024	0.144963	0.089766	9			S-PrediXcan	chr14:105175987:105176534:clu_23743:ENSG00000183828.14	NUDT14	3.35246	0.0377895	0.000800979	0.598419	9.484e-13	65
50K	chr1:155241180:155244095:clu_56710:ENSG00000177628.15	GBA	3.68111	0.174397	0.000232222	0.0480026	0.957193	4			S-PrediXcan	chr10:73246176:73246439:clu_11204:ENSG00000213551.4	DNAJC9	-3.35106	-0.265423	0.000805028	0.0644657	0.463717	12
50K	chr11:63468465:63490243:clu_8004:ENSG00000168004.9	HRASLS5	3.67923	0.0699331	0.000233939	0.100955	0.234975	12			S-PrediXcan	chr20:10641892:10642488:clu_30498:ENSG00000101384.11	JAG1	-3.34985	-0.13175	0.00080856	0.0932967	0.517578	10
50K	chr17:59958444:59960068:clu_15265:ENSG00000189050.15	RNFT1	-3.67853	-0.154925	0.000234584	0.0626261	0.215283	4			S-PrediXcan	chr9:2523157:2525538:clu_58941:ENSG00000236404.8	VLDLR-AS1	-3.34974	-0.0760965	0.000808868	0.22714	0.000121388	24
50K	chr1:155324544:155324845:clu_56736:ENSG00000160753.15	RUSC1	3.67655	0.120989	0.000236408	0.0800738	0.980363	8			S-PrediXcan	chr16:89729318:89733302:clu_19431:ENSG00000158805.11	ZNF276	-3.34547	-0.0528431	0.000821438	0.274439	1.43636e-05	24
50K	chr9:123569595:123583169:clu_60740:ENSG00000119522.16	DENND1A	3.67548	0.90472	0.0002374	0.0128651	0.740301	1			S-PrediXcan	chr8:22589741:22593733:clu_62073:ENSG00000120913.23	PDLIM2	3.34465	0.041412	0.000823851	0.751433	1.057e-28	46
50K	chr11:64211171:64211275:clu_8046:ENSG00000149781.12	FERMT3	-3.6732	-0.0574179	0.00023953	0.22189	0.0710489	16			S-PrediXcan	chr3:40457363:40457890:clu_44856:ENSG00000188846.13	RPL14	-3.34429	-0.0435521	0.000824936	0.432218	8.05485e-07	60
50K	chr12:123651056:123652532:clu_6290:ENSG00000111358.13	GTF2H3	3.66973	0.0740332	0.00024281	0.262315	0.0231537	21			S-PrediXcan	chr17:75216500:75218185:clu_15766:ENSG00000125450.10	NUP85	-3.34305	-0.103186	0.000828639	0.116508	0.00251236	13
50K	chr22:37623633:37624881:clu_29507:ENSG00000100083.18	GGA1	3.66965	0.164855	0.000242885	0.0457012	0.674658	2			S-PrediXcan	chr10:77811620:77811924:clu_11329:ENSG00000151208.16	DLG5	3.34287	0.244911	0.000829174	0.0879245	0.321151	7
50K	chr12:6939177:6940880:clu_3436:ENSG00000111676.14	ATN1	3.66686	0.547979	0.000245548	0.0121318	0.135095	2			S-PrediXcan	chr22:50290597:50294719:clu_30070:ENSG00000196576.14	PLXNB2	-3.34017	-0.11086	0.000837286	0.179836	0.0187256	16
50K	chr2:233289974:233290248:clu_52222:ENSG00000085978.21	ATG16L1	3.66569	0.17697	0.000246677	0.0477244	0.842603	6			S-PrediXcan	chr6:29003594:29003861:clu_36112:ENSG00000197935.6	ZNF311	3.33957	0.105689	0.000839092	0.107871	0.272605	13
50K	chr2:201407597:201420417:clu_51540:ENSG00000115993.12	TRAK2	-3.66529	-0.133026	0.000247054	0.056815	0.969787	5			S-PrediXcan	chr3:46720003:46742484:clu_45037:ENSG00000188086.13	PRSS45	3.33758	0.236781	0.000845118	0.112602	0.251542	10
50K	chr2:24146835:24146930:clu_48283:ENSG00000219626.8	FAM228B	3.66384	0.0892967	0.000248459	0.125121	0.128702	7			S-PrediXcan	chr21:41168575:41210526:clu_32239:ENSG00000182240.15	BACE2	-3.3372	-0.254735	0.000846283	0.0809612	0.659718	14
50K	chr3:48632396:48632974:clu_45206:ENSG00000225697.12	SLC26A6	3.66176	0.107137	0.000250486	0.0812708	0.436751	6			S-PrediXcan	chr16:84184899:84186901:clu_19166:ENSG00000103168.16	TAF1C	-3.33222	-0.0759593	0.000861556	0.350308	1.40152e-05	27
50K	chr9:6982765:6984166:clu_59054:ENSG00000107077.18	KDM4C	-3.6607	-0.226876	0.000251532	0.0283827	0.810724	2			S-PrediXcan	chr22:37808163:37809949:clu_29524:ENSG00000100116.16	GCAT	3.33095	0.0460603	0.00086549	0.356541	1.06129e-10	26
50K	chr3:48632044:48632245:clu_45206:ENSG00000225697.12	SLC26A6	-3.65857	-0.0936082	0.000253624	0.100961	0.0187979	6			S-PrediXcan	chr3:49022221:49022346:clu_45249:ENSG00000178057.14	NDUFAF3	-3.32847	-0.122958	0.000873238	0.0874461	0.411932	5
50K	chr1:120504513:120505711:clu_56091:ENSG00000275131.2	CH17-472G23.4	-3.65683	-0.208074	0.000255352	0.0297507	0.416148	2			S-PrediXcan	chr2:25388361:25419515:clu_48349:ENSG00000138101.18	DTNB	-3.32556	-0.904442	0.0008824	0.0189621	0.0683033	1
50K	chr15:43632363:43635360:clu_20156:ENSG00000249839.1	AC011330.5	-3.65655	-0.0507179	0.000255633	0.20482	1.21401e-05	9			S-PrediXcan	chr11:62774665:62791679:clu_7975:ENSG00000168569.7	TMEM223	3.32329	0.0851142	0.000889628	0.255222	0.0448593	31
50K	chr6:30923505:30924354:clu_36265:ENSG00000137411.16	VARS2	-3.65635	-0.339105	0.000255831	0.0225745	0.802997	5			S-PrediXcan	chr11:66478096:66480039:clu_8401:ENSG00000255517.6	CTD-3074O7.5	3.32087	0.144354	0.000897362	0.0507705	0.335608	3
50K	chr19:43504132:43504589:clu_26358:ENSG00000176531.10	PHLDB3	-3.65545	-0.0423602	0.000256731	0.198418	7.79576e-06	7			S-PrediXcan	chr1:120805765:120807607:clu_56100:ENSG00000273136.6	NBPF26	3.32025	0.0956328	0.00089936	0.213767	8.24664e-07	20
50K	chr1:156937496:156938418:clu_56895:ENSG00000132694.18	ARHGEF11	3.6541	0.160492	0.000258088	0.0916088	0.470555	9			S-PrediXcan	chr15:90911238:90911416:clu_21587:ENSG00000196547.14	MAN2A2	3.31871	0.239382	0.000904359	0.059109	0.539266	6
50K	chr11:65387121:65389361:clu_8248:ENSG00000126391.13	FRMD8	-3.6517	-0.0692154	0.000260511	0.189602	0.0533828	14			S-PrediXcan	chr3:126704628:126727078:clu_46533:ENSG00000159685.10	CHCHD6	3.31664	0.351736	0.000911081	0.0644101	0.730506	10
50K	chr20:64076646:64079294:clu_31832:ENSG00000171700.13	RGS19	-3.65122	-0.460336	0.000261	0.012502	0.408471	1			S-PrediXcan	chr19:13761568:13762299:clu_25040:ENSG00000104957.13	CCDC130	-3.31586	-0.123973	0.000913605	0.184363	2.90203e-05	16
50K	chr16:4762713:4765565:clu_17157:ENSG00000103199.13	ZNF500	-3.64968	-0.107566	0.000262565	0.102948	0.0289149	7			S-PrediXcan	chr11:613865:613951:clu_6642:ENSG00000185507.19	IRF7	-3.30933	-0.466266	0.000935189	0.0289424	0.900597	2
50K	chr12:64087026:64091276:clu_4990:ENSG00000196935.8	SRGAP1	3.64838	0.558414	0.0002639	0.0139964	0.916123	1			S-PrediXcan	chr16:89682496:89685669:clu_19407:ENSG00000185324.21	CDK10	-3.30764	-0.197404	0.000940861	0.112047	0.666005	18
50K	chr1:21701602:21703512:clu_53574:ENSG00000090686.15	USP48	3.6474	0.136553	0.000264909	0.0997617	0.294313	7			S-PrediXcan	chr6:31620858:31622690:clu_36310:ENSG00000204469.12	PRRC2A	-3.30703	-0.07713	0.000942921	0.310953	0.110791	202
50K	chr5:132485716:132486251:clu_40551:ENSG00000125347.13	IRF1	3.64331	0.35844	0.000269152	0.0192969	0.0240167	3			S-PrediXcan	chr11:780381:780562:clu_6671:ENSG00000255284.1	AP006621.5	-3.30453	-0.0667608	0.000951353	0.361678	0.268216	41
50K	chr11:65387121:65393573:clu_8248:ENSG00000126391.13	FRMD8	3.63537	0.489964	0.000277578	0.0161497	0.574923	2			S-PrediXcan	chr15:75362748:75363999:clu_21123:ENSG00000140400.16	MAN2C1	3.30307	0.384334	0.000956313	0.136675	0.0114166	30
50K	chr1:155192247:155192786:clu_56682:ENSG00000185499.16	MUC1	3.63103	0.159334	0.000282292	0.335971	5.26254e-11	10			S-PrediXcan	chr10:38115290:38115379:clu_10686:ENSG00000075407.18	ZNF37A	3.30295	0.169841	0.000956738	0.0820088	0.0989751	13
50K	chr5:111123924:111124108:clu_40300:ENSG00000134987.11	WDR36	3.62995	0.288768	0.00028348	0.0263965	0.69105	5			S-PrediXcan	chr8:119760738:119761608:clu_63271:ENSG00000064313.11	TAF2	-3.30125	-0.153456	0.000962564	0.100209	0.380319	19
50K	chr4:48010893:48012889:clu_42437:ENSG00000198515.13	CNGA1	3.62599	0.317061	0.000287862	0.0344059	0.599732	3			S-PrediXcan	chr7:100353123:100353210:clu_34422:ENSG00000121716.20	PILRB	-3.30035	-0.0985751	0.000965636	0.138256	0.00253277	14
50K	chr18:36164667:36167153:clu_28126:ENSG00000134759.13	ELP2	3.62258	0.273195	0.000291679	0.0228833	0.5915	2			S-PrediXcan	chr19:43744884:43747442:clu_26383:ENSG00000105771.13	SMG9	3.29855	1.10043	0.000971841	0.013311	0.0265815	3
50K	chr20:35003283:35003410:clu_30890:ENSG00000100991.11	TRPC4AP	-3.62198	-0.0925121	0.000292362	0.146685	0.00976862	10			S-PrediXcan	chr18:35468742:35478282:clu_28109:ENSG00000153391.15	INO80C	-3.29782	-0.064561	0.000974402	0.425121	0.00681056	62
50K	chr17:75226157:75228998:clu_15769:ENSG00000125450.10	NUP85	-3.62007	-0.124641	0.000294523	0.118481	0.74482	14			S-PrediXcan	chr3:156672130:156674207:clu_47122:ENSG00000243926.1	TIPARP-AS1	-3.29734	-0.0445365	0.000976046	0.340186	7.27668e-07	34
50K	chr10:49934163:49935076:clu_10885:ENSG00000227345.8	PARG	3.61844	0.205101	0.000296379	0.0425404	0.300175	3			S-PrediXcan	chr1:156325089:156333547:clu_56844:ENSG00000163468.14	CCT3	3.29489	0.0236125	0.000984594	0.513297	3.31534e-24	15
50K	chr1:46341865:46344801:clu_54673:ENSG00000117481.10	NSUN4	-3.6173	-0.125358	0.00029769	0.0990205	0.0292403	4			S-PrediXcan	chr7:43887485:43887790:clu_33388:ENSG00000106608.16	URGCP	3.29361	0.488967	0.000989079	0.0273378	0.638869	3
50K	chr14:67338152:67338561:clu_22821:ENSG00000100554.11	ATP6V1D	-3.61304	-0.0440723	0.000302625	0.256768	0.000156638	23			S-PrediXcan	chr17:82625483:82627204:clu_16425:ENSG00000141580.15	WDR45B	3.28983	0.162507	0.00100248	0.0749595	0.0122931	14
50K	chr12:6944565:6945771:clu_3438:ENSG00000111678.10	C12orf57	3.6106	0.131675	0.000305489	0.117514	0.0387335	10			S-PrediXcan	chr15:63542192:63553715:clu_20661:ENSG00000140455.16	USP3	-3.28732	-0.21949	0.00101146	0.0547561	0.319071	6
50K	chr19:19655933:19656054:clu_25534:ENSG00000105726.16	ATP13A1	3.61027	0.112653	0.00030588	0.065806	0.32492	5			S-PrediXcan	chr2:99167712:99169550:clu_50000:ENSG00000158411.11	MITD1	-3.28549	-0.0901229	0.00101804	0.219912	0.145782	26
50K	chr19:19177460:19180686:clu_25479:ENSG00000213999.15	MEF2B	-3.60933	-0.10112	0.000306987	0.139352	0.0171897	9			S-PrediXcan	chr15:43663716:43664418:clu_20156:ENSG00000249839.1	AC011330.5	-3.28511	-0.0529118	0.00101943	0.438538	0.0222816	65
50K	chr20:35626381:35626735:clu_30949:ENSG00000214078.12	CPNE1	-3.60783	-0.0502995	0.00030877	0.243558	2.86783e-07	10			S-PrediXcan	chr10:121924329:121927844:clu_12335:ENSG00000107669.17	ATE1	-3.28425	-0.0406948	0.00102255	0.681717	0.000877084	90
50K	chr4:99188855:99204357:clu_43049:ENSG00000246090.6	RP11-696N14.1	3.60662	0.0727315	0.000310214	0.146044	0.00946406	15			S-PrediXcan	chr12:57064739:57069234:clu_4799:ENSG00000166881.9	NEMP1	-3.28344	-0.185169	0.00102548	0.0508767	0.738673	4
50K	chr13:114269620:114272184:clu_3102:ENSG00000130177.14	CDC16	3.60509	0.111399	0.000312048	0.0893146	0.493709	8			S-PrediXcan	chr1:155133568:155133730:clu_56664:ENSG00000169242.11	EFNA1	-3.28169	-0.0323026	0.00103189	0.559814	3.32809e-13	67
50K	chr11:65112865:65113491:clu_8212:ENSG00000149809.14	TM7SF2	3.60472	0.0842377	0.000312493	0.145719	0.0390902	9			S-PrediXcan	chr1:111227769:111229852:clu_55834:ENSG00000064886.13	CHI3L2	3.27877	0.280642	0.00104261	0.0879097	0.811686	6
50K	chr12:132140555:132140620:clu_6441:ENSG00000185163.9	DDX51	3.60314	0.435573	0.000314399	0.0186762	0.563797	2			S-PrediXcan	chr11:66002570:66003626:clu_8347:ENSG00000175334.7	BANF1	3.27792	0.113264	0.00104574	0.11688	0.000120039	12
50K	chr7:100113405:100113868:clu_34396:ENSG00000106290.14	TAF6	3.60194	0.159591	0.000315855	0.0656297	0.390543	5			S-PrediXcan	chr11:66003070:66003235:clu_8347:ENSG00000175334.7	BANF1	3.27491	0.019964	0.00105697	0.739871	7.61249e-38	41
50K	chr1:156042236:156042774:clu_56813:ENSG00000160803.7	UBQLN4	-3.60143	-0.568592	0.000316466	0.0225003	0.247164	2			S-PrediXcan	chr11:95795559:95799232:clu_9210:ENSG00000166037.10	CEP57	-3.27452	-0.0506265	0.00105841	0.31759	4.76515e-10	28
50K	chr10:73246176:73246688:clu_11204:ENSG00000213551.4	DNAJC9	3.59649	0.0637458	0.000322543	0.238898	0.000268894	20			S-PrediXcan	chr10:5925492:5925888:clu_10151:ENSG00000134452.19	FBXO18	-3.27078	-0.0844818	0.00107252	0.273074	8.34574e-07	33
50K	chr22:38145653:38169218:clu_29574:ENSG00000184381.18	PLA2G6	3.59486	0.162029	0.000324568	0.0556136	0.436131	7			S-PrediXcan	chr11:65115081:65115476:clu_8213:ENSG00000149809.14	TM7SF2	-3.27059	-0.0561556	0.00107323	0.373742	0.00767562	39
50K	chr22:41586193:41589719:clu_29747:ENSG00000100417.11	PMM1	-3.59328	-0.373773	0.000326546	0.0245968	0.0723201	2			S-PrediXcan	chr11:12902113:12924912:clu_7155:ENSG00000187079.16	TEAD1	-3.26974	-0.14467	0.00107647	0.116023	0.807417	14
50K	chr6:37287072:37291243:clu_36814:ENSG00000065491.8	TBC1D22B	-3.59216	-0.195766	0.000327945	0.0519252	0.491455	5			S-PrediXcan	chr13:72893949:72908531:clu_2656:ENSG00000083535.15	PIBF1	3.26913	0.194664	0.00107879	0.0465571	0.201944	5
50K	chr16:23667573:23669443:clu_17693:ENSG00000166851.14	PLK1	-3.59128	-0.172378	0.00032906	0.0839253	0.744722	10			S-PrediXcan	chr17:59565783:59566627:clu_15249:ENSG00000108406.9	DHX40	3.26835	0.275798	0.00108177	0.0552298	0.80253	7
50K	chr16:23667573:23669443:clu_17693:ENSG00000166847.9	DCTN5	-3.59128	-0.172378	0.00032906	0.0839253	0.829089	10			S-PrediXcan	chr19:19636787:19636917:clu_25524:ENSG00000089639.10	GMIP	-3.26636	-0.150439	0.00108941	0.13112	0.797858	56
50K	chr3:50175188:50176768:clu_45383:ENSG00000001617.11	SEMA3F	-3.58797	-0.0995576	0.000333264	0.079248	0.234528	8			S-PrediXcan	chr7:103086764:103098299:clu_34595:ENSG00000170632.13	ARMC10	-3.26591	-0.246901	0.00109113	0.0554242	0.982346	4
50K	chr10:8058841:8063993:clu_10211:ENSG00000107485.15	GATA3	3.58601	0.621309	0.00033577	0.0463917	0.804793	2			S-PrediXcan	chr9:95970656:95971933:clu_60152:ENSG00000182150.15	ERCC6L2	3.26403	0.0792535	0.00109839	0.230288	0.514399	49
50K	chr6:26827995:26878700:clu_36052:ENSG00000241549.8	GUSBP2	-3.58397	-0.14842	0.000338406	0.0651626	0.336288	6			S-PrediXcan	chr2:200372251:200389223:clu_51479:ENSG00000196141.13	SPATS2L	-3.26387	-0.0779989	0.00109902	0.173825	0.023167	18
50K	chr17:74864931:74865719:clu_15733:ENSG00000161513.11	FDXR	-3.58336	-0.0818337	0.000339205	0.190674	0.0513348	21			S-PrediXcan	chr3:50271181:50271361:clu_45395:ENSG00000012171.19	SEMA3B	3.26148	0.0365821	0.00110832	0.320936	0.026196	63
50K	chr11:34896855:34916228:clu_7436:ENSG00000149089.12	APIP	3.582	0.227402	0.000340974	0.0461163	0.654261	6			S-PrediXcan	chr10:120851506:120852524:clu_12313:ENSG00000120008.15	WDR11	-3.2614	-0.254192	0.00110865	0.0667055	0.678501	11
50K	chr17:44849388:44850332:clu_14704:ENSG00000131097.6	HIGD1B	3.58058	0.17369	0.000342832	0.0342899	0.391591	4			S-PrediXcan	chr15:43414116:43415594:clu_20138:ENSG00000067369.13	TP53BP1	3.2613	0.146255	0.00110901	0.0918792	0.307525	9
50K	chr13:49549648:49549743:clu_2540:ENSG00000136144.11	RCBTB1	-3.57694	-0.170753	0.000347639	0.0458521	0.741515	4			S-PrediXcan	chr12:64091926:64094932:clu_4990:ENSG00000196935.8	SRGAP1	-3.25747	-0.0626505	0.00112412	0.225593	2.49925e-06	17
50K	chr1:113699799:113700794:clu_55922:ENSG00000116793.15	PHTF1	3.57612	0.146711	0.000348731	0.0445185	0.0863226	2			S-PrediXcan	chr4:25234431:25252321:clu_42201:ENSG00000281501.1	SEPSECS-AS1	3.25626	0.0547701	0.00112889	0.433864	1.08086e-05	55
50K	chr4:1806934:1807116:clu_41780:ENSG00000068078.17	FGFR3	3.57356	0.0959884	0.00035216	0.0568843	0.867428	5			S-PrediXcan	chr10:5927541:5936456:clu_10152:ENSG00000134452.19	FBXO18	-3.25371	-0.0324491	0.0011391	0.43752	2.31164e-14	21
50K	chr1:155318377:155318665:clu_56730:ENSG00000160752.14	FDPS	-3.56705	-0.144903	0.000361022	0.082528	0.296246	5			S-PrediXcan	chr14:105173261:105173416:clu_23743:ENSG00000183828.14	NUDT14	3.25302	0.060365	0.00114185	0.241778	3.19346e-09	6
50K	chr11:111786520:111809643:clu_9402:ENSG00000086848.14	ALG9	3.56466	0.192278	0.000364333	0.0331735	0.680893	3			S-PrediXcan	chr19:54149758:54152226:clu_27259:ENSG00000088038.17	CNOT3	-3.24646	-0.62917	0.00116852	0.021274	0.410343	3
50K	chr16:70784838:70785702:clu_18894:ENSG00000103043.14	VAC14	-3.56344	-0.275788	0.000366031	0.0272693	0.768103	2			S-PrediXcan	chr7:99650232:99652553:clu_34355:ENSG00000106258.13	CYP3A5	-3.24287	-0.167285	0.00118333	0.0844225	0.57467	12
50K	chr2:201393046:201394798:clu_51538:ENSG00000115993.12	TRAK2	3.56112	0.172456	0.000369275	0.0501271	0.486022	4			S-PrediXcan	chr19:45771060:45771350:clu_26555:ENSG00000104936.17	DMPK	-3.24099	-0.109268	0.00119116	0.157206	0.995543	26
50K	chr1:45330068:45330516:clu_54612:ENSG00000132781.17	MUTYH	3.56028	0.0347333	0.000370459	0.435187	4.66119e-16	7			S-PrediXcan	chr8:213710:219290:clu_61715:ENSG00000223508.5	RPL23AP53	-3.23924	-0.0584073	0.00119848	0.241483	0.000324964	24
50K	chr5:173910604:173944967:clu_41326:ENSG00000113742.12	CPEB4	3.55747	0.117256	0.000374445	0.1115	0.347155	10			S-PrediXcan	chr5:132370365:132378378:clu_40545:ENSG00000197375.12	SLC22A5	3.23752	0.891485	0.00120574	0.0121798	0.0154439	3
50K	chr6:30741333:30742147:clu_36241:ENSG00000137312.14	FLOT1	-3.55724	-0.135284	0.000374778	0.122143	0.049777	7			S-PrediXcan	chr3:129396420:129397040:clu_46614:ENSG00000251474.6	RPL32P3	-3.23607	-0.242602	0.00121187	0.0489895	0.428849	3
50K	chr15:40026089:40029406:clu_19856:ENSG00000128829.11	EIF2AK4	3.55221	0.0937825	0.000382009	0.127037	0.0363256	7			S-PrediXcan	chr5:132866691:132866869:clu_40576:ENSG00000164405.10	UQCRQ	3.23606	0.112938	0.00121191	0.112205	0.0134683	7
50K	chr2:201394872:201395314:clu_51538:ENSG00000115993.12	TRAK2	-3.55049	-0.190406	0.000384515	0.0448505	0.820711	4			S-PrediXcan	chr3:50270376:50270890:clu_45396:ENSG00000012171.19	SEMA3B	3.23584	0.0483127	0.00121287	0.11879	0.155508	13
50K	chr9:120865830:120866028:clu_60624:ENSG00000119403.13	PHF19	-3.54784	-0.111606	0.000388404	0.144928	0.0448621	5			S-PrediXcan	chr17:75238389:75238652:clu_15770:ENSG00000125447.16	GGA3	-3.2349	-0.0806603	0.00121684	0.180662	0.000132918	18
50K	chr6:150905761:150918577:clu_38493:ENSG00000120254.15	MTHFD1L	3.54771	0.289118	0.000388594	0.0372642	0.973319	3			S-PrediXcan	chr8:80051628:80053282:clu_62819:ENSG00000076554.15	TPD52	-3.22995	-0.404171	0.00123811	0.0361868	0.658593	2
50K	chr20:35659014:35664760:clu_30953:ENSG00000214078.12	CPNE1	-3.5463	-0.205615	0.000390677	0.026964	0.943516	2			S-PrediXcan	chr17:45430297:45431621:clu_14775:ENSG00000159314.11	ARHGAP27	-3.2297	-0.0706151	0.00123922	0.100086	0.000392188	2
50K	chr12:6944652:6945771:clu_3438:ENSG00000111678.10	C12orf57	-3.54614	-0.113924	0.000390926	0.133957	0.0116701	9			S-PrediXcan	chr20:31722330:31723735:clu_30750:ENSG00000171552.12	BCL2L1	3.228	0.195343	0.0012466	0.158289	0.367226	20
50K	chr22:28848471:28850247:clu_29146:ENSG00000159873.9	CCDC117	-3.54454	-0.123964	0.000393294	0.0818008	0.838493	4			S-PrediXcan	chr17:81908634:81909514:clu_16305:ENSG00000185813.10	PCYT2	3.22658	0.08429	0.00125281	0.326216	0.0244244	30
50K	chr4:39244388:39244470:clu_42312:ENSG00000157796.17	WDR19	-3.54411	-0.337528	0.000393943	0.0356316	0.8568	4			S-PrediXcan	chr22:19052605:19056986:clu_28716:ENSG00000070413.19	DGCR2	-3.22401	-0.140379	0.00126408	0.0853139	0.00129248	3
50K	chr22:37759264:37765670:clu_29519:ENSG00000100106.19	TRIOBP	3.5438	0.0787379	0.000394411	0.212477	0.00103	15			S-PrediXcan	chr21:39452141:39462375:clu_32225:ENSG00000185437.13	SH3BGR	-3.22313	-0.191371	0.00126796	0.090193	0.580116	10
50K	chr18:32066009:32068298:clu_28073:ENSG00000101695.8	RNF125	-3.53794	-0.0450517	0.000403261	0.162944	0.000875782	12			S-PrediXcan	chr7:149290038:149291689:clu_35312:ENSG00000244560.6	RP4-800G7.2	-3.22174	-0.221225	0.00127415	0.0597516	0.696675	11
50K	chr5:132218644:132227086:clu_40536:ENSG00000072682.18	P4HA2	3.53308	0.0986663	0.000410743	0.10906	0.00703492	5			S-PrediXcan	chr22:38734232:38734324:clu_29614:ENSG00000100226.15	GTPBP1	3.21607	0.120379	0.00129959	0.0981367	0.868922	20
50K	chr1:150464727:150470561:clu_56350:ENSG00000163125.15	RPRD2	-3.53036	-0.594034	0.000415	0.0123547	0.544476	1			S-PrediXcan	chr7:100358366:100358690:clu_34425:ENSG00000121716.20	PILRB	-3.21439	-0.0269077	0.00130721	0.664835	2.71754e-16	70
50K	chr7:27147422:27152288:clu_33129:ENSG00000106006.6	HOXA6	3.52952	0.397834	0.000416321	0.0249734	0.102028	2			S-PrediXcan	chr2:200811946:200813208:clu_51496:ENSG00000082153.17	BZW1	3.21192	0.0264534	0.00131849	0.680103	0.0159343	94
50K	chr7:130944889:130945720:clu_34995:ENSG00000226380.9	AC058791.1	3.52824	0.133553	0.000418339	0.0807531	0.634923	6			S-PrediXcan	chr12:122506923:122508218:clu_6191:ENSG00000111011.17	RSRC2	-3.20807	-0.130771	0.00133629	0.0960588	0.143885	8
50K	chr11:19185045:19186216:clu_7301:ENSG00000129170.8	CSRP3	-3.52681	-0.259169	0.0004206	0.0235742	0.588801	1			S-PrediXcan	chr7:72948980:72949103:clu_33748:ENSG00000196313.11	POM121	3.20602	0.393777	0.00134583	0.0238704	0.83993	3
50K	chr11:17427942:17428289:clu_7240:ENSG00000006071.12	ABCC8	-3.52681	-0.192058	0.0004206	0.0296054	0.896553	1			S-PrediXcan	chr10:87076656:87089562:clu_11451:ENSG00000148672.8	GLUD1	-3.20368	-0.0828012	0.00135682	0.310913	0.128143	44
50K	chr19:43497876:43501734:clu_26357:ENSG00000176531.10	PHLDB3	3.5233	0.115278	0.000426213	0.0812	0.0722253	4			S-PrediXcan	chr5:140459355:140464667:clu_40738:ENSG00000131503.20	ANKHD1	-3.20342	-0.191456	0.00135807	0.0686895	0.312742	5
50K	chr19:44060841:44066064:clu_26407:ENSG00000178386.12	ZNF223	3.52124	0.138415	0.000429535	0.066543	0.0610873	3			S-PrediXcan	chr15:68087890:68141946:clu_20854:ENSG00000033800.13	PIAS1	3.20177	0.165765	0.00136584	0.115832	0.572168	9
50K	chr19:44060841:44066064:clu_26407:ENSG00000204920.10	ZNF155	3.52124	0.138415	0.000429535	0.066543	0.108555	3			S-PrediXcan	chr1:45457871:45490852:clu_54620:ENSG00000070759.16	TESK2	3.19486	0.144477	0.00139901	0.138403	0.411831	18
50K	chr19:44060841:44066064:clu_26407:ENSG00000186026.6	ZNF284	3.52124	0.138415	0.000429535	0.066543	0.0919326	3			S-PrediXcan	chr15:74890201:74890527:clu_21097:ENSG00000178802.17	MPI	3.19415	0.0979788	0.00140244	0.20232	0.0695956	22
50K	chr18:12264453:12273258:clu_27790:ENSG00000176194.17	CIDEA	3.52005	0.253963	0.00043147	0.0729157	0.106364	4			S-PrediXcan	chr3:130959341:130963971:clu_46677:ENSG00000017260.19	ATP2C1	3.19376	0.184188	0.0014043	0.131485	0.414596	33
50K	chr11:70337427:70338374:clu_8673:ENSG00000131626.16	PPFIA1	3.51526	0.0746492	0.000439322	0.125746	0.270639	10			S-PrediXcan	chr14:105391249:105391631:clu_23765:ENSG00000179364.13	PACS2	3.1922	0.143985	0.00141195	0.0610416	0.149179	4
50K	chr19:17292854:17305831:clu_25305:ENSG00000130312.6	MRPL34	3.51432	0.223522	0.000440874	0.0520768	0.665516	3			S-PrediXcan	chr5:251468:254393:clu_38882:ENSG00000073578.16	SDHA	3.18948	0.105794	0.0014253	0.118428	0.00683181	11
50K	chr2:201420706:201451350:clu_51540:ENSG00000115993.12	TRAK2	3.5136	0.130726	0.000442081	0.0475014	0.84531	5			S-PrediXcan	chr3:46720003:46742484:clu_45037:ENSG00000226074.4	PRSS44	3.18897	0.207694	0.0014278	0.124059	0.037175	11
50K	chr14:92093831:92096093:clu_23389:ENSG00000066427.21	ATXN3	3.51308	0.162879	0.000442951	0.0590306	0.816612	6			S-PrediXcan	chr21:33246482:33246718:clu_32056:ENSG00000159110.19	IFNAR2	3.18841	0.043641	0.00143059	0.465355	2.11174e-08	58
50K	chr10:70340702:70376452:clu_11101:ENSG00000172731.13	LRRC20	-3.51221	-0.267949	0.000444397	0.028716	0.979961	5			S-PrediXcan	chr2:108497109:108499553:clu_50165:ENSG00000135968.20	GCC2	3.18727	0.0869554	0.00143623	0.183311	0.140863	17
50K	chr6:26407952:26409533:clu_36028:ENSG00000026950.16	BTN3A1	-3.50892	-0.219259	0.000449936	0.0737775	0.545293	6			S-PrediXcan	chr17:45398047:45402714:clu_14770:ENSG00000159314.11	ARHGAP27	-3.18463	-0.0334716	0.00144939	0.583293	2.65793e-05	77
50K	chr16:31297654:31297745:clu_18088:ENSG00000169896.16	ITGAM	3.50651	0.0929857	0.000454018	0.0797054	0.120096	7			S-PrediXcan	chr12:102402566:102417955:clu_5517:ENSG00000017427.15	IGF1	3.18316	0.230432	0.00145676	0.0703393	0.386217	3
50K	chr3:4313761:4316212:clu_44160:ENSG00000170364.12	SETMAR	-3.50591	-0.0993998	0.000455056	0.125209	0.102109	11			S-PrediXcan	chr4:1330003:1332757:clu_41731:ENSG00000090316.15	MAEA	3.18129	0.0344502	0.00146619	0.586735	8.75595e-27	30
50K	chr8:80051628:80053282:clu_62819:ENSG00000076554.15	TPD52	-3.50386	-0.286347	0.000458558	0.0415744	0.822364	2			S-PrediXcan	chr19:21310627:21329210:clu_25579:ENSG00000182141.10	ZNF708	3.18013	0.213628	0.00147208	0.0750669	0.995256	10
50K	chr13:75312898:75326197:clu_2669:ENSG00000136111.12	TBC1D4	-3.50262	-0.343397	0.0004607	0.0259098	0.628939	1			S-PrediXcan	chr10:22573457:22607927:clu_10439:ENSG00000150867.13	PIP4K2A	3.17987	0.0715496	0.00147339	0.189074	0.00198032	20
50K	chr10:119781771:119791517:clu_12296:ENSG00000198825.12	INPP5F	3.50148	0.201744	0.000462678	0.0429579	0.550741	3			S-PrediXcan	chr9:6482099:6486821:clu_59040:ENSG00000147854.16	UHRF2	-3.17804	-0.117207	0.00148273	0.120614	0.677718	11
50K	chr14:105464147:105464416:clu_23771:ENSG00000182979.17	MTA1	-3.49885	-0.224365	0.000467266	0.0688249	0.12654	4			S-PrediXcan	chr7:94618956:94623325:clu_34220:ENSG00000127990.15	SGCE	3.17722	0.0490493	0.00148692	0.354285	0.0409614	64
50K	chr22:39015698:39017766:clu_29637:ENSG00000244509.3	APOBEC3C	-3.49784	-0.0906323	0.000469038	0.155184	0.231902	15			S-PrediXcan	chr1:51791661:51792046:clu_54797:ENSG00000078618.21	NRDC	3.17714	0.096756	0.00148734	0.13139	0.0591894	15
50K	chr20:45835116:45840448:clu_31236:ENSG00000124104.18	SNX21	-3.49583	-0.133043	0.000472587	0.0548313	0.0775073	2			S-PrediXcan	chr7:143813779:143833247:clu_35265:ENSG00000253882.6	RP11-61L23.2	-3.17484	-0.11935	0.00149921	0.104409	0.0251035	9
50K	chr5:476563:477244:clu_38904:ENSG00000225138.7	CTD-2228K2.7	3.49574	0.147667	0.000472752	0.057573	0.503691	3			S-PrediXcan	chr5:52918898:52922777:clu_39519:ENSG00000213949.8	ITGA1	-3.17384	-0.109488	0.00150438	0.154057	0.00134315	30
50K	chr10:119104197:119107948:clu_12272:ENSG00000119979.16	FAM45A	3.48975	0.0560077	0.000483469	0.145859	0.000203279	4			S-PrediXcan	chr1:155318291:155318665:clu_56730:ENSG00000160752.14	FDPS	3.17207	0.128344	0.00151355	0.128793	0.394419	17
50K	chr1:155318291:155318665:clu_56730:ENSG00000160752.14	FDPS	3.48916	0.119552	0.000484549	0.0931159	0.0742991	6			S-PrediXcan	chr3:141945038:141959674:clu_46903:ENSG00000114126.17	TFDP2	-3.16391	-0.227431	0.00155667	0.0652675	0.733948	9
50K	chr5:55948982:55951464:clu_39569:ENSG00000134352.19	IL6ST	3.48658	0.154619	0.000489247	0.0714736	0.586873	5			S-PrediXcan	chr7:99892746:99903218:clu_34367:ENSG00000146833.15	TRIM4	3.16284	0.0667282	0.00156239	0.236571	0.0943656	34
50K	chr5:251468:254393:clu_38882:ENSG00000073578.16	SDHA	3.48264	0.112884	0.0004965	0.0849626	0.00668788	1			S-PrediXcan	chr22:42577962:42580217:clu_29808:ENSG00000182841.12	RRP7BP	3.15979	0.108152	0.00157882	0.183281	0.0801789	27
50K	chr3:49806165:49807736:clu_45350:ENSG00000182179.12	UBA7	-3.48121	-0.0925507	0.000499145	0.0768353	0.360021	11			S-PrediXcan	chr6:110991786:110997183:clu_37893:ENSG00000197498.12	RPF2	-3.15906	-0.0789785	0.0015828	0.158556	0.000876242	29
50K	chr17:18021663:18021745:clu_13557:ENSG00000171953.15	ATPAF2	3.48115	0.141672	0.000499272	0.0716079	0.268102	4			S-PrediXcan	chr3:156474820:156514364:clu_47117:ENSG00000169282.17	KCNAB1	3.15798	0.269944	0.00158866	0.0345719	0.45803	4
50K	chr10:72334617:72335786:clu_11175:ENSG00000148719.14	DNAJB12	-3.48012	-0.174192	0.000501181	0.0730852	0.495418	7			S-PrediXcan	chr7:92509411:92510944:clu_34175:ENSG00000127980.15	PEX1	3.1574	0.181788	0.00159182	0.0750167	0.66205	9
50K	chr1:149030278:149031944:clu_56282:ENSG00000178104.19	PDE4DIP	3.4795	0.335883	0.000502349	0.0543323	0.834839	3			S-PrediXcan	chr22:50294778:50307553:clu_30070:ENSG00000196576.14	PLXNB2	-3.15706	-0.0592097	0.00159369	0.247196	5.20646e-09	9
50K	chr22:37812988:37813463:clu_29525:ENSG00000100116.16	GCAT	3.47707	0.294018	0.000506927	0.0238162	0.656617	3			S-PrediXcan	chr22:38361560:38380370:clu_29586:ENSG00000244627.5	RP3-449O17.1	3.15647	0.0669751	0.00159691	0.367117	1.32068e-06	63
50K	chr15:75883424:75890435:clu_21146:ENSG00000140367.11	UBE2Q2	-3.47545	-0.0576013	0.000510004	0.19436	0.00194803	12			S-PrediXcan	chr10:97478389:97480241:clu_11715:ENSG00000155229.20	MMS19	3.15643	0.06022	0.00159715	0.405917	0.00655523	42
50K	chr1:113713438:113724759:clu_55925:ENSG00000116793.15	PHTF1	3.46865	0.194615	0.000523089	0.0316813	0.993465	3			S-PrediXcan	chr14:91870385:91873497:clu_23369:ENSG00000140092.14	FBLN5	-3.15546	-0.0955349	0.00160244	0.238487	0.000854068	22
50K	chr19:37347872:37359426:clu_25973:ENSG00000181666.17	HKR1	-3.46708	-0.38124	0.000526147	0.0188569	0.352376	2			S-PrediXcan	chr4:88396142:88396851:clu_42961:ENSG00000138642.14	HERC6	-3.15296	-0.129737	0.00161623	0.122603	0.0255589	12
50K	chr17:30163162:30172542:clu_13911:ENSG00000126653.17	NSRP1	-3.46648	-0.0799119	0.00052733	0.0940023	0.097839	5			S-PrediXcan	chr7:140355764:140364408:clu_35176:ENSG00000157800.17	SLC37A3	3.15279	0.103585	0.00161717	0.198786	0.533447	20
50K	chr10:102594065:102597137:clu_11971:ENSG00000107882.11	SUFU	-3.46642	-0.0788073	0.000527442	0.149596	0.00636429	11			S-PrediXcan	chr12:109561517:109561780:clu_5700:ENSG00000139428.11	MMAB	-3.14514	-0.0254294	0.00166009	0.497021	1.33774e-14	92
50K	chr20:41357772:41357882:clu_31130:ENSG00000132793.11	LPIN3	3.46499	0.0825755	0.000530242	0.155445	0.0536703	13			S-PrediXcan	chr19:45669395:45669477:clu_26542:ENSG00000010310.8	GIPR	3.14489	0.45536	0.00166147	0.0292149	0.566313	3
50K	chr12:69532056:69537916:clu_5095:ENSG00000166225.8	FRS2	-3.4647	-0.191512	0.000530814	0.051776	0.120021	4			S-PrediXcan	chr5:82303832:82304615:clu_40038:ENSG00000205464.11	ATP6AP1L	-3.13929	-0.144301	0.0016936	0.0999069	0.894288	13
50K	chr17:40020353:40020528:clu_14307:ENSG00000008838.19	MED24	-3.46169	-0.232672	0.000536788	0.0408545	0.715787	4			S-PrediXcan	chr8:143380175:143380589:clu_63593:ENSG00000158106.13	RHPN1	-3.13898	-0.230042	0.00169535	0.0699729	0.733339	5
50K	chr21:46442573:46445284:clu_32536:ENSG00000160299.16	PCNT	-3.46109	-0.532092	0.000538	0.021911	0.540225	1			S-PrediXcan	chr16:89701233:89701491:clu_19415:ENSG00000158792.15	SPATA2L	3.1385	0.11058	0.00169812	0.133247	0.437925	19
50K	chr10:92311337:92340673:clu_11557:ENSG00000198060.9	2022-03-05	-3.45785	-0.332557	0.0005445	0.0192585	0.25261	1			S-PrediXcan	chr11:66002570:66003235:clu_8347:ENSG00000175334.7	BANF1	-3.13559	-0.0352729	0.00171511	0.632982	0.0150639	102
50K	chr8:22367408:22390730:clu_62054:ENSG00000104635.13	SLC39A14	3.4555	0.117048	0.000549267	0.109519	0.140816	11			S-PrediXcan	chr6:26374798:26375797:clu_36031:ENSG00000186470.13	BTN3A2	3.13393	0.0586596	0.00172482	0.285785	0.116776	55
50K	chr3:66236700:66243203:clu_45872:ENSG00000144741.17	SLC25A26	3.45483	0.225459	0.000550636	0.0352899	0.990491	3			S-PrediXcan	chr9:128482887:128483938:clu_60955:ENSG00000136811.16	ODF2	-3.13265	-0.355808	0.00173233	0.0344128	0.566724	2
50K	chr20:31643535:31644768:clu_30748:ENSG00000131055.4	COX4I2	3.45238	0.132555	0.000555661	0.0406362	0.12347	2			S-PrediXcan	chr10:37803943:37831232:clu_10672:ENSG00000198105.13	ZNF248	-3.13219	-0.0934226	0.00173506	0.225079	0.27394	41
50K	chr15:99565669:99598430:clu_21717:ENSG00000068305.17	MEF2A	3.45063	0.061416	0.000559289	0.207808	0.198338	15			S-PrediXcan	chr3:49021784:49022346:clu_45249:ENSG00000178057.14	NDUFAF3	3.13151	0.367928	0.00173909	0.0319116	0.284973	5
50K	chr4:143214943:143220295:clu_43571:ENSG00000170185.9	USP38	3.44861	0.0772309	0.000563479	0.137812	0.0277494	8			S-PrediXcan	chr7:44759460:44760151:clu_33460:ENSG00000122515.14	ZMIZ2	-3.12804	-0.0820047	0.00175979	0.261004	0.0280869	35
50K	chr8:123806229:123808272:clu_63346:ENSG00000176853.15	FAM91A1	-3.44804	-0.191878	0.000564671	0.0439572	0.755891	2			S-PrediXcan	chr19:42250565:42250679:clu_26304:ENSG00000105722.9	ERF	-3.1261	-0.100623	0.00177143	0.168469	0.00229136	15
50K	chr17:45397228:45397949:clu_14769:ENSG00000159314.11	ARHGAP27	-3.44598	-0.0796658	0.000568997	0.140319	0.463143	30			S-PrediXcan	chr2:70182935:70190918:clu_49307:ENSG00000115998.7	C2orf42	3.12593	0.0585886	0.00177244	0.247697	0.0865963	36
50K	chr14:105464147:105464463:clu_23771:ENSG00000182979.17	MTA1	3.44449	0.267764	0.000572137	0.0567349	0.103572	3			S-PrediXcan	chr2:97124597:97127067:clu_49905:ENSG00000135976.17	ANKRD36	3.1255	0.289014	0.001775	0.0314903	0.379054	1
50K	chr6:32086118:32087251:clu_36454:ENSG00000168477.17	TNXB	3.43718	0.1457	0.00058781	0.0669955	0.768259	6			S-PrediXcan	chr10:22540074:22541804:clu_10437:ENSG00000150867.13	PIP4K2A	-3.12439	-0.109468	0.00178171	0.112663	0.0820889	9
50K	chr7:107412632:107527237:clu_34695:ENSG00000164597.13	COG5	3.43279	0.342936	0.0005974	0.0199202	0.448283	1			S-PrediXcan	chr3:179250934:179266649:clu_47346:ENSG00000171121.16	KCNMB3	3.12326	0.260452	0.0017886	0.0445875	0.667537	5
50K	chr17:75814895:75815169:clu_15893:ENSG00000132478.9	UNK	3.43191	0.147272	0.000599352	0.0999856	0.0424158	8			S-PrediXcan	chr2:69847627:69849652:clu_49291:ENSG00000087338.4	GMCL1	-3.12297	-0.187328	0.00179039	0.0608176	0.78754	6
50K	chr4:88665950:88667377:clu_42976:ENSG00000138641.15	HERC3	-3.43082	-0.197347	0.000601758	0.0523553	0.503248	7			S-PrediXcan	chr22:38782870:38794068:clu_29622:ENSG00000100246.12	DNAL4	-3.12203	-0.105071	0.00179608	0.169046	0.0906206	12
50K	chr7:43946324:43952521:clu_33396:ENSG00000241057.2	AC004985.12	-3.43025	-0.132653	0.000603022	0.0611133	0.866209	2			S-PrediXcan	chr5:821895:823389:clu_38924:ENSG00000188818.12	ZDHHC11	-3.12159	-0.182206	0.00179879	0.102288	0.668001	11
50K	chr8:123789745:123798090:clu_63345:ENSG00000176853.15	FAM91A1	-3.42771	-0.448643	0.0006087	0.0133127	0.625277	1			S-PrediXcan	chr4:83459797:83460973:clu_42860:ENSG00000163319.10	MRPS18C	-3.12063	-0.0913751	0.00180467	0.294304	0.060593	33
50K	chr9:129009346:129009771:clu_61028:ENSG00000148341.17	SH3GLB2	3.42738	0.277001	0.000609441	0.028403	0.585058	5			S-PrediXcan	chr17:75242911:75243063:clu_15778:ENSG00000125447.16	GGA3	-3.11961	-0.157699	0.00181092	0.0858439	0.258779	10
50K	chr11:10858351:10865261:clu_7123:ENSG00000247271.6	ZBED5-AS1	-3.42501	-0.0915231	0.000614783	0.169728	0.0553932	17			S-PrediXcan	chr6:26402412:26405372:clu_36034:ENSG00000026950.16	BTN3A1	-3.11875	-0.0250326	0.00181617	0.579836	1.47171e-15	36
50K	chr20:63733739:63734645:clu_31777:ENSG00000197114.11	ZGPAT	-3.42497	-0.187296	0.00061487	0.0559011	0.2845	6			S-PrediXcan	chr4:88036480:88038251:clu_42944:ENSG00000118762.7	PKD2	3.11835	0.0693091	0.00181866	0.285134	0.0137946	33
50K	chr17:32208309:32224616:clu_13998:ENSG00000126858.16	RHOT1	-3.42049	-0.11824	0.00062509	0.117524	0.141287	12			S-PrediXcan	chr4:15017278:15033161:clu_42083:ENSG00000137449.15	CPEB2	-3.11103	-0.0487275	0.00186433	0.519821	0.00154294	56
50K	chr6:26872250:26878700:clu_36052:ENSG00000241549.8	GUSBP2	3.41958	0.0639857	0.000627178	0.181616	3.76537e-06	3			S-PrediXcan	chr6:31271868:31357086:clu_36261:ENSG00000204525.16	HLA-C	3.10769	0.0198559	0.00188553	0.806696	1.9536e-43	56
50K	chr9:123557695:123583169:clu_60740:ENSG00000119522.16	DENND1A	-3.41855	-0.499063	0.000629546	0.0248809	0.717214	2			S-PrediXcan	chr16:70656679:70656963:clu_18882:ENSG00000157368.10	IL34	3.10671	0.0718495	0.00189183	0.409956	0.00299069	70
50K	chr2:9467975:9471343:clu_48053:ENSG00000119203.13	CPSF3	-3.41849	-0.786588	0.000629693	0.0166778	0.899613	3			S-PrediXcan	chr2:113729505:113731584:clu_50306:ENSG00000115084.13	SLC35F5	-3.10634	-0.0939849	0.00189416	0.185034	0.131425	13
50K	chr7:130029029:130039464:clu_34961:ENSG00000091732.15	ZC3HC1	3.41558	0.188761	0.000636459	0.0361131	0.672121	2			S-PrediXcan	chr4:83416865:83418093:clu_42848:ENSG00000163312.10	HELQ	3.10519	0.0775484	0.0019016	0.248672	0.168517	46
50K	chr15:90916660:90918194:clu_21595:ENSG00000196547.14	MAN2A2	3.41545	0.120736	0.000636776	0.139729	0.617092	11			S-PrediXcan	chr6:30741333:30742147:clu_36241:ENSG00000137312.14	FLOT1	-3.10492	-0.155671	0.00190328	0.122034	0.00267619	8
50K	chr16:57178852:57181554:clu_18402:ENSG00000172775.16	FAM192A	3.41333	0.125865	0.000641735	0.0994529	0.551279	11			S-PrediXcan	chr3:50332154:50340556:clu_45415:ENSG00000068028.17	RASSF1	3.1033	0.16219	0.00191377	0.087603	0.219745	9
50K	chr6:151880771:151944173:clu_38515:ENSG00000091831.22	ESR1	-3.41208	-0.262488	0.000644685	0.0364383	0.241244	8			S-PrediXcan	chr15:67184864:67187365:clu_20833:ENSG00000166949.15	SMAD3	3.10319	0.103844	0.00191445	0.0938407	0.515497	8
50K	chr17:58531551:58531961:clu_15224:ENSG00000108387.14	2022-09-04	-3.41107	-0.36706	0.000647081	0.0350162	0.827687	3			S-PrediXcan	chr6:29944397:29944500:clu_36130:ENSG00000243753.5	HLA-L	3.10252	0.0165367	0.00191881	0.917085	1.41251e-48	113
50K	chr17:75229131:75231340:clu_15769:ENSG00000125450.10	NUP85	3.41082	0.132892	0.000647667	0.102839	0.0733476	8			S-PrediXcan	chr11:64225869:64226050:clu_8053:ENSG00000149743.13	TRPT1	-3.10134	-0.166251	0.00192645	0.0682346	0.471452	14
50K	chr20:7982621:7983794:clu_30463:ENSG00000125827.8	TMX4	-3.40967	-0.180635	0.000650419	0.032498	0.812079	4			S-PrediXcan	chr10:112440695:112442192:clu_12140:ENSG00000023041.11	ZDHHC6	-3.10019	-0.186116	0.00193398	0.0787748	0.622095	6
50K	chr4:1951203:1952108:clu_41789:ENSG00000109685.17	NSD2	-3.40817	-0.144092	0.000654007	0.0637158	0.464437	6			S-PrediXcan	chr8:143632464:143633450:clu_63621:ENSG00000254812.1	RP11-661A12.12	3.10005	0.162846	0.0019349	0.0989016	0.0390479	12
50K	chr12:89525796:89540108:clu_5293:ENSG00000270344.2	POC1B-AS1	3.40807	0.0646661	0.000654248	0.208967	0.0450341	17			S-PrediXcan	chr10:73697720:73703857:clu_11239:ENSG00000272140.2	RP11-574K11.29	-3.09615	-0.313799	0.00196048	0.0441167	0.545834	6
50K	chr22:38126449:38129454:clu_29571:ENSG00000184381.18	PLA2G6	-3.40588	-0.164412	0.000659508	0.0675251	0.287298	6			S-PrediXcan	chr11:67405701:67405907:clu_8507:ENSG00000175463.11	TBC1D10C	3.09492	0.139518	0.00196864	0.138834	0.338621	10
50K	chr1:21703618:21704262:clu_53574:ENSG00000090686.15	USP48	-3.40508	-0.0929421	0.000661443	0.130114	0.318134	11			S-PrediXcan	chr4:731110:732400:clu_41652:ENSG00000185619.18	PCGF3	3.09044	0.126865	0.00199861	0.107693	0.0918142	11
50K	chr19:18939049:18941051:clu_25465:ENSG00000051128.18	HOMER3	3.4037	0.522997	0.000664791	0.0137742	0.649223	3			S-PrediXcan	chr2:216416307:216420299:clu_51800:ENSG00000138375.12	SMARCAL1	3.09015	0.109748	0.00200058	0.209586	0.197495	23
50K	chr22:37759264:37759417:clu_29519:ENSG00000100106.19	TRIOBP	-3.4019	-0.0843363	0.0006692	0.223773	0.00159081	14			S-PrediXcan	chr15:75362748:75363210:clu_21123:ENSG00000140400.16	MAN2C1	3.08628	0.0769312	0.0020268	0.1589	0.254342	25
50K	chr7:99033039:99045542:clu_34306:ENSG00000242687.2	AC004893.11	3.40189	0.16072	0.000669207	0.0594567	0.715867	6			S-PrediXcan	chr15:90878304:90878764:clu_21571:ENSG00000140564.11	FURIN	-3.08561	-0.0436326	0.00203132	0.589003	0.0104447	94
50K	chr6:30201123:30204656:clu_36174:ENSG00000234127.8	TRIM26	3.40067	0.0966648	0.00067221	0.173687	0.28905	24			S-PrediXcan	chr12:45923154:45924728:clu_4117:ENSG00000139218.17	SCAF11	-3.08558	-0.14787	0.00203158	0.105512	0.102023	21
50K	chr4:185323800:185332595:clu_44057:ENSG00000109762.15	SNX25	3.3999	0.106093	0.000674108	0.122262	0.143259	15			S-PrediXcan	chr17:18340255:18340732:clu_13607:ENSG00000176974.19	SHMT1	-3.0853	-0.321419	0.00203346	0.0461453	0.547804	5
50K	chr14:91723189:91725080:clu_23366:ENSG00000133962.7	CATSPERB	3.39961	0.0720298	0.000674818	0.146425	0.0937529	13			S-PrediXcan	chr20:2862130:2862579:clu_30302:ENSG00000215305.9	VPS16	-3.08261	-0.091344	0.00205196	0.223858	4.77606e-05	23
50K	chr8:123788247:123789613:clu_63345:ENSG00000176853.15	FAM91A1	-3.39638	-0.124766	0.000682845	0.0753221	0.18409	9			S-PrediXcan	chr17:78093124:78093620:clu_16044:ENSG00000078687.17	TNRC6C	3.08234	0.197586	0.00205382	0.110356	0.469392	10
50K	chr7:99967286:99968155:clu_34370:ENSG00000176402.5	GJC3	-3.39612	-0.275793	0.000683474	0.0454467	0.801729	4			S-PrediXcan	chr3:48411036:48411863:clu_45134:ENSG00000164050.12	PLXNB1	-3.08088	-0.101763	0.00206392	0.191417	0.320833	20
50K	chr16:71285939:71288878:clu_18900:ENSG00000180917.17	CMTR2	3.39604	0.0924714	0.000683691	0.111837	0.128845	12			S-PrediXcan	chr5:132218644:132227790:clu_40536:ENSG00000072682.18	P4HA2	-3.08085	-0.0299562	0.0020641	0.504633	3.28869e-16	40
50K	chr11:65645080:65645854:clu_8303:ENSG00000213445.9	SIPA1	-3.39579	-0.166626	0.000684315	0.055476	0.666178	2			S-PrediXcan	chr2:201399493:201407403:clu_51539:ENSG00000115993.12	TRAK2	3.08061	1.31546	0.00206578	0.0167413	0.624798	2
50K	chr11:68911603:68914823:clu_8627:ENSG00000132740.8	IGHMBP2	3.38959	0.0385041	0.000699971	0.3392	3.27676e-08	21			S-PrediXcan	chr16:3390133:3390423:clu_17064:ENSG00000140987.19	ZSCAN32	-3.07771	-0.480464	0.002086	0.0271162	0.972336	1
50K	chr2:208304318:208312236:clu_51715:ENSG00000115020.16	PIKFYVE	3.38928	0.102609	0.00070077	0.066323	0.160349	5			S-PrediXcan	chr5:64971812:65018159:clu_39663:ENSG00000153015.15	CWC27	3.07562	0.125209	0.00210065	0.0975194	0.0537811	17
50K	chr15:43151945:43154672:clu_20112:ENSG00000137842.6	TMEM62	-3.38725	-0.163678	0.000705982	0.0464452	0.387032	3			S-PrediXcan	chr12:109561104:109561243:clu_5700:ENSG00000139428.11	MMAB	3.0755	0.0155984	0.00210148	0.87178	4.64148e-57	81
50K	chr19:55579641:55580795:clu_27423:ENSG00000218891.4	ZNF579	-3.38281	-0.0450658	0.000717495	0.270827	0.0270693	22			S-PrediXcan	chr21:39452141:39462375:clu_32225:ENSG00000182093.14	WRB	-3.07479	-0.156057	0.00210654	0.106022	0.0323642	14
50K	chr16:31706999:31707907:clu_18118:ENSG00000197302.10	ZNF720	3.37562	0.142952	0.0007365	0.0311606	0.528576	2			S-PrediXcan	chr17:7193117:7193483:clu_13114:ENSG00000132535.18	DLG4	-3.07453	-0.0840576	0.00210833	0.289713	0.0701482	32
50K	chr18:12262969:12263600:clu_27789:ENSG00000176194.17	CIDEA	3.37469	0.128741	0.000738979	0.102791	0.0184336	5			S-PrediXcan	chr1:109690564:109693206:clu_55777:ENSG00000134184.12	GSTM1	-3.07304	-0.0399518	0.00211888	0.404659	8.01066e-11	31
50K	chr5:132824180:132824281:clu_40573:ENSG00000164403.14	SHROOM1	3.37416	0.0670116	0.000740416	0.147835	0.00975473	10			S-PrediXcan	chr22:23960381:23961020:clu_29020:ENSG00000133433.10	GSTT2B	3.07125	0.0321584	0.00213165	0.419575	1.59821e-12	29
50K	chr16:88716277:88716361:clu_19316:ENSG00000103335.21	PIEZO1	-3.3732	-0.335723	0.000743003	0.02683	0.119017	2			S-PrediXcan	chr1:155611108:155611216:clu_56751:ENSG00000125459.14	MSTO1	-3.07035	-0.0925468	0.00213807	0.181417	0.119995	25
50K	chr7:102465160:102465817:clu_34558:ENSG00000161036.12	LRWD1	-3.37308	-0.10032	0.000743329	0.096138	0.493304	9			S-PrediXcan	chr4:99188855:99204357:clu_43049:ENSG00000246090.6	RP11-696N14.1	-3.07027	-0.104304	0.00213865	0.133859	0.00200972	19
50K	chr14:103913984:103915066:clu_23670:ENSG00000156411.9	C14orf2	3.37234	0.114028	0.000745314	0.108609	0.204979	9			S-PrediXcan	chr4:337986:343782:clu_41624:ENSG00000131127.13	ZNF141	3.06669	0.620924	0.00216445	0.0129031	4.61677e-06	2
50K	chr12:56137675:56137832:clu_4693:ENSG00000139641.12	ESYT1	-3.37082	-0.0576288	0.000749449	0.164506	0.0988991	16			S-PrediXcan	chr11:65625510:65625652:clu_8293:ENSG00000197136.4	PCNX3	-3.06501	-0.23239	0.00217659	0.0490355	0.638537	3
50K	chr15:43413334:43415594:clu_20138:ENSG00000067369.13	TP53BP1	-3.36927	-0.0910354	0.000753676	0.0576622	0.22422	4			S-PrediXcan	chr4:128012294:128017363:clu_43455:ENSG00000164074.14	ABHD18	-3.06405	-0.0572074	0.00218359	0.210782	0.0684219	22
50K	chr1:156266380:156267470:clu_56836:ENSG00000198952.8	SMG5	3.36819	0.235097	0.000756628	0.0406192	0.869354	5			S-PrediXcan	chr20:35490804:35491212:clu_30926:ENSG00000126001.15	CEP250	3.06194	0.18141	0.00219906	0.0901563	0.873794	13
50K	chr19:17778884:17781231:clu_25353:ENSG00000130475.14	FCHO1	-3.36757	-0.178535	0.000758329	0.0612797	0.0248005	2			S-PrediXcan	chr20:20393253:20396695:clu_30628:ENSG00000188559.13	RALGAPA2	-3.06104	-0.0729032	0.00220568	0.335057	0.0226881	35
50K	chr5:69582429:69585594:clu_39774:ENSG00000183474.15	GTF2H2C	3.36707	0.110862	0.000759706	0.0835668	0.205205	8			S-PrediXcan	chr7:74249118:74249739:clu_33822:ENSG00000049541.10	RFC2	-3.06062	-0.363848	0.00220881	0.0211805	0.414115	2
50K	chr19:43731674:43732858:clu_26381:ENSG00000105771.13	SMG9	-3.36483	-0.127892	0.0007659	0.0843475	0.0781241	4			S-PrediXcan	chr11:95790743:95795516:clu_9210:ENSG00000166037.10	CEP57	-3.05763	-0.0857438	0.00223096	0.141674	0.000389096	16
50K	chr4:48897857:48904484:clu_42465:ENSG00000145247.11	OCIAD2	-3.36207	-0.120002	0.000773593	0.0921901	0.0264647	4			S-PrediXcan	chr10:118691403:118695141:clu_12262:ENSG00000151893.14	CACUL1	3.0572	0.139688	0.00223413	0.137748	0.0516594	14
50K	chr21:15043574:15064745:clu_31887:ENSG00000180530.10	NRIP1	3.36159	0.125718	0.000774953	0.0974414	0.102918	11			S-PrediXcan	chr5:50759732:50760292:clu_39505:ENSG00000151883.17	PARP8	3.05699	0.0898731	0.00223573	0.22943	0.00697818	19
50K	chr3:48257961:48260813:clu_45123:ENSG00000164048.13	ZNF589	3.3594	0.0908748	0.000781113	0.0810797	0.0704349	3			S-PrediXcan	chr6:41590170:41590271:clu_36896:ENSG00000137166.14	FOXP4	-3.05611	-0.340745	0.00224229	0.0376808	0.952506	4
50K	chr16:31115869:31117463:clu_18069:ENSG00000103510.19	KAT8	3.35735	0.180105	0.000786929	0.0400267	0.846634	4			S-PrediXcan	chr2:202552888:202555252:clu_51582:ENSG00000204217.13	BMPR2	3.05525	0.0952796	0.00224875	0.151026	0.0114191	13
50K	chr11:10629711:10631991:clu_7108:ENSG00000072952.18	MRVI1	3.35725	0.13209	0.000787209	0.129981	0.0397074	4			S-PrediXcan	chr17:58363406:58363526:clu_15211:ENSG00000108375.12	RNF43	3.05111	0.0799552	0.00227997	0.191359	0.198841	31
50K	chr17:54962915:54963306:clu_15113:ENSG00000166260.10	COX11	3.35707	0.0525853	0.000787719	0.224856	0.001982	13			S-PrediXcan	chr3:197613283:197615564:clu_47865:ENSG00000214135.8	AC024560.3	-3.04986	-0.128266	0.00228949	0.280357	0.0152485	17
50K	chr6:26474396:26476161:clu_36044:ENSG00000112763.15	BTN2A1	3.35665	0.0739313	0.000788927	0.211856	0.00178274	17			S-PrediXcan	chr18:31658089:31666256:clu_28061:ENSG00000118276.11	B4GALT6	3.04851	0.181247	0.0022998	0.0846566	0.828507	12
50K	chr4:3035523:3037374:clu_41858:ENSG00000125388.19	GRK4	-3.3558	-0.101506	0.000791351	0.104273	0.0254948	7			S-PrediXcan	chr7:144255732:144256440:clu_35269:ENSG00000244479.6	OR2A1-AS1	3.04521	0.03507	0.00232519	0.665181	3.23752e-12	75
50K	chr1:45334511:45340219:clu_54614:ENSG00000132781.17	MUTYH	3.3546	0.0621462	0.000794786	0.181192	0.0343449	15			S-PrediXcan	chr2:208328280:208329842:clu_51717:ENSG00000115020.16	PIKFYVE	3.04363	0.504163	0.00233746	0.0316712	0.231977	2
50K	chr3:156523947:156531409:clu_47120:ENSG00000169282.17	KCNAB1	-3.35408	-0.0481573	0.000796285	0.146423	0.0231501	17			S-PrediXcan	chr7:7585805:7588498:clu_32874:ENSG00000164654.15	MIOS	3.03994	0.159785	0.00236628	0.164608	0.426702	23
50K	chr11:66497477:66504612:clu_8407:ENSG00000254986.7	DPP3	-3.35383	-0.191396	0.000797005	0.0433766	0.516779	6			S-PrediXcan	chr1:43992639:43993890:clu_54533:ENSG00000159214.12	CCDC24	3.03712	0.502719	0.00238852	0.0277993	0.0556766	4
50K	chr19:17333239:17333690:clu_25314:ENSG00000074855.10	ANO8	-3.35219	-0.297357	0.000801758	0.0504384	0.339778	5			S-PrediXcan	chr4:128020169:128021137:clu_43456:ENSG00000164074.14	ABHD18	-3.03648	-0.114454	0.00239359	0.169862	0.791207	29
50K	chr9:109080943:109087173:clu_60394:ENSG00000106771.12	TMEM245	3.35209	0.133704	0.00080203	0.0710232	0.237232	4			S-PrediXcan	chr4:105399164:105424196:clu_43134:ENSG00000138777.19	PPA2	-3.03609	-0.173445	0.00239671	0.0547872	0.580823	12
50K	chr12:120168300:120170169:clu_6052:ENSG00000089154.10	GCN1	-3.35108	-0.0678575	0.000804978	0.185522	0.021345	14			S-PrediXcan	chr13:27441242:27445088:clu_2144:ENSG00000122033.14	MTIF3	-3.03505	-0.0727763	0.00240492	0.210901	1.8424e-05	66
50K	chr9:92964353:92975238:clu_60066:ENSG00000127084.17	FGD3	3.35002	0.0757945	0.000808051	0.162857	0.0896632	13			S-PrediXcan	chr18:79400479:79410403:clu_28577:ENSG00000131196.17	NFATC1	-3.0329	-0.30861	0.00242218	0.0490911	0.443804	3
50K	chr8:22201535:22201803:clu_62038:ENSG00000168487.17	BMP1	-3.34897	-0.215327	0.000811126	0.0452617	0.797714	4			S-PrediXcan	chr10:119670177:119672255:clu_12294:ENSG00000151929.9	BAG3	3.03123	0.210831	0.0024356	0.0776313	0.483093	6
50K	chr17:55722729:55725488:clu_15135:ENSG00000166292.11	TMEM100	3.34878	0.0973266	0.00081168	0.109982	0.100442	10			S-PrediXcan	chr18:26335231:26357690:clu_28030:ENSG00000141384.12	TAF4B	3.03111	0.226555	0.00243656	0.0462596	0.164629	7
50K	chr15:99720452:99720784:clu_21722:ENSG00000183060.15	LYSMD4	-3.34815	-0.0480525	0.000813515	0.247056	1.7423e-07	7			S-PrediXcan	chr3:49681967:49682348:clu_45315:ENSG00000164062.12	APEH	-3.0303	-0.231352	0.00244312	0.0393945	0.953871	6
50K	chr3:50184795:50185443:clu_45387:ENSG00000001617.11	SEMA3F	-3.34708	-0.090968	0.000816678	0.0980106	0.138019	8			S-PrediXcan	chr9:37773469:37776282:clu_59527:ENSG00000165275.9	TRMT10B	-3.02969	-0.0538862	0.00244808	0.34693	1.01858e-07	35
50K	chr11:64211155:64211275:clu_8046:ENSG00000149781.12	FERMT3	3.34138	0.0537827	0.000833644	0.234906	0.0148092	19			S-PrediXcan	chr16:69978112:69978222:clu_18821:ENSG00000226232.8	NPIPB14P	-3.02918	-0.0886677	0.00245216	0.177691	0.0244164	58
50K	chr7:102605987:102608761:clu_34571:ENSG00000105808.17	RASA4	3.33989	0.0468009	0.000838119	0.143349	0.00804804	9			S-PrediXcan	chr15:89333913:89334685:clu_21495:ENSG00000140521.12	POLG	-3.02626	-0.0864354	0.00247598	0.289443	0.29452	43
50K	chr10:74138382:74150755:clu_11288:ENSG00000185009.12	AP3M1	-3.33816	-0.259544	0.000843361	0.0187215	0.194756	3			S-PrediXcan	chr11:64207906:64210611:clu_8045:ENSG00000149781.12	FERMT3	3.02426	0.265172	0.00249243	0.0813759	0.591017	9
50K	chr1:117992648:117994406:clu_56037:ENSG00000155761.13	SPAG17	3.33608	0.128484	0.000849696	0.0556172	0.644687	3			S-PrediXcan	chr22:50294778:50295377:clu_30070:ENSG00000196576.14	PLXNB2	3.02168	0.0292281	0.00251376	0.461767	8.31198e-19	18
50K	chr5:7885854:7889095:clu_39057:ENSG00000124275.14	MTRR	-3.33578	-0.1686	0.000850589	0.0294983	0.832875	2			S-PrediXcan	chr12:933076:949602:clu_3165:ENSG00000250132.6	RP11-359B12.2	-3.0205	-0.167265	0.00252359	0.0851296	0.045675	7
50K	chr7:99902174:99903218:clu_34367:ENSG00000146833.15	TRIM4	-3.33309	-0.0627345	0.000858879	0.167212	0.000421153	6			S-PrediXcan	chr6:79696565:79699498:clu_37466:ENSG00000198478.7	SH3BGRL2	-3.01943	-0.0701778	0.00253249	0.246639	0.0512683	32
50K	chr8:22390847:22404696:clu_62054:ENSG00000104635.13	SLC39A14	-3.33179	-0.389428	0.0008629	0.0146468	0.476199	1			S-PrediXcan	chr7:100358366:100358933:clu_34425:ENSG00000121716.20	PILRB	3.01906	0.0289146	0.00253557	0.499263	3.02895e-16	40
50K	chr3:129397140:129399008:clu_46614:ENSG00000251474.6	RPL32P3	-3.32455	-0.213528	0.0008856	0.0374056	0.349922	1			S-PrediXcan	chr16:67230791:67231430:clu_18604:ENSG00000135723.13	FHOD1	-3.018	-0.110787	0.00254451	0.170589	0.00378353	19
50K	chr19:45619191:45621207:clu_26536:ENSG00000125746.16	EML2	3.32408	0.189611	0.000887106	0.0643718	0.338125	6			S-PrediXcan	chr4:88489336:88493012:clu_42968:ENSG00000138646.8	HERC5	-3.01541	-0.100546	0.00256631	0.101544	0.394565	8
50K	chr12:132084399:132084964:clu_6411:ENSG00000185684.12	EP400NL	-3.32273	-0.176349	0.000891414	0.0684372	0.0740399	3			S-PrediXcan	chr19:307536:308151:clu_23846:ENSG00000105556.11	MIER2	-3.01414	-0.299241	0.00257711	0.0431955	0.445717	3
50K	chr22:38128430:38129454:clu_29571:ENSG00000184381.18	PLA2G6	3.32187	0.475893	0.000894168	0.0214157	0.170338	2			S-PrediXcan	chr7:102472804:102472909:clu_34565:ENSG00000161036.12	LRWD1	-3.01321	-0.14134	0.002585	0.0827802	0.0914415	1
50K	chr1:120808759:120809811:clu_56102:ENSG00000273136.6	NBPF26	3.31891	0.0471092	0.000903685	0.132705	0.00132979	7			S-PrediXcan	chr12:122489463:122490462:clu_6190:ENSG00000033030.13	ZCCHC8	-3.01305	-0.0546451	0.00258637	0.459936	0.000492012	47
50K	chr16:31713435:31753766:clu_18118:ENSG00000197302.10	ZNF720	3.31565	0.239116	0.0009143	0.0265555	0.504726	1			S-PrediXcan	chr4:1327703:1328634:clu_41731:ENSG00000090316.15	MAEA	3.01269	0.04727	0.0025894	0.324873	2.79661e-14	10
50K	chr16:31722752:31723258:clu_18118:ENSG00000197302.10	ZNF720	-3.31565	-0.264044	0.0009143	0.0175396	0.62237	1			S-PrediXcan	chr9:127107106:127107915:clu_60826:ENSG00000136859.9	ANGPTL2	-3.01146	-0.295335	0.00259991	0.0462263	0.425754	11
50K	chr10:22326076:22326431:clu_10433:ENSG00000168283.13	BMI1	3.31355	0.22009	0.000921181	0.0371851	0.619051	3			S-PrediXcan	chr1:39743924:39745414:clu_54316:ENSG00000084072.16	PPIE	-3.01088	-0.147963	0.00260495	0.0875202	0.0616746	5
50K	chr1:46561642:46562649:clu_54689:ENSG00000079277.19	MKNK1	3.31252	0.318803	0.0009246	0.0151936	0.512467	1			S-PrediXcan	chr11:113834335:113840598:clu_9494:ENSG00000048028.11	USP28	3.01077	0.721165	0.0026059	0.0191196	0.129584	2
50K	chr10:73817554:73819532:clu_11274:ENSG00000148660.20	CAMK2G	-3.31242	-0.0934662	0.000924935	0.114342	0.0703317	10			S-PrediXcan	chr16:89878627:89883351:clu_19450:ENSG00000141002.19	TCF25	-3.01049	-0.415334	0.00260823	0.030882	0.668857	2
50K	chr17:79083955:79084538:clu_16103:ENSG00000167280.16	ENGASE	-3.31101	-0.355149	0.0009296	0.0299444	0.575375	1			S-PrediXcan	chr9:96819778:96827080:clu_60180:ENSG00000081386.12	ZNF510	3.00972	0.543285	0.00261486	0.0173679	0.587977	2
50K	chr11:95795559:95799232:clu_9210:ENSG00000166037.10	CEP57	-3.30793	-0.0465172	0.0009399	0.27485	5.43343e-10	5			S-PrediXcan	chr20:2862710:2862807:clu_30302:ENSG00000215305.9	VPS16	3.00904	0.0742319	0.00262078	0.320611	0.000134283	34
50K	chr10:69191766:69195188:clu_11073:ENSG00000156502.13	SUPV3L1	-3.30615	-0.387645	0.000945876	0.0212182	0.349415	4			S-PrediXcan	chr4:154538108:154539105:clu_43738:ENSG00000171566.11	PLRG1	3.00851	0.14231	0.0026253	0.157503	9.97361e-05	10
50K	chr20:35626381:35626567:clu_30949:ENSG00000214078.12	CPNE1	3.30399	0.0466941	0.000953191	0.232048	7.52086e-07	11			S-PrediXcan	chr15:40809970:40810071:clu_19911:ENSG00000166140.17	ZFYVE19	3.00539	0.0909798	0.00265239	0.211761	0.582641	26
50K	chr1:43995856:43995942:clu_54535:ENSG00000159214.12	CCDC24	3.30253	0.119148	0.000958153	0.0664935	0.0498713	2			S-PrediXcan	chr14:92704361:92709672:clu_23407:ENSG00000100600.14	LGMN	3.00152	0.259627	0.00268639	0.0798389	0.0615043	5
50K	chr11:68934558:68935299:clu_8631:ENSG00000132740.8	IGHMBP2	-3.30247	-0.0298919	0.000958368	0.277748	0.0256753	31			S-PrediXcan	chr4:99204431:99286795:clu_43050:ENSG00000246090.6	RP11-696N14.1	2.9998	0.108095	0.00270158	0.101291	0.146972	11
50K	chr2:11580832:11585161:clu_48133:ENSG00000196208.13	GREB1	-3.30086	-0.192065	0.000963891	0.0495588	0.933441	2			S-PrediXcan	chr1:155060832:155062245:clu_56659:ENSG00000143537.13	ADAM15	-2.99749	-0.0288519	0.00272216	0.70501	3.52778e-19	56
50K	chr5:240476:250992:clu_38882:ENSG00000073578.16	SDHA	-3.29863	-0.0851151	0.000971563	0.10455	0.000974648	2			S-PrediXcan	chr15:99126792:99129367:clu_21696:ENSG00000182253.14	SYNM	-2.99748	-0.176463	0.00272226	0.113495	0.0357063	9
50K	chr16:70590400:70646548:clu_18880:ENSG00000157368.10	IL34	3.29504	0.166471	0.000984086	0.0705319	0.495587	4			S-PrediXcan	chr3:46677022:46677180:clu_45025:ENSG00000178038.16	ALS2CL	-2.99718	-0.088903	0.00272492	0.170237	0.249998	17
50K	chr22:50467611:50467786:clu_30110:ENSG00000100241.20	SBF1	-3.29474	-0.241212	0.000985124	0.0352262	0.424579	3			S-PrediXcan	chr5:240476:250992:clu_38882:ENSG00000073578.16	SDHA	-2.99653	-0.111944	0.00273067	0.103593	0.0350365	11
50K	chr19:42358954:42359098:clu_26330:ENSG00000105429.12	MEGF8	3.2943	0.133376	0.000986659	0.0666896	0.179107	3			S-PrediXcan	chr11:66348070:66353455:clu_8386:ENSG00000255468.6	RP11-867G23.8	2.99569	0.0492112	0.00273828	0.24366	1.54036e-06	19
50K	chr1:155133568:155133730:clu_56664:ENSG00000169242.11	EFNA1	-3.2941	-0.0442136	0.000987371	0.277016	9.79981e-08	9			S-PrediXcan	chr17:48107838:48110708:clu_14919:ENSG00000002919.14	SNX11	2.99492	0.0423106	0.00274516	0.420255	0.00834536	77
50K	chr5:91153398:91163782:clu_40106:ENSG00000164199.16	ADGRV1	3.29383	0.180892	0.00098831	0.0413827	0.579366	5			S-PrediXcan	chr8:38163840:38171965:clu_62341:ENSG00000175324.9	LSM1	-2.99264	-0.0633289	0.00276573	0.174105	5.08876e-05	7
50K	chr19:18430930:18431647:clu_25417:ENSG00000130511.15	SSBP4	-3.29172	-0.09312	0.000995767	0.0849929	0.270306	8			S-PrediXcan	chr16:4726780:4726979:clu_17153:ENSG00000168096.14	ANKS3	2.99206	0.491546	0.002771	0.0187599	0.210627	1
50K	chr2:70051305:70055714:clu_49299:ENSG00000179818.13	PCBP1-AS1	-3.2806	-0.0527977	0.00103587	0.212386	4.275e-07	4			S-PrediXcan	chr9:113197078:113198855:clu_60488:ENSG00000119321.8	FKBP15	2.99178	0.0506136	0.00277356	0.490844	0.00201063	80
50K	chr17:7560817:7560999:clu_13210:ENSG00000161955.16	TNFSF13	3.27875	0.336274	0.00104269	0.0211256	0.428417	4			S-PrediXcan	chr2:96549805:96550188:clu_49857:ENSG00000196843.15	ARID5A	-2.99153	-0.146371	0.00277583	0.134646	0.412772	22
50K	chr1:109690564:109693206:clu_55777:ENSG00000134184.12	GSTM1	-3.27858	-0.0532178	0.0010433	0.209963	0.00382997	15			S-PrediXcan	chr8:23302163:23303282:clu_62113:ENSG00000134013.15	LOXL2	-2.98987	-0.128659	0.002791	0.19622	0.0503423	13
50K	chr3:156465686:156474734:clu_47117:ENSG00000169282.17	KCNAB1	-3.27851	-0.164881	0.00104357	0.0387237	0.739842	2			S-PrediXcan	chr11:251936:252505:clu_6548:ENSG00000185627.17	PSMD13	2.98974	0.475861	0.00279214	0.0221442	0.827649	5
50K	chr19:17333554:17333690:clu_25314:ENSG00000074855.10	ANO8	3.27739	0.10829	0.00104771	0.102524	0.00951003	7			S-PrediXcan	chr2:201266791:201271516:clu_51527:ENSG00000064012.21	CASP8	2.98955	0.169253	0.00279387	0.0905259	0.515297	10
50K	chr11:96359178:96365127:clu_9222:ENSG00000149231.11	CCDC82	3.27687	0.153896	0.00104965	0.042097	0.235322	4			S-PrediXcan	chr4:88036353:88038251:clu_42944:ENSG00000118762.7	PKD2	-2.98728	-0.0807104	0.00281476	0.205597	0.13767	22
50K	chr7:12687728:12688166:clu_32917:ENSG00000122644.12	ARL4A	3.27674	0.382057	0.00105013	0.0225295	0.869365	3			S-PrediXcan	chr13:98437858:98438804:clu_2822:ENSG00000152767.16	FARP1	-2.98242	-0.0339606	0.00285975	0.600925	1.61806e-20	42
50K	chr7:150368941:150369671:clu_35377:ENSG00000196456.11	ZNF775	3.27634	0.135671	0.00105162	0.0806061	0.238323	6			S-PrediXcan	chr4:154538082:154539105:clu_43738:ENSG00000171566.11	PLRG1	-2.98237	-0.139439	0.00286031	0.170277	7.69168e-05	11
50K	chr12:132114545:132120420:clu_6413:ENSG00000185684.12	EP400NL	3.27617	0.100656	0.00105226	0.134369	0.00403657	6			S-PrediXcan	chr15:33826752:33827199:clu_19747:ENSG00000198838.13	RYR3	-2.98182	-0.65982	0.00286545	0.0139458	0.178823	2
50K	chr15:40901014:40902616:clu_19923:ENSG00000104142.10	VPS18	3.27395	0.110203	0.00106056	0.142171	0.335487	12			S-PrediXcan	chr4:39866997:39869394:clu_42342:ENSG00000121892.14	PDS5A	-2.98069	-0.232661	0.002876	0.0486433	0.357086	6
50K	chr6:170358318:170388287:clu_38856:ENSG00000112584.13	FAM120B	-3.27325	-0.326483	0.00106319	0.0199402	0.355398	2			S-PrediXcan	chr16:30662859:30668560:clu_18000:ENSG00000156860.15	FBRS	2.97952	0.644112	0.002887	0.0118123	0.00548244	1
50K	chr5:1009214:1009481:clu_38952:ENSG00000145506.13	NKD2	3.2705	0.313776	0.00107357	0.0322011	0.53729	2			S-PrediXcan	chr2:119926666:119932424:clu_50356:ENSG00000088179.8	PTPN4	-2.97833	-0.210857	0.00289824	0.0805092	0.377488	9
50K	chr17:81908996:81909514:clu_16305:ENSG00000185813.10	PCYT2	3.26862	0.111789	0.00108075	0.125368	0.594015	9			S-PrediXcan	chr16:666989:667432:clu_16619:ENSG00000161996.18	WDR90	2.97743	0.441472	0.00290676	0.0310541	0.501997	3
50K	chr3:50355547:50358108:clu_45428:ENSG00000126062.3	TMEM115	-3.26858	-0.110705	0.00108088	0.0675069	0.108953	4			S-PrediXcan	chr5:35697793:35700496:clu_39273:ENSG00000152582.13	SPEF2	2.97681	0.0255231	0.00291268	0.738042	1.44279e-07	168
50K	chr16:71479100:71482082:clu_18905:ENSG00000157429.15	ZNF19	3.26819	0.0578689	0.00108238	0.18262	0.000125872	13			S-PrediXcan	chr9:127243253:127264952:clu_60833:ENSG00000136895.18	GARNL3	-2.97657	-0.116534	0.00291493	0.0915377	0.439244	6
50K	chr1:155754488:155756958:clu_56772:ENSG00000116580.18	GON4L	-3.26799	-0.153952	0.00108316	0.0656737	0.730006	5			S-PrediXcan	chr7:144307232:144311591:clu_35269:ENSG00000244479.6	OR2A1-AS1	-2.97418	-0.278385	0.00293771	0.0583353	0.733978	8
50K	chr11:118203665:118205882:clu_9593:ENSG00000160593.18	JAML	-3.25553	-0.0719425	0.0011318	0.205586	0.00976541	14			S-PrediXcan	chr2:89554600:89580558:clu_49738:ENSG00000283196.1	RP4-614C10.2	-2.97368	-0.0976003	0.00294255	0.157555	0.0448223	22
50K	chr1:21473585:21474900:clu_53557:ENSG00000142794.18	NBPF3	-3.2478	-0.52792	0.001163	0.013512	0.212	1			S-PrediXcan	chr4:955890:957824:clu_41683:ENSG00000127419.16	TMEM175	2.9729	0.259391	0.00295	0.0399224	0.815107	1
50K	chr20:35632025:35632163:clu_30952:ENSG00000214078.12	CPNE1	-3.24585	-0.44873	0.001171	0.0105494	0.179068	1			S-PrediXcan	chr6:26466088:26467719:clu_36044:ENSG00000112763.15	BTN2A1	-2.97202	-0.0538545	0.00295843	0.386355	0.000107088	47
50K	chr1:120492073:120493158:clu_56088:ENSG00000275131.2	CH17-472G23.4	3.243	0.323999	0.00118278	0.0203101	0.371493	3			S-PrediXcan	chr15:67181453:67184727:clu_20833:ENSG00000166949.15	SMAD3	-2.97162	-0.118555	0.00296229	0.0781589	0.665043	5
50K	chr15:43663716:43664418:clu_20156:ENSG00000166762.16	CATSPER2	-3.24211	-0.0869405	0.00118649	0.0928226	0.0766925	5			S-PrediXcan	chr16:70697173:70698637:clu_18890:ENSG00000103043.14	VAC14	-2.97029	-0.117908	0.0029752	0.0957688	0.323902	8
50K	chr2:24144571:24146748:clu_48283:ENSG00000219626.8	FAM228B	3.24127	0.239524	0.00119	0.0278797	0.20023	1			S-PrediXcan	chr6:46888021:46888335:clu_37177:ENSG00000069122.18	ADGRF5	2.97024	0.207564	0.00297566	0.156528	0.345639	15
50K	chr9:125559809:125585555:clu_60798:ENSG00000119487.16	MAPKAP1	-3.23522	-0.285875	0.0012155	0.0223705	0.37893	2			S-PrediXcan	chr8:144490212:144496461:clu_63821:ENSG00000160972.9	PPP1R16A	2.96643	0.321319	0.0030128	0.0296257	0.794417	2
50K	chr3:66369542:66370529:clu_45874:ENSG00000144741.17	SLC25A26	-3.23487	-0.219973	0.001217	0.0274138	0.504204	1			S-PrediXcan	chr1:113700243:113700794:clu_55922:ENSG00000116793.15	PHTF1	-2.96446	-0.0880428	0.00303215	0.133969	0.0169182	10
50K	chr3:66370602:66377690:clu_45874:ENSG00000144741.17	SLC25A26	3.23487	0.295611	0.001217	0.0200218	0.82655	1			S-PrediXcan	chr1:120489916:120491582:clu_56088:ENSG00000275131.2	CH17-472G23.4	2.96442	0.128308	0.00303257	0.133099	0.470207	20
50K	chr13:113122925:113129452:clu_3018:ENSG00000126218.11	F10	-3.2344	-0.255515	0.001219	0.0367978	0.628122	1			S-PrediXcan	chr12:6390340:6390660:clu_3319:ENSG00000111321.10	LTBR	2.96277	0.341429	0.00304887	0.0404552	0.42132	4
50K	chr11:213497:214230:clu_6544:ENSG00000177963.14	RIC8A	-3.23308	-0.153853	0.00122462	0.0716972	0.364796	11			S-PrediXcan	chr3:49841072:49841826:clu_45362:ENSG00000183763.8	TRAIP	2.9623	0.267958	0.00305355	0.0472598	0.50799	2
50K	chr11:69084854:69085210:clu_8643:ENSG00000162341.16	TPCN2	3.23031	0.0589437	0.00123655	0.189179	0.0813004	17			S-PrediXcan	chr8:8234584:8235816:clu_61796:ENSG00000173295.7	FAM86B3P	2.96123	0.0419666	0.00306416	0.408283	1.31525e-10	33
50K	chr12:64091378:64094932:clu_4990:ENSG00000196935.8	SRGAP1	3.22968	0.0480921	0.00123931	0.240782	0.000150618	12			S-PrediXcan	chr22:40308649:40310817:clu_29674:ENSG00000100354.20	TNRC6B	-2.96008	-0.107864	0.00307563	0.143445	0.0959982	8
50K	chr1:120809883:120810347:clu_56102:ENSG00000273136.6	NBPF26	-3.22941	-0.0500339	0.00124046	0.124887	0.00586176	7			S-PrediXcan	chr3:158588924:158592434:clu_47149:ENSG00000178053.17	MLF1	-2.95932	-0.032707	0.00308315	0.420771	3.90792e-10	72
50K	chr6:41638825:41646131:clu_36900:ENSG00000112559.13	MDFI	3.22704	0.117472	0.00125077	0.138474	0.013393	11			S-PrediXcan	chr1:149009791:149010443:clu_56285:ENSG00000178104.19	PDE4DIP	-2.95877	-0.0782077	0.00308865	0.205256	0.344708	34
50K	chr3:28435269:28478814:clu_44609:ENSG00000206559.7	ZCWPW2	-3.22664	-0.0875816	0.00125254	0.0959411	0.359705	8			S-PrediXcan	chr7:73840120:73841070:clu_33807:ENSG00000165171.10	WBSCR27	2.95857	0.0821225	0.00309075	0.251097	1.92573e-05	19
50K	chr1:149001696:149002850:clu_56283:ENSG00000178104.19	PDE4DIP	3.22648	0.0805525	0.00125325	0.153321	0.0325471	11			S-PrediXcan	chr6:152990095:152992857:clu_38552:ENSG00000112031.15	MTRF1L	2.95711	0.0487434	0.00310539	0.343335	0.0649638	61
50K	chr17:8176026:8176200:clu_13296:ENSG00000179029.14	TMEM107	-3.22626	-0.201845	0.0012542	0.0328552	0.341459	3			S-PrediXcan	chr2:200811727:200813208:clu_51496:ENSG00000082153.17	BZW1	-2.95615	-0.0718862	0.0031151	0.19714	0.00653269	24
50K	chr17:80415821:80422206:clu_16186:ENSG00000173818.16	ENDOV	-3.22177	-0.224702	0.001274	0.0354063	0.754568	1			S-PrediXcan	chr12:112261429:112264084:clu_5860:ENSG00000173064.12	HECTD4	2.95589	0.157969	0.00311766	0.0625633	0.848234	4
50K	chr14:91993912:91995352:clu_23377:ENSG00000100815.12	TRIP11	-3.21843	-0.0885936	0.00128896	0.152627	0.129359	16			S-PrediXcan	chr2:43948518:43949602:clu_48875:ENSG00000138095.18	LRPPRC	2.95405	0.0707511	0.00313633	0.136285	0.305539	20
50K	chr22:37470029:37472443:clu_29491:ENSG00000100060.17	MFNG	3.21822	0.163963	0.00128988	0.040935	0.828973	5			S-PrediXcan	chr3:58410159:58412904:clu_45788:ENSG00000168297.15	PXK	-2.95348	-0.235374	0.00314212	0.0411084	0.225159	4
50K	chr22:42142880:42143410:clu_29786:ENSG00000205702.10	CYP2D7	-3.21817	-0.116417	0.00129013	0.0711108	0.532941	6			S-PrediXcan	chr19:17778884:17781231:clu_25353:ENSG00000130475.14	FCHO1	-2.95256	-0.50552	0.00315154	0.0300945	0.201349	5
50K	chr16:89686797:89690553:clu_19407:ENSG00000185324.21	CDK10	-3.21677	-0.131595	0.0012964	0.122428	0.275312	15			S-PrediXcan	chr1:52359883:52360074:clu_54816:ENSG00000154222.14	CC2D1B	-2.95	-0.0576931	0.0031777	0.270972	0.0419529	40
50K	chr13:49669846:49691254:clu_2544:ENSG00000123179.13	EBPL	3.21418	0.178257	0.00130817	0.044411	0.362026	5			S-PrediXcan	chr8:143636415:143649898:clu_63622:ENSG00000183309.11	ZNF623	2.94999	0.191647	0.00317783	0.0865129	0.198141	6
50K	chr7:130944889:130945720:clu_34995:ENSG00000231721.6	LINC-PINT	3.2135	0.0905442	0.00131128	0.111925	0.131518	6			S-PrediXcan	chr19:18599846:18606542:clu_25438:ENSG00000006016.10	CRLF1	-2.94963	-0.219837	0.00318157	0.0920518	0.929123	7
50K	chr7:130944447:130945720:clu_34995:ENSG00000231721.6	LINC-PINT	3.21282	0.104849	0.00131439	0.0975993	0.607774	6			S-PrediXcan	chr16:81082963:81084463:clu_19088:ENSG00000140905.10	GCSH	-2.94943	-0.102666	0.00318361	0.222078	0.00895866	25
50K	chr17:45034999:45060888:clu_14721:ENSG00000172992.11	DCAKD	-3.2122	-0.0997601	0.00131725	0.118013	0.271586	8			S-PrediXcan	chr7:30550781:30563731:clu_33206:ENSG00000196295.11	AC005154.6	2.94809	0.0942938	0.00319749	0.188967	0.265548	35
50K	chr3:13630815:13631329:clu_44401:ENSG00000163520.13	FBLN2	3.20395	0.279157	0.00135555	0.0350677	0.363147	5			S-PrediXcan	chr17:68887506:68889230:clu_15591:ENSG00000141338.13	ABCA8	2.94765	0.112507	0.00320199	0.113793	0.198736	13
50K	chr3:179574467:179576217:clu_47360:ENSG00000136518.16	ACTL6A	3.19931	0.144878	0.00137756	0.0472447	0.907707	5			S-PrediXcan	chr10:73728587:73730439:clu_11242:ENSG00000242338.6	BMS1P4	2.94686	0.050656	0.00321023	0.257874	3.2203e-10	21
50K	chr18:31853945:31855660:clu_28065:ENSG00000153339.13	TRAPPC8	3.19908	0.0926224	0.00137867	0.0755084	0.166807	6			S-PrediXcan	chr5:132349957:132360080:clu_40540:ENSG00000233006.6	AC034220.3	2.94673	0.0523527	0.00321156	0.237326	0.290019	50
50K	chr10:112448489:112448882:clu_12143:ENSG00000151532.13	VTI1A	-3.19898	-0.199451	0.00137916	0.0542335	0.552812	6			S-PrediXcan	chr5:83065117:83077321:clu_40045:ENSG00000174695.9	TMEM167A	-2.94589	-0.0726651	0.00322026	0.228087	0.00594702	20
50K	chr17:67875744:67886128:clu_15558:ENSG00000171634.16	BPTF	-3.19742	-0.270702	0.00138664	0.036134	0.868793	2			S-PrediXcan	chr17:57873717:57879611:clu_15177:ENSG00000180891.12	CUEDC1	-2.94553	-0.241504	0.00322407	0.0330834	0.731142	3
50K	chr11:66543981:66545723:clu_8414:ENSG00000174165.7	ZDHHC24	-3.19728	-0.0891422	0.0013873	0.0909208	0.0717372	8			S-PrediXcan	chr1:39753052:39753287:clu_54317:ENSG00000084072.16	PPIE	2.94444	0.0933097	0.0032354	0.330638	0.00113697	40
50K	chr10:70161931:70170413:clu_11100:ENSG00000079332.14	SAR1A	3.19173	0.309168	0.00141422	0.0279341	0.82309	3			S-PrediXcan	chr4:1228343:1231108:clu_41724:ENSG00000159692.15	CTBP1	2.94412	0.0845926	0.00323879	0.193822	0.00126645	12
50K	chr15:43663716:43664418:clu_20156:ENSG00000249839.1	AC011330.5	-3.18929	-0.0937198	0.00142623	0.0852302	0.164868	4			S-PrediXcan	chr8:21967003:21969483:clu_61993:ENSG00000130227.16	XPO7	-2.94304	-0.127759	0.00325009	0.0782339	0.527612	6
50K	chr11:17427154:17427867:clu_7240:ENSG00000006071.12	ABCC8	3.18856	0.231603	0.00142984	0.0213028	0.537829	2			S-PrediXcan	chr10:1044171:1048864:clu_10075:ENSG00000067064.10	IDI1	2.94091	0.120724	0.00327253	0.108694	0.22956	20
50K	chr11:1480486:1480725:clu_6732:ENSG00000182208.13	MOB2	-3.18773	-0.215963	0.00143392	0.0265648	0.972126	3			S-PrediXcan	chr19:45259189:45263113:clu_26497:ENSG00000007047.14	MARK4	-2.94054	-0.308356	0.00327641	0.0409422	0.382399	8
50K	chr7:130944447:130945720:clu_34995:ENSG00000226380.9	AC058791.1	3.1874	0.0925172	0.00143556	0.106208	0.100536	6			S-PrediXcan	chr1:149201090:149240377:clu_56296:ENSG00000215861.5	WI2-1896O14.1	2.93992	0.0898581	0.00328301	0.146479	0.626513	17
50K	chr22:50294778:50295377:clu_30070:ENSG00000196576.14	PLXNB2	3.18379	0.029601	0.00145361	0.399169	6.86312e-11	14			S-PrediXcan	chr3:155080466:155084158:clu_47100:ENSG00000196549.10	MME	-2.93892	-0.236095	0.00329356	0.0947884	0.68251	8
50K	chr11:780381:783530:clu_6671:ENSG00000255284.1	AP006621.5	-3.18314	-0.0652795	0.00145689	0.160262	2.64185e-05	7			S-PrediXcan	chr20:20571946:20572875:clu_30632:ENSG00000188559.13	RALGAPA2	-2.93619	-0.317874	0.00332265	0.050178	0.409488	3
50K	chr1:21474951:21478144:clu_53557:ENSG00000142794.18	NBPF3	3.18257	0.351618	0.00145972	0.0192555	0.584273	2			S-PrediXcan	chr9:120923792:120925936:clu_60635:ENSG00000056558.10	TRAF1	2.93546	0.0822526	0.00333049	0.101058	0.00475611	48
50K	chr18:31855807:31857540:clu_28065:ENSG00000153339.13	TRAPPC8	-3.18248	-0.103803	0.00146022	0.0699707	0.295512	5			S-PrediXcan	chr2:231733033:231738013:clu_52171:ENSG00000156973.13	PDE6D	2.93357	0.0755025	0.00335092	0.265865	0.398326	54
50K	chr16:89878627:89883351:clu_19450:ENSG00000141002.19	TCF25	-3.18143	-0.0999498	0.00146548	0.140932	0.256302	20			S-PrediXcan	chr17:81682149:81682491:clu_16268:ENSG00000214087.8	ARL16	2.9329	0.0578622	0.00335813	0.380947	7.72399e-08	28
50K	chr3:88055999:88058019:clu_46006:ENSG00000163320.10	CGGBP1	3.18013	0.0661386	0.00147211	0.104973	0.0415586	6			S-PrediXcan	chr1:45013354:45013594:clu_54605:ENSG00000126088.13	UROD	-2.9315	-0.0476998	0.00337327	0.0360276	0.0513282	2
50K	chr6:13281553:13294796:clu_35842:ENSG00000145979.17	TBC1D7	3.17975	0.20578	0.001474	0.0398573	0.827252	2			S-PrediXcan	chr17:44320731:44321058:clu_14680:ENSG00000013306.15	SLC25A39	2.9309	0.0302351	0.00337985	0.404152	1.02836e-15	32
50K	chr6:13281553:13294796:clu_35842:ENSG00000215022.7	RP1-257A7.4	3.17975	0.20578	0.001474	0.0398573	0.670115	2			S-PrediXcan	chr7:64893456:64893550:clu_33611:ENSG00000198039.11	ZNF273	2.92999	0.0483497	0.00338977	0.178752	0.000127553	17
50K	chr1:26255865:26257597:clu_53770:ENSG00000130695.14	CEP85	-3.17956	-0.140161	0.00147499	0.052546	0.840011	3			S-PrediXcan	chr15:90911238:90911385:clu_21587:ENSG00000196547.14	MAN2A2	-2.92893	-0.143825	0.0034013	0.0813701	0.36157	5
50K	chr1:43995856:43995938:clu_54535:ENSG00000159214.12	CCDC24	-3.17825	-0.108822	0.00148168	0.069778	0.166986	4			S-PrediXcan	chr19:19657640:19659601:clu_25536:ENSG00000105726.16	ATP13A1	2.92829	0.0927728	0.0034083	0.186989	0.987751	31
50K	chr6:26428107:26428643:clu_36039:ENSG00000124549.14	BTN2A3P	-3.17816	-0.106552	0.00148215	0.0805254	0.91027	11			S-PrediXcan	chr1:154602626:154607992:clu_56626:ENSG00000160710.15	ADAR	-2.92578	-0.279354	0.0034359	0.0446594	0.604553	5
50K	chr17:19810438:19825094:clu_13679:ENSG00000083290.19	ULK2	-3.17709	-0.230723	0.00148763	0.04013	0.258288	3			S-PrediXcan	chr3:45458886:45474243:clu_44979:ENSG00000011376.9	LARS2	-2.92576	-0.120721	0.00343619	0.104598	0.0489284	22
50K	chr19:20004747:20007141:clu_25550:ENSG00000197124.11	ZNF682	-3.17552	-0.0819373	0.0014957	0.0643417	0.289956	7			S-PrediXcan	chr8:28463818:28473772:clu_62219:ENSG00000214050.7	FBXO16	-2.92224	-0.301394	0.00347521	0.0337675	0.239361	7
50K	chr17:75606021:75610166:clu_15838:ENSG00000266714.6	MYO15B	3.1754	0.0453367	0.0014963	0.289046	3.63729e-05	23			S-PrediXcan	chr22:23622176:23623846:clu_28996:ENSG00000189269.12	DRICH1	2.92222	0.139204	0.00347551	0.12314	0.0881844	14
50K	chr4:1952231:1953324:clu_41789:ENSG00000109685.17	NSD2	3.17535	0.0603368	0.00149655	0.157979	0.0946866	16			S-PrediXcan	chr9:6484686:6486821:clu_59040:ENSG00000147854.16	UHRF2	2.91923	0.21231	0.003509	0.074738	0.4982	16
50K	chr17:44211331:44211606:clu_14671:ENSG00000108312.14	UBTF	3.17433	0.0994593	0.00150182	0.0956897	0.714054	8			S-PrediXcan	chr19:22196726:22215632:clu_25595:ENSG00000196109.6	ZNF676	2.91919	0.068887	0.0035094	0.219383	0.0254713	29
50K	chr11:69057694:69062884:clu_8637:ENSG00000162341.16	TPCN2	3.17252	0.0307405	0.0015112	0.385698	0.00045041	40			S-PrediXcan	chr12:51196173:51197770:clu_4395:ENSG00000184271.16	POU6F1	-2.91851	-0.317411	0.00351711	0.0552097	0.96074	7
50K	chr3:148883815:148886093:clu_46983:ENSG00000163751.3	CPA3	3.17125	0.159522	0.00151786	0.0560194	0.572115	5			S-PrediXcan	chr2:74425491:74425570:clu_49465:ENSG00000005448.16	WDR54	2.91697	0.0786244	0.0035345	0.271494	0.0100136	19
50K	chr12:132109832:132120420:clu_6413:ENSG00000185684.12	EP400NL	-3.17059	-0.240096	0.0015213	0.043881	0.729389	3			S-PrediXcan	chr2:19932447:19933401:clu_48224:ENSG00000118965.14	WDR35	-2.91693	-0.135782	0.00353493	0.133255	0.472945	28
50K	chr16:3523299:3530568:clu_17066:ENSG00000103351.12	CLUAP1	3.16839	0.331707	0.00153288	0.0357137	0.518679	3			S-PrediXcan	chr5:132471054:132475667:clu_40550:ENSG00000113522.13	RAD50	2.91614	0.0535078	0.00354392	0.235183	0.00205965	21
50K	chr3:156531497:156536658:clu_47120:ENSG00000169282.17	KCNAB1	3.16839	0.0470912	0.00153288	0.139733	0.234075	14			S-PrediXcan	chr7:99902174:99903218:clu_34367:ENSG00000146833.15	TRIM4	-2.91512	-0.0647972	0.00355548	0.238227	0.000770182	31
50K	chr19:57974203:57978654:clu_27535:ENSG00000166704.11	ZNF606	-3.16575	-0.115979	0.00154685	0.0625287	0.730037	7			S-PrediXcan	chr6:151805820:151807843:clu_38516:ENSG00000091831.22	ESR1	2.9131	0.855991	0.0035786	0.0135755	0.0600491	32
50K	chr2:65344896:65366590:clu_49213:ENSG00000198369.9	SPRED2	3.16432	0.258249	0.00155447	0.0454693	0.973751	5			S-PrediXcan	chr7:144255732:144256440:clu_35269:ENSG00000213214.4	ARHGEF35	2.91251	0.035974	0.00358538	0.602741	7.16605e-10	65
50K	chr15:99729731:99731718:clu_21722:ENSG00000183060.15	LYSMD4	3.16375	0.0700726	0.00155749	0.131053	0.000211082	5			S-PrediXcan	chr7:102596107:102599860:clu_34577:ENSG00000105808.17	RASA4	-2.91235	-0.140265	0.00358722	0.0750587	0.0750957	4
50K	chr6:42969987:42974875:clu_36980:ENSG00000124587.13	PEX6	3.16094	0.0944968	0.0015726	0.173031	0.220211	15			S-PrediXcan	chr17:80050283:80058494:clu_16126:ENSG00000141519.14	CCDC40	2.91092	0.0717257	0.0036037	0.255207	0.0267332	30
50K	chr19:45669395:45669477:clu_26542:ENSG00000010310.8	GIPR	3.15771	0.132937	0.00159015	0.0646609	0.861202	3			S-PrediXcan	chr20:1371147:1372076:clu_30235:ENSG00000088832.16	FKBP1A	-2.91073	-0.106547	0.00360584	0.124869	0.00569617	15
50K	chr8:8234584:8235816:clu_61796:ENSG00000173295.7	FAM86B3P	3.15741	0.0384757	0.00159177	0.356734	2.03589e-12	10			S-PrediXcan	chr19:45278615:45280374:clu_26498:ENSG00000007047.14	MARK4	2.90846	0.0316298	0.00363215	0.627522	0.00061381	88
50K	chr17:75174823:75181057:clu_15763:ENSG00000188612.11	SUMO2	-3.15482	-0.137009	0.00160598	0.144738	0.121863	16			S-PrediXcan	chr16:79740237:79751214:clu_19072:ENSG00000261390.5	MAFTRR	-2.90823	-0.0480102	0.00363476	0.331514	0.00492318	42
50K	chr17:81891833:81893552:clu_16294:ENSG00000141552.17	ANAPC11	-3.15397	-0.0686987	0.00161065	0.162117	0.0336837	11			S-PrediXcan	chr20:45835116:45840448:clu_31236:ENSG00000124104.18	SNX21	-2.90786	-0.132803	0.00363909	0.095684	0.201959	16
50K	chr14:39125036:39128280:clu_22335:ENSG00000092208.16	GEMIN2	3.15168	0.159826	0.00162333	0.0391693	0.668751	3			S-PrediXcan	chr6:73480805:73482449:clu_37392:ENSG00000135297.15	MTO1	-2.90575	-0.0791722	0.00366375	0.26145	0.0136297	33
50K	chr12:56351450:56354466:clu_4748:ENSG00000170581.13	STAT2	-3.15105	-0.146929	0.00162686	0.0516678	0.193072	2			S-PrediXcan	chr9:137453180:137454391:clu_61668:ENSG00000165802.21	NSMF	2.90504	0.518112	0.00367212	0.0420178	0.747762	5
50K	chr7:149814663:149814774:clu_35346:ENSG00000197558.11	SSPO	-3.15047	-0.144969	0.0016301	0.0500716	0.993979	5			S-PrediXcan	chr22:50295429:50307553:clu_30070:ENSG00000196576.14	PLXNB2	2.90359	0.0329424	0.00368915	0.351597	7.05385e-11	21
50K	chr17:2371415:2372147:clu_12754:ENSG00000141258.12	SGSM2	-3.14891	-0.0537227	0.00163881	0.212857	0.216845	20			S-PrediXcan	chr3:49812738:49813062:clu_45357:ENSG00000182179.12	UBA7	2.90354	0.17708	0.00368965	0.0562252	0.672689	5
50K	chr12:56349059:56349426:clu_4747:ENSG00000170581.13	STAT2	3.14856	0.331927	0.00164079	0.0298489	0.975526	5			S-PrediXcan	chr7:100859569:100859885:clu_34486:ENSG00000146828.17	SLC12A9	2.90161	0.131548	0.0037125	0.0864449	0.818008	13
50K	chr7:130967517:130984053:clu_34996:ENSG00000231721.6	LINC-PINT	-3.14775	-0.217481	0.00164531	0.044104	0.36291	3			S-PrediXcan	chr17:54950126:54960566:clu_15112:ENSG00000141198.14	TOM1L1	2.90144	0.0689594	0.00371457	0.305255	0.00358335	38
50K	chr3:158571347:158588852:clu_47149:ENSG00000178053.17	MLF1	-3.14467	-0.0463639	0.00166274	0.242065	3.06477e-08	7			S-PrediXcan	chr5:132471054:132475667:clu_40550:ENSG00000197536.11	C5orf56	2.90121	0.0646825	0.00371723	0.182602	0.0053524	18
50K	chr9:133346700:133347942:clu_61261:ENSG00000148297.15	MED22	3.14227	0.273406	0.00167646	0.0272151	0.787545	2			S-PrediXcan	chr10:22542047:22550659:clu_10437:ENSG00000150867.13	PIP4K2A	2.90102	0.106914	0.00371948	0.10949	0.367341	7
50K	chr11:777695:778113:clu_6671:ENSG00000255284.1	AP006621.5	3.14081	0.150587	0.00168483	0.0587544	0.336588	3			S-PrediXcan	chr17:43877983:43879275:clu_14630:ENSG00000108852.14	MPP2	2.8981	0.0655384	0.0037543	0.342516	0.214962	41
50K	chr10:93323173:93325826:clu_11578:ENSG00000138119.16	MYOF	-3.1396	-0.0640189	0.00169179	0.205393	0.0950906	25			S-PrediXcan	chr11:67440439:67440702:clu_8517:ENSG00000172725.13	CORO1B	-2.89735	-0.325145	0.00376334	0.0295736	0.571277	5
50K	chr6:29727139:29737966:clu_36123:ENSG00000214922.9	HLA-F-AS1	3.13759	0.0516603	0.00170342	0.236174	0.000237007	16			S-PrediXcan	chr1:21704392:21705727:clu_53575:ENSG00000090686.15	USP48	2.89677	0.601111	0.00377021	0.0148615	0.0089922	2
50K	chr14:104756760:104759219:clu_23707:ENSG00000184990.12	SIVA1	3.13655	0.0731564	0.00170947	0.181926	1.76551e-05	8			S-PrediXcan	chr4:185620151:185626832:clu_44080:ENSG00000154556.17	SORBS2	-2.89543	-0.112231	0.00378642	0.130279	0.0380964	29
50K	chr7:149432932:149436575:clu_35315:ENSG00000196453.7	ZNF777	3.13495	0.167448	0.00171884	0.0566783	0.961779	3			S-PrediXcan	chr3:48632044:48632245:clu_45206:ENSG00000225697.12	SLC26A6	-2.89247	-0.207041	0.0038223	0.0944736	0.565306	17
50K	chr6:395935:397111:clu_35633:ENSG00000137265.14	IRF4	3.13425	0.454966	0.00172293	0.011136	0.647854	2			S-PrediXcan	chr5:6605375:6606820:clu_39029:ENSG00000037474.14	NSUN2	2.89191	0.0429734	0.00382907	0.373417	2.90787e-15	10
50K	chr1:41482588:41484047:clu_54385:ENSG00000127129.9	EDN2	-3.13213	-0.0710566	0.0017354	0.188808	0.0167749	13			S-PrediXcan	chr12:64684894:64688216:clu_5013:ENSG00000153179.12	RASSF3	-2.89144	-0.259864	0.00383486	0.0554663	0.468589	10
50K	chr7:152759926:152800531:clu_35515:ENSG00000133627.17	ACTR3B	3.12938	0.174387	0.00175174	0.044988	0.63864	3			S-PrediXcan	chr1:43313968:43317199:clu_54458:ENSG00000066056.13	TIE1	2.89136	0.0568021	0.00383575	0.228596	0.031192	36
50K	chr19:4175760:4175842:clu_24270:ENSG00000077463.14	SIRT6	-3.12913	-0.0828924	0.00175325	0.140036	0.0245939	9			S-PrediXcan	chr5:50824975:50826755:clu_39510:ENSG00000151883.17	PARP8	-2.8908	-0.0612822	0.00384258	0.209514	0.00435515	23
50K	chr1:3826744:3829266:clu_52870:ENSG00000116198.12	CEP104	-3.12873	-0.144003	0.00175566	0.0522014	0.14107	2			S-PrediXcan	chr5:154959175:154959980:clu_41121:ENSG00000082515.17	MRPL22	-2.88938	-0.270268	0.00386	0.0191784	0.760096	1
50K	chr2:168851006:168851084:clu_50963:ENSG00000163072.15	NOSTRIN	-3.12853	-0.0617655	0.00175681	0.180564	1.79555e-06	3			S-PrediXcan	chr3:50297672:50299213:clu_45406:ENSG00000243477.5	NAT6	2.88823	0.391027	0.00387416	0.033103	0.0982211	7
50K	chr17:82037547:82037631:clu_16337:ENSG00000169738.7	DCXR	3.12833	0.172899	0.00175801	0.0452295	0.773764	2			S-PrediXcan	chr10:45916171:45939361:clu_10790:ENSG00000239883.8	PARGP1	-2.88738	-0.107375	0.0038846	0.0928575	0.0672226	15
50K	chr6:29944616:29945059:clu_36132:ENSG00000206503.12	HLA-A	3.12505	0.0200221	0.00177772	0.545058	1.54735e-15	31			S-PrediXcan	chr15:99729731:99731718:clu_21722:ENSG00000183060.15	LYSMD4	2.88624	0.0212043	0.00389872	0.838652	1.00216e-16	102
50K	chr18:12264453:12277123:clu_27790:ENSG00000176194.17	CIDEA	3.12484	0.260913	0.001779	0.0448951	0.427224	1			S-PrediXcan	chr5:72893703:72896458:clu_39827:ENSG00000083312.17	TNPO1	-2.88567	-0.0972866	0.00390581	0.171987	0.0508049	17
50K	chr8:8235949:8237126:clu_61797:ENSG00000173295.7	FAM86B3P	-3.12409	-0.0349029	0.00178359	0.449569	4.12976e-11	22			S-PrediXcan	chr3:49714174:49715575:clu_45338:ENSG00000164068.15	RNF123	-2.8833	-0.0397762	0.00393539	0.32518	0.00200289	16
50K	chr5:55969855:55976215:clu_39572:ENSG00000134352.19	IL6ST	-3.12296	-0.349626	0.00179044	0.0284627	0.787607	3			S-PrediXcan	chr17:5109868:5111800:clu_12994:ENSG00000167840.13	ZNF232	-2.88329	-0.0389925	0.00393541	0.447876	2.10859e-12	60
50K	chr2:199943834:199948318:clu_51477:ENSG00000162971.10	TYW5	3.12226	0.140785	0.0017947	0.0756824	0.201883	4			S-PrediXcan	chr6:73497896:73500574:clu_37393:ENSG00000135297.15	MTO1	-2.88237	-0.0651371	0.00394694	0.374332	0.00332149	47
50K	chr3:50355547:50358213:clu_45428:ENSG00000126062.3	TMEM115	3.12212	0.131073	0.00179555	0.0499584	0.140087	3			S-PrediXcan	chr1:109657279:109657590:clu_55772:ENSG00000168765.16	GSTM4	2.88183	0.166338	0.00395371	0.0473661	0.411609	5
50K	chr21:46545273:46545881:clu_32544:ENSG00000160305.17	DIP2A	-3.11917	-0.24681	0.00181364	0.0211679	0.823745	2			S-PrediXcan	chr18:62232427:62234880:clu_28420:ENSG00000134444.13	KIAA1468	2.88164	0.046613	0.00395614	0.415102	0.00708317	71
50K	chr19:3620802:3623688:clu_24226:ENSG00000105298.13	CACTIN	3.11876	0.217217	0.00181611	0.0312475	0.464166	3			S-PrediXcan	chr12:111880527:111882790:clu_5819:ENSG00000089022.13	MAPKAPK5	-2.88052	-0.0984811	0.00397019	0.142869	0.0816342	17
50K	chr1:155062117:155062245:clu_56659:ENSG00000143537.13	ADAM15	-3.11865	-0.0360373	0.00181685	0.368206	9.09575e-08	20			S-PrediXcan	chr1:17422836:17425541:clu_53412:ENSG00000179051.13	RCC2	2.88049	0.0585912	0.00397057	0.331819	0.00267225	35
50K	chr12:122483563:122489386:clu_6189:ENSG00000033030.13	ZCCHC8	-3.11806	-0.0959976	0.00182045	0.151975	0.0363728	13			S-PrediXcan	chr11:63468465:63490243:clu_8004:ENSG00000168004.9	HRASLS5	2.8799	0.21926	0.00397803	0.0254757	0.297924	2
50K	chr4:2329142:2335705:clu_41815:ENSG00000159733.13	ZFYVE28	3.11752	0.158917	0.00182379	0.0250832	0.875995	3			S-PrediXcan	chr15:82262932:82263139:clu_21290:ENSG00000188659.9	SAXO2	2.87892	0.0581119	0.00399045	0.28778	0.458003	46
50K	chr10:69189435:69191655:clu_11072:ENSG00000156502.13	SUPV3L1	3.11699	0.212096	0.00182706	0.0344162	0.851165	6			S-PrediXcan	chr11:69054797:69055175:clu_8637:ENSG00000162341.16	TPCN2	2.87537	0.113292	0.00403549	0.0994529	0.956401	20
50K	chr6:31271868:31357086:clu_36261:ENSG00000204525.16	HLA-C	3.11646	0.0180603	0.00183035	0.737311	6.10132e-35	18			S-PrediXcan	chr6:29725563:29890264:clu_36125:ENSG00000206341.7	HLA-H	-2.87466	-0.0137398	0.00404465	0.834392	7.00974e-53	72
50K	chr7:94622626:94623325:clu_34220:ENSG00000127990.15	SGCE	-3.11471	-0.123956	0.00184123	0.0502127	0.135147	3			S-PrediXcan	chr7:130380585:130381098:clu_34978:ENSG00000091704.9	CPA1	-2.87412	-0.0316037	0.00405159	0.802061	0.00296839	126
50K	chr9:121599766:121678678:clu_60678:ENSG00000136848.16	DAB2IP	3.11238	0.121415	0.00185584	0.0709354	0.81278	4			S-PrediXcan	chr10:98410958:98411175:clu_11762:ENSG00000119943.12	PYROXD2	-2.87342	-0.0578669	0.00406054	0.500602	0.00672229	57
50K	chr17:7936817:7937168:clu_13272:ENSG00000170037.13	CNTROB	-3.11127	-0.0624477	0.00186284	0.169977	0.0135644	14			S-PrediXcan	chr1:120258883:120341717:clu_56074:ENSG00000223804.5	CH17-472G23.2	-2.86916	-0.0641068	0.00411569	0.210569	0.00049752	17
50K	chr1:149646945:149647381:clu_56294:ENSG00000275557.1	RP11-353N4.6	-3.10778	-0.839206	0.001885	0.0168548	0.160629	1			S-PrediXcan	chr15:89333913:89334673:clu_21495:ENSG00000140521.12	POLG	2.86856	0.0717756	0.00412348	0.353865	0.131274	38
50K	chr17:45396790:45396916:clu_14769:ENSG00000159314.11	ARHGAP27	3.10778	0.270012	0.001885	0.0192212	0.0943384	1			S-PrediXcan	chr5:148124837:148125524:clu_40932:ENSG00000133710.15	SPINK5	-2.86687	-0.201996	0.00414555	0.0342761	0.620293	3
50K	chr18:12263866:12264307:clu_27789:ENSG00000176194.17	CIDEA	3.10717	0.312111	0.00188887	0.0267812	0.57872	2			S-PrediXcan	chr17:7350054:7350127:clu_13171:ENSG00000072818.11	ACAP1	2.86636	0.250403	0.00415227	0.0913084	0.677199	10
50K	chr14:35046406:35046505:clu_22280:ENSG00000151327.12	FAM177A1	-3.10659	-0.0332709	0.0018926	0.371975	1.89134e-07	26			S-PrediXcan	chr2:201017170:201022831:clu_51511:ENSG00000155744.9	FAM126B	-2.86494	-0.0497208	0.00417088	0.259613	0.142626	52
50K	chr14:90286492:90288217:clu_23312:ENSG00000119720.17	NRDE2	3.10566	0.143525	0.00189858	0.0739517	0.187363	4			S-PrediXcan	chr2:219210823:219210934:clu_51930:ENSG00000115657.12	ABCB6	2.86252	1.0543	0.00420287	0.0137116	0.175173	9
50K	chr2:168843117:168851084:clu_50963:ENSG00000163072.15	NOSTRIN	3.10547	0.0660205	0.00189974	0.189931	1.93249e-07	3			S-PrediXcan	chr1:21701602:21703512:clu_53574:ENSG00000090686.15	USP48	2.86214	0.0596841	0.00420789	0.271985	0.0181738	29
50K	chr17:47695695:47696079:clu_14876:ENSG00000198933.9	TBKBP1	-3.10507	-0.0649551	0.00190233	0.138394	0.0996201	12			S-PrediXcan	chr22:44205829:44206317:clu_29871:ENSG00000138964.16	PARVG	-2.86197	-0.0834492	0.00421011	0.305415	0.0554522	29
50K	chr2:121237716:121237802:clu_50380:ENSG00000115112.7	TFCP2L1	3.10419	0.264181	0.001908	0.0280849	0.530022	1			S-PrediXcan	chr11:1471415:1480393:clu_6730:ENSG00000182208.13	MOB2	2.86174	0.0992776	0.00421319	0.163828	0.261409	27
50K	chr2:121237850:121239558:clu_50380:ENSG00000115112.7	TFCP2L1	-3.10419	-0.179953	0.001908	0.0434984	0.270477	1			S-PrediXcan	chr4:1327703:1332757:clu_41731:ENSG00000090316.15	MAEA	-2.86123	-0.0396979	0.00421995	0.459079	3.70846e-16	31
50K	chr11:64796893:64796982:clu_8144:ENSG00000168067.11	MAP4K2	-3.10201	-0.0568269	0.00192209	0.145944	0.0228756	9			S-PrediXcan	chr8:80003180:80029905:clu_62817:ENSG00000147586.9	MRPS28	-2.86019	-0.34652	0.00423384	0.0263907	0.497391	8
50K	chr9:18707048:18721536:clu_59165:ENSG00000178031.16	ADAMTSL1	-3.10003	-0.132926	0.001935	0.0374405	0.390113	1			S-PrediXcan	chr21:31990176:31995768:clu_32011:ENSG00000142149.8	HUNK	-2.85992	-0.273983	0.00423752	0.0592032	0.666394	13
50K	chr15:99720966:99729329:clu_21722:ENSG00000183060.15	LYSMD4	-3.09987	-0.116356	0.00193607	0.0871757	0.521786	9			S-PrediXcan	chr4:1983503:1983596:clu_41794:ENSG00000185049.14	NELFA	-2.85989	-0.335285	0.00423787	0.0432792	0.981866	5
50K	chr10:8064138:8069473:clu_10211:ENSG00000107485.15	GATA3	-3.09932	-0.228864	0.00193963	0.092696	0.0823449	2			S-PrediXcan	chr14:91942961:91947213:clu_23371:ENSG00000140092.14	FBLN5	-2.85911	-0.239563	0.0042483	0.0364487	0.746024	2
50K	chr17:45404096:45404445:clu_14771:ENSG00000159314.11	ARHGAP27	-3.09883	-0.108845	0.00194284	0.0873118	0.92256	7			S-PrediXcan	chr10:124412200:124418873:clu_12388:ENSG00000065154.11	OAT	-2.85879	-0.142514	0.00425261	0.103269	0.808158	18
50K	chr9:77201407:77205313:clu_59801:ENSG00000197969.11	VPS13A	3.09818	0.0522347	0.00194713	0.202787	0.0571324	18			S-PrediXcan	chr17:81036961:81053668:clu_16202:ENSG00000175866.15	BAIAP2	2.85875	0.320551	0.00425317	0.0465157	0.728784	10
50K	chr10:69187756:69189267:clu_11072:ENSG00000156502.13	SUPV3L1	-3.09734	-0.17525	0.00195267	0.0419969	0.690185	7			S-PrediXcan	chr10:102380686:102382056:clu_11940:ENSG00000107862.4	GBF1	-2.85758	-0.112113	0.00426888	0.150772	0.0638159	15
50K	chr16:79740237:79751214:clu_19072:ENSG00000261390.5	MAFTRR	-3.09524	-0.0688619	0.00196652	0.118712	0.00155545	6			S-PrediXcan	chr5:173151694:173154322:clu_41311:ENSG00000113734.17	BNIP1	-2.85731	-0.11975	0.00427243	0.14235	0.11903	14
50K	chr1:155060832:155061418:clu_56659:ENSG00000143537.13	ADAM15	-3.09517	-0.0240002	0.00196698	0.396963	2.1343e-10	18			S-PrediXcan	chr4:343908:344335:clu_41624:ENSG00000131127.13	ZNF141	-2.85548	-0.0361653	0.00429715	0.523945	0.0209209	74
50K	chr22:41229730:41235145:clu_29710:ENSG00000235513.1	RP4-756G23.5	3.0942	0.0443174	0.00197346	0.156704	0.00215934	9			S-PrediXcan	chr13:23320760:23324368:clu_2063:ENSG00000102683.7	SGCG	-2.85316	-0.0943258	0.00432874	0.185976	0.754989	27
50K	chr4:98885061:98886454:clu_43035:ENSG00000151247.12	EIF4E	3.09409	0.149227	0.00197421	0.039603	0.531248	7			S-PrediXcan	chr10:119811955:119820846:clu_12300:ENSG00000198825.12	INPP5F	-2.85304	-0.215745	0.00433038	0.0569915	0.83001	5
50K	chr8:8232874:8234483:clu_61796:ENSG00000173295.7	FAM86B3P	3.09186	0.131233	0.00198906	0.0825081	0.0651116	6			S-PrediXcan	chr22:38059345:38065002:clu_29548:ENSG00000100151.15	PICK1	-2.85199	-0.132589	0.00434461	0.110143	0.72299	12
50K	chr19:53449638:53449879:clu_27221:ENSG00000160336.14	ZNF761	-3.09125	-0.124749	0.00199318	0.0799261	0.63798	5			S-PrediXcan	chr15:99139266:99156148:clu_21700:ENSG00000103852.12	TTC23	-2.85138	-0.0658359	0.00435305	0.175486	5.43155e-07	8
50K	chr10:73275598:73278179:clu_11211:ENSG00000156042.17	CFAP70	3.09008	0.0775981	0.00200101	0.110509	0.183748	7			S-PrediXcan	chr2:169694622:169695215:clu_50990:ENSG00000144362.11	PHOSPHO2	2.84943	0.0287947	0.0043797	0.41624	1.30871e-14	23
50K	chr20:35632923:35664760:clu_30953:ENSG00000214078.12	CPNE1	3.08796	0.0808189	0.00201535	0.0805491	0.011011	5			S-PrediXcan	chr17:76089320:76090329:clu_15957:ENSG00000182473.21	EXOC7	2.84891	0.106008	0.00438697	0.186822	0.0033558	41
50K	chr9:134155767:134156506:clu_61319:ENSG00000196363.9	WDR5	3.08581	0.393795	0.00203	0.0136201	0.105483	1			S-PrediXcan	chr1:45421846:45457564:clu_54620:ENSG00000070759.16	TESK2	-2.84649	-0.250454	0.00442036	0.0477506	0.721548	9
50K	chr9:133346700:133347922:clu_61261:ENSG00000148297.15	MED22	-3.08581	-0.505288	0.00203	0.0135949	0.179465	1			S-PrediXcan	chr5:69567053:69567727:clu_39773:ENSG00000183474.15	GTF2H2C	2.84323	0.148671	0.00446586	0.146569	0.275646	18
50K	chr1:206637761:206647388:clu_58002:ENSG00000143479.15	DYRK3	3.08506	0.425701	0.00203509	0.0253601	0.274285	2			S-PrediXcan	chr19:12661814:12663317:clu_24964:ENSG00000104774.12	MAN2B1	2.84241	0.328664	0.00447736	0.0673595	0.817062	7
50K	chr10:112447467:112460524:clu_12143:ENSG00000151532.13	VTI1A	-3.08423	-0.392033	0.00204082	0.0136939	0.128258	3			S-PrediXcan	chr11:62885608:62886461:clu_7958:ENSG00000168003.16	SLC3A2	-2.84233	-0.0450358	0.00447845	0.565362	0.00692718	80
50K	chr13:110893263:110903476:clu_2959:ENSG00000088448.14	ANKRD10	3.08418	0.333942	0.00204113	0.0194206	0.815384	2			S-PrediXcan	chr10:5731203:5735304:clu_10138:ENSG00000108021.19	FAM208B	2.8423	0.281167	0.004479	0.0323683	0.5613	1
50K	chr7:128754455:128754529:clu_34904:ENSG00000128595.16	CALU	-3.08375	-0.155085	0.00204412	0.0606835	0.369521	3			S-PrediXcan	chr14:73950180:73953435:clu_23034:ENSG00000119723.16	COQ6	2.84129	0.0526626	0.00449313	0.359613	0.0194253	40
50K	chr11:35206243:35208105:clu_7443:ENSG00000026508.17	CD44	3.08247	0.242219	0.00205289	0.125954	0.185638	11			S-PrediXcan	chr1:155254194:155254400:clu_56714:ENSG00000160767.20	FAM189B	-2.84111	-0.0975154	0.00449566	0.156515	0.0781793	15
50K	chr17:75813878:75814823:clu_15893:ENSG00000132478.9	UNK	3.08038	0.125092	0.00206734	0.0897564	0.0718756	5			S-PrediXcan	chr15:90906913:90907189:clu_21585:ENSG00000196547.14	MAN2A2	-2.84064	-0.0661756	0.00450229	0.312992	0.0274769	31
50K	chr17:30118173:30127859:clu_13911:ENSG00000126653.17	NSRP1	3.08014	0.290519	0.002069	0.0194121	0.420597	1			S-PrediXcan	chr10:109915099:109923402:clu_12092:ENSG00000108039.17	XPNPEP1	2.83953	1.49397	0.004518	0.010119	0.70459	1
50K	chr15:74620225:74622120:clu_21069:ENSG00000179335.18	CLK3	3.07973	0.266591	0.00207186	0.0277406	0.469868	4			S-PrediXcan	chr5:64754362:64765045:clu_39658:ENSG00000153006.15	SREK1IP1	2.83914	0.165766	0.00452353	0.0552871	0.628705	5
50K	chr17:80376958:80377762:clu_16181:ENSG00000173821.19	RNF213	-3.07918	-0.235	0.00207574	0.0398098	0.33725	2			S-PrediXcan	chr17:76067330:76070378:clu_15952:ENSG00000167881.14	SRP68	2.83687	0.133857	0.00455578	0.115289	0.495553	11
50K	chr17:75216500:75218185:clu_15766:ENSG00000125450.10	NUP85	-3.07707	-0.0549284	0.00209048	0.178838	0.00107982	10			S-PrediXcan	chr12:57475615:57475833:clu_4854:ENSG00000123329.17	ARHGAP9	-2.83543	-0.0835762	0.00457648	0.1734	0.0138034	16
50K	chr4:527230:533818:clu_41633:ENSG00000174227.15	PIGG	3.07559	0.158436	0.0021009	0.0285659	0.518695	3			S-PrediXcan	chr11:308438:309013:clu_6563:ENSG00000185885.15	IFITM1	-2.83542	-0.0330065	0.00457651	0.51234	1.06772e-17	36
50K	chr1:19096650:19099597:clu_53446:ENSG00000127481.14	UBR4	3.07555	0.304798	0.00210113	0.0471974	0.459703	4			S-PrediXcan	chr1:179987286:179990507:clu_57461:ENSG00000135837.15	CEP350	-2.83534	-0.245739	0.00457764	0.0484714	0.817075	5
50K	chr5:205958:216729:clu_38876:ENSG00000164366.3	CCDC127	3.07375	0.190555	0.00211384	0.0412868	0.115229	2			S-PrediXcan	chr1:58530320:58530601:clu_54955:ENSG00000162600.11	OMA1	2.83406	0.121922	0.00459608	0.182254	0.172358	21
50K	chr21:46541895:46545137:clu_32544:ENSG00000160305.17	DIP2A	3.07346	0.162823	0.00211595	0.0331634	0.840773	2			S-PrediXcan	chr17:7027087:7029816:clu_13098:ENSG00000161940.10	BCL6B	2.8339	0.0658171	0.00459835	0.350118	0.0204375	62
50K	chr16:81701800:81702622:clu_19108:ENSG00000153815.16	CMIP	-3.07175	-0.108558	0.00212809	0.0828541	0.69176	11			S-PrediXcan	chr9:129505043:129513419:clu_61057:ENSG00000204054.13	LINC00963	-2.83323	-0.175461	0.00460806	0.0690566	0.135729	10
50K	chr10:113692070:113697494:clu_12161:ENSG00000165806.19	CASP7	3.06852	0.232718	0.0021512	0.022333	0.904453	2			S-PrediXcan	chr16:11734079:11736017:clu_17283:ENSG00000153066.12	TXNDC11	2.83313	0.0682035	0.0046094	0.305613	0.146359	31
50K	chr3:65009068:65010180:clu_45862:ENSG00000241684.5	ADAMTS9-AS2	3.06732	0.126065	0.00215986	0.0985524	0.22592	6			S-PrediXcan	chr3:40457747:40457890:clu_44856:ENSG00000188846.13	RPL14	2.83292	0.0384664	0.00461248	0.42332	5.31436e-12	38
50K	chr7:26854890:26864363:clu_33126:ENSG00000005020.12	SKAP2	3.06641	0.219238	0.00216646	0.0425407	0.20349	4			S-PrediXcan	chr6:29945091:29945234:clu_36131:ENSG00000206503.12	HLA-A	2.83236	0.0135201	0.00462054	0.925089	3.66364e-73	79
50K	chr16:70580049:70646548:clu_18880:ENSG00000157368.10	IL34	-3.06468	-0.234107	0.002179	0.0365157	0.520636	1			S-PrediXcan	chr17:80429831:80436133:clu_16188:ENSG00000173818.16	ENDOV	2.83198	0.175773	0.00462601	0.0760159	0.815362	9
50K	chr12:122506923:122508218:clu_6191:ENSG00000111011.17	RSRC2	-3.06432	-0.110383	0.00218162	0.0755783	0.130936	4			S-PrediXcan	chr15:50355545:50356100:clu_20340:ENSG00000244879.6	GABPB1-AS1	-2.8313	-0.0836853	0.00463593	0.10965	0.000767461	6
50K	chr1:39753052:39763689:clu_54317:ENSG00000084072.16	PPIE	-3.0643	-0.150023	0.00218178	0.04627	0.621154	2			S-PrediXcan	chr6:136261477:136267029:clu_38280:ENSG00000029363.16	BCLAF1	-2.83095	-1.07561	0.004641	0.0174202	0.0274416	1
50K	chr20:63981316:63983047:clu_31820:ENSG00000101161.7	PRPF6	-3.06318	-0.0995568	0.00218999	0.105096	0.294941	11			S-PrediXcan	chr17:8228629:8229302:clu_13300:ENSG00000178971.13	CTC1	-2.83029	-0.653082	0.00465061	0.0202069	0.00620114	4
50K	chr8:22630578:22636922:clu_62085:ENSG00000147439.12	BIN3	-3.06314	-0.205934	0.00219025	0.048868	0.899041	2			S-PrediXcan	chr6:29945091:29945234:clu_36131:ENSG00000206341.7	HLA-H	2.82909	0.0134616	0.00466799	0.926159	5.23344e-74	77
50K	chr12:121222166:121222947:clu_6102:ENSG00000135124.14	P2RX4	-3.06265	-0.377599	0.0021939	0.0272849	0.218466	4			S-PrediXcan	chr7:34955367:34957984:clu_33282:ENSG00000173852.14	DPY19L1	-2.8242	-0.0612657	0.00473995	0.267023	0.118867	35
50K	chr7:151055848:151056580:clu_35434:ENSG00000164885.12	CDK5	3.06182	0.0819868	0.00219995	0.0963208	0.505662	6			S-PrediXcan	chr5:140678015:140679002:clu_40775:ENSG00000170445.12	HARS	-2.82374	-0.0529724	0.00474665	0.3432	0.178466	42
50K	chr20:64063384:64066476:clu_31827:ENSG00000171703.16	TCEA2	3.06137	0.191405	0.00220326	0.0628818	0.0498833	4			S-PrediXcan	chr6:30199153:30213305:clu_36174:ENSG00000234127.8	TRIM26	-2.82361	-0.223305	0.00474866	0.0519942	0.74036	7
50K	chr6:26370603:26372897:clu_36025:ENSG00000186470.13	BTN3A2	3.06018	0.019954	0.00221206	0.530675	7.95769e-08	44			S-PrediXcan	chr2:105816613:105855048:clu_50133:ENSG00000071051.13	NCK2	-2.82316	-0.223825	0.00475533	0.0923413	0.599247	14
50K	chr11:112087973:112088867:clu_9436:ENSG00000204370.9	SDHD	3.05969	0.226552	0.00221563	0.0303815	0.779744	5			S-PrediXcan	chr6:26374798:26375515:clu_36031:ENSG00000186470.13	BTN3A2	2.82225	0.0558194	0.00476886	0.21879	0.0709418	41
50K	chr6:29727139:29737966:clu_36123:ENSG00000273340.1	MICE	3.05924	0.0527412	0.00221897	0.226642	0.000788723	16			S-PrediXcan	chr11:308438:309013:clu_6563:ENSG00000185201.16	IFITM2	-2.82202	-0.0333324	0.00477229	0.498862	1.82779e-18	33
50K	chr4:955890:957824:clu_41683:ENSG00000127419.16	TMEM175	3.0587	0.194838	0.002223	0.0237589	0.931933	1			S-PrediXcan	chr16:71454218:71456072:clu_18903:ENSG00000167377.17	ZNF23	-2.82164	-0.18026	0.00477787	0.0483481	0.805667	5
50K	chr4:487085:497127:clu_41625:ENSG00000182903.15	ZNF721	-3.0587	-0.205912	0.002223	0.0207087	0.605852	1			S-PrediXcan	chr17:7586078:7586692:clu_13216:ENSG00000129255.15	MPDU1	2.82131	0.101651	0.00478275	0.16273	0.000496297	12
50K	chr4:533981:536259:clu_41634:ENSG00000174227.15	PIGG	-3.0587	-0.507647	0.002223	0.0107156	0.0366828	1			S-PrediXcan	chr11:1868986:1880087:clu_6745:ENSG00000130592.15	LSP1	-2.82104	-0.0452672	0.00478688	0.615432	4.11568e-06	75
50K	chr21:42876767:42879407:clu_32332:ENSG00000160193.11	WDR4	3.05605	0.311529	0.00224272	0.0292112	0.105659	4			S-PrediXcan	chr22:29549158:29553671:clu_29192:ENSG00000100296.13	THOC5	-2.82103	-1.90538	0.004787	0.0107048	0.520358	1
50K	chr22:50440955:50443866:clu_30091:ENSG00000100239.15	PPP6R2	-3.05422	-0.0897948	0.00225643	0.0923507	0.0230772	6			S-PrediXcan	chr19:45251639:45258989:clu_26497:ENSG00000007047.14	MARK4	2.82101	0.29615	0.00478733	0.0467135	0.625803	7
50K	chr6:12290693:12292344:clu_35832:ENSG00000078401.6	EDN1	-3.05216	-0.277641	0.002272	0.0227885	0.821821	1			S-PrediXcan	chr7:43966395:43972630:clu_33389:ENSG00000241057.2	AC004985.12	2.82075	0.0394528	0.00479116	0.405094	4.1299e-09	49
50K	chr6:12290693:12292341:clu_35832:ENSG00000078401.6	EDN1	3.05216	0.164836	0.002272	0.0367957	0.394979	1			S-PrediXcan	chr6:73610547:73615315:clu_37396:ENSG00000119899.12	SLC17A5	2.82027	0.0785587	0.00479836	0.174827	0.041966	36
50K	chr14:37500138:37546905:clu_22307:ENSG00000151338.18	MIPOL1	-3.05147	-0.0699652	0.00227722	0.132144	0.510719	15			S-PrediXcan	chr20:50948662:50955186:clu_31431:ENSG00000000419.12	DPM1	-2.81879	-0.0658411	0.00482057	0.352342	0.114653	25
50K	chr1:3826436:3826708:clu_52870:ENSG00000116198.12	CEP104	3.05109	0.109518	0.00228016	0.0657057	0.0325345	2			S-PrediXcan	chr11:66617057:66639700:clu_8422:ENSG00000239306.4	RBM14	-2.81768	-0.0635239	0.00483713	0.257108	0.00014799	25
50K	chr12:7156929:7157489:clu_3463:ENSG00000139182.13	CLSTN3	-3.05089	-0.13817	0.00228163	0.121349	0.129308	13			S-PrediXcan	chr11:6403837:6410627:clu_6890:ENSG00000166313.18	APBB1	-2.81695	-0.211024	0.00484826	0.0465007	0.831731	3
50K	chr1:11020599:11022124:clu_53116:ENSG00000120948.16	TARDBP	-3.05049	-0.153771	0.00228469	0.0534174	0.284052	4			S-PrediXcan	chr8:143616723:143617928:clu_63621:ENSG00000254812.1	RP11-661A12.12	-2.81567	-0.0370405	0.00486758	0.539391	1.38806e-17	17
50K	chr11:614531:614797:clu_6642:ENSG00000185507.19	IRF7	3.04788	0.169648	0.00230459	0.0562598	0.920269	7			S-PrediXcan	chr6:29890296:29945234:clu_36131:ENSG00000206341.7	HLA-H	-2.81564	-0.013266	0.00486807	0.93077	1.14541e-76	73
50K	chr15:40809458:40809852:clu_19910:ENSG00000166140.17	ZFYVE19	-3.04771	-0.124444	0.00230591	0.0831147	0.148985	3			S-PrediXcan	chr7:129413688:129422840:clu_34947:ENSG00000158467.16	AHCYL2	-2.81517	-0.077681	0.00487508	0.204688	0.138122	37
50K	chr18:13726729:13731476:clu_27846:ENSG00000101654.17	RNMT	3.04697	0.141679	0.00231164	0.0690942	0.675046	6			S-PrediXcan	chr8:143616723:143617928:clu_63621:ENSG00000104522.15	TSTA3	-2.81377	-0.0388291	0.00489642	0.515132	4.19e-17	16
50K	chr18:23815240:23815468:clu_27967:ENSG00000053747.15	LAMA3	-3.04402	-0.0481748	0.0023344	0.184438	0.138989	14			S-PrediXcan	chr1:22027534:22030280:clu_53610:ENSG00000218510.6	LINC00339	2.81285	0.0359267	0.0049104	0.491766	1.01717e-08	52
50K	chr4:83456958:83460973:clu_42860:ENSG00000163319.10	MRPS18C	3.0439	0.0666311	0.00233531	0.146723	0.00779665	11			S-PrediXcan	chr11:66497477:66509079:clu_8407:ENSG00000254986.7	DPP3	2.81224	0.0853504	0.00491976	0.130591	0.00906683	10
50K	chr8:22605831:22606085:clu_62076:ENSG00000158941.16	CCAR2	3.04283	0.56088	0.00234366	0.0127681	0.306846	2			S-PrediXcan	chr5:32588584:32591563:clu_39215:ENSG00000113387.11	SUB1	-2.81169	-0.117852	0.00492816	0.0819048	0.155136	9
50K	chr11:69079883:69081400:clu_8642:ENSG00000162341.16	TPCN2	-3.04079	-0.153972	0.00235961	0.0660072	0.773371	6			S-PrediXcan	chr7:75415234:75415592:clu_33873:ENSG00000223705.9	NSUN5P1	2.80979	0.178958	0.00495734	0.0777321	0.357566	7
50K	chr22:42142880:42143410:clu_29786:ENSG00000100197.20	CYP2D6	-3.04017	-0.126136	0.00236445	0.0602759	0.344762	4			S-PrediXcan	chr12:51359332:51360721:clu_4418:ENSG00000139629.15	GALNT6	2.80768	0.15564	0.00498998	0.127791	0.599014	18
50K	chr20:25505078:25510674:clu_30697:ENSG00000101004.14	NINL	3.03984	0.135774	0.002367	0.0441469	0.118801	1			S-PrediXcan	chr6:31979553:31980451:clu_36431:ENSG00000204344.14	STK19	-2.80671	-0.0685056	0.00500505	0.253786	0.1697	29
50K	chr17:72037363:72040516:clu_15663:ENSG00000234899.9	SOX9-AS1	-3.03946	-0.112608	0.00237	0.0730664	0.0122925	1			S-PrediXcan	chr3:113284567:113284782:clu_46216:ENSG00000144857.14	BOC	-2.80615	-0.0161868	0.00501372	0.727256	4.77814e-42	20
50K	chr5:43068217:43079900:clu_39462:ENSG00000172262.11	ZNF131	3.03792	0.0587554	0.00238216	0.162377	0.0411652	11			S-PrediXcan	chr5:133091374:133092703:clu_40587:ENSG00000170606.14	HSPA4	-2.80582	-0.179353	0.0050188	0.0510498	0.72802	9
50K	chr2:70175777:70179532:clu_49306:ENSG00000115998.7	C2orf42	3.03785	0.182898	0.00238269	0.0351059	0.943469	4			S-PrediXcan	chr1:156977054:156978204:clu_56903:ENSG00000132694.18	ARHGEF11	2.80514	0.0568543	0.00502954	0.346223	0.000126135	33
50K	chr1:156293710:156294018:clu_56840:ENSG00000198715.11	GLMP	-3.0373	-0.0710694	0.00238704	0.13212	0.0462009	13			S-PrediXcan	chr17:18306966:18308351:clu_13604:ENSG00000177302.14	TOP3A	-2.80494	-0.055225	0.00503263	0.238381	0.00248558	36
50K	chr10:69200499:69202439:clu_11075:ENSG00000156502.13	SUPV3L1	3.03668	0.291526	0.00239202	0.0245539	0.271295	2			S-PrediXcan	chr11:67215949:67217756:clu_8464:ENSG00000173120.14	KDM2A	2.80398	0.149227	0.00504753	0.0863818	0.656846	10
50K	chr2:119882623:119885795:clu_50355:ENSG00000088179.8	PTPN4	3.03565	0.174131	0.00240021	0.0434197	0.847328	3			S-PrediXcan	chr1:21756963:21757663:clu_53580:ENSG00000090686.15	USP48	-2.80192	-0.172281	0.00507998	0.144547	0.53593	18
50K	chr14:71047984:71048990:clu_22929:ENSG00000100731.15	PCNX1	3.03517	0.450644	0.002404	0.0170264	0.0925943	1			S-PrediXcan	chr6:29890296:29945234:clu_36131:ENSG00000206503.12	HLA-A	-2.79998	-0.0130527	0.00511065	0.935369	1.00308e-77	73
50K	chr20:34559263:34559347:clu_30856:ENSG00000101460.12	MAP1LC3A	-3.03357	-0.192232	0.00241679	0.0286465	0.341059	5			S-PrediXcan	chr1:169589565:169590147:clu_57220:ENSG00000174175.16	SELP	2.79947	0.252318	0.00511865	0.0271542	0.234585	2
50K	chr11:9472769:9473777:clu_7055:ENSG00000166478.9	ZNF143	-3.03334	-0.220337	0.00241866	0.0679174	0.855439	7			S-PrediXcan	chr16:581341:582248:clu_16589:ENSG00000007541.16	PIGQ	2.7981	0.102553	0.00514047	0.174978	0.0209556	22
50K	chr1:17409194:17409974:clu_53411:ENSG00000179051.13	RCC2	3.03049	0.127873	0.00244159	0.0655028	0.914446	6			S-PrediXcan	chr13:36068894:36111869:clu_2280:ENSG00000133083.14	DCLK1	-2.79733	-0.12806	0.00515267	0.143336	0.848323	13
50K	chr7:102566736:102566997:clu_34550:ENSG00000168255.19	POLR2J3	3.02966	0.0622654	0.0024483	0.081233	0.037763	3			S-PrediXcan	chr6:73466606:73479732:clu_37389:ENSG00000135297.15	MTO1	-2.79588	-0.102582	0.0051759	0.150253	0.575749	16
50K	chr16:31753900:31792630:clu_18119:ENSG00000197302.10	ZNF720	3.02966	0.114873	0.00244833	0.0475648	0.308493	2			S-PrediXcan	chr1:2393355:2395784:clu_52781:ENSG00000157916.19	RER1	-2.79189	-0.0850017	0.00524005	0.134475	0.00097241	10
50K	chr5:149349735:149350918:clu_40976:ENSG00000164284.14	GRPEL2	3.02637	0.261654	0.0024751	0.0246396	0.292318	3			S-PrediXcan	chr3:113284567:113284680:clu_46216:ENSG00000144857.14	BOC	2.79115	0.0169691	0.00525212	0.735638	1.43433e-43	20
50K	chr14:67592718:67593743:clu_22831:ENSG00000100564.8	PIGH	-3.02591	-0.0599242	0.00247883	0.165036	0.100938	15			S-PrediXcan	chr20:34031604:34072066:clu_30836:ENSG00000125970.11	RALY	2.79071	0.107441	0.00525922	0.119318	0.562106	12
50K	chr1:155853806:155859304:clu_56787:ENSG00000116580.18	GON4L	-3.02515	-0.078644	0.00248509	0.0895339	0.0599323	5			S-PrediXcan	chr10:58277322:58287561:clu_10935:ENSG00000122873.11	CISD1	-2.79069	-0.19613	0.00525959	0.0565301	0.486514	4
50K	chr21:34073268:34125341:clu_32105:ENSG00000214955.5	AP000318.2	3.02403	0.112429	0.00249428	0.0655689	0.294578	6			S-PrediXcan	chr17:75817526:75818103:clu_15895:ENSG00000132478.9	UNK	-2.78963	-0.368128	0.0052768	0.0328871	0.936857	5
50K	chr3:112639916:112640924:clu_46199:ENSG00000091986.15	CCDC80	-3.02365	-0.0814758	0.00249744	0.0782931	0.0733652	9			S-PrediXcan	chr17:82893632:82903405:clu_16443:ENSG00000141556.20	TBCD	-2.78909	-0.14869	0.00528568	0.0915524	0.623623	17
50K	chr6:89603127:89606007:clu_37611:ENSG00000135299.16	ANKRD6	-3.02364	-0.288443	0.00249752	0.020352	0.109828	3			S-PrediXcan	chr4:153296036:153315485:clu_43708:ENSG00000109654.14	TRIM2	-2.78802	-0.415747	0.00530312	0.0253571	0.0729341	2
50K	chr12:5799571:5806052:clu_3290:ENSG00000047617.14	ANO2	3.02346	0.260502	0.002499	0.0192627	0.372211	1			S-PrediXcan	chr10:114445403:114451624:clu_12196:ENSG00000099204.18	ABLIM1	-2.78719	-0.249334	0.00531677	0.0736709	0.482641	9
50K	chr11:125076838:125077230:clu_9847:ENSG00000134955.11	SLC37A2	-3.02239	-0.0542169	0.00250784	0.150135	0.0465745	14			S-PrediXcan	chr5:447752:453370:clu_38894:ENSG00000180104.15	EXOC3	2.78711	0.0761561	0.00531804	0.219125	0.00838032	11
50K	chr6:28999613:28999956:clu_36111:ENSG00000197935.6	ZNF311	-3.02036	-0.345175	0.00252478	0.0158245	0.0242153	2			S-PrediXcan	chr2:201258154:201266461:clu_51526:ENSG00000064012.21	CASP8	2.78532	0.208656	0.00534757	0.0684584	0.253557	7
50K	chr19:16896326:16896861:clu_25257:ENSG00000160111.12	CPAMD8	3.01979	0.0702653	0.00252951	0.248879	0.0139267	28			S-PrediXcan	chr3:50271177:50271361:clu_45395:ENSG00000012171.19	SEMA3B	-2.78519	-0.150426	0.00534959	0.0576251	0.952116	2
50K	chr15:99703385:99706729:clu_21720:ENSG00000068305.17	MEF2A	-3.01977	-0.0827599	0.00252968	0.222907	0.129295	24			S-PrediXcan	chr4:88712017:88722151:clu_42984:ENSG00000248019.2	FAM13A-AS1	-2.78339	-0.0474991	0.00537937	0.369681	0.0122813	58
50K	chr7:75415234:75415592:clu_33873:ENSG00000223705.9	NSUN5P1	3.01973	0.10845	0.00253	0.0680862	0.0194221	1			S-PrediXcan	chr12:48783438:48788906:clu_4221:ENSG00000174233.11	ADCY6	-2.78291	-0.116599	0.00538745	0.136335	0.507143	17
50K	chr7:75412932:75414640:clu_33872:ENSG00000223705.9	NSUN5P1	-3.01973	-0.457194	0.00253	0.0144086	0.102321	1			S-PrediXcan	chr11:65344069:65344580:clu_8242:ENSG00000133884.9	DPF2	-2.78244	-0.219472	0.00539522	0.0733178	0.137617	12
50K	chr11:67405701:67405907:clu_8507:ENSG00000175463.11	TBC1D10C	3.01936	0.0759232	0.0025331	0.156699	0.172823	15			S-PrediXcan	chr11:64229571:64229850:clu_8057:ENSG00000149761.8	NUDT22	2.78231	0.127341	0.00539735	0.101339	0.0368084	10
50K	chr4:168396127:168400826:clu_43869:ENSG00000181381.13	DDX60L	-3.01904	-0.100712	0.00253575	0.0767517	0.198108	4			S-PrediXcan	chr8:98236214:98252463:clu_63042:ENSG00000104361.9	NIPAL2	2.78208	0.29274	0.00540121	0.0338411	0.931536	7
50K	chr2:233529512:233533479:clu_52246:ENSG00000085982.13	USP40	3.01552	0.16873	0.00256542	0.0480089	0.303045	5			S-PrediXcan	chr9:134727397:134728670:clu_61327:ENSG00000130635.15	COL5A1	2.78192	0.141103	0.00540383	0.142541	0.132149	9
50K	chr22:38065130:38069033:clu_29549:ENSG00000100151.15	PICK1	3.01258	0.0736151	0.00259035	0.158052	0.00125557	7			S-PrediXcan	chr10:124696212:124706636:clu_12391:ENSG00000203791.14	METTL10	-2.78069	-0.159936	0.00542433	0.0755888	0.840641	10
50K	chr11:10865327:10878381:clu_7123:ENSG00000247271.6	ZBED5-AS1	-3.01257	-0.0838011	0.00259044	0.141381	0.372584	16			S-PrediXcan	chr2:169694741:169695215:clu_50990:ENSG00000144362.11	PHOSPHO2	-2.77981	-0.0309387	0.00543906	0.390061	7.66887e-14	23
50K	chr11:551827:551903:clu_6614:ENSG00000161328.10	LRRC56	3.01239	0.0932237	0.00259204	0.0577199	0.39941	3			S-PrediXcan	chr12:69537983:69562180:clu_5095:ENSG00000166225.8	FRS2	2.77852	0.119981	0.00546077	0.0735793	0.0837682	2
50K	chr5:72903783:72905303:clu_39829:ENSG00000083312.17	TNPO1	3.00579	0.233125	0.00264888	0.0246094	0.5163	2			S-PrediXcan	chr11:123633776:123634121:clu_9800:ENSG00000166257.8	SCN3B	2.77614	0.0708154	0.00550083	0.248296	0.0294083	18
50K	chr16:71650044:71652790:clu_18911:ENSG00000040199.18	PHLPP2	3.00563	0.0833234	0.00265032	0.0906524	0.0570233	5			S-PrediXcan	chr15:99138127:99139317:clu_21699:ENSG00000103852.12	TTC23	2.77588	0.0707427	0.00550519	0.173188	5.53e-07	9
50K	chr19:21506080:21507520:clu_25584:ENSG00000197013.9	ZNF429	-2.99892	-0.0717315	0.00270942	0.0771451	0.0553793	2			S-PrediXcan	chr1:40493688:40508589:clu_54348:ENSG00000238287.1	RP11-656D10.3	2.7752	0.0470674	0.00551682	0.233622	1.16928e-07	16
50K	chr3:186788420:186789125:clu_47590:ENSG00000156976.16	EIF4A2	2.99815	0.135841	0.00271628	0.1511	0.0116356	10			S-PrediXcan	chr9:127402753:127403660:clu_60840:ENSG00000136856.17	SLC2A8	-2.77443	-0.0429563	0.00552978	0.31086	0.000478824	35
50K	chr19:52728831:52735001:clu_27182:ENSG00000213020.9	ZNF611	-2.99535	-0.106864	0.00274127	0.0584095	0.900373	8			S-PrediXcan	chr11:70422631:70422940:clu_8683:ENSG00000085733.15	CTTN	2.77416	0.0549605	0.00553444	0.482354	0.00150503	58
50K	chr17:39686019:39687834:clu_14272:ENSG00000161395.13	PGAP3	-2.99505	-0.0824314	0.00274403	0.129294	0.240561	8			S-PrediXcan	chr11:66364424:66365936:clu_8388:ENSG00000174669.11	SLC29A2	2.77316	0.0243702	0.00555149	0.526588	1.55607e-22	22
50K	chr18:23001729:23016828:clu_27924:ENSG00000101773.18	RBBP8	2.99489	0.17433	0.00274546	0.057628	0.402375	5			S-PrediXcan	chr5:1466890:1470826:clu_38975:ENSG00000153395.9	LPCAT1	-2.77282	-0.171355	0.00555736	0.0712395	0.703996	4
50K	chr10:70324030:70340553:clu_11101:ENSG00000172731.13	LRRC20	2.99462	0.144696	0.00274784	0.0426617	0.798596	3			S-PrediXcan	chr12:6905759:6906409:clu_3424:ENSG00000010626.14	LRRC23	2.77186	0.036045	0.00557379	0.680569	1.7291e-06	90
50K	chr4:1090838:1096765:clu_41712:ENSG00000178222.12	RNF212	2.9945	0.0755991	0.00274891	0.10165	0.11304	8			S-PrediXcan	chr6:30557450:30561834:clu_36190:ENSG00000204576.11	PRR3	2.77116	0.383778	0.00558572	0.0271486	0.928647	2
50K	chr16:23486790:23488606:clu_17683:ENSG00000103365.15	GGA2	2.99373	0.0533563	0.00275588	0.244957	8.46641e-05	18			S-PrediXcan	chr1:7773198:7773442:clu_52988:ENSG00000049245.12	VAMP3	2.77083	0.254386	0.0055914	0.0492961	0.272879	5
50K	chr5:139476454:139477329:clu_40719:ENSG00000184584.12	TMEM173	2.99313	0.0705068	0.00276133	0.17637	0.0363881	13			S-PrediXcan	chr16:89861286:89863476:clu_19448:ENSG00000204991.10	SPIRE2	2.77042	0.0535855	0.00559845	0.389906	0.0460013	54
50K	chr7:75426453:75437515:clu_33877:ENSG00000272391.5	POM121C	-2.99036	-0.0284286	0.0027865	0.377109	3.47588e-11	15			S-PrediXcan	chr2:32787149:32817457:clu_48636:ENSG00000018699.11	TTC27	-2.77027	-0.18418	0.00560094	0.0537677	0.291008	5
50K	chr3:50266887:50267281:clu_45394:ENSG00000232352.1	SEMA3B-AS1	2.98975	0.0697681	0.00279202	0.110083	0.265344	10			S-PrediXcan	chr3:129397140:129399008:clu_46614:ENSG00000251474.6	RPL32P3	-2.76965	-0.194827	0.00561168	0.0583928	0.894903	6
50K	chr5:178257567:178259721:clu_41484:ENSG00000050767.15	COL23A1	2.98904	0.289701	0.00279852	0.0368924	0.639247	3			S-PrediXcan	chr10:73439901:73444725:clu_11222:ENSG00000107758.15	PPP3CB	2.76924	0.93982	0.00561878	0.0119113	0.0404217	2
50K	chr9:111631743:111642839:clu_60443:ENSG00000059769.19	DNAJC25	2.9887	0.0776805	0.00280167	0.0931125	0.910366	6			S-PrediXcan	chr20:25295030:25302219:clu_30682:ENSG00000100997.18	ABHD12	2.76913	0.0282828	0.00562058	0.402077	7.03651e-17	41
50K	chr11:130233382:130237010:clu_9965:ENSG00000196323.12	ZBTB44	2.98768	0.387743	0.002811	0.0153001	0.711679	1			S-PrediXcan	chr6:31586315:31587200:clu_36304:ENSG00000204482.10	LST1	-2.76898	-0.171961	0.00562313	0.0917252	0.980185	18
50K	chr22:50290597:50294719:clu_30070:ENSG00000196576.14	PLXNB2	-2.98685	-0.0523693	0.0028187	0.234805	0.000441499	15			S-PrediXcan	chr4:1228343:1238183:clu_41724:ENSG00000159692.15	CTBP1	-2.7688	-0.0692802	0.00562633	0.180751	0.00109003	13
50K	chr3:65622088:66037996:clu_45871:ENSG00000151276.23	MAGI1	-2.98642	-0.18223	0.00282265	0.0431309	0.470039	3			S-PrediXcan	chr12:31714951:31719218:clu_3997:ENSG00000151743.10	AMN1	2.76794	0.0666067	0.00564125	0.231211	0.0232345	38
50K	chr1:44897444:44926628:clu_54591:ENSG00000070785.16	EIF2B3	2.98626	0.0363299	0.00282414	0.207162	0.00576468	15			S-PrediXcan	chr2:233289970:233290248:clu_52222:ENSG00000085978.21	ATG16L1	2.76402	0.0516726	0.00570948	0.39817	0.00263474	35
50K	chr20:25489985:25490236:clu_30695:ENSG00000101004.14	NINL	-2.98625	-0.0633306	0.00282419	0.110536	0.0860024	7			S-PrediXcan	chr12:112261429:112264090:clu_5860:ENSG00000173064.12	HECTD4	-2.764	-0.0779658	0.0057098	0.149348	0.607753	12
50K	chr11:112089011:112094805:clu_9436:ENSG00000204370.9	SDHD	-2.98614	-0.266039	0.00282521	0.0246505	0.757528	4			S-PrediXcan	chr21:16194633:16231056:clu_31902:ENSG00000215386.11	MIR99AHG	-2.76387	-0.263003	0.00571204	0.085534	0.682091	16
50K	chr19:57974203:57978654:clu_27535:ENSG00000177025.3	C19orf18	-2.98505	-0.131916	0.00283529	0.0518571	0.93993	7			S-PrediXcan	chr22:37631099:37631996:clu_29509:ENSG00000100083.18	GGA1	2.76254	0.103044	0.00573541	0.172325	0.22831	15
50K	chr17:75242911:75243063:clu_15778:ENSG00000125447.16	GGA3	-2.9843	-0.0667531	0.00284232	0.156016	0.0215133	14			S-PrediXcan	chr20:26018912:26019076:clu_30707:ENSG00000125804.13	FAM182A	-2.76185	-0.0365028	0.00574746	0.401529	9.59701e-05	73
50K	chr12:6451784:6453067:clu_3327:ENSG00000139192.11	TAPBPL	-2.98267	-0.172724	0.00285742	0.070465	0.229338	9			S-PrediXcan	chr11:10594195:10600918:clu_7102:ENSG00000072952.18	MRVI1	-2.76171	-0.0675348	0.00574992	0.266205	0.0718315	33
50K	chr9:116687381:116697665:clu_60591:ENSG00000119401.10	TRIM32	-2.98244	-0.0828649	0.00285957	0.0772362	0.417186	6			S-PrediXcan	chr19:16831647:16841768:clu_25251:ENSG00000127511.9	SIN3B	-2.76108	-0.969188	0.005761	0.0159964	0.171263	1
50K	chr7:92042771:92045008:clu_34134:ENSG00000127914.16	AKAP9	2.98241	0.159656	0.00285992	0.0534345	0.667807	6			S-PrediXcan	chr6:26538501:26545127:clu_36047:ENSG00000182952.4	HMGN4	2.76103	0.0280481	0.00576199	0.440087	1.40277e-17	26
50K	chr11:66748517:66756353:clu_8424:ENSG00000173715.15	C11orf80	-2.98186	-0.38366	0.002865	0.0244009	0.92703	1			S-PrediXcan	chr4:101348009:101348324:clu_43086:ENSG00000254531.1	FLJ20021	-2.76064	-0.0984367	0.00576877	0.15433	0.0638001	28
50K	chr5:119233467:119237322:clu_40403:ENSG00000172869.14	DMXL1	2.9815	0.123225	0.00286844	0.0490949	0.234815	5			S-PrediXcan	chr1:44674873:44689676:clu_54561:ENSG00000198520.10	C1orf228	2.75948	0.233897	0.0057894	0.0560976	0.647304	9
50K	chr2:27599678:27599970:clu_48496:ENSG00000243943.9	ZNF512	-2.97985	-0.225157	0.00288392	0.0435783	0.383627	4			S-PrediXcan	chr8:143793083:143793257:clu_63647:ENSG00000180900.18	SCRIB	-2.75925	-0.113589	0.00579334	0.122894	0.584188	18
50K	chr12:123726285:123727783:clu_6301:ENSG00000185344.13	ATP6V0A2	2.97925	0.0786505	0.00288957	0.14912	0.129569	11			S-PrediXcan	chr6:29944616:30009145:clu_36132:ENSG00000206503.12	HLA-A	-2.75834	-0.0136015	0.00580952	0.904781	1.48298e-70	87
50K	chr6:31968538:31968623:clu_36427:ENSG00000204351.11	SKIV2L	2.9791	0.476505	0.002891	0.0165512	0.312486	1			S-PrediXcan	chr11:1876645:1880087:clu_6745:ENSG00000130592.15	LSP1	2.75819	0.0849623	0.00581216	0.217655	0.262534	26
50K	chr5:55343455:55344544:clu_39557:ENSG00000039123.15	SKIV2L2	2.9774	0.520109	0.002907	0.0106757	0.253883	1			S-PrediXcan	chr1:11671392:11671928:clu_53160:ENSG00000116663.10	FBXO6	2.75797	0.0632589	0.0058162	0.284719	0.000219962	28
50K	chr10:43167098:43171984:clu_10728:ENSG00000169826.7	CSGALNACT2	2.97733	0.168374	0.00290768	0.0924436	0.203687	8			S-PrediXcan	chr1:113699799:113700794:clu_55922:ENSG00000116793.15	PHTF1	2.75724	0.0565078	0.00582908	0.156783	0.0961	16
50K	chr21:33546379:33549476:clu_32078:ENSG00000159140.19	SON	-2.97623	-0.201269	0.00291817	0.0437682	0.845801	3			S-PrediXcan	chr15:73990457:73992091:clu_21033:ENSG00000067221.13	STOML1	-2.75639	-0.0534958	0.00584427	0.270145	0.23146	35
50K	chr17:47307637:47322468:clu_14851:ENSG00000259207.7	ITGB3	2.97416	0.044856	0.00293795	0.191832	0.0591827	23			S-PrediXcan	chr6:30665733:30670410:clu_36220:ENSG00000204560.9	DHX16	2.75635	0.542509	0.00584507	0.0156885	0.0523311	8
50K	chr7:75415770:75415981:clu_33873:ENSG00000223705.9	NSUN5P1	-2.97355	-0.0617399	0.00294372	0.131854	0.00226319	7			S-PrediXcan	chr2:151435580:151436827:clu_50693:ENSG00000080345.17	RIF1	2.75623	0.113475	0.00584715	0.131484	0.0115875	20
50K	chr20:38908193:38918157:clu_31091:ENSG00000101445.9	PPP1R16B	2.97207	0.25703	0.002958	0.0185709	0.511028	1			S-PrediXcan	chr20:64057651:64062430:clu_31827:ENSG00000171703.16	TCEA2	2.75621	0.0983965	0.0058476	0.117328	0.0126451	12
50K	chr17:69201668:69214704:clu_15620:ENSG00000154263.17	ABCA10	2.97128	0.134308	0.00296564	0.0614104	0.496707	4			S-PrediXcan	chr2:69844196:69847543:clu_49291:ENSG00000087338.4	GMCL1	2.75479	0.075025	0.00587289	0.170303	0.213999	16
50K	chr2:63484663:63484917:clu_49170:ENSG00000143951.15	WDPCP	2.97041	0.286258	0.002974	0.0212658	0.951186	1			S-PrediXcan	chr19:43553683:43554646:clu_26368:ENSG00000073050.11	XRCC1	-2.75452	-0.11228	0.00587792	0.0974898	0.0897957	6
50K	chr22:50294778:50307553:clu_30070:ENSG00000196576.14	PLXNB2	-2.96737	-0.0485373	0.00300363	0.237411	2.0872e-06	6			S-PrediXcan	chr1:166839769:166840955:clu_57165:ENSG00000143157.11	POGK	2.75341	0.338342	0.00589776	0.0271726	0.339778	4
50K	chr2:177323396:177334393:clu_51153:ENSG00000213963.6	AC074286.1	-2.96584	-0.0169736	0.00301855	0.706587	1.48676e-29	32			S-PrediXcan	chr17:47695695:47696079:clu_14876:ENSG00000198933.9	TBKBP1	-2.75328	-0.125055	0.00590015	0.0704449	0.00940779	4
50K	chr9:120922691:120923705:clu_60634:ENSG00000056558.10	TRAF1	-2.96581	-0.102421	0.0030189	0.103172	0.0789106	4			S-PrediXcan	chr15:99138127:99139137:clu_21699:ENSG00000103852.12	TTC23	-2.75307	-0.0669197	0.00590387	0.198663	7.78716e-07	11
50K	chr17:15987368:15990865:clu_13458:ENSG00000214941.7	ZSWIM7	2.96424	0.159084	0.00303433	0.0563944	0.468457	6			S-PrediXcan	chr13:23181075:23203695:clu_2061:ENSG00000102683.7	SGCG	-2.75199	-0.0903576	0.00592335	0.223426	0.37029	32
50K	chr19:18922744:18924233:clu_25460:ENSG00000105671.11	DDX49	-2.96324	-0.121915	0.00304424	0.0381704	0.30518	3			S-PrediXcan	chr15:89318749:89319228:clu_21482:ENSG00000140521.12	POLG	2.7517	0.129211	0.00592874	0.241015	0.00461375	20
50K	chr11:64368797:64369446:clu_8111:ENSG00000162302.12	RPS6KA4	2.96312	0.457798	0.0030454	0.0146157	0.426233	2			S-PrediXcan	chr19:19636796:19636917:clu_25524:ENSG00000089639.10	GMIP	2.7502	0.0534202	0.00595588	0.402626	0.257083	108
50K	chr20:25510740:25512834:clu_30698:ENSG00000101004.14	NINL	2.96307	0.0290023	0.00304591	0.285415	5.99059e-08	10			S-PrediXcan	chr10:97461633:97461828:clu_11710:ENSG00000155229.20	MMS19	2.74971	0.124219	0.00596474	0.13189	0.0814268	10
50K	chr19:49850955:49854406:clu_26957:ENSG00000104960.15	PTOV1	-2.9624	-0.0399334	0.00305255	0.206994	0.000713456	10			S-PrediXcan	chr11:95779135:95779607:clu_9205:ENSG00000077458.12	FAM76B	2.74971	0.185911	0.00596482	0.0587744	0.846897	11
50K	chr20:64092116:64092688:clu_31833:ENSG00000125510.15	OPRL1	2.96195	0.164383	0.00305698	0.0456184	0.647881	5			S-PrediXcan	chr11:289239:289870:clu_6555:ENSG00000142102.15	PGGHG	-2.74847	-0.540649	0.00598746	0.0119413	0.0340666	2
50K	chr2:74232647:74233402:clu_49445:ENSG00000188687.17	SLC4A5	2.96152	0.0737426	0.00306121	0.137338	0.133647	11			S-PrediXcan	chr7:45729026:45736787:clu_33494:ENSG00000214765.8	SEPT7P2	-2.74839	-0.108089	0.00598886	0.148636	0.545215	18
50K	chr10:102594065:102597140:clu_11971:ENSG00000107882.11	SUFU	2.96061	0.0644329	0.00307034	0.149276	0.017968	13			S-PrediXcan	chr3:183840640:183844231:clu_47441:ENSG00000175193.13	PARL	2.74727	0.0858444	0.00600928	0.375401	0.154276	48
50K	chr6:26542978:26545127:clu_36047:ENSG00000182952.4	HMGN4	-2.96046	-0.0778801	0.00307178	0.0923114	0.0032864	7			S-PrediXcan	chr4:76382720:76383662:clu_42740:ENSG00000163749.17	CCDC158	-2.74676	-0.0556571	0.00601877	0.343283	0.0590909	49
50K	chr19:18920703:18920834:clu_25459:ENSG00000105671.11	DDX49	-2.96045	-0.0592153	0.0030719	0.126987	0.00835419	9			S-PrediXcan	chr7:94622626:94623325:clu_34220:ENSG00000127990.15	SGCE	-2.74554	-0.0276827	0.00604119	0.648094	5.7837e-05	99
50K	chr12:123672132:123673618:clu_6294:ENSG00000168778.11	TCTN2	2.95865	0.587639	0.00308988	0.0232308	0.311761	2			S-PrediXcan	chr17:27597436:27603834:clu_13735:ENSG00000141068.13	KSR1	-2.74506	-0.638883	0.00605	0.0119962	0.00847915	1
50K	chr17:75899674:75900774:clu_15920:ENSG00000204316.12	MRPL38	2.95683	0.12641	0.00310819	0.139107	0.000818708	5			S-PrediXcan	chr16:89712716:89716462:clu_19426:ENSG00000075399.13	VPS9D1	2.74438	0.031779	0.00606245	0.58611	0.000347587	76
50K	chr22:42151295:42151472:clu_29792:ENSG00000226450.2	CYP2D8P	-2.95628	-0.0755378	0.00311372	0.109022	0.3261	8			S-PrediXcan	chr21:25601467:25603796:clu_31921:ENSG00000154719.13	MRPL39	2.74408	0.0739929	0.006068	0.211721	0.555751	36
50K	chr11:117822717:117824654:clu_9575:ENSG00000137726.16	FXYD6	2.95449	0.191287	0.00313182	0.0606945	0.860991	4			S-PrediXcan	chr11:111300017:111300527:clu_9385:ENSG00000214290.8	COLCA2	2.74355	0.0334818	0.00607787	0.263821	6.46555e-11	14
50K	chr11:95790743:95799232:clu_9210:ENSG00000166037.10	CEP57	2.95431	0.0315534	0.00313371	0.286392	1.56099e-07	10			S-PrediXcan	chr12:29270638:29293300:clu_3929:ENSG00000064763.10	FAR2	2.7428	0.200187	0.00609177	0.0584518	0.0393097	3
50K	chr7:45746948:45747215:clu_33496:ENSG00000214765.8	SEPT7P2	-2.9532	-0.0669049	0.00314499	0.15297	0.128608	12			S-PrediXcan	chr15:40413087:40414889:clu_19885:ENSG00000128928.8	IVD	-2.74235	-0.069282	0.00610012	0.223886	0.0405125	31
50K	chr12:56137373:56137499:clu_4693:ENSG00000139641.12	ESYT1	2.9525	0.101395	0.00315213	0.069945	0.389961	5			S-PrediXcan	chr10:102451555:102452090:clu_11959:ENSG00000269609.5	RPARP-AS1	2.74225	0.155294	0.00610204	0.0995974	0.243623	18
50K	chr9:127265021:127291168:clu_60833:ENSG00000136895.18	GARNL3	2.95241	0.11025	0.00315308	0.0863278	0.0699372	5			S-PrediXcan	chr10:121870038:121898841:clu_12333:ENSG00000107669.17	ATE1	2.74029	0.022637	0.00613845	0.944111	0.00162867	204
50K	chr9:132342799:132346261:clu_61200:ENSG00000107290.13	SETX	2.95156	0.129011	0.00316175	0.0547222	0.980892	3			S-PrediXcan	chr22:50258301:50261167:clu_30049:ENSG00000188130.13	MAPK12	2.74014	0.0324311	0.00614138	0.341333	2.78038e-11	24
50K	chr17:74866876:74872036:clu_15735:ENSG00000161513.11	FDXR	-2.951	-0.136604	0.00316747	0.0865152	0.478849	7			S-PrediXcan	chr7:135630470:135635581:clu_35090:ENSG00000155561.14	NUP205	-2.73979	-0.0539487	0.00614782	0.46566	0.00840262	66
50K	chr21:39178647:39180285:clu_32209:ENSG00000183527.11	PSMG1	2.94971	0.0570982	0.00318076	0.146728	3.68817e-05	7			S-PrediXcan	chr19:57490185:57491471:clu_27502:ENSG00000105136.20	ZNF419	-2.73934	-0.0862091	0.00615626	0.110573	0.00346817	10
50K	chr7:65752310:65755780:clu_33645:ENSG00000228409.6	CCT6P1	2.94808	0.0984554	0.00319758	0.0621123	0.827229	5			S-PrediXcan	chr20:64057651:64062430:clu_31827:ENSG00000237371.1	RP13-152O15.5	2.73788	0.0905907	0.00618374	0.129225	0.00401382	13
50K	chr3:112333224:112340902:clu_46190:ENSG00000091972.18	CD200	-2.94769	-0.0434565	0.00320159	0.273791	0.000287485	20			S-PrediXcan	chr15:92929091:92937518:clu_21633:ENSG00000173575.20	CHD2	2.73671	0.217838	0.00620578	0.0369433	0.645342	12
50K	chr20:13785290:13787312:clu_30526:ENSG00000101247.17	NDUFAF5	-2.94765	-0.685062	0.003202	0.0105442	0.531127	1			S-PrediXcan	chr15:55334007:55339267:clu_20464:ENSG00000069943.9	PIGB	2.7367	0.0870164	0.00620591	0.247018	0.15612	29
50K	chr2:55644720:55645349:clu_49052:ENSG00000138035.14	PNPT1	2.94569	0.283993	0.00322235	0.0223199	0.733001	2			S-PrediXcan	chr17:68206238:68250188:clu_15571:ENSG00000196704.11	AMZ2	2.73521	0.0888358	0.00623405	0.185385	0.0209359	12
50K	chr15:99729731:99733345:clu_21722:ENSG00000183060.15	LYSMD4	2.94405	0.117576	0.00323946	0.0713933	0.0523969	2			S-PrediXcan	chr11:65658822:65659666:clu_8307:ENSG00000173039.18	RELA	2.73417	0.165684	0.00625384	0.207625	0.106356	35
50K	chr11:117209046:117218466:clu_9541:ENSG00000160613.12	PCSK7	-2.94387	-0.111229	0.00324141	0.0719874	0.519956	7			S-PrediXcan	chr21:39178647:39180285:clu_32209:ENSG00000183527.11	PSMG1	2.73267	0.04847	0.00628224	0.33763	2.43435e-05	41
50K	chr6:28167554:28169402:clu_36088:ENSG00000226314.7	ZNF192P1	2.94198	0.239989	0.00326125	0.031247	0.912484	4			S-PrediXcan	chr2:236380633:236391976:clu_52269:ENSG00000132321.16	IQCA1	2.73197	0.181886	0.00629578	0.108661	0.782192	15
50K	chr19:12074157:12074361:clu_24928:ENSG00000223547.9	ZNF844	2.94191	0.172758	0.00326197	0.03331	0.96589	3			S-PrediXcan	chr6:30204765:30213305:clu_36174:ENSG00000234127.8	TRIM26	2.73151	0.0774897	0.00630451	0.128427	2.59158e-05	20
50K	chr7:44074530:44076509:clu_33411:ENSG00000122678.16	POLM	2.94135	0.0897373	0.00326788	0.0995708	0.449825	10			S-PrediXcan	chr1:213000383:213005033:clu_58167:ENSG00000174606.13	ANGEL2	2.73056	0.0230591	0.00632265	0.760091	0.000205535	137
50K	chr1:156135312:156135861:clu_56820:ENSG00000160789.19	LMNA	2.93974	0.180595	0.00328491	0.0422985	0.176414	3			S-PrediXcan	chr19:21505774:21518575:clu_25584:ENSG00000197013.9	ZNF429	-2.73043	-0.311004	0.00632512	0.0277136	0.4716	2
50K	chr2:170951458:170954650:clu_51022:ENSG00000115806.12	GORASP2	-2.9387	-0.0737961	0.00329594	0.0976825	0.0866441	7			S-PrediXcan	chr20:31666086:31721655:clu_30749:ENSG00000171552.12	BCL2L1	-2.72898	-0.112752	0.00635297	0.149826	0.151495	20
50K	chr3:119452530:119458018:clu_46296:ENSG00000176142.12	TMEM39A	-2.93648	-0.039238	0.00331955	0.280432	0.00244539	16			S-PrediXcan	chr15:23019380:23021959:clu_19557:ENSG00000275835.4	TUBGCP5	-2.72655	-0.123219	0.00640004	0.138599	0.238684	24
50K	chr7:75425708:75426362:clu_33877:ENSG00000272391.5	POM121C	2.93553	0.0292108	0.00332981	0.372121	8.81465e-11	17			S-PrediXcan	chr12:68323240:68326657:clu_5057:ENSG00000111554.14	MDM1	2.72506	1.29793	0.006429	0.0102745	0.00340564	1
50K	chr10:27219857:27223338:clu_10515:ENSG00000107897.18	ACBD5	-2.93551	-0.132835	0.00332998	0.0523162	0.166291	4			S-PrediXcan	chr1:100888864:100894633:clu_55639:ENSG00000162694.13	EXTL2	-2.72459	-0.0650188	0.00643812	0.180973	0.0148395	13
50K	chr3:179754854:179757052:clu_47372:ENSG00000058056.8	USP13	2.93529	0.216121	0.00333241	0.0297094	0.831434	3			S-PrediXcan	chr2:44754118:44766430:clu_48890:ENSG00000143919.14	CAMKMT	2.72452	0.0342043	0.00643954	0.57766	0.0709791	105
50K	chr7:102569924:102572472:clu_34551:ENSG00000168255.19	POLR2J3	-2.93469	-0.0596764	0.00333884	0.121697	0.163443	9			S-PrediXcan	chr3:13343303:13351879:clu_44393:ENSG00000132182.11	NUP210	2.72395	0.0382809	0.00645067	0.508266	0.0130659	65
50K	chr1:66355620:66361615:clu_55097:ENSG00000184588.17	PDE4B	2.93352	0.211063	0.00335139	0.0456064	0.918454	3			S-PrediXcan	chr4:38868546:38891743:clu_42292:ENSG00000197712.11	FAM114A1	2.72219	0.0661763	0.00648507	0.409267	0.00760513	43
50K	chr10:109875599:109877790:clu_12086:ENSG00000108039.17	XPNPEP1	2.93341	0.289596	0.00335257	0.0205465	0.862515	2			S-PrediXcan	chr17:45024724:45030092:clu_14719:ENSG00000172992.11	DCAKD	-2.72184	-0.161572	0.00649194	0.0881022	0.451108	5
50K	chr17:75226157:75231340:clu_15769:ENSG00000125450.10	NUP85	-2.93314	-0.141323	0.0033555	0.143434	0.0681246	9			S-PrediXcan	chr14:77324921:77326838:clu_23190:ENSG00000100577.18	GSTZ1	2.72133	0.230501	0.006502	0.0541946	0.485442	6
50K	chr9:95480588:95481949:clu_60141:ENSG00000185920.15	PTCH1	-2.93231	-0.25221	0.00336449	0.0205414	0.24056	2			S-PrediXcan	chr18:79396351:79410403:clu_28577:ENSG00000131196.17	NFATC1	2.72125	0.519638	0.0065035	0.0320125	0.463504	2
50K	chr10:119791645:119791869:clu_12296:ENSG00000198825.12	INPP5F	-2.93188	-0.0738697	0.00336912	0.104942	0.258752	8			S-PrediXcan	chr6:29944397:29944500:clu_36130:ENSG00000206341.7	HLA-H	2.72023	0.0151979	0.00652371	0.845666	4.02741e-46	62
50K	chr20:35509044:35509998:clu_30928:ENSG00000126001.15	CEP250	2.93001	0.0835709	0.00338949	0.0595683	0.233577	4			S-PrediXcan	chr1:212385425:212386891:clu_58138:ENSG00000065600.12	TMEM206	2.7201	0.128803	0.00652619	0.108398	0.84082	17
50K	chr9:21815519:21816714:clu_59219:ENSG00000099810.18	MTAP	2.92814	0.110488	0.00340995	0.0624712	0.222598	4			S-PrediXcan	chr4:88046870:88051991:clu_42945:ENSG00000118762.7	PKD2	-2.71867	-0.101231	0.00655441	0.122711	0.00984418	12
50K	chr21:33555391:33557156:clu_32078:ENSG00000159140.19	SON	2.92794	0.198214	0.00341214	0.0464059	0.935214	3			S-PrediXcan	chr2:201072059:201072279:clu_51515:ENSG00000119013.8	NDUFB3	2.71852	0.156232	0.00655741	0.0523406	0.251789	30
50K	chr16:112775:130522:clu_16500:ENSG00000103148.15	NPRL3	-2.92697	-0.210363	0.00342282	0.0512444	0.429674	3			S-PrediXcan	chr8:11821878:11826079:clu_61858:ENSG00000079459.12	FDFT1	-2.71698	-0.0235911	0.00658804	0.898897	0.000497307	149
50K	chr2:70216499:70216753:clu_49310:ENSG00000116001.15	TIA1	-2.92517	-0.269569	0.00344268	0.035387	0.737645	3			S-PrediXcan	chr22:41469182:41499726:clu_29737:ENSG00000100412.15	ACO2	-2.71684	-0.136873	0.00659077	0.118445	0.703409	18
50K	chr3:49698526:49698755:clu_45329:ENSG00000164068.15	RNF123	-2.92489	-0.0916642	0.00344577	0.0892694	0.215568	8			S-PrediXcan	chr1:43313968:43314383:clu_54458:ENSG00000066056.13	TIE1	-2.71622	-0.0660978	0.00660325	0.194991	0.0190465	25
50K	chr2:68382633:68386502:clu_49245:ENSG00000115956.9	PLEK	2.92448	0.0838006	0.00345035	0.0501894	0.81791	6			S-PrediXcan	chr14:92064414:92070935:clu_23385:ENSG00000066427.21	ATXN3	2.71426	0.0221359	0.00664244	0.639293	9.72388e-18	64
50K	chr18:32974681:33092761:clu_28078:ENSG00000166960.16	CCDC178	-2.92415	-0.0676459	0.00345403	0.0787639	0.0616962	5			S-PrediXcan	chr16:68355883:68356141:clu_18753:ENSG00000132600.16	PRMT7	-2.71419	-0.0306797	0.00664378	0.43463	3.25918e-16	38
50K	chr5:37721215:37724934:clu_39356:ENSG00000082068.8	WDR70	2.92271	0.35053	0.00347	0.0177753	0.847	1			S-PrediXcan	chr17:45545676:45584572:clu_14785:ENSG00000214425.7	LRRC37A4P	-2.71255	-0.0431611	0.00667673	0.291273	1.25645e-07	21
50K	chr19:11614887:11616695:clu_24909:ENSG00000198551.9	ZNF627	2.92243	0.0652362	0.00347314	0.15596	0.117657	15			S-PrediXcan	chr17:82921577:82923652:clu_16444:ENSG00000141556.20	TBCD	2.71143	0.1202	0.00669934	0.0767932	0.153925	11
50K	chr1:196675529:196675989:clu_57664:ENSG00000000971.15	CFH	-2.92163	-0.249775	0.003482	0.025664	0.93697	1			S-PrediXcan	chr6:29944397:29944500:clu_36130:ENSG00000206503.12	HLA-A	2.71143	0.0153882	0.00669938	0.836501	9.63878e-46	60
50K	chr1:196673962:196675989:clu_57664:ENSG00000000971.15	CFH	2.92163	0.207597	0.003482	0.0304356	0.739349	1			S-PrediXcan	chr10:45784901:45785509:clu_10783:ENSG00000172661.17	WASHC2C	-2.71123	-0.109467	0.00670332	0.0897585	0.0305483	16
50K	chr4:99126732:99127209:clu_43052:ENSG00000198099.8	ADH4	-2.91805	-0.091031	0.00352233	0.0767166	0.096026	5			S-PrediXcan	chr15:74619348:74619967:clu_21068:ENSG00000179335.18	CLK3	-2.71063	-0.126246	0.00671551	0.107527	0.347469	17
50K	chr7:92245595:92245790:clu_34153:ENSG00000001631.15	KRIT1	2.91769	0.0681553	0.00352632	0.124284	0.127017	7			S-PrediXcan	chr1:145895711:145895983:clu_56172:ENSG00000143127.12	ITGA10	-2.71005	-0.278724	0.00672738	0.0300202	0.698123	3
50K	chr11:110435958:110456918:clu_9377:ENSG00000137714.2	FDX1	-2.91722	-0.215277	0.00353164	0.0207624	0.235793	3			S-PrediXcan	chr15:75359366:75359620:clu_21121:ENSG00000140400.16	MAN2C1	-2.7099	-0.0909633	0.00673041	0.255947	0.0627706	32
50K	chr12:100326754:100329201:clu_5467:ENSG00000136021.18	SCYL2	2.91714	0.0871752	0.00353258	0.112809	0.201321	12			S-PrediXcan	chr3:156750414:156751095:clu_47122:ENSG00000243926.1	TIPARP-AS1	2.70951	0.0473843	0.00673824	0.280124	0.00133156	31
50K	chr17:8144847:8145958:clu_13288:ENSG00000179094.15	PER1	2.91633	0.0859916	0.0035418	0.117035	0.00158929	3			S-PrediXcan	chr3:156750414:156751095:clu_47122:ENSG00000240875.5	LINC00886	2.70951	0.0473843	0.00673824	0.280124	0.000600189	31
50K	chr6:26440648:26443382:clu_36035:ENSG00000111801.15	BTN3A3	2.91603	0.0741838	0.00354517	0.173727	0.00779415	15			S-PrediXcan	chr6:3226669:3231557:clu_35689:ENSG00000137285.9	TUBB2B	-2.70922	-0.247839	0.00674419	0.086088	0.996203	4
50K	chr11:112082035:112082465:clu_9434:ENSG00000150776.17	C11orf57	2.91596	0.0876151	0.003546	0.0751359	0.344721	8			S-PrediXcan	chr9:96321341:96321998:clu_60162:ENSG00000130958.11	SLC35D2	-2.70901	-0.148024	0.00674834	0.100601	0.818006	16
50K	chr11:65619932:65620831:clu_8290:ENSG00000197136.4	PCNX3	-2.91547	-0.0951487	0.00355157	0.109125	0.900776	12			S-PrediXcan	chr2:99174016:99180831:clu_50003:ENSG00000158411.11	MITD1	2.70844	0.0711654	0.00675997	0.30213	0.0380387	64
50K	chr4:83469151:83476643:clu_42857:ENSG00000163322.13	FAM175A	2.91324	0.235317	0.003577	0.0347964	0.577682	1			S-PrediXcan	chr18:13117643:13124632:clu_27836:ENSG00000101639.18	CEP192	-2.70812	-0.0766473	0.00676663	0.186461	7.77869e-05	15
50K	chr20:35508190:35508943:clu_30928:ENSG00000126001.15	CEP250	-2.91222	-0.0881339	0.00358872	0.0555914	0.168215	4			S-PrediXcan	chr5:138172134:138177571:clu_40684:ENSG00000112983.17	BRD8	2.70689	0.101451	0.00679167	0.156975	0.682759	35
50K	chr1:63414146:63415873:clu_55047:ENSG00000088035.15	ALG6	2.91087	0.110053	0.00360428	0.061794	0.0888213	5			S-PrediXcan	chr4:51843267:51863437:clu_42467:ENSG00000109184.14	DCUN1D4	2.70605	0.0516213	0.00680883	0.223073	0.000124554	29
50K	chr1:113896038:113897840:clu_55933:ENSG00000134262.12	AP4B1	-2.90739	-0.0341134	0.00364458	0.336921	6.19639e-06	24			S-PrediXcan	chr14:36300823:36305089:clu_22300:ENSG00000151332.18	MBIP	-2.7048	-0.199727	0.00683463	0.0648693	0.985924	3
50K	chr2:168843117:168850836:clu_50963:ENSG00000163072.15	NOSTRIN	-2.90693	-0.0608838	0.00364991	0.11517	0.000172413	3			S-PrediXcan	chr8:1771597:1780250:clu_61736:ENSG00000104728.15	ARHGEF10	-2.70475	-0.354685	0.0068355	0.0399256	0.253065	6
50K	chr20:49884066:49886752:clu_31392:ENSG00000197818.11	SLC9A8	2.90615	0.17475	0.00365903	0.0446806	0.756638	11			S-PrediXcan	chr2:168843117:168850836:clu_50963:ENSG00000163072.15	NOSTRIN	-2.70451	-0.0830673	0.00684053	0.108228	0.000201006	6
50K	chr11:64001810:64006263:clu_8040:ENSG00000167770.11	OTUB1	2.90532	0.0750652	0.00366882	0.0563566	0.514726	5			S-PrediXcan	chr4:987949:989231:clu_41695:ENSG00000127415.12	IDUA	2.70444	0.0260468	0.00684205	0.458384	5.08536e-19	14
50K	chr2:55673079:55679682:clu_49058:ENSG00000138035.14	PNPT1	-2.90297	-0.112507	0.00369639	0.0486149	0.35048	4			S-PrediXcan	chr7:74046767:74048142:clu_33794:ENSG00000049540.16	ELN	2.7026	0.0746854	0.00688003	0.216045	0.053866	23
50K	chr6:89629238:89630433:clu_37615:ENSG00000135299.16	ANKRD6	2.90069	0.248121	0.00372344	0.0235253	0.491859	4			S-PrediXcan	chr1:17425684:17429106:clu_53412:ENSG00000179051.13	RCC2	-2.70146	-0.063993	0.00690365	0.291775	0.000737623	30
50K	chr14:35053451:35077150:clu_22281:ENSG00000151327.12	FAM177A1	-2.90065	-0.109588	0.0037239	0.0768644	0.80166	8			S-PrediXcan	chr5:132449689:132486192:clu_40550:ENSG00000113522.13	RAD50	-2.70087	-0.0399949	0.00691582	0.280315	5.84151e-07	19
50K	chr13:27441242:27445088:clu_2144:ENSG00000122033.14	MTIF3	-2.90028	-0.0651258	0.00372832	0.145557	1.93933e-05	3			S-PrediXcan	chr10:73438420:73439872:clu_11222:ENSG00000107758.15	PPP3CB	2.70077	0.504235	0.00691788	0.0328974	0.511095	7
50K	chr19:4429606:4429708:clu_24301:ENSG00000167670.15	CHAF1A	-2.89905	-0.149737	0.003743	0.0515518	0.0493086	1			S-PrediXcan	chr1:7801191:7803047:clu_52993:ENSG00000049246.14	PER3	-2.69923	-0.266904	0.00695007	0.0472455	0.946859	3
50K	chr3:186788416:186789125:clu_47590:ENSG00000156976.16	EIF4A2	2.89604	0.470471	0.003779	0.0243027	0.456075	1			S-PrediXcan	chr19:32933669:32937013:clu_25684:ENSG00000121289.17	CEP89	-2.69795	-0.142647	0.00697683	0.0830178	0.128393	8
50K	chr2:55672046:55672893:clu_49058:ENSG00000138035.14	PNPT1	2.89591	0.126437	0.00378062	0.0433404	0.424314	4			S-PrediXcan	chr3:50273646:50273759:clu_45397:ENSG00000012171.19	SEMA3B	-2.69785	-0.114942	0.00697887	0.133774	0.401765	16
50K	chr20:25300884:25303550:clu_30682:ENSG00000100997.18	ABHD12	-2.89479	-0.0247633	0.00379413	0.349291	3.65433e-10	19			S-PrediXcan	chr16:74305580:74331587:clu_18969:ENSG00000214331.8	RP11-252A24.2	2.69664	0.213195	0.00700435	0.0762335	0.790519	7
50K	chr9:133357234:133357711:clu_61264:ENSG00000148291.9	SURF2	-2.89332	-0.187192	0.00381195	0.0555538	0.556691	5			S-PrediXcan	chr8:143616723:143617474:clu_63621:ENSG00000104522.15	TSTA3	2.69633	0.0620257	0.00701091	0.342204	0.00248015	33
50K	chr20:26009889:26050718:clu_30707:ENSG00000204556.4	CTD-2514C3.1	2.89288	0.0733413	0.00381729	0.126503	0.0601224	11			S-PrediXcan	chr8:125063651:125067592:clu_63374:ENSG00000164961.15	WASHC5	-2.69618	-0.233344	0.0070139	0.0382541	0.685552	11
50K	chr7:75514779:75515718:clu_33861:ENSG00000127957.17	PMS2P3	2.8924	0.34429	0.00382309	0.023082	0.530882	2			S-PrediXcan	chr6:29725563:29726011:clu_36125:ENSG00000206341.7	HLA-H	2.69576	0.0145184	0.00702281	0.8128	6.32175e-51	110
50K	chr17:72045524:72057459:clu_15663:ENSG00000234899.9	SOX9-AS1	2.89183	0.103266	0.00383005	0.126053	0.0848324	12			S-PrediXcan	chr11:46408706:46410276:clu_7565:ENSG00000110497.14	AMBRA1	2.69377	0.110415	0.00706493	0.112831	0.345711	11
50K	chr6:30261479:30261587:clu_36130:ENSG00000243753.5	HLA-L	-2.89108	-0.021512	0.00383916	0.477122	3.86099e-12	26			S-PrediXcan	chr6:26428107:26428643:clu_36039:ENSG00000124549.14	BTN2A3P	-2.69279	-0.238381	0.00708578	0.0536277	0.755824	16
50K	chr11:66216775:66219746:clu_8356:ENSG00000175115.11	PACS1	-2.89041	-0.294682	0.0038474	0.0245049	0.809141	4			S-PrediXcan	chr19:17292854:17305831:clu_25305:ENSG00000130312.6	MRPL34	2.69215	0.408955	0.00709937	0.0209121	0.539622	2
50K	chr6:31581630:31581814:clu_36305:ENSG00000227507.2	LTB	-2.88989	-0.131177	0.00385374	0.0561041	0.110053	4			S-PrediXcan	chr17:5109868:5111076:clu_12994:ENSG00000167840.13	ZNF232	2.69094	0.125368	0.00712507	0.0853608	0.0849853	20
50K	chr2:233488304:233489365:clu_52239:ENSG00000085982.13	USP40	2.88874	0.128668	0.00386793	0.0528831	0.51081	5			S-PrediXcan	chr2:168862049:168863381:clu_50965:ENSG00000163072.15	NOSTRIN	-2.68993	-0.0241595	0.00714675	0.659666	4.28368e-33	23
50K	chr19:5131545:5131887:clu_24347:ENSG00000127663.14	KDM4B	2.88774	0.131094	0.00388026	0.0859118	0.365488	3			S-PrediXcan	chr22:23960381:23960691:clu_29020:ENSG00000133433.10	GSTT2B	-2.68933	-0.0401065	0.00715962	0.271017	9.8129e-07	38
50K	chr3:50348563:50348711:clu_45425:ENSG00000114388.12	NPRL2	-2.88664	-0.198707	0.00389381	0.0384452	0.583803	3			S-PrediXcan	chr10:86666848:86668669:clu_11431:ENSG00000122375.11	OPN4	-2.68872	-0.0645837	0.00717261	0.160096	0.00264124	18
50K	chr2:42783867:42788529:clu_48827:ENSG00000162882.14	HAAO	-2.88458	-0.127074	0.00391939	0.0586293	0.470102	5			S-PrediXcan	chr2:101397724:101405943:clu_50071:ENSG00000196460.12	RFX8	2.68871	0.0659171	0.00717294	0.269229	0.0333669	33
50K	chr2:105367739:105373559:clu_50127:ENSG00000115641.18	FHL2	2.88408	0.438373	0.00392562	0.0240876	0.612117	3			S-PrediXcan	chr1:47229351:47231047:clu_54740:ENSG00000162367.11	TAL1	-2.68836	-0.0455284	0.00718039	0.342783	0.0143436	48
50K	chr2:201880167:201890785:clu_51570:ENSG00000138395.14	CDK15	-2.88097	-0.167881	0.00396451	0.0267044	0.986678	2			S-PrediXcan	chr4:44689975:44690717:clu_42402:ENSG00000151806.13	GUF1	2.68797	0.317246	0.00718883	0.0453193	0.516903	12
50K	chr9:127318127:127320715:clu_60834:ENSG00000136895.18	GARNL3	-2.87962	-0.0360116	0.00398157	0.401165	1.45911e-06	27			S-PrediXcan	chr14:92049814:92058319:clu_23385:ENSG00000066427.21	ATXN3	2.68767	0.0212908	0.00719532	0.493088	3.97689e-21	36
50K	chr1:156970043:156971697:clu_56903:ENSG00000132694.18	ARHGEF11	2.87948	0.0943865	0.00398338	0.0922598	0.150018	5			S-PrediXcan	chr17:75238090:75238652:clu_15770:ENSG00000125447.16	GGA3	2.68706	0.0505701	0.00720849	0.280938	1.07927e-06	20
50K	chr19:10544325:10544709:clu_24779:ENSG00000130734.9	ATG4D	-2.87911	-0.122082	0.00398796	0.0652463	0.375194	5			S-PrediXcan	chr4:1058393:1073599:clu_41712:ENSG00000178222.12	RNF212	-2.68705	-0.0609259	0.00720868	0.272969	0.102065	22
50K	chr4:154546213:154547011:clu_43740:ENSG00000171566.11	PLRG1	2.87846	0.122044	0.00399617	0.028545	0.840706	3			S-PrediXcan	chr2:168862049:168864834:clu_50965:ENSG00000163072.15	NOSTRIN	2.68683	0.0213785	0.00721345	0.696317	1.54516e-39	13
50K	chr14:104756760:104759428:clu_23707:ENSG00000184990.12	SIVA1	-2.87661	-0.0874038	0.00401971	0.126657	0.0017383	4			S-PrediXcan	chr12:123751229:123752283:clu_6304:ENSG00000185344.13	ATP6V0A2	2.68646	0.52518	0.00722127	0.0231116	0.300308	3
50K	chr9:133104331:133105240:clu_61242:ENSG00000160271.14	RALGDS	2.87614	0.0960683	0.00402577	0.123318	0.0558438	11			S-PrediXcan	chr16:67000779:67000857:clu_18547:ENSG00000172824.14	CES4A	-2.6864	-0.382408	0.00722272	0.0364202	0.739261	4
50K	chr9:136548101:136548744:clu_61451:ENSG00000237886.1	NALT1	-2.87558	-0.129694	0.00403284	0.0483671	0.248732	2			S-PrediXcan	chr12:49566215:49566722:clu_4301:ENSG00000187778.13	MCRS1	2.68607	0.047615	0.00722977	0.51305	0.108123	79
50K	chr19:45616853:45619060:clu_26535:ENSG00000125746.16	EML2	2.87442	0.089896	0.00404765	0.077626	0.405333	3			S-PrediXcan	chr3:12604289:12608766:clu_44373:ENSG00000132155.11	RAF1	2.68455	0.158681	0.00726279	0.0617534	0.13481	2
50K	chr7:99672679:99672784:clu_34359:ENSG00000106258.13	CYP3A5	-2.87314	-0.0320895	0.0040642	0.296697	0.000256011	18			S-PrediXcan	chr6:83159960:83162790:clu_37510:ENSG00000083097.14	DOPEY1	2.68194	0.265224	0.00731974	0.0422259	0.712694	9
50K	chr6:26402412:26405372:clu_36034:ENSG00000026950.16	BTN3A1	-2.87304	-0.0286014	0.00406545	0.412163	2.85322e-11	17			S-PrediXcan	chr22:26477136:26481722:clu_29105:ENSG00000100099.20	HPS4	2.68186	0.22785	0.00732151	0.0873833	0.808588	12
50K	chr16:89716822:89719027:clu_19426:ENSG00000075399.13	VPS9D1	-2.87123	-0.0926025	0.00408874	0.118063	0.0587993	8			S-PrediXcan	chr21:33437084:33439214:clu_32067:ENSG00000142188.16	TMEM50B	2.68158	0.257025	0.00732746	0.0295249	0.915023	5
50K	chr19:18924308:18924623:clu_25460:ENSG00000105671.11	DDX49	2.8711	0.159304	0.00409046	0.0295525	0.834978	3			S-PrediXcan	chr1:70953789:71012305:clu_55170:ENSG00000050628.20	PTGER3	-2.68128	-0.0284105	0.00733412	0.57689	5.80332e-06	100
50K	chr1:45329437:45329889:clu_54612:ENSG00000132781.17	MUTYH	2.87059	0.0491218	0.004097	0.199	0.000174546	12			S-PrediXcan	chr1:3869775:3872472:clu_52880:ENSG00000169598.15	DFFB	2.68094	0.379415	0.00734156	0.027631	0.210494	5
50K	chr8:140864399:140890543:clu_63495:ENSG00000169398.19	PTK2	-2.86876	-0.21021	0.00412086	0.039065	0.601704	3			S-PrediXcan	chr8:125018727:125020784:clu_63368:ENSG00000104549.11	SQLE	-2.6806	-0.0205383	0.00734896	0.88299	6.5589e-05	170
50K	chr7:102465178:102465817:clu_34558:ENSG00000161036.12	LRWD1	2.86841	0.106537	0.00412539	0.0798124	0.238701	8			S-PrediXcan	chr17:58526313:58531480:clu_15224:ENSG00000108387.14	2022-09-04	-2.68048	-0.237373	0.00735166	0.0378099	0.308973	5
50K	chr1:111153371:111159380:clu_55826:ENSG00000134255.13	CEPT1	2.86777	0.154248	0.00413374	0.0605915	0.582215	6			S-PrediXcan	chr11:67250798:67252694:clu_8467:ENSG00000173120.14	KDM2A	-2.67954	-0.150737	0.00737225	0.102574	0.978616	20
50K	chr20:35057571:35069296:clu_30901:ENSG00000100991.11	TRPC4AP	2.86743	0.177844	0.00413823	0.0304705	0.624516	2			S-PrediXcan	chr1:9609911:9610506:clu_53046:ENSG00000188807.12	TMEM201	2.67929	0.583202	0.00737787	0.0153333	0.119827	2
50K	chr4:183651131:183658929:clu_44008:ENSG00000182552.14	RWDD4	-2.86606	-0.0814223	0.00415621	0.0886337	0.178056	9			S-PrediXcan	chr9:128609284:128609651:clu_60965:ENSG00000197694.15	SPTAN1	-2.67909	-0.278074	0.00738216	0.0690732	0.188117	5
50K	chr21:39181878:39183064:clu_32210:ENSG00000183527.11	PSMG1	-2.86604	-0.173841	0.00415644	0.0316818	0.633756	3			S-PrediXcan	chr6:31979553:31980451:clu_36431:ENSG00000250535.1	STK19B	-2.67884	-0.101893	0.00738769	0.15024	0.889474	21
50K	chr8:81718224:81732199:clu_62845:ENSG00000104231.10	ZFAND1	-2.86599	-0.113357	0.00415706	0.0745838	0.178112	5			S-PrediXcan	chr15:23018041:23019219:clu_19557:ENSG00000275835.4	TUBGCP5	-2.67871	-0.357487	0.00739063	0.0410554	0.43366	4
50K	chr14:73662042:73671542:clu_23011:ENSG00000119661.14	DNAL1	-2.86499	-0.0599225	0.00417019	0.15338	0.329892	13			S-PrediXcan	chr1:225783368:225786862:clu_58403:ENSG00000143742.12	SRP9	-2.67801	-0.0344256	0.00740604	0.605205	1.12508e-06	84
50K	chr17:68125480:68125558:clu_15570:ENSG00000237854.3	LINC00674	-2.86319	-0.164507	0.00419401	0.0456505	0.670487	2			S-PrediXcan	chr17:69193612:69194385:clu_15624:ENSG00000154263.17	ABCA10	-2.67801	-0.105227	0.00740613	0.221949	0.335999	15
50K	chr1:172579267:172585018:clu_57316:ENSG00000094975.13	SUCO	-2.86293	-0.0648558	0.00419738	0.153024	0.123154	14			S-PrediXcan	chr18:13117643:13124487:clu_27836:ENSG00000101639.18	CEP192	2.67795	0.0734442	0.00740744	0.194899	2.08598e-06	16
50K	chr12:123724791:123726197:clu_6301:ENSG00000185344.13	ATP6V0A2	-2.86258	-0.0843904	0.00420203	0.129494	0.300589	11			S-PrediXcan	chr5:50822400:50824908:clu_39510:ENSG00000151883.17	PARP8	2.67675	0.0609432	0.00743395	0.203745	1.93207e-05	11
50K	chr10:73438420:73439872:clu_11222:ENSG00000107758.15	PPP3CB	2.86248	0.166501	0.00420336	0.059261	0.59544	4			S-PrediXcan	chr17:44320436:44320622:clu_14680:ENSG00000013306.15	SLC25A39	-2.67625	-0.0291518	0.00744518	0.374483	1.75386e-13	27
50K	chr7:75514784:75515718:clu_33861:ENSG00000127957.17	PMS2P3	-2.86146	-0.632957	0.004217	0.0135001	0.0755538	1			S-PrediXcan	chr6:41135341:41138609:clu_36879:ENSG00000161912.17	ADCY10P1	2.6746	0.0315523	0.00748185	0.443726	4.48968e-18	13
50K	chr7:74518322:74519409:clu_33830:ENSG00000006704.10	GTF2IRD1	2.86146	0.240036	0.004217	0.0293037	0.977892	1			S-PrediXcan	chr1:93254614:93256335:clu_55498:ENSG00000122483.17	CCDC18	-2.67387	-0.130752	0.00749825	0.089401	0.360579	12
50K	chr19:18920703:18921663:clu_25459:ENSG00000105671.11	DDX49	2.86132	0.0602804	0.00421881	0.122493	0.0994843	9			S-PrediXcan	chr12:53160271:53160763:clu_4496:ENSG00000139631.18	CSAD	-2.6734	-0.125869	0.00750873	0.448885	4.1857e-05	3
50K	chr19:45677383:45677710:clu_26544:ENSG00000010310.8	GIPR	2.861	0.0883314	0.00422308	0.0919999	0.335321	10			S-PrediXcan	chr6:26368050:26368565:clu_36024:ENSG00000186470.13	BTN3A2	-2.67334	-0.258055	0.00751	0.0217386	0.185249	1
50K	chr17:39109391:39126905:clu_14227:ENSG00000161381.13	PLXDC1	2.86019	0.0766865	0.00423389	0.214105	0.0141883	15			S-PrediXcan	chr17:75110606:75128677:clu_15761:ENSG00000125449.6	ARMC7	-2.67329	-0.0902147	0.00751112	0.116984	0.000852602	5
50K	chr22:44192104:44193801:clu_29870:ENSG00000138964.16	PARVG	-2.86009	-0.0949584	0.0042352	0.110889	0.0589072	7			S-PrediXcan	chr3:149527969:149542335:clu_47013:ENSG00000018408.14	WWTR1	2.67257	0.130917	0.00752718	0.0921688	0.734705	9
50K	chr3:179330055:179332989:clu_47349:ENSG00000121864.9	ZNF639	2.8593	0.166698	0.00424571	0.0566018	0.0609378	2			S-PrediXcan	chr1:109690366:109690454:clu_55777:ENSG00000134184.12	GSTM1	2.67249	0.0297727	0.00752906	0.475705	3.84256e-12	40
50K	chr6:134987791:134993758:clu_38244:ENSG00000112339.14	HBS1L	-2.85889	-0.0707283	0.00425128	0.104031	0.369592	9			S-PrediXcan	chr4:48885565:48894006:clu_42464:ENSG00000145247.11	OCIAD2	-2.67222	-0.0355821	0.00753502	0.411691	1.00628e-07	44
50K	chr10:73278337:73291350:clu_11211:ENSG00000156042.17	CFAP70	2.85749	0.174887	0.00427002	0.0390172	0.173267	3			S-PrediXcan	chr3:48422443:48422765:clu_45140:ENSG00000164050.12	PLXNB1	2.67118	0.0663236	0.00755844	0.221149	0.224617	17
50K	chr17:7834350:7844901:clu_13237:ENSG00000132510.10	KDM6B	2.85713	0.065365	0.0042749	0.149014	0.521299	17			S-PrediXcan	chr1:155327132:155328150:clu_56741:ENSG00000160753.15	RUSC1	2.66973	0.0860599	0.00759112	0.166559	0.283983	19
50K	chr1:108648991:108650211:clu_55687:ENSG00000162639.15	HENMT1	-2.85614	-0.0364848	0.00428829	0.275459	0.0090874	20			S-PrediXcan	chr22:44731004:44731730:clu_29875:ENSG00000186654.20	PRR5	-2.66793	-0.0573276	0.00763212	0.367453	0.000209511	40
50K	chr14:67143449:67159415:clu_22817:ENSG00000171723.15	GPHN	-2.85484	-0.0671673	0.0043058	0.108534	0.290453	8			S-PrediXcan	chr2:108452466:108468980:clu_50154:ENSG00000135968.20	GCC2	-2.66771	-0.121154	0.00763695	0.076747	0.523727	9
50K	chr4:99159622:99204357:clu_43049:ENSG00000246090.6	RP11-696N14.1	-2.85439	-0.14888	0.00431192	0.0358086	0.788369	7			S-PrediXcan	chr10:93681598:93684056:clu_11597:ENSG00000148690.11	FRA10AC1	2.66613	0.496691	0.007673	0.0237315	0.29814	3
50K	chr4:83453945:83455397:clu_42855:ENSG00000163322.13	FAM175A	2.85078	0.103625	0.00436121	0.0818529	0.313032	4			S-PrediXcan	chr16:87414541:87415276:clu_19249:ENSG00000140948.11	ZCCHC14	-2.66537	-0.0817021	0.0076904	0.15928	0.380851	17
50K	chr4:83453945:83455397:clu_42855:ENSG00000163312.10	HELQ	2.85078	0.103625	0.00436121	0.0818529	0.118937	4			S-PrediXcan	chr1:11654952:11655806:clu_53151:ENSG00000132879.13	FBXO44	2.66399	0.363229	0.00772197	0.033671	0.698353	10
50K	chr1:46188980:46189242:clu_54659:ENSG00000085998.13	POMGNT1	-2.84997	-0.141173	0.00437236	0.0407598	0.961455	4			S-PrediXcan	chr6:136651091:136656307:clu_38298:ENSG00000197442.9	MAP3K5	-2.66364	-0.651559	0.00773	0.0141553	0.0310533	1
50K	chr20:63535059:63537085:clu_31735:ENSG00000101213.6	PTK6	-2.84906	-0.108319	0.00438482	0.0655501	0.0928048	6			S-PrediXcan	chr13:72782349:72792447:clu_2651:ENSG00000083535.15	PIBF1	2.6632	0.102155	0.00774013	0.161405	0.138454	36
50K	chr2:87716790:87719832:clu_49692:ENSG00000234231.3	AC093616.4	-2.84818	-0.857792	0.004397	0.0131297	0.197637	1			S-PrediXcan	chr22:29971062:29978442:clu_29210:ENSG00000100330.15	MTMR3	-2.66166	-0.0914567	0.00777557	0.122116	0.120384	9
50K	chr7:149814944:149815175:clu_35346:ENSG00000197558.11	SSPO	2.84719	0.107619	0.00441067	0.0529258	0.690679	4			S-PrediXcan	chr2:182741356:182743658:clu_51239:ENSG00000077232.17	DNAJC10	2.66108	0.416153	0.007789	0.0399741	0.187669	1
50K	chr5:119165280:119166616:clu_40404:ENSG00000172869.14	DMXL1	2.84688	0.26859	0.004415	0.0231906	0.66217	1			S-PrediXcan	chr17:6578281:6578575:clu_13055:ENSG00000091622.15	PITPNM3	-2.65992	-0.078611	0.00781587	0.166201	0.00312757	16
50K	chr20:32727995:32728089:clu_30796:ENSG00000149600.11	COMMD7	2.8467	0.0726585	0.00441743	0.106337	0.0261857	7			S-PrediXcan	chr12:10704148:10709908:clu_3636:ENSG00000060138.12	YBX3	2.65936	0.35614	0.00782901	0.0362205	0.595411	5
50K	chr11:66521466:66543704:clu_8414:ENSG00000174165.7	ZDHHC24	2.84664	0.150409	0.00441828	0.0330692	0.542594	2			S-PrediXcan	chr17:2036956:2039755:clu_12731:ENSG00000108963.17	DPH1	-2.65898	-0.0579822	0.0078377	0.302446	0.00175548	30
50K	chr5:132706459:132710959:clu_40564:ENSG00000131437.15	KIF3A	2.84539	0.066149	0.00443575	0.222874	0.000502823	16			S-PrediXcan	chr7:72954479:72954625:clu_33750:ENSG00000106133.17	NSUN5P2	-2.65875	-0.152174	0.00784318	0.0811695	0.501053	10
50K	chr3:58429941:58430128:clu_45789:ENSG00000168291.12	PDHB	-2.84428	-0.337687	0.00445123	0.028	0.172039	2			S-PrediXcan	chr11:69062990:69063895:clu_8638:ENSG00000162341.16	TPCN2	2.6584	0.0470109	0.00785116	0.299371	0.0419393	50
50K	chr1:220653352:220661812:clu_58252:ENSG00000116141.15	MARK1	2.84386	0.138915	0.00445701	0.0797507	0.761279	8			S-PrediXcan	chr17:75960375:75978534:clu_15936:ENSG00000161533.11	ACOX1	2.65733	0.083519	0.00787633	0.242533	0.361865	34
50K	chr17:69271289:69273943:clu_15630:ENSG00000154265.15	ABCA5	-2.84193	-0.0680939	0.0044841	0.171232	0.0321557	11			S-PrediXcan	chr10:119146353:119147775:clu_12276:ENSG00000183605.16	SFXN4	-2.65709	-0.26943	0.00788193	0.0322009	0.327188	4
50K	chr17:30793672:30796160:clu_13940:ENSG00000176390.11	CRLF3	-2.84183	-0.19275	0.00448547	0.0730977	0.182628	4			S-PrediXcan	chr7:72950196:72954359:clu_33750:ENSG00000106133.17	NSUN5P2	-2.65604	-0.0593083	0.00790651	0.377668	1.18525e-05	35
50K	chr20:63962374:63962587:clu_31805:ENSG00000196700.8	ZNF512B	2.84109	0.535355	0.004496	0.0121731	0.459115	1			S-PrediXcan	chr4:83443614:83446014:clu_42852:ENSG00000163312.10	HELQ	2.65563	0.124753	0.007916	0.12363	0.617456	15
50K	chr1:32830067:32832334:clu_54079:ENSG00000116497.17	S100PBP	2.8401	0.778504	0.00451	0.0114572	0.123633	1			S-PrediXcan	chr11:73272466:73295730:clu_8811:ENSG00000171631.14	P2RY6	-2.65547	-0.0412079	0.00791984	0.356095	0.00196335	43
50K	chr13:41787543:41811225:clu_2382:ENSG00000102763.17	VWA8	2.83989	0.0968353	0.00451286	0.067127	0.794138	8			S-PrediXcan	chr4:527230:530436:clu_41633:ENSG00000174227.15	PIGG	-2.65535	-0.0439192	0.00792266	0.376209	0.0413144	42
50K	chr17:80376963:80377762:clu_16181:ENSG00000173821.19	RNF213	2.8387	0.258917	0.00452981	0.0323768	0.810696	3			S-PrediXcan	chr5:132449689:132486192:clu_40550:ENSG00000197536.11	C5orf56	-2.65346	-0.0416814	0.00796718	0.245855	1.49437e-07	26
50K	chr11:65340545:65340966:clu_8240:ENSG00000133884.9	DPF2	-2.83711	-0.100539	0.00455246	0.0919466	0.799762	8			S-PrediXcan	chr17:2033842:2035970:clu_12728:ENSG00000108963.17	DPH1	-2.65257	-0.0532951	0.00798826	0.22292	2.66877e-05	10
50K	chr16:69976732:69976811:clu_18820:ENSG00000226232.8	NPIPB14P	2.8354	0.102759	0.00457681	0.0813112	0.0424999	4			S-PrediXcan	chr5:55327778:55328699:clu_39555:ENSG00000039123.15	SKIV2L2	-2.65175	-0.106555	0.00800756	0.12377	0.362013	9
50K	chr7:44762986:44763371:clu_33462:ENSG00000122515.14	ZMIZ2	-2.83489	-0.209619	0.00458416	0.0374489	0.74965	5			S-PrediXcan	chr9:83973399:83973902:clu_59887:ENSG00000165119.20	HNRNPK	2.65149	0.267704	0.00801382	0.0468754	0.978325	3
50K	chr17:75226157:75228166:clu_15769:ENSG00000125450.10	NUP85	-2.83389	-0.0690031	0.00459856	0.170652	4.33131e-05	9			S-PrediXcan	chr3:47067118:47080801:clu_45075:ENSG00000181555.20	SETD2	2.6505	0.11603	0.00803726	0.20406	0.0301399	94
50K	chr6:168066831:168067367:clu_38791:ENSG00000153303.16	FRMD1	2.83386	0.36716	0.004599	0.0215736	0.697484	1			S-PrediXcan	chr9:122214436:122217068:clu_60693:ENSG00000106852.15	LHX6	2.64997	0.238902	0.00804978	0.0320812	0.201477	12
50K	chr22:42151285:42151472:clu_29792:ENSG00000226450.2	CYP2D8P	2.833	0.0781989	0.00461134	0.108672	0.379415	9			S-PrediXcan	chr1:120267838:120341717:clu_56074:ENSG00000223804.5	CH17-472G23.2	2.64996	0.047337	0.00805022	0.210381	0.233292	29
50K	chr8:22179829:22180368:clu_62034:ENSG00000168487.17	BMP1	-2.83236	-0.15202	0.00462064	0.0599502	0.716236	3			S-PrediXcan	chr6:117567034:117569572:clu_37983:ENSG00000047932.13	GOPC	2.64972	0.131099	0.00805586	0.0696297	0.18421	12
50K	chr17:38469635:38469847:clu_14180:ENSG00000275832.4	ARHGAP23	-2.83201	-0.107991	0.00462567	0.0576421	0.172056	5			S-PrediXcan	chr4:121804759:121807540:clu_43361:ENSG00000123737.12	EXOSC9	2.64799	0.0329784	0.00809729	0.299926	4.2084e-06	29
50K	chr2:121248270:121248982:clu_50383:ENSG00000115112.7	TFCP2L1	-2.82986	-0.110797	0.00465691	0.125179	0.295091	12			S-PrediXcan	chr7:100854378:100856868:clu_34486:ENSG00000146828.17	SLC12A9	2.64798	0.441151	0.00809754	0.0248158	0.336692	2
50K	chr15:64409828:64414085:clu_20718:ENSG00000103671.9	TRIP4	2.8285	0.16916	0.00467663	0.0309085	0.726167	2			S-PrediXcan	chr11:62705617:62706259:clu_7962:ENSG00000168000.14	BSCL2	2.64772	0.0615492	0.00810375	0.162638	0.00022026	17
50K	chr13:27429966:27430538:clu_2148:ENSG00000122034.14	GTF3A	-2.82801	-0.453187	0.00468378	0.0140535	0.267206	3			S-PrediXcan	chr11:65539881:65540245:clu_8264:ENSG00000168056.15	LTBP3	-2.64678	-0.12387	0.00812618	0.0764816	0.0359141	13
50K	chr10:119929762:119932133:clu_12309:ENSG00000107651.12	SEC23IP	2.82754	0.0712182	0.00469075	0.135162	0.00685918	7			S-PrediXcan	chr14:103571820:103587274:clu_23648:ENSG00000258851.1	RP11-894P9.2	-2.6463	-0.0198318	0.00813765	0.579316	9.70578e-18	50
50K	chr17:72040582:72040690:clu_15663:ENSG00000234899.9	SOX9-AS1	-2.82615	-0.158094	0.00471109	0.0687704	0.141961	2			S-PrediXcan	chr15:68086750:68141946:clu_20854:ENSG00000033800.13	PIAS1	-2.64601	-0.0405749	0.00814475	0.465348	0.000407298	52
50K	chr16:31091342:31094557:clu_18065:ENSG00000167397.14	VKORC1	2.82561	0.0753115	0.00471911	0.125785	0.000804852	4			S-PrediXcan	chr9:96827181:96844890:clu_60181:ENSG00000196597.11	ZNF782	-2.64129	-0.923278	0.008259	0.0106534	0.294498	1
50K	chr4:124673:130788:clu_41620:ENSG00000250312.6	ZNF718	-2.82547	-0.169494	0.00472117	0.0356222	0.821054	4			S-PrediXcan	chr3:52291111:52291747:clu_45517:ENSG00000168237.17	GLYCTK	2.64059	0.440418	0.00827611	0.0368646	0.914454	5
50K	chr2:173016437:173017174:clu_51081:ENSG00000091428.17	RAPGEF4	2.82511	0.0365349	0.00472642	0.268129	0.000162624	14			S-PrediXcan	chr1:93156483:93160129:clu_55486:ENSG00000117500.12	TMED5	2.63998	0.0394092	0.00829105	0.414009	8.61492e-07	47
50K	chr7:100113769:100113868:clu_34396:ENSG00000106290.14	TAF6	-2.82467	-0.168485	0.004733	0.0341459	0.881611	1			S-PrediXcan	chr16:653803:655029:clu_16602:ENSG00000161996.18	WDR90	-2.63689	-0.219143	0.0083669	0.0504037	0.834768	4
50K	chr20:31666086:31666991:clu_30749:ENSG00000171552.12	BCL2L1	2.82461	0.121662	0.00473389	0.0611332	0.510346	4			S-PrediXcan	chr16:14984658:14997753:clu_17364:ENSG00000179889.18	PDXDC1	2.63614	0.091952	0.00838548	0.195141	0.0440059	37
50K	chr21:46286737:46286870:clu_32504:ENSG00000182362.13	YBEY	2.82408	0.104174	0.00474158	0.0539924	0.199336	2			S-PrediXcan	chr9:120865830:120866028:clu_60624:ENSG00000119403.13	PHF19	-2.63571	-0.121333	0.00839609	0.128779	0.175276	5
50K	chr2:70051305:70053731:clu_49299:ENSG00000179818.13	PCBP1-AS1	2.82408	0.0896044	0.00474168	0.0977253	0.00278189	4			S-PrediXcan	chr7:34958070:34966894:clu_33282:ENSG00000173852.14	DPY19L1	2.63463	0.0973856	0.00842295	0.160196	0.563741	21
50K	chr4:730668:730970:clu_41651:ENSG00000185619.18	PCGF3	2.81986	0.0641829	0.00480444	0.104721	0.345988	7			S-PrediXcan	chr3:158742481:158742781:clu_47160:ENSG00000240207.6	RP11-379F4.4	-2.63376	-0.0592307	0.00844452	0.209157	1.99403e-05	34
50K	chr8:22089298:22089761:clu_62009:ENSG00000158863.21	FAM160B2	2.8198	0.0973143	0.00480541	0.0748568	0.295577	5			S-PrediXcan	chr1:196726652:196726761:clu_57668:ENSG00000000971.15	CFH	2.63314	0.715476	0.00846	0.0143112	0.0183827	1
50K	chr10:45784693:45784821:clu_10783:ENSG00000172661.17	WASHC2C	2.81901	0.0664177	0.00481716	0.112947	0.0441366	9			S-PrediXcan	chr3:119447172:119458018:clu_46296:ENSG00000176142.12	TMEM39A	2.63218	0.415293	0.00848401	0.0287048	0.784189	2
50K	chr1:172585948:172588760:clu_57316:ENSG00000094975.13	SUCO	2.81837	0.0602122	0.00482688	0.160245	0.0133114	12			S-PrediXcan	chr3:11272430:11298686:clu_44336:ENSG00000197548.12	ATG7	2.63147	0.048119	0.0085017	0.40545	0.0508534	51
50K	chr6:28363385:28363692:clu_36102:ENSG00000189298.13	ZKSCAN3	-2.81685	-0.0677143	0.00484972	0.0917865	0.2722	7			S-PrediXcan	chr10:94279911:94283790:clu_11611:ENSG00000138193.15	PLCE1	-2.63021	-0.0349989	0.00853326	0.588325	0.0151012	58
50K	chr12:53185040:53185387:clu_4503:ENSG00000139651.10	ZNF740	-2.81664	-0.26372	0.00485284	0.0334096	0.786653	4			S-PrediXcan	chr15:83050178:83056389:clu_21340:ENSG00000064726.9	BTBD1	2.62991	0.235961	0.00854086	0.0376968	0.820286	4
50K	chr3:128490069:128501609:clu_46575:ENSG00000244300.2	GATA2-AS1	-2.8165	-0.104325	0.00485494	0.0731602	0.738931	6			S-PrediXcan	chr5:43292973:43294056:clu_39471:ENSG00000112972.14	HMGCS1	2.62964	0.217952	0.00854754	0.0845278	0.0625425	3
50K	chr22:50258301:50260829:clu_30049:ENSG00000188130.13	MAPK12	-2.81617	-0.0620213	0.00485994	0.135642	0.00768003	7			S-PrediXcan	chr6:36096066:36102571:clu_36753:ENSG00000112062.10	MAPK14	-2.62943	-0.0459479	0.00855288	0.466606	0.0250472	69
50K	chr3:48691482:48692954:clu_45226:ENSG00000068745.14	IP6K2	2.81611	0.111214	0.00486084	0.0472221	0.497083	4			S-PrediXcan	chr8:39055772:39077228:clu_62396:ENSG00000168615.11	ADAM9	2.62754	0.343481	0.00860035	0.0273277	0.749588	4
50K	chr20:59994489:59995833:clu_31581:ENSG00000124215.16	CDH26	2.81533	0.125015	0.00487266	0.0725003	0.789198	8			S-PrediXcan	chr20:26018912:26019076:clu_30707:ENSG00000204556.4	CTD-2514C3.1	-2.62669	-0.0439141	0.00862196	0.293562	0.00117238	55
50K	chr17:47033381:47035044:clu_14834:ENSG00000262879.5	RP11-156P1.3	-2.81519	-0.0807897	0.00487486	0.0873511	0.180462	5			S-PrediXcan	chr17:75226157:75228166:clu_15769:ENSG00000125450.10	NUP85	-2.62668	-0.0461742	0.00862217	0.417019	5.41966e-12	32
50K	chr22:29282557:29286923:clu_29165:ENSG00000182944.17	EWSR1	-2.81446	-0.435931	0.004886	0.0173979	0.409199	1			S-PrediXcan	chr15:63929577:63930407:clu_20697:ENSG00000035664.11	DAPK2	2.6266	0.0346974	0.00862423	0.492453	0.00848494	53
50K	chr17:28717425:28718122:clu_13824:ENSG00000109113.18	RAB34	2.81386	0.14486	0.00489504	0.0503676	0.864233	4			S-PrediXcan	chr1:2394728:2395784:clu_52781:ENSG00000157916.19	RER1	2.62619	0.0163865	0.00863462	0.958338	7.98775e-35	149
50K	chr2:27037892:27038146:clu_48388:ENSG00000119777.18	TMEM214	2.81383	0.0996203	0.00489546	0.126564	0.0162424	6			S-PrediXcan	chr10:5735546:5739618:clu_10138:ENSG00000108021.19	FAM208B	-2.62539	-0.217414	0.00865487	0.0414929	0.406616	2
50K	chr16:31092866:31093312:clu_18065:ENSG00000167397.14	VKORC1	-2.81295	-0.131022	0.004909	0.0386138	0.278186	1			S-PrediXcan	chr2:168862049:168863377:clu_50965:ENSG00000163072.15	NOSTRIN	-2.62507	-0.024302	0.00866305	0.611518	2.71864e-31	15
50K	chr16:31733627:31753766:clu_18118:ENSG00000197302.10	ZNF720	-2.81295	-0.189212	0.004909	0.0269713	0.240363	1			S-PrediXcan	chr14:70978648:71009634:clu_22926:ENSG00000100731.15	PCNX1	-2.6239	-0.522027	0.00869289	0.016504	0.00583161	9
50K	chr3:128880017:128884653:clu_46578:ENSG00000177646.18	ACAD9	2.80825	0.435615	0.0049812	0.0199409	0.532999	2			S-PrediXcan	chr1:88964712:88964829:clu_55397:ENSG00000137944.17	KYAT3	-2.62373	-0.0894822	0.00869715	0.169615	0.0241658	16
50K	chr12:6385379:6386347:clu_3317:ENSG00000111321.10	LTBR	-2.80771	-0.336	0.00498951	0.0239022	0.294707	3			S-PrediXcan	chr15:99720452:99720784:clu_21722:ENSG00000183060.15	LYSMD4	-2.62298	-0.0185305	0.00871641	0.717512	3.30367e-33	28
50K	chr8:124322147:124323321:clu_63349:ENSG00000164983.7	TMEM65	-2.80752	-0.0882429	0.00499246	0.0777259	0.510885	9			S-PrediXcan	chr17:81670453:81671744:clu_16271:ENSG00000185298.12	CCDC137	2.62172	0.056945	0.00874861	0.150087	2.38561e-06	23
50K	chr11:774113:775066:clu_6669:ENSG00000177225.16	PDDC1	-2.80633	-0.305327	0.005011	0.0167128	0.790264	1			S-PrediXcan	chr22:50260956:50261167:clu_30049:ENSG00000188130.13	MAPK12	-2.62146	-0.0415315	0.00875548	0.30687	3.10666e-06	26
50K	chr10:30910440:30941575:clu_10580:ENSG00000183621.15	ZNF438	2.80609	0.147449	0.00501462	0.048466	0.215607	4			S-PrediXcan	chr6:32829034:32829400:clu_36534:ENSG00000204267.13	TAP2	-2.6209	-0.0337967	0.00876974	0.580067	8.6802e-05	59
50K	chr10:103889144:103892130:clu_12039:ENSG00000107960.10	STN1	2.80468	0.0790309	0.00503668	0.191013	0.0168259	8			S-PrediXcan	chr16:68355883:68356030:clu_18753:ENSG00000132600.16	PRMT7	-2.62054	-0.022097	0.00877914	0.683659	1.45408e-19	81
50K	chr17:50461287:50461633:clu_15019:ENSG00000167107.12	ACSF2	2.80431	0.0805414	0.0050425	0.186101	0.22325	19			S-PrediXcan	chr9:134434207:134436031:clu_61322:ENSG00000186350.9	RXRA	-2.62037	-0.0713401	0.00878341	0.273716	0.0052954	26
50K	chr7:150326010:150336718:clu_35370:ENSG00000127399.14	LRRC61	-2.80408	-0.344787	0.005046	0.0251096	0.295202	1			S-PrediXcan	chr2:238262344:238262952:clu_52340:ENSG00000132326.11	PER2	2.6203	0.0359943	0.00878536	0.746609	0.00157391	111
50K	chr17:75243166:75243447:clu_15778:ENSG00000125447.16	GGA3	2.80388	0.155429	0.00504912	0.0564487	0.596036	8			S-PrediXcan	chr2:96613619:96615492:clu_49864:ENSG00000114982.17	KANSL3	2.62024	0.226043	0.00878677	0.0523874	0.583629	12
50K	chr22:50580082:50580190:clu_30147:ENSG00000100288.19	CHKB	2.80361	0.0852595	0.00505337	0.114587	0.194692	10			S-PrediXcan	chr18:35446955:35447485:clu_28109:ENSG00000153391.15	INO80C	2.61942	0.182475	0.00880797	0.138495	0.557254	15
50K	chr7:129880971:129952503:clu_34958:ENSG00000186591.11	UBE2H	2.8032	0.100903	0.00505986	0.0863756	0.879288	7			S-PrediXcan	chr1:11668944:11671266:clu_53160:ENSG00000116663.10	FBXO6	-2.61939	-0.0576801	0.00880885	0.306203	0.000283296	31
50K	chr21:46324282:46326377:clu_32519:ENSG00000160299.16	PCNT	2.80082	0.094008	0.00509728	0.0766158	0.847557	8			S-PrediXcan	chr10:73728587:73730459:clu_11242:ENSG00000242338.6	BMS1P4	-2.61834	-0.0307978	0.00883597	0.409669	4.28996e-13	53
50K	chr13:40749281:40756873:clu_2343:ENSG00000102738.7	MRPS31	-2.80001	-0.171644	0.00511009	0.0577362	0.0645271	5			S-PrediXcan	chr4:99005866:99028867:clu_43038:ENSG00000164024.11	METAP1	-2.61783	-0.0650683	0.00884907	0.159037	0.00222024	19
50K	chr7:34958070:34966894:clu_33282:ENSG00000173852.14	DPY19L1	2.79969	0.0955383	0.00511513	0.0769333	0.78287	8			S-PrediXcan	chr4:38908726:38914921:clu_42293:ENSG00000197712.11	FAM114A1	2.61757	0.0472853	0.00885593	0.279682	3.17135e-07	17
50K	chr11:117382942:117387203:clu_9561:ENSG00000110274.15	CEP164	2.79942	0.136311	0.00511941	0.0503616	0.829339	5			S-PrediXcan	chr4:39199593:39203642:clu_42305:ENSG00000157796.17	WDR19	2.61633	0.389274	0.00888812	0.026866	0.375353	2
50K	chr22:39416877:39417711:clu_29651:ENSG00000100324.13	TAB1	2.79662	0.16295	0.005164	0.040967	0.536593	1			S-PrediXcan	chr7:44076629:44078322:clu_33411:ENSG00000122678.16	POLM	-2.61632	-0.273562	0.00888823	0.0534755	0.494689	5
50K	chr22:39417849:39418732:clu_29651:ENSG00000100324.13	TAB1	-2.79662	-0.116001	0.005164	0.0539258	0.0349176	1			S-PrediXcan	chr10:28202271:28238568:clu_10529:ENSG00000150054.18	MPP7	-2.61553	-0.976306	0.008909	0.0171103	0.00332068	1
50K	chr2:24135187:24169356:clu_48283:ENSG00000219626.8	FAM228B	2.79637	0.160214	0.005168	0.02209	0.206254	1			S-PrediXcan	chr15:48159804:48165933:clu_20264:ENSG00000104177.17	MYEF2	2.61466	0.201006	0.00893153	0.0400789	0.498909	4
50K	chr17:38469904:38471863:clu_14180:ENSG00000275832.4	ARHGAP23	2.79329	0.114885	0.00521755	0.0511518	0.335841	4			S-PrediXcan	chr8:134521001:134532834:clu_63466:ENSG00000066827.15	ZFAT	2.61414	0.330298	0.00894517	0.0410795	0.313059	5
50K	chr17:75594972:75596460:clu_15836:ENSG00000266714.6	MYO15B	2.79295	0.154927	0.00522292	0.0597999	0.675992	10			S-PrediXcan	chr10:49973142:49981189:clu_10891:ENSG00000204149.10	AGAP6	-2.61267	-0.201697	0.00898377	0.0462893	0.493344	6
50K	chr7:64893456:64893550:clu_33611:ENSG00000198039.11	ZNF273	2.79282	0.0442773	0.00522507	0.132892	0.000486736	3			S-PrediXcan	chr2:168851404:168856690:clu_50964:ENSG00000163072.15	NOSTRIN	-2.61186	-0.481202	0.00900498	0.0236332	0.170874	4
50K	chr12:39301679:39302965:clu_4045:ENSG00000139116.18	KIF21A	2.79251	0.140713	0.00523004	0.0517853	0.761738	5			S-PrediXcan	chr11:118557045:118559785:clu_9637:ENSG00000118096.7	IFT46	2.61159	0.127562	0.00901234	0.116492	0.24312	11
50K	chr3:46754648:46755410:clu_45037:ENSG00000226074.4	PRSS44	2.79251	0.0821845	0.00523009	0.206229	0.0263889	19			S-PrediXcan	chr11:17460676:17461586:clu_7244:ENSG00000006071.12	ABCC8	-2.61099	-0.1496	0.00902806	0.0623306	0.319945	10
50K	chr15:40898998:40899144:clu_19923:ENSG00000104142.10	VPS18	-2.7911	-0.0677342	0.00525298	0.200986	0.0313035	16			S-PrediXcan	chr5:79990236:79990594:clu_39971:ENSG00000177034.14	MTX3	-2.61025	-0.0724602	0.00904762	0.186954	0.0950244	18
50K	chr4:108852280:108859656:clu_43196:ENSG00000188517.14	COL25A1	-2.79078	-0.0566584	0.00525809	0.110324	0.32698	8			S-PrediXcan	chr1:36361340:36385723:clu_54206:ENSG00000196182.10	STK40	2.61024	1.18761	0.009048	0.0196743	0.117085	1
50K	chr7:44058480:44058902:clu_33404:ENSG00000136279.20	DBNL	2.79073	0.336467	0.005259	0.0159777	0.283881	1			S-PrediXcan	chr1:155613766:155614059:clu_56759:ENSG00000125459.14	MSTO1	-2.60946	-0.125257	0.00906849	0.182233	0.366529	24
50K	chr7:44058480:44058878:clu_33404:ENSG00000136279.20	DBNL	-2.79073	-0.221969	0.005259	0.0222447	0.798508	1			S-PrediXcan	chr14:69191591:69209424:clu_22882:ENSG00000081177.18	EXD2	2.60935	0.0586212	0.00907146	0.300465	0.122271	23
50K	chr7:102639199:102640204:clu_34574:ENSG00000267368.1	UPK3BL	2.78983	0.0637417	0.00527364	0.102252	0.0256051	10			S-PrediXcan	chr1:120550276:120557019:clu_56095:ENSG00000275131.2	CH17-472G23.4	2.60891	0.344914	0.00908303	0.0251279	0.00136061	8
50K	chr17:55043325:55047089:clu_15123:ENSG00000166263.13	STXBP4	-2.78893	-0.079933	0.00528827	0.0987677	0.775286	7			S-PrediXcan	chr2:24790581:24793126:clu_48312:ENSG00000184924.5	PTRHD1	-2.60853	-0.196837	0.00909332	0.0564379	0.496034	3
50K	chr5:179800259:179800484:clu_41536:ENSG00000161013.16	MGAT4B	-2.78869	-0.0477044	0.00529209	0.228992	3.7572e-05	15			S-PrediXcan	chr19:18001573:18008711:clu_25368:ENSG00000105643.9	ARRDC2	2.60807	0.0777448	0.00910543	0.245182	0.087843	25
50K	chr7:75412932:75414885:clu_33872:ENSG00000178809.11	TRIM73	2.78854	0.043098	0.00529457	0.212489	8.10984e-08	7			S-PrediXcan	chr1:121187513:121284803:clu_56111:ENSG00000171943.11	SRGAP2C	2.6068	-0.000309473	0.00913928	0.0716193	0.650016	6
50K	chr7:75412932:75414885:clu_33872:ENSG00000223705.9	NSUN5P1	2.78854	0.043098	0.00529457	0.212489	9.94618e-08	7			S-PrediXcan	chr7:100604502:100605091:clu_34462:ENSG00000106333.12	PCOLCE	-2.60589	-0.409996	0.00916361	0.0269876	0.469939	6
50K	chr1:94532480:94533090:clu_55538:ENSG00000117525.13	F3	2.78833	0.148447	0.0052981	0.0572685	0.426082	4			S-PrediXcan	chr17:68101959:68102943:clu_15569:ENSG00000237854.3	LINC00674	-2.60567	-0.178245	0.00916945	0.0575605	0.41118	5
50K	chr17:75130867:75131053:clu_15762:ENSG00000125458.6	NT5C	-2.78785	-0.226097	0.00530595	0.0321341	0.875253	4			S-PrediXcan	chr2:99174016:99180707:clu_50003:ENSG00000158411.11	MITD1	-2.60513	-0.058553	0.00918406	0.343309	0.0494594	72
50K	chr1:43313968:43314383:clu_54458:ENSG00000066056.13	TIE1	-2.7875	-0.0663267	0.00531169	0.145729	0.0142907	7			S-PrediXcan	chr11:17296211:17301744:clu_7228:ENSG00000070081.15	NUCB2	2.60454	0.119971	0.00919971	0.0875668	0.350562	14
50K	chr2:119920241:119926598:clu_50356:ENSG00000088179.8	PTPN4	2.78563	0.141271	0.00534243	0.0852309	0.453725	4			S-PrediXcan	chr3:158742481:158742781:clu_47160:ENSG00000118855.18	MFSD1	-2.60339	-0.0507783	0.00923069	0.238972	0.000555868	35
50K	chr5:55633852:55635544:clu_39563:ENSG00000177058.11	SLC38A9	2.78509	0.253551	0.00535132	0.0235569	0.634516	3			S-PrediXcan	chr9:133233609:133275162:clu_61257:ENSG00000175164.13	ABO	2.60267	0.0786384	0.00925019	0.174902	7.38178e-05	6
50K	chr1:241597997:241604260:clu_58752:ENSG00000203668.2	CHML	2.7849	0.0627076	0.00535436	0.138639	0.0559598	11			S-PrediXcan	chr6:30201138:30204656:clu_36174:ENSG00000234127.8	TRIM26	2.60254	0.0544776	0.0092537	0.187842	3.86197e-06	26
50K	chr17:60214774:60219670:clu_15285:ENSG00000170832.12	USP32	2.78475	0.0398909	0.00535698	0.237612	0.0172092	20			S-PrediXcan	chr2:190649982:190659158:clu_51361:ENSG00000138386.16	NAB1	2.60193	0.0378097	0.0092702	0.335836	6.96864e-13	27
50K	chr19:57634755:57640704:clu_27514:ENSG00000121417.13	ZNF211	-2.78382	-0.110014	0.00537233	0.0667707	0.0324719	4			S-PrediXcan	chr2:233524562:233525478:clu_52245:ENSG00000085982.13	USP40	-2.60124	-0.231023	0.00928866	0.0646053	0.757598	7
50K	chr7:130959970:130984053:clu_34996:ENSG00000231721.6	LINC-PINT	2.78352	0.180442	0.00537725	0.0627581	0.70256	10			S-PrediXcan	chr7:103084062:103086630:clu_34594:ENSG00000170632.13	ARMC10	-2.6012	-0.162073	0.00928992	0.113211	0.0363752	7
50K	chr17:81908634:81908876:clu_16305:ENSG00000185813.10	PCYT2	-2.78331	-0.0526429	0.00538081	0.344266	0.00290079	24			S-PrediXcan	chr11:76528466:76535895:clu_8944:ENSG00000158636.16	EMSY	2.59975	0.101572	0.0093293	0.0841339	0.0281893	8
50K	chr2:171082852:171117739:clu_51029:ENSG00000198586.13	TLK1	2.78283	0.126339	0.00538868	0.0576735	0.453769	3			S-PrediXcan	chr17:42680617:42702877:clu_14510:ENSG00000184451.5	CCR10	-2.59895	-0.112514	0.00935106	0.0944709	0.0426651	9
50K	chr3:100010180:100146973:clu_46055:ENSG00000184220.11	CMSS1	-2.78234	-0.413413	0.0053969	0.0282454	0.695981	2			S-PrediXcan	chr10:86668570:86668669:clu_11431:ENSG00000122375.11	OPN4	2.5987	0.0600198	0.00935785	0.176246	0.00136644	12
50K	chr11:66617057:66639700:clu_8422:ENSG00000239306.4	RBM14	-2.78224	-0.0841633	0.00539851	0.107152	0.332954	8			S-PrediXcan	chr4:128272517:128287373:clu_43464:ENSG00000164040.16	PGRMC2	2.59823	0.0657002	0.0093705	0.0772697	0.117827	8
50K	chr19:42410842:42426267:clu_26342:ENSG00000079435.9	LIPE	-2.78143	-0.0600742	0.00541198	0.12023	0.0482749	11			S-PrediXcan	chr4:52060897:52062220:clu_42472:ENSG00000163071.10	SPATA18	2.59801	0.109615	0.00937665	0.194045	0.00107837	9
50K	chr8:8241680:8244099:clu_61798:ENSG00000173295.7	FAM86B3P	-2.78089	-0.316082	0.005421	0.0258563	0.141971	1			S-PrediXcan	chr20:34931417:34931939:clu_30879:ENSG00000100983.9	GSS	2.59789	0.159541	0.00937995	0.115023	0.591928	14
50K	chr11:108335961:108343222:clu_9358:ENSG00000149311.18	ATM	-2.78022	-0.254608	0.00543219	0.0346032	0.675857	3			S-PrediXcan	chr11:47172333:47173426:clu_7594:ENSG00000149182.14	ARFGAP2	2.59723	0.507977	0.00939789	0.0493683	0.319194	2
50K	chr5:179800597:179800907:clu_41536:ENSG00000161013.16	MGAT4B	2.78019	0.0533039	0.00543275	0.206153	0.00167879	14			S-PrediXcan	chr12:56317643:56319088:clu_4733:ENSG00000135473.14	PAN2	2.59716	0.0388031	0.00939975	0.639894	3.71978e-05	79
50K	chr10:92291529:92311135:clu_11556:ENSG00000198060.9	2022-03-05	-2.77927	-0.221484	0.00544815	0.0341446	0.995675	2			S-PrediXcan	chr4:169136620:169155480:clu_43889:ENSG00000154447.14	SH3RF1	2.59706	0.237448	0.0094026	0.0367732	0.311152	14
50K	chr12:42355222:42374863:clu_4080:ENSG00000134283.17	PPHLN1	-2.7791	-0.0589753	0.0054509	0.140546	0.0544909	9			S-PrediXcan	chr1:155415923:155438327:clu_56746:ENSG00000116539.12	ASH1L	-2.59654	-0.0618802	0.00941678	0.427735	0.00193521	49
50K	chr2:28852499:28869579:clu_48540:ENSG00000171103.10	TRMT61B	2.77867	0.0337039	0.00545828	0.393067	7.83177e-10	21			S-PrediXcan	chr2:190649360:190659158:clu_51361:ENSG00000138386.16	NAB1	2.59599	0.0411803	0.00943181	0.266454	1.31573e-09	13
50K	chr22:24113266:24113566:clu_29035:ENSG00000232545.1	KB-318B8.7	2.7781	0.185663	0.00546771	0.0598338	0.645744	7			S-PrediXcan	chr17:81889969:81890689:clu_16299:ENSG00000183684.7	ALYREF	-2.59515	-0.0555459	0.00945491	0.414049	0.346299	66
50K	chr6:73497896:73500574:clu_37393:ENSG00000135297.15	MTO1	-2.77794	-0.0832409	0.00547039	0.0822684	0.17691	4			S-PrediXcan	chr2:168826964:168828158:clu_50961:ENSG00000163072.15	NOSTRIN	-2.59469	-0.0589052	0.00946767	0.445147	6.64665e-05	34
50K	chr10:72334617:72335603:clu_11175:ENSG00000148719.14	DNAJB12	-2.77641	-0.366716	0.00549629	0.0143853	0.318674	3			S-PrediXcan	chr19:10350968:10351052:clu_24764:ENSG00000105397.13	TYK2	2.59379	0.0447183	0.00949243	0.621617	0.00599655	74
50K	chr10:73728587:73730439:clu_11242:ENSG00000242338.6	BMS1P4	2.77605	0.0381001	0.00550241	0.285757	5.67321e-09	8			S-PrediXcan	chr19:45818223:45821384:clu_26567:ENSG00000125755.18	SYMPK	2.59291	0.340422	0.00951663	0.0363744	0.316329	4
50K	chr7:45163866:45177309:clu_33486:ENSG00000122679.8	RAMP3	-2.77535	-0.0745203	0.00551427	0.0857912	0.0202639	5			S-PrediXcan	chr3:40451782:40453122:clu_44849:ENSG00000223797.5	ENTPD3-AS1	2.5929	0.0490667	0.009517	0.355497	0.00345967	49
50K	chr10:74103928:74105051:clu_11284:ENSG00000035403.17	VCL	-2.7753	-0.406518	0.005515	0.0129399	0.00137252	1			S-PrediXcan	chr18:23904694:23905522:clu_27984:ENSG00000053747.15	LAMA3	2.5929	0.647243	0.009517	0.0513622	0.728151	1
50K	chr3:50288937:50289255:clu_45403:ENSG00000214706.10	IFRD2	2.77503	0.143999	0.00551973	0.0411123	0.796948	7			S-PrediXcan	chr7:103086764:103097277:clu_34595:ENSG00000170632.13	ARMC10	-2.59242	-0.040027	0.00953047	0.402125	1.84394e-06	38
50K	chr2:28393822:28404107:clu_48521:ENSG00000075426.11	FOSL2	2.77303	0.229099	0.00555377	0.0443853	0.593753	6			S-PrediXcan	chr7:135363186:135363854:clu_35078:ENSG00000080802.18	CNOT4	-2.59178	-0.097456	0.00954812	0.218688	0.636695	44
50K	chr22:50529747:50529904:clu_30133:ENSG00000025708.13	TYMP	-2.77228	-0.127679	0.00556659	0.14433	0.0181164	10			S-PrediXcan	chr18:26035127:26038555:clu_28022:ENSG00000141380.13	SS18	-2.59053	-0.0951825	0.0095827	0.10805	0.0176206	12
50K	chr12:6600395:6600534:clu_3366:ENSG00000111642.14	CHD4	2.77199	0.22943	0.00557151	0.0377318	0.998574	3			S-PrediXcan	chr14:31428188:31453275:clu_22222:ENSG00000129480.12	DTD2	2.58956	0.056034	0.00960999	0.333731	0.0191451	48
50K	chr17:2343620:2361637:clu_12743:ENSG00000141258.12	SGSM2	-2.77161	-0.112207	0.00557792	0.0936272	0.531556	9			S-PrediXcan	chr5:32588584:32591569:clu_39215:ENSG00000113387.11	SUB1	2.58795	0.097437	0.00965501	0.0926567	0.037207	9
50K	chr14:37422949:37499908:clu_22307:ENSG00000151338.18	MIPOL1	2.77103	0.446908	0.005588	0.0141566	0.437095	1			S-PrediXcan	chr19:18934410:18938353:clu_25464:ENSG00000051128.18	HOMER3	2.58713	0.0901239	0.00967779	0.0969233	0.0159276	12
50K	chr3:138542789:138570318:clu_46851:ENSG00000114107.8	CEP70	2.77091	0.12992	0.00559	0.037394	0.853646	1			S-PrediXcan	chr2:9527954:9535834:clu_48061:ENSG00000151694.12	ADAM17	-2.58711	-0.156013	0.00967837	0.0801669	0.75795	11
50K	chr1:149002026:149002850:clu_56283:ENSG00000178104.19	PDE4DIP	-2.76996	-0.0692289	0.00560629	0.153881	0.0282615	14			S-PrediXcan	chr17:21012935:21015752:clu_13706:ENSG00000124422.11	USP22	-2.58686	-0.0689772	0.00968552	0.305831	0.214511	50
50K	chr14:31129307:31133238:clu_22204:ENSG00000092148.12	HECTD1	-2.76899	-0.207568	0.00562308	0.0374976	0.845184	2			S-PrediXcan	chr5:69235453:69252418:clu_39752:ENSG00000134058.11	CDK7	-2.58685	-0.0321344	0.00968575	0.436731	1.29487e-11	35
50K	chr22:42516136:42518005:clu_29807:ENSG00000189306.10	RRP7A	2.7687	0.108296	0.00562806	0.0518738	0.228184	3			S-PrediXcan	chr17:42668303:42669430:clu_14501:ENSG00000068137.14	PLEKHH3	2.58681	0.0563291	0.00968678	0.282607	4.87139e-08	22
50K	chr8:22585399:22589298:clu_62072:ENSG00000120913.23	PDLIM2	-2.76836	-0.156747	0.005634	0.0447621	0.147157	1			S-PrediXcan	chr4:39274958:39277020:clu_42314:ENSG00000157796.17	WDR19	-2.58648	-0.150685	0.00969625	0.164128	0.415177	20
50K	chr15:41879864:41880160:clu_20005:ENSG00000137877.9	SPTBN5	2.76228	0.145009	0.00573987	0.0709216	0.099228	4			S-PrediXcan	chr22:43683855:43687471:clu_29855:ENSG00000186976.14	EFCAB6	-2.5858	-0.144311	0.00971536	0.0790456	0.0407063	4
50K	chr9:120914300:120923705:clu_60634:ENSG00000056558.10	TRAF1	2.76206	0.0511073	0.00574388	0.177826	0.00241139	7			S-PrediXcan	chr21:41823449:41825960:clu_32268:ENSG00000141956.13	PRDM15	2.58563	0.623928	0.00972	0.0128703	0.164928	1
50K	chr6:30204765:30213305:clu_36174:ENSG00000234127.8	TRIM26	2.76099	0.0445417	0.00576272	0.241196	0.000178488	17			S-PrediXcan	chr14:22842717:22843257:clu_21933:ENSG00000157227.12	MMP14	2.58435	0.0891732	0.00975623	0.143819	0.000646228	8
50K	chr10:132406289:132417061:clu_12520:ENSG00000171813.13	PWWP2B	2.76093	0.0765193	0.0057637	0.0860713	0.010642	3			S-PrediXcan	chr11:111786520:111788441:clu_9402:ENSG00000086848.14	ALG9	-2.58409	-0.0346622	0.00976377	0.476311	2.98542e-05	60
50K	chr9:127320778:127325069:clu_60834:ENSG00000136895.18	GARNL3	2.75929	0.0396714	0.00579264	0.356718	3.04265e-05	27			S-PrediXcan	chr2:46512812:46518945:clu_48910:ENSG00000250565.6	ATP6V1E2	-2.58309	-0.509714	0.00979202	0.0192211	0.29024	3
50K	chr5:72816752:72848385:clu_39824:ENSG00000083312.17	TNPO1	2.75915	0.083904	0.00579514	0.10627	0.00870553	4			S-PrediXcan	chr4:103096274:103098644:clu_43125:ENSG00000164039.14	BDH2	2.58303	0.383987	0.00979372	0.0336094	0.30697	6
50K	chr1:111235057:111235639:clu_55835:ENSG00000064886.13	CHI3L2	-2.75897	-0.0617108	0.00579837	0.129334	0.00171519	10			S-PrediXcan	chr15:41860758:41861419:clu_19998:ENSG00000137877.9	SPTBN5	2.58302	0.0929644	0.00979388	0.18815	0.443294	22
50K	chr22:38068407:38069033:clu_29549:ENSG00000100151.15	PICK1	-2.75775	-0.116311	0.00581999	0.103285	0.217798	9			S-PrediXcan	chr12:53160319:53160763:clu_4496:ENSG00000139631.18	CSAD	2.58237	0.115577	0.00981236	0.475833	5.59329e-05	4
50K	chr17:82392534:82392646:clu_16398:ENSG00000181396.12	OGFOD3	-2.75773	-0.115609	0.00582046	0.116115	0.20529	10			S-PrediXcan	chr5:140464776:140472239:clu_40738:ENSG00000131503.20	ANKHD1	2.58069	0.0684005	0.00986037	0.424641	0.370845	89
50K	chr10:73439901:73444725:clu_11222:ENSG00000107758.15	PPP3CB	2.75691	0.302048	0.005835	0.0231214	0.281043	1			S-PrediXcan	chr17:39744984:39745243:clu_14292:ENSG00000141738.13	GRB7	2.57909	0.55138	0.009906	0.0280309	0.00252822	1
50K	chr22:37808163:37809949:clu_29524:ENSG00000100116.16	GCAT	2.75524	0.0352028	0.00586495	0.333901	1.57334e-11	10			S-PrediXcan	chr11:66521466:66543704:clu_8414:ENSG00000174165.7	ZDHHC24	2.57884	0.0669716	0.00991315	0.242441	0.00596153	28
50K	chr1:203217133:203217739:clu_57845:ENSG00000133063.15	CHIT1	2.75394	0.127528	0.0058882	0.0642112	0.208467	3			S-PrediXcan	chr9:133042306:133043728:clu_61233:ENSG00000148308.17	GTF3C5	2.57836	0.109409	0.00992698	0.219126	0.508761	24
50K	chr10:50068227:50069547:clu_10898:ENSG00000099290.15	WASHC2A	2.7538	0.212796	0.00589076	0.0287995	0.527447	6			S-PrediXcan	chr12:49054416:49054528:clu_4263:ENSG00000167548.14	KMT2D	-2.57671	-0.215516	0.00997451	0.0330038	0.8961	3
50K	chr3:49841072:49841826:clu_45362:ENSG00000183763.8	TRAIP	2.75214	0.227794	0.00592075	0.0228213	0.686764	2			S-PrediXcan	chr5:172769132:172769575:clu_41302:ENSG00000120129.5	DUSP1	2.57636	0.271736	0.00998468	0.0343293	0.263532	3
50K	chr3:189132697:189147584:clu_47621:ENSG00000188001.9	TPRG1	-2.7519	-0.183192	0.00592508	0.0580397	0.598345	6			S-PrediXcan	chr17:75098181:75099957:clu_15759:ENSG00000170190.15	SLC16A5	2.57534	0.575255	0.010014	0.0236898	0.444985	7
50K	chr21:46287123:46296162:clu_32505:ENSG00000182362.13	YBEY	-2.75183	-0.0264753	0.0059264	0.306289	2.75961e-09	8			S-PrediXcan	chr6:32007470:32007671:clu_36439:ENSG00000204338.8	CYP21A1P	-2.5751	-0.0287579	0.0100211	0.554837	2.99165e-07	135
50K	chr3:50349494:50349665:clu_45423:ENSG00000114388.12	NPRL2	2.75069	0.116443	0.00594692	0.0415782	0.702539	3			S-PrediXcan	chr9:93516269:93523280:clu_60092:ENSG00000048828.16	FAM120A	-2.57458	-0.170958	0.0100362	0.0879516	0.264411	11
50K	chr10:73122309:73124214:clu_11191:ENSG00000166321.13	NUDT13	2.74992	0.033913	0.00596099	0.147985	0.00301804	9			S-PrediXcan	chr19:18430930:18431647:clu_25417:ENSG00000130511.15	SSBP4	-2.57373	-0.0412104	0.010061	0.434248	4.48872e-09	38
50K	chr19:1358464:1358588:clu_24011:ENSG00000160953.15	MUM1	2.74962	0.0963518	0.00596649	0.0890562	0.277368	4			S-PrediXcan	chr22:42142880:42143410:clu_29786:ENSG00000100197.20	CYP2D6	-2.57361	-0.0533578	0.0100644	0.213248	4.66974e-07	25
50K	chr17:46082542:46094560:clu_14804:ENSG00000120071.13	KANSL1	2.74942	0.0934146	0.00597006	0.0597342	0.718644	6			S-PrediXcan	chr12:123384208:123388442:clu_6267:ENSG00000183955.12	KMT5A	-2.5732	-0.0781879	0.0100763	0.110924	0.00111314	10
50K	chr1:92844195:92847183:clu_55482:ENSG00000154511.11	FAM69A	-2.74888	-0.226184	0.00597998	0.029535	0.419762	2			S-PrediXcan	chr6:41135341:41137357:clu_36879:ENSG00000161912.17	ADCY10P1	-2.57229	-0.0188702	0.0101028	0.620488	7.2726e-31	35
50K	chr1:111167190:111174879:clu_55827:ENSG00000134255.13	CEPT1	2.74669	0.420883	0.00602	0.014506	0.195626	1			S-PrediXcan	chr3:179330055:179332989:clu_47349:ENSG00000121864.9	ZNF639	2.57223	0.0840537	0.0101046	0.179868	0.000250125	15
50K	chr6:28296945:28297895:clu_36098:ENSG00000137338.5	PGBD1	2.74486	0.0725673	0.00605372	0.100093	0.119651	3			S-PrediXcan	chr4:145081750:145095985:clu_43594:ENSG00000164162.12	ANAPC10	2.57176	0.0996207	0.0101182	0.208958	0.0782222	33
50K	chr16:23665728:23667047:clu_17693:ENSG00000166847.9	DCTN5	2.74415	0.122076	0.00606672	0.0879414	0.579912	8			S-PrediXcan	chr11:120325368:120329977:clu_9749:ENSG00000181264.8	TMEM136	2.5714	0.282253	0.0101288	0.0433673	0.827403	6
50K	chr10:45900426:45910549:clu_10789:ENSG00000239883.8	PARGP1	-2.74404	-0.139115	0.00606882	0.0312923	0.6282	4			S-PrediXcan	chr2:95958785:95960473:clu_49823:ENSG00000174501.14	ANKRD36C	2.57051	0.0368949	0.0101549	0.282519	0.000141095	52
50K	chr16:2528559:2528994:clu_16962:ENSG00000162066.14	AMDHD2	2.74366	0.272986	0.00607588	0.0481111	0.0761618	2			S-PrediXcan	chr14:67590172:67592635:clu_22831:ENSG00000100564.8	PIGH	-2.57017	-0.231026	0.0101648	0.0611619	0.287367	24
50K	chr17:7670715:7673207:clu_13229:ENSG00000141510.16	TP53	2.74354	0.200348	0.006078	0.0332184	0.68601	1			S-PrediXcan	chr7:156603911:156605188:clu_35555:ENSG00000182648.11	LINC01006	2.57008	0.0787746	0.0101676	0.300347	0.0600597	28
50K	chr4:99159617:99204357:clu_43049:ENSG00000246090.6	RP11-696N14.1	-2.74294	-0.13915	0.00608917	0.0404582	0.789386	2			S-PrediXcan	chr14:93296157:93332820:clu_23425:ENSG00000011114.14	BTBD7	2.56988	0.0430748	0.0101734	0.464638	0.0198909	56
50K	chr9:95870441:95874509:clu_60143:ENSG00000175611.11	LINC00476	2.74235	0.0447092	0.00610014	0.210062	0.000173476	10			S-PrediXcan	chr17:46528859:46570759:clu_14811:ENSG00000185829.17	ARL17A	2.56934	0.0213023	0.0101893	0.579855	6.44641e-16	44
50K	chr1:150554467:150555429:clu_56370:ENSG00000143382.14	ADAMTSL4	-2.74171	-0.128069	0.006112	0.0358149	0.592257	1			S-PrediXcan	chr17:82240062:82248875:clu_16380:ENSG00000141551.14	CSNK1D	2.56765	0.233758	0.0102389	0.0681921	0.941948	6
50K	chr16:81895927:81900612:clu_19114:ENSG00000197943.9	PLCG2	2.74171	2.05579	0.006112	0.0104215	0.173661	1			S-PrediXcan	chr7:128754455:128754529:clu_34904:ENSG00000128595.16	CALU	-2.56741	-0.137335	0.0102462	0.112008	0.57432	12
50K	chr17:7230155:7230285:clu_13128:ENSG00000004975.11	DVL2	-2.74084	-0.0921948	0.00612829	0.118523	0.675375	11			S-PrediXcan	chr6:54124865:54149056:clu_37280:ENSG00000146147.14	MLIP	2.56645	0.106781	0.0102747	0.0836366	0.416066	14
50K	chr12:6833644:6833746:clu_3399:ENSG00000110811.19	P3H3	-2.7406	-0.113968	0.00613276	0.10605	0.0488645	9			S-PrediXcan	chr22:50457111:50459255:clu_30098:ENSG00000100241.20	SBF1	2.56615	0.0529725	0.0102835	0.353653	0.000110702	45
50K	chr2:168862049:168863381:clu_50965:ENSG00000163072.15	NOSTRIN	-2.74026	-0.0276058	0.00613901	0.391043	3.38117e-14	8			S-PrediXcan	chr12:120174169:120175162:clu_6052:ENSG00000089154.10	GCN1	-2.56524	-0.216253	0.0103104	0.0409913	0.851119	2
50K	chr2:168862049:168864834:clu_50965:ENSG00000163072.15	NOSTRIN	2.74018	0.0231292	0.00614063	0.489247	2.37031e-20	6			S-PrediXcan	chr6:116254383:116258446:clu_37959:ENSG00000111817.16	DSE	2.56512	0.243509	0.0103139	0.0746323	0.20461	17
50K	chr2:170008940:170015281:clu_51004:ENSG00000144357.16	UBR3	-2.73943	-0.135512	0.00615454	0.0525912	0.399757	3			S-PrediXcan	chr2:70051305:70053731:clu_49299:ENSG00000179818.13	PCBP1-AS1	2.56347	0.126552	0.010363	0.114602	0.145416	10
50K	chr1:45606591:45613169:clu_54628:ENSG00000132780.16	NASP	2.73938	0.0417299	0.00615543	0.288995	0.000276707	19			S-PrediXcan	chr11:72237796:72238263:clu_8757:ENSG00000165458.13	INPPL1	-2.56331	-0.13952	0.010368	0.0565896	0.719448	3
50K	chr3:179243284:179244495:clu_47339:ENSG00000171121.16	KCNMB3	-2.73904	-0.0385872	0.00616187	0.210781	2.43819e-07	4			S-PrediXcan	chr17:60214774:60219670:clu_15285:ENSG00000170832.12	USP32	2.56271	0.0894736	0.0103859	0.105902	0.329248	33
50K	chr4:106316594:106324985:clu_43173:ENSG00000164022.16	AIMP1	2.7382	0.11007	0.00617761	0.0650056	0.638461	5			S-PrediXcan	chr9:133256356:133257409:clu_61257:ENSG00000175164.13	ABO	-2.56247	-0.0819291	0.0103931	0.250562	0.177724	22
50K	chr7:27142085:27152288:clu_33129:ENSG00000106006.6	HOXA6	2.73801	0.164649	0.00618117	0.0563687	0.204935	3			S-PrediXcan	chr7:75415770:75415981:clu_33873:ENSG00000223705.9	NSUN5P1	-2.56126	-0.140236	0.0104293	0.0696919	0.299416	4
50K	chr4:184011635:184017089:clu_44022:ENSG00000173320.11	STOX2	2.73798	0.104553	0.00618186	0.0848564	0.186268	4			S-PrediXcan	chr17:50426389:50460677:clu_15019:ENSG00000167107.12	ACSF2	-2.56107	-0.242015	0.0104349	0.0594495	0.85616	4
50K	chr15:41453048:41457672:clu_19949:ENSG00000137815.14	RTF1	2.73654	0.0581451	0.00620896	0.23403	0.000355169	14			S-PrediXcan	chr11:47266308:47267913:clu_7606:ENSG00000025434.18	NR1H3	2.56102	0.154002	0.0104365	0.0394079	0.220674	2
50K	chr1:11013965:11018733:clu_53115:ENSG00000120948.16	TARDBP	2.73636	0.131418	0.00621232	0.0745941	0.207678	5			S-PrediXcan	chr11:95822576:95827786:clu_9212:ENSG00000166037.10	CEP57	2.56097	0.123757	0.0104379	0.0978537	0.226454	7
50K	chr13:52223331:52227005:clu_2604:ENSG00000272281.6	TPTE2P2	-2.73632	-0.129643	0.00621308	0.0528162	0.883701	3			S-PrediXcan	chr3:56647223:56648822:clu_45725:ENSG00000163946.13	FAM208A	2.5609	0.208574	0.01044	0.0322894	0.754115	1
50K	chr12:6600356:6600534:clu_3366:ENSG00000111642.14	CHD4	-2.73582	-0.441943	0.00622255	0.020301	0.308408	3			S-PrediXcan	chr2:24095229:24135119:clu_48283:ENSG00000219626.8	FAM228B	2.5609	0.0501879	0.0104402	0.273515	9.60933e-06	30
50K	chr1:148991973:148998143:clu_56280:ENSG00000178104.19	PDE4DIP	2.73431	0.0449028	0.00625111	0.195458	0.000153907	9			S-PrediXcan	chr2:24138100:24139370:clu_48283:ENSG00000219626.8	FAM228B	-2.56042	-0.25619	0.0104546	0.042166	0.0734954	5
50K	chr21:39452141:39462375:clu_32225:ENSG00000182093.14	WRB	-2.73393	-0.10022	0.00625827	0.105723	0.0548089	4			S-PrediXcan	chr1:220528873:220579354:clu_58246:ENSG00000116141.15	MARK1	-2.55978	-0.0802492	0.0104738	0.131164	0.0458988	31
50K	chr3:100744931:100748149:clu_46076:ENSG00000114354.13	TFG	-2.73311	-0.230455	0.00627389	0.0500603	0.824938	4			S-PrediXcan	chr4:1079688:1081567:clu_41712:ENSG00000178222.12	RNF212	-2.55968	-0.0837322	0.010477	0.172196	0.605768	19
50K	chr2:119223888:119245489:clu_50339:ENSG00000115107.19	STEAP3	-2.7298	-0.114267	0.00633721	0.0718864	0.992251	6			S-PrediXcan	chr19:20399038:20408950:clu_25557:ENSG00000231205.11	ZNF826P	-2.55926	-0.169159	0.0104895	0.295807	0.0154695	49
50K	chr20:25209925:25213263:clu_30674:ENSG00000197586.12	ENTPD6	2.72958	0.239588	0.00634152	0.0267184	0.984363	2			S-PrediXcan	chr16:70656679:70656960:clu_18882:ENSG00000157368.10	IL34	-2.55872	-0.0829314	0.010506	0.242876	0.00473471	39
50K	chr16:2102970:2103266:clu_16903:ENSG00000008710.19	PKD1	2.72928	0.239577	0.0063472	0.025723	0.216464	6			S-PrediXcan	chr6:135300558:135318519:clu_38257:ENSG00000135541.20	AHI1	2.55858	0.030951	0.0105101	0.69665	1.74641e-30	42
50K	chr21:29006651:29007761:clu_31973:ENSG00000156253.6	RWDD2B	-2.72872	-0.10336	0.00635806	0.0704338	0.147952	6			S-PrediXcan	chr4:170068687:170069148:clu_43910:ENSG00000109576.13	AADAT	-2.55845	-0.105781	0.0105139	0.0981203	0.350684	12
50K	chr11:106011067:106020962:clu_9312:ENSG00000170903.10	MSANTD4	-2.72831	-0.370704	0.006366	0.0106167	0.323782	1			S-PrediXcan	chr19:4527370:4529073:clu_24297:ENSG00000214456.8	PLIN5	-2.55812	-0.063622	0.010524	0.388622	0.000328006	30
50K	chr11:106091477:106094583:clu_9315:ENSG00000149313.10	AASDHPPT	-2.72831	-0.336755	0.006366	0.0126396	0.407454	1			S-PrediXcan	chr2:25596240:25607236:clu_48353:ENSG00000138101.18	DTNB	-2.55745	-0.379994	0.0105443	0.0357024	0.37577	4
50K	chr6:31972511:31978903:clu_36430:ENSG00000204344.14	STK19	-2.72789	-0.077623	0.006374	0.147022	0.00764926	9			S-PrediXcan	chr11:65715317:65719681:clu_8315:ENSG00000172922.8	RNASEH2C	-2.55727	-0.0292659	0.0105497	0.414498	1.28225e-15	31
50K	chr14:45012075:45025783:clu_22372:ENSG00000198718.12	TOGARAM1	-2.72789	-0.0879251	0.00637403	0.0585514	0.805312	8			S-PrediXcan	chr16:3065710:3065784:clu_17022:ENSG00000008517.16	IL32	2.55678	0.156114	0.0105645	0.0735022	0.853181	6
50K	chr15:89889140:89893881:clu_21534:ENSG00000242498.7	ARPIN	-2.72661	-0.10895	0.00639884	0.0998587	0.227091	10			S-PrediXcan	chr11:64767251:64767567:clu_8133:ENSG00000168066.20	SF1	-2.55674	-0.147297	0.0105659	0.145745	0.343347	19
50K	chr1:113898801:113899125:clu_55934:ENSG00000134262.12	AP4B1	-2.72648	-0.0308622	0.00640131	0.303723	0.00947289	29			S-PrediXcan	chr8:144060085:144060653:clu_63700:ENSG00000178814.16	OPLAH	-2.55656	-0.0784191	0.0105712	0.295989	0.046471	25
50K	chr2:9868429:9875865:clu_48070:ENSG00000115750.16	TAF1B	-2.7255	-0.0428339	0.00642034	0.234787	0.0473564	23			S-PrediXcan	chr4:1986402:1987918:clu_41798:ENSG00000185049.14	NELFA	-2.55616	-0.148338	0.0105836	0.0624423	0.353943	5
50K	chr15:50258517:50263235:clu_20333:ENSG00000140287.10	HDC	-2.72542	-0.355966	0.006422	0.0165663	0.341946	1			S-PrediXcan	chr4:88396987:88398142:clu_42961:ENSG00000138642.14	HERC6	2.55477	0.0797187	0.0106258	0.210763	0.0924542	26
50K	chr5:132195480:132198321:clu_40532:ENSG00000072682.18	P4HA2	2.72326	0.0787179	0.00646402	0.116749	0.0877204	9			S-PrediXcan	chr19:52169781:52171336:clu_27140:ENSG00000196267.12	ZNF836	2.55413	0.0583486	0.0106454	0.361425	0.00677495	48
50K	chr4:2695142:2696363:clu_41832:ENSG00000125386.15	FAM193A	-2.7232	-0.217565	0.00646522	0.0383783	0.968216	5			S-PrediXcan	chr11:65642639:65644955:clu_8302:ENSG00000213445.9	SIPA1	-2.55386	-0.0499885	0.0106535	0.3172	0.00934606	52
50K	chr6:17541148:17542837:clu_35890:ENSG00000112186.11	CAP2	2.72172	0.1418	0.00649441	0.061276	0.738086	5			S-PrediXcan	chr22:44731004:44731730:clu_29875:ENSG00000241484.9	ARHGAP8	-2.55363	-0.0735185	0.0106608	0.244929	0.0130108	29
50K	chr7:100345968:100349799:clu_34419:ENSG00000242294.6	STAG3L5P	2.72156	0.033838	0.00649749	0.367644	1.68583e-08	21			S-PrediXcan	chr11:65645080:65645854:clu_8303:ENSG00000213445.9	SIPA1	-2.55254	-0.0585661	0.010694	0.203591	0.334588	33
50K	chr11:47290816:47295496:clu_7611:ENSG00000110514.19	MADD	-2.72155	-0.0791722	0.00649758	0.0902509	0.146406	7			S-PrediXcan	chr1:158088454:158089502:clu_56918:ENSG00000183853.17	KIRREL	2.55202	0.544789	0.01071	0.0121921	0.0742361	1
50K	chr16:31038647:31039541:clu_18056:ENSG00000103496.14	STX4	2.72131	0.118348	0.00650244	0.0528263	0.610732	6			S-PrediXcan	chr8:140405698:140426615:clu_63483:ENSG00000167632.14	TRAPPC9	-2.55105	-0.075094	0.01074	0.197583	0.0746348	18
50K	chr11:10652182:10687509:clu_7109:ENSG00000072952.18	MRVI1	2.72112	0.0719887	0.00650616	0.145587	0.162276	13			S-PrediXcan	chr12:123618837:123619448:clu_6282:ENSG00000111364.15	DDX55	-2.55055	-0.197099	0.0107554	0.0554884	0.751031	7
50K	chr10:93426158:93431408:clu_11590:ENSG00000138119.16	MYOF	-2.721	-0.308926	0.00650841	0.0170497	0.148748	3			S-PrediXcan	chr11:117181514:117181807:clu_9529:ENSG00000149577.15	SIDT2	-2.5504	-0.350171	0.01076	0.031371	0.198389	1
50K	chr22:50441026:50443866:clu_30091:ENSG00000100239.15	PPP6R2	2.72057	0.0559785	0.00651703	0.197791	0.00321942	13			S-PrediXcan	chr1:109415363:109426302:clu_55755:ENSG00000143106.12	PSMA5	-2.55026	-0.395205	0.0107643	0.028206	0.0975286	9
50K	chr22:45322426:45323175:clu_29897:ENSG00000100376.11	FAM118A	2.72008	0.37204	0.00652671	0.0150462	0.307747	2			S-PrediXcan	chr2:32575366:32593915:clu_48624:ENSG00000115760.13	BIRC6	-2.54949	-0.114077	0.010788	0.0939611	0.00317877	6
50K	chr20:64063384:64066476:clu_31827:ENSG00000237371.1	RP13-152O15.5	2.71919	0.128126	0.00654421	0.0848897	0.0584569	6			S-PrediXcan	chr6:32978388:32979875:clu_36555:ENSG00000204256.12	BRD2	-2.54777	-0.147987	0.0108415	0.0551556	0.61394	8
50K	chr2:24095229:24135119:clu_48283:ENSG00000219626.8	FAM228B	2.71905	0.0934731	0.00654694	0.100073	0.399952	10			S-PrediXcan	chr4:152888307:152910064:clu_43702:ENSG00000164144.15	ARFIP1	-2.54567	-0.564294	0.0109069	0.0217998	0.643476	2
50K	chr1:15719920:15720315:clu_53282:ENSG00000116786.11	PLEKHM2	2.7188	0.0838455	0.00655184	0.148075	0.100989	10			S-PrediXcan	chr10:73246176:73246688:clu_11204:ENSG00000213551.4	DNAJC9	2.54533	0.0792571	0.0109174	0.250827	0.287753	29
50K	chr12:55957671:55957923:clu_4663:ENSG00000185664.14	PMEL	2.71803	0.0865236	0.00656718	0.0897578	0.476148	7			S-PrediXcan	chr2:241690653:241694115:clu_52485:ENSG00000168395.15	ING5	2.54513	0.0332014	0.0109237	0.659053	0.000279712	97
50K	chr17:18532597:18532712:clu_13616:ENSG00000273018.5	CTD-2303H24.2	-2.71712	-0.0394997	0.00658528	0.287294	1.08071e-09	15			S-PrediXcan	chr17:41835272:41835588:clu_14407:ENSG00000141698.16	NT5C3B	-2.54484	-0.0359617	0.0109328	0.599856	2.00258e-12	78
50K	chr15:41438431:41452901:clu_19949:ENSG00000137815.14	RTF1	-2.71673	-0.0729354	0.00659296	0.178725	0.0727659	13			S-PrediXcan	chr14:35109960:35110570:clu_22282:ENSG00000151327.12	FAM177A1	-2.54461	-0.459614	0.01094	0.0129778	0.761037	1
50K	chr15:48427773:48428346:clu_20274:ENSG00000166147.13	FBN1	2.71592	0.194175	0.00660918	0.0330709	0.254485	4			S-PrediXcan	chr1:201871327:201872828:clu_57762:ENSG00000198700.9	IPO9	2.54399	0.453197	0.0109593	0.0242315	0.186717	3
50K	chr10:73817554:73818209:clu_11274:ENSG00000148660.20	CAMK2G	2.71542	0.0860981	0.00661918	0.0737845	0.0717656	3			S-PrediXcan	chr1:220157876:220159386:clu_58236:ENSG00000118873.15	RAB3GAP2	2.54284	0.100589	0.0109955	0.198118	0.0676041	34
50K	chr9:128482887:128483938:clu_60955:ENSG00000136811.16	ODF2	-2.71536	-0.201092	0.00662044	0.0424551	0.646251	5			S-PrediXcan	chr11:66257730:66258584:clu_8363:ENSG00000174996.11	KLC2	2.54009	0.11259	0.0110826	0.145593	0.1732	26
50K	chr11:66436909:66437104:clu_8397:ENSG00000174547.13	MRPL11	2.71475	0.135725	0.0066325	0.05221	0.953424	4			S-PrediXcan	chr3:40446847:40453122:clu_44849:ENSG00000223797.5	ENTPD3-AS1	-2.53992	-0.0444543	0.0110877	0.219329	4.33063e-08	9
50K	chr16:69982545:69982658:clu_18822:ENSG00000226232.8	NPIPB14P	2.71467	0.0573003	0.00663416	0.141926	0.000900104	7			S-PrediXcan	chr3:139389933:139419557:clu_46869:ENSG00000248932.5	RP11-319G6.1	2.53971	0.104901	0.0110943	0.111779	0.235661	13
50K	chr15:42396877:42399492:clu_20049:ENSG00000092529.23	CAPN3	-2.71447	-0.0635849	0.00663818	0.10969	0.00105189	7			S-PrediXcan	chr5:176532132:176532366:clu_41360:ENSG00000146083.11	RNF44	2.53952	0.0626177	0.0111006	0.298899	0.0546215	31
50K	chr5:128024298:128061144:clu_40491:ENSG00000245937.7	LINC01184	2.71174	0.113608	0.00669314	0.0690339	0.261797	3			S-PrediXcan	chr4:105422433:105424196:clu_43134:ENSG00000138777.19	PPA2	2.53939	0.0363962	0.0111046	0.296473	1.50695e-07	25
50K	chr4:3009711:3013688:clu_41856:ENSG00000125388.19	GRK4	2.7117	0.215377	0.006694	0.0219405	0.725215	1			S-PrediXcan	chr4:98995867:99005769:clu_43038:ENSG00000164024.11	METAP1	-2.53791	-0.0491912	0.0111517	0.210543	3.77705e-06	16
50K	chr4:3007828:3009648:clu_41856:ENSG00000125388.19	GRK4	-2.7117	-0.186154	0.006694	0.0213075	0.241315	1			S-PrediXcan	chr20:35021332:35035123:clu_30899:ENSG00000100991.11	TRPC4AP	2.53744	0.0174091	0.0111666	0.359455	1.55624e-05	58
50K	chr4:3004334:3007314:clu_41855:ENSG00000125388.19	GRK4	-2.7117	-0.282106	0.006694	0.0166757	0.301088	1			S-PrediXcan	chr7:75526007:75527565:clu_33879:ENSG00000127957.17	PMS2P3	-2.53602	-0.0385842	0.0112119	0.335222	1.17654e-06	34
50K	chr9:120923792:120925936:clu_60635:ENSG00000056558.10	TRAF1	2.71106	0.0539384	0.00670691	0.130421	0.000283266	2			S-PrediXcan	chr12:123499536:123520095:clu_6275:ENSG00000188026.12	RILPL1	-2.53505	-0.0397784	0.0112432	0.297897	0.00109851	30
50K	chr16:71479005:71482082:clu_18905:ENSG00000157429.15	ZNF19	-2.71042	-0.0450019	0.00671982	0.135028	0.0306644	10			S-PrediXcan	chr16:3739724:3740399:clu_17087:ENSG00000005339.14	CREBBP	2.53475	0.213142	0.0112528	0.0831324	0.835028	7
50K	chr11:66348070:66353455:clu_8386:ENSG00000255468.6	RP11-867G23.8	2.70798	0.0472974	0.00676931	0.163639	9.22685e-06	2			S-PrediXcan	chr9:128160486:128163443:clu_60914:ENSG00000171159.4	C9orf16	-2.53472	-0.405675	0.0112537	0.0251699	0.995373	3
50K	chr5:148433737:148438332:clu_40949:ENSG00000145868.16	FBXO38	2.70797	0.0852565	0.00676969	0.10438	0.173516	12			S-PrediXcan	chr7:144254696:144255509:clu_35269:ENSG00000213214.4	ARHGEF35	2.53466	0.0583102	0.0112557	0.291943	3.74992e-06	36
50K	chr19:21309341:21329210:clu_25579:ENSG00000182141.10	ZNF708	2.70589	0.0736779	0.0068121	0.0511729	0.11765	3			S-PrediXcan	chr5:6619467:6620106:clu_39034:ENSG00000037474.14	NSUN2	2.53452	0.693373	0.01126	0.0127518	0.0647122	1
50K	chr5:32588584:32591569:clu_39215:ENSG00000113387.11	SUB1	2.70516	0.055813	0.00682718	0.151746	0.00148484	12			S-PrediXcan	chr10:45787247:45788871:clu_10783:ENSG00000172661.17	WASHC2C	-2.53446	-0.157097	0.0112621	0.106274	0.0845268	7
50K	chr19:49348845:49348957:clu_26866:ENSG00000074219.13	TEAD2	2.70499	0.0814683	0.0068307	0.13607	0.429782	11			S-PrediXcan	chr1:244836520:244841944:clu_58796:ENSG00000203667.9	COX20	2.53431	0.223577	0.011267	0.124866	0.25744	11
50K	chr5:71641075:71643819:clu_39810:ENSG00000131844.15	MCCC2	2.7045	0.315446	0.00684069	0.024788	0.809478	2			S-PrediXcan	chr11:3104377:3107263:clu_6802:ENSG00000021762.19	OSBPL5	2.53431	0.082769	0.011267	0.145245	0.0242647	12
50K	chr11:551302:551651:clu_6614:ENSG00000161328.10	LRRC56	-2.70447	-0.101712	0.00684128	0.0500703	0.467291	2			S-PrediXcan	chr17:50547285:50547665:clu_15042:ENSG00000006282.20	SPATA20	-2.53378	-0.0535298	0.0112838	0.220894	0.000411845	28
50K	chr4:786698:792433:clu_41668:ENSG00000168993.14	CPLX1	2.7032	0.110432	0.00686753	0.0664716	0.756982	6			S-PrediXcan	chr1:93158885:93160129:clu_55486:ENSG00000117500.12	TMED5	-2.53357	-0.0843909	0.0112907	0.119182	0.0042178	20
50K	chr16:23486790:23487985:clu_17683:ENSG00000103365.15	GGA2	-2.70265	-0.107155	0.00687899	0.0955682	0.0931076	5			S-PrediXcan	chr17:63798099:63800468:clu_15410:ENSG00000198231.12	DDX42	2.53333	0.136511	0.0112984	0.10559	0.0969271	14
50K	chr11:128489490:128490457:clu_9912:ENSG00000134954.14	ETS1	-2.70237	-0.218491	0.00688475	0.0171569	0.158189	2			S-PrediXcan	chr6:13281156:13281429:clu_35842:ENSG00000145979.17	TBC1D7	-2.53319	-0.0535465	0.0113031	0.381891	0.00019803	35
50K	chr17:42570172:42571547:clu_14489:ENSG00000108788.11	MLX	-2.70228	-0.184715	0.00688648	0.03394	0.725746	2			S-PrediXcan	chr16:68356215:68356701:clu_18753:ENSG00000132600.16	PRMT7	-2.53205	-0.0178397	0.0113398	0.695101	8.06669e-28	58
50K	chr1:151895194:151909360:clu_56496:ENSG00000159445.12	THEM4	2.70221	0.0346545	0.00688797	0.291185	0.000277165	22			S-PrediXcan	chr5:1600522:1602691:clu_38987:ENSG00000188002.10	RP11-43F13.1	-2.53201	-0.0441981	0.0113412	0.530908	0.0552186	94
50K	chr7:65038565:65064999:clu_33622:ENSG00000234585.6	CCT6P3	-2.70205	-0.0173231	0.00689125	0.48548	3.17438e-20	9			S-PrediXcan	chr10:112443594:112445170:clu_12141:ENSG00000023041.11	ZDHHC6	2.53121	0.142613	0.0113668	0.0900281	0.740734	15
50K	chr1:110891471:110892345:clu_55819:ENSG00000143119.12	CD53	2.70125	0.469085	0.006908	0.015025	0.160471	1			S-PrediXcan	chr2:106071891:106073886:clu_50135:ENSG00000119147.9	C2orf40	2.53034	0.0925878	0.0113951	0.127544	0.00135669	9
50K	chr10:98236164:98244091:clu_11745:ENSG00000166024.13	R3HCC1L	2.69996	0.118501	0.00693475	0.0716779	0.0701634	2			S-PrediXcan	chr3:66236700:66243203:clu_45872:ENSG00000144741.17	SLC25A26	2.52975	0.0222322	0.0114144	0.542334	3.12964e-17	47
50K	chr20:35131783:35137880:clu_30903:ENSG00000088298.12	EDEM2	-2.69912	-0.0321304	0.00695229	0.217554	0.000140036	14			S-PrediXcan	chr4:1718626:1720439:clu_41767:ENSG00000168936.10	TMEM129	-2.52942	-0.234634	0.0114252	0.039969	0.953134	11
50K	chr17:82440334:82440473:clu_16410:ENSG00000169660.15	HEXDC	2.69846	0.135779	0.00696604	0.127736	0.135698	11			S-PrediXcan	chr4:48851975:48860725:clu_42463:ENSG00000109180.14	OCIAD1	2.52915	0.077045	0.011434	0.0979225	0.00233394	18
50K	chr6:31620858:31622690:clu_36310:ENSG00000204469.12	PRRC2A	-2.6975	-0.0552554	0.00698625	0.185327	0.00835456	18			S-PrediXcan	chr19:33388081:33390671:clu_25711:ENSG00000124299.13	PEPD	-2.52881	-0.131259	0.0114451	0.16928	0.0121821	9
50K	chr3:46883634:46895735:clu_45043:ENSG00000160801.13	PTH1R	-2.6969	-0.128458	0.00699876	0.0528229	0.552681	7			S-PrediXcan	chr16:4668312:4671391:clu_17145:ENSG00000102858.12	MGRN1	2.52821	0.0447016	0.0114645	0.515898	0.00329156	118
50K	chr11:76526635:76528268:clu_8943:ENSG00000158636.16	EMSY	-2.69662	-0.143938	0.00700472	0.0417695	0.814331	2			S-PrediXcan	chr10:69180562:69182520:clu_11071:ENSG00000156502.13	SUPV3L1	2.52818	0.219107	0.0114657	0.076299	0.897738	12
50K	chr3:31879830:31980899:clu_44641:ENSG00000144645.13	OSBPL10	2.69627	0.141437	0.00701201	0.0520611	0.456825	4			S-PrediXcan	chr11:61013563:61013919:clu_7821:ENSG00000013725.14	CD6	2.52792	0.194278	0.0114741	0.156714	0.327608	38
50K	chr12:122994979:122995389:clu_6244:ENSG00000090975.12	PITPNM2	-2.6957	-0.210463	0.007024	0.0356535	0.502919	1			S-PrediXcan	chr6:8073510:8090186:clu_35767:ENSG00000124802.11	EEF1E1	-2.52774	-0.399242	0.01148	0.0276048	0.805957	1
50K	chr1:89009494:89010904:clu_55401:ENSG00000117226.11	GBP3	-2.69555	-0.0540872	0.0070273	0.0965848	0.00677644	4			S-PrediXcan	chr21:29006651:29007761:clu_31973:ENSG00000156253.6	RWDD2B	-2.5276	-0.245911	0.0114844	0.0263913	0.884039	4
50K	chr16:71456828:71461659:clu_18904:ENSG00000167377.17	ZNF23	2.69527	0.0629685	0.00703324	0.140003	0.214264	15			S-PrediXcan	chr6:167033971:167039904:clu_38754:ENSG00000213066.11	FGFR1OP	-2.52718	-0.197525	0.0114983	0.04009	0.920522	4
50K	chr2:200881488:200885698:clu_51499:ENSG00000240344.8	PPIL3	2.69404	0.191019	0.00705916	0.0261211	0.998515	2			S-PrediXcan	chr1:2391958:2394647:clu_52781:ENSG00000157916.19	RER1	2.52655	0.0462855	0.011519	0.252706	3.36556e-09	13
50K	chr2:168862049:168863377:clu_50965:ENSG00000163072.15	NOSTRIN	-2.6939	-0.0222769	0.00706215	0.540843	9.28423e-20	14			S-PrediXcan	chr22:38336706:38380370:clu_29586:ENSG00000244627.5	RP3-449O17.1	-2.52639	-0.0331981	0.0115242	0.730443	1.11965e-18	64
50K	chr9:132264985:132269403:clu_61190:ENSG00000107290.13	SETX	2.69362	0.135732	0.00706802	0.0616682	0.980325	5			S-PrediXcan	chr1:2391958:2395784:clu_52781:ENSG00000157916.19	RER1	-2.52638	-0.0612467	0.0115243	0.200441	1.9206e-07	8
50K	chr11:64236009:64236254:clu_8061:ENSG00000173511.9	VEGFB	-2.69208	-0.141489	0.00710084	0.0786297	0.37021	6			S-PrediXcan	chr4:83453945:83455947:clu_42855:ENSG00000163312.10	HELQ	-2.52518	-0.0605274	0.0115638	0.289015	0.00678526	35
50K	chr17:73232717:73233220:clu_15683:ENSG00000141219.15	C17orf80	-2.6916	-0.405409	0.007111	0.0191762	0.0411571	1			S-PrediXcan	chr4:83453945:83455947:clu_42855:ENSG00000163322.13	FAM175A	-2.52518	-0.0605274	0.0115638	0.289015	0.00904333	35
50K	chr3:40457747:40457890:clu_44856:ENSG00000188846.13	RPL14	2.69131	0.0349866	0.00711723	0.35321	4.1159e-14	4			S-PrediXcan	chr11:65046114:65047647:clu_8201:ENSG00000168060.15	NAALADL1	2.52469	0.187405	0.01158	0.0509067	0.264717	1
50K	chr17:55722729:55727801:clu_15135:ENSG00000166292.11	TMEM100	-2.691	-0.226656	0.00712389	0.0243843	0.765202	3			S-PrediXcan	chr22:25457401:25459416:clu_29088:ENSG00000100058.12	CRYBB2P1	-2.52436	-0.0298907	0.011591	0.599075	1.03964e-13	54
50K	chr10:73446576:73454412:clu_11223:ENSG00000107758.15	PPP3CB	2.69089	0.0539326	0.00712625	0.0744249	0.688089	8			S-PrediXcan	chr11:65719809:65720045:clu_8315:ENSG00000172922.8	RNASEH2C	2.5238	0.0344314	0.0116094	0.353959	7.25353e-08	24
50K	chr22:35760032:35761202:clu_29427:ENSG00000100320.22	RBFOX2	-2.6899	-0.0389369	0.0071474	0.230466	0.0167543	16			S-PrediXcan	chr9:137309700:137323725:clu_61641:ENSG00000187609.15	EXD3	2.52374	0.068854	0.0116113	0.210386	4.09992e-06	13
50K	chr10:73234940:73235193:clu_11203:ENSG00000138286.14	FAM149B1	2.68894	0.242556	0.007168	0.0257996	0.925686	1			S-PrediXcan	chr8:144412946:144413513:clu_63788:ENSG00000147804.9	SLC39A4	-2.52348	-0.117972	0.0116201	0.184518	0.0361394	16
50K	chr10:72216138:72223888:clu_11174:ENSG00000166295.8	ANAPC16	2.68894	0.280299	0.007168	0.0205202	0.0515965	1			S-PrediXcan	chr4:39189781:39194544:clu_42305:ENSG00000157796.17	WDR19	-2.52334	-0.244809	0.0116248	0.0268208	0.56674	3
50K	chr22:29742480:29748418:clu_29199:ENSG00000100319.12	ZMAT5	-2.68731	-0.220537	0.007203	0.053216	0.265462	1			S-PrediXcan	chr11:47173882:47175015:clu_7594:ENSG00000149182.14	ARFGAP2	-2.52267	-0.178041	0.0116467	0.0500537	0.919595	4
50K	chr22:29738441:29740650:clu_29199:ENSG00000100319.12	ZMAT5	2.68731	0.233788	0.007203	0.0444768	0.196895	1			S-PrediXcan	chr1:2393355:2394647:clu_52781:ENSG00000157916.19	RER1	2.52238	0.0498007	0.0116562	0.193117	1.14113e-06	8
50K	chr12:56317643:56319088:clu_4733:ENSG00000135473.14	PAN2	2.68652	0.0608965	0.00722002	0.168407	0.0405741	16			S-PrediXcan	chr4:1953524:1954537:clu_41790:ENSG00000109685.17	NSD2	2.52234	0.516149	0.0116576	0.017807	0.225705	2
50K	chr5:132703619:132706451:clu_40564:ENSG00000131437.15	KIF3A	2.68573	0.0823453	0.00723722	0.146584	0.127199	12			S-PrediXcan	chr3:56633843:56638706:clu_45724:ENSG00000163946.13	FAM208A	-2.52034	-0.0900657	0.0117241	0.119116	0.0693639	33
50K	chr5:1474685:1474961:clu_38976:ENSG00000153395.9	LPCAT1	2.68492	0.116534	0.00725464	0.0862014	0.599707	5			S-PrediXcan	chr19:52397904:52398367:clu_27150:ENSG00000167555.13	ZNF528	-2.51994	-0.0550452	0.0117374	0.335644	0.0429321	46
50K	chr17:7224069:7224321:clu_13121:ENSG00000072778.19	ACADVL	2.6849	0.205498	0.00725515	0.0914518	0.548787	6			S-PrediXcan	chr13:49663195:49691254:clu_2544:ENSG00000123179.13	EBPL	2.51956	0.0565951	0.0117503	0.364934	0.0284429	45
50K	chr17:75938232:75940848:clu_15934:ENSG00000188878.19	FBF1	2.68411	0.271617	0.00727234	0.0419123	0.923176	4			S-PrediXcan	chr1:120513817:120514825:clu_56092:ENSG00000275131.2	CH17-472G23.4	2.51784	0.0590303	0.0118077	0.544198	0.0621976	75
50K	chr1:15684618:15716237:clu_53280:ENSG00000197312.11	DDI2	2.68349	0.0516991	0.00728591	0.177442	0.00533081	7			S-PrediXcan	chr4:83441403:83443504:clu_42852:ENSG00000163312.10	HELQ	2.51653	0.0395259	0.0118517	0.587122	0.00407903	73
50K	chr7:100345968:100349731:clu_34419:ENSG00000242294.6	STAG3L5P	-2.68307	-0.122593	0.00729487	0.0611714	0.507674	6			S-PrediXcan	chr17:42564898:42564983:clu_14484:ENSG00000068120.14	COASY	-2.51624	-0.181408	0.0118614	0.069646	0.279807	9
50K	chr4:99089284:99102381:clu_43047:ENSG00000246090.6	RP11-696N14.1	2.68277	0.129755	0.00730151	0.0406701	0.3075	3			S-PrediXcan	chr1:167542301:167546101:clu_57178:ENSG00000143162.7	CREG1	2.51574	0.142577	0.0118782	0.0663121	0.167071	4
50K	chr13:28281379:28287984:clu_2161:ENSG00000152520.13	PAN3	2.68269	0.0742601	0.00730337	0.140429	0.0979568	13			S-PrediXcan	chr1:16642850:16643028:clu_53357:ENSG00000215908.10	CROCCP2	2.5156	0.0787493	0.0118829	0.193073	0.00455125	24
50K	chr3:13629945:13630699:clu_44401:ENSG00000163520.13	FBLN2	-2.68264	-0.0315975	0.00730441	0.307143	0.0220966	34			S-PrediXcan	chr5:103176910:103177667:clu_40246:ENSG00000145725.19	PPIP5K2	-2.51508	-0.0666225	0.0119006	0.241261	0.212156	32
50K	chr10:100281053:100286097:clu_11825:ENSG00000196072.11	BLOC1S2	2.68224	0.37102	0.007313	0.0132319	0.136147	1			S-PrediXcan	chr3:132692818:132694827:clu_46730:ENSG00000113971.19	NPHP3	-2.51297	-0.234503	0.011972	0.0509715	0.266481	6
50K	chr16:89907322:89908966:clu_19455:ENSG00000141002.19	TCF25	2.68187	0.0494694	0.00732113	0.215643	0.000133558	14			S-PrediXcan	chr11:614534:614797:clu_6642:ENSG00000185507.19	IRF7	2.51212	0.0609479	0.0120009	0.14714	0.117752	21
50K	chr19:1358464:1360136:clu_24011:ENSG00000160953.15	MUM1	-2.68178	-0.104271	0.00732327	0.0791415	0.0507245	3			S-PrediXcan	chr15:90984825:90994407:clu_21613:ENSG00000198901.13	PRC1	2.51192	0.115306	0.0120075	0.0790972	0.0152037	2
50K	chr3:50104308:50105077:clu_45377:ENSG00000003756.16	RBM5	-2.68165	-0.0813554	0.00732598	0.0751385	0.065685	5			S-PrediXcan	chr17:46038686:46039027:clu_14802:ENSG00000120071.13	KANSL1	-2.51106	-0.050833	0.0120368	0.235621	0.145214	41
50K	chr13:41369283:41372203:clu_2367:ENSG00000172766.18	NAA16	2.68097	0.215271	0.00734101	0.0339984	0.779841	3			S-PrediXcan	chr22:25457401:25459416:clu_29088:ENSG00000244752.2	CRYBB2	-2.51098	-0.0329767	0.0120396	0.521228	2.71081e-15	40
50K	chr1:51730124:51745536:clu_54790:ENSG00000117859.18	OSBPL9	-2.68067	-0.0842396	0.00734757	0.0949677	0.0418288	6			S-PrediXcan	chr12:6587949:6588298:clu_3362:ENSG00000111642.14	CHD4	-2.51084	-0.0789915	0.0120443	0.251631	0.305	22
50K	chr1:214332192:214334200:clu_58179:ENSG00000143499.13	SMYD2	2.67957	0.119408	0.00737177	0.0560088	0.134288	2			S-PrediXcan	chr17:40833199:40834382:clu_14366:ENSG00000167920.8	TMEM99	-2.51009	-0.621841	0.01207	0.0123699	0.327093	1
50K	chr3:48715527:48717157:clu_45217:ENSG00000068745.14	IP6K2	-2.67681	-0.305985	0.00743263	0.0259403	0.316124	2			S-PrediXcan	chr4:128867973:128871355:clu_43474:ENSG00000077684.15	JADE1	2.50993	0.0858498	0.0120755	0.199043	0.296372	32
50K	chr11:130471101:130471208:clu_9976:ENSG00000166106.3	ADAMTS15	2.6768	0.477471	0.007433	0.0127889	0.373185	1			S-PrediXcan	chr3:49712892:49713513:clu_45336:ENSG00000164068.15	RNF123	-2.50987	-0.0851751	0.0120774	0.0829305	0.20681	13
50K	chr20:35002641:35003107:clu_30890:ENSG00000100991.11	TRPC4AP	2.67653	0.13158	0.00743884	0.0716372	0.183748	4			S-PrediXcan	chr10:121973599:121974004:clu_12339:ENSG00000107672.14	NSMCE4A	2.50892	0.700065	0.01211	0.0126048	0.381664	1
50K	chr16:30756272:30756355:clu_18019:ENSG00000156873.15	PHKG2	-2.67599	-0.224146	0.00745078	0.0222009	0.241635	2			S-PrediXcan	chr17:72037363:72057459:clu_15663:ENSG00000234899.9	SOX9-AS1	2.50762	0.0923057	0.0121546	0.199658	0.00216018	20
50K	chr19:54361243:54364295:clu_27301:ENSG00000167613.15	LAIR1	-2.6751	-0.373876	0.00747064	0.0281064	0.77531	2			S-PrediXcan	chr5:69103128:69104631:clu_39737:ENSG00000145740.18	SLC30A5	2.50744	0.111245	0.0121611	0.134535	0.487678	42
50K	chr20:63693283:63694376:clu_31767:ENSG00000258366.7	RTEL1	2.67474	0.0460035	0.00747869	0.217776	0.0241372	16			S-PrediXcan	chr6:28248149:28249687:clu_36090:ENSG00000187626.8	ZKSCAN4	2.50739	0.0567134	0.0121627	0.220307	0.107765	55
50K	chr12:100180716:100195582:clu_5452:ENSG00000257489.6	RP11-175P13.3	-2.67363	-0.118186	0.00750358	0.0729173	0.064221	3			S-PrediXcan	chr21:33245074:33246718:clu_32056:ENSG00000159110.19	IFNAR2	-2.5061	-0.0374138	0.0122072	0.297934	4.51947e-09	26
50K	chr1:119150652:119150793:clu_56054:ENSG00000231365.5	RP11-418J17.1	2.67278	0.0748737	0.00752261	0.0938802	0.0508098	7			S-PrediXcan	chr17:68940962:68941939:clu_15600:ENSG00000141338.13	ABCA8	2.50566	0.0321935	0.0122221	0.413519	0.0760838	46
50K	chr15:40108386:40108773:clu_19863:ENSG00000104081.13	BMF	2.67148	0.221926	0.00755178	0.0618216	0.782829	10			S-PrediXcan	chr2:99071874:99073018:clu_49992:ENSG00000135951.14	TSGA10	-2.50541	-0.0417238	0.0122311	0.437549	0.00146159	93
50K	chr4:168396124:168400826:clu_43869:ENSG00000181381.13	DDX60L	2.6712	0.055983	0.00755808	0.120846	0.0520618	7			S-PrediXcan	chr4:52078893:52079744:clu_42473:ENSG00000163071.10	SPATA18	-2.50463	-0.120488	0.0122581	0.0749792	0.352127	17
50K	chr20:35632025:35632311:clu_30952:ENSG00000214078.12	CPNE1	-2.67033	-0.13149	0.0075776	0.0348038	0.778264	7			S-PrediXcan	chr15:74625018:74627352:clu_21075:ENSG00000179335.18	CLK3	2.50418	0.0341445	0.0122735	0.519351	1.6583e-05	81
50K	chr6:73788612:73792626:clu_37406:ENSG00000156535.13	CD109	-2.66925	-0.21897	0.007602	0.0271294	0.89461	1			S-PrediXcan	chr18:57731829:57802998:clu_28372:ENSG00000081923.11	ATP8B1	2.50346	0.202366	0.0122985	0.0487459	0.83168	3
50K	chr1:63371059:63396513:clu_55044:ENSG00000088035.15	ALG6	-2.66896	-0.188077	0.00760857	0.0217657	0.963088	3			S-PrediXcan	chr19:49557249:49558897:clu_26900:ENSG00000142546.13	NOSIP	2.5023	0.0478503	0.012339	0.459674	0.0160716	54
50K	chr21:39452141:39462375:clu_32225:ENSG00000185437.13	SH3BGR	-2.66786	-0.113122	0.00763366	0.0934656	0.0351064	3			S-PrediXcan	chr22:38067770:38068072:clu_29549:ENSG00000100151.15	PICK1	2.50143	0.132443	0.0123692	0.182527	0.0264235	21
50K	chr13:27441077:27445088:clu_2144:ENSG00000122033.14	MTIF3	-2.66713	-0.466259	0.00765022	0.0377564	0.595915	4			S-PrediXcan	chr10:98186563:98208101:clu_11743:ENSG00000166024.13	R3HCC1L	2.50141	0.687797	0.01237	0.0195478	0.2487	1
50K	chr2:233551519:233554380:clu_52247:ENSG00000085982.13	USP40	-2.66653	-0.145644	0.00766388	0.0638257	0.575589	7			S-PrediXcan	chr11:65645129:65645854:clu_8303:ENSG00000213445.9	SIPA1	-2.50084	-0.3366	0.01239	0.0109169	0.00253129	1
50K	chr4:1801743:1801835:clu_41775:ENSG00000068078.17	FGFR3	-2.66652	-0.150314	0.00766401	0.0547773	0.404034	2			S-PrediXcan	chr8:86507112:86508492:clu_62881:ENSG00000176623.11	RMDN1	2.50043	0.0507441	0.0124044	0.310577	0.0388277	47
50K	chr5:176384286:176385221:clu_41348:ENSG00000048162.20	NOP16	2.66625	0.111591	0.00767021	0.0445553	0.810642	4			S-PrediXcan	chr11:111860635:111865181:clu_9408:ENSG00000086848.14	ALG9	-2.50034	-0.0871121	0.0124075	0.113405	0.975942	22
50K	chr17:2304017:2315557:clu_12741:ENSG00000167720.12	SRR	-2.66604	-0.107979	0.0076751	0.0480132	0.159683	4			S-PrediXcan	chr7:75384594:75385083:clu_33868:ENSG00000205583.13	STAG3L1	-2.50012	-0.0344928	0.0124152	0.562407	0.00870503	74
50K	chr3:50173953:50174052:clu_45382:ENSG00000001617.11	SEMA3F	2.66604	0.169963	0.00767514	0.0658713	0.560981	2			S-PrediXcan	chr19:48048388:48052954:clu_26714:ENSG00000105499.13	PLA2G4C	-2.49998	-0.246542	0.01242	0.0304492	0.55988	1
50K	chr2:200439328:200440649:clu_51480:ENSG00000196141.13	SPATS2L	-2.66565	-0.0516324	0.00768406	0.148724	0.0293401	7			S-PrediXcan	chr3:158571347:158588852:clu_47149:ENSG00000178053.17	MLF1	-2.49985	-0.0458677	0.0124245	0.290514	2.22503e-07	22
50K	chr10:69504485:69511791:clu_11081:ENSG00000099282.9	TSPAN15	2.6644	0.0670727	0.00771261	0.117442	0.0212606	10			S-PrediXcan	chr17:39139832:39152546:clu_14227:ENSG00000161381.13	PLXDC1	2.49974	0.18426	0.0124283	0.232465	0.263577	24
50K	chr9:128353234:128353415:clu_60942:ENSG00000167114.12	SLC27A4	2.6618	0.0789874	0.00777233	0.0958756	0.187542	8			S-PrediXcan	chr14:103711567:103715424:clu_23658:ENSG00000126215.13	XRCC3	2.4994	0.126326	0.0124403	0.128806	0.653336	14
50K	chr7:93887431:93889035:clu_34204:ENSG00000105825.11	TFPI2	-2.66084	-0.12605	0.0077946	0.0393911	0.139857	2			S-PrediXcan	chr18:62252754:62254692:clu_28421:ENSG00000134444.13	KIAA1468	-2.49839	-0.0666835	0.0124758	0.272838	0.498496	46
50K	chr16:4683932:4688796:clu_17146:ENSG00000102858.12	MGRN1	2.65571	0.034144	0.0079141	0.346861	0.00433023	33			S-PrediXcan	chr2:105089069:105089411:clu_50120:ENSG00000135972.8	MRPS9	-2.49837	-0.032558	0.0124764	0.291823	3.74049e-11	21
50K	chr16:2223770:2228372:clu_16931:ENSG00000167967.15	E4F1	2.65554	0.0303709	0.00791817	0.316857	0.0240022	33			S-PrediXcan	chr17:75819785:75819920:clu_15896:ENSG00000132478.9	UNK	-2.49789	-0.116254	0.0124935	0.134045	0.733194	11
50K	chr19:6741281:6742967:clu_24453:ENSG00000125733.17	TRIP10	-2.6553	-0.130427	0.00792385	0.0463146	0.897183	3			S-PrediXcan	chr9:105573746:105574945:clu_60354:ENSG00000106692.13	FKTN	-2.4976	-0.0473458	0.0125037	0.304509	2.57241e-05	30
50K	chr14:75985840:75988885:clu_23145:ENSG00000119650.12	IFT43	2.65467	0.199563	0.00793852	0.103031	0.284631	11			S-PrediXcan	chr17:82932735:82937271:clu_16446:ENSG00000141556.20	TBCD	2.49684	0.0483514	0.0125306	0.222145	0.000111544	18
50K	chr8:39026810:39054481:clu_62401:ENSG00000168615.11	ADAM9	2.65398	0.266184	0.00795474	0.0419021	0.172309	2			S-PrediXcan	chr17:75218306:75225103:clu_15766:ENSG00000125450.10	NUP85	-2.49498	-0.1328	0.0125965	0.0377282	0.260847	4
50K	chr17:38574974:38578490:clu_14192:ENSG00000277363.4	SRCIN1	2.65368	0.128893	0.00796192	0.0482904	0.305179	5			S-PrediXcan	chr4:1322503:1327627:clu_41731:ENSG00000090316.15	MAEA	2.49479	0.222612	0.0126032	0.0469219	0.158389	2
50K	chr10:112464657:112527087:clu_12144:ENSG00000151532.13	VTI1A	2.65277	0.0459466	0.0079834	0.230692	0.00307353	17			S-PrediXcan	chr17:72071231:72074549:clu_15664:ENSG00000234899.9	SOX9-AS1	2.49455	0.352569	0.0126119	0.0299535	0.281983	2
50K	chr17:18285520:18290557:clu_13602:ENSG00000177302.14	TOP3A	-2.65246	-0.109965	0.0079908	0.0553652	0.305789	3			S-PrediXcan	chr15:84632298:84637347:clu_21390:ENSG00000176700.19	SCAND2P	2.49444	0.0856531	0.0126156	0.182864	0.242494	20
50K	chr17:75506890:75506984:clu_15808:ENSG00000177303.9	CASKIN2	2.65235	0.0607477	0.00799344	0.137385	0.0742642	11			S-PrediXcan	chr14:22908380:22911328:clu_21943:ENSG00000100461.17	RBM23	-2.49442	-0.183587	0.0126162	0.0671182	0.304528	3
50K	chr3:48695421:48717157:clu_45217:ENSG00000068745.14	IP6K2	2.65176	0.0442189	0.00800734	0.148979	0.00189853	9			S-PrediXcan	chr5:140693508:140693591:clu_40777:ENSG00000112855.14	HARS2	-2.49313	-0.153364	0.0126624	0.0739958	0.372211	7
50K	chr7:65053254:65064999:clu_33622:ENSG00000234585.6	CCT6P3	2.65086	0.0199945	0.00802865	0.43302	3.60973e-18	5			S-PrediXcan	chr19:57248700:57253073:clu_27487:ENSG00000083844.10	ZNF264	2.49308	0.282723	0.0126641	0.0241434	0.513982	9
50K	chr3:5211216:5213319:clu_44187:ENSG00000134109.10	EDEM1	2.65048	0.107338	0.00803772	0.11391	0.51332	10			S-PrediXcan	chr17:27597436:27601360:clu_13735:ENSG00000141068.13	KSR1	2.49287	0.0489038	0.0126715	0.29848	0.000214042	33
50K	chr12:123518494:123518724:clu_6275:ENSG00000188026.12	RILPL1	2.64963	0.0548078	0.00805797	0.206741	0.00645887	17			S-PrediXcan	chr5:176384374:176385221:clu_41348:ENSG00000048162.20	NOP16	-2.49216	-0.0640376	0.0126969	0.25135	0.00254037	27
50K	chr4:39863430:39866861:clu_42342:ENSG00000121892.14	PDS5A	2.6491	0.185657	0.00807069	0.0553263	0.744171	7			S-PrediXcan	chr20:36771193:36771425:clu_30994:ENSG00000149636.15	DSN1	2.49183	0.166782	0.0127087	0.0758765	0.980437	10
50K	chr4:153702510:153702892:clu_43727:ENSG00000137462.6	TLR2	2.64884	0.225039	0.00807676	0.0379152	0.885326	2			S-PrediXcan	chr17:41802979:41803287:clu_14395:ENSG00000141696.12	P3H4	-2.49039	-0.136868	0.0127604	0.0611964	0.344834	11
50K	chr2:55564497:55564902:clu_49042:ENSG00000275052.4	PPP4R3B	-2.64714	-0.230603	0.00811755	0.0273397	0.158028	5			S-PrediXcan	chr2:218665247:218665916:clu_51883:ENSG00000163481.7	RNF25	2.49026	0.374246	0.012765	0.0271587	0.622194	12
50K	chr3:138699095:138707159:clu_46857:ENSG00000051382.8	PIK3CB	2.64528	0.150048	0.00816243	0.0390107	0.722861	2			S-PrediXcan	chr1:167546285:167548002:clu_57178:ENSG00000143162.7	CREG1	-2.48959	-0.208524	0.012789	0.0508388	0.591277	3
50K	chr17:82327292:82333822:clu_16394:ENSG00000141574.7	SECTM1	-2.64517	-0.137091	0.008165	0.082169	0.215397	3			S-PrediXcan	chr17:75226157:75231340:clu_15769:ENSG00000125450.10	NUP85	-2.48917	-0.0690426	0.0128041	0.223894	4.06566e-07	11
50K	chr20:35057571:35068399:clu_30901:ENSG00000100991.11	TRPC4AP	-2.64495	-0.182429	0.00817041	0.0300323	0.260916	2			S-PrediXcan	chr6:31636608:31637042:clu_36319:ENSG00000204469.12	PRRC2A	-2.48873	-0.733217	0.01282	0.0166098	0.158613	1
50K	chr22:50457111:50459255:clu_30098:ENSG00000100241.20	SBF1	2.64467	0.0498656	0.00817716	0.212922	0.000575161	12			S-PrediXcan	chr1:120449402:120451180:clu_56082:ENSG00000270231.3	NBPF8	2.48739	0.0541985	0.0128684	0.687499	2.037e-08	99
50K	chr3:138572932:138591854:clu_46851:ENSG00000114107.8	CEP70	-2.6445	-0.154242	0.00818111	0.0574359	0.416173	3			S-PrediXcan	chr2:106074043:106077765:clu_50135:ENSG00000119147.9	C2orf40	-2.48571	-0.118974	0.0129292	0.0980095	0.163844	5
50K	chr16:69368482:69368587:clu_18796:ENSG00000132604.10	TERF2	-2.64235	-0.117632	0.00823339	0.0869608	0.166987	8			S-PrediXcan	chr7:100353270:100355143:clu_34422:ENSG00000121716.20	PILRB	-2.48549	-0.13641	0.0129372	0.100575	0.117057	6
50K	chr1:15440391:15440493:clu_53268:ENSG00000162438.11	CTRC	-2.64177	-0.0651346	0.00824752	0.114108	0.0460437	7			S-PrediXcan	chr22:38087264:38088748:clu_29560:ENSG00000128298.16	BAIAP2L2	2.4849	0.109622	0.0129588	0.110207	0.689896	14
50K	chr16:4671459:4673498:clu_17145:ENSG00000102858.12	MGRN1	-2.64127	-0.146191	0.00825956	0.0581551	0.979547	5			S-PrediXcan	chr9:116687381:116697662:clu_60591:ENSG00000119401.10	TRIM32	2.4844	0.178687	0.0129769	0.0581049	0.0229475	13
50K	chr17:7204067:7204199:clu_13119:ENSG00000132535.18	DLG4	2.64052	0.0637375	0.00827792	0.163929	0.100834	11			S-PrediXcan	chr11:9758503:9807848:clu_7070:ENSG00000246273.6	SBF2-AS1	-2.48365	-0.0409786	0.0130042	0.25876	0.000237163	17
50K	chr7:70766355:70768024:clu_33726:ENSG00000158321.15	AUTS2	2.64034	0.24442	0.00828219	0.0408652	0.126062	2			S-PrediXcan	chr8:22099360:22099704:clu_62015:ENSG00000158863.21	FAM160B2	-2.48172	-0.432436	0.0130749	0.0248702	0.298103	5
50K	chr1:225789141:225789240:clu_58403:ENSG00000143742.12	SRP9	2.6395	0.174196	0.00830278	0.035076	0.881985	2			S-PrediXcan	chr1:3835092:3836495:clu_52873:ENSG00000116198.12	CEP104	2.48169	0.128465	0.0130762	0.160614	0.519648	25
50K	chr16:88699732:88701262:clu_19307:ENSG00000158717.10	RNF166	-2.63935	-0.112905	0.00830662	0.0605372	0.482326	6			S-PrediXcan	chr10:133402773:133419480:clu_12573:ENSG00000214279.13	SCART1	2.48147	0.887384	0.0130842	0.0121938	0.0422936	3
50K	chr17:31021162:31021910:clu_13954:ENSG00000266865.6	RP11-848P1.9	2.63847	0.596769	0.008328	0.017383	0.126726	1			S-PrediXcan	chr7:65038565:65064999:clu_33622:ENSG00000234585.6	CCT6P3	-2.48134	-0.0205595	0.0130888	0.457777	8.52904e-18	23
50K	chr12:68323240:68326657:clu_5057:ENSG00000111554.14	MDM1	2.63789	0.120497	0.00834244	0.0808602	0.632611	9			S-PrediXcan	chr7:129018157:129041557:clu_34937:ENSG00000064419.13	TNPO3	-2.48023	-0.0815561	0.0131297	0.219037	0.00259288	12
50K	chr7:6413034:6416627:clu_32823:ENSG00000164535.14	DAGLB	2.63783	0.052577	0.00834376	0.217076	0.000301224	8			S-PrediXcan	chr15:75883424:75899427:clu_21146:ENSG00000140367.11	UBE2Q2	-2.4801	-0.100199	0.0131346	0.131954	0.0521963	19
50K	chr1:156980486:156984339:clu_56904:ENSG00000132694.18	ARHGEF11	-2.63758	-0.0619248	0.00835006	0.128263	0.21948	12			S-PrediXcan	chr5:132195480:132198321:clu_40532:ENSG00000072682.18	P4HA2	2.47862	0.039745	0.0131892	0.371072	0.0017651	59
50K	chr2:24972232:24979060:clu_48330:ENSG00000224165.5	DNAJC27-AS1	-2.63751	-0.0970577	0.00835174	0.0830024	0.624493	6			S-PrediXcan	chr3:142329615:142332375:clu_46916:ENSG00000114127.10	XRN1	-2.47786	-0.0474915	0.0132173	0.284476	0.0909006	66
50K	chr2:9845318:9849373:clu_48068:ENSG00000115750.16	TAF1B	2.63727	0.0453953	0.00835758	0.219372	2.65899e-05	15			S-PrediXcan	chr11:47293983:47295496:clu_7611:ENSG00000110514.19	MADD	-2.47704	-0.0594467	0.0132476	0.273919	0.126419	43
50K	chr16:23494378:23495714:clu_17684:ENSG00000103365.15	GGA2	-2.63704	-0.0552567	0.00836325	0.159703	0.0907041	15			S-PrediXcan	chr11:35439693:35441481:clu_7447:ENSG00000149090.11	PAMR1	-2.4769	-0.355604	0.0132531	0.0336578	0.131172	5
50K	chr7:73709122:73719602:clu_33803:ENSG00000106089.11	STX1A	-2.63696	-0.127322	0.00836525	0.0521734	0.598697	3			S-PrediXcan	chr6:36102649:36107455:clu_36754:ENSG00000112062.10	MAPK14	2.47683	0.1336	0.0132557	0.0866644	0.464287	13
50K	chr4:105959126:105967188:clu_43160:ENSG00000168743.12	NPNT	2.63656	0.186765	0.00837502	0.024735	0.555302	3			S-PrediXcan	chr16:789715:790177:clu_16666:ENSG00000127586.16	CHTF18	-2.47682	-0.185187	0.0132557	0.0595161	0.505479	7
50K	chr4:39189781:39194544:clu_42305:ENSG00000157796.17	WDR19	-2.63495	-0.0927814	0.00841499	0.0620137	0.00733341	2			S-PrediXcan	chr1:113116436:113119233:clu_55909:ENSG00000198799.11	LRIG2	2.47631	0.0438312	0.0132748	0.361929	0.145915	61
50K	chr10:73126827:73130703:clu_11191:ENSG00000166321.13	NUDT13	-2.63468	-0.0238263	0.00842178	0.176409	0.00122173	12			S-PrediXcan	chr16:68312176:68315897:clu_18745:ENSG00000132600.16	PRMT7	2.476	0.0685392	0.0132864	0.162419	0.000250479	10
50K	chr9:109108570:109119335:clu_60396:ENSG00000106771.12	TMEM245	2.63394	0.0940695	0.00844006	0.101517	0.984126	11			S-PrediXcan	chr12:55938052:55938638:clu_4652:ENSG00000065357.19	DGKA	-2.47493	-0.124713	0.0133261	0.110451	0.719313	15
50K	chr10:26501111:26503197:clu_10476:ENSG00000077420.15	APBB1IP	-2.63373	-0.133698	0.00844538	0.0444042	0.491177	4			S-PrediXcan	chr15:75360211:75360565:clu_21122:ENSG00000140400.16	MAN2C1	-2.47469	-0.0191978	0.0133352	0.847111	0.000227343	160
50K	chr11:65047738:65048152:clu_8202:ENSG00000168060.15	NAALADL1	-2.63327	-0.203571	0.00845673	0.0346561	0.463415	2			S-PrediXcan	chr7:93303550:93305828:clu_34199:ENSG00000004766.15	VPS50	-2.47435	-0.146735	0.0133478	0.0781616	0.253389	12
50K	chr7:65073514:65073778:clu_33627:ENSG00000227113.2	RP11-460N20.4	-2.63285	-0.070534	0.00846719	0.0752441	0.318978	9			S-PrediXcan	chr17:76064171:76067217:clu_15952:ENSG00000167881.14	SRP68	-2.47362	-0.0850678	0.0133752	0.148622	0.596741	22
50K	chr1:153633157:153633958:clu_56525:ENSG00000272030.1	RP1-178F15.4	-2.63248	-0.060143	0.0084765	0.185036	0.0140147	13			S-PrediXcan	chr1:32179776:32181242:clu_54031:ENSG00000084652.15	TXLNA	2.47359	0.106312	0.0133762	0.128929	0.127267	9
50K	chr22:24176275:24177591:clu_29039:ENSG00000099991.17	CABIN1	2.63202	1.12459	0.008488	0.0156969	0.647452	1			S-PrediXcan	chr5:136985202:136988422:clu_40655:ENSG00000152377.13	SPOCK1	-2.47356	-0.0387778	0.0133773	0.42805	0.0470264	42
50K	chr11:57333144:57333435:clu_7693:ENSG00000149136.8	SSRP1	-2.63189	-0.221605	0.00849117	0.0192737	0.737808	2			S-PrediXcan	chr21:25603935:25606449:clu_31921:ENSG00000154719.13	MRPL39	-2.47322	-0.0823905	0.0133903	0.176688	0.426867	22
50K	chr7:93887355:93889035:clu_34204:ENSG00000105825.11	TFPI2	2.63179	0.138095	0.00849354	0.0336731	0.341032	2			S-PrediXcan	chr5:154889417:154891241:clu_41114:ENSG00000082516.8	GEMIN5	-2.47316	-0.0583781	0.0133923	0.317104	0.0440547	36
50K	chr1:46561673:46562649:clu_54689:ENSG00000079277.19	MKNK1	2.63174	0.114793	0.008495	0.0505505	0.174252	1			S-PrediXcan	chr1:155060832:155061904:clu_56659:ENSG00000143537.13	ADAM15	-2.47284	-0.0387964	0.0134043	0.269556	1.33035e-09	7
50K	chr11:124876932:124877519:clu_9833:ENSG00000154134.14	ROBO3	2.63083	0.111624	0.00851768	0.06193	0.252706	4			S-PrediXcan	chr21:33252830:33262793:clu_32057:ENSG00000159110.19	IFNAR2	2.47195	0.0972555	0.0134378	0.163609	0.000521809	8
50K	chr7:108002384:108002849:clu_34717:ENSG00000091136.13	LAMB1	-2.63035	-0.0376392	0.00852971	0.296318	0.0157213	27			S-PrediXcan	chr1:44636162:44638310:clu_54557:ENSG00000187147.17	RNF220	2.47115	0.0676419	0.0134679	0.301435	0.0503473	35
50K	chr19:57233608:57234884:clu_27487:ENSG00000105146.12	AURKC	2.62944	0.0686663	0.0085525	0.0770828	0.246894	6			S-PrediXcan	chr7:150368941:150369671:clu_35377:ENSG00000196456.11	ZNF775	2.47058	0.25073	0.0134896	0.0512273	0.250412	5
50K	chr9:96360221:96364464:clu_60163:ENSG00000130958.11	SLC35D2	2.62942	0.10752	0.008553	0.0428827	0.285779	1			S-PrediXcan	chr15:43151945:43154672:clu_20112:ENSG00000137842.6	TMEM62	-2.47002	-0.303821	0.0135107	0.0348136	0.52353	2
50K	chr12:56312499:56314529:clu_4731:ENSG00000257303.1	RP11-977G19.11	-2.62786	-0.0889182	0.00859239	0.0399496	0.208588	3			S-PrediXcan	chr22:17823060:17826454:clu_28676:ENSG00000243156.7	MICAL3	2.4698	1.01889	0.013519	0.0253088	0.0717696	2
50K	chr20:26009889:26050718:clu_30707:ENSG00000125804.13	FAM182A	2.62782	0.0964567	0.00859328	0.0867455	0.557088	6			S-PrediXcan	chr7:152759926:152800531:clu_35515:ENSG00000133627.17	ACTR3B	2.46919	0.139918	0.0135418	0.0772784	0.0903415	4
50K	chr22:38122285:38123095:clu_29570:ENSG00000184381.18	PLA2G6	2.62741	0.0583881	0.00860363	0.201683	0.00353187	15			S-PrediXcan	chr1:183547252:183549208:clu_57530:ENSG00000116698.21	SMG7	2.46794	0.271372	0.0135892	0.0250197	0.959877	2
50K	chr17:69309423:69313092:clu_15641:ENSG00000154265.15	ABCA5	2.62677	0.264589	0.00862	0.0170154	0.991264	1			S-PrediXcan	chr1:119729633:119734634:clu_56060:ENSG00000092621.11	PHGDH	2.46755	0.112404	0.0136041	0.152329	0.0190568	21
50K	chr17:69311026:69313092:clu_15641:ENSG00000154265.15	ABCA5	-2.62677	-0.138293	0.00862	0.0398693	0.793671	1			S-PrediXcan	chr5:72816752:72848385:clu_39824:ENSG00000083312.17	TNPO1	2.46729	0.176448	0.0136139	0.0645505	0.865788	8
50K	chr11:47173882:47175015:clu_7594:ENSG00000149182.14	ARFGAP2	-2.6254	-0.126967	0.00865468	0.0436555	0.69075	6			S-PrediXcan	chr1:44897444:44926628:clu_54591:ENSG00000070785.16	EIF2B3	2.46616	0.0440351	0.0136568	0.391254	0.0106987	54
50K	chr15:43148879:43149108:clu_20111:ENSG00000137842.6	TMEM62	2.6253	0.0562812	0.00865718	0.085201	0.0328749	6			S-PrediXcan	chr7:44760228:44760425:clu_33460:ENSG00000122515.14	ZMIZ2	2.46562	0.0636208	0.0136778	0.270804	0.134234	38
50K	chr16:71922680:71924769:clu_18930:ENSG00000182149.20	IST1	-2.625	-0.343891	0.008665	0.0116724	0.00796757	1			S-PrediXcan	chr3:138608937:138610604:clu_46853:ENSG00000158234.12	FAIM	2.46556	0.0683	0.0136798	0.131799	0.00682002	12
50K	chr3:158602939:158605097:clu_47150:ENSG00000178053.17	MLF1	2.62383	0.149549	0.0086947	0.0268142	0.86206	2			S-PrediXcan	chr12:111883768:111885916:clu_5819:ENSG00000089022.13	MAPKAPK5	-2.46556	-0.231318	0.01368	0.0260027	0.632388	1
50K	chr7:70766334:70768024:clu_33726:ENSG00000158321.15	AUTS2	-2.62366	-0.178996	0.00869918	0.0555212	0.238812	2			S-PrediXcan	chr18:76809504:76816755:clu_28544:ENSG00000264278.1	RP11-162A12.2	2.46555	0.0417136	0.0136803	0.363609	0.0316337	63
50K	chr6:26409733:26410006:clu_36029:ENSG00000026950.16	BTN3A1	-2.62344	-0.228413	0.00870469	0.0503727	0.544746	4			S-PrediXcan	chr3:49211836:49236548:clu_45287:ENSG00000173421.16	CCDC36	2.46534	0.071425	0.0136882	0.177814	0.119783	19
50K	chr7:75410460:75414885:clu_33872:ENSG00000178809.11	TRIM73	-2.62244	-0.129603	0.00873019	0.071194	0.0494687	6			S-PrediXcan	chr13:114265240:114269563:clu_3102:ENSG00000130177.14	CDC16	-2.46424	-0.201248	0.0137303	0.0614211	0.507887	13
50K	chr17:7936817:7937164:clu_13272:ENSG00000170037.13	CNTROB	2.62186	0.0456441	0.00874526	0.193121	0.0306447	14			S-PrediXcan	chr4:39468427:39470019:clu_42324:ENSG00000121897.14	LIAS	2.46404	0.0408204	0.0137381	0.385987	0.00103993	38
50K	chr2:134877643:134918563:clu_50565:ENSG00000224043.7	CCNT2-AS1	2.62167	0.0731478	0.00875	0.0562725	0.0258651	1			S-PrediXcan	chr22:42142880:42143410:clu_29786:ENSG00000205702.10	CYP2D7	-2.46396	-0.0536443	0.013741	0.194282	5.82031e-07	22
50K	chr20:52153428:52160123:clu_31445:ENSG00000020256.19	ZFP64	-2.62153	-0.096287	0.00875363	0.12904	0.284296	14			S-PrediXcan	chr12:116949706:116964697:clu_5988:ENSG00000174989.12	FBXW8	-2.46395	-0.242138	0.0137414	0.0410475	0.755054	4
50K	chr11:69070495:69071236:clu_8639:ENSG00000162341.16	TPCN2	-2.62151	-0.112126	0.00875424	0.084584	0.686467	11			S-PrediXcan	chr17:5111219:5111800:clu_12994:ENSG00000167840.13	ZNF232	2.46364	0.0555439	0.0137533	0.225775	0.0872347	32
50K	chr19:17206376:17206679:clu_25285:ENSG00000099331.13	MYO9B	-2.61928	-0.089339	0.00881157	0.103564	0.0189859	5			S-PrediXcan	chr1:37815566:37817419:clu_54253:ENSG00000188786.9	MTF1	-2.46294	-0.106011	0.0137802	0.140188	0.786381	29
50K	chr16:30188087:30188192:clu_17943:ENSG00000102879.15	CORO1A	2.61891	0.453055	0.008821	0.0134521	0.178941	1			S-PrediXcan	chr3:130730442:130733548:clu_46672:ENSG00000196455.7	PIK3R4	2.46168	0.030458	0.0138286	0.635787	3.73511e-05	82
50K	chr16:30194791:30194886:clu_17945:ENSG00000132207.17	SLX1A	2.61891	0.224627	0.008821	0.0270905	0.973131	1			S-PrediXcan	chr7:102605987:102608761:clu_34571:ENSG00000105808.17	RASA4	2.46161	0.0654293	0.0138315	0.141535	0.00791676	10
50K	chr14:91792558:91797785:clu_23367:ENSG00000165929.12	TC2N	2.61884	0.200479	0.00882284	0.0554794	0.808243	6			S-PrediXcan	chr11:67290446:67290592:clu_8480:ENSG00000172932.14	ANKRD13D	-2.46136	-0.0596002	0.0138412	0.111924	0.0570277	19
50K	chr7:151245671:151275114:clu_35466:ENSG00000082014.16	SMARCD3	2.6186	0.250075	0.00882922	0.0464998	0.706782	2			S-PrediXcan	chr5:113001674:113003942:clu_40329:ENSG00000172795.15	DCP2	2.4595	0.134915	0.013913	0.0786684	0.702261	6
50K	chr7:95411743:95412312:clu_34236:ENSG00000105854.12	PON2	-2.61854	-0.231201	0.00883062	0.0273758	0.904213	2			S-PrediXcan	chr8:143375668:143376525:clu_63589:ENSG00000158106.13	RHPN1	-2.45906	-0.559538	0.01393	0.01158	0.199218	1
50K	chr6:32040205:32040406:clu_36439:ENSG00000204338.8	CYP21A1P	2.61778	0.0332189	0.00885027	0.270079	0.000970391	24			S-PrediXcan	chr2:113750568:113755165:clu_50309:ENSG00000115084.13	SLC35F5	-2.45865	-0.220849	0.0139461	0.0958313	0.0670135	8
50K	chr17:82012283:82016476:clu_16320:ENSG00000169696.15	ASPSCR1	2.61766	0.0398817	0.00885361	0.217591	0.0816183	22			S-PrediXcan	chr17:18519674:18532506:clu_13616:ENSG00000273018.5	CTD-2303H24.2	-2.45836	-0.0388271	0.0139574	0.408755	2.26046e-10	38
50K	chr14:30700258:30705823:clu_22184:ENSG00000092108.20	SCFD1	-2.61753	-0.293501	0.008857	0.0201356	0.516824	1			S-PrediXcan	chr14:100132779:100135905:clu_23538:ENSG00000196405.12	EVL	2.45803	0.031481	0.0139701	0.655425	3.56356e-05	82
50K	chr17:8146759:8146897:clu_13289:ENSG00000179094.15	PER1	2.61735	0.350412	0.00886147	0.0187615	0.238177	2			S-PrediXcan	chr3:186787882:186788310:clu_47590:ENSG00000156976.16	EIF4A2	2.45746	0.739747	0.0139924	0.0403128	0.663168	4
50K	chr10:73824084:73837468:clu_11273:ENSG00000148660.20	CAMK2G	2.61696	0.0506047	0.00887163	0.117186	0.171658	10			S-PrediXcan	chr1:113614658:113619736:clu_55914:ENSG00000081026.18	MAGI3	-2.45739	-0.0635329	0.0139949	0.1603	0.248976	18
50K	chr1:214330278:214330950:clu_58179:ENSG00000143499.13	SMYD2	-2.61676	-0.262782	0.008877	0.025203	0.329438	1			S-PrediXcan	chr3:52478282:52478449:clu_45559:ENSG00000010322.15	NISCH	2.45697	0.0549358	0.0140116	0.276325	0.00908875	47
50K	chr7:152027718:152094190:clu_35491:ENSG00000178234.12	GALNT11	2.61636	0.0473079	0.00888715	0.276509	0.0867941	27			S-PrediXcan	chr5:43068217:43099020:clu_39462:ENSG00000172262.11	ZNF131	2.45672	0.227076	0.0140212	0.0265838	0.962155	3
50K	chr2:169531490:169537227:clu_50980:ENSG00000138399.17	FASTKD1	2.61516	0.102527	0.00891861	0.0726547	0.0380418	5			S-PrediXcan	chr19:40192713:40198375:clu_26153:ENSG00000130758.7	MAP3K10	2.45573	0.639819	0.01406	0.0141277	0.0940537	1
50K	chr17:82720363:82720761:clu_16430:ENSG00000141560.14	FN3KRP	2.61505	0.105929	0.00892136	0.102812	0.462737	13			S-PrediXcan	chr1:176085890:176116624:clu_57375:ENSG00000143207.19	RFWD2	-2.4555	-0.099539	0.0140688	0.162376	0.516317	16
50K	chr17:18026416:18028615:clu_13559:ENSG00000171953.15	ATPAF2	2.61414	0.17175	0.00894518	0.0573543	0.299917	3			S-PrediXcan	chr2:151433228:151435463:clu_50693:ENSG00000080345.17	RIF1	-2.45502	-0.0870342	0.0140879	0.169274	0.415769	25
50K	chr9:128352747:128353025:clu_60942:ENSG00000167114.12	SLC27A4	-2.61325	-0.107	0.00896865	0.0669632	0.134274	6			S-PrediXcan	chr5:6618024:6620106:clu_39034:ENSG00000037474.14	NSUN2	-2.45392	-0.178116	0.0141307	0.0441637	0.634456	14
50K	chr10:102920101:103049707:clu_11993:ENSG00000148842.17	CNNM2	-2.61269	-0.070156	0.00898324	0.117021	0.207401	8			S-PrediXcan	chr6:17426690:17462996:clu_35888:ENSG00000112186.11	CAP2	2.45369	0.1982	0.01414	0.0567534	0.56855	6
50K	chr10:73246586:73246688:clu_11204:ENSG00000213551.4	DNAJC9	-2.61262	-0.231991	0.00898513	0.0501363	0.70929	7			S-PrediXcan	chr1:51792098:51792377:clu_54797:ENSG00000078618.21	NRDC	-2.45347	-0.029844	0.0141484	0.382551	0.00208728	58
50K	chr15:57282598:57296955:clu_20519:ENSG00000140262.17	TCF12	-2.61236	-0.0954807	0.008992	0.0578916	0.0225536	1			S-PrediXcan	chr3:123116298:123124272:clu_46406:ENSG00000065485.19	PDIA5	2.45344	0.158187	0.0141495	0.184659	0.358961	17
50K	chr22:50258301:50261167:clu_30049:ENSG00000188130.13	MAPK12	2.61202	0.0321658	0.00900091	0.207025	0.000384036	12			S-PrediXcan	chr2:200877037:200877497:clu_51498:ENSG00000240344.8	PPIL3	2.45283	0.0148202	0.0141736	0.82429	9.7849e-37	78
50K	chr1:35716326:35718707:clu_54153:ENSG00000142686.7	C1orf216	2.61171	0.219335	0.00900909	0.031299	0.485664	2			S-PrediXcan	chr6:110991786:110996984:clu_37893:ENSG00000197498.12	RPF2	2.45281	0.0560657	0.0141744	0.276669	0.0214552	20
50K	chr1:155661423:155670320:clu_56761:ENSG00000163374.19	YY1AP1	-2.60997	-0.263152	0.00905503	0.0284616	0.699768	2			S-PrediXcan	chr12:69532056:69562180:clu_5095:ENSG00000166225.8	FRS2	2.45267	0.281576	0.01418	0.0276087	0.446333	1
50K	chr8:132804032:132804612:clu_63443:ENSG00000129292.20	PHF20L1	-2.60995	-0.157326	0.00905562	0.0361264	0.576515	7			S-PrediXcan	chr3:158600173:158602807:clu_47150:ENSG00000178053.17	MLF1	-2.45218	-0.103059	0.0141993	0.0937361	0.459109	10
50K	chr2:170067090:170073428:clu_51006:ENSG00000144357.16	UBR3	-2.60956	-0.067088	0.00906596	0.0882498	0.00189166	2			S-PrediXcan	chr3:12609335:12611950:clu_44375:ENSG00000132155.11	RAF1	2.45039	0.527263	0.01427	0.0127072	0.0379862	1
50K	chr16:1745103:1747029:clu_16758:ENSG00000138834.12	MAPK8IP3	2.60895	0.172211	0.00908196	0.0369268	0.535188	2			S-PrediXcan	chr12:57100090:57100846:clu_4806:ENSG00000166888.11	STAT6	-2.44887	-0.122931	0.0143304	0.155632	0.0566839	14
50K	chr5:1339005:1341671:clu_38972:ENSG00000049656.13	CLPTM1L	-2.6085	-0.201178	0.00909401	0.0277346	0.754188	3			S-PrediXcan	chr5:140677753:140677908:clu_40775:ENSG00000170445.12	HARS	2.44667	0.0476878	0.0144185	0.437943	0.0336194	55
50K	chr17:39660044:39660211:clu_14269:ENSG00000131748.15	STARD3	2.60814	0.0895862	0.00910348	0.105502	0.759629	9			S-PrediXcan	chr18:58723251:58733397:clu_28385:ENSG00000172175.12	MALT1	-2.44607	-0.0851523	0.0144422	0.199104	0.0332207	29
50K	chr7:7555189:7565914:clu_32868:ENSG00000272894.5	RP5-1159O4.1	2.60775	0.0834394	0.00911405	0.138144	0.114528	16			S-PrediXcan	chr1:155785374:155795050:clu_56781:ENSG00000116580.18	GON4L	-2.44593	-0.056868	0.0144479	0.146235	0.129357	15
50K	chr4:102826636:102827427:clu_43113:ENSG00000109332.19	UBE2D3	2.60749	0.118253	0.009121	0.0560468	0.0106485	1			S-PrediXcan	chr18:62291631:62298790:clu_28427:ENSG00000134444.13	KIAA1468	2.44505	0.16705	0.014483	0.0532166	0.976109	4
50K	chr19:46309359:46312161:clu_26600:ENSG00000124440.15	HIF3A	-2.60677	-0.0684113	0.00914009	0.126592	0.0232305	9			S-PrediXcan	chr10:73791176:73791859:clu_11254:ENSG00000214655.10	ZSWIM8	-2.44476	-0.819267	0.0144947	0.0199228	0.847532	2
50K	chr19:48813348:48813663:clu_26809:ENSG00000087076.8	HSD17B14	-2.60666	-0.322698	0.009143	0.0169724	0.598357	1			S-PrediXcan	chr22:25448284:25455712:clu_29093:ENSG00000100058.12	CRYBB2P1	2.44461	0.0214417	0.014501	0.850726	3.9058e-07	153
50K	chr11:806095:809412:clu_6686:ENSG00000177595.17	PIDD1	2.60647	0.0777743	0.0091481	0.106486	0.599565	8			S-PrediXcan	chr12:117056886:117075271:clu_5993:ENSG00000088992.17	TESC	2.44439	0.0408667	0.0145096	0.364233	0.0624068	42
50K	chr7:65073514:65073778:clu_33627:ENSG00000234585.6	CCT6P3	-2.60631	-0.0751018	0.00915237	0.0704158	0.190759	8			S-PrediXcan	chr7:100104154:100104874:clu_34392:ENSG00000221838.9	AP4M1	-2.44365	-0.0934188	0.0145395	0.100279	0.601333	12
50K	chr1:154269412:154270200:clu_56591:ENSG00000143569.18	UBAP2L	2.60625	0.183529	0.00915392	0.0569944	0.598629	7			S-PrediXcan	chr12:48834497:48835120:clu_4232:ENSG00000174243.9	DDX23	2.44338	0.158029	0.0145505	0.0487954	0.0469718	2
50K	chr3:58410159:58424752:clu_45788:ENSG00000168297.15	PXK	2.60587	0.21417	0.00916411	0.0257055	0.609315	2			S-PrediXcan	chr2:101286177:101288973:clu_50068:ENSG00000163162.8	RNF149	2.44323	0.308653	0.0145564	0.023918	0.485074	5
50K	chr1:40509625:40509733:clu_54353:ENSG00000164002.11	EXO5	2.60558	0.0521865	0.00917197	0.175284	0.208055	17			S-PrediXcan	chr12:89525796:89540108:clu_5293:ENSG00000270344.2	POC1B-AS1	2.44278	0.0770439	0.0145746	0.197508	0.670665	39
50K	chr7:30460041:30478606:clu_33204:ENSG00000106100.10	NOD1	-2.6054	-0.0343017	0.00917675	0.302887	2.23991e-06	26			S-PrediXcan	chr19:10558239:10559359:clu_24783:ENSG00000129347.19	KRI1	2.44265	0.03233	0.0145799	0.551547	0.0164111	77
50K	chr15:41860758:41861419:clu_19998:ENSG00000137877.9	SPTBN5	2.60528	0.163569	0.00918	0.0346588	0.414433	1			S-PrediXcan	chr22:42061067:42062827:clu_29772:ENSG00000198951.11	NAGA	2.44233	0.035605	0.0145926	0.375863	0.175592	49
50K	chr19:58004700:58005907:clu_27538:ENSG00000176593.7	CTD-2368P22.1	2.60495	0.147984	0.00918883	0.0326347	0.36117	2			S-PrediXcan	chr10:7779019:7780056:clu_10199:ENSG00000151657.11	KIN	-2.44188	-0.268263	0.0146111	0.0309342	0.768621	3
50K	chr22:42577959:42580217:clu_29808:ENSG00000182841.12	RRP7BP	-2.60472	-0.158057	0.00919494	0.0505999	0.7811	6			S-PrediXcan	chr6:41138726:41139710:clu_36879:ENSG00000161912.17	ADCY10P1	2.4418	0.097039	0.0146141	0.101771	0.00159447	9
50K	chr9:93636525:93645629:clu_60097:ENSG00000197724.10	PHF2	2.60427	0.0592751	0.009207	0.176151	0.0400277	11			S-PrediXcan	chr19:33215973:33225553:clu_25705:ENSG00000130876.11	SLC7A10	-2.44138	-0.66542	0.0146314	0.0179024	0.12721	2
50K	chr2:108485867:108486511:clu_50161:ENSG00000135968.20	GCC2	2.6036	0.196229	0.00922507	0.025777	0.041092	6			S-PrediXcan	chr13:72776092:72777420:clu_2649:ENSG00000083520.14	DIS3	-2.4413	-0.131132	0.0146344	0.123214	0.18955	13
50K	chr1:110382966:110389237:clu_55810:ENSG00000168679.17	SLC16A4	-2.60249	-0.148979	0.00925501	0.0456488	0.425294	3			S-PrediXcan	chr14:91813825:91836183:clu_23368:ENSG00000165929.12	TC2N	-2.44126	-0.0539704	0.0146359	0.410651	0.00728856	45
50K	chr2:38828436:38837831:clu_48759:ENSG00000163214.20	DHX57	2.60212	0.467902	0.0092649	0.0162257	0.185398	2			S-PrediXcan	chr1:183537215:183538380:clu_57526:ENSG00000116698.21	SMG7	-2.44026	-0.475774	0.0146765	0.0185694	0.323745	3
50K	chr10:26503274:26511747:clu_10476:ENSG00000077420.15	APBB1IP	2.60199	0.139062	0.00926842	0.0399121	0.213547	2			S-PrediXcan	chr1:15738728:15739224:clu_53289:ENSG00000162461.7	SLC25A34	-2.4401	-0.117575	0.0146832	0.109235	0.171038	10
50K	chr5:132195480:132198206:clu_40532:ENSG00000072682.18	P4HA2	-2.6016	-0.071906	0.00927888	0.120034	0.0330342	13			S-PrediXcan	chr2:70230854:70236073:clu_49314:ENSG00000116001.15	TIA1	2.43865	0.158955	0.0147424	0.0725897	0.391249	4
50K	chr6:30924560:30925544:clu_36266:ENSG00000137411.16	VARS2	2.60091	0.0547649	0.00929766	0.197695	3.89481e-05	15			S-PrediXcan	chr7:92029991:92031512:clu_34132:ENSG00000127914.16	AKAP9	2.43825	0.294908	0.0147587	0.029036	0.533047	2
50K	chr17:7388704:7388788:clu_13178:ENSG00000174292.12	TNK1	2.60042	0.896339	0.009311	0.0159778	0.0423867	1			S-PrediXcan	chr15:99139576:99139696:clu_21700:ENSG00000103852.12	TTC23	2.43773	0.0584536	0.0147798	0.210358	7.22525e-05	27
50K	chr1:41518488:41524735:clu_54387:ENSG00000127124.14	HIVEP3	-2.60033	-0.258004	0.00931348	0.0256925	0.644911	2			S-PrediXcan	chr13:72792547:72795359:clu_2652:ENSG00000083535.15	PIBF1	-2.43767	-0.0544797	0.0147824	0.184047	0.0133154	16
50K	chr1:151895194:151907321:clu_56496:ENSG00000159445.12	THEM4	-2.60005	-0.067895	0.00932104	0.148395	0.154215	12			S-PrediXcan	chr15:90905723:90905922:clu_21583:ENSG00000196547.14	MAN2A2	2.43762	0.575235	0.0147843	0.0218138	0.55176	2
50K	chr1:232956443:232969909:clu_58608:ENSG00000135778.11	NTPCR	-2.5995	-0.21321	0.00933587	0.0355924	0.31976	3			S-PrediXcan	chr12:100157445:100157528:clu_5445:ENSG00000238105.7	GOLGA2P5	-2.43638	-0.0927528	0.0148352	0.128065	0.00299109	45
50K	chr17:7412207:7414344:clu_13187:ENSG00000169992.9	NLGN2	-2.59901	-0.123132	0.00934921	0.0786429	0.645676	8			S-PrediXcan	chr1:27301461:27303621:clu_53832:ENSG00000142784.15	WDTC1	-2.43606	-0.147148	0.0148483	0.0761144	0.700642	10
50K	chr19:35759470:35759789:clu_25869:ENSG00000167595.14	PROSER3	2.59897	0.158995	0.00935032	0.0434947	0.662564	3			S-PrediXcan	chr8:143793083:143793900:clu_63647:ENSG00000180900.18	SCRIB	2.4356	0.0682264	0.0148673	0.168274	0.00391382	27
50K	chr16:67174340:67174621:clu_18573:ENSG00000140939.14	NOL3	-2.59888	-0.0521761	0.00935278	0.129354	0.0340877	9			S-PrediXcan	chr1:155268126:155268293:clu_56722:ENSG00000176444.18	CLK2	2.43539	0.0592523	0.0148756	0.284527	0.00269549	23
50K	chr14:105173261:105173481:clu_23743:ENSG00000183828.14	NUDT14	2.59801	0.0358006	0.00937668	0.250951	0.00435127	19			S-PrediXcan	chr8:8235949:8237126:clu_61797:ENSG00000173295.7	FAM86B3P	-2.43519	-0.0363936	0.0148839	0.429965	2.51754e-14	37
50K	chr22:29260613:29261200:clu_29161:ENSG00000100263.13	RHBDD3	-2.59791	-0.0776525	0.00937918	0.106942	0.366746	9			S-PrediXcan	chr6:32007470:32007671:clu_36439:ENSG00000231852.6	CYP21A2	-2.43506	-0.026861	0.0148892	0.551356	6.54224e-08	124
50K	chr22:38297155:38298786:clu_29584:ENSG00000213923.11	CSNK1E	2.59626	0.275186	0.00942444	0.0230697	0.325073	2			S-PrediXcan	chr8:28113173:28129502:clu_62208:ENSG00000134014.16	ELP3	-2.43418	-0.0509939	0.0149255	0.384997	0.155016	50
50K	chr19:45624818:45626705:clu_26537:ENSG00000125746.16	EML2	2.59512	0.118578	0.00945576	0.0631088	0.593654	5			S-PrediXcan	chr3:17012160:17014708:clu_44517:ENSG00000154822.17	PLCL2	-2.43384	-0.0295316	0.0149395	0.571036	0.000462629	91
50K	chr1:177968039:178022440:clu_57408:ENSG00000242193.10	RP11-568K15.1	2.59464	0.315545	0.00946898	0.0207536	0.432819	4			S-PrediXcan	chr17:80188544:80189753:clu_16146:ENSG00000141527.16	CARD14	-2.43384	-0.127503	0.0149396	0.108869	0.916522	16
50K	chr7:100888143:100888257:clu_34502:ENSG00000087087.18	SRRT	2.59425	0.091571	0.00947985	0.105544	0.773604	11			S-PrediXcan	chr5:71604468:71626640:clu_39809:ENSG00000131844.15	MCCC2	2.43334	0.122692	0.0149604	0.106484	0.472418	8
50K	chr15:57282598:57286157:clu_20519:ENSG00000140262.17	TCF12	2.59378	0.0671916	0.0094927	0.102063	0.0136889	5			S-PrediXcan	chr2:25580826:25596086:clu_48353:ENSG00000138101.18	DTNB	-2.43306	-0.0710759	0.014972	0.23433	0.000226766	30
50K	chr4:154536740:154537286:clu_43737:ENSG00000171566.11	PLRG1	2.59287	0.246945	0.009518	0.0162648	0.239368	1			S-PrediXcan	chr20:49864844:49874705:clu_31390:ENSG00000197818.11	SLC9A8	-2.43287	-0.0764581	0.0149797	0.181503	0.64088	20
50K	chr4:154540934:154542187:clu_43739:ENSG00000171566.11	PLRG1	-2.59287	-0.155184	0.009518	0.0260281	0.216363	1			S-PrediXcan	chr10:62049483:62050888:clu_10990:ENSG00000150347.14	ARID5B	2.43204	0.108477	0.015014	0.105368	0.531754	13
50K	chr4:154541493:154542187:clu_43739:ENSG00000171566.11	PLRG1	2.59287	0.177313	0.009518	0.0214802	0.404474	1			S-PrediXcan	chr12:122860523:122860679:clu_6223:ENSG00000130787.13	HIP1R	-2.4319	-0.256694	0.0150197	0.0282159	0.115502	3
50K	chr20:25206590:25207076:clu_30673:ENSG00000197586.12	ENTPD6	2.59184	0.0555678	0.00954628	0.147339	0.00380366	7			S-PrediXcan	chr22:37613191:37614190:clu_29503:ENSG00000100083.18	GGA1	-2.43057	-0.0576418	0.015075	0.274878	0.564318	31
50K	chr6:150885734:150887842:clu_38491:ENSG00000120254.15	MTHFD1L	2.59182	0.258913	0.009547	0.0168639	0.0740931	1			S-PrediXcan	chr7:6607597:6607960:clu_32835:ENSG00000146576.12	C7orf26	-2.43045	-0.251965	0.0150799	0.0548691	0.409226	5
50K	chr8:81718224:81721249:clu_62845:ENSG00000104231.10	ZFAND1	2.59058	0.065338	0.00958146	0.132446	0.0536187	15			S-PrediXcan	chr5:177093501:177093654:clu_41392:ENSG00000160867.14	FGFR4	2.42934	0.129406	0.0151264	0.0946622	0.484199	9
50K	chr22:42876333:42879048:clu_29826:ENSG00000100266.18	PACSIN2	-2.58919	-0.127133	0.00962009	0.0723666	0.176167	4			S-PrediXcan	chr14:75023018:75030543:clu_23106:ENSG00000119684.15	MLH3	2.42931	0.072648	0.0151275	0.174714	0.0262453	23
50K	chr1:120453444:120453909:clu_56083:ENSG00000270231.3	NBPF8	2.58755	0.177316	0.009666	0.0175235	0.106325	1			S-PrediXcan	chr3:101817001:101821404:clu_46115:ENSG00000144815.15	NXPE3	-2.42753	-0.0744108	0.0152018	0.116125	0.451153	32
50K	chr8:81673949:81674672:clu_62836:ENSG00000133731.9	IMPA1	-2.58739	-0.222125	0.00967058	0.0236709	0.247411	2			S-PrediXcan	chr8:143792405:143792485:clu_63644:ENSG00000180900.18	SCRIB	2.42742	0.0950657	0.0152066	0.202586	0.683867	23
50K	chr8:22248649:22249044:clu_62046:ENSG00000168495.12	POLR3D	-2.58672	-0.177798	0.00968932	0.0326174	0.0589044	2			S-PrediXcan	chr16:89686759:89689252:clu_19407:ENSG00000185324.21	CDK10	-2.42734	-0.255297	0.01521	0.0329128	0.550576	1
50K	chr20:41341002:41345796:clu_31123:ENSG00000132793.11	LPIN3	-2.58669	-0.157701	0.00969026	0.0454789	0.704874	8			S-PrediXcan	chr15:64424155:64425540:clu_20719:ENSG00000103671.9	TRIP4	-2.4271	-0.630948	0.01522	0.0105982	0.0180223	1
50K	chr12:56666266:56670275:clu_4785:ENSG00000110958.15	PTGES3	2.58452	0.310819	0.00975145	0.0262298	0.208137	2			S-PrediXcan	chr12:71561852:71566404:clu_5130:ENSG00000139292.12	LGR5	-2.42703	-0.127358	0.0152231	0.0686832	0.759936	9
50K	chr11:66364424:66365936:clu_8388:ENSG00000174669.11	SLC29A2	2.58307	0.022155	0.00979267	0.505854	6.10468e-23	5			S-PrediXcan	chr15:66329399:66331875:clu_20810:ENSG00000166938.12	DIS3L	-2.42601	-0.035424	0.0152658	0.258151	1.87924e-09	19
50K	chr1:51236879:51269956:clu_54777:ENSG00000123091.4	RNF11	-2.58296	-0.042455	0.00979564	0.140564	0.0045686	12			S-PrediXcan	chr2:238263058:238265512:clu_52340:ENSG00000132326.11	PER2	-2.42532	-0.0378469	0.0152949	0.692609	0.0199711	118
50K	chr15:43138619:43146493:clu_20110:ENSG00000137842.6	TMEM62	2.58214	0.0727735	0.00981895	0.0679712	0.426716	7			S-PrediXcan	chr19:10558060:10558164:clu_24783:ENSG00000129347.19	KRI1	-2.42493	-0.0458177	0.0153113	0.383078	0.187459	55
50K	chr9:35077399:35078141:clu_59391:ENSG00000221829.9	FANCG	-2.58181	-0.141949	0.00982833	0.0300695	0.92557	2			S-PrediXcan	chr6:29889823:29890264:clu_36125:ENSG00000206341.7	HLA-H	2.42476	0.0265034	0.0153184	0.432441	4.72982e-12	41
50K	chr11:117225462:117225931:clu_9549:ENSG00000160613.12	PCSK7	-2.5812	-0.14806	0.00984575	0.0576474	0.449455	9			S-PrediXcan	chr2:218269537:218269966:clu_51840:ENSG00000127837.9	AAMP	-2.42461	-0.148014	0.015325	0.0901024	0.615433	13
50K	chr15:39976844:39978078:clu_19850:ENSG00000128829.11	EIF2AK4	-2.5806	-0.267472	0.00986279	0.023296	0.753674	2			S-PrediXcan	chr6:110997105:110997183:clu_37893:ENSG00000197498.12	RPF2	2.42457	0.0516409	0.0153264	0.211444	1.89944e-06	53
50K	chr3:32762863:32764682:clu_44658:ENSG00000182973.18	CNOT10	2.57985	0.223817	0.00988424	0.113632	0.0940447	8			S-PrediXcan	chr16:10547677:10558994:clu_17239:ENSG00000213853.9	EMP2	2.42407	0.167713	0.0153476	0.158057	0.284865	21
50K	chr9:134135842:134139820:clu_61316:ENSG00000196363.9	WDR5	2.57971	0.400447	0.00988846	0.0161973	0.0153082	2			S-PrediXcan	chr8:123250320:123253322:clu_63321:ENSG00000165156.14	ZHX1	2.42391	0.237928	0.0153544	0.0641228	0.495381	5
50K	chr19:6381195:6381359:clu_24418:ENSG00000125651.13	GTF2F1	-2.57932	-0.136841	0.0098995	0.0592712	0.49	2			S-PrediXcan	chr7:114534706:114628540:clu_34768:ENSG00000128573.24	FOXP2	-2.42368	-0.0783492	0.0153641	0.157046	0.0153575	22
50K	chr17:39744984:39745243:clu_14292:ENSG00000141738.13	GRB7	2.57909	0.119362	0.009906	0.110927	0.0205158	1			S-PrediXcan	chr22:23313021:23314552:clu_28980:ENSG00000186716.20	BCR	-2.42263	-0.0243517	0.0154086	0.522991	9.21611e-18	46
50K	chr17:39524885:39525864:clu_14260:ENSG00000167258.13	CDK12	2.57909	0.399362	0.009906	0.0132098	7.93038e-06	1			S-PrediXcan	chr16:734871:736266:clu_16658:ENSG00000103245.13	NARFL	-2.42064	-0.168668	0.0154933	0.0993303	0.424774	9
50K	chr14:50482416:50482652:clu_22468:ENSG00000012983.11	MAP4K5	-2.57858	-0.183068	0.00992073	0.0375917	0.433477	2			S-PrediXcan	chr11:112089011:112094805:clu_9436:ENSG00000204370.9	SDHD	-2.42047	-0.133977	0.0155003	0.104106	0.433506	10
50K	chr11:95822576:95827786:clu_9212:ENSG00000166037.10	CEP57	2.57748	0.0548518	0.00995248	0.151868	0.00121031	9			S-PrediXcan	chr20:26009889:26050718:clu_30707:ENSG00000125804.13	FAM182A	2.41975	0.0926564	0.0155311	0.097125	0.115713	18
50K	chr16:789715:790177:clu_16666:ENSG00000127586.16	CHTF18	-2.57739	-0.161976	0.009955	0.0435352	0.436056	1			S-PrediXcan	chr17:75226157:75226745:clu_15769:ENSG00000125450.10	NUP85	2.41972	0.0292126	0.0155323	0.729991	3.27758e-26	54
50K	chr16:399123:399379:clu_16551:ENSG00000103202.12	NME4	2.57739	0.201876	0.009955	0.0261533	0.565333	1			S-PrediXcan	chr17:2035864:2035970:clu_12728:ENSG00000108963.17	DPH1	2.41971	0.0666454	0.0155327	0.165677	0.00107285	6
50K	chr16:732373:733298:clu_16656:ENSG00000103245.13	NARFL	2.57739	0.250883	0.009955	0.0242223	0.807517	1			S-PrediXcan	chr1:173486401:173499322:clu_57322:ENSG00000117592.8	PRDX6	2.41945	0.025693	0.0155438	0.552461	1.10175e-22	26
50K	chr11:117296961:117315535:clu_9555:ENSG00000186318.16	BACE1	-2.57722	-0.163485	0.00995987	0.0742021	0.245701	4			S-PrediXcan	chr4:101347835:101348324:clu_43086:ENSG00000254531.1	FLJ20021	2.41944	0.130955	0.0155444	0.100392	0.610889	20
50K	chr17:64452866:64457400:clu_15461:ENSG00000271605.5	MILR1	2.57679	0.189701	0.00997236	0.0496718	0.788151	3			S-PrediXcan	chr3:46811873:46812222:clu_45037:ENSG00000188086.13	PRSS45	2.41917	0.0269877	0.0155561	0.425206	0.0265618	49
50K	chr2:70046796:70051203:clu_49298:ENSG00000179818.13	PCBP1-AS1	-2.57669	-0.981651	0.009975	0.0101641	0.00138341	1			S-PrediXcan	chr8:8381834:8385655:clu_61802:ENSG00000275342.4	PRAG1	2.41814	0.527949	0.0156	0.0138981	0.0548928	1
50K	chr2:127292846:127293513:clu_50404:ENSG00000163161.12	ERCC3	-2.57591	-0.0885156	0.0099976	0.0433787	0.581871	3			S-PrediXcan	chr20:38066256:38089726:clu_31036:ENSG00000101413.11	RPRD1B	-2.41813	-0.0558027	0.0156006	0.304703	0.00715713	49
50K	chr16:670773:670925:clu_16624:ENSG00000140983.13	RHOT2	2.57578	0.234601	0.0100015	0.0317639	0.780009	4			S-PrediXcan	chr12:117004653:117010323:clu_5989:ENSG00000174989.12	FBXW8	2.41762	0.0350164	0.0156223	0.536821	0.000346259	69
50K	chr11:125367985:125385551:clu_9853:ENSG00000165495.15	PKNOX2	2.5755	0.0947832	0.0100096	0.0791074	0.59492	4			S-PrediXcan	chr20:62334621:62335021:clu_31649:ENSG00000130702.15	LAMA5	2.41758	0.202764	0.0156243	0.0600956	0.567519	5
50K	chr4:1289982:1311979:clu_41729:ENSG00000090316.15	MAEA	-2.57548	-0.306867	0.01001	0.0292438	0.472766	1			S-PrediXcan	chr6:13644729:13652659:clu_35853:ENSG00000010017.12	RANBP9	2.4174	0.217114	0.0156316	0.053015	0.799188	8
50K	chr4:337986:343782:clu_41624:ENSG00000131127.13	ZNF141	2.57548	0.149475	0.01001	0.029807	0.752026	1			S-PrediXcan	chr11:118644691:118645356:clu_9647:ENSG00000019144.18	PHLDB1	2.41677	0.105792	0.0156591	0.13881	0.842212	35
50K	chr4:966078:966466:clu_41687:ENSG00000145214.13	DGKQ	-2.57548	-0.230508	0.01001	0.0206122	0.299034	1			S-PrediXcan	chr15:84538616:84539704:clu_21384:ENSG00000189136.8	UBE2Q2P1	2.41622	0.0321575	0.0156824	0.394631	7.03455e-10	56
50K	chr22:40857245:40860678:clu_29697:ENSG00000196236.12	XPNPEP3	2.57487	0.0270758	0.0100277	0.285916	1.05763e-10	8			S-PrediXcan	chr9:7046917:7076434:clu_59057:ENSG00000107077.18	KDM4C	2.41602	0.428545	0.0156914	0.0227638	0.150629	3
50K	chr17:7934546:7934989:clu_13270:ENSG00000170037.13	CNTROB	-2.57474	-0.124314	0.0100315	0.0733822	0.566808	7			S-PrediXcan	chr6:32969352:32971595:clu_36551:ENSG00000204256.12	BRD2	2.41565	0.0505198	0.0157071	0.17588	0.257618	34
50K	chr9:94454070:94456240:clu_60117:ENSG00000148110.15	MFSD14B	-2.57453	-0.0594951	0.0100377	0.125997	0.00398493	10			S-PrediXcan	chr6:13281156:13281429:clu_35842:ENSG00000215022.7	RP1-257A7.4	-2.41535	-0.151741	0.01572	0.0719594	0.0201067	1
50K	chr3:40446847:40453122:clu_44849:ENSG00000223797.5	ENTPD3-AS1	-2.57383	-0.0229146	0.010058	0.332492	4.42677e-09	14			S-PrediXcan	chr10:120852635:120858643:clu_12313:ENSG00000120008.15	WDR11	2.41466	0.192967	0.01575	0.0560747	0.79128	6
50K	chr15:89889140:89893881:clu_21534:ENSG00000157823.16	AP3S2	-2.5734	-0.0765449	0.0100706	0.140517	0.177949	12			S-PrediXcan	chr17:2036956:2039399:clu_12731:ENSG00000108963.17	DPH1	2.41459	0.0423579	0.0157529	0.453621	7.2224e-06	58
50K	chr11:70422631:70422940:clu_8683:ENSG00000085733.15	CTTN	2.57184	0.0879793	0.0101158	0.102933	0.105239	9			S-PrediXcan	chr4:80196601:80197625:clu_42801:ENSG00000152784.15	PRDM8	-2.41455	-0.106219	0.0157547	0.190296	0.145246	53
50K	chr7:30463698:30478606:clu_33204:ENSG00000106100.10	NOD1	2.57167	0.0437906	0.0101211	0.18546	0.00177901	11			S-PrediXcan	chr3:45474350:45476468:clu_44979:ENSG00000011376.9	LARS2	2.4137	0.0458249	0.0157916	0.266334	0.130325	41
50K	chr13:98440235:98440670:clu_2825:ENSG00000152767.16	FARP1	2.57146	0.0576508	0.0101272	0.160112	0.314943	12			S-PrediXcan	chr7:43986677:43987678:clu_33390:ENSG00000272655.2	POLR2J4	2.4133	0.266039	0.0158088	0.0292304	0.29827	3
50K	chr2:84842007:84870225:clu_49562:ENSG00000186854.10	TRABD2A	2.57123	0.295466	0.0101338	0.0127275	0.0118518	3			S-PrediXcan	chr11:66265235:66265655:clu_8371:ENSG00000174996.11	KLC2	2.41322	0.42353	0.0158121	0.0248583	0.114617	4
50K	chr19:57205492:57211354:clu_27487:ENSG00000083844.10	ZNF264	-2.56956	-0.0936549	0.0101827	0.0639096	0.246955	6			S-PrediXcan	chr6:47286595:47309416:clu_37181:ENSG00000146072.6	TNFRSF21	-2.41264	-0.277942	0.0158377	0.0323621	0.132491	9
50K	chr9:132346471:132349252:clu_61200:ENSG00000107290.13	SETX	-2.56936	-0.304399	0.0101887	0.0171609	0.0959877	2			S-PrediXcan	chr1:230997267:230999623:clu_58576:ENSG00000173409.13	ARV1	-2.41227	-0.15526	0.0158536	0.101214	0.931612	15
50K	chr12:4607387:4610155:clu_3266:ENSG00000010219.13	DYRK4	-2.56831	-0.0930102	0.0102194	0.0909489	0.470407	8			S-PrediXcan	chr17:67922990:67924547:clu_15566:ENSG00000171634.16	BPTF	-2.41115	-0.207993	0.0159021	0.0516638	0.654143	7
50K	chr13:51790092:51791165:clu_2587:ENSG00000102796.10	DHRS12	2.56831	0.0620728	0.0102195	0.119229	0.199921	9			S-PrediXcan	chr5:132827953:132828272:clu_40574:ENSG00000164403.14	SHROOM1	2.40994	0.193565	0.0159551	0.0533174	0.604295	3
50K	chr12:30753559:30754681:clu_3963:ENSG00000110888.17	CAPRIN2	-2.567	-0.129395	0.0102584	0.0487302	0.0796161	2			S-PrediXcan	chr4:39276879:39277020:clu_42314:ENSG00000157796.17	WDR19	2.40745	0.10727	0.0160646	0.178156	0.0859959	11
50K	chr22:41356062:41356343:clu_29729:ENSG00000100403.11	ZC3H7B	2.56637	0.1513	0.0102768	0.0319793	0.998283	2			S-PrediXcan	chr2:169493009:169493741:clu_50979:ENSG00000163093.11	BBS5	-2.40705	-0.564458	0.0160821	0.016655	0.40314	4
50K	chr3:141963963:141970073:clu_46904:ENSG00000114126.17	TFDP2	-2.56626	-0.0705462	0.0102801	0.115547	0.397125	11			S-PrediXcan	chr22:31508376:31546861:clu_29330:ENSG00000198089.15	SFI1	2.40681	0.0403132	0.0160924	0.556017	0.000753879	70
50K	chr5:1568998:1574182:clu_38984:ENSG00000185986.11	SDHAP3	-2.56532	-0.0264646	0.0103081	0.332457	1.03005e-11	5			S-PrediXcan	chr11:118644174:118645356:clu_9647:ENSG00000019144.18	PHLDB1	-2.40652	-0.0821978	0.0161055	0.175159	0.0322886	24
50K	chr7:75410460:75414885:clu_33872:ENSG00000223705.9	NSUN5P1	-2.5653	-0.167802	0.0103087	0.0519884	0.80477	3			S-PrediXcan	chr4:119553746:119560296:clu_43346:ENSG00000138735.15	PDE5A	2.4058	0.0703789	0.0161369	0.201683	0.0200629	46
50K	chr7:74065732:74065944:clu_33810:ENSG00000049540.16	ELN	2.56391	0.324468	0.01035	0.0196212	0.855789	1			S-PrediXcan	chr14:67592718:67593743:clu_22831:ENSG00000100564.8	PIGH	2.40579	0.131582	0.0161375	0.131187	0.00610474	7
50K	chr7:74249829:74252429:clu_33823:ENSG00000049541.10	RFC2	-2.56391	-0.326802	0.01035	0.0191675	0.34904	1			S-PrediXcan	chr7:67297303:67299285:clu_33713:ENSG00000067601.7	PMS2P4	2.40568	0.101624	0.0161422	0.144461	0.441114	27
50K	chr16:30928628:30930073:clu_18040:ENSG00000099364.16	FBXL19	-2.56254	-0.0955874	0.0103908	0.0604964	0.0576945	2			S-PrediXcan	chr1:26159126:26161212:clu_53760:ENSG00000197245.5	FAM110D	2.40489	0.0434253	0.0161774	0.278178	0.046389	40
50K	chr1:44829074:44829157:clu_54588:ENSG00000117425.13	PTCH2	2.56159	0.079913	0.0104194	0.106425	0.623336	12			S-PrediXcan	chr19:37346492:37347190:clu_25972:ENSG00000181666.17	HKR1	-2.40461	-0.0393871	0.0161898	0.241633	2.72942e-06	13
50K	chr19:46310691:46312161:clu_26600:ENSG00000124440.15	HIF3A	2.5615	0.132394	0.0104221	0.074727	0.642912	9			S-PrediXcan	chr15:101975165:101975924:clu_21800:ENSG00000185596.16	WASH3P	-2.40406	-0.22802	0.016214	0.05266	0.472059	2
50K	chr5:69292347:69294793:clu_39755:ENSG00000183323.12	CCDC125	2.56073	0.0320395	0.0104453	0.253833	0.0289732	22			S-PrediXcan	chr22:24583808:24607954:clu_29064:ENSG00000100031.18	GGT1	2.40301	0.239718	0.0162609	0.0497046	0.813445	3
50K	chr21:37233442:37238460:clu_32189:ENSG00000157538.13	DSCR3	-2.55972	-0.0849123	0.0104756	0.0862968	0.0199425	5			S-PrediXcan	chr3:48410946:48411863:clu_45134:ENSG00000164050.12	PLXNB1	2.40296	0.0669118	0.0162631	0.2144	0.11597	21
50K	chr1:151346333:151346482:clu_56447:ENSG00000143390.17	RFX5	-2.55883	-0.200192	0.0105026	0.0352269	0.287742	5			S-PrediXcan	chr2:71110122:71124206:clu_49351:ENSG00000124370.10	MCEE	2.40267	0.149417	0.0162758	0.0684706	0.0695199	6
50K	chr6:13307745:13316571:clu_35842:ENSG00000215022.7	RP1-257A7.4	2.55842	0.398552	0.010515	0.0131938	0.167349	2			S-PrediXcan	chr11:119193243:119193766:clu_9713:ENSG00000248712.7	CCDC153	2.40255	0.0820308	0.0162813	0.16637	0.503231	16
50K	chr6:13307745:13316571:clu_35842:ENSG00000145979.17	TBC1D7	2.55842	0.398552	0.010515	0.0131938	0.0153565	2			S-PrediXcan	chr7:144255732:144256181:clu_35269:ENSG00000213214.4	ARHGEF35	2.4025	0.103586	0.0162833	0.156872	0.0772417	27
50K	chr1:151889373:151889983:clu_56495:ENSG00000159445.12	THEM4	-2.55817	-0.0718418	0.0105226	0.0851484	0.0461831	9			S-PrediXcan	chr1:35443028:35448173:clu_54140:ENSG00000142687.17	KIAA0319L	-2.40204	-0.0907934	0.0163038	0.192496	0.0229125	22
50K	chr11:106079692:106080170:clu_9314:ENSG00000149313.10	AASDHPPT	-2.55816	-0.135591	0.0105227	0.0326953	0.570634	2			S-PrediXcan	chr2:105089069:105089920:clu_50120:ENSG00000135972.8	MRPS9	2.40189	0.0291913	0.0163105	0.308692	1.38375e-11	23
50K	chr16:23665728:23667047:clu_17693:ENSG00000166851.14	PLK1	2.55786	0.148687	0.0105318	0.0648196	0.32251	6			S-PrediXcan	chr7:64543802:64544306:clu_33606:ENSG00000173041.11	ZNF680	-2.40149	-0.222684	0.0163284	0.115502	0.853862	8
50K	chr20:2752545:2755627:clu_30289:ENSG00000088881.20	EBF4	-2.5576	-0.0804669	0.0105399	0.119032	0.455482	9			S-PrediXcan	chr1:36358822:36361221:clu_54206:ENSG00000196182.10	STK40	-2.40138	-0.0819834	0.0163333	0.211004	0.669385	30
50K	chr2:135844684:135846237:clu_50597:ENSG00000076003.4	MCM6	2.55759	0.089324	0.01054	0.0539338	0.131465	1			S-PrediXcan	chr17:38779529:38780452:clu_14212:ENSG00000276293.4	PIP4K2B	-2.40129	-0.053878	0.0163372	0.418723	0.0119369	53
50K	chr2:135840951:135844545:clu_50597:ENSG00000076003.4	MCM6	-2.55759	-0.0864349	0.01054	0.054296	0.13997	1			S-PrediXcan	chr17:47488955:47490166:clu_14859:ENSG00000228782.7	MRPL45P2	-2.40096	-0.0438699	0.0163519	0.235426	7.4269e-06	38
50K	chr20:35632234:35632311:clu_30952:ENSG00000214078.12	CPNE1	2.5572	0.0519058	0.0105519	0.0717611	0.382889	3			S-PrediXcan	chr11:111865251:111868602:clu_9408:ENSG00000086848.14	ALG9	2.40005	0.18385	0.0163927	0.038818	0.449563	2
50K	chr5:6607384:6609826:clu_39030:ENSG00000037474.14	NSUN2	2.55693	0.263507	0.01056	0.0156384	0.853381	1			S-PrediXcan	chr18:26038659:26039289:clu_28022:ENSG00000141380.13	SS18	-2.39927	-0.11889	0.0164276	0.0872281	0.98878	11
50K	chr5:6623285:6631873:clu_39032:ENSG00000037474.14	NSUN2	2.55693	0.263776	0.01056	0.0190392	0.243031	1			S-PrediXcan	chr11:66482470:66485173:clu_8404:ENSG00000254986.7	DPP3	-2.39921	-0.135038	0.0164305	0.156164	0.336772	17
50K	chr2:69847627:69849652:clu_49291:ENSG00000087338.4	GMCL1	-2.55668	-0.0766017	0.0105676	0.0804413	0.0654004	7			S-PrediXcan	chr22:20727397:20727774:clu_28853:ENSG00000241973.10	PI4KA	-2.39913	-0.0316923	0.0164339	0.749552	0.016996	119
50K	chr19:45668298:45669315:clu_26542:ENSG00000010310.8	GIPR	2.5563	0.044735	0.0105793	0.213456	1.7031e-07	4			S-PrediXcan	chr6:136360031:136360697:clu_38289:ENSG00000135525.18	MAP7	-2.39832	-0.0562558	0.0164706	0.470467	0.0238944	59
50K	chr10:69495689:69498280:clu_11080:ENSG00000099282.9	TSPAN15	2.55605	0.10638	0.0105867	0.0601769	0.0522914	5			S-PrediXcan	chr14:65076663:65077913:clu_22797:ENSG00000125952.18	MAX	-2.39813	-0.275522	0.0164791	0.0501417	0.288663	8
50K	chr9:95956013:95966562:clu_60151:ENSG00000182150.15	ERCC6L2	2.55544	0.204185	0.0106053	0.0255106	0.639613	2			S-PrediXcan	chr11:63765254:63765807:clu_8018:ENSG00000188070.9	C11orf95	2.39768	0.114703	0.0164994	0.071522	0.0205087	6
50K	chr15:89901803:89903216:clu_21534:ENSG00000242498.7	ARPIN	2.55524	0.0801035	0.0106115	0.097264	0.00136951	2			S-PrediXcan	chr14:73958277:73958971:clu_23036:ENSG00000119723.16	COQ6	-2.39744	-0.49653	0.01651	0.0182356	0.194564	1
50K	chr7:64993414:65006541:clu_33620:ENSG00000152926.14	ZNF117	2.55424	0.120795	0.0106419	0.0344871	0.440901	4			S-PrediXcan	chr6:83160463:83162790:clu_37510:ENSG00000083097.14	DOPEY1	2.39723	0.0666733	0.0165196	0.244291	0.0252774	35
50K	chr3:138571356:138591854:clu_46851:ENSG00000114107.8	CEP70	-2.55287	-0.360962	0.010684	0.0143886	0.265999	2			S-PrediXcan	chr9:123403490:123411776:clu_60737:ENSG00000119522.16	DENND1A	2.39722	0.305771	0.01652	0.0164698	0.420749	1
50K	chr3:138608937:138621407:clu_46853:ENSG00000158234.12	FAIM	-2.55285	-0.126988	0.0106846	0.0444931	0.27523	2			S-PrediXcan	chr12:79806333:79807226:clu_5221:ENSG00000058272.16	PPP1R12A	2.39483	0.168724	0.0166279	0.0704852	0.585359	9
50K	chr19:10362456:10362549:clu_24767:ENSG00000105397.13	TYK2	-2.552	-0.0522968	0.0107105	0.186363	0.00121883	13			S-PrediXcan	chr1:27334281:27334667:clu_53838:ENSG00000186501.14	TMEM222	2.39426	0.581132	0.016654	0.0198509	0.107952	8
50K	chr15:74605733:74606243:clu_21066:ENSG00000179335.18	CLK3	2.55194	0.0549742	0.0107123	0.197756	4.12023e-05	7			S-PrediXcan	chr7:24744754:24749564:clu_33078:ENSG00000105928.13	DFNA5	-2.39426	-0.0393599	0.016654	0.359135	2.05762e-05	34
50K	chr15:74675142:74676941:clu_21081:ENSG00000179151.11	EDC3	-2.55189	-0.082803	0.0107141	0.138813	0.0563382	10			S-PrediXcan	chr17:4896342:4896429:clu_12950:ENSG00000141503.15	MINK1	2.39397	0.800962	0.0166671	0.0186073	0.012363	3
50K	chr22:50170956:50175432:clu_30008:ENSG00000073150.13	PANX2	-2.55185	-0.0812212	0.0107153	0.0759117	0.0872906	2			S-PrediXcan	chr2:241404841:241407537:clu_52448:ENSG00000006607.13	FARP2	-2.39394	-0.198649	0.0166686	0.0342694	0.727925	5
50K	chr3:138537347:138542691:clu_46851:ENSG00000114107.8	CEP70	2.55105	0.384121	0.01074	0.0144137	0.0637445	1			S-PrediXcan	chr20:63963265:63963342:clu_31807:ENSG00000196700.8	ZNF512B	-2.39372	-0.173361	0.0166786	0.0677165	0.867854	11
50K	chr3:138188530:138209817:clu_46829:ENSG00000114098.17	ARMC8	2.55105	0.180357	0.01074	0.0311723	0.890717	1			S-PrediXcan	chr11:35190065:35208105:clu_7443:ENSG00000026508.17	CD44	-2.39341	-0.154364	0.0166925	0.177545	0.246297	26
50K	chr6:135302817:135318519:clu_38257:ENSG00000135541.20	AHI1	-2.55102	-0.0595403	0.0107409	0.170745	0.00949233	9			S-PrediXcan	chr6:41137561:41138609:clu_36879:ENSG00000161912.17	ADCY10P1	-2.39287	-0.0209022	0.016717	0.573646	1.77535e-24	20
50K	chr8:8232874:8235816:clu_61796:ENSG00000173295.7	FAM86B3P	-2.55075	-0.149374	0.0107491	0.0429636	0.937024	2			S-PrediXcan	chr1:3839776:3844907:clu_52875:ENSG00000116198.12	CEP104	2.39271	0.0737434	0.0167245	0.193802	0.00295521	13
50K	chr1:45606591:45607321:clu_54628:ENSG00000132780.16	NASP	-2.55068	-0.0333376	0.0107512	0.273466	0.000543508	19			S-PrediXcan	chr17:75263454:75265702:clu_15780:ENSG00000125445.10	MRPS7	2.39145	0.462517	0.0167817	0.0247104	0.25564	6
50K	chr4:52078893:52079744:clu_42473:ENSG00000163071.10	SPATA18	-2.55034	-0.0708167	0.0107619	0.0640955	0.145609	4			S-PrediXcan	chr9:37489400:37492282:clu_59516:ENSG00000137054.15	POLR1E	2.38984	0.0423063	0.0168556	0.377107	8.08794e-09	39
50K	chr16:88071929:88072069:clu_19270:ENSG00000172530.20	BANP	2.55016	0.290464	0.0107673	0.0234638	0.701961	3			S-PrediXcan	chr5:55328811:55340010:clu_39555:ENSG00000039123.15	SKIV2L2	2.38979	0.0916775	0.0168582	0.13385	0.0226976	16
50K	chr20:35366614:35374184:clu_30914:ENSG00000101019.21	UQCC1	2.55004	0.108668	0.0107712	0.0467554	0.484069	3			S-PrediXcan	chr7:72829783:72831602:clu_33741:ENSG00000225648.5	SBDSP1	-2.38974	-0.0600128	0.0168601	0.225492	0.000153562	19
50K	chr20:35134949:35137880:clu_30903:ENSG00000088298.12	EDEM2	2.54962	0.0719332	0.0107841	0.0598563	0.539362	6			S-PrediXcan	chr22:50529719:50529904:clu_30133:ENSG00000025708.13	TYMP	2.38967	0.0984442	0.0168635	0.175183	0.843474	21
50K	chr10:93700106:93701676:clu_11601:ENSG00000148690.11	FRA10AC1	-2.54922	-0.0322626	0.0107965	0.302126	0.00022916	25			S-PrediXcan	chr2:70053792:70055714:clu_49299:ENSG00000179818.13	PCBP1-AS1	2.38926	0.126364	0.0168821	0.0707995	0.295278	7
50K	chr2:119916690:119920069:clu_50356:ENSG00000088179.8	PTPN4	-2.54818	-0.0600658	0.0108287	0.165662	0.164133	16			S-PrediXcan	chr5:52882021:52887815:clu_39513:ENSG00000213949.8	ITGA1	-2.38903	-0.0525941	0.016893	0.342087	0.0252819	39
50K	chr2:219230350:219231928:clu_51939:ENSG00000163516.13	ANKZF1	2.54787	0.124613	0.0108382	0.180974	0.0107	17			S-PrediXcan	chr8:123250320:123267273:clu_63321:ENSG00000165156.14	ZHX1	2.38897	0.0999489	0.0168958	0.149919	0.0733222	12
50K	chr5:91150221:91153221:clu_40106:ENSG00000164199.16	ADGRV1	-2.54749	-0.184185	0.0108501	0.0324323	0.508258	4			S-PrediXcan	chr11:17301870:17309572:clu_7228:ENSG00000070081.15	NUCB2	-2.38807	-0.185505	0.0169369	0.0414586	0.614483	7
50K	chr20:63661496:63661850:clu_31755:ENSG00000258366.7	RTEL1	-2.54608	-0.058745	0.0108941	0.136058	0.0597427	16			S-PrediXcan	chr12:52057530:52058688:clu_4447:ENSG00000123358.19	NR4A1	-2.38749	-0.0725242	0.0169641	0.326955	0.231345	37
50K	chr9:127398111:127399907:clu_60839:ENSG00000136856.17	SLC2A8	-2.54532	-0.124315	0.0109177	0.0718054	0.935432	8			S-PrediXcan	chr6:83158622:83159796:clu_37510:ENSG00000083097.14	DOPEY1	-2.38656	-0.0499306	0.0170068	0.24946	0.130312	34
50K	chr1:44221640:44241915:clu_54550:ENSG00000117419.14	ERI3	-2.54494	-0.0805154	0.0109298	0.0862117	0.0463785	4			S-PrediXcan	chr20:26009889:26050718:clu_30707:ENSG00000204556.4	CTD-2514C3.1	2.38576	0.10907	0.0170437	0.0834712	0.128676	7
50K	chr6:32007470:32007671:clu_36439:ENSG00000231852.6	CYP21A2	-2.5445	-0.0456656	0.0109436	0.175768	0.00543783	8			S-PrediXcan	chr17:69156923:69158010:clu_15615:ENSG00000154263.17	ABCA10	2.38526	0.46861	0.0170671	0.0135133	0.548744	6
50K	chr17:7262343:7262611:clu_13139:ENSG00000181885.18	CLDN7	-2.54433	-0.0824231	0.0109487	0.114078	0.00322517	10			S-PrediXcan	chr5:177136030:177191884:clu_41395:ENSG00000165671.19	NSD1	2.38526	0.164497	0.0170671	0.0909633	0.817507	10
50K	chr3:64630396:64631455:clu_45855:ENSG00000163638.13	ADAMTS9	2.54401	0.0640772	0.0109588	0.221559	0.0383688	22			S-PrediXcan	chr2:233437479:233441887:clu_52226:ENSG00000077044.10	DGKD	-2.38507	-0.159911	0.017076	0.0563978	0.870253	8
50K	chr10:27147668:27148906:clu_10509:ENSG00000136758.18	YME1L1	-2.54365	-0.288803	0.01097	0.0185114	0.0906407	1			S-PrediXcan	chr16:262198:262424:clu_16516:ENSG00000167930.15	FAM234A	2.38499	0.0695458	0.0170796	0.325665	0.132957	46
50K	chr17:81666900:81667729:clu_16269:ENSG00000185298.12	CCDC137	-2.54318	-0.0546617	0.0109849	0.209777	0.0063433	12			S-PrediXcan	chr17:80105894:80107557:clu_16134:ENSG00000171298.12	GAA	2.38489	0.0747135	0.0170842	0.254177	0.022129	14
50K	chr5:69366595:69368825:clu_39760:ENSG00000273841.4	TAF9	-2.54305	-0.0444814	0.0109889	0.246359	0.000505363	16			S-PrediXcan	chr10:6021693:6024244:clu_10162:ENSG00000134460.15	IL2RA	2.38444	0.0753293	0.0171052	0.143306	0.639773	17
50K	chr9:92311259:92314267:clu_60037:ENSG00000198000.11	NOL8	2.54279	0.0641861	0.0109971	0.154606	0.133111	17			S-PrediXcan	chr3:155834041:155842432:clu_47108:ENSG00000169359.13	SLC33A1	2.38421	0.0663388	0.0171158	0.144691	0.00448629	14
50K	chr3:169381524:169663336:clu_47238:ENSG00000085276.17	MECOM	-2.5427	-0.336861	0.011	0.0189611	0.465291	1			S-PrediXcan	chr17:48545357:48545495:clu_14930:ENSG00000230148.8	HOXB-AS1	-2.38401	-0.0476274	0.0171253	0.279569	0.139155	43
50K	chr11:67215949:67217756:clu_8464:ENSG00000173120.14	KDM2A	2.54239	0.112406	0.0110098	0.0577537	0.566529	2			S-PrediXcan	chr6:29613485:29621101:clu_36117:ENSG00000204681.10	GABBR1	2.38394	0.118662	0.0171283	0.0995424	0.626451	12
50K	chr6:4998841:4999809:clu_35717:ENSG00000124787.13	RPP40	2.54201	0.038329	0.0110216	0.16249	0.0130621	14			S-PrediXcan	chr17:54962915:54963306:clu_15113:ENSG00000166260.10	COX11	2.38373	0.0672293	0.0171383	0.252622	0.00408173	27
50K	chr12:4659177:4662533:clu_3271:ENSG00000139180.10	NDUFA9	2.54094	0.0941842	0.0110554	0.0706228	0.133197	3			S-PrediXcan	chr2:207575454:207577505:clu_51694:ENSG00000118260.14	CREB1	2.38368	0.558512	0.0171403	0.0216095	0.914687	2
50K	chr7:64893638:64893748:clu_33611:ENSG00000198039.11	ZNF273	-2.54088	-0.079368	0.0110574	0.0748963	0.0769263	4			S-PrediXcan	chr17:48107838:48112031:clu_14919:ENSG00000002919.14	SNX11	-2.38322	-0.0539783	0.017162	0.1933	6.14441e-05	93
50K	chr10:73446573:73454412:clu_11223:ENSG00000107758.15	PPP3CB	-2.54076	-0.0453852	0.0110612	0.0866169	0.56017	10			S-PrediXcan	chr17:82932855:82937271:clu_16446:ENSG00000141556.20	TBCD	-2.38318	-0.0424837	0.0171637	0.231532	2.05292e-05	21
50K	chr7:100827047:100856868:clu_34486:ENSG00000146828.17	SLC12A9	2.54072	0.168253	0.0110624	0.0364904	0.634517	3			S-PrediXcan	chr16:53500329:53504329:clu_18287:ENSG00000166971.16	AKTIP	2.38297	0.043663	0.0171736	0.475276	0.0696891	76
50K	chr8:123786610:123787261:clu_63344:ENSG00000176853.15	FAM91A1	-2.5405	-0.078882	0.0110693	0.102381	0.640494	11			S-PrediXcan	chr3:126608633:126611037:clu_46530:ENSG00000197763.14	TXNRD3	-2.38291	-0.260658	0.0171765	0.0255797	0.0777553	2
50K	chr16:3313175:3316912:clu_17054:ENSG00000162086.14	ZNF75A	2.53985	0.450531	0.01109	0.018753	0.726563	1			S-PrediXcan	chr1:1642508:1645126:clu_52701:ENSG00000248333.8	CDK11B	2.38284	0.0273183	0.0171795	0.563685	2.44772e-14	57
50K	chr6:43026141:43027130:clu_36987:ENSG00000124541.6	RRP36	2.53922	0.309297	0.01111	0.0326817	0.787852	1			S-PrediXcan	chr6:37371574:37376926:clu_36818:ENSG00000112130.16	RNF8	2.38243	0.126716	0.0171989	0.0822755	0.983933	8
50K	chr6:43026141:43027178:clu_36987:ENSG00000124541.6	RRP36	-2.53922	-0.208704	0.01111	0.0472291	0.180816	1			S-PrediXcan	chr10:5740497:5742097:clu_10139:ENSG00000108021.19	FAM208B	2.3824	0.359371	0.0172	0.0190165	0.163977	1
50K	chr16:2037600:2037757:clu_16870:ENSG00000065054.13	SLC9A3R2	-2.5369	-0.0594023	0.011184	0.124262	0.000519623	3			S-PrediXcan	chr12:6678710:6678946:clu_3380:ENSG00000126746.17	ZNF384	2.38227	0.0495066	0.0172065	0.381618	0.0256338	32
50K	chr10:5446858:5451830:clu_10128:ENSG00000173848.18	NET1	2.53669	0.0852085	0.0111907	0.106876	0.00898652	5			S-PrediXcan	chr19:55303826:55304551:clu_27396:ENSG00000160469.16	BRSK1	2.38164	0.0866719	0.0172359	0.355609	2.93871e-05	30
50K	chr19:3452666:3453763:clu_24192:ENSG00000141905.17	NFIC	-2.53643	-0.131828	0.011199	0.0462288	0.794331	5			S-PrediXcan	chr13:41234007:41240261:clu_2360:ENSG00000120662.15	MTRF1	-2.38088	-0.081074	0.0172715	0.220873	0.382746	31
50K	chr12:122855612:122855831:clu_6216:ENSG00000130787.13	HIP1R	2.5364	0.470624	0.0112	0.0107878	0.142252	1			S-PrediXcan	chr11:67304155:67304777:clu_8490:ENSG00000172830.12	SSH3	2.38054	0.0833106	0.0172871	0.121309	0.0241653	3
50K	chr18:75211243:75285448:clu_28537:ENSG00000179981.9	TSHZ1	-2.53546	-1.07236	0.01123	0.0102571	0.113584	1			S-PrediXcan	chr19:48048388:48052997:clu_26714:ENSG00000105499.13	PLA2G4C	-2.38051	-0.073458	0.0172887	0.269634	0.220734	33
50K	chr5:79985659:79986950:clu_39969:ENSG00000177034.14	MTX3	2.53519	0.104793	0.0112386	0.0641532	0.502364	3			S-PrediXcan	chr21:44333262:44337649:clu_32391:ENSG00000160226.15	C21orf2	-2.38028	-0.0974937	0.0172993	0.117876	0.0158031	9
50K	chr11:64236327:64237187:clu_8061:ENSG00000173511.9	VEGFB	2.53515	0.356379	0.01124	0.0263196	0.426856	1			S-PrediXcan	chr12:109576145:109579802:clu_5702:ENSG00000110921.13	MVK	2.37905	0.289684	0.0173575	0.0335942	0.439485	7
50K	chr14:54568112:54702062:clu_22581:ENSG00000020577.13	SAMD4A	-2.53436	-0.157469	0.0112652	0.0619479	0.47472	4			S-PrediXcan	chr9:92337629:92345699:clu_60042:ENSG00000188312.13	CENPP	-2.37881	-0.0476177	0.0173687	0.329821	0.316528	37
50K	chr11:124993243:125003867:clu_9845:ENSG00000149548.14	CCDC15	-2.53428	-0.143898	0.0112679	0.0340089	0.772804	2			S-PrediXcan	chr6:28907262:28908808:clu_36107:ENSG00000204713.10	TRIM27	2.37872	0.0383644	0.017373	0.382756	3.65409e-06	45
50K	chr21:29133414:29149189:clu_31984:ENSG00000156265.15	MAP3K7CL	-2.53398	-0.103241	0.0112776	0.0318504	0.406741	2			S-PrediXcan	chr15:69160757:69210316:clu_20893:ENSG00000138604.9	GLCE	-2.37851	-0.0851366	0.0173829	0.0340722	0.962477	5
50K	chr4:102690957:102714438:clu_43108:ENSG00000109323.8	MANBA	-2.53378	-0.154424	0.011284	0.0488323	0.183831	2			S-PrediXcan	chr4:88664212:88667377:clu_42976:ENSG00000138641.15	HERC3	2.37847	0.0570227	0.0173846	0.205655	0.0809959	18
50K	chr1:120454114:120455409:clu_56083:ENSG00000270231.3	NBPF8	-2.53314	-0.13651	0.0113047	0.0260078	0.992729	3			S-PrediXcan	chr22:23958701:23960294:clu_29019:ENSG00000133433.10	GSTT2B	2.3783	0.0356015	0.0173925	0.419288	3.259e-17	27
50K	chr12:55935404:55936423:clu_4650:ENSG00000065357.19	DGKA	2.53275	0.0499421	0.0113171	0.130548	0.0626474	11			S-PrediXcan	chr13:110705571:110713137:clu_2954:ENSG00000134905.16	CARS2	2.37791	0.0716334	0.017411	0.224135	0.313084	31
50K	chr12:64091926:64094932:clu_4990:ENSG00000196935.8	SRGAP1	-2.5324	-0.0251999	0.0113284	0.418433	1.07453e-07	27			S-PrediXcan	chr22:23958963:23960294:clu_29019:ENSG00000133433.10	GSTT2B	-2.37732	-0.0175304	0.0174389	0.602931	2.02633e-26	38
50K	chr5:173932500:173944967:clu_41326:ENSG00000113742.12	CPEB4	2.53235	0.268806	0.01133	0.0242625	0.821365	1			S-PrediXcan	chr11:1869233:1880087:clu_6745:ENSG00000130592.15	LSP1	-2.3771	-0.0792207	0.0174494	0.128307	0.0260674	7
50K	chr11:65715317:65719681:clu_8315:ENSG00000172922.8	RNASEH2C	-2.53224	-0.0247264	0.0113335	0.442133	1.14492e-15	11			S-PrediXcan	chr11:66002513:66003235:clu_8347:ENSG00000175334.7	BANF1	2.37677	0.0827948	0.0174652	0.128125	0.693484	11
50K	chr6:143942663:143947985:clu_38387:ENSG00000118495.18	PLAGL1	-2.53218	-0.0483843	0.0113357	0.114714	0.0446433	6			S-PrediXcan	chr5:37153993:37157313:clu_39323:ENSG00000197603.13	C5orf42	-2.37655	-0.0509696	0.0174753	0.224155	0.000222767	28
50K	chr2:202519052:202520087:clu_51580:ENSG00000204217.13	BMPR2	2.532	0.0878247	0.0113413	0.0549437	0.457557	5			S-PrediXcan	chr11:44077611:44077845:clu_7491:ENSG00000110455.13	ACCS	-2.3764	-0.116226	0.0174826	0.0625749	0.231616	8
50K	chr1:155128069:155131339:clu_56663:ENSG00000169242.11	EFNA1	2.53169	0.0650817	0.0113515	0.182791	0.104468	17			S-PrediXcan	chr16:30751603:30753232:clu_18018:ENSG00000156873.15	PHKG2	2.37621	0.166359	0.0174917	0.0815663	0.901534	8
50K	chr16:581341:582248:clu_16589:ENSG00000007541.16	PIGQ	2.53143	0.184962	0.0113598	0.0275057	0.883533	2			S-PrediXcan	chr15:64259241:64300319:clu_20711:ENSG00000169118.17	CSNK1G1	2.37619	0.0456306	0.0174924	0.293823	0.0936626	67
50K	chr17:81682149:81682491:clu_16268:ENSG00000214087.8	ARL16	2.53139	0.0685635	0.0113612	0.271171	8.98959e-09	9			S-PrediXcan	chr9:113256548:113272427:clu_60492:ENSG00000176386.8	CDC26	-2.37602	-0.088028	0.0175005	0.170191	0.269137	20
50K	chr12:57098597:57098794:clu_4810:ENSG00000166888.11	STAT6	2.53084	0.11717	0.011379	0.0649459	0.410167	5			S-PrediXcan	chr4:80200299:80201290:clu_42802:ENSG00000152784.15	PRDM8	-2.37587	-0.225173	0.0175074	0.0744698	0.80481	5
50K	chr6:32007470:32007671:clu_36439:ENSG00000204338.8	CYP21A1P	-2.52942	-0.0491013	0.011425	0.162931	0.000376992	8			S-PrediXcan	chr14:58411971:58424008:clu_22660:ENSG00000100575.13	TIMM9	2.37552	0.215194	0.017524	0.034991	0.68393	6
50K	chr1:51781732:51782559:clu_54794:ENSG00000117859.18	OSBPL9	2.52758	0.0534405	0.0114853	0.137926	0.0364779	14			S-PrediXcan	chr6:42965152:42965252:clu_36977:ENSG00000124587.13	PEX6	2.37531	0.129059	0.0175344	0.089016	0.715202	8
50K	chr19:45619697:45621207:clu_26536:ENSG00000125746.16	EML2	-2.52744	-0.151315	0.0114898	0.05367	0.03326	3			S-PrediXcan	chr2:177287834:177310964:clu_51150:ENSG00000213963.6	AC074286.1	2.37438	0.0652634	0.0175784	0.346844	0.0199604	37
50K	chr11:124779139:124799871:clu_9825:ENSG00000120458.10	MSANTD2	-2.52732	-0.140114	0.0114937	0.0324486	0.466442	2			S-PrediXcan	chr11:47266478:47267913:clu_7606:ENSG00000025434.18	NR1H3	-2.37425	-0.0759697	0.0175845	0.18624	0.710335	33
50K	chr5:32588584:32591563:clu_39215:ENSG00000113387.11	SUB1	-2.52661	-0.052305	0.0115169	0.16151	0.000621727	13			S-PrediXcan	chr16:84182058:84182202:clu_19167:ENSG00000103168.16	TAF1C	-2.37324	-0.0515475	0.0176327	0.275638	0.0318979	14
50K	chr14:75985840:75988885:clu_23145:ENSG00000119685.19	TTLL5	2.52626	0.159186	0.0115284	0.137567	0.123245	13			S-PrediXcan	chr17:82017088:82017309:clu_16321:ENSG00000169696.15	ASPSCR1	2.37249	0.0952465	0.0176687	0.127555	0.171193	17
50K	chr17:47395977:47402132:clu_14855:ENSG00000178852.15	EFCAB13	2.52584	0.0602692	0.0115422	0.105093	0.0223373	7			S-PrediXcan	chr17:18911251:18923914:clu_13638:ENSG00000141127.14	PRPSAP2	-2.37241	-0.236742	0.0176726	0.0526071	0.907546	4
50K	chr20:58997753:58999235:clu_31547:ENSG00000101160.13	CTSZ	2.52576	0.136469	0.0115448	0.0725393	0.54421	6			S-PrediXcan	chr3:64867257:65008945:clu_45862:ENSG00000241684.5	ADAMTS9-AS2	2.37185	0.052893	0.0176992	0.271109	2.12101e-05	27
50K	chr10:101608937:101609367:clu_11894:ENSG00000166171.12	DPCD	2.52518	0.0537745	0.011564	0.110437	0.0406839	6			S-PrediXcan	chr6:47253521:47283938:clu_37181:ENSG00000146072.6	TNFRSF21	2.37163	0.125165	0.01771	0.0952577	0.684691	20
50K	chr16:669606:670123:clu_16622:ENSG00000140983.13	RHOT2	2.52503	0.0913159	0.0115689	0.073842	0.103143	3			S-PrediXcan	chr3:52830670:52833114:clu_45639:ENSG00000272573.5	MUSTN1	-2.37134	-0.0375328	0.0177237	0.261749	1.114e-05	24
50K	chr20:62810565:62811462:clu_31684:ENSG00000060491.16	OGFR	-2.52494	-0.0738487	0.0115717	0.113368	0.307116	10			S-PrediXcan	chr10:102594065:102597137:clu_11971:ENSG00000107882.11	SUFU	-2.37096	-0.122479	0.0177419	0.0850401	0.311222	10
50K	chr2:39558046:39599366:clu_48789:ENSG00000231312.6	AC007246.3	2.52474	0.07283	0.0115783	0.078857	0.172792	9			S-PrediXcan	chr7:67067403:67083430:clu_33707:ENSG00000198874.12	TYW1	2.37057	0.056415	0.0177605	0.238228	0.054486	21
50K	chr15:56635250:56642952:clu_20498:ENSG00000137871.19	ZNF280D	2.52465	0.050912	0.0115813	0.151582	0.168068	13			S-PrediXcan	chr16:57110922:57113288:clu_18399:ENSG00000140848.16	CPNE2	-2.36967	-0.162637	0.0178039	0.0694923	0.0455199	5
50K	chr15:42396908:42399492:clu_20049:ENSG00000092529.23	CAPN3	2.52395	0.0755928	0.0116046	0.0960997	0.0044533	5			S-PrediXcan	chr11:65048048:65048152:clu_8202:ENSG00000168060.15	NAALADL1	2.36951	0.0692673	0.0178119	0.152242	0.201768	31
50K	chr14:102012470:102015105:clu_23574:ENSG00000197102.10	DYNC1H1	-2.52338	-0.160913	0.0116234	0.0485341	0.609545	5			S-PrediXcan	chr19:32887841:32899857:clu_25680:ENSG00000121289.17	CEP89	2.36944	0.133716	0.0178149	0.0868953	0.317676	13
50K	chr2:200885367:200885698:clu_51499:ENSG00000240344.8	PPIL3	-2.52312	-0.117219	0.0116319	0.0762469	0.187607	5			S-PrediXcan	chr14:31364298:31371810:clu_22223:ENSG00000129493.14	HEATR5A	2.36934	0.0664047	0.0178197	0.1586	0.0429294	27
50K	chr6:29889604:29889707:clu_36130:ENSG00000206503.12	HLA-A	-2.52287	-0.0287162	0.0116401	0.386954	3.95898e-06	27			S-PrediXcan	chr17:18523877:18528573:clu_13616:ENSG00000273018.5	CTD-2303H24.2	-2.3692	-0.0588366	0.0178266	0.317914	0.000422179	16
50K	chr18:76880316:76881284:clu_28546:ENSG00000130856.15	ZNF236	-2.52246	-0.134656	0.0116536	0.0365586	0.627131	3			S-PrediXcan	chr11:1952855:1972559:clu_6755:ENSG00000214026.10	MRPL23	2.3687	0.0184376	0.0178507	0.913324	1.25251e-21	114
50K	chr16:31117892:31120186:clu_18070:ENSG00000103510.19	KAT8	2.52212	0.155895	0.011665	0.0240976	0.993741	2			S-PrediXcan	chr19:44228572:44234702:clu_26430:ENSG00000131115.15	ZNF227	2.36823	0.151134	0.0178736	0.0616945	0.90661	5
50K	chr22:50531295:50531453:clu_30134:ENSG00000177989.13	ODF3B	-2.52188	-0.106285	0.011673	0.079581	0.848805	7			S-PrediXcan	chr7:144188395:144195538:clu_35269:ENSG00000213214.4	ARHGEF35	-2.36819	-0.0172051	0.0178754	0.602023	6.72903e-26	25
50K	chr1:204469886:204494356:clu_57902:ENSG00000133056.13	PIK3C2B	-2.52183	-0.0855457	0.0116748	0.103606	0.0863212	9			S-PrediXcan	chr7:144188395:144195538:clu_35269:ENSG00000244479.6	OR2A1-AS1	-2.36731	-0.0174066	0.0179181	0.593378	8.16598e-26	34
50K	chr14:105173261:105176534:clu_23743:ENSG00000183828.14	NUDT14	-2.51913	-0.0375074	0.0117645	0.238136	0.0298531	18			S-PrediXcan	chr12:409421:411747:clu_3134:ENSG00000120647.9	CCDC77	-2.36689	-0.013376	0.0179385	0.988352	2.17105e-05	208
50K	chr22:29512136:29517029:clu_29187:ENSG00000100296.13	THOC5	2.51851	0.0436011	0.0117852	0.163845	0.000192768	7			S-PrediXcan	chr12:22062434:22065121:clu_3809:ENSG00000111726.12	CMAS	-2.36667	-0.272298	0.0179491	0.038745	0.0233591	5
50K	chr15:56142900:56144401:clu_20490:ENSG00000181827.14	RFX7	2.51824	0.127467	0.0117943	0.0413332	0.936211	3			S-PrediXcan	chr1:173486401:173487735:clu_57322:ENSG00000117592.8	PRDX6	-2.3658	-0.0270474	0.017991	0.501977	1.78561e-18	28
50K	chr17:78787658:78798400:clu_16083:ENSG00000055483.19	USP36	-2.51789	-0.62174	0.0118061	0.0281986	0.926891	3			S-PrediXcan	chr20:35004570:35005708:clu_30894:ENSG00000100991.11	TRPC4AP	2.36498	0.0995511	0.0180312	0.066308	0.393168	8
50K	chr8:17923188:17935589:clu_61939:ENSG00000078674.17	PCM1	-2.51747	-0.224532	0.01182	0.0403855	0.918489	1			S-PrediXcan	chr9:5720750:5732388:clu_59016:ENSG00000107036.11	RIC1	-2.36495	-0.130969	0.0180323	0.0667702	0.0209399	3
50K	chr12:27022621:27027347:clu_3883:ENSG00000152944.8	MED21	-2.51734	-0.152424	0.0118246	0.076641	0.288162	3			S-PrediXcan	chr1:179593867:179595628:clu_57447:ENSG00000162782.15	TDRD5	-2.36389	-0.0632844	0.0180844	0.292552	0.036588	57
50K	chr6:11538374:11565666:clu_35821:ENSG00000205269.5	TMEM170B	2.51718	0.365748	0.01183	0.0121493	0.0638631	1			S-PrediXcan	chr17:45397228:45397949:clu_14769:ENSG00000159314.11	ARHGAP27	-2.3635	-0.0994576	0.0181032	0.0753667	0.00104253	3
50K	chr5:475319:476232:clu_38903:ENSG00000225138.7	CTD-2228K2.7	2.51645	0.0607814	0.0118542	0.138286	0.049086	13			S-PrediXcan	chr9:137216166:137216272:clu_61624:ENSG00000188566.13	NDOR1	-2.36241	-0.766318	0.0181565	0.0158138	0.904149	3
50K	chr16:30928499:30930073:clu_18040:ENSG00000099364.16	FBXL19	2.51541	0.109996	0.0118892	0.0511864	0.0710365	2			S-PrediXcan	chr1:46568498:46571417:clu_54691:ENSG00000079277.19	MKNK1	2.36076	0.0390781	0.0182374	0.448618	0.0118501	58
50K	chr17:83085323:83093167:clu_16467:ENSG00000176845.12	METRNL	2.51463	0.195392	0.0119158	0.0298538	0.791182	2			S-PrediXcan	chr12:123735624:123737059:clu_6303:ENSG00000185344.13	ATP6V0A2	2.36053	0.0192677	0.018249	0.506965	4.04215e-18	44
50K	chr15:41847523:41847649:clu_19994:ENSG00000243708.10	PLA2G4B	-2.51449	-0.113417	0.0119204	0.0791258	0.404147	6			S-PrediXcan	chr19:12034874:12035537:clu_24929:ENSG00000197647.11	ZNF433	2.3599	0.318061	0.01828	0.0173318	0.000404934	1
50K	chr9:125669907:125672316:clu_60799:ENSG00000119487.16	MAPKAP1	-2.51385	-0.130316	0.0119421	0.0364554	0.907289	3			S-PrediXcan	chr4:2337496:2339453:clu_41818:ENSG00000159733.13	ZFYVE28	2.35975	0.0510983	0.0182872	0.318159	0.00773365	36
50K	chr11:8956298:8962092:clu_7028:ENSG00000175348.10	TMEM9B	-2.51314	-0.174597	0.0119662	0.0277399	0.860601	2			S-PrediXcan	chr22:50506213:50506370:clu_30118:ENSG00000100258.17	LMF2	2.35915	0.102916	0.018317	0.0594621	0.399953	6
50K	chr15:57273262:57282445:clu_20519:ENSG00000140262.17	TCF12	-2.51055	-0.0566283	0.0120545	0.100513	0.0657651	8			S-PrediXcan	chr12:21506976:21508383:clu_3793:ENSG00000111711.9	GOLT1B	2.35899	0.0688875	0.0183248	0.215426	0.730251	34
50K	chr3:49236722:49241226:clu_45288:ENSG00000173421.16	CCDC36	2.51037	0.148906	0.0120606	0.0384312	0.493924	3			S-PrediXcan	chr20:35626381:35626735:clu_30949:ENSG00000214078.12	CPNE1	-2.3587	-0.0300437	0.0183391	0.554531	7.5746e-08	68
50K	chr12:122992669:122994801:clu_6244:ENSG00000090975.12	PITPNM2	2.50892	0.176453	0.01211	0.0248772	0.807096	1			S-PrediXcan	chr19:41387603:41389765:clu_26244:ENSG00000077348.8	EXOSC5	2.35868	0.154635	0.0183399	0.113906	0.358019	10
50K	chr2:127292704:127293513:clu_50404:ENSG00000163161.12	ERCC3	2.5085	0.114663	0.0121245	0.0354454	0.710946	3			S-PrediXcan	chr17:42674409:42674741:clu_14507:ENSG00000068137.14	PLEKHH3	2.35813	0.20689	0.0183673	0.059967	0.379979	4
50K	chr16:19733827:19763848:clu_17538:ENSG00000174628.16	IQCK	-2.50833	-0.153999	0.0121303	0.0583962	0.634335	6			S-PrediXcan	chr1:223952442:223954477:clu_58335:ENSG00000272645.3	GTF2IP20	2.35766	0.0727257	0.0183903	0.350745	0.052212	44
50K	chr7:20329513:20329690:clu_32997:ENSG00000271133.5	CTA-293F17.1	-2.50793	-0.121361	0.0121442	0.0646758	0.277513	2			S-PrediXcan	chr6:73492352:73497736:clu_37393:ENSG00000135297.15	MTO1	2.35754	0.0510439	0.0183966	0.301068	0.0084192	37
50K	chr12:57098597:57098792:clu_4810:ENSG00000166888.11	STAT6	-2.50758	-0.123363	0.0121563	0.0586753	0.868377	4			S-PrediXcan	chr2:27037892:27038146:clu_48388:ENSG00000119777.18	TMEM214	2.35688	0.18917	0.0184291	0.0591855	0.130293	14
50K	chr12:4659177:4662512:clu_3271:ENSG00000139180.10	NDUFA9	-2.50746	-0.106493	0.0121604	0.0654949	0.282711	4			S-PrediXcan	chr5:37122488:37125244:clu_39322:ENSG00000197603.13	C5orf42	2.35587	0.0911225	0.0184792	0.147964	0.101087	17
50K	chr7:93972663:93975904:clu_34207:ENSG00000105829.11	BET1	-2.50718	-0.18323	0.01217	0.0241088	0.917347	1			S-PrediXcan	chr4:102826636:102827427:clu_43113:ENSG00000109332.19	UBE2D3	2.35525	0.0535003	0.0185104	0.276297	0.00033825	71
50K	chr7:93965687:93968355:clu_34207:ENSG00000105829.11	BET1	2.50718	0.241437	0.01217	0.0152386	0.0653452	1			S-PrediXcan	chr15:42322020:42326298:clu_20042:ENSG00000214013.9	GANC	2.35516	0.0332694	0.0185146	0.322919	2.44841e-07	30
50K	chr3:179575504:179576217:clu_47360:ENSG00000136518.16	ACTL6A	-2.50702	-0.215823	0.0121755	0.0289613	0.490874	2			S-PrediXcan	chr17:39686019:39687834:clu_14272:ENSG00000161395.13	PGAP3	-2.35434	-0.18078	0.0185554	0.0514555	0.288521	4
50K	chr6:111359014:111363853:clu_37902:ENSG00000009413.15	REV3L	2.50695	0.0241533	0.0121779	0.402275	2.31521e-06	30			S-PrediXcan	chr3:185524160:185527484:clu_47557:ENSG00000163898.9	LIPH	2.35301	0.177376	0.0186223	0.0780688	0.737776	22
50K	chr5:75690562:75692396:clu_39891:ENSG00000152359.14	POC5	2.50683	0.106021	0.0121818	0.0527803	0.314723	3			S-PrediXcan	chr3:123620336:123620497:clu_46429:ENSG00000065534.18	MYLK	2.35293	0.0927786	0.018626	0.100601	0.139065	44
50K	chr5:72848251:72848385:clu_39824:ENSG00000083312.17	TNPO1	-2.50608	-0.0761966	0.0122079	0.101776	0.00756181	4			S-PrediXcan	chr19:19901091:19915280:clu_25548:ENSG00000184635.14	ZNF93	-2.35276	-0.0539154	0.0186347	0.232236	0.00527744	17
50K	chr10:30877065:30908933:clu_10579:ENSG00000183621.15	ZNF438	2.50517	0.0634106	0.0122394	0.108967	0.099853	5			S-PrediXcan	chr11:119013262:119014994:clu_9666:ENSG00000186166.8	CCDC84	-2.35259	-0.0853225	0.0186431	0.151914	0.675596	14
50K	chr16:75113833:75113966:clu_19005:ENSG00000166816.13	LDHD	-2.5034	-0.0462014	0.0123005	0.308569	0.000788094	25			S-PrediXcan	chr10:119672656:119676464:clu_12294:ENSG00000151929.9	BAG3	-2.35132	-0.051847	0.0187069	0.430525	0.000154475	51
50K	chr9:131598310:131602061:clu_61178:ENSG00000107263.18	RAPGEF1	-2.50329	-0.179013	0.0123045	0.0340211	0.836256	2			S-PrediXcan	chr20:37110355:37112324:clu_31007:ENSG00000101353.14	MROH8	2.35082	0.0545158	0.0187322	0.306597	0.0193832	30
50K	chr20:35632923:35658930:clu_30953:ENSG00000214078.12	CPNE1	2.50315	0.0903647	0.0123092	0.0554703	0.237085	2			S-PrediXcan	chr3:126629471:126630712:clu_46531:ENSG00000197763.14	TXNRD3	-2.35059	-0.306945	0.0187436	0.034288	0.544373	18
50K	chr15:89901803:89903216:clu_21534:ENSG00000157823.16	AP3S2	2.5028	0.0879895	0.0123214	0.0894075	0.0180958	2			S-PrediXcan	chr2:179955034:179959022:clu_51207:ENSG00000163510.13	CWC22	2.34985	0.0202635	0.0187812	0.473544	0.00836568	72
50K	chr17:10878524:10880472:clu_13391:ENSG00000263508.5	RP11-963H4.3	2.50251	0.0963929	0.0123315	0.0919115	0.107238	9			S-PrediXcan	chr20:31643535:31644768:clu_30748:ENSG00000131055.4	COX4I2	2.34968	0.0815055	0.0187896	0.12258	0.226017	12
50K	chr17:10878524:10880472:clu_13391:ENSG00000263400.6	TMEM220-AS1	2.50251	0.0963929	0.0123315	0.0919115	0.436454	9			S-PrediXcan	chr1:224424654:224431525:clu_58362:ENSG00000162923.14	WDR26	-2.34954	-0.309356	0.0187966	0.027424	0.366075	5
50K	chr22:37765817:37768043:clu_29520:ENSG00000100106.19	TRIOBP	2.50249	0.0610694	0.0123323	0.154799	0.0202031	11			S-PrediXcan	chr12:128810053:128814775:clu_6361:ENSG00000139370.11	SLC15A4	-2.34945	-0.0217577	0.0188012	0.978805	3.45812e-05	188
50K	chr7:100356883:100358220:clu_34424:ENSG00000121716.20	PILRB	2.5024	0.0272668	0.0123355	0.352616	6.24844e-05	26			S-PrediXcan	chr14:31428188:31453275:clu_22222:ENSG00000203546.7	RP11-176H8.1	2.34839	0.110642	0.0188549	0.0942377	0.519513	14
50K	chr19:7911330:7911436:clu_24571:ENSG00000076984.17	MAP2K7	2.5024	0.298452	0.0123356	0.0346773	0.812987	3			S-PrediXcan	chr1:32247682:32248371:clu_54049:ENSG00000183615.5	FAM167B	-2.34839	-0.130595	0.0188549	0.159793	0.104316	11
50K	chr11:124774974:124799871:clu_9825:ENSG00000120458.10	MSANTD2	2.5017	0.354181	0.01236	0.0188767	0.134172	1			S-PrediXcan	chr12:6460938:6461124:clu_3328:ENSG00000139192.11	TAPBPL	-2.34813	-0.0567099	0.0188679	0.157041	4.03412e-06	9
50K	chr3:48694525:48695090:clu_45216:ENSG00000068745.14	IP6K2	-2.50165	-0.0504296	0.0123617	0.121088	0.0145572	7			S-PrediXcan	chr9:120869945:120870443:clu_60628:ENSG00000119403.13	PHF19	2.34776	0.088637	0.0188867	0.112246	0.439644	10
50K	chr3:112581326:112582671:clu_46196:ENSG00000138459.8	SLC35A5	2.50141	0.134464	0.01237	0.0427158	0.144672	1			S-PrediXcan	chr3:195685939:195688533:clu_47736:ENSG00000215837.7	SDHAP2	2.3472	0.0297622	0.0189153	0.62013	5.10675e-10	62
50K	chr6:29889604:29889707:clu_36130:ENSG00000243753.5	HLA-L	-2.50074	-0.0320376	0.0123934	0.3532	0.000134703	28			S-PrediXcan	chr3:123620336:123626818:clu_46429:ENSG00000065534.18	MYLK	-2.34697	-0.117336	0.0189267	0.0740378	0.969859	41
50K	chr10:61760181:61760863:clu_10988:ENSG00000183346.6	C10orf107	2.5003	0.07008	0.0124089	0.133432	0.272314	16			S-PrediXcan	chr1:225505053:225507951:clu_58396:ENSG00000154380.17	ENAH	2.34685	0.0604397	0.0189327	0.48802	6.23149e-05	78
50K	chr1:109690366:109690454:clu_55777:ENSG00000134184.12	GSTM1	2.4998	0.0858301	0.0124263	0.0812182	0.0887795	5			S-PrediXcan	chr17:75839942:75840018:clu_15905:ENSG00000092929.11	UNC13D	2.34651	0.598327	0.01895	0.0221722	0.584669	1
50K	chr3:113291748:113293952:clu_46210:ENSG00000206530.10	CFAP44	2.49977	0.0467409	0.0124273	0.148324	0.000621886	13			S-PrediXcan	chr17:75840110:75840225:clu_15905:ENSG00000092929.11	UNC13D	-2.34651	-0.44475	0.01895	0.0277347	0.594176	1
50K	chr14:22501663:22547506:clu_21913:ENSG00000277734.7	TRAC	2.4988	0.169735	0.0124614	0.0537586	0.694848	2			S-PrediXcan	chr10:32471230:32472481:clu_10607:ENSG00000216937.13	CCDC7	-2.34612	-0.360789	0.01897	0.0130308	0.0120917	1
50K	chr16:399480:399627:clu_16551:ENSG00000103202.12	NME4	-2.49761	-0.115798	0.0125034	0.0470645	0.795091	4			S-PrediXcan	chr5:103180188:103183234:clu_40247:ENSG00000145725.19	PPIP5K2	-2.34542	-0.06291	0.0190057	0.288466	0.000169406	36
50K	chr4:153723458:153728207:clu_43729:ENSG00000145428.14	RNF175	2.49721	0.133417	0.0125174	0.0516805	0.639064	5			S-PrediXcan	chr8:22127829:22128559:clu_62023:ENSG00000168453.14	HR	-2.34489	-0.317726	0.0190329	0.0562442	0.573965	6
50K	chr8:21995599:21998755:clu_61996:ENSG00000130227.16	XPO7	-2.49621	-0.199671	0.0125528	0.0334397	0.260127	3			S-PrediXcan	chr4:151144050:151147922:clu_43674:ENSG00000109686.17	SH3D19	-2.34338	-0.297061	0.01911	0.0482148	0.58024	1
50K	chr9:136523979:136544024:clu_61448:ENSG00000148400.9	NOTCH1	-2.49544	-0.142137	0.01258	0.0298962	0.979911	1			S-PrediXcan	chr1:11069730:11070900:clu_53121:ENSG00000171824.13	EXOSC10	-2.34328	-0.0493433	0.019115	0.311309	0.0397266	20
50K	chr9:136740048:136741881:clu_61470:ENSG00000187922.13	LCN10	2.49544	0.366033	0.01258	0.0150374	0.764608	1			S-PrediXcan	chr1:172591071:172600064:clu_57315:ENSG00000094975.13	SUCO	2.34284	0.480092	0.0191376	0.0143915	0.0511097	2
50K	chr12:48772339:48772508:clu_4216:ENSG00000174233.11	ADCY6	2.49541	0.114257	0.0125811	0.0620598	0.516091	6			S-PrediXcan	chr7:8236005:8262000:clu_32889:ENSG00000003147.17	ICA1	2.34277	0.108572	0.0191413	0.175433	0.0882045	17
50K	chr1:119729633:119734634:clu_56060:ENSG00000092621.11	PHGDH	2.49458	0.267086	0.0126107	0.0161929	0.223112	2			S-PrediXcan	chr5:69174409:69174877:clu_39746:ENSG00000134057.14	CCNB1	2.34227	0.739296	0.019167	0.0120848	0.00953183	2
50K	chr1:201829372:201847279:clu_57760:ENSG00000198700.9	IPO9	2.49442	0.0533765	0.0126165	0.261788	9.11872e-05	17			S-PrediXcan	chr22:31611840:31611999:clu_29336:ENSG00000198089.15	SFI1	2.3421	0.0203863	0.0191754	0.504492	2.89368e-21	20
50K	chr19:6741125:6741225:clu_24453:ENSG00000125733.17	TRIP10	2.49439	0.153546	0.0126174	0.0391771	0.878565	3			S-PrediXcan	chr19:9811717:9818545:clu_24692:ENSG00000127452.8	FBXL12	-2.34159	-0.342434	0.0192016	0.0427708	0.723671	4
50K	chr11:124756362:124756541:clu_9824:ENSG00000149564.11	ESAM	2.49377	0.115978	0.0126394	0.0448955	0.42223	2			S-PrediXcan	chr1:64979868:64989435:clu_55082:ENSG00000231485.1	RP4-535B20.1	-2.34145	-0.0397775	0.0192091	0.450644	0.0197097	62
50K	chr20:35632923:35664802:clu_30953:ENSG00000214078.12	CPNE1	2.4934	0.0392559	0.0126528	0.161545	0.000610151	8			S-PrediXcan	chr14:92049814:92050341:clu_23385:ENSG00000066427.21	ATXN3	-2.34104	-0.0157166	0.01923	0.889118	4.5152e-24	130
50K	chr12:123748785:123751110:clu_6304:ENSG00000185344.13	ATP6V0A2	2.49311	0.122466	0.0126628	0.0595996	0.358353	4			S-PrediXcan	chr1:169869128:169870255:clu_57246:ENSG00000000457.13	SCYL3	2.34088	0.30816	0.0192384	0.0401729	0.939489	9
50K	chr10:119819539:119820846:clu_12300:ENSG00000198825.12	INPP5F	-2.49237	-0.212972	0.0126892	0.0214573	0.962238	2			S-PrediXcan	chr6:30741333:30741792:clu_36241:ENSG00000137312.14	FLOT1	-2.34011	-0.128533	0.0192781	0.0987971	0.269277	6
50K	chr3:113010704:113011045:clu_46203:ENSG00000163608.14	NEPRO	-2.49235	-0.336301	0.01269	0.0136766	0.620959	1			S-PrediXcan	chr4:88678134:88680093:clu_42979:ENSG00000138641.15	HERC3	2.34011	0.0859297	0.0192783	0.19159	0.954745	26
50K	chr9:137064979:137065078:clu_61568:ENSG00000186193.8	SAPCD2	-2.49217	-0.224497	0.0126966	0.0248364	0.449841	2			S-PrediXcan	chr11:117181537:117181807:clu_9529:ENSG00000149577.15	SIDT2	2.33983	0.20188	0.0192925	0.0526623	0.269233	3
50K	chr6:32040205:32040406:clu_36439:ENSG00000231852.6	CYP21A2	2.49099	0.0284476	0.0127386	0.306416	0.000636423	31			S-PrediXcan	chr3:195870378:195872276:clu_47771:ENSG00000061938.16	TNK2	-2.33929	-0.0399605	0.0193206	0.492885	8.45551e-10	47
50K	chr22:42518147:42519714:clu_29807:ENSG00000189306.10	RRP7A	-2.49065	-0.0709652	0.0127511	0.0750886	0.0060999	4			S-PrediXcan	chr7:64982116:65006541:clu_33620:ENSG00000213462.4	ERV3-1	-2.33808	-0.0425674	0.0193829	0.719407	1.45324e-05	88
50K	chr11:64224970:64226050:clu_8053:ENSG00000149743.13	TRPT1	2.49055	0.171979	0.0127546	0.0301628	0.0576102	2			S-PrediXcan	chr4:109494856:109499847:clu_43208:ENSG00000138802.11	SEC24B	-2.33769	-0.304269	0.0194031	0.0309891	0.274592	3
50K	chr22:45330756:45332425:clu_29894:ENSG00000100376.11	FAM118A	-2.4904	-0.430431	0.01276	0.013659	0.0241783	1			S-PrediXcan	chr19:6419260:6420073:clu_24424:ENSG00000088247.17	KHSRP	2.33754	0.48753	0.0194112	0.0195109	0.215048	2
50K	chr6:28297991:28300724:clu_36098:ENSG00000137338.5	PGBD1	-2.48966	-0.0491961	0.0127865	0.124862	0.01451	7			S-PrediXcan	chr22:31611840:31613142:clu_29336:ENSG00000198089.15	SFI1	-2.33618	-0.0202296	0.0194819	0.499718	2.42119e-20	18
50K	chr6:25520337:25528795:clu_36007:ENSG00000079691.17	CARMIL1	2.48966	0.0368623	0.0127865	0.263788	0.00743609	23			S-PrediXcan	chr4:8036295:8045164:clu_41992:ENSG00000163995.19	ABLIM2	-2.33607	-0.51665	0.0194877	0.0179863	0.0957838	2
50K	chr10:87759787:87767673:clu_11467:ENSG00000138138.13	ATAD1	2.48861	0.0379234	0.0128243	0.231074	0.00776327	22			S-PrediXcan	chr22:29260868:29263835:clu_29161:ENSG00000100263.13	RHBDD3	-2.33588	-0.197801	0.0194975	0.036087	0.872444	3
50K	chr10:122211708:122215391:clu_12344:ENSG00000138162.18	TACC2	2.48814	0.0857785	0.0128412	0.159793	0.00238642	11			S-PrediXcan	chr17:82037547:82037631:clu_16337:ENSG00000169738.7	DCXR	2.33562	0.157902	0.0195112	0.0610556	0.394528	6
50K	chr2:30148541:30155850:clu_48559:ENSG00000119801.12	YPEL5	2.48742	0.0736207	0.0128673	0.113576	0.559996	14			S-PrediXcan	chr4:98995867:99028867:clu_43038:ENSG00000164024.11	METAP1	2.33509	0.0262878	0.0195386	0.323505	4.22844e-10	26
50K	chr17:82806011:82806428:clu_16440:ENSG00000141556.20	TBCD	2.48705	0.147562	0.0128807	0.0465013	0.710493	3			S-PrediXcan	chr8:143632464:143633450:clu_63621:ENSG00000104522.15	TSTA3	2.335	0.0719507	0.0195432	0.228045	0.0255614	23
50K	chr4:185405856:185407936:clu_44064:ENSG00000109775.10	UFSP2	-2.48701	-0.123804	0.0128821	0.0775514	0.0295379	3			S-PrediXcan	chr10:44989721:44990017:clu_10755:ENSG00000107551.20	RASSF4	2.33497	1.18773	0.0195452	0.0223711	0.287642	2
50K	chr20:35476595:35477871:clu_30923:ENSG00000126001.15	CEP250	-2.48684	-0.0484078	0.0128882	0.108294	0.0210824	6			S-PrediXcan	chr12:8194796:8194933:clu_3499:ENSG00000226711.6	FAM66C	-2.3348	-0.0393879	0.0195537	0.241003	4.06597e-09	17
50K	chr21:16594454:16606994:clu_31904:ENSG00000215386.11	MIR99AHG	2.48683	0.0537644	0.0128887	0.158926	0.00806305	14			S-PrediXcan	chr11:581606:581965:clu_6630:ENSG00000070047.11	PHRF1	-2.3347	-0.0728652	0.019559	0.204115	0.348515	45
50K	chr9:99042107:99044568:clu_60257:ENSG00000204291.10	COL15A1	-2.48568	-0.0737637	0.0129304	0.111432	0.0694615	5			S-PrediXcan	chr19:52396499:52396610:clu_27166:ENSG00000269834.5	ZNF528-AS1	2.33468	0.0314196	0.0195601	0.725323	0.00179518	102
50K	chr20:25295030:25302219:clu_30682:ENSG00000100997.18	ABHD12	2.48566	0.0223659	0.012931	0.423422	2.35684e-15	15			S-PrediXcan	chr8:143380783:143381594:clu_63594:ENSG00000158106.13	RHPN1	2.33392	0.590211	0.0196	0.0225054	0.202966	1
50K	chr6:32522174:32530125:clu_36516:ENSG00000196126.11	HLA-DRB1	2.48492	0.0164101	0.0129581	0.394312	1.89255e-08	27			S-PrediXcan	chr10:113158069:113158667:clu_12154:ENSG00000148737.16	TCF7L2	-2.33386	-0.045869	0.019603	0.559534	0.00390063	85
50K	chr12:8194796:8194933:clu_3499:ENSG00000226711.6	FAM66C	-2.4849	-0.0309847	0.0129589	0.248088	1.70772e-08	8			S-PrediXcan	chr2:218269534:218269966:clu_51840:ENSG00000127837.9	AAMP	2.33331	0.0706099	0.0196318	0.209577	0.0826543	24
50K	chr19:57233608:57234884:clu_27487:ENSG00000083844.10	ZNF264	2.48481	0.0981525	0.0129622	0.046417	0.38349	3			S-PrediXcan	chr17:30481257:30484214:clu_13924:ENSG00000108587.15	GOSR1	-2.33322	-0.266374	0.0196367	0.0404595	0.725203	8
[truncated: 26,434 more rows]
