# Supplementary material for: Integrating transcription factor occupancy with transcriptome-wide association analysis identifies susceptibility genes in human cancers
Source: Nat Commun. 2022 Nov 19;13:7118. doi: 10.1038/s41467-022-34888-0 (PMC9675749; doi:10.1038/s41467-022-34888-0)
Supplement: Supplementary file 15 — Supplementary Data 13 [file 41467_2022_34888_MOESM15_ESM.xlsx]

## Sheet: Supp_Data13
Supplementary Data 13. A comparison of genes identified from S-PrediXcan and sp-TF-TWAS (50K) in prostate cancer. The P-values are the raw P-values from the Z score test from TWAS (two-sided).
Model Type	Gene	Gene name	Z score	Effect size	P-value	pred_perf_r2	pred_perf_pval	n_snps_in_model			Model Type	Gene	Gene name	Z score	Effect size	P-value	pred_perf_r2	pred_perf_pval	n_snps_in_model
50K	chr11:69641511:69643031:clu_7844:ENSG00000110092.3	CCND1	-19.6155	-2.24726	1.13917e-85	0.0227841	0.527491	2			S-PrediXcan	chr19:49864403:49865127:clu_24675:ENSG00000039650.11	PNKP	-16.3927	-1.51706	2.15565e-60	0.0420926	0.884582	4
50K	chr11:69015719:69017636:clu_7833:ENSG00000256508.2	MRGPRF-AS1	17.0951	0.564898	1.6144e-65	0.11457	0.0582539	14			S-PrediXcan	chr1:145788966:145823772:clu_50427:ENSG00000265491.4	RNF115	13.512	0.251315	1.3288e-41	0.154989	0.00835167	27
50K	chr8:23681639:23682604:clu_55741:ENSG00000167034.9	NKX3-1	16.1453	1.35987	1.22546e-58	0.0364414	0.15974	2			S-PrediXcan	chr19:51022697:51023092:clu_24771:ENSG00000167757.13	KLK11	10.1419	1.39318	3.59902e-24	0.0335934	0.315373	3
50K	chr11:68938354:68939534:clu_7831:ENSG00000132740.8	IGHMBP2	-15.801	-3.30815	3.06398e-56	0.0134425	0.0622211	1			S-PrediXcan	chr3:87240790:87245714:clu_41522:ENSG00000083937.8	CHMP2B	-10.0678	-0.482107	7.6658e-24	0.0681881	0.000231219	6
50K	chr8:23682491:23682604:clu_55741:ENSG00000167034.9	NKX3-1	-14.2292	-1.24909	6.03826e-46	0.0462244	0.221567	5			S-PrediXcan	chr11:69641511:69643031:clu_7844:ENSG00000110092.3	CCND1	-9.81375	-1.07363	9.82513e-23	0.0493938	0.655713	6
50K	chr11:69013904:69014131:clu_7832:ENSG00000256508.2	MRGPRF-AS1	-13.7044	-1.05909	9.55596e-43	0.0329851	0.955196	4			S-PrediXcan	chr19:38309643:38315723:clu_23760:ENSG00000167645.16	YIF1B	8.54149	1.92637	1.325e-17	0.0145898	0.26043	1
50K	chr19:51022697:51023092:clu_24771:ENSG00000167757.13	KLK11	13.1834	0.673534	1.09324e-39	0.0569214	0.00730297	3			S-PrediXcan	chr12:53467293:53468777:clu_3932:ENSG00000197111.15	PCBP2	7.62158	0.663542	2.50589e-14	0.105429	0.184009	12
50K	chr19:49861881:49862044:clu_24671:ENSG00000039650.11	PNKP	12.9657	2.98891	1.91491e-38	0.0151846	0.0845929	2			S-PrediXcan	chr1:150335241:150340398:clu_50607:ENSG00000117360.12	PRPF3	-7.35287	-2.52255	1.94e-13	0.0118629	0.0163855	1
50K	chr8:23259126:23260144:clu_55720:ENSG00000147457.13	CHMP7	-12.5443	-0.784385	4.26988e-36	0.0608266	0.203777	4			S-PrediXcan	chr2:10684612:10689796:clu_43290:ENSG00000115761.15	NOL10	-7.18299	-0.267876	6.82014e-13	0.12101	0.000171608	9
50K	chr8:23258830:23259066:clu_55720:ENSG00000147457.13	CHMP7	11.1988	1.12598	4.13258e-29	0.0230828	0.416287	4			S-PrediXcan	chr17:37614353:37618292:clu_12838:ENSG00000278053.4	DDX52	6.96894	0.263269	3.19327e-12	0.208652	0.432711	36
50K	chr11:69159351:69159446:clu_7841:ENSG00000162341.16	TPCN2	-10.2675	-0.511867	9.87715e-25	0.0622585	0.187725	5			S-PrediXcan	chr8:23681639:23682604:clu_55741:ENSG00000167034.9	NKX3-1	6.83837	0.368216	8.00967e-12	0.138984	0.0864311	18
50K	chr3:87240790:87245714:clu_41522:ENSG00000083937.8	CHMP2B	-10.08	-0.284789	6.77203e-24	0.0935834	2.89118e-05	1			S-PrediXcan	chr19:37595095:37598376:clu_23730:ENSG00000171817.16	ZNF540	6.67313	0.551089	2.504e-11	0.0476378	0.0954673	3
50K	chr3:87227556:87240699:clu_41522:ENSG00000083937.8	CHMP2B	9.92549	0.27668	3.22517e-23	0.0889341	0.000126851	2			S-PrediXcan	chr19:38290575:38304375:clu_23756:ENSG00000167644.11	C19orf33	6.56889	0.193839	5.06914e-11	0.158147	1.66942e-08	11
50K	chr2:85584493:85591725:clu_44609:ENSG00000168899.4	VAMP5	-9.92181	-0.614164	3.34618e-23	0.0496715	0.075497	3			S-PrediXcan	chr12:49565667:49568048:clu_3708:ENSG00000187778.13	MCRS1	6.19258	0.638459	5.91876e-10	0.056858	0.213554	11
50K	chr2:85579167:85581811:clu_44608:ENSG00000118640.10	VAMP8	9.77989	0.356759	1.37359e-22	0.101465	0.000118954	2			S-PrediXcan	chr20:63674093:63678145:clu_29039:ENSG00000258366.7	RTEL1	6.07213	0.191526	1.26223e-09	0.119688	0.000106308	9
50K	chr8:128096654:128099370:clu_56815:ENSG00000249859.9	PVT1	-9.61893	-0.634756	6.65224e-22	0.0481317	0.359551	3			S-PrediXcan	chr12:53467293:53467805:clu_3932:ENSG00000197111.15	PCBP2	-5.83704	-0.788845	5.31362e-09	0.0683051	0.934484	11
50K	chr2:85581876:85591725:clu_44609:ENSG00000168899.4	VAMP5	9.29951	0.223995	1.41089e-20	0.242145	1.07871e-08	14			S-PrediXcan	chr7:98933402:98935579:clu_31270:ENSG00000196367.12	TRRAP	-5.74444	-0.796186	9.22242e-09	0.0286303	0.1973	3
50K	chr19:50334405:50334829:clu_24711:ENSG00000131401.11	NAPSB	8.85803	0.65087	8.14395e-19	0.0477226	0.299945	7			S-PrediXcan	chr6:34757551:34762595:clu_33418:ENSG00000124562.9	SNRPC	-5.65172	-0.207301	1.58854e-08	0.104319	2.57143e-06	4
50K	chr6:159763053:159767005:clu_35147:ENSG00000120437.8	ACAT2	8.6375	0.294357	5.74557e-18	0.0942925	0.171373	12			S-PrediXcan	chr12:49635993:49636716:clu_3718:ENSG00000110844.13	PRPF40B	5.64389	0.637642	1.6625e-08	0.0230582	0.417904	2
50K	chr7:98933402:98935579:clu_31270:ENSG00000196367.12	TRRAP	-8.49217	-0.923402	2.02809e-17	0.0192424	0.977745	2			S-PrediXcan	chr1:153939045:153939589:clu_50827:ENSG00000198837.9	DENND4B	-5.63854	-0.21602	1.71496e-08	0.142475	1.53943e-06	16
50K	chr6:159768628:159775170:clu_35147:ENSG00000120437.8	ACAT2	-8.44419	-0.283333	3.06153e-17	0.0938334	0.105526	13			S-PrediXcan	chr19:51146850:51147221:clu_24780:ENSG00000168995.13	SIGLEC7	5.58537	0.89176	2.332e-08	0.0202262	0.42329	1
50K	chr20:63627392:63628245:clu_29029:ENSG00000232442.1	CTD-3184A7.4	8.28798	0.290457	1.15189e-16	0.116776	0.00701974	11			S-PrediXcan	chr19:51226081:51226309:clu_24785:ENSG00000105383.14	CD33	-5.49599	-0.817446	3.88517e-08	0.0229319	0.939344	3
50K	chr8:127890998:127932465:clu_56813:ENSG00000249859.9	PVT1	-7.91932	-0.368714	2.38814e-15	0.0968393	0.0134254	10			S-PrediXcan	chr1:154328172:154330396:clu_50864:ENSG00000143515.16	ATP8B2	5.45684	0.336871	4.84678e-08	0.0257151	0.633629	8
50K	chr6:159692863:159693145:clu_35142:ENSG00000112096.16	SOD2	7.5413	0.280034	4.65327e-14	0.121578	4.45497e-05	9			S-PrediXcan	chr6:42616090:42617409:clu_33668:ENSG00000024048.10	UBR2	5.38232	0.852092	7.353e-08	0.0178873	0.250075	1
50K	chr17:1636855:1636941:clu_11439:ENSG00000074660.15	SCARF1	7.44872	1.27338	9.42498e-14	0.0121545	0.69128	1			S-PrediXcan	chr6:31640306:31640645:clu_33064:ENSG00000204463.12	BAG6	5.32474	0.896829	1.011e-07	0.0206744	0.294062	1
50K	chr8:23681639:23682295:clu_55741:ENSG00000167034.9	NKX3-1	-7.25027	-0.302589	4.15947e-13	0.1314	0.0364858	16			S-PrediXcan	chr10:124994606:124997964:clu_11190:ENSG00000175029.16	CTBP2	5.27538	0.574101	1.32481e-07	0.0440718	0.848421	4
50K	chr7:98976770:98976939:clu_31274:ENSG00000196367.12	TRRAP	-7.10722	-1.22185	1.184e-12	0.0103915	0.18257	1			S-PrediXcan	chr3:113457357:113458733:clu_41729:ENSG00000163611.11	SPICE1	5.22864	0.990085	1.70761e-07	0.0198516	0.890633	2
50K	chr11:3094334:3100158:clu_6072:ENSG00000021762.19	OSBPL5	7.1029	0.320326	1.22161e-12	0.108308	0.0486809	15			S-PrediXcan	chr6:31539274:31540322:clu_33039:ENSG00000198563.13	DDX39B	5.15774	0.291546	2.49952e-07	0.0737142	0.0415715	7
50K	chr20:63689132:63689750:clu_29043:ENSG00000258366.7	RTEL1	7.09515	0.109444	1.2921e-12	0.367319	1.85869e-11	26			S-PrediXcan	chr11:69054097:69057578:clu_7836:ENSG00000162341.16	TPCN2	-5.15212	-0.220584	2.57562e-07	0.0945828	0.017984	10
50K	chr6:116765255:116765405:clu_34603:ENSG00000183807.7	FAM162B	-7.04281	-0.65343	1.884e-12	0.0230789	0.6586	1			S-PrediXcan	chr6:159797369:159798052:clu_35154:ENSG00000112110.9	MRPL18	-5.13684	-0.535421	2.79404e-07	0.0485025	0.14931	4
50K	chr8:128070272:128096518:clu_56814:ENSG00000249859.9	PVT1	-6.96041	-0.211491	3.39288e-12	0.13303	0.0349943	14			S-PrediXcan	chr7:27163841:27164878:clu_30221:ENSG00000253293.4	HOXA10	-4.91015	-0.183221	9.10049e-07	0.242623	0.00647654	48
50K	chr11:3018540:3018620:clu_6064:ENSG00000110619.17	CARS	-6.88068	-0.637733	5.95668e-12	0.0523101	0.11208	6			S-PrediXcan	chr18:47115348:47130244:clu_25795:ENSG00000167220.11	HDHD2	4.80743	0.324892	1.52885e-06	0.0457756	0.102439	3
50K	chr11:68938844:68939534:clu_7831:ENSG00000132740.8	IGHMBP2	6.86696	0.412217	6.55831e-12	0.075098	0.3816	8			S-PrediXcan	chr1:154329075:154330396:clu_50864:ENSG00000143515.16	ATP8B2	-4.79998	-0.536993	1.5868e-06	0.0151105	0.00686514	9
50K	chr2:85596649:85596953:clu_44615:ENSG00000168894.9	RNF181	-6.74851	-0.125194	1.49375e-11	0.277606	8.04571e-12	15			S-PrediXcan	chr3:87227556:87240699:clu_41522:ENSG00000083937.8	CHMP2B	4.74726	0.154821	2.06195e-06	0.168585	0.000844151	19
50K	chr10:102727791:102728431:clu_10828:ENSG00000156398.12	SFXN2	6.7346	0.14414	1.64379e-11	0.233103	7.95913e-07	21			S-PrediXcan	chr1:149646945:149647381:clu_50563:ENSG00000275557.1	RP11-353N4.6	-4.72168	-0.590817	2.339e-06	0.0238179	0.0345586	1
50K	chr2:85596649:85596822:clu_44615:ENSG00000168894.9	RNF181	6.70542	0.0495532	2.00834e-11	0.0981092	0.0871046	9			S-PrediXcan	chr1:153939804:153940156:clu_50827:ENSG00000198837.9	DENND4B	4.68685	0.0972044	2.77444e-06	0.338045	1.17916e-05	59
50K	chr22:43683855:43687471:clu_27286:ENSG00000186976.14	EFCAB6	6.67562	0.0934988	2.46185e-11	0.274718	0.000167571	29			S-PrediXcan	chr7:27163841:27164878:clu_30221:ENSG00000078399.17	HOXA9	-4.65638	-0.589586	3.21817e-06	0.0375478	0.755681	7
50K	chr2:85579167:85581576:clu_44608:ENSG00000118640.10	VAMP8	-6.6352	-0.0894806	3.24068e-11	0.341397	5.86037e-09	33			S-PrediXcan	chr20:63689648:63689750:clu_29043:ENSG00000258366.7	RTEL1	-4.54774	-0.154943	5.42243e-06	0.155062	0.00159129	21
50K	chr6:160467017:160477129:clu_35171:ENSG00000213071.11	LPAL2	6.60897	0.269299	3.87012e-11	0.0678276	0.0927797	4			S-PrediXcan	chr19:37686522:37691521:clu_23737:ENSG00000196381.10	ZNF781	4.52861	0.930266	5.93736e-06	0.0148764	0.170878	6
50K	chr6:31145073:31145166:clu_33019:ENSG00000204536.13	CCHCR1	-6.58485	-0.293158	4.55345e-11	0.0773076	0.047947	9			S-PrediXcan	chr1:149646945:149647381:clu_50563:ENSG00000277147.4	LINC00869	-4.51047	-0.368094	6.46833e-06	0.0369462	0.719939	4
50K	chr2:85577649:85581576:clu_44608:ENSG00000118640.10	VAMP8	6.58389	0.0686499	4.58297e-11	0.51168	5.06268e-26	21			S-PrediXcan	chr11:69643991:69647994:clu_7845:ENSG00000110092.3	CCND1	4.47971	0.766576	7.47457e-06	0.040557	0.203663	3
50K	chr2:85430652:85431210:clu_44602:ENSG00000152292.16	SH2D6	6.5258	0.100225	6.76386e-11	0.189691	0.00141332	23			S-PrediXcan	chr3:48695421:48715389:clu_40789:ENSG00000068745.14	IP6K2	-4.47553	-0.264772	7.62215e-06	0.0717881	0.180347	9
50K	chr3:113576967:113580608:clu_41733:ENSG00000072858.10	SIDT1	-6.4738	-0.536614	9.55701e-11	0.0265645	0.163403	1			S-PrediXcan	chr11:69643246:69643832:clu_7845:ENSG00000110092.3	CCND1	-4.40488	-1.05328	1.05841e-05	0.0267087	0.545063	2
50K	chr7:98217811:98217936:clu_31248:ENSG00000205356.9	TECPR1	6.44894	0.5955	1.12636e-10	0.0237374	0.518416	3			S-PrediXcan	chr6:31540664:31541153:clu_33040:ENSG00000198563.13	DDX39B	4.40009	0.38352	1.08208e-05	0.0553043	0.753082	8
50K	chr17:49707068:49707343:clu_13596:ENSG00000121104.7	FAM117A	-6.42845	-0.908895	1.28914e-10	0.0177375	0.212574	2			S-PrediXcan	chr11:3361889:3362546:clu_6079:ENSG00000005801.16	ZNF195	4.38419	0.571092	1.16417e-05	0.0249657	0.527776	2
50K	chr11:68715939:68738700:clu_7808:ENSG00000132749.10	TESMIN	-6.4166	-0.33094	1.39354e-10	0.0555289	0.298224	6			S-PrediXcan	chr6:31892910:31893362:clu_33151:ENSG00000204371.11	EHMT2	-4.37605	-0.606214	1.20848e-05	0.0295396	0.482358	12
50K	chr11:68737885:68738700:clu_7808:ENSG00000132749.10	TESMIN	6.33826	0.355562	2.32371e-10	0.0702488	0.0909062	8			S-PrediXcan	chr1:150276632:150279640:clu_50600:ENSG00000118292.8	C1orf54	4.35181	0.694115	1.35019e-05	0.019118	0.374118	5
50K	chr2:241223276:241223570:clu_47117:ENSG00000146205.13	ANO7	-6.20995	-0.488064	5.30022e-10	0.0620671	0.321544	5			S-PrediXcan	chr3:49293667:49294407:clu_40869:ENSG00000114316.12	USP4	4.2916	0.255404	1.77391e-05	0.0627254	0.0418677	4
50K	chr1:155196126:155197041:clu_50938:ENSG00000169231.13	THBS3	-6.16527	-0.228118	7.03642e-10	0.104963	0.285025	13			S-PrediXcan	chr12:49104885:49105924:clu_3685:ENSG00000139636.15	LMBR1L	4.28407	0.229533	1.83503e-05	0.129201	0.0193441	15
50K	chr6:31145073:31145188:clu_33019:ENSG00000204536.13	CCHCR1	6.14915	0.26689	7.78982e-10	0.0816607	0.0294345	9			S-PrediXcan	chr19:37318186:37322185:clu_23715:ENSG00000181666.17	HKR1	-4.25398	-0.171527	2.10004e-05	0.117656	0.17218	22
50K	chr3:127580163:127590883:clu_42020:ENSG00000163870.14	TPRA1	6.12718	0.893264	8.94499e-10	0.0142827	0.252885	1			S-PrediXcan	chr6:30199153:30213305:clu_32917:ENSG00000234127.8	TRIM26	-4.19441	-0.248873	2.73583e-05	0.131675	0.449037	62
50K	chr7:27202638:27204712:clu_30229:ENSG00000243766.7	HOTTIP	-6.1124	-0.441642	9.81449e-10	0.0365498	0.386601	4			S-PrediXcan	chr2:86158721:86159536:clu_44649:ENSG00000132305.20	IMMT	4.14757	0.462549	3.3602e-05	0.0276532	0.682784	3
50K	chr7:98252528:98282351:clu_31256:ENSG00000164713.9	BRI3	6.09029	0.138846	1.12707e-09	0.182178	0.0192286	21			S-PrediXcan	chr2:85431959:85433099:clu_44603:ENSG00000152292.16	SH2D6	-4.14589	-0.994034	3.385e-05	0.0117691	0.3005	1
50K	chr22:20518995:20537117:clu_26301:ENSG00000099917.17	MED15	-6.08871	-0.501834	1.13826e-09	0.0356108	0.390102	2			S-PrediXcan	chr5:178256397:178257523:clu_37498:ENSG00000050767.15	COL23A1	4.12716	0.170849	3.67271e-05	0.202261	0.0136318	21
50K	chr2:171478070:171480038:clu_45847:ENSG00000115827.13	DCAF17	6.0626	0.436797	1.33935e-09	0.0377137	0.219757	6			S-PrediXcan	chr12:48772424:48772508:clu_3638:ENSG00000174233.11	ADCY6	4.10799	0.898408	3.99111e-05	0.014235	0.799715	4
50K	chr7:27163841:27164878:clu_30221:ENSG00000078399.17	HOXA9	5.99009	0.21145	2.09731e-09	0.112755	0.0314305	11			S-PrediXcan	chr20:63945260:63945358:clu_29079:ENSG00000198276.15	UCKL1	-4.09652	-0.187006	4.19411e-05	0.140638	0.0520474	20
50K	chr16:58516343:58516478:clu_16856:ENSG00000103037.11	SETD6	-5.95732	-0.461807	2.56411e-09	0.0334601	0.830365	3			S-PrediXcan	chr6:41936107:41936559:clu_33648:ENSG00000112576.12	CCND3	-4.08542	-0.163727	4.39973e-05	0.219911	0.244398	40
50K	chr8:127796071:127890589:clu_56812:ENSG00000249859.9	PVT1	-5.83605	-1.07379	5.34514e-09	0.0149034	0.240032	2			S-PrediXcan	chr10:46984564:46987340:clu_9761:ENSG00000204179.10	PTPN20	4.0777	0.474121	4.54826e-05	0.0298765	0.279527	2
50K	chr2:9587509:9588165:clu_43254:ENSG00000134308.13	YWHAQ	-5.82755	-0.564421	5.62476e-09	0.0285027	0.498254	2			S-PrediXcan	chr19:38918008:38918422:clu_23816:ENSG00000104835.14	SARS2	4.06944	0.422354	4.71264e-05	0.039207	0.383257	3
50K	chr11:68601969:68603342:clu_7803:ENSG00000110075.14	PPP6R3	-5.82297	-0.21608	5.78127e-09	0.0925651	0.245083	13			S-PrediXcan	chr6:31892910:31896263:clu_33151:ENSG00000204371.11	EHMT2	4.05451	0.22064	5.024e-05	0.0971151	0.124857	45
50K	chr11:724829:725728:clu_5935:ENSG00000177106.14	EPS8L2	-5.78748	-1.60181	7.14503e-09	0.0104043	0.374562	2			S-PrediXcan	chr6:30916959:30917105:clu_33003:ENSG00000137411.16	VARS2	4.04031	0.461684	5.33813e-05	0.0392889	0.960455	5
50K	chr6:31166047:31170216:clu_33030:ENSG00000204528.3	PSORS1C3	5.76736	0.49806	8.05213e-09	0.0303229	0.105982	2			S-PrediXcan	chr1:154542066:154543963:clu_50875:ENSG00000163239.12	TDRD10	-4.00945	-0.0689887	6.08608e-05	0.224308	0.0310662	27
50K	chr6:31166047:31170216:clu_33030:ENSG00000204531.17	POU5F1	5.76736	0.49806	8.05213e-09	0.0303229	0.160348	2			S-PrediXcan	chr7:27096388:27099074:clu_30216:ENSG00000253552.7	HOXA-AS2	-3.99545	-0.0508357	6.45706e-05	0.512839	2.41319e-35	12
50K	chr1:155205316:155206200:clu_50954:ENSG00000169231.13	THBS3	5.73566	0.131952	9.7131e-09	0.185438	0.00249497	23			S-PrediXcan	chr1:155135680:155136299:clu_50924:ENSG00000169241.17	SLC50A1	-3.99524	-0.890168	6.46284e-05	0.0190054	0.513365	3
50K	chr7:27649633:27662698:clu_30241:ENSG00000106049.8	HIBADH	5.71623	0.245311	1.08915e-08	0.0803682	0.653545	12			S-PrediXcan	chr19:38304490:38304624:clu_23757:ENSG00000167644.11	C19orf33	-3.99385	-0.351584	6.50095e-05	0.0373274	0.414043	7
50K	chr6:31143134:31143262:clu_33017:ENSG00000204536.13	CCHCR1	-5.6954	-0.181596	1.23083e-08	0.115484	0.00752872	11			S-PrediXcan	chr15:55439581:55450222:clu_18650:ENSG00000256061.7	DYX1C1	3.99311	0.309959	6.5213e-05	0.0569116	0.207284	5
50K	chr11:75444495:75448977:clu_8091:ENSG00000158555.14	GDPD5	5.6821	0.237475	1.33052e-08	0.0490668	0.171999	6			S-PrediXcan	chr1:6588196:6588282:clu_47623:ENSG00000204859.12	ZBTB48	-3.98352	-0.185092	6.79034e-05	0.154907	0.0619628	19
50K	chr2:85621579:85623626:clu_44622:ENSG00000168883.19	USP39	-5.67358	-0.82795	1.39842e-08	0.0111117	0.23255	3			S-PrediXcan	chr8:23681639:23682295:clu_55741:ENSG00000167034.9	NKX3-1	-3.97112	-0.313706	7.15369e-05	0.101261	0.724295	17
50K	chr17:81683126:81683593:clu_14818:ENSG00000214087.8	ARL16	-5.6511	-0.12734	1.5942e-08	0.59086	4.97795e-17	54			S-PrediXcan	chr6:31729225:31729683:clu_33086:ENSG00000213722.8	DDAH2	3.96001	0.545366	7.4946e-05	0.0342183	0.756679	5
50K	chr12:63591127:63594087:clu_4352:ENSG00000177990.11	DPY19L2	-5.63704	-0.596695	1.73e-08	0.0250947	0.318663	1			S-PrediXcan	chr7:27096388:27099074:clu_30216:ENSG00000233429.9	HOTAIRM1	-3.95248	-0.0494877	7.73469e-05	0.519519	1.29557e-35	14
50K	chr6:31639226:31640199:clu_33063:ENSG00000204463.12	BAG6	5.6219	0.542215	1.88873e-08	0.0912455	0.134452	20			S-PrediXcan	chr1:154157721:154169305:clu_50844:ENSG00000143549.19	TPM3	-3.94664	-1.20166	7.92562e-05	0.010652	0.228387	2
50K	chr3:107241087:107246008:clu_41642:ENSG00000243701.5	DUBR	5.60756	0.863029	2.052e-08	0.0134318	0.38007	1			S-PrediXcan	chr6:30204765:30213305:clu_32917:ENSG00000234127.8	TRIM26	-3.93875	-0.198599	8.19087e-05	0.0928612	0.174648	15
50K	chr6:32117104:32117323:clu_33205:ENSG00000213676.10	ATF6B	-5.60601	-0.403628	2.07048e-08	0.0314289	0.830718	4			S-PrediXcan	chr17:632841:653291:clu_11385:ENSG00000141252.19	VPS53	-3.92841	-0.14415	8.55093e-05	0.285296	0.0267133	42
50K	chr20:63674093:63678145:clu_29039:ENSG00000258366.7	RTEL1	5.58797	0.123777	2.29734e-08	0.140004	6.45548e-07	6			S-PrediXcan	chr3:50070552:50075201:clu_40952:ENSG00000004534.14	RBM6	3.90772	2.32478	9.31699e-05	0.0132197	0.0323998	2
50K	chr6:31143092:31143262:clu_33017:ENSG00000204536.13	CCHCR1	5.57667	0.222692	2.45162e-08	0.0938383	0.0219316	10			S-PrediXcan	chr6:28247092:28248067:clu_32834:ENSG00000187626.8	ZKSCAN4	-3.89508	-0.216	9.81652e-05	0.0538674	0.302168	7
50K	chr3:113358875:113361972:clu_41719:ENSG00000206530.10	CFAP44	5.54106	0.181008	3.00643e-08	0.0863643	0.0122431	6			S-PrediXcan	chr6:30201138:30204656:clu_32917:ENSG00000234127.8	TRIM26	3.88743	0.0905502	0.00010131	0.223867	0.000161783	52
50K	chr4:105396334:105399037:clu_39003:ENSG00000138777.19	PPA2	5.53132	0.202883	3.17829e-08	0.0803035	0.0138278	7			S-PrediXcan	chr1:228144752:228145511:clu_52479:ENSG00000143774.16	GUK1	-3.84712	-0.172979	0.000119515	0.180361	0.238345	23
50K	chr1:156011887:156018132:clu_51067:ENSG00000163479.13	SSR2	5.5237	0.725886	3.31942e-08	0.0221385	0.1213	2			S-PrediXcan	chr1:205662648:205662833:clu_52030:ENSG00000158715.5	SLC45A3	3.84339	0.544659	0.000121349	0.0410925	0.671387	4
50K	chr3:142204602:142204695:clu_42345:ENSG00000175066.15	GK5	-5.52078	-1.0517	3.375e-08	0.013156	0.392565	1			S-PrediXcan	chr19:37335257:37344610:clu_23713:ENSG00000181666.17	HKR1	3.83689	0.152191	0.000124601	0.202141	0.0277688	27
50K	chr6:34757551:34762595:clu_33418:ENSG00000124562.9	SNRPC	-5.47985	-0.210652	4.25694e-08	0.080723	0.000581316	2			S-PrediXcan	chr11:47788611:47791930:clu_6863:ENSG00000030066.13	NUP160	-3.82943	-0.251063	0.00012844	0.0487829	0.0603397	4
50K	chr3:140967036:140970927:clu_42320:ENSG00000114120.11	SLC25A36	5.46957	0.401008	4.51119e-08	0.0316438	0.266077	2			S-PrediXcan	chr17:7856843:7857015:clu_11984:ENSG00000183011.13	NAA38	-3.79967	-0.25559	0.00014489	0.112749	0.166033	21
50K	chr6:32838237:32838653:clu_33275:ENSG00000204267.13	TAP2	5.46683	0.821136	4.58155e-08	0.0277153	0.776825	3			S-PrediXcan	chr17:37633418:37642110:clu_12842:ENSG00000278053.4	DDX52	3.79296	0.115102	0.000148865	0.175466	0.079605	21
50K	chr6:116571655:116572422:clu_34592:ENSG00000111832.12	RWDD1	5.44752	0.369966	5.10783e-08	0.0347091	0.224423	5			S-PrediXcan	chr12:113290243:113290952:clu_5197:ENSG00000186815.12	TPCN1	3.75915	0.933839	0.000170488	0.0201492	0.795343	4
50K	chr2:85577649:85579009:clu_44608:ENSG00000118640.10	VAMP8	5.42268	0.27663	5.87106e-08	0.0943646	0.123561	14			S-PrediXcan	chr6:30262342:30266310:clu_32921:ENSG00000243753.5	HLA-L	3.74195	0.736557	0.0001826	0.0136239	0.171219	1
50K	chr6:31974052:31978903:clu_33181:ENSG00000204344.14	STK19	-5.40394	-0.543679	6.51946e-08	0.0300059	0.847038	6			S-PrediXcan	chr1:153563853:153565506:clu_50784:ENSG00000196754.10	S100A2	3.74168	0.135848	0.000182795	0.162748	0.0166795	26
50K	chr12:89421257:89425161:clu_4622:ENSG00000139323.13	POC1B	-5.39678	-0.16257	6.78457e-08	0.0983296	0.247202	11			S-PrediXcan	chr1:204247460:204248821:clu_51961:ENSG00000143850.13	PLEKHA6	3.73661	0.401596	0.000186516	0.0444048	0.53368	6
50K	chr1:204247460:204248821:clu_51961:ENSG00000143850.13	PLEKHA6	5.39609	0.737113	6.811e-08	0.0110945	0.496529	1			S-PrediXcan	chr11:1881596:1883419:clu_6018:ENSG00000130592.15	LSP1	3.72298	0.59301	0.000196889	0.0231432	0.589023	5
50K	chr11:2308810:2313654:clu_6035:ENSG00000064201.15	TSPAN32	5.37449	0.469542	7.68012e-08	0.045303	0.714237	6			S-PrediXcan	chr12:50143204:50143952:clu_3765:ENSG00000139624.12	CERS5	3.71643	0.590651	0.000202055	0.0210998	0.88861	2
50K	chr2:241094432:241096393:clu_47079:ENSG00000122085.16	MTERF4	-5.3656	-0.269358	8.06791e-08	0.0891956	0.364753	10			S-PrediXcan	chr10:114340731:114362948:clu_10999:ENSG00000169129.14	AFAP1L2	-3.71498	-0.201842	0.000203219	0.0940561	0.0578916	10
50K	chr19:49976784:49979083:clu_24691:ENSG00000105053.10	VRK3	5.35804	1.11084	8.41299e-08	0.0113108	0.00484446	1			S-PrediXcan	chr1:52914095:52921553:clu_49360:ENSG00000121310.16	ECHDC2	3.69616	0.265375	0.000218884	0.064407	0.315188	8
50K	chr6:109441628:109441974:clu_34465:ENSG00000135587.8	SMPD2	5.34722	0.4623	8.93151e-08	0.0310904	0.5797	3			S-PrediXcan	chr6:53919340:53919498:clu_33980:ENSG00000137269.14	LRRC1	3.69287	0.214504	0.000221741	0.096279	0.128149	15
50K	chr12:53503212:53503730:clu_3942:ENSG00000139546.10	TARBP2	5.34583	0.285106	9.00031e-08	0.0574935	0.737103	8			S-PrediXcan	chr19:45619883:45621207:clu_24261:ENSG00000125746.16	EML2	3.67461	0.417999	0.000238215	0.0426223	0.455899	5
50K	chr5:178239179:178240461:clu_37493:ENSG00000050767.15	COL23A1	5.34458	1.66637	9.06274e-08	0.011291	0.0831907	2			S-PrediXcan	chr6:30346557:30346713:clu_32929:ENSG00000241370.5	RPP21	-3.67392	-0.364633	0.000238854	0.0334653	0.802195	2
50K	chr21:41498189:41511863:clu_29468:ENSG00000184012.11	TMPRSS2	5.31702	0.84975	1.0548e-07	0.0291761	0.279808	3			S-PrediXcan	chr2:85577649:85579009:clu_44608:ENSG00000118640.10	VAMP8	-3.67189	-0.301754	0.000240762	0.0811819	0.144978	17
50K	chr10:46795953:46796672:clu_9757:ENSG00000204177.10	BMS1P1	-5.25941	-0.322618	1.44516e-07	0.0364169	0.31399	4			S-PrediXcan	chr2:237527516:237534564:clu_46977:ENSG00000115648.13	MLPH	3.67179	0.11455	0.000240854	0.412079	1.71731e-09	49
50K	chr16:82151514:82164082:clu_17467:ENSG00000135698.9	MPHOSPH6	5.21984	0.303918	1.79077e-07	0.0462353	0.380985	4			S-PrediXcan	chr1:204828782:204920632:clu_51995:ENSG00000163531.15	NFASC	3.66827	0.939127	0.0002442	0.0196836	0.733598	1
50K	chr6:41597950:41598789:clu_33624:ENSG00000137166.14	FOXP4	5.19989	0.41319	1.99409e-07	0.052458	0.778727	6			S-PrediXcan	chr11:114440739:114449846:clu_8600:ENSG00000076043.9	REXO2	-3.66754	-1.12799	0.000244893	0.0306193	0.856979	4
50K	chr16:57431266:57432487:clu_16794:ENSG00000005194.14	CIAPIN1	5.19156	0.442783	2.08535e-07	0.0337129	0.455172	2			S-PrediXcan	chr3:184365226:184366717:clu_42814:ENSG00000163882.9	POLR2H	3.66384	0.243095	0.000248461	0.292998	0.0951175	71
50K	chr6:31980548:31980654:clu_33183:ENSG00000204344.14	STK19	-5.17938	-0.050896	2.22629e-07	0.772274	1.69265e-56	50			S-PrediXcan	chr7:90405608:90412644:clu_31120:ENSG00000157224.15	CLDN12	-3.66054	-0.295197	0.000251684	0.0677162	0.0993538	11
50K	chr6:31980548:31980654:clu_33183:ENSG00000250535.1	STK19B	-5.17725	-0.0506221	2.25176e-07	0.775939	2.33635e-53	50			S-PrediXcan	chr2:43232882:43277227:clu_43948:ENSG00000115970.18	THADA	3.65104	0.90613	0.000261182	0.0214977	0.610525	3
50K	chr7:27202638:27204808:clu_30229:ENSG00000243766.7	HOTTIP	5.15593	0.214007	2.52376e-07	0.0728046	0.197649	7			S-PrediXcan	chr6:33701420:33710695:clu_33394:ENSG00000137288.9	UQCC2	-3.64389	-1.17876	0.000268552	0.0128605	0.0318552	2
50K	chr6:35480374:35484560:clu_33462:ENSG00000007866.19	TEAD3	5.14015	0.225282	2.74523e-07	0.0726752	0.221202	11			S-PrediXcan	chr6:31648751:31648911:clu_33070:ENSG00000204463.12	BAG6	-3.63595	-0.828016	0.000276957	0.0154339	0.62739	2
50K	chr21:41749203:41751097:clu_29472:ENSG00000183421.11	RIPK4	5.11014	0.617966	3.21921e-07	0.0232628	0.955655	3			S-PrediXcan	chr9:127817857:127818311:clu_54525:ENSG00000225032.5	RP11-228B15.4	3.62385	0.135654	0.000290253	0.0894339	0.000264737	3
50K	chr6:30204765:30213305:clu_32917:ENSG00000234127.8	TRIM26	5.04602	0.356211	4.511e-07	0.034666	0.0342905	1			S-PrediXcan	chr17:47808399:47808538:clu_13491:ENSG00000006025.11	OSBPL7	-3.62071	-0.140005	0.000293794	0.096856	1.54998e-05	5
50K	chr3:113358875:113363145:clu_41719:ENSG00000206530.10	CFAP44	-5.04563	-0.276896	4.52031e-07	0.0438401	0.670715	4			S-PrediXcan	chr19:37414419:37425868:clu_23717:ENSG00000196437.10	ZNF569	3.61838	0.291505	0.000296453	0.0479206	0.630765	6
50K	chr2:85584493:85592948:clu_44609:ENSG00000168899.4	VAMP5	5.04405	0.131921	4.5579e-07	0.150766	0.00010089	11			S-PrediXcan	chr1:46609684:46610002:clu_49243:ENSG00000142961.14	MOB3C	3.61598	0.380305	0.000299217	0.0440572	0.607592	10
50K	chr2:237527516:237534564:clu_46977:ENSG00000115648.13	MLPH	5.03923	0.259296	4.67408e-07	0.204717	4.31877e-06	12			S-PrediXcan	chr6:31947843:31947945:clu_33159:ENSG00000243649.8	CFB	3.60271	0.230982	0.000314912	0.0684937	0.030234	11
50K	chr2:240507691:240511861:clu_47053:ENSG00000144504.15	ANKMY1	-5.03215	-0.415457	4.85e-07	0.0262152	0.630569	1			S-PrediXcan	chr2:173217250:173229689:clu_45896:ENSG00000091436.16	MAP3K20	-3.58821	-0.404752	0.000332955	0.0513266	0.739422	7
50K	chr6:31979553:31980451:clu_33182:ENSG00000204344.14	STK19	-5.01184	-0.160292	5.3911e-07	0.105371	0.0796985	10			S-PrediXcan	chr11:65638182:65638535:clu_7503:ENSG00000213445.9	SIPA1	-3.5859	-0.813101	0.000335914	0.0183219	0.770801	7
50K	chr3:113457357:113460617:clu_41729:ENSG00000163611.11	SPICE1	4.98668	0.509858	6.14258e-07	0.0171453	0.387271	2			S-PrediXcan	chr6:33688781:33690034:clu_33387:ENSG00000096433.10	ITPR3	3.58294	0.369694	0.000339752	0.0384894	0.188525	2
50K	chr12:50142110:50143074:clu_3768:ENSG00000139624.12	CERS5	-4.98588	-0.530599	6.16804e-07	0.0223625	0.481015	2			S-PrediXcan	chr2:43279896:43286908:clu_43948:ENSG00000115970.18	THADA	-3.58267	-0.232902	0.000340094	0.068801	0.71234	8
50K	chr3:113457357:113458733:clu_41729:ENSG00000163611.11	SPICE1	-4.97426	-0.528002	6.54979e-07	0.0183654	0.268318	2			S-PrediXcan	chr6:30346564:30346713:clu_32929:ENSG00000241370.5	RPP21	3.5776	0.568222	0.000346761	0.0210161	0.420127	2
50K	chr4:38613259:38614625:clu_38247:ENSG00000231160.9	KLF3-AS1	4.96145	0.22911	6.99698e-07	0.175066	0.062833	17			S-PrediXcan	chr2:63856433:63857550:clu_44243:ENSG00000169764.15	UGP2	-3.56191	-0.254664	0.000368172	0.0612917	0.00072059	3
50K	chr1:155045853:155049269:clu_50909:ENSG00000232093.1	DCST1-AS1	-4.9531	-0.37785	7.304e-07	0.0325441	0.0671594	1			S-PrediXcan	chr6:31587733:31588518:clu_33050:ENSG00000204482.10	LST1	-3.5592	-0.155481	0.000371981	0.152342	0.0429247	14
50K	chr1:154544110:154544372:clu_50876:ENSG00000163239.12	TDRD10	-4.9531	-0.93782	7.304e-07	0.0113508	0.263209	1			S-PrediXcan	chr1:10760857:10760957:clu_47757:ENSG00000130940.14	CASZ1	3.55778	0.544302	0.000374	0.0198372	0.793897	1
50K	chr6:30547013:30547112:clu_32930:ENSG00000204590.12	GNL1	4.94379	0.33879	7.66184e-07	0.0702429	0.661377	13			S-PrediXcan	chr10:101781854:101782258:clu_10738:ENSG00000107833.10	NPM3	3.54202	0.197546	0.000397078	0.0836366	0.198554	8
50K	chr11:7427654:7427873:clu_6222:ENSG00000251364.6	CTD-2516F10.2	-4.93056	-0.264277	8.19952e-07	0.0478345	0.0200263	3			S-PrediXcan	chr6:30918915:30919724:clu_33008:ENSG00000137411.16	VARS2	3.50636	0.219715	0.00045428	0.100618	0.106261	21
50K	chr19:41354315:41378281:clu_23971:ENSG00000142046.14	TMEM91	-4.92459	-0.407284	8.45356e-07	0.0379737	0.356519	5			S-PrediXcan	chr19:38619317:38620337:clu_23785:ENSG00000178982.9	EIF3K	3.47185	0.0780795	0.000516878	0.37512	0.016901	71
50K	chr2:85596649:85597104:clu_44615:ENSG00000168894.9	RNF181	-4.91933	-0.0903194	8.68412e-07	0.230124	6.15256e-11	7			S-PrediXcan	chr14:104756760:104759428:clu_21541:ENSG00000184990.12	SIVA1	3.47102	0.18147	0.000518482	0.0821963	0.000340772	4
50K	chr6:30199153:30213305:clu_32917:ENSG00000234127.8	TRIM26	-4.91745	-0.649737	8.76776e-07	0.0212116	0.404609	2			S-PrediXcan	chr2:86153574:86158592:clu_44649:ENSG00000132305.20	IMMT	-3.46643	-0.145819	0.000527414	0.0953858	0.0239025	11
50K	chr11:724829:725129:clu_5935:ENSG00000177106.14	EPS8L2	4.91374	0.436741	8.93539e-07	0.0413086	0.157901	4			S-PrediXcan	chr3:113457357:113460617:clu_41729:ENSG00000163611.11	SPICE1	-3.46508	-0.103085	0.000530071	0.197425	0.0130775	30
50K	chr2:201478191:201478563:clu_46299:ENSG00000082146.12	STRADB	4.91114	0.567418	9.05488e-07	0.0193539	0.679646	2			S-PrediXcan	chr3:149750382:149750678:clu_42437:ENSG00000018408.14	WWTR1	3.46419	0.156991	0.000531834	0.0988336	0.000298554	6
50K	chr6:108854485:108858199:clu_34435:ENSG00000118690.12	ARMC2	-4.89635	-0.738957	9.76319e-07	0.0129937	0.218769	4			S-PrediXcan	chr20:63948475:63956260:clu_29083:ENSG00000198276.15	UCKL1	-3.46403	-0.083735	0.000532155	0.401164	0.0521648	74
50K	chr5:134970092:134996273:clu_36732:ENSG00000132570.14	PCBD2	-4.8959	-0.285814	9.78579e-07	0.0370931	0.849399	4			S-PrediXcan	chr19:41438414:41439882:clu_23985:ENSG00000105341.18	ATP5SL	-3.45086	-0.193298	0.000558811	0.0977705	0.236679	17
50K	chr2:201720128:201723043:clu_46308:ENSG00000003393.14	ALS2	-4.89191	-0.429494	9.98599e-07	0.024248	0.878072	1			S-PrediXcan	chr12:63583836:63584592:clu_4352:ENSG00000177990.11	DPY19L2	-3.43705	-0.305231	0.000588098	0.0449302	0.561725	8
50K	chr11:124894045:124894201:clu_8914:ENSG00000154133.14	ROBO4	4.89046	0.361615	1.00601e-06	0.0366974	0.351468	4			S-PrediXcan	chr11:46381288:46382057:clu_6759:ENSG00000110492.15	MDK	3.42946	1.3181	0.000604792	0.0132746	0.0501671	2
50K	chr3:49698822:49698980:clu_40908:ENSG00000164068.15	RNF123	4.87749	0.310453	1.07443e-06	0.0495098	0.928925	7			S-PrediXcan	chr10:125854203:125855117:clu_11216:ENSG00000089876.11	DHX32	3.42925	0.172563	0.000605253	0.155393	0.184058	19
50K	chr12:47748542:47748819:clu_3584:ENSG00000079337.15	RAPGEF3	4.86464	0.386014	1.14667e-06	0.0358074	0.948319	4			S-PrediXcan	chr20:25300884:25302219:clu_28034:ENSG00000100997.18	ABHD12	-3.42656	-0.125217	0.000611276	0.114974	1.48534e-05	25
50K	chr4:105399164:105446383:clu_39001:ENSG00000138777.19	PPA2	4.8642	0.27725	1.14923e-06	0.0631505	0.106748	5			S-PrediXcan	chr3:149750382:149750678:clu_42437:ENSG00000114744.8	COMMD2	3.42218	0.124385	0.000621217	0.146132	0.000903379	12
50K	chr1:154544517:154544795:clu_50876:ENSG00000163239.12	TDRD10	4.86018	0.525505	1.17277e-06	0.0190367	0.790803	2			S-PrediXcan	chr3:142173197:142177482:clu_42342:ENSG00000175066.15	GK5	3.42026	0.109999	0.000625619	0.220235	0.00829146	61
50K	chr6:32204389:32210752:clu_33243:ENSG00000204301.6	NOTCH4	4.8521	0.356258	1.22162e-06	0.0499814	0.799144	28			S-PrediXcan	chr8:127796071:127890589:clu_56812:ENSG00000249859.9	PVT1	-3.41306	-0.387806	0.000642373	0.0434959	0.279499	8
50K	chr6:33008261:33009455:clu_33296:ENSG00000204252.13	HLA-DOA	-4.83731	-0.337013	1.31608e-06	0.0377146	0.594886	4			S-PrediXcan	chr19:36573525:36574821:clu_23680:ENSG00000233527.8	ZNF529-AS1	-3.40609	-0.0810794	0.000659003	0.293653	0.00395442	55
50K	chr6:31157089:31157358:clu_33026:ENSG00000204536.13	CCHCR1	-4.82762	-0.0512319	1.38171e-06	0.458913	3.30084e-29	6			S-PrediXcan	chr17:7203047:7203193:clu_11857:ENSG00000132535.18	DLG4	-3.40473	-0.165671	0.000662292	0.109994	0.222955	19
50K	chr20:35559627:35560163:clu_28266:ENSG00000088340.15	FER1L4	-4.82462	-0.634671	1.40268e-06	0.0173762	0.632423	2			S-PrediXcan	chr16:71650044:71652790:clu_17269:ENSG00000040199.18	PHLPP2	3.40417	0.935729	0.000663657	0.0109138	0.14494	2
50K	chr2:43217264:43226265:clu_43946:ENSG00000152518.7	ZFP36L2	4.81858	0.204644	1.44582e-06	0.0809972	0.181511	8			S-PrediXcan	chr3:149741718:149750678:clu_42437:ENSG00000018408.14	WWTR1	-3.39627	-0.126098	0.000683103	0.100524	1.29884e-05	4
50K	chr3:113626215:113627646:clu_41739:ENSG00000072858.10	SIDT1	4.81527	0.485847	1.47e-06	0.0168564	0.580528	1			S-PrediXcan	chr4:105705390:105705879:clu_39014:ENSG00000236699.8	ARHGEF38	-3.39033	-0.459463	0.000698078	0.0225096	0.646712	2
50K	chr11:113394782:113394929:clu_8568:ENSG00000170209.4	ANKK1	-4.79118	-0.879133	1.658e-06	0.0111431	0.0246934	1			S-PrediXcan	chr6:37461645:37462829:clu_33557:ENSG00000137200.12	CMTR1	-3.39005	-0.514623	0.0006988	0.0286513	0.977582	1
50K	chr2:237534647:237540348:clu_46977:ENSG00000115648.13	MLPH	4.78945	0.112484	1.67237e-06	0.34406	9.65884e-10	27			S-PrediXcan	chr3:113576967:113580608:clu_41733:ENSG00000072858.10	SIDT1	-3.38194	-0.119138	0.000719758	0.210401	0.0102688	38
50K	chr6:30741704:30741792:clu_32984:ENSG00000137312.14	FLOT1	-4.78175	-0.109515	1.73773e-06	0.166082	0.000239642	14			S-PrediXcan	chr3:149741718:149750678:clu_42437:ENSG00000114744.8	COMMD2	-3.37739	-0.118383	0.000731777	0.111248	0.000219224	5
50K	chr11:134261372:134261607:clu_9073:ENSG00000151498.11	ACAD8	-4.71479	-0.739396	2.41963e-06	0.0237362	0.56872	3			S-PrediXcan	chr14:92088817:92093252:clu_21249:ENSG00000066427.21	ATXN3	3.37505	0.194542	0.000738035	0.108319	0.378069	14
50K	chr2:241678649:241685769:clu_47171:ENSG00000168393.12	DTYMK	-4.70758	-0.131877	2.50677e-06	0.103098	0.0184845	13			S-PrediXcan	chr1:46576654:46580530:clu_49241:ENSG00000079277.19	MKNK1	-3.374	-0.300658	0.000740841	0.0536896	0.457854	7
50K	chr16:8897099:8898360:clu_15729:ENSG00000187555.14	USP7	4.70329	0.733568	2.56e-06	0.0103759	0.613389	1			S-PrediXcan	chr2:85579167:85581811:clu_44608:ENSG00000118640.10	VAMP8	-3.37234	-0.0400661	0.00074533	0.428655	3.90163e-09	51
50K	chr6:31587966:31588518:clu_33050:ENSG00000204482.10	LST1	4.69623	0.627345	2.65013e-06	0.0255879	0.778139	4			S-PrediXcan	chr1:26536969:26546867:clu_48374:ENSG00000117676.13	RPS6KA1	3.37232	0.289903	0.000745376	0.0587164	0.252213	8
50K	chr10:45553204:45594235:clu_9706:ENSG00000165406.15	2022-03-08	4.69117	0.305422	2.71648e-06	0.0509955	0.0958594	4			S-PrediXcan	chr17:28704435:28704708:clu_12520:ENSG00000167525.13	PROCA1	-3.3649	-0.189478	0.00076572	0.102269	0.0227308	14
50K	chr22:19068225:19089368:clu_26196:ENSG00000070413.19	DGCR2	-4.6823	-0.115686	2.83678e-06	0.19228	0.00513959	22			S-PrediXcan	chr16:67735042:67735636:clu_17048:ENSG00000141084.10	RANBP10	3.36433	0.0837733	0.000767286	0.153212	0.030573	18
50K	chr6:32215385:32216945:clu_33246:ENSG00000204301.6	NOTCH4	-4.68012	-0.0956637	2.86712e-06	0.218767	0.0309148	33			S-PrediXcan	chr2:85596649:85597104:clu_44615:ENSG00000168894.9	RNF181	-3.35527	-0.042442	0.000792888	0.426722	1.10126e-19	25
50K	chr6:32183201:32183324:clu_33231:ENSG00000204305.13	AGER	4.67885	0.651521	2.88483e-06	0.0217654	0.725267	2			S-PrediXcan	chr6:42943970:42962212:clu_33694:ENSG00000231113.2	RP3-475N16.1	-3.3549	-0.690754	0.000793941	0.0228366	0.753724	2
50K	chr20:63682658:63685523:clu_29038:ENSG00000258366.7	RTEL1	-4.678	-0.670405	2.8969e-06	0.0213825	0.413729	2			S-PrediXcan	chr3:149741718:149750257:clu_42437:ENSG00000114744.8	COMMD2	3.34678	0.187947	0.000817557	0.0673287	0.0101582	3
50K	chr11:114440739:114445979:clu_8600:ENSG00000076043.9	REXO2	4.65554	0.827011	3.23131e-06	0.0166587	0.711806	2			S-PrediXcan	chr19:37218274:37230409:clu_23711:ENSG00000188283.11	ZNF383	-3.34182	-0.185604	0.000832304	0.073607	0.00564842	29
50K	chr22:43180940:43182980:clu_27274:ENSG00000100304.12	TTLL12	4.64251	0.327367	3.442e-06	0.0243064	0.117063	1			S-PrediXcan	chr2:241094432:241094597:clu_47079:ENSG00000122085.16	MTERF4	-3.33828	-0.333884	0.000842986	0.0666985	0.226608	6
50K	chr1:155736694:155736946:clu_51024:ENSG00000132676.15	DAP3	4.63974	0.435829	3.48842e-06	0.0277888	0.712177	3			S-PrediXcan	chr19:45770640:45771568:clu_24280:ENSG00000104936.17	DMPK	3.33804	0.328952	0.000843719	0.0785655	0.0337915	10
50K	chr20:63282315:63282819:clu_29007:ENSG00000101199.12	ARFGAP1	-4.63739	-0.154157	3.52838e-06	0.15018	0.0307657	15			S-PrediXcan	chr12:102050639:102061248:clu_4824:ENSG00000120860.10	WASHC3	-3.332	-0.210555	0.000862232	0.0720736	0.0144208	10
50K	chr11:68812576:68815334:clu_7815:ENSG00000110090.12	CPT1A	-4.61344	0.11362	3.9606e-06	0.0875326	0.0205373	8			S-PrediXcan	chr3:149741718:149750257:clu_42437:ENSG00000018408.14	WWTR1	3.33019	0.186738	0.000867872	0.0680222	0.102186	4
50K	chr11:1480885:1501077:clu_6007:ENSG00000182208.13	MOB2	4.61113	0.224275	4.00494e-06	0.0890579	0.00242603	8			S-PrediXcan	chr6:32117104:32117323:clu_33205:ENSG00000213676.10	ATF6B	-3.32983	-0.347756	0.000868994	0.0417844	0.619093	4
50K	chr11:3042256:3047753:clu_6068:ENSG00000110619.17	CARS	4.60671	0.143106	4.09098e-06	0.118929	0.0715956	12			S-PrediXcan	chr2:85851703:85852860:clu_44631:ENSG00000115525.17	ST3GAL5	-3.32641	-0.329939	0.000879726	0.045447	0.381871	6
50K	chr7:27163841:27164878:clu_30221:ENSG00000253293.4	HOXA10	4.60556	0.276568	4.11363e-06	0.0522681	0.057596	3			S-PrediXcan	chr15:101188219:101235082:clu_19799:ENSG00000131873.5	CHSY1	-3.32558	-0.646548	0.000882337	0.0152445	0.253422	2
50K	chr6:32641558:32641972:clu_33264:ENSG00000196735.11	HLA-DQA1	-4.58465	-0.0710465	4.54745e-06	0.256189	6.77495e-14	5			S-PrediXcan	chr1:151017904:151018557:clu_50670:ENSG00000143363.15	PRUNE1	3.32477	0.258042	0.000884922	0.0719002	0.541287	14
50K	chr1:52914095:52921553:clu_49360:ENSG00000121310.16	ECHDC2	4.56078	0.32037	5.09652e-06	0.0425131	0.0644372	2			S-PrediXcan	chr13:49931134:49936130:clu_2240:ENSG00000123178.14	SPRYD7	-3.31915	-0.498548	0.000902928	0.0214537	0.319714	3
50K	chr6:87473019:87477362:clu_34240:ENSG00000164414.17	SLC35A1	4.55254	0.264703	5.30012e-06	0.0386255	0.539603	4			S-PrediXcan	chr17:37284970:37289418:clu_12819:ENSG00000278540.4	ACACA	3.31615	0.192275	0.000912663	0.09767	0.275691	11
50K	chr1:155732033:155736946:clu_51024:ENSG00000132676.15	DAP3	-4.54966	-0.412287	5.37318e-06	0.0280979	0.662982	3			S-PrediXcan	chr1:145901278:145901516:clu_50449:ENSG00000143127.12	ITGA10	3.31374	0.118759	0.000920584	0.111529	0.000495614	7
50K	chr6:31157500:31158167:clu_33026:ENSG00000204536.13	CCHCR1	4.54777	0.361898	5.42172e-06	0.0403949	0.241201	5			S-PrediXcan	chr6:31947843:31947956:clu_33159:ENSG00000243649.8	CFB	-3.30766	-0.459849	0.000940775	0.0426973	0.707549	9
50K	chr4:105912238:105912543:clu_39020:ENSG00000168743.12	NPNT	4.5471	0.177829	5.43903e-06	0.149955	0.0197793	17			S-PrediXcan	chr11:69159351:69159446:clu_7841:ENSG00000162341.16	TPCN2	-3.29836	-0.0688218	0.00097253	0.303487	7.42114e-05	39
50K	chr6:41118184:41118924:clu_33604:ENSG00000161912.17	ADCY10P1	4.54693	0.234081	5.44345e-06	0.0818399	0.519574	9			S-PrediXcan	chr6:30741867:30742147:clu_32984:ENSG00000137312.14	FLOT1	3.29566	0.177475	0.000981902	0.069752	0.189086	27
50K	chr1:150150287:150150912:clu_50585:ENSG00000136631.12	VPS45	-4.53967	-0.347975	5.63426e-06	0.0828929	0.134128	10			S-PrediXcan	chr2:237527516:237540348:clu_46977:ENSG00000115648.13	MLPH	-3.29464	-0.0837434	0.000985493	0.241149	2.16696e-11	19
50K	chr11:69084854:69085210:clu_7840:ENSG00000162341.16	TPCN2	-4.52686	-0.112335	5.9867e-06	0.182576	0.000756155	17			S-PrediXcan	chr19:19492712:19494294:clu_23274:ENSG00000167491.17	GATAD2A	-3.29274	-0.339056	0.000992177	0.0209289	0.496118	2
50K	chr20:35010288:35013008:clu_28232:ENSG00000100991.11	TRPC4AP	-4.51972	-0.223658	6.19204e-06	0.0480408	0.220726	5			S-PrediXcan	chr6:130052991:130055171:clu_34729:ENSG00000198945.7	L3MBTL3	-3.28879	-0.0370911	0.00100619	0.512904	5.20294e-30	25
50K	chr12:109904793:109906572:clu_5019:ENSG00000139437.17	TCHP	-4.51127	-0.466028	6.44395e-06	0.0271504	0.832247	5			S-PrediXcan	chr10:101782351:101782478:clu_10738:ENSG00000107833.10	NPM3	-3.28868	-0.280937	0.00100659	0.0521038	0.57844	9
50K	chr11:1480885:1486447:clu_6007:ENSG00000182208.13	MOB2	-4.49692	-0.268148	6.89448e-06	0.0425093	0.0279146	2			S-PrediXcan	chr18:54166166:54188874:clu_25865:ENSG00000134046.11	MBD2	-3.28248	-0.634817	0.001029	0.0170477	0.903172	1
50K	chr1:150110627:150144709:clu_50585:ENSG00000136631.12	VPS45	4.49275	0.27393	7.03106e-06	0.112701	0.0693306	12			S-PrediXcan	chr15:42872758:42878549:clu_18350:ENSG00000128881.16	TTBK2	3.27943	0.322415	0.00104016	0.0368833	0.629265	5
50K	chr1:149607554:149646599:clu_50563:ENSG00000277147.4	LINC00869	-4.49137	-0.270242	7.0768e-06	0.0420587	0.735759	6			S-PrediXcan	chr11:691598:694679:clu_5922:ENSG00000177030.16	DEAF1	-3.27831	-0.195263	0.00104432	0.122902	0.0425333	13
50K	chr10:103174982:103177518:clu_10849:ENSG00000076685.18	NT5C2	-4.48994	-0.22018	7.12424e-06	0.0683665	0.0439221	3			S-PrediXcan	chr16:31093421:31094557:clu_16519:ENSG00000167397.14	VKORC1	3.27572	0.34327	0.00105393	0.0401562	0.661228	5
50K	chr9:3523761:3525747:clu_52871:ENSG00000080298.15	RFX3	4.47484	0.639003	7.647e-06	0.0125052	0.262295	1			S-PrediXcan	chr22:40370688:40400696:clu_27114:ENSG00000100359.20	SGSM3	-3.25734	-1.75642	0.00112463	0.0114892	0.0525513	2
50K	chr6:36218010:36225267:clu_33500:ENSG00000096070.19	BRPF3	-4.47074	-0.300301	7.79489e-06	0.0493953	0.300392	5			S-PrediXcan	chr1:150823345:150826543:clu_50648:ENSG00000143437.20	ARNT	-3.25455	-0.273345	0.00113573	0.0550051	0.848589	8
50K	chr5:178605382:178612416:clu_37504:ENSG00000113240.12	CLK4	-4.45047	-0.6564	8.56826e-06	0.021359	0.704027	2			S-PrediXcan	chr3:170460412:170476771:clu_42620:ENSG00000013297.10	CLDN11	-3.24827	-0.239994	0.00116109	0.0768172	0.0141255	7
50K	chr2:61499894:61501996:clu_44213:ENSG00000082898.16	XPO1	-4.44901	-0.428034	8.6266e-06	0.0280527	0.983731	3			S-PrediXcan	chr6:159748369:159753460:clu_35145:ENSG00000146457.14	WTAP	-3.24602	-0.158111	0.00117031	0.184775	0.16013	27
50K	chr6:32637540:32641310:clu_33264:ENSG00000196735.11	HLA-DQA1	4.44226	0.0550938	8.9017e-06	0.357718	1.8936e-19	7			S-PrediXcan	chr19:49976784:49979083:clu_24691:ENSG00000105053.10	VRK3	3.24595	0.0934291	0.00117059	0.374133	0.062748	41
50K	chr1:37513538:37514657:clu_48807:ENSG00000163875.15	MEAF6	4.44009	0.266009	8.99203e-06	0.051652	0.62677	5			S-PrediXcan	chr22:43159420:43161052:clu_27266:ENSG00000100300.17	TSPO	-3.23563	-0.20056	0.00121377	0.0862697	0.275098	28
50K	chr11:70350039:70354301:clu_7869:ENSG00000131626.16	PPFIA1	-4.43455	-0.246733	9.22662e-06	0.0571792	0.349121	5			S-PrediXcan	chr6:31269543:31269966:clu_33005:ENSG00000234745.10	HLA-B	-3.23137	-0.0231497	0.001232	0.918919	3.01901e-112	53
50K	chr2:241688062:241689838:clu_47173:ENSG00000168395.15	ING5	-4.4332	-0.117798	9.28454e-06	0.517745	1.41445e-12	46			S-PrediXcan	chr1:1267992:1272853:clu_47307:ENSG00000160087.20	UBE2J2	3.23067	0.235005	0.00123501	0.117807	0.0382764	21
50K	chr19:42297365:42300009:clu_24046:ENSG00000079462.7	PAFAH1B3	4.415	0.648097	1.01011e-05	0.0172266	0.0665513	2			S-PrediXcan	chr1:46609684:46610002:clu_49243:ENSG00000079277.19	MKNK1	3.2273	0.240869	0.00124966	0.0684002	0.412081	11
50K	chr8:128096654:128100980:clu_56815:ENSG00000249859.9	PVT1	-4.40211	-0.325169	1.07204e-05	0.0458078	0.15424	4			S-PrediXcan	chr17:36986731:36988519:clu_12806:ENSG00000275700.4	AATF	-3.22491	-0.101847	0.00126011	0.242855	0.036117	42
50K	chr6:32040205:32040406:clu_33189:ENSG00000204338.8	CYP21A1P	4.40069	0.115238	1.07909e-05	0.113418	0.000951293	7			S-PrediXcan	chr17:40166861:40167371:clu_12993:ENSG00000108349.16	CASC3	3.2229	0.900126	0.001269	0.0142161	0.147518	1
50K	chr6:32040205:32040406:clu_33189:ENSG00000231852.6	CYP21A2	4.40069	0.115238	1.07909e-05	0.113418	2.56438e-05	7			S-PrediXcan	chr5:57214193:57230846:clu_35888:ENSG00000062194.15	GPBP1	3.22037	1.22238	0.00128027	0.0103875	0.219904	2
50K	chr6:31151122:31154496:clu_33024:ENSG00000204536.13	CCHCR1	4.39157	0.0922087	1.12534e-05	0.214458	2.66491e-07	11			S-PrediXcan	chr22:46285279:46287073:clu_27367:ENSG00000075234.16	TTC38	3.21759	0.264736	0.00129272	0.0966761	0.523668	14
50K	chr17:7323123:7323419:clu_11904:ENSG00000215041.9	NEURL4	4.37762	0.883272	1.19983e-05	0.018631	0.787831	2			S-PrediXcan	chr17:47389427:47391437:clu_13459:ENSG00000178852.15	EFCAB13	-3.21217	-0.52809	0.00131735	0.01665	0.853157	2
50K	chr11:61602601:61608621:clu_7042:ENSG00000250230.2	RP11-855O10.2	-4.36754	-0.445433	1.25653e-05	0.0234711	0.656593	3			S-PrediXcan	chr2:232847571:232850262:clu_46892:ENSG00000204120.14	GIGYF2	-3.212	-0.202475	0.00131816	0.0610943	0.239795	5
50K	chr4:105424322:105446383:clu_39001:ENSG00000138777.19	PPA2	4.36348	0.0867203	1.28012e-05	0.16064	0.0348845	17			S-PrediXcan	chr6:31269543:31269966:clu_33005:ENSG00000204525.16	HLA-C	-3.21104	-0.0233479	0.00132256	0.913403	2.54474e-112	42
50K	chr6:137201008:137203499:clu_34863:ENSG00000027697.13	IFNGR1	-4.3602	-0.150657	1.29942e-05	0.21428	0.0615658	28			S-PrediXcan	chr19:49865426:49866399:clu_24675:ENSG00000039650.11	PNKP	3.20298	0.0763154	0.00136011	0.316926	0.0244607	57
50K	chr1:15946316:15946935:clu_47931:ENSG00000116809.11	ZBTB17	4.35825	0.570421	1.31106e-05	0.0552518	0.32988	5			S-PrediXcan	chr19:40692373:40692951:clu_23925:ENSG00000105245.9	NUMBL	-3.20216	-0.574212	0.00136401	0.0585164	0.946147	25
50K	chr8:23529212:23531685:clu_55736:ENSG00000147454.13	SLC25A37	4.35581	0.0787753	1.32573e-05	0.271398	0.000193768	28			S-PrediXcan	chr17:75246796:75261548:clu_14328:ENSG00000125447.16	GGA3	-3.19993	-0.293394	0.00137462	0.0411358	0.0963351	5
50K	chr6:108994609:108994937:clu_34443:ENSG00000080546.13	SESN1	-4.35503	-0.274785	1.33051e-05	0.0623417	0.0970764	8			S-PrediXcan	chr10:45847954:45848843:clu_9727:ENSG00000188234.13	AGAP4	-3.19556	-0.0465684	0.00139561	0.470725	2.32873e-14	49
50K	chr6:159748369:159753460:clu_35145:ENSG00000146457.14	WTAP	-4.35276	-0.128884	1.34433e-05	0.119101	0.0376982	13			S-PrediXcan	chr10:124767347:124774675:clu_11180:ENSG00000203791.14	METTL10	3.1907	0.0959361	0.0014193	0.148418	1.52553e-06	25
50K	chr19:38734204:38734319:clu_23794:ENSG00000182472.8	CAPN12	4.34348	0.486244	1.40244e-05	0.0165066	0.939124	2			S-PrediXcan	chr2:144178960:144208603:clu_45488:ENSG00000121964.14	GTDC1	-3.18671	-1.06267	0.001439	0.0100273	0.595586	1
50K	chr11:47270246:47273827:clu_6807:ENSG00000110514.19	MADD	4.33587	0.611147	1.45185e-05	0.0153284	0.780975	2			S-PrediXcan	chr4:1322503:1327627:clu_37742:ENSG00000090316.15	MAEA	3.18062	0.321132	0.0014696	0.0727894	0.450423	9
50K	chr20:37999328:38002628:clu_28369:ENSG00000101407.12	TTI1	-4.33359	-0.121458	1.46699e-05	0.115418	0.119778	19			S-PrediXcan	chr11:125626833:125627607:clu_8941:ENSG00000149554.12	CHEK1	3.17963	0.83493	0.00147463	0.0160678	0.080261	2
50K	chr6:159790060:159790940:clu_35152:ENSG00000112110.9	MRPL18	4.33241	0.0711322	1.47485e-05	0.297405	2.43021e-14	10			S-PrediXcan	chr20:63736186:63737533:clu_29056:ENSG00000203896.9	LIME1	3.17634	0.153596	0.00149145	0.183417	0.0952024	28
50K	chr17:47838450:47838791:clu_13488:ENSG00000141295.13	SCRN2	-4.32839	-0.916039	1.502e-05	0.0126833	0.534197	1			S-PrediXcan	chr16:683234:683322:clu_15169:ENSG00000161999.11	JMJD8	3.17288	0.125348	0.00150933	0.190999	0.0136635	33
50K	chr16:4346006:4351232:clu_15619:ENSG00000217930.7	PAM16	-4.32819	-1.06767	1.50337e-05	0.0126043	0.120598	3			S-PrediXcan	chr6:30547530:30552467:clu_32932:ENSG00000204590.12	GNL1	-3.17103	-0.942228	0.001519	0.0110095	0.0023744	1
50K	chr8:144510903:144511739:clu_57269:ENSG00000167700.8	MFSD3	-4.3243	-0.315863	1.53014e-05	0.0847873	0.593328	10			S-PrediXcan	chr22:31463133:31463681:clu_26782:ENSG00000184708.17	EIF4ENIF1	-3.17026	-0.442828	0.001523	0.0201054	0.427681	1
50K	chr22:19089490:19122128:clu_26196:ENSG00000070413.19	DGCR2	4.32001	0.0941657	1.56019e-05	0.20295	0.00392222	25			S-PrediXcan	chr2:85579874:85581576:clu_44608:ENSG00000118640.10	VAMP8	-3.1655	-0.354051	0.00154817	0.0825465	0.575617	13
50K	chr6:17661779:17662018:clu_32677:ENSG00000124789.11	NUP153	-4.30951	-0.0851184	1.63616e-05	0.186873	0.00417093	18			S-PrediXcan	chr22:40366498:40400696:clu_27114:ENSG00000100359.20	SGSM3	3.16149	0.698472	0.00156965	0.02626	0.516914	5
50K	chr12:52070071:52070354:clu_3843:ENSG00000123395.14	ATG101	4.30677	0.234028	1.65657e-05	0.0556771	0.712138	7			S-PrediXcan	chr5:31515564:31526079:clu_35573:ENSG00000113360.16	DROSHA	-3.16053	-0.185426	0.00157482	0.0986097	0.0155281	12
50K	chr3:113612194:113616100:clu_41737:ENSG00000072858.10	SIDT1	-4.2995	-0.23668	1.71185e-05	0.0392386	0.760609	2			S-PrediXcan	chr1:145901235:145901516:clu_50449:ENSG00000143127.12	ITGA10	-3.16037	-0.295549	0.00157568	0.0405349	0.683332	6
50K	chr6:31761955:31762112:clu_33097:ENSG00000204410.14	MSH5	4.29584	0.137261	1.74036e-05	0.130148	0.270861	24			S-PrediXcan	chr9:133460187:133463407:clu_54928:ENSG00000160323.18	ADAMTS13	3.1602	0.947946	0.00157663	0.0333472	0.189267	3
50K	chr20:25300884:25301332:clu_28034:ENSG00000100997.18	ABHD12	-4.29028	-0.0810964	1.78451e-05	0.186424	3.78e-07	16			S-PrediXcan	chr6:30884710:30885625:clu_32988:ENSG00000204580.13	DDR1	3.15339	0.107769	0.00161386	0.161198	0.0851656	33
50K	chr3:50569545:50570931:clu_41009:ENSG00000114735.9	HEMK1	4.2847	0.0542967	1.82989e-05	0.365332	3.28373e-11	34			S-PrediXcan	chr8:94930728:94932070:clu_56499:ENSG00000164938.13	TP53INP1	-3.15035	-0.599983	0.00163076	0.0325835	0.441231	6
50K	chr11:68603492:68609904:clu_7805:ENSG00000110075.14	PPP6R3	-4.28134	-0.407571	1.85768e-05	0.0262034	0.768256	2			S-PrediXcan	chr6:31587318:31588518:clu_33050:ENSG00000204482.10	LST1	-3.14305	-0.135127	0.00167196	0.15815	0.00551437	48
50K	chr3:56558910:56559569:clu_41269:ENSG00000180376.16	CCDC66	4.27703	0.211891	1.89406e-05	0.0735571	0.183894	4			S-PrediXcan	chr1:184054863:184072157:clu_51683:ENSG00000198860.11	TSEN15	-3.13491	-0.449172	0.00171906	0.0252688	0.866636	5
50K	chr6:29727139:29737966:clu_32866:ENSG00000273340.1	MICE	4.27583	0.0677399	1.90422e-05	0.312218	1.22542e-11	19			S-PrediXcan	chr8:22353212:22354271:clu_55659:ENSG00000197181.11	PIWIL2	3.13474	0.0845976	0.00172004	0.393541	0.101834	65
50K	chr6:29727139:29737966:clu_32866:ENSG00000214922.9	HLA-F-AS1	4.27583	0.0677399	1.90422e-05	0.312218	6.01875e-13	19			S-PrediXcan	chr17:37210490:37221724:clu_12817:ENSG00000278540.4	ACACA	-3.13455	-0.336948	0.00172116	0.0567636	0.636558	4
50K	chr16:57196656:57204504:clu_16785:ENSG00000159579.13	RSPRY1	-4.26234	-0.610081	2.02296e-05	0.0256225	0.409528	2			S-PrediXcan	chr6:108347039:108355654:clu_34426:ENSG00000135537.16	LACE1	-3.13246	-0.721561	0.00173346	0.0208471	0.178331	6
50K	chr6:31968538:31968636:clu_33177:ENSG00000204351.11	SKIV2L	4.25569	0.688904	2.08408e-05	0.0158282	0.0276468	4			S-PrediXcan	chr8:127989291:127996561:clu_56814:ENSG00000249859.9	PVT1	-3.12389	-0.0559876	0.00178476	0.427217	0.000350149	65
50K	chr6:31269543:31269966:clu_33005:ENSG00000234745.10	HLA-B	-4.25417	-0.0329078	2.0983e-05	0.83736	3.61632e-80	14			S-PrediXcan	chr4:10071373:10074494:clu_38064:ENSG00000261490.1	RP11-448G15.3	3.12066	0.466988	0.00180447	0.0437315	0.93161	4
50K	chr7:98244693:98244885:clu_31255:ENSG00000205356.9	TECPR1	4.2325	0.0916575	2.31109e-05	0.149071	0.00304323	22			S-PrediXcan	chr1:150231926:150235733:clu_50591:ENSG00000143401.14	ANP32E	3.11803	0.406984	0.00182061	0.0160454	0.957438	2
50K	chr11:7695710:7696465:clu_6246:ENSG00000183378.11	OVCH2	-4.22936	-0.688742	2.3436e-05	0.0168554	0.100499	2			S-PrediXcan	chr1:54682794:54692424:clu_49428:ENSG00000184313.19	MROH7	-3.11274	-0.692395	0.0018536	0.027253	0.13796	4
50K	chr22:42571883:42574680:clu_27237:ENSG00000182841.12	RRP7BP	4.22213	0.487885	2.42e-05	0.0248955	0.336167	1			S-PrediXcan	chr7:97117897:97181012:clu_31240:ENSG00000196636.7	SDHAF3	3.10886	0.0688714	0.00187813	0.178471	0.0761965	28
50K	chr22:42556674:42574680:clu_27237:ENSG00000182841.12	RRP7BP	-4.22213	-0.618584	2.42e-05	0.0173191	0.901454	1			S-PrediXcan	chr14:37219691:37247103:clu_20304:ENSG00000151338.18	MIPOL1	3.10088	0.20159	0.00192945	0.0703732	0.0092951	34
50K	chr19:38305507:38306914:clu_23759:ENSG00000167645.16	YIF1B	-4.21941	-0.246904	2.44947e-05	0.0436375	0.0729007	3			S-PrediXcan	chr19:18590933:18592108:clu_23190:ENSG00000006015.17	C19orf60	-3.10022	-0.202099	0.00193375	0.0690191	0.51668	9
50K	chr4:106262212:106295094:clu_39035:ENSG00000145348.16	TBCK	-4.21861	-0.0856975	2.45817e-05	0.184129	0.00883251	20			S-PrediXcan	chr15:40813417:40813713:clu_18177:ENSG00000166140.17	ZFYVE19	3.08934	0.709848	0.002006	0.0155776	0.74509	1
50K	chr12:49566215:49568048:clu_3708:ENSG00000187778.13	MCRS1	4.21502	0.514915	2.49759e-05	0.0236223	0.599408	3			S-PrediXcan	chr22:42168736:42169847:clu_27225:ENSG00000100207.18	TCF20	3.08104	0.417032	0.00206278	0.033485	0.304599	7
50K	chr11:33059095:33061530:clu_6600:ENSG00000176148.15	TCP11L1	-4.21486	-0.206588	2.49936e-05	0.0465398	0.155332	3			S-PrediXcan	chr19:18590933:18592089:clu_23190:ENSG00000006015.17	C19orf60	3.08011	0.26613	0.00206921	0.0545268	0.882041	6
50K	chr10:102470075:102471273:clu_10812:ENSG00000138111.14	MFSD13A	-4.20578	-0.0851631	2.60178e-05	0.223863	2.28593e-06	18			S-PrediXcan	chr2:112097152:112097233:clu_45145:ENSG00000153214.9	TMEM87B	3.07546	0.272936	0.00210178	0.0652514	0.506948	13
50K	chr6:29944397:30261587:clu_32870:ENSG00000206503.12	HLA-A	4.20021	0.0453977	2.66668e-05	0.414848	5.01936e-23	12			S-PrediXcan	chr6:33293916:33294034:clu_33336:ENSG00000237441.9	RGL2	-3.07408	-0.488227	0.00211154	0.0383413	0.398009	3
50K	chr6:29944397:30261587:clu_32870:ENSG00000231130.1	HLA-T	4.19987	0.0453996	2.67069e-05	0.414903	8.02139e-24	14			S-PrediXcan	chr17:37632298:37633288:clu_12842:ENSG00000278053.4	DDX52	-3.07346	-0.0891644	0.00211593	0.174777	0.00203952	21
50K	chr6:31148728:31148892:clu_33021:ENSG00000204536.13	CCHCR1	4.19491	0.0420134	2.72977e-05	0.526956	4.76382e-28	26			S-PrediXcan	chr1:205662126:205662833:clu_52030:ENSG00000158715.5	SLC45A3	-3.07248	-0.0802388	0.00212285	0.191972	1.66637e-08	13
50K	chr6:30891120:30891380:clu_32990:ENSG00000204580.13	DDR1	4.193	0.134922	2.75292e-05	0.119728	0.352366	23			S-PrediXcan	chr3:142172456:142177482:clu_42342:ENSG00000175066.15	GK5	-3.06541	-0.161388	0.00217371	0.103619	0.0757406	12
50K	chr1:150321592:150324895:clu_50604:ENSG00000117360.12	PRPF3	4.19172	0.480647	2.76848e-05	0.0265764	0.691703	5			S-PrediXcan	chr7:27099366:27099779:clu_30216:ENSG00000233429.9	HOTAIRM1	-3.06145	-0.0379429	0.00220265	0.563089	2.20511e-39	17
50K	chr12:49105957:49106545:clu_3685:ENSG00000139636.15	LMBR1L	-4.1903	-0.101003	2.78581e-05	0.14591	3.29493e-07	5			S-PrediXcan	chr7:27099366:27099779:clu_30216:ENSG00000253552.7	HOXA-AS2	-3.06145	-0.0379429	0.00220265	0.563089	3.4032e-39	17
50K	chr6:29944397:30261587:clu_32870:ENSG00000204632.11	HLA-G	4.18564	0.0452068	2.84361e-05	0.414906	6.89514e-23	15			S-PrediXcan	chr19:49521201:49524507:clu_24585:ENSG00000104870.12	FCGRT	3.05335	0.192336	0.00226305	0.0739027	0.000473072	3
50K	chr6:30741333:30741614:clu_32984:ENSG00000137312.14	FLOT1	-4.18451	-0.175174	2.85783e-05	0.072148	0.0209817	7			S-PrediXcan	chr12:49024708:49024810:clu_3672:ENSG00000167548.14	KMT2D	3.0494	0.191937	0.00229299	0.107824	0.0837177	4
50K	chr10:87521169:87552082:clu_10344:ENSG00000107789.15	MINPP1	-4.17554	-0.320989	2.97274e-05	0.0338019	0.197937	3			S-PrediXcan	chr2:66464220:66547943:clu_44286:ENSG00000143995.19	MEIS1	-3.04876	-0.193094	0.00229786	0.042522	0.410415	2
50K	chr19:38290575:38291840:clu_23756:ENSG00000167644.11	C19orf33	-4.17497	-0.221798	2.98019e-05	0.0748605	0.406578	14			S-PrediXcan	chr22:31450360:31454144:clu_26780:ENSG00000184708.17	EIF4ENIF1	3.04309	0.291033	0.00234159	0.0375977	0.937114	10
50K	chr1:52602547:52606684:clu_49353:ENSG00000116157.5	GPX7	-4.17411	-0.513063	2.99157e-05	0.0216175	0.639966	4			S-PrediXcan	chr11:65552403:65552860:clu_7467:ENSG00000168056.15	LTBP3	-3.04264	-0.296123	0.00234515	0.0363132	0.940294	3
50K	chr4:118620610:118621463:clu_39147:ENSG00000260404.3	RP11-384K6.6	4.17398	0.13155	2.99323e-05	0.0753921	0.120527	11			S-PrediXcan	chr22:31458650:31462932:clu_26782:ENSG00000184708.17	EIF4ENIF1	3.04149	0.523351	0.00235409	0.0201175	0.488289	3
50K	chr19:36801933:36802458:clu_23692:ENSG00000267254.5	ZNF790-AS1	4.16806	0.395646	3.072e-05	0.027386	0.750025	1			S-PrediXcan	chr17:82033599:82033699:clu_14884:ENSG00000169750.8	RAC3	-3.0379	-0.278161	0.0023823	0.0769303	0.191136	7
50K	chr6:30720563:30722537:clu_32982:ENSG00000196230.12	TUBB	4.16726	0.247597	3.08279e-05	0.0593716	0.11102	6			S-PrediXcan	chr10:133556047:133556759:clu_11355:ENSG00000171772.15	SYCE1	-3.03604	-0.456261	0.00239709	0.0217606	0.478062	2
50K	chr6:31532911:31535367:clu_33038:ENSG00000198563.13	DDX39B	-4.16358	-0.373281	3.13292e-05	0.049067	0.774581	7			S-PrediXcan	chr9:127817343:127818311:clu_54525:ENSG00000225032.5	RP11-228B15.4	-3.02995	-0.042164	0.00244598	0.416417	7.08148e-18	34
50K	chr6:152995294:152998550:clu_35057:ENSG00000112031.15	MTRF1L	4.15973	0.109498	3.18626e-05	0.0956748	0.160759	17			S-PrediXcan	chr6:30918915:30919758:clu_33008:ENSG00000137411.16	VARS2	-3.02714	-0.10341	0.00246879	0.246696	0.0097056	60
50K	chr1:46653867:46658127:clu_49248:ENSG00000123472.12	ATPAF1	-4.15109	-0.377519	3.309e-05	0.0190934	0.202643	1			S-PrediXcan	chr15:34363456:34363661:clu_18045:ENSG00000176454.13	LPCAT4	-3.02438	-0.0385276	0.00249147	0.984237	4.46971e-09	262
50K	chr6:26091104:26091314:clu_32759:ENSG00000010704.18	HFE	-4.14507	-0.575205	3.39705e-05	0.0166233	0.344245	3			S-PrediXcan	chr12:52070071:52070354:clu_3843:ENSG00000123395.14	ATG101	3.02173	0.129682	0.00251336	0.151115	0.308601	25
50K	chr19:35677895:35677975:clu_23584:ENSG00000105668.7	UPK1A	-4.14261	-0.319823	3.4338e-05	0.0418466	0.424499	5			S-PrediXcan	chr2:85591862:85592948:clu_44609:ENSG00000168899.4	VAMP5	-3.02149	-0.151503	0.00251536	0.116584	0.00681831	12
50K	chr14:52784664:52791428:clu_20514:ENSG00000100522.8	GNPNAT1	-4.14159	-0.161353	3.449e-05	0.0537782	0.0127352	1			S-PrediXcan	chr1:149647064:149647381:clu_50563:ENSG00000275557.1	RP11-353N4.6	-3.02056	-0.113126	0.00252307	0.0727344	0.127603	9
50K	chr1:153969455:153972744:clu_50837:ENSG00000143578.15	CREB3L4	-4.13395	-0.154378	3.56583e-05	0.138172	8.53471e-05	9			S-PrediXcan	chr3:12496554:12503262:clu_40015:ENSG00000154743.17	TSEN2	3.01994	0.328998	0.00252826	0.0366392	0.453254	5
50K	chr6:31356442:31356688:clu_33007:ENSG00000234745.10	HLA-B	4.13149	0.0295385	3.60425e-05	0.878797	1.15035e-63	77			S-PrediXcan	chr16:67832350:67832455:clu_17057:ENSG00000102901.12	CENPT	-3.0142	-0.300408	0.00257657	0.0364571	0.885001	4
50K	chr2:27211533:27211767:clu_43569:ENSG00000138074.14	SLC5A6	4.13026	0.729749	3.62357e-05	0.0131507	0.633519	2			S-PrediXcan	chr2:85579167:85581576:clu_44608:ENSG00000118640.10	VAMP8	3.01358	0.0768028	0.00258181	0.231165	6.28812e-10	17
50K	chr3:72750836:72792916:clu_41473:ENSG00000144736.13	SHQ1	4.12419	0.0551072	3.72045e-05	0.295585	1.47377e-05	28			S-PrediXcan	chr17:82033603:82033699:clu_14884:ENSG00000169750.8	RAC3	3.01351	0.236307	0.00258247	0.102932	0.465075	11
50K	chr5:96886789:96889185:clu_36392:ENSG00000164308.16	ERAP2	4.12283	0.388147	3.7424e-05	0.0299424	0.731935	3			S-PrediXcan	chr7:27096388:27099779:clu_30216:ENSG00000253552.7	HOXA-AS2	3.01315	0.0344832	0.00258548	0.650726	1.89416e-40	44
50K	chr11:68929357:68933299:clu_7825:ENSG00000132740.8	IGHMBP2	4.12235	0.0589909	3.75022e-05	0.268828	2.32015e-11	13			S-PrediXcan	chr17:37596341:37600363:clu_12837:ENSG00000275066.4	SYNRG	3.00862	0.18293	0.00262436	0.131213	0.0398914	13
50K	chr11:67611978:67612120:clu_7746:ENSG00000167792.11	NDUFV1	4.11567	0.207317	3.86055e-05	0.0784968	0.180215	10			S-PrediXcan	chr11:67607616:67608396:clu_7742:ENSG00000167792.11	NDUFV1	-3.00381	-0.13946	0.00266625	0.0713031	0.0152243	9
50K	chr11:61533124:61547177:clu_7040:ENSG00000011347.9	SYT7	-4.10937	-0.548558	3.96743e-05	0.0270611	0.54976	3			S-PrediXcan	chr6:31557849:31558022:clu_33045:ENSG00000204498.10	NFKBIL1	3.00314	0.386415	0.0026721	0.027371	0.805277	4
50K	chr12:102046119:102061248:clu_4824:ENSG00000120860.10	WASHC3	4.10724	0.133318	4.00421e-05	0.102376	0.0258885	11			S-PrediXcan	chr10:45847954:45848843:clu_9727:ENSG00000239883.8	PARGP1	-3.00129	-0.0483751	0.00268836	0.376109	3.61782e-14	33
50K	chr19:49583304:49583542:clu_24611:ENSG00000126460.10	PRRG2	-4.1057	-0.294895	4.03084e-05	0.053824	0.0759126	4			S-PrediXcan	chr3:160357578:160366043:clu_42543:ENSG00000068885.14	IFT80	-3.00114	-0.57164	0.00268969	0.0149199	0.136103	6
50K	chr20:37344887:37345049:clu_28351:ENSG00000197122.11	SRC	4.105	0.112822	4.0431e-05	0.179753	3.42175e-05	10			S-PrediXcan	chr19:16841968:16846970:clu_23019:ENSG00000268743.1	CTD-2538G9.5	2.99824	0.200606	0.00271546	0.0619551	0.891015	4
50K	chr14:35539690:35549110:clu_20283:ENSG00000174373.16	RALGAPA1	4.10085	0.17074	4.11628e-05	0.18037	0.0174189	26			S-PrediXcan	chr1:151430841:151442081:clu_50728:ENSG00000143442.21	POGZ	-2.99794	-0.464272	0.00271811	0.0265153	0.336378	4
50K	chr1:151771986:151774413:clu_50755:ENSG00000182134.15	TDRKH	-4.09433	-0.553705	4.234e-05	0.0182948	0.396945	1			S-PrediXcan	chr10:46796793:46798029:clu_9757:ENSG00000204177.10	BMS1P1	2.9867	0.097466	0.00282004	0.274903	0.000165211	53
50K	chr6:41936107:41936559:clu_33648:ENSG00000112576.12	CCND3	-4.09343	-0.422336	4.2503e-05	0.0247969	0.776348	4			S-PrediXcan	chr1:52359836:52360074:clu_49339:ENSG00000154222.14	CC2D1B	2.98488	0.997572	0.00283692	0.0129823	0.953363	2
50K	chr10:124498128:124613264:clu_11172:ENSG00000107902.13	LHPP	4.08763	0.345061	4.358e-05	0.0300089	0.184063	1			S-PrediXcan	chr7:27096388:27099779:clu_30216:ENSG00000233429.9	HOTAIRM1	2.97849	0.0347441	0.00289675	0.639428	2.63432e-39	44
50K	chr19:35744981:35745125:clu_23610:ENSG00000161265.14	U2AF1L4	4.08496	0.0800885	4.40853e-05	0.207181	4.09471e-09	8			S-PrediXcan	chr19:45144995:45145094:clu_24214:ENSG00000104866.10	PPP1R37	2.97404	1.25181	0.00293905	0.0381563	0.493707	4
50K	chr1:150276632:150279643:clu_50600:ENSG00000118292.8	C1orf54	-4.07843	-0.418386	4.534e-05	0.0212478	0.693039	1			S-PrediXcan	chr19:40365585:40366419:clu_23902:ENSG00000105223.19	PLD3	2.97183	0.119821	0.0029603	0.145922	0.00011445	15
50K	chr16:30105009:30108213:clu_16400:ENSG00000102886.14	GDPD3	-4.07403	-0.0640799	4.62065e-05	0.3121	2.23498e-06	35			S-PrediXcan	chr12:120097373:120098811:clu_5308:ENSG00000111737.11	RAB35	-2.97151	-0.363805	0.00296343	0.0437487	0.353168	8
50K	chr3:128481902:128483860:clu_42043:ENSG00000179348.11	GATA2	-4.07361	-0.139274	4.62901e-05	0.141178	0.00518203	11			S-PrediXcan	chr17:1013164:1031598:clu_11406:ENSG00000159842.14	ABR	2.97046	0.101994	0.0029735	0.260807	0.000692187	32
50K	chr6:31356442:31356688:clu_33007:ENSG00000204525.16	HLA-C	4.07355	0.0292921	4.63023e-05	0.876393	2.82951e-60	74			S-PrediXcan	chr4:1327703:1332757:clu_37742:ENSG00000090316.15	MAEA	2.96762	0.0386671	0.00300117	0.572467	1.16355e-34	44
50K	chr20:63689648:63689750:clu_29043:ENSG00000258366.7	RTEL1	-4.07227	-0.173024	4.65573e-05	0.065741	0.00207458	4			S-PrediXcan	chr12:53507142:53507834:clu_3948:ENSG00000139574.8	NPFF	-2.96563	-0.183338	0.00302059	0.343567	0.00403034	44
50K	chr22:42829531:42831549:clu_27255:ENSG00000242247.10	ARFGAP3	4.06932	0.102298	4.71499e-05	0.148631	0.14863	20			S-PrediXcan	chr11:66759096:66762079:clu_7644:ENSG00000173715.15	C11orf80	-2.96519	-0.388297	0.003025	0.020735	0.823083	1
50K	chr2:63174832:63259307:clu_44235:ENSG00000143951.15	WDPCP	4.06646	0.145291	4.77323e-05	0.0805952	0.00863988	8			S-PrediXcan	chr8:37740446:37744355:clu_55913:ENSG00000147475.14	ERLIN2	-2.9612	-0.102005	0.00306444	0.226395	0.292716	23
50K	chr8:23529212:23566108:clu_55736:ENSG00000147454.13	SLC25A37	-4.06419	-0.0857297	4.82003e-05	0.233433	0.00035819	25			S-PrediXcan	chr6:30577913:30578076:clu_32939:ENSG00000204574.12	ABCF1	-2.9571	-0.394145	0.00310548	0.0309424	0.325232	3
50K	chr22:29517366:29519006:clu_26646:ENSG00000100296.13	THOC5	4.04588	0.224688	5.21267e-05	0.0673795	0.585796	9			S-PrediXcan	chr15:34363719:34364013:clu_18045:ENSG00000176454.13	LPCAT4	2.9554	0.253041	0.00312261	0.142711	0.0144111	13
50K	chr2:28408866:28410112:clu_43674:ENSG00000075426.11	FOSL2	4.04018	0.399148	5.34111e-05	0.0229269	0.470155	2			S-PrediXcan	chr1:3454844:3463066:clu_47510:ENSG00000130762.14	ARHGEF16	2.95334	0.13958	0.00314355	0.0988624	0.00303866	12
50K	chr19:36851904:36862917:clu_23696:ENSG00000251247.10	ZNF345	-4.03906	-0.534548	5.36648e-05	0.0179103	0.168066	2			S-PrediXcan	chr1:41037541:41046418:clu_48940:ENSG00000010803.16	SCMH1	-2.95273	-0.263917	0.00314979	0.035411	0.32575	4
50K	chr4:151175674:151176525:clu_39446:ENSG00000109686.17	SH3D19	4.0286	0.453545	5.61088e-05	0.0210351	0.418728	2			S-PrediXcan	chr9:86009931:86013046:clu_53688:ENSG00000135040.15	NAA35	2.95036	0.505967	0.003174	0.0217789	0.318779	1
50K	chr1:149933942:149934191:clu_50573:ENSG00000014914.20	MTMR11	4.01195	0.109359	6.02189e-05	0.106897	0.272553	17			S-PrediXcan	chr1:169310080:169323117:clu_51445:ENSG00000143156.13	NME7	2.949	0.135369	0.00318807	0.17116	0.36201	42
50K	chr15:50301368:50302929:clu_18561:ENSG00000104064.16	GABPB1	4.01153	0.0750216	6.03258e-05	0.176684	0.0159169	27			S-PrediXcan	chr5:2752464:2752622:clu_35433:ENSG00000186493.11	C5orf38	2.94835	0.0406081	0.00319476	0.747279	0.000266688	159
50K	chr10:46791041:46794727:clu_9756:ENSG00000204177.10	BMS1P1	-4.0085	-0.155514	6.11048e-05	0.045608	0.0309263	2			S-PrediXcan	chr17:38710178:38711847:clu_12869:ENSG00000275023.4	MLLT6	-2.94616	-0.100614	0.00321746	0.199291	0.0188617	30
50K	chr1:150959347:150960563:clu_50656:ENSG00000143379.12	SETDB1	-4.006	-0.700238	6.17561e-05	0.0179774	0.582046	2			S-PrediXcan	chr6:73461794:73466209:clu_34106:ENSG00000135297.15	MTO1	-2.942	-0.436535	0.003261	0.0270907	0.406338	1
50K	chr16:29972140:29972950:clu_16371:ENSG00000149932.16	TMEM219	4.00594	0.929751	6.17721e-05	0.0121606	0.189886	2			S-PrediXcan	chr6:73462071:73466209:clu_34106:ENSG00000135297.15	MTO1	2.942	0.844503	0.003261	0.0138983	0.873225	1
50K	chr10:46033568:46038966:clu_9737:ENSG00000263639.5	MSMB	4.00222	1.1277	6.275e-05	0.0145909	0.334952	1			S-PrediXcan	chr6:32127194:32127442:clu_33211:ENSG00000213676.10	ATF6B	2.9355	0.259013	0.00333007	0.0528898	0.652557	14
50K	chr10:46984564:46987340:clu_9761:ENSG00000204179.10	PTPN20	4.00222	0.539045	6.275e-05	0.0128183	0.588154	1			S-PrediXcan	chr1:205662126:205662308:clu_52030:ENSG00000158715.5	SLC45A3	2.93434	0.111676	0.00334256	0.126348	5.23979e-06	5
50K	chr6:31702130:31703150:clu_33080:ENSG00000204427.11	ABHD16A	3.99814	0.142053	6.3842e-05	0.091054	0.0340109	9			S-PrediXcan	chr22:31449531:31450289:clu_26780:ENSG00000184708.17	EIF4ENIF1	-2.9333	-0.711316	0.00335376	0.0142647	0.172004	6
50K	chr3:49292598:49293546:clu_40869:ENSG00000114316.12	USP4	-3.99628	-0.298852	6.43457e-05	0.039396	0.0688392	4			S-PrediXcan	chr9:128434613:128435653:clu_54594:ENSG00000167123.18	CERCAM	-2.93201	-0.318148	0.00336777	0.0497112	0.656206	5
50K	chr6:29944397:30261587:clu_32870:ENSG00000206341.7	HLA-H	3.98636	0.0418909	6.70942e-05	0.424005	3.03045e-23	16			S-PrediXcan	chr6:31145493:31145696:clu_33020:ENSG00000204536.13	CCHCR1	-2.93189	-0.136028	0.00336911	0.0868074	0.0174334	24
50K	chr19:50041978:50044632:clu_24700:ENSG00000269091.5	CTD-2126E3.3	-3.97262	-0.208385	7.10868e-05	0.108678	0.119473	17			S-PrediXcan	chr3:56567053:56571181:clu_41272:ENSG00000180376.16	CCDC66	2.93079	0.221465	0.003381	0.0572599	0.350437	3
50K	chr6:31157089:31157385:clu_33026:ENSG00000204536.13	CCHCR1	3.97074	0.032803	7.165e-05	0.564905	9.79469e-33	32			S-PrediXcan	chr1:154544517:154544795:clu_50876:ENSG00000163239.12	TDRD10	-2.93066	-0.0972297	0.00338247	0.174779	0.0818822	25
50K	chr3:114002538:114004637:clu_41758:ENSG00000163617.10	CCDC191	3.9683	0.108272	7.23878e-05	0.138244	0.12977	16			S-PrediXcan	chr11:62422408:62423059:clu_7096:ENSG00000149021.6	SCGB1A1	2.92892	0.0868298	0.00340144	0.342804	3.20359e-07	9
50K	chr1:46652628:46653817:clu_49248:ENSG00000123472.12	ATPAF1	3.96749	0.392352	7.26333e-05	0.017597	0.924867	2			S-PrediXcan	chr9:99015566:99015976:clu_53985:ENSG00000204291.10	COL15A1	2.92586	0.574748	0.003435	0.0161154	0.587505	1
50K	chr19:37599752:37601007:clu_23734:ENSG00000171817.16	ZNF540	3.96711	0.380281	7.275e-05	0.0181283	0.482844	1			S-PrediXcan	chr17:7350599:7350950:clu_11916:ENSG00000072818.11	ACAP1	-2.92402	-0.0635188	0.00345537	0.454286	0.000667065	69
50K	chr2:237511101:237518539:clu_46975:ENSG00000115648.13	MLPH	3.95168	0.161875	7.76054e-05	0.095954	0.00398835	8			S-PrediXcan	chr1:155199852:155199995:clu_50945:ENSG00000169231.13	THBS3	-2.92195	-0.147949	0.00347847	0.0831131	0.136665	10
50K	chr20:25195867:25207076:clu_28022:ENSG00000197586.12	ENTPD6	-3.95137	-0.183274	7.77053e-05	0.101642	0.411541	19			S-PrediXcan	chr2:85579167:85579742:clu_44608:ENSG00000118640.10	VAMP8	-2.92185	-0.061613	0.00347956	0.524525	8.87553e-12	61
50K	chr6:30894671:30895404:clu_32993:ENSG00000204580.13	DDR1	-3.95132	-0.0891466	7.77219e-05	0.294593	0.00475274	50			S-PrediXcan	chr6:31166047:31170216:clu_33030:ENSG00000204528.3	PSORS1C3	2.92006	0.10602	0.00349969	0.135581	0.00344432	13
50K	chr17:1636818:1636941:clu_11439:ENSG00000074660.15	SCARF1	-3.95116	-0.0672867	7.77737e-05	0.285132	0.0303148	44			S-PrediXcan	chr6:31166047:31170216:clu_33030:ENSG00000204531.17	POU5F1	2.92006	0.10602	0.00349969	0.135581	0.044317	13
50K	chr11:47468891:47472191:clu_6832:ENSG00000149187.17	CELF1	3.94534	0.818256	7.96856e-05	0.0106564	0.0188472	2			S-PrediXcan	chr2:19937946:19938265:clu_43399:ENSG00000118965.14	WDR35	-2.91556	-0.165584	0.00355045	0.0671908	0.087574	3
50K	chr12:53467843:53468777:clu_3932:ENSG00000197111.15	PCBP2	-3.94505	-0.127988	7.97838e-05	0.186618	0.00505452	22			S-PrediXcan	chr18:80047425:80048114:clu_26111:ENSG00000261126.7	RBFADN	2.91498	0.259228	0.00355711	0.0546712	0.112631	5
50K	chr19:50362313:50365539:clu_24713:ENSG00000131400.7	NAPSA	3.94108	0.161923	8.11166e-05	0.087605	0.109968	8			S-PrediXcan	chr11:65642639:65644955:clu_7504:ENSG00000213445.9	SIPA1	2.91456	0.268768	0.00356193	0.0617578	0.863898	8
50K	chr10:45765810:45773256:clu_9722:ENSG00000172661.17	WASHC2C	-3.93805	-0.508342	8.21476e-05	0.0183365	0.426742	4			S-PrediXcan	chr1:201507419:201530094:clu_51839:ENSG00000223396.2	RP11-134G8.5	2.91293	0.31077	0.00358054	0.0531001	0.882285	5
50K	chr19:21375964:21382866:clu_23348:ENSG00000172687.13	ZNF738	-3.93293	-0.0996419	8.39152e-05	0.132485	0.0654536	12			S-PrediXcan	chr2:111092966:111117616:clu_45121:ENSG00000153093.18	ACOXL	-2.91211	-0.144008	0.00358997	0.129521	0.185865	25
50K	chr19:38789232:38789616:clu_23796:ENSG00000178934.4	LGALS7B	3.9308	0.86151	8.46653e-05	0.0113784	0.472565	2			S-PrediXcan	chr11:65918218:65918910:clu_7541:ENSG00000175573.6	C11orf68	-2.91201	-2.02513	0.00359116	0.0174857	0.461769	2
50K	chr3:69011991:69012515:clu_41431:ENSG00000163378.13	EOGT	3.92361	0.10453	8.72318e-05	0.12437	0.0732992	15			S-PrediXcan	chr2:144208804:144211515:clu_45490:ENSG00000121964.14	GTDC1	-2.91059	-0.254685	0.00360745	0.0425658	0.0377969	4
50K	chr10:122427031:122429624:clu_11138:ENSG00000107679.14	PLEKHA1	-3.91907	-0.955458	8.889e-05	0.0155163	0.275142	1			S-PrediXcan	chr6:30740798:30741190:clu_32984:ENSG00000137312.14	FLOT1	-2.90476	-0.0447634	0.00367537	0.28229	1.0533e-09	36
50K	chr11:124891802:124893688:clu_8914:ENSG00000154133.14	ROBO4	-3.90996	-0.202647	9.23107e-05	0.0390588	0.93767	4			S-PrediXcan	chr7:150382823:150388422:clu_32226:ENSG00000196456.11	ZNF775	-2.90388	-0.262732	0.00368572	0.124061	0.413668	22
50K	chr2:241747703:241748865:clu_47180:ENSG00000180902.17	D2HGDH	3.90025	0.378469	9.60941e-05	0.0258792	0.976658	3			S-PrediXcan	chr19:49558978:49559934:clu_24609:ENSG00000142546.13	NOSIP	-2.90382	-0.625313	0.00368635	0.0392091	0.268419	5
50K	chr6:29944397:30261587:clu_32870:ENSG00000243753.5	HLA-L	3.89807	0.0422246	9.69625e-05	0.423073	1.4223e-23	12			S-PrediXcan	chr6:31644414:31644525:clu_33067:ENSG00000204463.12	BAG6	2.90364	0.222661	0.00368855	0.065632	0.203802	9
50K	chr11:47422973:47424046:clu_6827:ENSG00000165916.8	PSMC3	-3.8973	-0.146929	9.72696e-05	0.0717028	0.256807	8			S-PrediXcan	chr1:227582606:227646544:clu_52465:ENSG00000181450.17	ZNF678	2.90151	0.123118	0.00371364	0.225263	0.246393	45
50K	chr8:144360493:144360590:clu_57190:ENSG00000185803.8	SLC52A2	-3.8888	-0.812368	0.000100741	0.019609	0.708964	3			S-PrediXcan	chr2:63174832:63259307:clu_44235:ENSG00000143951.15	WDPCP	2.90094	0.114056	0.00372046	0.136424	0.014788	29
50K	chr1:52911790:52921553:clu_49360:ENSG00000121310.16	ECHDC2	-3.88853	-0.117661	0.000100854	0.159447	7.53308e-06	14			S-PrediXcan	chr10:45759401:45763388:clu_9720:ENSG00000172661.17	WASHC2C	2.90054	0.0355293	0.0037252	0.550138	9.49634e-09	112
50K	chr6:31269543:31269966:clu_33005:ENSG00000204525.16	HLA-C	-3.88693	-0.0274415	0.000101522	0.883886	1.0699e-84	41			S-PrediXcan	chr22:40770981:40773937:clu_27127:ENSG00000100372.14	SLC25A17	2.89722	0.245127	0.00376487	0.0390804	0.615713	3
50K	chr10:45533289:45553112:clu_9706:ENSG00000165406.15	2022-03-08	-3.87884	-0.143068	0.000104954	0.0706493	0.0843988	6			S-PrediXcan	chr2:86199533:86206106:clu_44653:ENSG00000132313.14	MRPL35	2.89657	-0.0039496	0.00377262	0.177485	0.239152	34
50K	chr6:109369017:109370411:clu_34460:ENSG00000135535.15	CD164	3.87489	0.2543	0.000106674	0.0402338	0.888655	5			S-PrediXcan	chr6:31587966:31588518:clu_33050:ENSG00000204482.10	LST1	2.89491	0.294583	0.00379262	0.0388389	0.912498	7
50K	chr2:237527516:237540348:clu_46977:ENSG00000115648.13	MLPH	-3.87403	-0.0968532	0.00010705	0.31159	5.02082e-10	25			S-PrediXcan	chr17:8370386:8375900:clu_12062:ENSG00000184619.3	KRBA2	2.89179	0.393719	0.00383058	0.0377073	0.566851	4
50K	chr19:36140157:36140997:clu_23658:ENSG00000126247.10	CAPNS1	-3.84833	-0.294136	0.000118926	0.0366735	0.53025	5			S-PrediXcan	chr6:166929791:166931044:clu_35209:ENSG00000026297.15	RNASET2	-2.89166	-0.0527856	0.00383215	0.433009	1.36482e-13	45
50K	chr20:63736712:63737533:clu_29056:ENSG00000203896.9	LIME1	3.84401	0.469972	0.000121038	0.0212283	0.557209	2			S-PrediXcan	chr17:4033002:4034015:clu_11617:ENSG00000074755.14	ZZEF1	-2.89132	-0.153028	0.00383625	0.122756	0.0779651	16
50K	chr16:2000481:2001004:clu_15384:ENSG00000167962.13	ZNF598	-3.83987	-0.357248	0.000123101	0.0313039	0.759803	3			S-PrediXcan	chr12:132108682:132109768:clu_5692:ENSG00000185684.12	EP400NL	2.89003	0.237322	0.00385208	0.0611379	0.894012	10
50K	chr17:50168572:50169092:clu_13624:ENSG00000108823.15	SGCA	-3.83335	-0.18705	0.000126409	0.0746965	0.199035	9			S-PrediXcan	chr2:240596152:240596319:clu_47062:ENSG00000142330.19	CAPN10	-2.88976	-0.137016	0.00385534	0.187512	0.231516	60
50K	chr20:63736186:63737533:clu_29056:ENSG00000203896.9	LIME1	-3.83169	-0.344725	0.000127267	0.0316487	0.420601	2			S-PrediXcan	chr11:129123530:129124803:clu_8997:ENSG00000134909.18	ARHGAP32	-2.88786	-0.417884	0.00387875	0.121714	0.598528	25
50K	chr7:135398226:135410515:clu_31980:ENSG00000080802.18	CNOT4	-3.83108	-0.155643	0.000127581	0.123366	0.121383	15			S-PrediXcan	chr21:32788701:32796939:clu_29281:ENSG00000205930.8	C21orf62-AS1	-2.88746	-0.262138	0.00388366	0.0550908	0.0258132	4
50K	chr4:39510861:39514083:clu_38293:ENSG00000109814.11	UGDH	3.82628	0.57771	0.000130095	0.0316678	0.548973	4			S-PrediXcan	chr6:33080534:33080672:clu_33299:ENSG00000223865.10	HLA-DPB1	-2.88493	-0.125629	0.00391505	0.132512	0.00972097	11
50K	chr19:49560692:49564155:clu_24610:ENSG00000142546.13	NOSIP	3.82605	0.1609	0.000130215	0.0867593	0.00181989	6			S-PrediXcan	chr1:151048852:151050438:clu_50675:ENSG00000143443.9	C1orf56	2.88208	0.083172	0.0039506	0.205424	0.0444396	30
50K	chr19:51372202:51372379:clu_24791:ENSG00000105374.9	NKG7	-3.81217	-0.113111	0.000137753	0.135929	0.0610746	15			S-PrediXcan	chr11:69054797:69055175:clu_7836:ENSG00000162341.16	TPCN2	-2.881	-0.0792801	0.00396411	0.13725	0.151249	17
50K	chr14:68878523:68879962:clu_20798:ENSG00000072110.13	ACTN1	3.8085	0.424802	0.000139811	0.0812069	0.520313	8			S-PrediXcan	chr17:2365057:2365215:clu_11510:ENSG00000141258.12	SGSM2	-2.87508	-0.155497	0.00403921	0.0993786	0.00545109	9
50K	chr12:64464463:64466901:clu_4373:ENSG00000183735.9	TBK1	3.80835	0.631866	0.000139896	0.0143306	0.906877	2			S-PrediXcan	chr6:31557804:31558022:clu_33045:ENSG00000204498.10	NFKBIL1	-2.86532	-0.283675	0.00416594	0.0397049	0.622654	6
50K	chr19:41433673:41436392:clu_23985:ENSG00000105341.18	ATP5SL	-3.80412	-0.296079	0.000142307	0.049026	0.551018	8			S-PrediXcan	chr2:99424280:99424773:clu_44933:ENSG00000135945.9	REV1	-2.86424	-0.139365	0.00418016	0.117869	0.0832244	18
50K	chr6:109344196:109348427:clu_34458:ENSG00000203799.12	CCDC162P	-3.791	-0.113446	0.00015004	0.107177	0.00791194	10			S-PrediXcan	chr2:86207327:86210480:clu_44653:ENSG00000132313.14	MRPL35	2.85998	0.23469	0.00423669	0.0542775	0.955328	6
50K	chr22:42810944:42817142:clu_27254:ENSG00000242247.10	ARFGAP3	-3.78506	-0.0879176	0.00015367	0.149848	0.000492852	10			S-PrediXcan	chr22:40774019:40777040:clu_27127:ENSG00000100372.14	SLC25A17	-2.8582	-0.428739	0.00426054	0.0169319	0.43365	3
50K	chr2:232724691:232735155:clu_46881:ENSG00000204120.14	GIGYF2	3.77878	0.554586	0.0001576	0.0127615	0.941615	1			S-PrediXcan	chr2:201458864:201469953:clu_46298:ENSG00000082146.12	STRADB	-2.85784	-0.13213	0.00426536	0.118089	0.482038	20
50K	chr1:153969753:153972744:clu_50837:ENSG00000143578.15	CREB3L4	3.77726	0.0492575	0.000158564	0.188468	0.000136689	18			S-PrediXcan	chr6:32217067:32217153:clu_33246:ENSG00000204301.6	NOTCH4	2.85655	0.0499545	0.00428274	0.376244	0.00277094	83
50K	chr20:63661496:63661762:clu_29034:ENSG00000258366.7	RTEL1	3.77523	0.274416	0.000159861	0.0523857	0.999642	5			S-PrediXcan	chr17:59012446:59015610:clu_13852:ENSG00000108395.13	TRIM37	2.85301	0.199775	0.00433073	0.0485015	0.678855	4
50K	chr1:46817181:46817965:clu_49257:ENSG00000142973.13	CYP4B1	3.7708	0.230836	0.000162727	0.0410411	0.125357	4			S-PrediXcan	chr1:52481923:52488909:clu_49352:ENSG00000134744.13	ZCCHC11	-2.85104	-0.00512349	0.00435772	0.0659618	0.774684	9
50K	chr7:131509585:131510236:clu_31930:ENSG00000128567.16	PODXL	3.76582	0.26168	0.000166005	0.052315	0.207849	5			S-PrediXcan	chr1:16635168:16643028:clu_47970:ENSG00000080947.14	CROCCP3	2.85083	0.0880472	0.00436046	0.23172	0.131005	38
50K	chr8:143380783:143381268:clu_57017:ENSG00000158106.13	RHPN1	3.76404	0.627885	0.000167189	0.0615366	0.00961401	5			S-PrediXcan	chr10:12167893:12169258:clu_9261:ENSG00000065665.20	SEC61A2	2.85025	0.085753	0.00436844	0.149362	8.56873e-05	14
50K	chr9:128235127:128239445:clu_54571:ENSG00000106976.20	DNM1	-3.76384	-0.212747	0.000167325	0.0455029	0.0379407	5			S-PrediXcan	chr6:31740613:31741163:clu_33088:ENSG00000204410.14	MSH5	2.84485	4.31283	0.00444322	0.223584	0.12673	63
50K	chr16:29996860:30000758:clu_16378:ENSG00000169592.14	INO80E	-3.75738	-0.473515	0.0001717	0.0173202	0.770085	1			S-PrediXcan	chr12:56021580:56023671:clu_4064:ENSG00000123411.14	IKZF4	2.84378	0.479469	0.00445821	0.0193598	0.719373	2
50K	chr1:204997406:205009557:clu_52002:ENSG00000163531.15	NFASC	3.75393	0.282769	0.000174082	0.0533486	0.469787	5			S-PrediXcan	chr20:35559627:35560163:clu_28266:ENSG00000088340.15	FER1L4	2.84355	0.18564	0.00446144	0.0838604	0.0817562	9
50K	chr7:135398226:135410524:clu_31980:ENSG00000080802.18	CNOT4	3.74984	0.127989	0.000176947	0.14989	0.0373677	19			S-PrediXcan	chr7:97869813:97928082:clu_31243:ENSG00000070669.16	ASNS	-2.84321	-0.194955	0.00446623	0.0834175	0.361164	11
50K	chr10:124760503:124765392:clu_11179:ENSG00000203791.14	METTL10	-3.74455	-0.22322	0.000180719	0.0423826	0.521536	4			S-PrediXcan	chr10:98263051:98267631:clu_10602:ENSG00000138131.3	LOXL4	-2.84298	-0.301506	0.00446944	0.0437453	0.776629	6
50K	chr10:79806122:79814613:clu_10269:ENSG00000225484.6	NUTM2B-AS1	-3.73543	-0.076329	0.000187398	0.283572	3.32265e-07	22			S-PrediXcan	chr21:36133074:36135300:clu_29350:ENSG00000236830.6	CBR3-AS1	2.84294	1.0424	0.00447	0.0183676	0.788076	1
50K	chr12:131778330:131785073:clu_5655:ENSG00000061936.9	SFSWAP	3.73478	0.15515	0.00018788	0.12189	0.0441325	9			S-PrediXcan	chr6:42943970:42962212:clu_33694:ENSG00000124713.5	GNMT	-2.84293	-0.287768	0.00447009	0.0520907	0.356112	6
50K	chr19:36640043:36643794:clu_23684:ENSG00000197808.11	ZNF461	-3.734	-0.452704	0.000188461	0.0237008	0.895424	3			S-PrediXcan	chr1:22078583:22078706:clu_48203:ENSG00000070831.15	CDC42	2.84121	0.11106	0.00449434	0.219522	0.0362706	30
50K	chr11:47422973:47424109:clu_6827:ENSG00000165916.8	PSMC3	3.73147	0.141959	0.000190364	0.0740503	0.274745	7			S-PrediXcan	chr16:67991979:67992064:clu_17093:ENSG00000167261.13	DPEP2	2.83861	0.448583	0.004531	0.0154731	0.424209	1
50K	chr11:2979237:2992254:clu_6059:ENSG00000205531.12	NAP1L4	-3.72807	-0.0810009	0.000192955	0.195144	1.81853e-05	11			S-PrediXcan	chr20:35617240:35617520:clu_28282:ENSG00000061656.9	SPAG4	-2.8386	-0.223626	0.00453117	0.100627	0.262928	13
50K	chr3:113611144:113612086:clu_41736:ENSG00000072858.10	SIDT1	3.72711	0.220875	0.000193686	0.0383303	0.697076	6			S-PrediXcan	chr1:229271370:229295848:clu_52533:ENSG00000168118.11	RAB4A	-2.83811	-0.0672886	0.00453816	0.496582	1.02099e-05	81
50K	chr2:200811990:200813208:clu_46253:ENSG00000082153.17	BZW1	3.72668	0.257188	0.000194018	0.0360524	0.17379	2			S-PrediXcan	chr3:49007531:49011635:clu_40815:ENSG00000178252.17	WDR6	2.83783	0.622986	0.00454218	0.0312555	0.513938	3
50K	chr6:117545597:117569620:clu_34608:ENSG00000164465.18	DCBLD1	-3.72475	-0.531534	0.000195511	0.0145786	0.865299	3			S-PrediXcan	chr20:50173017:50176281:clu_28707:ENSG00000231742.5	LINC01273	2.83642	0.287412	0.00456221	0.0749984	0.364568	20
50K	chr17:1659548:1659841:clu_11449:ENSG00000174231.16	PRPF8	3.72172	0.218021	0.000197868	0.0512525	0.267529	2			S-PrediXcan	chr10:46550742:46554585:clu_9749:ENSG00000204175.5	GPRIN2	-2.83594	-0.522254	0.0045691	0.0256834	0.811715	5
50K	chr17:48543637:48545495:clu_13537:ENSG00000230148.8	HOXB-AS1	3.71484	0.120474	0.000203333	0.122332	0.0309431	10			S-PrediXcan	chr6:31615293:31615521:clu_33052:ENSG00000204472.12	AIF1	-2.83505	-0.962682	0.00458187	0.0100688	0.509129	3
50K	chr9:128246503:128247124:clu_54573:ENSG00000106976.20	DNM1	-3.71295	-0.288386	0.000204854	0.040273	0.389875	3			S-PrediXcan	chr16:89716822:89719027:clu_17737:ENSG00000075399.13	VPS9D1	2.83474	0.0652524	0.00458625	0.271638	2.20289e-06	36
50K	chr15:52221255:52223544:clu_18617:ENSG00000128833.12	MYO5C	-3.71277	-0.318983	0.000205007	0.0324441	0.233071	3			S-PrediXcan	chr17:37151421:37155683:clu_12812:ENSG00000278540.4	ACACA	-2.83457	-0.185883	0.00458872	0.0536608	0.363245	6
50K	chr5:178257567:178259721:clu_37499:ENSG00000050767.15	COL23A1	3.70606	0.211423	0.000210506	0.0709977	0.280208	7			S-PrediXcan	chr22:42128880:42129672:clu_27213:ENSG00000237037.9	NDUFA6-AS1	2.8342	0.057775	0.00459399	0.423323	0.00237238	95
50K	chr19:35785483:35786413:clu_23630:ENSG00000004777.18	ARHGAP33	-3.70161	-0.125276	0.00021424	0.152896	4.80382e-07	9			S-PrediXcan	chr16:1772646:1772799:clu_15352:ENSG00000074071.14	MRPS34	2.832	0.022313	0.00462578	0.763843	2.31412e-65	26
50K	chr11:104901659:104903391:clu_8414:ENSG00000235505.7	RP11-693N9.2	-3.70067	-0.1223	0.000215031	0.0546958	0.0750246	7			S-PrediXcan	chr17:81610258:81613318:clu_14815:ENSG00000182446.13	NPLOC4	2.83147	0.413556	0.00463343	0.043283	0.833518	8
50K	chr1:151774504:151774710:clu_50755:ENSG00000182134.15	TDRKH	3.70012	0.301163	0.0002155	0.0284626	0.183773	1			S-PrediXcan	chr1:145851153:145853504:clu_50437:ENSG00000131788.15	PIAS3	-2.83126	-0.114946	0.00463651	0.100968	0.0595325	12
50K	chr19:51372307:51372379:clu_24791:ENSG00000105374.9	NKG7	3.69635	0.287353	0.000218725	0.0429295	0.875432	5			S-PrediXcan	chr8:11847168:11847679:clu_55489:ENSG00000164733.20	CTSB	2.82916	0.236752	0.004667	0.0181632	0.581719	1
50K	chr1:52912021:52912754:clu_49360:ENSG00000121310.16	ECHDC2	-3.68775	-0.201965	0.000226247	0.0522784	0.0255354	3			S-PrediXcan	chr13:75526639:75527813:clu_2349:ENSG00000188243.12	COMMD6	-2.82862	-0.0667983	0.00467487	0.245926	9.85369e-09	27
50K	chr6:117541025:117544528:clu_34607:ENSG00000164465.18	DCBLD1	3.68576	0.223293	0.000228018	0.0575704	0.213607	5			S-PrediXcan	chr17:28704616:28704708:clu_12520:ENSG00000167525.13	PROCA1	2.82677	0.169984	0.00470197	0.166646	0.0863482	33
50K	chr10:122132734:122143572:clu_11122:ENSG00000138162.18	TACC2	3.68355	0.10983	0.000230006	0.116258	0.00385856	15			S-PrediXcan	chr1:46658737:46665256:clu_49246:ENSG00000123472.12	ATPAF1	-2.82616	-0.339934	0.004711	0.0353046	0.816931	1
50K	chr6:10687164:10694494:clu_32594:ENSG00000137434.11	C6orf52	3.68108	0.106486	0.000232252	0.154635	0.00139631	18			S-PrediXcan	chr18:79375426:79377247:clu_26083:ENSG00000166377.19	ATP9B	2.82457	0.154592	0.00473446	0.156044	0.000136266	16
50K	chr2:63922580:63933673:clu_44249:ENSG00000143952.19	VPS54	3.67504	0.287338	0.000237814	0.0218471	0.958564	4			S-PrediXcan	chr12:50437838:50440439:clu_3776:ENSG00000161813.21	LARP4	2.82456	0.197783	0.00473462	0.0586347	0.998421	5
50K	chr11:69084016:69085210:clu_7840:ENSG00000162341.16	TPCN2	3.6687	0.104026	0.000243789	0.165219	0.0101243	17			S-PrediXcan	chr1:42534989:42536476:clu_48967:ENSG00000186409.14	CCDC30	2.82334	0.0772853	0.0047526	0.217068	0.00538095	41
50K	chr10:45684520:45692059:clu_9712:ENSG00000230869.1	AGAP10P	3.66851	0.107003	0.000243972	0.108532	0.0681564	12			S-PrediXcan	chr6:132815088:132816461:clu_34782:ENSG00000112306.7	RPS12	2.82283	0.625623	0.00476018	0.030493	0.372869	4
50K	chr9:125220397:125220539:clu_54437:ENSG00000136933.16	RABEPK	-3.66751	-0.244494	0.000244927	0.0389957	0.954121	6			S-PrediXcan	chr12:91178585:91180187:clu_4632:ENSG00000011465.16	DCN	2.82042	0.224567	0.00479612	0.0828721	0.368773	12
50K	chr2:200897214:200899385:clu_46262:ENSG00000196290.14	NIF3L1	-3.66593	-0.0608946	0.000246437	0.229997	0.0113762	30			S-PrediXcan	chr7:1898390:1928483:clu_29849:ENSG00000002822.15	MAD1L1	2.8181	0.0986534	0.0048308	0.152082	2.4107e-07	14
50K	chr17:47909730:47915312:clu_13504:ENSG00000167182.13	SP2	-3.66593	-0.246988	0.000246441	0.0435131	0.15678	3			S-PrediXcan	chr19:56574520:56574638:clu_25160:ENSG00000197016.11	ZNF470	-2.81754	-0.15062	0.00483928	0.116286	0.0632005	25
50K	chr6:31271348:31271599:clu_33007:ENSG00000234745.10	HLA-B	-3.66164	-0.024815	0.000250604	0.847908	6.06952e-52	75			S-PrediXcan	chr4:47603668:47623571:clu_38374:ENSG00000145244.11	CORIN	-2.81443	-0.100468	0.00488635	0.180904	0.162948	34
50K	chr14:70326449:70328166:clu_20835:ENSG00000133983.14	COX16	3.6605	0.260765	0.000251724	0.0470229	0.111541	3			S-PrediXcan	chr1:21888066:21888668:clu_48195:ENSG00000142798.17	HSPG2	-2.81404	-0.713331	0.00489238	0.0198861	0.977736	3
50K	chr11:47157922:47159633:clu_6791:ENSG00000149179.13	C11orf49	-3.65917	-0.224449	0.000253029	0.0562052	0.477275	6			S-PrediXcan	chr22:42585968:42587506:clu_27248:ENSG00000100227.17	POLDIP3	-2.81121	-0.426366	0.00493551	0.0176185	0.583631	2
50K	chr12:102050639:102061248:clu_4824:ENSG00000120860.10	WASHC3	-3.65603	-0.103166	0.000256149	0.134214	0.00779699	11			S-PrediXcan	chr3:185218240:185229432:clu_42840:ENSG00000113790.10	EHHADH	2.81066	0.204182	0.00494399	0.0921832	0.863015	13
50K	chr6:29727139:29748900:clu_32866:ENSG00000214922.9	HLA-F-AS1	3.65523	0.0571538	0.000256948	0.354996	1.60712e-16	29			S-PrediXcan	chr6:42938207:42938568:clu_33692:ENSG00000137161.16	CNPY3	2.80919	0.320567	0.00496666	0.046074	0.429551	6
50K	chr6:29727139:29748900:clu_32866:ENSG00000273340.1	MICE	3.65523	0.0571538	0.000256948	0.354996	5.20356e-15	29			S-PrediXcan	chr3:184180251:184180645:clu_42778:ENSG00000161203.13	AP2M1	2.8091	0.0624305	0.00496806	0.524783	0.0110817	112
50K	chr1:1616100:1616508:clu_47388:ENSG00000197530.12	MIB2	3.65038	0.291406	0.000261858	0.115318	0.0831556	12			S-PrediXcan	chr1:227735499:227747692:clu_52468:ENSG00000143740.14	SNAP47	-2.80892	-0.365274	0.00497081	0.0162151	0.042428	3
50K	chr6:32641558:32641972:clu_33264:ENSG00000237541.3	HLA-DQA2	-3.64921	-0.0433525	0.000263047	0.361487	5.67483e-14	19			S-PrediXcan	chr6:18207529:18208132:clu_32690:ENSG00000165097.13	KDM1B	-2.80746	-0.412786	0.00499344	0.0222898	0.41964	2
50K	chr17:1659396:1659841:clu_11449:ENSG00000174231.16	PRPF8	-3.64766	-0.184496	0.000264637	0.0621186	0.253925	3			S-PrediXcan	chr3:81649921:81670838:clu_41517:ENSG00000114480.12	GBE1	-2.80683	-0.280754	0.00500318	0.0550752	0.411351	4
50K	chr17:7316327:7317205:clu_11896:ENSG00000215041.9	NEURL4	-3.64622	-0.214933	0.000266129	0.104797	0.649511	15			S-PrediXcan	chr12:109565176:109567011:clu_5003:ENSG00000139428.11	MMAB	2.8036	0.0502486	0.0050536	0.393631	3.52796e-12	49
50K	chr20:35003616:35004458:clu_28228:ENSG00000100991.11	TRPC4AP	-3.64108	-0.105551	0.000271498	0.228435	0.000113112	23			S-PrediXcan	chr7:1898390:1936687:clu_29849:ENSG00000002822.15	MAD1L1	-2.80193	-0.103175	0.00507981	0.134151	1.75776e-06	17
50K	chr3:184142394:184142502:clu_42769:ENSG00000145191.12	EIF2B5	3.63993	0.164692	0.000272711	0.0681787	0.0758701	9			S-PrediXcan	chr22:19979080:19979743:clu_26261:ENSG00000099889.13	ARVCF	2.8008	0.190229	0.00509754	0.0733726	0.527832	12
50K	chr3:48695421:48715389:clu_40789:ENSG00000068745.14	IP6K2	-3.63929	-0.242761	0.00027339	0.032941	0.665102	2			S-PrediXcan	chr17:327579:352712:clu_11370:ENSG00000181031.15	RPH3AL	2.80058	0.0606547	0.00510116	0.503686	7.44078e-05	89
50K	chr6:31960119:31960220:clu_33166:ENSG00000204351.11	SKIV2L	-3.63833	-0.153048	0.000274411	0.105891	0.0223696	10			S-PrediXcan	chr11:126276219:126276453:clu_8963:ENSG00000110074.10	FOXRED1	2.80052	0.155844	0.00510205	0.136162	0.454726	20
50K	chr19:19501416:19501969:clu_23276:ENSG00000167491.17	GATAD2A	3.63621	0.410696	0.000276676	0.0302739	0.587317	7			S-PrediXcan	chr1:15719920:15721329:clu_47909:ENSG00000116786.11	PLEKHM2	2.79951	0.444562	0.005118	0.0199892	0.34234	1
50K	chr2:42770186:42770493:clu_43933:ENSG00000162882.14	HAAO	-3.63181	-0.132413	0.000281437	0.0733217	0.0703735	8			S-PrediXcan	chr6:30577913:30578073:clu_32939:ENSG00000204574.12	ABCF1	2.79833	0.29499	0.0051367	0.0377901	0.795403	4
50K	chr19:38733940:38734142:clu_23794:ENSG00000182472.8	CAPN12	-3.62461	-0.139752	0.000289401	0.0859013	0.188946	9			S-PrediXcan	chr1:108936401:108937077:clu_50089:ENSG00000121940.15	CLCC1	-2.79742	-0.0990037	0.00515119	0.310375	2.18543e-05	50
50K	chr3:184366800:184368177:clu_42814:ENSG00000163882.9	POLR2H	3.62328	0.110927	0.000290894	0.119103	0.00319967	9			S-PrediXcan	chr6:30741333:30741614:clu_32984:ENSG00000137312.14	FLOT1	-2.7952	-0.097939	0.00518671	0.24157	0.00031252	29
50K	chr11:1480885:1481220:clu_6007:ENSG00000182208.13	MOB2	3.6227	0.158678	0.000291549	0.0816303	0.142765	6			S-PrediXcan	chr1:24384003:24391561:clu_48284:ENSG00000001460.17	STPG1	2.79368	0.0426681	0.00521119	0.415792	6.42552e-10	99
50K	chr22:27919545:27922018:clu_26583:ENSG00000235954.6	TTC28-AS1	3.61712	0.270962	0.0002979	0.0199798	0.866568	1			S-PrediXcan	chr14:102263616:102283478:clu_21425:ENSG00000080823.22	MOK	-2.79087	-0.0841838	0.00525658	0.32199	0.000437623	48
50K	chr3:48463881:48464041:clu_40739:ENSG00000164053.19	ATRIP	-3.61622	-0.10465	0.000298932	0.0743241	0.116735	10			S-PrediXcan	chr11:6390916:6391384:clu_6153:ENSG00000166311.9	SMPD1	-2.78578	-0.29078	0.00533988	0.0380594	0.359875	2
50K	chr6:26370603:26373276:clu_32773:ENSG00000186470.13	BTN3A2	-3.6159	-0.196823	0.000299309	0.0657581	0.0334233	5			S-PrediXcan	chr6:29727139:29748900:clu_32866:ENSG00000214922.9	HLA-F-AS1	2.78576	0.0518455	0.00534031	0.393344	1.36512e-14	134
50K	chr14:70326449:70329174:clu_20835:ENSG00000133983.14	COX16	-3.60892	-0.163672	0.00030747	0.0810819	0.000239397	2			S-PrediXcan	chr22:43968818:43972236:clu_27291:ENSG00000100347.14	SAMM50	2.78571	0.100739	0.0053411	0.115121	0.00277533	14
50K	chr15:65605236:65607302:clu_18901:ENSG00000138614.14	INTS14	3.60369	0.150534	0.000313728	0.0645764	0.507616	11			S-PrediXcan	chr3:48927813:48933566:clu_40805:ENSG00000177479.19	ARIH2	-2.78453	-0.126566	0.00536061	0.157072	0.021826	19
50K	chr11:601701:603342:clu_5906:ENSG00000070047.11	PHRF1	-3.60362	-0.260757	0.000313822	0.0487148	0.518388	6			S-PrediXcan	chr1:183547252:183549208:clu_51673:ENSG00000116698.21	SMG7	2.78278	0.182829	0.00538958	0.0821278	0.0311235	9
50K	chr11:61420530:61421390:clu_7030:ENSG00000149532.15	CPSF7	-3.6035	-0.235901	0.00031396	0.0517155	0.271672	6			S-PrediXcan	chr2:241108807:241112240:clu_47093:ENSG00000115687.13	PASK	2.78145	0.140781	0.00541159	0.127424	0.0859063	13
50K	chr1:155195899:155195987:clu_50938:ENSG00000169231.13	THBS3	3.60279	0.158449	0.000314821	0.0840883	0.0828698	7			S-PrediXcan	chr1:16608779:16613338:clu_47977:ENSG00000219481.10	NBPF1	2.78045	0.278265	0.00542844	0.0580378	0.366185	8
50K	chr1:183128750:183130344:clu_51661:ENSG00000135862.5	LAMC1	3.59899	0.156414	0.000319453	0.0854619	0.0203505	4			S-PrediXcan	chr11:47412467:47413597:clu_6823:ENSG00000165915.13	SLC39A13	2.77876	0.0428208	0.00545662	0.406456	6.01282e-22	30
50K	chr15:55439581:55450222:clu_18650:ENSG00000256061.7	DYX1C1	-3.59844	-0.329152	0.00032013	0.0240362	0.432403	2			S-PrediXcan	chr16:30004657:30005221:clu_16379:ENSG00000169592.14	INO80E	-2.7787	-0.153403	0.00545773	0.0999691	0.365273	8
50K	chr6:35347150:35383577:clu_33451:ENSG00000112033.13	PPARD	3.59801	0.273154	0.00032066	0.0704023	0.316991	6			S-PrediXcan	chr2:241143074:241149414:clu_47096:ENSG00000115687.13	PASK	2.77684	0.480202	0.00548896	0.0370822	0.584225	4
50K	chr1:151779242:151779951:clu_50757:ENSG00000182134.15	TDRKH	3.59788	0.531675	0.000320822	0.0187293	0.987132	2			S-PrediXcan	chr19:49514486:49521695:clu_24585:ENSG00000104870.12	FCGRT	2.77303	0.169788	0.00555374	0.143892	0.304304	15
50K	chr11:61556207:61580790:clu_7040:ENSG00000256443.1	RP11-794G24.1	3.59491	0.472806	0.0003245	0.0223537	0.206406	1			S-PrediXcan	chr21:43795250:43797426:clu_29554:ENSG00000160214.12	RRP1	2.77162	0.90752	0.0055778	0.011989	0.271306	2
50K	chr11:61556207:61580790:clu_7040:ENSG00000011347.9	SYT7	3.59491	0.472806	0.0003245	0.0223537	0.7409	1			S-PrediXcan	chr22:42556674:42574680:clu_27237:ENSG00000182841.12	RRP7BP	-2.77038	-0.104613	0.00559917	0.174423	0.00269155	27
50K	chr11:61366216:61367923:clu_7022:ENSG00000149483.11	TMEM138	3.59491	0.295963	0.0003245	0.0289218	0.361768	1			S-PrediXcan	chr1:39541841:39545733:clu_48872:ENSG00000243970.1	PPIEL	2.76764	0.561948	0.00564633	0.0246361	0.730688	6
50K	chr6:159790639:159790940:clu_35152:ENSG00000112110.9	MRPL18	-3.59474	-0.0985787	0.000324721	0.133463	0.00111659	7			S-PrediXcan	chr13:72893949:72908531:clu_2335:ENSG00000083535.15	PIBF1	2.76751	0.128705	0.0056487	0.185311	0.0245102	27
50K	chr2:174396293:174398275:clu_45908:ENSG00000144306.14	SCRN3	3.5913	0.176182	0.000329031	0.0992496	0.0287577	10			S-PrediXcan	chr1:151224279:151224371:clu_50701:ENSG00000143398.19	PIP5K1A	2.7667	0.747812	0.00566266	0.0152958	0.770657	7
50K	chr17:281854:319420:clu_11368:ENSG00000181031.15	RPH3AL	3.58568	0.766491	0.0003362	0.0168995	0.309448	3			S-PrediXcan	chr1:45551155:45566569:clu_49177:ENSG00000117448.13	AKR1A1	-2.76575	-0.491732	0.00567913	0.0197055	0.895561	2
50K	chr6:26463525:26465218:clu_32792:ENSG00000112763.15	BTN2A1	3.5841	0.0262616	0.000338247	0.598635	1.26449e-29	42			S-PrediXcan	chr20:35681981:35690413:clu_28291:ENSG00000244005.12	NFS1	2.76431	0.184206	0.00570434	0.0612267	0.158625	9
50K	chr6:69741877:69749341:clu_34050:ENSG00000168216.10	LMBRD1	-3.58064	-0.0815442	0.000342754	0.0970738	0.0120708	16			S-PrediXcan	chr5:178618778:178619072:clu_37506:ENSG00000113240.12	CLK4	2.76403	0.173904	0.00570922	0.102076	0.750147	13
50K	chr3:49812543:49813062:clu_40935:ENSG00000182179.12	UBA7	3.57841	0.46187	0.00034569	0.0528835	0.123737	5			S-PrediXcan	chr16:733427:734229:clu_15194:ENSG00000103245.13	NARFL	2.76373	0.215262	0.00571445	0.0846264	0.0488223	10
50K	chr13:72917166:72931165:clu_2337:ENSG00000083535.15	PIBF1	-3.57759	-0.0809529	0.000346778	0.107312	7.15818e-06	3			S-PrediXcan	chr1:155277868:155282411:clu_50979:ENSG00000143630.9	HCN3	-2.76345	-0.267987	0.00571942	0.0467365	0.653139	7
50K	chr1:156242295:156242553:clu_51089:ENSG00000160783.19	PMF1	-3.57706	-0.281436	0.000347485	0.0370415	0.446839	4			S-PrediXcan	chr11:65581373:65584241:clu_7481:ENSG00000173442.12	EHBP1L1	-2.76146	-0.0703481	0.0057544	0.25777	3.92556e-06	17
50K	chr19:36593931:36594156:clu_23681:ENSG00000233527.8	ZNF529-AS1	3.57399	0.220273	0.00035158	0.0436726	0.645055	6			S-PrediXcan	chr3:48918998:48922748:clu_40804:ENSG00000177479.19	ARIH2	-2.75409	-0.098739	0.00588554	0.0923671	0.0144176	11
50K	chr1:27361867:27362091:clu_48433:ENSG00000142733.14	MAP3K6	3.57293	0.341273	0.000353007	0.0338515	0.409726	3			S-PrediXcan	chr20:64029491:64031918:clu_29102:ENSG00000101161.7	PRPF6	-2.75279	-0.301203	0.005909	0.032168	0.0479639	1
50K	chr17:47807708:47808220:clu_13491:ENSG00000006025.11	OSBPL7	3.56524	0.333265	0.000363522	0.0364248	0.787707	3			S-PrediXcan	chr1:156279034:156282607:clu_51100:ENSG00000198952.8	SMG5	-2.75181	-0.598419	0.00592666	0.0149792	0.108907	4
50K	chr6:26463525:26465185:clu_32792:ENSG00000112763.15	BTN2A1	-3.55969	-0.068273	0.000371291	0.12981	2.50901e-07	2			S-PrediXcan	chr4:99320914:99321314:clu_38926:ENSG00000196616.13	ADH1B	2.75135	2.01433	0.00593506	0.0152533	0.0479232	2
50K	chr6:32183201:32183276:clu_33231:ENSG00000204305.13	AGER	-3.55746	-0.360642	0.000374463	0.0393774	0.890939	9			S-PrediXcan	chr11:47183069:47185266:clu_6793:ENSG00000165912.15	PACSIN3	-2.7463	-0.50614	0.00602713	0.0199918	0.199827	2
50K	chr6:31532911:31534486:clu_33038:ENSG00000198563.13	DDX39B	3.55103	0.21338	0.000383733	0.0838776	0.0905095	10			S-PrediXcan	chr6:159797518:159798052:clu_35154:ENSG00000112110.9	MRPL18	2.74565	0.172834	0.00603915	0.0945997	0.216187	12
50K	chr6:32218108:32219592:clu_33247:ENSG00000204301.6	NOTCH4	3.55039	0.104223	0.00038466	0.129124	0.0257253	19			S-PrediXcan	chr9:34096781:34098324:clu_53192:ENSG00000198876.12	DCAF12	2.74547	0.483305	0.00604244	0.0210351	0.460556	3
50K	chr17:58337679:58351735:clu_13826:ENSG00000265148.5	TSPOAP1-AS1	-3.54883	-0.0347349	0.000386954	0.368884	1.75746e-20	8			S-PrediXcan	chr8:127939676:127989162:clu_56813:ENSG00000249859.9	PVT1	2.74536	0.305977	0.0060445	0.0311242	0.299909	4
50K	chr1:10440413:10451377:clu_47744:ENSG00000175279.21	CENPS	-3.54832	-0.316385	0.000387694	0.0290157	0.420155	4			S-PrediXcan	chr3:154280669:154283188:clu_42477:ENSG00000174953.13	DHX36	2.74105	0.554027	0.00612434	0.0226333	0.561146	6
50K	chr6:117545597:117547907:clu_34608:ENSG00000164465.18	DCBLD1	3.54332	0.117417	0.000395118	0.0733469	0.157146	9			S-PrediXcan	chr19:45144995:45145207:clu_24214:ENSG00000104866.10	PPP1R37	-2.73742	-1.72426	0.00619229	0.0269823	0.663707	2
50K	chr10:120878459:120883780:clu_11100:ENSG00000120008.15	WDR11	3.54189	0.257577	0.000397274	0.0432525	0.149375	4			S-PrediXcan	chr17:18021663:18021745:clu_12272:ENSG00000171953.15	ATPAF2	-2.73551	-0.0835323	0.0062283	0.113285	0.10578	13
50K	chr11:1880224:1881432:clu_6018:ENSG00000130592.15	LSP1	3.54105	0.121292	0.00039854	0.109626	0.116919	14			S-PrediXcan	chr3:11817337:11826718:clu_40003:ENSG00000144559.10	TAMM41	2.73498	0.449429	0.00623844	0.0363234	0.314225	7
50K	chr1:113900400:113901236:clu_50283:ENSG00000134262.12	AP4B1	3.53816	0.228531	0.000402918	0.0344857	0.242523	2			S-PrediXcan	chr6:32181239:32181524:clu_33228:ENSG00000204305.13	AGER	-2.73439	-0.107703	0.00624958	0.226863	0.00247265	46
50K	chr19:37708009:37709696:clu_23738:ENSG00000198182.12	ZNF607	3.53553	0.206498	0.000406953	0.0668681	0.22044	8			S-PrediXcan	chr7:44078811:44079571:clu_30480:ENSG00000122678.16	POLM	2.73164	0.0707211	0.00630207	0.314584	0.000212946	45
50K	chr8:144401673:144402867:clu_57214:ENSG00000071894.16	CPSF1	3.53485	0.349242	0.00040801	0.0329992	0.888785	4			S-PrediXcan	chr17:39906987:39909756:clu_12961:ENSG00000073605.18	GSDMB	-2.72985	-0.108771	0.00633626	0.101809	0.0986909	10
50K	chr17:8289414:8289507:clu_12055:ENSG00000125434.10	SLC25A35	3.53138	0.417462	0.0004134	0.028467	0.245771	1			S-PrediXcan	chr7:75412932:75414640:clu_30912:ENSG00000178809.11	TRIM73	2.72806	0.283008	0.00637088	0.0377411	0.336618	3
50K	chr20:24469753:24543020:clu_28011:ENSG00000101463.5	SYNDIG1	3.5299	0.484982	0.00041572	0.0126611	0.958777	4			S-PrediXcan	chr10:102470075:102471273:clu_10812:ENSG00000138111.14	MFSD13A	2.72774	0.0722588	0.00637692	0.228547	1.45986e-07	31
50K	chr1:1615633:1616508:clu_47388:ENSG00000197530.12	MIB2	-3.52754	-0.310859	0.000419438	0.0748436	0.119724	5			S-PrediXcan	chr3:185918438:185919437:clu_42864:ENSG00000136527.17	TRA2B	-2.72772	-1.002	0.00637736	0.0344349	0.533781	2
50K	chr19:37819617:37820224:clu_23742:ENSG00000267640.6	CTD-2554C21.2	3.52728	0.129062	0.000419858	0.0920348	0.199997	14			S-PrediXcan	chr10:101601336:101605140:clu_10737:ENSG00000166171.12	DPCD	2.72529	0.0355617	0.00642454	0.240891	0.000475692	32
50K	chr20:25505078:25509670:clu_28046:ENSG00000101004.14	NINL	-3.52343	-0.283121	0.000425999	0.0261896	0.952682	2			S-PrediXcan	chr19:37334782:37347190:clu_23713:ENSG00000181666.17	HKR1	2.72468	0.165728	0.00643631	0.0684065	0.0247629	16
50K	chr10:102744143:102797993:clu_10832:ENSG00000166272.16	WBP1L	-3.52053	-0.159701	0.000430678	0.0608862	0.0393634	3			S-PrediXcan	chr2:173358837:173359255:clu_45898:ENSG00000144354.13	CDCA7	-2.7197	-0.115214	0.00653417	0.153705	0.0856315	23
50K	chr7:716846:727210:clu_29781:ENSG00000188191.14	PRKAR1B	3.51951	0.0646067	0.00043235	0.248921	9.44088e-06	25			S-PrediXcan	chr11:65589991:65590087:clu_7482:ENSG00000173442.12	EHBP1L1	2.71613	0.265421	0.006605	0.0720325	0.32297	6
50K	chr11:756002:758950:clu_5938:ENSG00000177156.10	TALDO1	-3.51439	-0.171026	0.000440766	0.0741171	0.573514	7			S-PrediXcan	chr4:84841263:84849902:clu_38764:ENSG00000163625.15	WDFY3	2.71498	0.210841	0.00662795	0.0962221	0.0334178	5
50K	chr2:112022394:112028351:clu_45140:ENSG00000153208.16	MERTK	-3.5141	-0.139853	0.000441244	0.101918	0.00679697	10			S-PrediXcan	chr17:42762463:42762597:clu_13172:ENSG00000131477.10	RAMP2	2.71326	0.208268	0.00666255	0.0599795	0.539832	7
50K	chr11:65589820:65589936:clu_7482:ENSG00000173442.12	EHBP1L1	3.51362	0.0968124	0.000442037	0.282889	0.0106547	40			S-PrediXcan	chr6:43139525:43141668:clu_33738:ENSG00000112655.15	PTK7	-2.7125	-0.151552	0.00667772	0.118701	0.123199	17
50K	chr1:201996263:201999902:clu_51869:ENSG00000176393.10	RNPEP	-3.5126	-0.243465	0.000443739	0.0408789	0.179785	2			S-PrediXcan	chr12:51198020:51198550:clu_3809:ENSG00000184271.16	POU6F1	2.70757	0.127805	0.00677783	0.119576	0.309895	17
50K	chr14:68877240:68878989:clu_20798:ENSG00000072110.13	ACTN1	-3.51171	-0.502038	0.000445234	0.078969	0.231496	5			S-PrediXcan	chr1:200909397:200911453:clu_51810:ENSG00000163362.10	C1orf106	2.70707	0.172517	0.006788	0.0787573	0.0429311	10
50K	chr3:49712656:49713513:clu_40913:ENSG00000164068.15	RNF123	3.51054	0.273317	0.000447193	0.0309017	0.754833	6			S-PrediXcan	chr9:133460187:133463407:clu_54928:ENSG00000160325.14	CACFD1	2.70482	0.292571	0.00683418	0.105069	0.120637	6
50K	chr22:20796314:20798584:clu_26319:ENSG00000241973.10	PI4KA	3.50668	0.286784	0.000453728	0.0346051	0.637466	4			S-PrediXcan	chr11:77928547:77938651:clu_8171:ENSG00000149262.16	INTS4	2.70453	0.442181	0.00684006	0.0261907	0.698276	4
50K	chr10:45962994:45972217:clu_9732:ENSG00000239883.8	PARGP1	-3.50518	-0.0854487	0.000456295	0.130109	0.000324545	6			S-PrediXcan	chr11:47791990:47792786:clu_6863:ENSG00000030066.13	NUP160	2.70414	0.185223	0.00684816	0.0445323	0.0232147	4
50K	chr3:48419366:48419577:clu_40721:ENSG00000164050.12	PLXNB1	-3.50457	-1.16784	0.000457349	0.0148248	0.190293	4			S-PrediXcan	chr2:237520029:237525601:clu_46976:ENSG00000115648.13	MLPH	2.70304	0.120062	0.00687086	0.102733	0.00262308	9
50K	chr18:54270032:54271360:clu_25867:ENSG00000101751.10	POLI	-3.50237	-0.24263	0.000461139	0.0315752	0.889611	3			S-PrediXcan	chr11:61430182:61472745:clu_7025:ENSG00000162148.10	PPP1R32	-2.70246	-0.101962	0.00688284	0.309392	0.0708979	61
50K	chr6:31651776:31652247:clu_33069:ENSG00000204463.12	BAG6	3.50114	0.058707	0.000463269	0.264918	7.4225e-07	36			S-PrediXcan	chr12:109568863:109573347:clu_5003:ENSG00000139428.11	MMAB	-2.70235	-0.493535	0.00688523	0.0235181	0.271169	2
50K	chr10:89008997:89010539:clu_10366:ENSG00000026103.21	FAS	-3.49912	-0.338126	0.000466794	0.0294785	0.187991	3			S-PrediXcan	chr6:43142299:43143417:clu_33739:ENSG00000112655.15	PTK7	2.70202	0.895367	0.006892	0.0102774	0.216293	1
50K	chr1:16490926:16491010:clu_47972:ENSG00000080947.14	CROCCP3	-3.49554	-0.502989	0.0004731	0.0129614	0.623698	1			S-PrediXcan	chr1:46394543:46402091:clu_49224:ENSG00000117480.15	FAAH	-2.70149	-0.739116	0.00690286	0.0207339	0.479958	3
50K	chr17:18167723:18171638:clu_12290:ENSG00000091536.16	MYO15A	-3.49143	-0.259757	0.000480441	0.0506962	0.882645	7			S-PrediXcan	chr12:132730270:132733996:clu_5752:ENSG00000176915.14	ANKLE2	2.70069	0.204721	0.00691956	0.0771159	0.507191	9
50K	chr10:103882841:103889072:clu_10883:ENSG00000107960.10	STN1	-3.4903	-0.230028	0.000482474	0.0641502	0.215471	6			S-PrediXcan	chr6:31403702:31410543:clu_33035:ENSG00000204520.12	MICA	2.70034	0.0790495	0.00692692	0.273924	0.000147489	70
50K	chr6:42943970:42962212:clu_33694:ENSG00000231113.2	RP3-475N16.1	3.48819	0.258207	0.0004863	0.0451488	0.00924753	1			S-PrediXcan	chr18:79214038:79253381:clu_26074:ENSG00000166377.19	ATP9B	2.69991	0.393414	0.00693592	0.0322015	0.0444685	3
50K	chr6:42943970:42962212:clu_33694:ENSG00000124713.5	GNMT	3.48819	0.258207	0.0004863	0.0451488	0.0125547	1			S-PrediXcan	chr10:75358707:75358939:clu_10210:ENSG00000226051.6	ZNF503-AS1	-2.69859	-0.456024	0.00696338	0.0464985	0.110581	4
50K	chr20:25489985:25491351:clu_28044:ENSG00000101004.14	NINL	3.48721	0.335416	0.000488097	0.022379	0.386969	2			S-PrediXcan	chr17:43164830:43166980:clu_13222:ENSG00000267002.2	RP11-242D8.1	-2.69738	-0.239841	0.00698885	0.0448666	0.29397	2
50K	chr3:49014499:49014600:clu_40819:ENSG00000178252.17	WDR6	3.48603	0.520123	0.000490254	0.0141342	0.484653	2			S-PrediXcan	chr22:32360839:32362972:clu_26824:ENSG00000205853.10	RFPL3S	2.69568	0.14999	0.00702457	0.0904497	0.0366702	8
50K	chr5:142913293:142919211:clu_36963:ENSG00000145819.15	ARHGAP26	-3.4833	-0.747788	0.000495275	0.0190715	0.765043	2			S-PrediXcan	chr19:36801933:36802458:clu_23692:ENSG00000267254.5	ZNF790-AS1	2.69495	0.278862	0.00703984	0.0308782	0.0735189	3
50K	chr10:46796793:46798029:clu_9757:ENSG00000204177.10	BMS1P1	3.48265	0.169537	0.000496479	0.041093	0.415387	3			S-PrediXcan	chr19:4714337:4715665:clu_22128:ENSG00000142002.16	DPP9	-2.69445	-0.221488	0.00705051	0.133784	0.355322	21
50K	chr3:49698526:49698755:clu_40908:ENSG00000164068.15	RNF123	-3.48234	-0.298132	0.000497054	0.0258927	0.482355	3			S-PrediXcan	chr17:47129521:47132257:clu_13445:ENSG00000004897.11	CDC27	-2.69073	-0.329537	0.00712968	0.0650133	0.914301	6
50K	chr6:35509750:35509827:clu_33468:ENSG00000112041.12	TULP1	3.48044	0.650674	0.0005006	0.0105803	0.932563	1			S-PrediXcan	chr22:40552367:40594674:clu_27126:ENSG00000196588.14	MKL1	-2.69045	-0.105749	0.00713566	0.14548	0.398811	21
50K	chr3:48463881:48464044:clu_40739:ENSG00000164053.19	ATRIP	3.47947	0.142699	0.000502402	0.0768117	0.0961674	8			S-PrediXcan	chr3:114011021:114018678:clu_41760:ENSG00000163617.10	CCDC191	-2.68983	-0.0392515	0.00714883	0.457391	0.00100519	78
50K	chr1:16261166:16294783:clu_47958:ENSG00000037637.10	FBXO42	3.4794	0.229116	0.000502542	0.107809	0.337401	14			S-PrediXcan	chr15:34382526:34382797:clu_18050:ENSG00000175265.17	GOLGA8A	-2.68879	-0.436876	0.0071712	0.0337308	0.901187	5
50K	chr6:49447785:49448816:clu_33920:ENSG00000146085.7	MUT	3.47663	0.249204	0.000507766	0.0377494	0.194414	3			S-PrediXcan	chr12:110030758:110032447:clu_5037:ENSG00000076513.16	ANKRD13A	2.68769	0.413079	0.00719477	0.0385607	0.867891	7
50K	chr17:47604118:47636512:clu_13476:ENSG00000263766.5	RP11-580I16.2	3.47356	0.727982	0.0005136	0.0112606	0.493945	1			S-PrediXcan	chr1:37474629:37475459:clu_48804:ENSG00000163874.10	ZC3H12A	-2.68593	-0.40609	0.0072329	0.0184439	0.746859	2
50K	chr12:102195447:102195951:clu_4830:ENSG00000185480.11	PARPBP	3.47054	0.0973759	0.000519412	0.1758	0.0999801	19			S-PrediXcan	chr8:140311374:140347757:clu_56897:ENSG00000167632.14	TRAPPC9	-2.68513	-0.194289	0.00725011	0.143438	0.0993643	23
50K	chr11:47182559:47183004:clu_6792:ENSG00000165912.15	PACSIN3	-3.46266	-0.57334	0.000534864	0.0214413	0.924232	2			S-PrediXcan	chr7:44078811:44080733:clu_30480:ENSG00000122678.16	POLM	2.68274	0.489788	0.00730209	0.162699	0.00583941	19
50K	chr11:34134586:34135175:clu_6621:ENSG00000135372.8	NAT10	3.4616	0.410419	0.000536967	0.0269629	0.899773	4			S-PrediXcan	chr8:73083841:73085455:clu_56307:ENSG00000237061.1	RP11-956J14.1	2.68129	0.625253	0.007334	0.0136534	0.916726	1
50K	chr14:71292902:71295263:clu_20852:ENSG00000259146.3	RP1-261D10.2	-3.46043	-0.518913	0.000539322	0.0139276	0.42032	2			S-PrediXcan	chr20:64029454:64031918:clu_29102:ENSG00000101161.7	PRPF6	2.68013	0.275462	0.00735925	0.0416044	0.255271	3
50K	chr11:67611207:67611522:clu_7745:ENSG00000167792.11	NDUFV1	-3.45622	-0.225572	0.000547807	0.121861	0.0409847	16			S-PrediXcan	chr1:150558149:150558240:clu_50639:ENSG00000143382.14	ADAMTSL4	-2.67974	-0.813496	0.0073679	0.0172396	0.456332	2
50K	chr12:109526416:109529890:clu_4998:ENSG00000151148.13	UBE3B	-3.45505	-1.00675	0.0005502	0.0105641	0.24348	2			S-PrediXcan	chr20:25677037:25685996:clu_28053:ENSG00000130684.13	ZNF337	2.67916	0.176866	0.00738079	0.0480367	0.818159	9
50K	chr19:16129604:16129878:clu_22982:ENSG00000167461.11	RAB8A	3.45445	0.217379	0.000551409	0.0615516	0.0543718	5			S-PrediXcan	chr17:38712014:38712691:clu_12870:ENSG00000275023.4	MLLT6	2.6791	0.5697	0.007382	0.0231999	0.302326	2
50K	chr3:49422271:49422361:clu_40883:ENSG00000145020.15	AMT	-3.45387	-0.544864	0.0005526	0.0120846	0.759643	1			S-PrediXcan	chr14:103692425:103700655:clu_21489:ENSG00000126214.21	KLC1	2.67766	0.149083	0.00741376	0.198842	0.0544132	28
50K	chr3:50046833:50047160:clu_40950:ENSG00000004534.14	RBM6	3.45387	0.31395	0.0005526	0.0264934	0.980009	1			S-PrediXcan	chr1:223814353:223821220:clu_52347:ENSG00000143514.16	TP53BP2	-2.67689	-0.425171	0.007431	0.0172317	0.397285	1
50K	chr17:7323123:7323485:clu_11904:ENSG00000215041.9	NEURL4	-3.43955	-0.44969	0.000582689	0.0324003	0.52587	3			S-PrediXcan	chr9:62376813:62386774:clu_53446:ENSG00000227449.8	FGF7P6	2.67516	0.184026	0.00746926	0.0534412	0.282502	5
50K	chr11:85708150:85709331:clu_8234:ENSG00000137501.17	SYTL2	3.43632	0.0493567	0.000589678	0.262338	0.00030276	34			S-PrediXcan	chr17:58323381:58324361:clu_13823:ENSG00000005379.15	TSPOAP1	-2.67506	-0.141928	0.00747169	0.252792	0.115804	40
50K	chr3:56567053:56569313:clu_41272:ENSG00000180376.16	CCDC66	3.43623	0.13628	0.000589865	0.0950574	0.239693	10			S-PrediXcan	chr2:19932447:19933401:clu_43398:ENSG00000118965.14	WDR35	-2.67504	-0.633756	0.007472	0.0179969	0.850185	1
50K	chr2:241223276:241223662:clu_47117:ENSG00000146205.13	ANO7	-3.43496	-0.635493	0.000592636	0.042016	0.470742	2			S-PrediXcan	chr1:145845832:145846013:clu_50432:ENSG00000186364.11	NUDT17	2.67493	0.14927	0.00747451	0.0384708	0.0923087	2
50K	chr6:29890296:29890439:clu_32873:ENSG00000206503.12	HLA-A	3.43323	0.0332415	0.00059644	0.574982	7.86872e-33	30			S-PrediXcan	chr12:49566215:49568048:clu_3708:ENSG00000187778.13	MCRS1	-2.67464	-0.429155	0.007481	0.0202865	0.947157	1
50K	chr2:15613284:15617244:clu_43357:ENSG00000079785.14	DDX1	3.43308	0.360371	0.000596766	0.0199725	0.515166	4			S-PrediXcan	chr20:50151315:50153517:clu_28705:ENSG00000240849.10	TMEM189	-2.67451	-0.177448	0.0074839	0.0947064	0.792779	10
50K	chr8:38423175:38424509:clu_55962:ENSG00000077782.19	FGFR1	3.43302	0.27281	0.000596895	0.053934	0.15072	6			S-PrediXcan	chr20:63695854:63696764:clu_29048:ENSG00000243509.4	TNFRSF6B	2.67321	0.0718111	0.00751301	0.270278	0.00747091	38
50K	chr12:6439676:6443546:clu_2899:ENSG00000215039.6	CD27-AS1	-3.43114	-0.110591	0.000601048	0.222889	0.00277571	22			S-PrediXcan	chr1:180835045:180836522:clu_51638:ENSG00000143324.13	XPR1	-2.6724	-0.101054	0.007531	0.171047	0.11235	27
50K	chr2:69806432:69807906:clu_44344:ENSG00000196975.15	ANXA4	-3.42864	-0.126384	0.000606608	0.0870078	0.00484884	3			S-PrediXcan	chr19:37759139:37770005:clu_23739:ENSG00000189144.13	ZNF573	2.67149	0.273404	0.00755153	0.0261821	0.338192	2
50K	chr6:35476092:35476302:clu_33460:ENSG00000007866.19	TEAD3	-3.42842	-0.665669	0.0006071	0.016914	0.873329	1			S-PrediXcan	chr14:20313801:20316227:clu_19852:ENSG00000100814.17	CCNB1IP1	-2.67098	-0.33972	0.00756291	0.0348977	0.620668	2
50K	chr20:63674093:63678214:clu_29039:ENSG00000258366.7	RTEL1	-3.42827	-0.130289	0.000607433	0.0950471	0.025968	10			S-PrediXcan	chr11:64206814:64207354:clu_7253:ENSG00000149781.12	FERMT3	2.66853	0.0418123	0.00761831	0.353458	0.013754	79
50K	chr17:8176026:8176200:clu_12034:ENSG00000179029.14	TMEM107	3.42752	0.193805	0.000609117	0.0789282	0.46433	13			S-PrediXcan	chr16:70468968:70469152:clu_17221:ENSG00000157353.16	FUK	2.66623	0.785382	0.00767082	0.0179901	0.536017	3
50K	chr12:63663845:63665835:clu_4356:ENSG00000177990.11	DPY19L2	-3.42681	-0.158516	0.000610705	0.0568891	0.522623	7			S-PrediXcan	chr17:60066386:60067431:clu_13886:ENSG00000068097.14	HEATR6	2.66489	0.315393	0.00770142	0.0439948	0.920094	2
50K	chr3:15795306:15814240:clu_40144:ENSG00000206560.11	ANKRD28	-3.42637	-0.280451	0.000611701	0.0328159	0.629789	8			S-PrediXcan	chr9:108869182:108870454:clu_54072:ENSG00000070061.14	IKBKAP	-2.66406	-0.0386426	0.00772034	0.381404	7.80425e-19	32
50K	chr1:149646785:149647381:clu_50563:ENSG00000275557.1	RP11-353N4.6	3.42472	0.0947954	0.000615438	0.080834	0.00287788	3			S-PrediXcan	chr3:113407041:113409106:clu_41724:ENSG00000206530.10	CFAP44	-2.66328	-0.305648	0.00773835	0.0230224	0.113956	4
50K	chr1:155085942:155086413:clu_50921:ENSG00000143590.13	EFNA3	3.42244	0.12488	0.000620614	0.139467	0.016613	18			S-PrediXcan	chr1:39541841:39545733:clu_48872:ENSG00000182109.7	RP11-69E11.4	2.66285	0.30589	0.00774827	0.049481	0.673046	18
50K	chr22:42808890:42817142:clu_27254:ENSG00000242247.10	ARFGAP3	-3.42109	-0.0438022	0.000623702	0.449084	3.0733e-23	13			S-PrediXcan	chr9:108869182:108874895:clu_54072:ENSG00000070061.14	IKBKAP	2.66217	0.029599	0.00776389	0.558743	1.76798e-25	71
50K	chr2:28633039:28640927:clu_43687:ENSG00000163803.12	PLB1	3.42068	0.198222	0.000624649	0.0450513	0.481947	6			S-PrediXcan	chr7:152105370:152108038:clu_32344:ENSG00000178234.12	GALNT11	-2.65931	-0.206953	0.00783017	0.112443	0.18454	17
50K	chr17:75523779:75524262:clu_14368:ENSG00000182173.12	TSEN54	3.41812	0.512086	0.000630546	0.0160165	0.596705	3			S-PrediXcan	chr1:46405794:46405871:clu_49227:ENSG00000117480.15	FAAH	2.65905	0.130648	0.00783609	0.143716	0.49977	21
50K	chr17:17850952:17857769:clu_12265:ENSG00000175662.17	TOM1L2	-3.41805	-0.194461	0.000630724	0.0641656	0.0141705	5			S-PrediXcan	chr1:203181285:203182731:clu_51932:ENSG00000133048.12	CHI3L1	-2.65848	-0.231993	0.00784945	0.049377	0.43082	8
50K	chr17:75246796:75261548:clu_14328:ENSG00000125447.16	GGA3	-3.41332	-0.217344	0.000641776	0.0397306	0.23923	4			S-PrediXcan	chr19:42006810:42021301:clu_24023:ENSG00000105737.9	GRIK5	2.65636	0.13703	0.00789884	0.128224	0.427487	24
50K	chr9:128431303:128435653:clu_54594:ENSG00000167123.18	CERCAM	3.41271	0.133226	0.0006432	0.121661	4.53658e-07	1			S-PrediXcan	chr13:52442445:52449931:clu_2291:ENSG00000136100.12	VPS36	2.65243	0.227839	0.00799146	0.0982644	0.0175661	15
50K	chr11:67433194:67433340:clu_7716:ENSG00000175634.14	RPS6KB2	3.40679	0.152	0.000657318	0.0857541	0.000681464	4			S-PrediXcan	chr3:194589142:194589474:clu_42956:ENSG00000231770.5	TMEM44-AS1	-2.65222	-0.276882	0.00799653	0.041084	0.659083	4
50K	chr7:98217503:98217692:clu_31248:ENSG00000205356.9	TECPR1	-3.4063	-0.256498	0.000658489	0.0360762	0.899799	3			S-PrediXcan	chr8:17924780:17935589:clu_55554:ENSG00000078674.17	PCM1	-2.6511	-0.591453	0.008023	0.0168062	0.383631	2
50K	chr7:129001234:129005016:clu_31872:ENSG00000064419.13	TNPO3	-3.40588	-0.307267	0.0006595	0.0218571	0.924768	1			S-PrediXcan	chr19:35744692:35745125:clu_23610:ENSG00000161265.14	U2AF1L4	2.64876	0.135494	0.00807867	0.0776005	0.00916217	14
50K	chr7:129005159:129014979:clu_31872:ENSG00000064419.13	TNPO3	3.40588	0.374707	0.0006595	0.0185361	0.604273	1			S-PrediXcan	chr22:28846512:28848391:clu_26596:ENSG00000226471.6	CTA-292E10.6	-2.64696	-0.0437846	0.00812185	0.327396	2.64594e-05	42
50K	chr6:87594407:87594542:clu_34250:ENSG00000135336.14	ORC3	-3.40399	-0.17547	0.00066409	0.0357984	0.213043	2			S-PrediXcan	chr1:16608779:16613338:clu_47977:ENSG00000215908.10	CROCCP2	2.64604	0.396232	0.00814396	0.0372142	0.478732	4
50K	chr22:50265027:50265321:clu_27485:ENSG00000185386.14	MAPK11	-3.40247	-0.385915	0.0006678	0.0262451	0.679579	1			S-PrediXcan	chr3:125084052:125088310:clu_41954:ENSG00000221955.10	SLC12A8	-2.64519	-0.725593	0.00816452	0.0433323	0.194225	9
50K	chr22:49925557:49927255:clu_27425:ENSG00000184164.14	CRELD2	-3.40247	-0.329467	0.0006678	0.0236182	0.538434	1			S-PrediXcan	chr6:155311339:155314117:clu_35076:ENSG00000029639.10	TFB1M	-2.64425	-0.263143	0.00818732	0.10702	0.124578	23
50K	chr7:98231118:98231224:clu_31249:ENSG00000205356.9	TECPR1	-3.3989	-0.196807	0.000676567	0.0351633	0.227739	3			S-PrediXcan	chr2:119920241:119932424:clu_45246:ENSG00000088179.8	PTPN4	2.64407	0.813755	0.00819152	0.0166188	0.244577	2
50K	chr17:17512654:17576920:clu_12251:ENSG00000133027.17	PEMT	3.39873	0.326721	0.000677	0.026124	0.299801	1			S-PrediXcan	chr1:145896352:145896769:clu_50443:ENSG00000143127.12	ITGA10	2.64217	0.443023	0.00823774	0.012688	0.379413	2
50K	chr22:42127634:42127842:clu_27214:ENSG00000100197.20	CYP2D6	-3.39708	-0.0668269	0.000681101	0.193964	3.2322e-06	14			S-PrediXcan	chr15:40046069:40064461:clu_18122:ENSG00000248508.6	SRP14-AS1	-2.6404	-0.0842419	0.00828092	0.429931	0.00226626	69
50K	chr6:32220878:32220978:clu_33250:ENSG00000204301.6	NOTCH4	-3.39434	-0.227284	0.000687946	0.0602536	0.31877	14			S-PrediXcan	chr12:50435624:50437735:clu_3776:ENSG00000161813.21	LARP4	-2.63852	-0.387603	0.00832692	0.0290907	0.464122	3
50K	chr6:41565964:41584769:clu_33618:ENSG00000137166.14	FOXP4	-3.39346	-0.207326	0.000690145	0.0961576	0.191373	10			S-PrediXcan	chr5:179875187:179878309:clu_37568:ENSG00000197226.12	TBC1D9B	-2.6374	-0.159556	0.00835438	0.161824	0.141077	37
50K	chr17:6999586:7002484:clu_11832:ENSG00000215067.9	ALOX12-AS1	-3.39088	-0.092261	0.000696696	0.177719	0.0476525	23			S-PrediXcan	chr16:30001040:30001212:clu_16379:ENSG00000169592.14	INO80E	2.63553	0.792312	0.00840051	0.0224192	0.890336	6
50K	chr3:128082574:128083074:clu_42035:ENSG00000175792.11	RUVBL1	-3.38799	-0.164023	0.000704075	0.0755285	0.00409714	3			S-PrediXcan	chr3:47917174:47921765:clu_40701:ENSG00000047849.21	MAP4	2.63541	0.493165	0.00840355	0.0238099	0.594979	3
50K	chr1:150942688:150942852:clu_50658:ENSG00000143379.12	SETDB1	3.38723	0.141936	0.000706019	0.0824143	0.28789	10			S-PrediXcan	chr1:24415904:24416025:clu_48286:ENSG00000001461.16	NIPAL3	2.63536	0.250294	0.0084049	0.054178	0.0751115	7
50K	chr11:134262622:134262770:clu_9072:ENSG00000151498.11	ACAD8	-3.38388	-0.252939	0.000714688	0.0452361	0.617564	3			S-PrediXcan	chr16:15044407:15047442:clu_15870:ENSG00000157045.8	NTAN1	2.63472	0.44962	0.00842077	0.0237537	0.560123	4
50K	chr6:32637540:32641310:clu_33264:ENSG00000237541.3	HLA-DQA2	3.3831	0.0322699	0.000716721	0.474036	1.90563e-24	19			S-PrediXcan	chr1:234448579:234450428:clu_52618:ENSG00000059588.9	TARBP1	2.6331	0.504179	0.00846097	0.026228	0.642978	2
50K	chr6:30922241:30922382:clu_33011:ENSG00000137411.16	VARS2	3.38173	0.0372006	0.000720308	0.480815	2.85097e-25	26			S-PrediXcan	chr12:53045653:53045961:clu_3868:ENSG00000257337.6	RP11-983P16.4	2.6327	0.83425	0.00847089	0.0108965	0.282029	3
50K	chr15:74601895:74603167:clu_19140:ENSG00000179335.18	CLK3	3.37474	0.0704839	0.000738859	0.187234	0.00762361	23			S-PrediXcan	chr14:104026939:104031108:clu_21516:ENSG00000156414.18	TDRD9	-2.63216	-0.195181	0.00848434	0.0360869	0.371492	4
50K	chr6:70234940:70239254:clu_34058:ENSG00000112280.15	COL9A1	3.37426	0.210555	0.000740141	0.0455499	0.0559469	3			S-PrediXcan	chr9:104751166:104752906:clu_54033:ENSG00000136783.9	NIPSNAP3A	2.63151	0.588413	0.00850056	0.0225687	0.455619	2
50K	chr6:31540664:31541950:clu_33040:ENSG00000198563.13	DDX39B	3.36906	0.0295366	0.000754264	0.738035	9.53552e-38	66			S-PrediXcan	chr3:50301077:50302057:clu_40987:ENSG00000114378.16	HYAL1	-2.63123	-0.120626	0.00850763	0.0557712	0.1503	8
50K	chr14:52746479:52750683:clu_20510:ENSG00000198252.11	STYX	3.36795	0.846849	0.0007573	0.019038	0.136161	1			S-PrediXcan	chr1:149936229:149936582:clu_50576:ENSG00000014914.20	MTMR11	-2.6311	-0.233451	0.00851094	0.0662157	0.862876	9
50K	chr2:241749399:241749658:clu_47180:ENSG00000180902.17	D2HGDH	-3.36746	-0.560768	0.00075863	0.0140507	0.924447	3			S-PrediXcan	chr1:37474629:37475462:clu_48804:ENSG00000163874.10	ZC3H12A	2.6293	0.408526	0.00855607	0.0192281	0.0719905	2
50K	chr11:3686194:3691347:clu_6095:ENSG00000110713.15	NUP98	3.36438	0.108655	0.000767147	0.120974	0.0878634	17			S-PrediXcan	chr6:43049662:43049963:clu_33721:ENSG00000044090.8	CUL7	2.62764	0.152683	0.00859802	0.148351	0.0299773	12
50K	chr11:3361889:3362546:clu_6079:ENSG00000005801.16	ZNF195	3.36427	0.148507	0.000767477	0.0566069	0.167776	8			S-PrediXcan	chr16:3065494:3065784:clu_15551:ENSG00000008516.16	MMP25	2.62712	0.136755	0.00861102	0.0792404	0.000735094	5
50K	chr14:50482416:50482652:clu_20447:ENSG00000012983.11	MAP4K5	3.36401	0.142163	0.000768188	0.105714	0.119905	12			S-PrediXcan	chr5:178617434:178618556:clu_37505:ENSG00000113240.12	CLK4	-2.62698	-0.0862019	0.00861463	0.27057	0.0294986	43
50K	chr12:50130694:50132962:clu_3763:ENSG00000139624.12	CERS5	3.36384	0.10886	0.000768649	0.121975	5.60859e-05	8			S-PrediXcan	chr11:66265616:66265977:clu_7576:ENSG00000254855.1	RP11-867G23.1	2.62697	0.435138	0.008615	0.0177739	0.619836	1
50K	chr8:38421941:38424509:clu_55962:ENSG00000077782.19	FGFR1	-3.36299	-0.228294	0.000771042	0.0616695	0.270327	5			S-PrediXcan	chr17:37181356:37188277:clu_12813:ENSG00000278540.4	ACACA	-2.62195	-0.0543735	0.00874294	0.437506	0.00416209	47
50K	chr2:27206093:27206877:clu_43567:ENSG00000138074.14	SLC5A6	-3.36236	-0.406207	0.000772803	0.0258368	0.588221	3			S-PrediXcan	chr3:42908909:42914327:clu_40519:ENSG00000182983.14	ZNF662	2.62086	0.500067	0.00877071	0.0205271	0.953429	2
50K	chr15:89318037:89318541:clu_19540:ENSG00000140521.12	POLG	-3.35871	-0.414974	0.000783064	0.045361	0.736856	5			S-PrediXcan	chr6:30922241:30922382:clu_33011:ENSG00000137411.16	VARS2	-2.62067	-0.0318069	0.00877578	0.487631	3.90755e-28	101
50K	chr12:57512353:57512751:clu_4251:ENSG00000166986.14	MARS	-3.35729	-0.145901	0.000787094	0.0713919	0.0148716	4			S-PrediXcan	chr12:8194327:8194420:clu_3072:ENSG00000226711.6	FAM66C	2.61142	0.307379	0.00901658	0.0258118	0.433425	3
50K	chr8:144518041:144519701:clu_57269:ENSG00000160959.7	LRRC14	-3.35559	-0.141089	0.000791945	0.134324	0.00843917	15			S-PrediXcan	chr14:58346505:58347020:clu_20601:ENSG00000032219.18	ARID4A	2.61063	0.1932	0.00903752	0.0475711	0.283241	9
50K	chr6:53920761:53922635:clu_33981:ENSG00000137269.14	LRRC1	3.35536	0.141466	0.000792608	0.124966	1.11287e-05	6			S-PrediXcan	chr2:24080955:24095141:clu_43448:ENSG00000219626.8	FAM228B	-2.61045	-0.129421	0.00904244	0.0789011	0.461317	10
50K	chr7:866067:867040:clu_29790:ENSG00000164828.17	SUN1	-3.35234	-0.429768	0.000801308	0.022264	0.815586	2			S-PrediXcan	chr12:12979622:12980000:clu_3227:ENSG00000255621.1	RP11-377D9.3	2.60958	0.104742	0.00906525	0.135307	0.000254289	12
50K	chr7:1162728:1162962:clu_29807:ENSG00000229043.2	AC091729.9	-3.35234	-0.0940994	0.000801321	0.133766	0.0247937	13			S-PrediXcan	chr7:99908812:99909565:clu_31340:ENSG00000146833.15	TRIM4	-2.60932	-0.254991	0.00907228	0.03597	0.302307	4
50K	chr2:42767928:42770143:clu_43932:ENSG00000162882.14	HAAO	3.35116	0.200235	0.000804742	0.0401473	0.385372	4			S-PrediXcan	chr4:95114822:95115685:clu_38889:ENSG00000138696.10	BMPR1B	-2.60639	-0.213477	0.00915015	0.0612508	0.27501	7
50K	chr3:128481944:128483860:clu_42043:ENSG00000179348.11	GATA2	3.35024	0.111945	0.000807416	0.129849	0.0370025	11			S-PrediXcan	chr1:156279034:156286633:clu_51100:ENSG00000198952.8	SMG5	2.60512	0.19656	0.0091842	0.0557102	0.130271	6
50K	chr2:241223276:241223717:clu_47117:ENSG00000146205.13	ANO7	3.34959	0.633827	0.000809323	0.0373247	0.646522	4			S-PrediXcan	chr4:15687148:15688551:clu_38109:ENSG00000109743.10	BST1	2.60505	0.129165	0.00918619	0.280717	0.0149401	45
50K	chr1:204974290:204974657:clu_51999:ENSG00000163531.15	NFASC	3.34819	0.264262	0.000813416	0.0407686	0.366476	7			S-PrediXcan	chr16:1772646:1772795:clu_15352:ENSG00000074071.14	MRPS34	-2.60295	-0.0200283	0.00924253	0.784532	1.25629e-68	25
50K	chr1:53071628:53074606:clu_49367:ENSG00000174348.13	PODN	-3.34731	-0.760313	0.000816	0.0121872	0.071763	1			S-PrediXcan	chr12:106323646:106335639:clu_4912:ENSG00000166046.10	TCP11L2	2.60278	0.140731	0.00924711	0.106531	0.119372	14
50K	chr20:33408888:33410135:clu_28148:ENSG00000101400.5	SNTA1	3.34439	0.382347	0.000824642	0.0156491	0.706859	3			S-PrediXcan	chr12:26975658:26980566:clu_3368:ENSG00000064115.10	TM7SF3	2.60056	0.184655	0.00930714	0.0569176	0.117454	9
50K	chr12:64871040:64875001:clu_4388:ENSG00000111490.12	TBC1D30	3.34427	0.23788	0.000824994	0.0437691	0.76765	6			S-PrediXcan	chr10:92479421:92483255:clu_10425:ENSG00000119912.15	IDE	2.6002	0.199122	0.009317	0.0459451	0.0954704	5
50K	chr6:32558186:32589643:clu_33259:ENSG00000196126.11	HLA-DRB1	-3.34319	-0.0264224	0.000828199	0.617163	5.27824e-44	25			S-PrediXcan	chr19:48852326:48853682:clu_24512:ENSG00000105559.11	PLEKHA4	2.59664	0.30733	0.00941418	0.0567984	0.325356	7
50K	chr3:49686192:49686313:clu_40903:ENSG00000173531.15	MST1	-3.34093	-0.32217	0.000834977	0.0580448	0.21768	5			S-PrediXcan	chr1:243378863:243415702:clu_52719:ENSG00000054282.15	SDCCAG8	-2.5937	-0.754616	0.009495	0.0146762	0.495182	1
50K	chr6:87665833:87667011:clu_34257:ENSG00000135336.14	ORC3	-3.34091	-0.130078	0.000835036	0.0804708	0.235269	9			S-PrediXcan	chr10:122216921:122224726:clu_11126:ENSG00000138162.18	TACC2	-2.59367	-0.232781	0.00949573	0.0753475	0.00024838	2
50K	chr14:22904190:22904261:clu_19967:ENSG00000100461.17	RBM23	-3.33982	-0.280103	0.000838324	0.0219413	0.675209	2			S-PrediXcan	chr16:3065494:3065784:clu_15551:ENSG00000008517.16	IL32	2.59288	0.073601	0.00951749	0.231167	0.00109288	30
50K	chr3:49704756:49704984:clu_40911:ENSG00000164068.15	RNF123	3.33917	0.181145	0.0008403	0.0421236	0.011434	1			S-PrediXcan	chr19:13118131:13135200:clu_22800:ENSG00000160877.5	NACC1	2.59169	0.139191	0.00955057	0.121002	0.404051	16
50K	chr2:112060037:112064162:clu_45142:ENSG00000153214.9	TMEM87B	3.33882	0.112344	0.00084134	0.119265	0.0174066	12			S-PrediXcan	chr16:580972:582248:clu_15128:ENSG00000007541.16	PIGQ	2.59025	0.0657733	0.00959066	0.184973	7.93318e-10	8
50K	chr8:23298122:23302027:clu_55725:ENSG00000134013.15	LOXL2	-3.33538	-0.512933	0.000851827	0.0192249	0.181289	3			S-PrediXcan	chr12:132748331:132750643:clu_5758:ENSG00000176915.14	ANKLE2	2.58977	0.546513	0.00960415	0.0196937	0.369927	3
50K	chr11:695846:698869:clu_5923:ENSG00000177042.14	TMEM80	3.33464	0.0492114	0.00085411	0.337054	1.55623e-08	37			S-PrediXcan	chr1:16583696:16585489:clu_47975:ENSG00000219481.10	NBPF1	2.58838	0.10584	0.0096429	0.174935	0.00281761	23
50K	chr11:1934919:1936963:clu_6023:ENSG00000130595.17	TNNT3	-3.33381	-0.131645	0.000856655	0.0950292	0.351885	10			S-PrediXcan	chr13:75527851:75530114:clu_2349:ENSG00000188243.12	COMMD6	-2.58656	-0.072506	0.00969389	0.208935	1.32795e-09	22
50K	chr2:63259409:63313248:clu_44235:ENSG00000143951.15	WDPCP	-3.33295	-0.253362	0.0008593	0.0212909	0.33017	1			S-PrediXcan	chr6:31540664:31541950:clu_33040:ENSG00000198563.13	DDX39B	-2.57903	-0.026101	0.00990789	0.676552	3.46759e-48	47
50K	chr2:190910321:190913193:clu_46149:ENSG00000115419.12	GLS	3.33244	0.0624729	0.000860882	0.270334	6.22747e-06	25			S-PrediXcan	chr22:45328063:45328392:clu_27333:ENSG00000100376.11	FAM118A	-2.57811	-0.0449441	0.00993423	0.376497	1.78582e-13	34
50K	chr2:237516746:237518539:clu_46975:ENSG00000115648.13	MLPH	-3.32992	-0.189753	0.000868705	0.0743917	0.0835367	11			S-PrediXcan	chr6:42938207:42938568:clu_33692:ENSG00000231113.2	RP3-475N16.1	2.578	0.244631	0.00993739	0.0592198	0.225462	10
50K	chr14:70342729:70353136:clu_20836:ENSG00000133983.14	COX16	3.3296	0.0502705	0.000869721	0.365458	9.91786e-18	11			S-PrediXcan	chr7:74887799:74888312:clu_30889:ENSG00000277072.4	STAG3L2	-2.57516	-0.284054	0.0100193	0.0676665	0.915502	7
50K	chr6:28249834:28251558:clu_32835:ENSG00000187626.8	ZKSCAN4	3.32083	0.434409	0.0008975	0.0172633	0.784936	1			S-PrediXcan	chr6:30679389:30684408:clu_32967:ENSG00000146112.11	PPP1R18	-2.5738	-0.184521	0.0100589	0.0917497	0.320437	20
50K	chr12:47210761:47216165:clu_3570:ENSG00000247774.6	PCED1B-AS1	-3.32074	-0.212899	0.000897781	0.058939	0.519177	7			S-PrediXcan	chr17:81712519:81714953:clu_14835:ENSG00000183048.11	SLC25A10	-2.57333	-0.359302	0.0100724	0.0557024	0.999525	8
50K	chr7:130399039:130400039:clu_31903:ENSG00000106477.18	CEP41	3.31644	0.19565	0.000911729	0.0590209	0.350734	9			S-PrediXcan	chr20:25222426:25222838:clu_28025:ENSG00000197586.12	ENTPD6	2.5728	0.237583	0.0100879	0.0611565	0.0660924	33
50K	chr11:67611569:67611897:clu_7746:ENSG00000167792.11	NDUFV1	-3.31326	-0.12017	0.000922152	0.125436	0.0247901	12			S-PrediXcan	chr22:20115554:20115672:clu_26281:ENSG00000099899.14	TRMT2A	2.57271	0.145878	0.0100905	0.065672	0.00807104	11
50K	chr15:74037955:74042989:clu_19111:ENSG00000140464.19	PML	-3.31148	-0.289564	0.000928044	0.0346443	0.258024	2			S-PrediXcan	chr6:133845951:133888604:clu_34797:ENSG00000227954.6	TARID	-2.57254	-0.262552	0.0100954	0.0377741	0.345533	2
50K	chr1:24401456:24410703:clu_48285:ENSG00000001460.17	STPG1	3.311	0.580705	0.000929617	0.0140297	0.789821	2			S-PrediXcan	chr2:172488228:172489485:clu_45877:ENSG00000091409.14	ITGA6	2.57192	0.233085	0.0101136	0.0401865	0.238378	10
50K	chr9:93308584:93316719:clu_53834:ENSG00000165238.16	WNK2	-3.31073	-0.117544	0.000930532	0.103985	0.00337717	13			S-PrediXcan	chr6:32183440:32183555:clu_33232:ENSG00000204305.13	AGER	2.56866	0.155735	0.0102093	0.0813364	0.229183	27
50K	chr6:32558186:32589643:clu_33259:ENSG00000229391.7	HLA-DRB6	-3.30924	-0.0264017	0.000935509	0.613247	7.27398e-43	24			S-PrediXcan	chr15:50355765:50356100:clu_18563:ENSG00000244879.6	GABPB1-AS1	-2.56852	-0.0680777	0.0102135	0.191781	7.67223e-06	12
50K	chr6:108936999:108953033:clu_34439:ENSG00000118690.12	ARMC2	3.30711	0.24296	0.000942646	0.0457174	0.48901	6			S-PrediXcan	chr5:43121828:43122039:clu_35776:ENSG00000172262.11	ZNF131	-2.56607	-0.141377	0.0102859	0.0955276	0.307114	15
50K	chr9:3828408:3829310:clu_52874:ENSG00000107249.21	GLIS3	3.30603	0.215896	0.000946295	0.0446539	0.863679	6			S-PrediXcan	chr20:33670792:33672398:clu_28159:ENSG00000125967.16	NECAB3	-2.56593	-0.395595	0.01029	0.014834	0.355646	1
50K	chr11:69070495:69071236:clu_7842:ENSG00000162341.16	TPCN2	-3.30504	-0.0578899	0.000949639	0.106303	0.0542957	11			S-PrediXcan	chr20:33670760:33672398:clu_28159:ENSG00000125967.16	NECAB3	2.56593	0.561729	0.01029	0.010612	0.757365	1
50K	chr6:31151122:31156731:clu_33024:ENSG00000204536.13	CCHCR1	-3.30498	-0.0288123	0.000949847	0.670535	1.02645e-46	21			S-PrediXcan	chr20:63687307:63687638:clu_29041:ENSG00000258366.7	RTEL1	2.56563	0.559181	0.0102987	0.0197972	0.926341	2
50K	chr14:70342729:70353136:clu_20836:ENSG00000213463.4	SYNJ2BP	3.30468	0.0434626	0.000950855	0.406223	5.05577e-20	17			S-PrediXcan	chr2:63313311:63378386:clu_44236:ENSG00000143951.15	WDPCP	2.56521	0.0286822	0.0103113	0.557099	1.53854e-15	66
50K	chr7:26670192:26684736:clu_30215:ENSG00000005020.12	SKAP2	3.30308	0.159306	0.000956281	0.0773333	0.0559615	9			S-PrediXcan	chr2:190294630:190296813:clu_46134:ENSG00000198130.15	HIBCH	2.56492	0.260076	0.01032	0.0282414	0.503171	1
50K	chr1:149646945:149647381:clu_50563:ENSG00000275557.1	RP11-353N4.6	-3.30306	-0.226481	0.000956363	0.0329033	0.588331	4			S-PrediXcan	chr2:190290485:190294546:clu_46134:ENSG00000198130.15	HIBCH	-2.56492	-0.416139	0.01032	0.0167464	0.180966	1
50K	chr17:7336787:7337312:clu_11912:ENSG00000072818.11	ACAP1	-3.30227	-0.233366	0.00095905	0.0450091	0.753131	8			S-PrediXcan	chr17:82185303:82188219:clu_14928:ENSG00000176155.18	CCDC57	2.56279	0.0414269	0.0103835	0.0898039	0.000469055	3
50K	chr6:31758293:31758766:clu_33093:ENSG00000204410.14	MSH5	3.30051	0.203356	0.000965076	0.0596208	0.494905	8			S-PrediXcan	chr1:26941818:26942660:clu_48400:ENSG00000090273.13	NUDC	-2.56103	-0.215066	0.0104363	0.109963	0.259417	15
50K	chr1:155254456:155254653:clu_50967:ENSG00000160767.20	FAM189B	-3.29734	-0.118817	0.000976064	0.104923	0.0490746	11			S-PrediXcan	chr15:40339689:40339905:clu_18141:ENSG00000188549.12	C15orf52	-2.56051	-0.879207	0.010452	0.0161919	0.25971	5
50K	chr1:21875747:21875863:clu_48190:ENSG00000142798.17	HSPG2	3.29592	0.492552	0.000981	0.0137059	0.539398	1			S-PrediXcan	chr7:99606894:99607673:clu_31322:ENSG00000244219.6	GS1-259H13.2	2.56018	0.526433	0.0104617	0.0120593	0.907211	2
50K	chr2:69806498:69807906:clu_44344:ENSG00000196975.15	ANXA4	3.29527	0.128105	0.000983286	0.0868901	0.0356003	12			S-PrediXcan	chr4:105689280:105691976:clu_39016:ENSG00000138785.14	INTS12	-2.55902	-0.357715	0.0104969	0.0407429	0.562685	10
50K	chr2:85559075:85561386:clu_44614:ENSG00000115486.11	GGCX	-3.29431	-0.152277	0.000986629	0.12295	0.0594566	14			S-PrediXcan	chr17:18163838:18167590:clu_12289:ENSG00000091536.16	MYO15A	2.55832	0.199776	0.0105179	0.102794	0.761565	16
50K	chr11:111882598:111883771:clu_8515:ENSG00000137720.7	C11orf1	3.29175	0.882765	0.000995665	0.0104772	0.147449	2			S-PrediXcan	chr5:169587372:169588394:clu_37270:ENSG00000040275.16	SPDL1	-2.55787	-0.124192	0.0105317	0.133585	0.022361	20
50K	chr13:72827914:72835243:clu_2333:ENSG00000083535.15	PIBF1	-3.29115	-0.0838163	0.000997784	0.0705963	0.0604114	5			S-PrediXcan	chr8:65719495:65723541:clu_56198:ENSG00000205268.10	PDE7A	-2.55693	-0.427314	0.01056	0.0384122	0.426072	1
50K	chr3:49426428:49429108:clu_40886:ENSG00000145029.13	NICN1	-3.29112	-0.47694	0.000997893	0.0138945	0.402674	2			S-PrediXcan	chr19:55092865:55093016:clu_25048:ENSG00000125503.12	PPP1R12C	-2.55628	-0.16753	0.0105799	0.13263	0.485921	19
50K	chr16:30353287:30353368:clu_16425:ENSG00000169217.8	CD2BP2	-3.28968	-0.561265	0.001003	0.0130268	0.4253	1			S-PrediXcan	chr16:30000183:30000758:clu_16378:ENSG00000169592.14	INO80E	2.55463	0.423811	0.01063	0.0193761	0.265749	1
50K	chr3:38117100:38117208:clu_40396:ENSG00000008226.19	DLEC1	3.28891	0.362567	0.00100577	0.0247288	0.752253	2			S-PrediXcan	chr17:46923269:46929520:clu_13438:ENSG00000108433.16	GOSR2	-2.55399	-0.0844113	0.0106495	0.244041	0.0193193	43
50K	chr19:35782869:35784172:clu_23627:ENSG00000004777.18	ARHGAP33	3.28851	0.169831	0.00100721	0.0700318	0.00821316	2			S-PrediXcan	chr15:74033414:74034478:clu_19110:ENSG00000140464.19	PML	-2.55313	-0.22781	0.0106761	0.0471935	0.75155	12
50K	chr10:125827638:125831420:clu_11211:ENSG00000107949.16	BCCIP	-3.28808	-0.232321	0.00100873	0.0534195	0.345643	6			S-PrediXcan	chr12:53507142:53507834:clu_3948:ENSG00000170653.18	ATF7	-2.55015	-0.257226	0.0107677	0.212084	0.0318421	29
50K	chr15:89877424:89888521:clu_19588:ENSG00000157823.16	AP3S2	-3.28751	-0.109189	0.00101077	0.120514	0.00109029	9			S-PrediXcan	chr7:99033121:99035515:clu_31283:ENSG00000198742.9	SMURF1	2.55009	0.157206	0.0107696	0.0699184	0.472773	10
50K	chr13:110624279:110627439:clu_2575:ENSG00000213995.11	NAXD	3.28585	0.378448	0.00101676	0.0340071	0.0815457	5			S-PrediXcan	chr5:177604541:177607283:clu_37455:ENSG00000027847.13	B4GALT7	2.5491	0.32654	0.0108	0.0359365	0.280309	3
50K	chr19:42433077:42433776:clu_24068:ENSG00000189377.8	CXCL17	3.28514	0.210833	0.00101933	0.0489894	0.518065	6			S-PrediXcan	chr12:12979622:12980000:clu_3227:ENSG00000247498.9	RP11-392P7.6	2.54532	0.0869137	0.0109177	0.166706	0.000252551	17
50K	chr11:7649654:7650840:clu_6235:ENSG00000166387.11	PPFIBP2	-3.28424	-0.184169	0.00102259	0.0585483	0.319619	6			S-PrediXcan	chr11:66593300:66593642:clu_7628:ENSG00000173992.8	CCS	2.54525	0.245129	0.01092	0.0293638	0.192742	1
50K	chr12:51198686:51199747:clu_3810:ENSG00000184271.16	POU6F1	3.28076	0.311792	0.00103527	0.0185576	0.677758	2			S-PrediXcan	chr11:1955781:1956256:clu_6027:ENSG00000214026.10	MRPL23	-2.54517	-0.117864	0.0109223	0.128809	0.0107118	14
50K	chr6:29890296:29890439:clu_32873:ENSG00000206341.7	HLA-H	3.27626	0.0307663	0.00105192	0.585643	4.82992e-31	30			S-PrediXcan	chr11:65591873:65591976:clu_7484:ENSG00000173442.12	EHBP1L1	2.54459	0.103886	0.0109405	0.173756	0.116566	31
50K	chr8:144359423:144360115:clu_57190:ENSG00000185803.8	SLC52A2	3.27353	0.39276	0.00106215	0.0183682	0.925562	3			S-PrediXcan	chr3:185918435:185919437:clu_42864:ENSG00000136527.17	TRA2B	2.54451	0.628486	0.0109433	0.0305572	0.430703	2
50K	chr1:112960575:112963972:clu_50262:ENSG00000226419.7	SLC16A1-AS1	-3.27263	-0.150383	0.00106553	0.0588274	0.130804	4			S-PrediXcan	chr1:155195899:155195987:clu_50938:ENSG00000169231.13	THBS3	-2.54197	-0.159309	0.0110229	0.063403	0.272096	8
50K	chr1:149646785:149647381:clu_50563:ENSG00000277147.4	LINC00869	3.27239	0.080341	0.00106641	0.0873956	0.00102596	3			S-PrediXcan	chr2:241653369:241653512:clu_47165:ENSG00000168397.16	ATG4B	-2.54136	-0.124717	0.0110423	0.144056	0.349876	33
50K	chr2:85377474:85387098:clu_44592:ENSG00000115459.17	ELMOD3	-3.27092	-0.881477	0.001072	0.0100175	0.334093	1			S-PrediXcan	chr1:3454811:3463066:clu_47510:ENSG00000130762.14	ARHGEF16	-2.54124	-0.233156	0.011046	0.0411031	0.493097	5
50K	chr22:28846512:28848391:clu_26596:ENSG00000226471.6	CTA-292E10.6	-3.27075	-0.106827	0.00107262	0.0855743	0.32119	9			S-PrediXcan	chr10:45425132:45428618:clu_9698:ENSG00000012779.10	ALOX5	2.54004	0.315901	0.011084	0.0385804	0.952828	2
50K	chr5:177950463:177951717:clu_37467:ENSG00000250101.1	RP11-1252I4.2	3.27032	0.195359	0.00107425	0.0774405	0.343307	8			S-PrediXcan	chr1:205169832:205187418:clu_52011:ENSG00000133059.16	DSTYK	-2.53653	-0.0933213	0.0111956	0.152411	0.329696	39
50K	chr3:49704756:49705082:clu_40911:ENSG00000164068.15	RNF123	-3.2669	-0.221685	0.00108733	0.0358611	0.117368	2			S-PrediXcan	chr1:154542821:154543963:clu_50875:ENSG00000163239.12	TDRD10	2.53585	0.0216035	0.0112176	0.0474286	0.0781194	5
50K	chr6:35084258:35085766:clu_33434:ENSG00000064999.13	ANKS1A	3.26647	0.262246	0.00108898	0.0436478	0.318672	4			S-PrediXcan	chr11:11880380:11884467:clu_6378:ENSG00000170242.17	USP47	2.53493	0.343331	0.011247	0.0207454	0.437983	2
50K	chr16:29911557:29911815:clu_16368:ENSG00000174943.9	KCTD13	-3.26399	-0.178756	0.00109855	0.191054	0.00521973	30			S-PrediXcan	chr9:34649081:34649410:clu_53217:ENSG00000213930.11	GALT	2.53242	0.207221	0.0113277	0.0500612	0.840815	6
50K	chr1:27357893:27358181:clu_48428:ENSG00000142733.14	MAP3K6	3.26397	0.110582	0.00109862	0.110294	0.0103324	11			S-PrediXcan	chr6:109476930:109481075:clu_34480:ENSG00000112365.4	ZBTB24	2.53204	0.355935	0.01134	0.0235714	0.146701	1
50K	chr6:33280987:33284285:clu_33327:ENSG00000227057.9	WDR46	-3.26146	-0.453805	0.0011084	0.0189531	0.964873	2			S-PrediXcan	chr14:50532158:50532448:clu_20448:ENSG00000012983.11	MAP4K5	-2.53032	-0.0881437	0.0113959	0.183923	0.000652497	28
50K	chr8:90806729:90812656:clu_56422:ENSG00000254251.1	RP11-662G23.1	3.26032	0.0797665	0.00111288	0.111458	0.000190019	8			S-PrediXcan	chr8:66454157:66456817:clu_56210:ENSG00000147576.15	ADHFE1	-2.5297	-0.528203	0.0114161	0.0165794	0.330691	3
50K	chr1:16484464:16485569:clu_47969:ENSG00000080947.14	CROCCP3	3.25933	0.280632	0.00111677	0.0368884	0.870918	3			S-PrediXcan	chr20:62905601:62905887:clu_28985:ENSG00000101191.16	DIDO1	-2.5292	-0.350492	0.0114323	0.0486276	0.959237	5
50K	chr17:81682675:81683013:clu_14818:ENSG00000214087.8	ARL16	-3.25894	-0.0482016	0.00111829	0.527039	4.2575e-11	59			S-PrediXcan	chr12:52010935:52011039:clu_3836:ENSG00000161835.10	GRASP	2.52853	0.343263	0.0114542	0.0261725	0.647938	3
50K	chr1:156904998:156905324:clu_51160:ENSG00000187800.13	PEAR1	-3.25621	-0.195457	0.0011291	0.0684905	0.0738982	9			S-PrediXcan	chr6:31980548:31980654:clu_33183:ENSG00000250535.1	STK19B	2.52771	0.0239965	0.011481	0.856027	6.58996e-77	62
50K	chr16:658344:658525:clu_15145:ENSG00000161996.18	WDR90	-3.25528	-0.275541	0.00113281	0.0282808	0.564235	4			S-PrediXcan	chr21:36137176:36146256:clu_29350:ENSG00000236830.6	CBR3-AS1	-2.52677	-0.151438	0.0115118	0.161336	0.161878	26
50K	chr17:82188419:82193756:clu_14929:ENSG00000176155.18	CCDC57	3.25135	0.12332	0.00114858	0.105862	0.0195219	10			S-PrediXcan	chr1:145845832:145846433:clu_50432:ENSG00000186364.11	NUDT17	-2.524	-0.0394401	0.0116028	0.161333	4.66138e-06	12
50K	chr12:57512103:57512236:clu_4251:ENSG00000166986.14	MARS	3.25001	0.135477	0.001154	0.076924	0.0205	7			S-PrediXcan	chr17:37519071:37520538:clu_12829:ENSG00000275066.4	SYNRG	2.52352	0.722066	0.0116186	0.0226555	0.583098	2
50K	chr17:7307113:7309615:clu_11891:ENSG00000132507.17	EIF5A	3.24908	0.382128	0.00115778	0.0229467	0.338913	2			S-PrediXcan	chr19:49861510:49861608:clu_24671:ENSG00000039650.11	PNKP	-2.52329	-0.247388	0.0116262	0.0769837	0.88053	11
50K	chr10:30434748:30438916:clu_9556:ENSG00000107968.9	MAP3K8	3.24671	0.221845	0.00116749	0.0519623	0.324674	5			S-PrediXcan	chr20:63689132:63689750:clu_29043:ENSG00000258366.7	RTEL1	-2.52317	-0.0301237	0.0116303	0.453067	3.10345e-28	18
50K	chr6:33076141:33080689:clu_33299:ENSG00000223865.10	HLA-DPB1	-3.24656	-0.120964	0.0011681	0.0893281	0.00595492	6			S-PrediXcan	chr6:33076141:33080672:clu_33299:ENSG00000223865.10	HLA-DPB1	2.52206	0.0902632	0.011667	0.221933	3.21272e-05	20
50K	chr19:16902863:16903702:clu_23031:ENSG00000160111.12	CPAMD8	3.24031	0.626814	0.001194	0.0157773	0.522073	1			S-PrediXcan	chr12:50135863:50135941:clu_3767:ENSG00000139624.12	CERS5	-2.5219	-0.109031	0.0116723	0.148555	0.0840074	26
50K	chr1:155689243:155709773:clu_51020:ENSG00000132676.15	DAP3	3.23572	0.0852406	0.00121335	0.151129	0.00182348	15			S-PrediXcan	chr22:42572529:42573939:clu_27239:ENSG00000183569.17	SERHL2	2.52146	0.0784864	0.0116869	0.268055	0.00583985	45
50K	chr1:154344254:154344395:clu_50867:ENSG00000143515.16	ATP8B2	-3.23498	-0.25489	0.00121649	0.0505914	0.931784	7			S-PrediXcan	chr6:34859571:34864002:clu_33424:ENSG00000065060.16	UHRF1BP1	2.51887	0.420861	0.0117732	0.0231356	0.111582	2
50K	chr3:49125169:49125747:clu_40861:ENSG00000172037.13	LAMB2	-3.23458	-1.46269	0.00121821	0.0330354	0.871102	3			S-PrediXcan	chr12:62534926:62535525:clu_4341:ENSG00000061987.14	MON2	-2.51563	-0.135053	0.011882	0.0860279	0.301361	7
50K	chr19:36140157:36141000:clu_23658:ENSG00000126247.10	CAPNS1	3.23279	0.287127	0.00122587	0.0301689	0.474412	4			S-PrediXcan	chr5:173608292:173613131:clu_37331:ENSG00000145919.10	BOD1	2.51198	0.218951	0.0120054	0.0819165	0.906359	16
50K	chr4:145761598:145763402:clu_39390:ENSG00000151612.15	ZNF827	-3.23236	-0.176789	0.00122774	0.053409	0.431987	6			S-PrediXcan	chr10:92506522:92507575:clu_10427:ENSG00000119912.15	IDE	-2.51189	-0.352829	0.0120088	0.068943	0.571744	26
50K	chr19:38110384:38119306:clu_23747:ENSG00000105738.10	SIPA1L3	3.2321	0.173848	0.00122886	0.0628878	0.207734	3			S-PrediXcan	chr9:13196230:13205036:clu_52980:ENSG00000107186.16	MPDZ	2.51185	0.391011	0.01201	0.0194852	0.895154	1
50K	chr21:34073745:34142408:clu_29333:ENSG00000198743.6	SLC5A3	3.23003	0.102538	0.00123775	0.143386	0.0402288	17			S-PrediXcan	chr22:29748571:29754749:clu_26659:ENSG00000100319.12	ZMAT5	2.51084	0.122348	0.0120443	0.10943	0.155953	10
50K	chr8:144239473:144239614:clu_57149:ENSG00000179832.17	MROH1	-3.22983	-0.498922	0.00123862	0.0229183	0.774613	4			S-PrediXcan	chr20:25284251:25288028:clu_28033:ENSG00000100994.11	PYGB	2.50786	0.0633512	0.0121465	0.24676	4.32255e-11	29
50K	chr6:100859202:100864064:clu_34358:ENSG00000112249.13	ASCC3	-3.22932	-0.165267	0.00124085	0.0600477	0.48873	5			S-PrediXcan	chr1:156906880:156907610:clu_51162:ENSG00000187800.13	PEAR1	-2.50689	-0.344802	0.0121797	0.0219738	0.611996	4
50K	chr21:43798100:43799570:clu_29556:ENSG00000160214.12	RRP1	3.22817	0.295479	0.00124587	0.0346118	0.222615	3			S-PrediXcan	chr6:31980548:31980654:clu_33183:ENSG00000204344.14	STK19	2.5068	0.0238173	0.012183	0.857842	3.18275e-80	53
50K	chr18:23309744:23352196:clu_25555:ENSG00000134490.13	TMEM241	-3.22449	-0.156027	0.00126199	0.0625204	0.00434256	4			S-PrediXcan	chr6:2959342:2961894:clu_32493:ENSG00000124570.17	SERPINB6	-2.50578	-0.787291	0.0122183	0.0253005	0.65526	2
50K	chr20:44938191:44938674:clu_28517:ENSG00000101104.12	PABPC1L	3.22391	0.22436	0.00126454	0.0376701	0.543476	2			S-PrediXcan	chr1:153638448:153645064:clu_50797:ENSG00000160679.12	CHTOP	-2.50257	-0.25396	0.0123295	0.0466725	0.590888	10
50K	chr6:26443659:26443957:clu_32789:ENSG00000111801.15	BTN3A3	-3.22293	-0.193941	0.00126888	0.0556482	0.248857	7			S-PrediXcan	chr1:205580921:205583955:clu_52025:ENSG00000174514.12	MFSD4A	-2.50209	-0.215632	0.0123463	0.0497862	0.880986	7
50K	chr20:64011503:64016723:clu_29100:ENSG00000101161.7	PRPF6	3.2211	0.261878	0.00127699	0.0354357	0.658683	8			S-PrediXcan	chr6:31540534:31541950:clu_33040:ENSG00000198563.13	DDX39B	2.50075	0.0247564	0.0123932	0.689614	9.4521e-48	75
50K	chr9:137456486:137457407:clu_55311:ENSG00000165802.21	NSMF	3.21864	0.268334	0.00128798	0.0415721	0.673187	4			S-PrediXcan	chr2:85609586:85611318:clu_44621:ENSG00000168887.10	C2orf68	2.50059	0.0903174	0.0123986	0.139182	0.0202236	29
50K	chr8:143804825:143804955:clu_57072:ENSG00000180900.18	SCRIB	-3.21675	-0.126392	0.00129652	0.182162	0.11172	18			S-PrediXcan	chr17:82481211:82483716:clu_14972:ENSG00000141562.17	NARF	2.49974	0.210298	0.0124284	0.0593697	0.0832381	7
50K	chr2:241456922:241462523:clu_47139:ENSG00000006607.13	FARP2	-3.21432	-0.0278472	0.00130755	0.531962	1.05933e-29	19			S-PrediXcan	chr5:179869834:179870255:clu_37566:ENSG00000197226.12	TBC1D9B	2.49959	0.211664	0.0124336	0.057332	0.1496	7
50K	chr21:36053620:36057109:clu_29345:ENSG00000185917.13	SETD4	-3.21414	-0.280529	0.00130836	0.0495919	0.394142	4			S-PrediXcan	chr4:2932758:2933106:clu_37852:ENSG00000109736.14	MFSD10	2.49828	0.140651	0.0124799	0.149848	0.334	21
50K	chr17:40352507:40354302:clu_13005:ENSG00000131759.17	RARA	3.21267	0.418199	0.00131505	0.0351096	0.63289	8			S-PrediXcan	chr1:19787117:19789928:clu_48099:ENSG00000162542.13	TMCO4	2.49784	0.62308	0.0124952	0.0156249	0.168652	2
50K	chr8:144400813:144400924:clu_57213:ENSG00000071894.16	CPSF1	3.21126	0.077219	0.00132156	0.12016	0.0880175	12			S-PrediXcan	chr22:41209951:41213630:clu_27144:ENSG00000235513.1	RP4-756G23.5	-2.49572	-0.628415	0.01257	0.0192653	0.0111526	1
50K	chr12:89497342:89525120:clu_4623:ENSG00000139323.13	POC1B	3.21074	0.161082	0.00132392	0.03939	0.962733	4			S-PrediXcan	chr1:16305919:16315169:clu_47959:ENSG00000037637.10	FBXO42	-2.49482	-0.156557	0.0126021	0.0810853	0.0643355	16
50K	chr3:187072947:187074159:clu_42892:ENSG00000073849.14	ST6GAL1	-3.21028	-0.137752	0.00132608	0.117323	0.019859	15			S-PrediXcan	chr14:50482416:50482652:clu_20447:ENSG00000012983.11	MAP4K5	2.49405	0.128095	0.0126294	0.108491	0.000338029	11
50K	chr15:42548965:42559339:clu_18322:ENSG00000137814.10	HAUS2	3.20348	0.131786	0.00135776	0.0838988	0.270912	9			S-PrediXcan	chr5:107387315:107387706:clu_36428:ENSG00000184349.12	EFNA5	-2.49404	-2.72092	0.01263	0.0160854	0.503912	1
50K	chr3:49712892:49713513:clu_40913:ENSG00000164068.15	RNF123	-3.20259	-0.655415	0.001362	0.0124578	0.47554	1			S-PrediXcan	chr11:66593714:66599116:clu_7628:ENSG00000173992.8	CCS	-2.49381	-0.139113	0.0126382	0.0900242	0.18619	23
50K	chr12:101626910:101629434:clu_4794:ENSG00000196091.13	MYBPC1	-3.20029	-0.318889	0.00137288	0.0307191	0.365489	3			S-PrediXcan	chr3:37096660:37121492:clu_40340:ENSG00000093167.17	LRRFIP2	-2.49377	-0.174715	0.0126395	0.0866168	0.351918	21
50K	chr5:620261:624471:clu_35340:ENSG00000112877.7	CEP72	3.19782	0.162384	0.00138473	0.0672573	0.170407	5			S-PrediXcan	chr6:29738455:29738551:clu_32866:ENSG00000214922.9	HLA-F-AS1	-2.49206	-0.0891745	0.0127005	0.147359	0.160117	33
50K	chr11:66843861:66843960:clu_7651:ENSG00000173653.7	RCE1	-3.19686	-0.15014	0.00138933	0.0877414	0.319786	13			S-PrediXcan	chr6:31145073:31145188:clu_33019:ENSG00000204536.13	CCHCR1	-2.49136	-0.0780811	0.0127254	0.15815	0.00633557	36
50K	chr8:127989291:128070160:clu_56814:ENSG00000249859.9	PVT1	-3.19192	-0.153335	0.00141332	0.115358	0.0105006	14			S-PrediXcan	chr14:58347117:58347647:clu_20601:ENSG00000032219.18	ARID4A	-2.48919	-0.239635	0.0128034	0.0445878	0.789639	8
50K	chr9:108896644:108896953:clu_54076:ENSG00000070061.14	IKBKAP	-3.19089	-0.312908	0.00141834	0.0235912	0.542182	3			S-PrediXcan	chr7:2379511:2380284:clu_29877:ENSG00000106263.17	EIF3B	2.48846	0.0682911	0.0128298	0.177425	0.0509993	83
50K	chr3:49722510:49722596:clu_40918:ENSG00000173540.12	GMPPB	-3.18778	-0.0458277	0.00143367	0.0637802	0.118929	8			S-PrediXcan	chr4:7001251:7004844:clu_37983:ENSG00000132405.18	TBC1D14	2.4868	0.337287	0.0128897	0.0453831	0.556056	5
50K	chr22:20148800:20148875:clu_26291:ENSG00000234409.6	CCDC188	3.18625	0.0868678	0.00144132	0.126311	0.00635189	11			S-PrediXcan	chr21:36962170:36966444:clu_29384:ENSG00000159267.14	HLCS	2.48647	0.399215	0.0129016	0.0274911	0.53241	2
50K	chr1:154974045:154974248:clu_50897:ENSG00000160691.18	SHC1	3.18555	0.102494	0.0014448	0.138455	1.36431e-05	4			S-PrediXcan	chr17:18523877:18528573:clu_12326:ENSG00000273018.5	CTD-2303H24.2	2.48564	0.0812912	0.0129319	0.164919	5.43759e-08	16
50K	chr6:43008475:43009057:clu_33703:ENSG00000112640.14	PPP2R5D	-3.18498	-0.176163	0.00144765	0.122214	0.00613567	18			S-PrediXcan	chr4:105958557:105959028:clu_39024:ENSG00000168743.12	NPNT	-2.48549	-0.287513	0.0129375	0.0679183	0.0536419	6
50K	chr19:35013368:35013541:clu_23514:ENSG00000089351.14	GRAMD1A	3.18426	0.231795	0.00145124	0.046948	0.35684	5			S-PrediXcan	chr1:46031585:46032263:clu_49202:ENSG00000086015.20	MAST2	2.48543	0.105792	0.0129396	0.185128	0.0221399	19
50K	chr6:30888814:30888937:clu_32989:ENSG00000204580.13	DDR1	3.18369	0.0863157	0.00145411	0.192721	0.0368366	28			S-PrediXcan	chr17:18877870:18889822:clu_12346:ENSG00000141127.14	PRPSAP2	2.48519	0.226556	0.0129482	0.0535452	0.631923	12
50K	chr15:28320464:28321362:clu_17936:ENSG00000128731.15	HERC2	-3.18193	-0.214174	0.00146299	0.0428883	0.886914	4			S-PrediXcan	chr6:30201138:30213305:clu_32917:ENSG00000234127.8	TRIM26	-2.48496	-0.0708856	0.0129567	0.197968	1.29864e-06	30
50K	chr14:103692425:103700655:clu_21489:ENSG00000126214.21	KLC1	3.18184	0.167065	0.00146342	0.0778917	0.348032	10			S-PrediXcan	chr3:184302823:184303002:clu_42792:ENSG00000175166.16	PSMD2	-2.48386	-0.103565	0.0129966	0.163991	0.00628982	18
50K	chr6:36369071:36371330:clu_33502:ENSG00000010030.13	ETV7	3.18081	0.145019	0.00146862	0.0913609	0.0550108	8			S-PrediXcan	chr2:189733229:189737683:clu_46113:ENSG00000151687.14	ANKAR	-2.48298	-0.169377	0.0130289	0.0775859	0.128606	17
50K	chr17:2329475:2330515:clu_11501:ENSG00000167721.10	TSR1	-3.17985	-0.154199	0.00147351	0.0953568	0.124207	10			S-PrediXcan	chr19:14073877:14074325:clu_22848:ENSG00000141854.9	MISP3	-2.48257	-0.178606	0.0130437	0.111088	0.411895	13
50K	chr1:156242295:156242553:clu_51089:ENSG00000242252.1	BGLAP	-3.17769	-0.662054	0.00148452	0.01202	0.589478	2			S-PrediXcan	chr22:38115849:38116075:clu_27013:ENSG00000184381.18	PLA2G6	-2.47995	-0.408039	0.01314	0.0169787	0.635105	1
50K	chr15:68199681:68205121:clu_18959:ENSG00000128973.12	CLN6	-3.17637	-0.152433	0.0014913	0.076168	0.558191	10			S-PrediXcan	chr15:50725323:50726321:clu_18581:ENSG00000138600.9	SPPL2A	2.47946	0.142829	0.0131581	0.0912663	0.0205703	10
50K	chr9:120997774:121005919:clu_54311:ENSG00000106804.7	C5	3.1759	0.105656	0.00149371	0.0904401	0.000250328	3			S-PrediXcan	chr1:19328053:19328572:clu_48084:ENSG00000040487.12	PQLC2	2.47888	0.256075	0.0131796	0.0566692	0.415341	3
50K	chr15:89889140:89893881:clu_19589:ENSG00000242498.7	ARPIN	3.1759	0.142778	0.00149372	0.0970678	0.374097	10			S-PrediXcan	chr9:27056459:27060591:clu_53110:ENSG00000096872.15	IFT74	-2.47846	-0.274184	0.0131951	0.0409892	0.51432	5
50K	chr10:104274949:104277894:clu_10908:ENSG00000065621.14	GSTO2	-3.17501	-0.169813	0.0014983	0.129951	0.00670879	12			S-PrediXcan	chr15:52678122:52678430:clu_18637:ENSG00000047346.12	FAM214A	-2.47777	-0.370116	0.0132206	0.0218202	0.340913	3
50K	chr2:44715353:44743622:clu_43997:ENSG00000143919.14	CAMKMT	3.17439	0.187491	0.00150154	0.0469865	0.761669	7			S-PrediXcan	chr3:48632044:48632245:clu_40780:ENSG00000225697.12	SLC26A6	-2.47722	-0.150508	0.0132411	0.071159	0.00548687	4
50K	chr6:31271348:31271599:clu_33007:ENSG00000204525.16	HLA-C	-3.17292	-0.0220337	0.00150916	0.835459	2.9166e-57	69			S-PrediXcan	chr14:51993822:51998494:clu_20483:ENSG00000087302.8	C14orf166	2.47648	0.213693	0.0132686	0.0720967	0.853286	27
50K	chr15:97965666:97965895:clu_19725:ENSG00000140450.8	ARRDC4	-3.17269	-0.206461	0.00151036	0.0330506	0.0585987	2			S-PrediXcan	chr15:40779997:40807369:clu_18171:ENSG00000104129.9	DNAJC17	-2.47617	-0.458845	0.0132799	0.0244758	0.268746	4
50K	chr14:65076663:65077328:clu_20736:ENSG00000125952.18	MAX	3.17218	0.774033	0.001513	0.0110695	0.00351532	1			S-PrediXcan	chr1:203179877:203180470:clu_51931:ENSG00000133048.12	CHI3L1	2.47318	0.14765	0.0133916	0.0899793	0.60786	13
50K	chr17:58415962:58417017:clu_13829:ENSG00000108375.12	RNF43	3.17041	0.144309	0.00152222	0.0894246	0.401408	14			S-PrediXcan	chr1:16490783:16490865:clu_47972:ENSG00000080947.14	CROCCP3	2.47246	0.117605	0.0134185	0.112997	0.152081	46
50K	chr3:113341918:113344516:clu_41718:ENSG00000206530.10	CFAP44	-3.16478	-0.474301	0.001552	0.0102537	0.78627	1			S-PrediXcan	chr9:135947905:135953680:clu_55028:ENSG00000130560.8	UBAC1	2.47227	0.137782	0.0134258	0.104475	0.106888	9
50K	chr3:113381060:113395750:clu_41721:ENSG00000206530.10	CFAP44	3.16478	0.109918	0.001552	0.0934534	0.000190265	1			S-PrediXcan	chr3:65015110:65018441:clu_41393:ENSG00000241684.5	ADAMTS9-AS2	2.47195	0.311318	0.0134377	0.0286244	0.848937	6
50K	chr15:74822709:74823559:clu_19157:ENSG00000140506.16	LMAN1L	3.16477	0.0431535	0.00155203	0.340563	2.45708e-19	3			S-PrediXcan	chr17:7227783:7227977:clu_11869:ENSG00000004975.11	DVL2	2.47165	0.275686	0.0134489	0.0326472	0.172587	2
50K	chr12:50088637:50089884:clu_3758:ENSG00000066117.14	SMARCD1	-3.16467	-0.344491	0.00155261	0.0265835	0.809335	3			S-PrediXcan	chr9:34220948:34234216:clu_53194:ENSG00000165006.13	UBAP1	2.47149	0.0726702	0.013455	0.273615	0.044078	47
50K	chr17:39659553:39659800:clu_12935:ENSG00000131748.15	STARD3	3.16305	0.0918939	0.00156124	0.121305	2.68522e-06	2			S-PrediXcan	chr10:72423371:72475100:clu_10066:ENSG00000107745.17	MICU1	2.46949	0.682754	0.0135304	0.0764953	0.00967577	7
50K	chr22:28845060:28846318:clu_26596:ENSG00000226471.6	CTA-292E10.6	3.16187	0.103406	0.00156759	0.0961375	0.00699275	9			S-PrediXcan	chr2:42783420:42783784:clu_43934:ENSG00000162882.14	HAAO	2.46901	0.0422944	0.0135486	0.441096	0.000764895	62
50K	chr6:37479255:37480013:clu_33562:ENSG00000137200.12	CMTR1	3.16102	0.186727	0.0015722	0.0377522	0.346069	3			S-PrediXcan	chr19:41432408:41433537:clu_23980:ENSG00000105341.18	ATP5SL	-2.4671	-0.0199391	0.0136211	0.776524	6.77872e-62	58
50K	chr7:1898390:1936687:clu_29849:ENSG00000002822.15	MAD1L1	-3.161	-0.0902058	0.00157229	0.149573	1.87987e-07	4			S-PrediXcan	chr3:132291571:132320574:clu_42166:ENSG00000196353.11	CPNE4	2.46654	0.159301	0.0136425	0.0485586	0.0496594	10
50K	chr2:241315610:241324216:clu_47129:ENSG00000168385.17	2022-09-02	3.15728	0.124527	0.00159249	0.0994984	0.249843	11			S-PrediXcan	chr17:1714014:1714371:clu_11457:ENSG00000186594.14	MIR22HG	2.46586	0.089222	0.0136686	0.238056	2.85905e-05	29
50K	chr9:4685158:4688513:clu_52891:ENSG00000106993.11	CDC37L1	-3.1569	-0.339197	0.00159454	0.0322178	0.606428	3			S-PrediXcan	chr7:2601464:2604881:clu_29900:ENSG00000106012.17	IQCE	-2.4653	-0.0551506	0.0136898	0.304173	2.7882e-07	49
50K	chr3:154280669:154283188:clu_42477:ENSG00000174953.13	DHX36	3.15689	0.362488	0.00159461	0.0332605	0.741223	7			S-PrediXcan	chr19:40757504:40759431:clu_23937:ENSG00000077312.8	SNRPA	-2.46514	-0.0461637	0.0136961	0.237857	0.0665134	52
50K	chr20:25196254:25206522:clu_28022:ENSG00000197586.12	ENTPD6	-3.14995	-0.287058	0.001633	0.0242716	0.555449	1			S-PrediXcan	chr15:80153135:80158060:clu_19318:ENSG00000103876.11	FAH	2.46452	0.258456	0.0137198	0.0738669	0.0144488	10
50K	chr19:15680519:15681964:clu_22958:ENSG00000186204.14	CYP4F12	-3.14962	-0.0969428	0.00163482	0.156791	0.000147783	17			S-PrediXcan	chr1:155309076:155310064:clu_50984:ENSG00000160752.14	FDPS	-2.46407	-0.0268358	0.0137368	0.0775242	0.249674	12
50K	chr6:30609955:30616478:clu_32948:ENSG00000204569.9	PPP1R10	3.14934	0.172908	0.00163639	0.0776989	0.740726	8			S-PrediXcan	chr3:128065220:128068636:clu_42035:ENSG00000175792.11	RUVBL1	2.46335	0.468102	0.0137645	0.0214332	0.253243	3
50K	chr3:184142378:184142502:clu_42769:ENSG00000145191.12	EIF2B5	-3.14866	-0.128683	0.00164022	0.10265	0.166008	14			S-PrediXcan	chr9:133354957:133356400:clu_54907:ENSG00000148290.9	SURF1	2.46105	0.0817801	0.013853	0.165825	0.000205434	13
50K	chr6:30884710:30888688:clu_32988:ENSG00000204580.13	DDR1	3.14809	0.152936	0.00164343	0.113548	0.230736	15			S-PrediXcan	chr3:49102472:49103345:clu_40846:ENSG00000172053.17	QARS	2.46093	0.117599	0.0138577	0.0970565	0.846736	17
50K	chr22:29512136:29516015:clu_26645:ENSG00000100296.13	THOC5	3.14755	0.0720038	0.00164644	0.186055	0.0139062	23			S-PrediXcan	chr10:93310643:93313020:clu_10436:ENSG00000138119.16	MYOF	2.45937	0.0982532	0.0139179	0.223138	0.0477778	37
50K	chr6:35642843:35646163:clu_33472:ENSG00000096060.14	FKBP5	3.14745	0.249201	0.001647	0.0274682	0.908146	1			S-PrediXcan	chr17:47132374:47137152:clu_13445:ENSG00000004897.11	CDC27	2.45891	0.0951167	0.0139358	0.216746	0.0599931	50
50K	chr11:130135715:130137256:clu_9017:ENSG00000084234.16	APLP2	3.14579	0.174355	0.00165641	0.0796836	0.23134	8			S-PrediXcan	chr2:23758101:23762209:clu_43431:ENSG00000119778.14	ATAD2B	-2.45792	-0.498499	0.0139743	0.0126418	0.831455	2
50K	chr13:72827118:72827733:clu_2333:ENSG00000083535.15	PIBF1	3.14295	0.152903	0.00167255	0.038135	0.940062	4			S-PrediXcan	chr7:158918869:158922377:clu_32444:ENSG00000126870.15	WDR60	2.45679	1.88551	0.0140184	0.0109337	0.0264025	2
50K	chr5:69285467:69294793:clu_36012:ENSG00000183323.12	CCDC125	-3.13999	-0.148457	0.00168951	0.153283	0.000362804	12			S-PrediXcan	chr17:82893632:82900651:clu_14998:ENSG00000141556.20	TBCD	2.45528	0.162599	0.0140776	0.100673	0.170272	15
50K	chr7:869516:872470:clu_29791:ENSG00000164828.17	SUN1	3.13894	0.284817	0.00169561	0.0253427	0.229834	3			S-PrediXcan	chr6:73482244:73482449:clu_34109:ENSG00000135297.15	MTO1	-2.45472	-0.248423	0.0140996	0.0474915	0.591942	7
50K	chr3:48715527:48717157:clu_40789:ENSG00000068745.14	IP6K2	-3.1378	-0.0717066	0.0017022	0.15219	0.00102238	16			S-PrediXcan	chr11:47161190:47164093:clu_6791:ENSG00000149179.13	C11orf49	-2.45419	-0.143217	0.0141204	0.0787128	0.00214412	9
50K	chr17:39657839:39657973:clu_12933:ENSG00000131748.15	STARD3	-3.13751	-0.130929	0.0017039	0.105365	2.92654e-05	5			S-PrediXcan	chr6:30891120:30891380:clu_32990:ENSG00000204580.13	DDR1	-2.45366	-0.158498	0.014141	0.0758084	0.42488	10
50K	chr19:37335257:37344610:clu_23713:ENSG00000181666.17	HKR1	3.13606	0.352411	0.00171231	0.02081	0.561905	2			S-PrediXcan	chr2:201470052:201472955:clu_46298:ENSG00000082146.12	STRADB	2.45289	0.12307	0.0141714	0.10753	0.607108	20
50K	chr15:40810757:40813338:clu_18176:ENSG00000166140.17	ZFYVE19	-3.13486	-0.0291276	0.00171933	0.65427	1.11779e-37	43			S-PrediXcan	chr3:48633635:48635371:clu_40784:ENSG00000225697.12	SLC26A6	-2.45193	-0.185488	0.0142093	0.0394145	0.143035	4
50K	chr17:40034972:40035117:clu_12979:ENSG00000008838.19	MED24	3.13245	0.312852	0.00173352	0.0261955	0.583442	3			S-PrediXcan	chr19:37476434:37483879:clu_23722:ENSG00000171827.10	ZNF570	-2.45118	-0.182688	0.0142387	0.0328015	0.995191	4
50K	chr2:61533903:61537562:clu_44216:ENSG00000082898.16	XPO1	3.13205	0.190061	0.00173588	0.0586608	0.120114	6			S-PrediXcan	chr20:36608000:36609601:clu_28321:ENSG00000101084.17	C20orf24	-2.44972	-0.323695	0.0142969	0.0926388	0.780102	22
50K	chr9:91343233:91343986:clu_53760:ENSG00000148090.11	AUH	-3.1317	-0.294253	0.001738	0.0296392	0.046481	1			S-PrediXcan	chr2:85596649:85596822:clu_44615:ENSG00000168894.9	RNF181	2.44947	0.0856196	0.0143066	0.169818	5.70761e-09	15
50K	chr19:38290575:38304375:clu_23756:ENSG00000167644.11	C19orf33	3.13168	0.0862261	0.00173811	0.136568	1.56113e-05	8			S-PrediXcan	chr10:18542177:18545465:clu_9387:ENSG00000240291.1	RP11-499P20.2	-2.44885	-0.215173	0.0143313	0.110409	0.584157	14
50K	chr12:131778330:131786463:clu_5655:ENSG00000061936.9	SFSWAP	-3.13096	-0.15687	0.00174235	0.110922	0.383268	12			S-PrediXcan	chr14:24081568:24082468:clu_20052:ENSG00000129535.12	NRL	-2.44816	-0.282765	0.0143586	0.0507372	0.0767567	6
50K	chr7:872562:873215:clu_29791:ENSG00000164828.17	SUN1	-3.13085	-0.457489	0.001743	0.0162678	0.252386	1			S-PrediXcan	chr7:2543962:2547324:clu_29873:ENSG00000106009.15	BRAT1	2.44807	0.0454053	0.0143622	0.510694	1.52453e-05	113
50K	chr3:146521705:146525605:clu_42392:ENSG00000188313.12	PLSCR1	3.1306	0.172604	0.00174447	0.0429249	0.632471	7			S-PrediXcan	chr11:65589820:65589936:clu_7482:ENSG00000173442.12	EHBP1L1	-2.44761	-0.314316	0.0143807	0.0541289	0.636109	8
50K	chr17:58730307:58732484:clu_13849:ENSG00000108384.14	RAD51C	-3.12891	-0.387987	0.00175454	0.0174442	0.698617	2			S-PrediXcan	chr19:4685771:4688757:clu_22124:ENSG00000142002.16	DPP9	-2.44672	-0.118448	0.0144163	0.114845	0.482939	7
50K	chr3:49016847:49017228:clu_40825:ENSG00000178149.16	DALRD3	-3.12848	-0.122728	0.00175713	0.0958176	0.112548	12			S-PrediXcan	chr19:10625670:10626253:clu_22563:ENSG00000129353.14	SLC44A2	2.44548	0.225675	0.0144659	0.167755	0.0125984	24
50K	chr8:38116725:38119270:clu_55932:ENSG00000129691.15	ASH2L	3.12615	0.249104	0.00177112	0.0341301	0.208214	2			S-PrediXcan	chr1:150648748:150661814:clu_50642:ENSG00000143457.10	GOLPH3L	-2.44415	-0.212675	0.0145192	0.0440316	0.0271928	2
50K	chr3:48629711:48629872:clu_40783:ENSG00000225697.12	SLC26A6	3.12613	0.132858	0.00177123	0.0661843	0.122428	7			S-PrediXcan	chr22:42150304:42150755:clu_27222:ENSG00000226450.2	CYP2D8P	-2.44278	-0.0686323	0.0145747	0.233098	0.0264866	49
50K	chr15:74821900:74822006:clu_19156:ENSG00000140506.16	LMAN1L	-3.12305	-0.512734	0.00178985	0.0306893	0.296723	2			S-PrediXcan	chr1:156233728:156236349:clu_51088:ENSG00000160783.19	PMF1	-2.44257	-0.0164061	0.0145829	0.853479	8.01794e-83	23
50K	chr9:127714424:127714975:clu_54504:ENSG00000187024.13	PTRH1	3.12064	0.239337	0.00180459	0.0375775	0.165897	2			S-PrediXcan	chr12:57194699:57194985:clu_4211:ENSG00000123384.13	LRP1	2.44168	0.0946974	0.0146191	0.110538	0.121901	6
50K	chr12:50130694:50134546:clu_3763:ENSG00000139624.12	CERS5	-3.11962	-0.0545493	0.00181082	0.183597	3.27234e-07	8			S-PrediXcan	chr4:1717428:1717516:clu_37770:ENSG00000168936.10	TMEM129	-2.44049	-0.323758	0.0146675	0.0264605	0.942194	2
50K	chr11:104901656:104903391:clu_8414:ENSG00000235505.7	RP11-693N9.2	3.11923	0.104547	0.00181325	0.0529551	0.0169835	7			S-PrediXcan	chr12:102046119:102050189:clu_4824:ENSG00000120860.10	WASHC3	-2.44034	-0.0396544	0.0146733	0.396655	6.24861e-15	66
50K	chr17:59012446:59015610:clu_13852:ENSG00000108395.13	TRIM37	-3.11781	-0.315947	0.001822	0.0223663	0.971831	1			S-PrediXcan	chr12:14882280:14882972:clu_3249:ENSG00000111341.9	MGP	-2.43856	-0.661084	0.0147461	0.0205579	0.972913	4
50K	chr21:36278355:36280285:clu_29357:ENSG00000142197.12	DOPEY2	3.11684	0.381764	0.001828	0.0168067	0.378331	1			S-PrediXcan	chr1:149059097:149059700:clu_50555:ENSG00000269713.7	NBPF9	-2.43789	-0.0839616	0.0147734	0.604426	4.74336e-36	32
50K	chr1:205662126:205662308:clu_52030:ENSG00000158715.5	SLC45A3	-3.11667	-0.042668	0.00182903	0.285593	0.00156918	37			S-PrediXcan	chr12:101636728:101642419:clu_4798:ENSG00000196091.13	MYBPC1	2.43741	0.187437	0.0147927	0.116181	0.0586036	12
50K	chr1:53071628:53072933:clu_49367:ENSG00000174348.13	PODN	3.11502	0.156676	0.00183935	0.0850586	0.0151896	7			S-PrediXcan	chr2:233488016:233488239:clu_46925:ENSG00000085982.13	USP40	2.4374	0.328201	0.0147934	0.036238	0.524263	3
50K	chr15:99235080:99241365:clu_19749:ENSG00000103852.12	TTC23	-3.11436	-0.0638071	0.00184343	0.207991	0.00590158	19			S-PrediXcan	chr6:158718211:158725503:clu_35129:ENSG00000164674.15	SYTL3	2.43482	0.158196	0.0148992	0.0793934	0.144024	14
50K	chr12:49550329:49554337:clu_3702:ENSG00000135519.6	KCNH3	3.11295	0.133866	0.00185226	0.066665	0.847733	12			S-PrediXcan	chr22:31589577:31602212:clu_26791:ENSG00000198089.15	SFI1	-2.43399	-0.122595	0.0149336	0.100813	0.0898736	16
50K	chr17:76275947:76276680:clu_14521:ENSG00000129646.14	QRICH2	-3.11227	-0.144	0.00185655	0.0775778	0.452899	7			S-PrediXcan	chr21:43968115:43969118:clu_29561:ENSG00000160216.18	AGPAT3	-2.43371	-0.106106	0.0149451	0.211129	0.00135783	17
50K	chr1:151408240:151408694:clu_50725:ENSG00000143442.21	POGZ	-3.11216	-0.092646	0.00185722	0.148697	0.0235194	21			S-PrediXcan	chr20:25505078:25509670:clu_28046:ENSG00000101004.14	NINL	-2.43211	-0.167758	0.015011	0.0747608	0.942015	17
50K	chr14:52027344:52028722:clu_20489:ENSG00000087303.17	NID2	3.11079	0.317611	0.00186585	0.0254676	0.735041	3			S-PrediXcan	chr1:151144434:151145024:clu_50692:ENSG00000143434.15	SEMA6C	-2.43176	-0.199479	0.0150258	0.0472688	0.5708	6
50K	chr11:756002:759009:clu_5938:ENSG00000177156.10	TALDO1	3.10914	0.130345	0.00187633	0.0853736	0.226643	8			S-PrediXcan	chr17:48048462:48050607:clu_13524:ENSG00000082641.15	NFE2L1	2.43037	0.284691	0.0150835	0.0547082	0.857227	4
50K	chr17:7012757:7013666:clu_11838:ENSG00000219200.11	RNASEK	-3.10913	-0.202393	0.00187637	0.0794527	0.0106999	3			S-PrediXcan	chr8:144394038:144394113:clu_57200:ENSG00000071894.16	CPSF1	2.43021	0.568019	0.01509	0.0105152	0.0451649	1
50K	chr15:74822709:74825473:clu_19157:ENSG00000140506.16	LMAN1L	-3.10803	-0.0277582	0.0018834	0.631085	3.17927e-38	24			S-PrediXcan	chr2:63841232:63856306:clu_44242:ENSG00000169764.15	UGP2	-2.42913	-0.246858	0.0151349	0.0475315	0.899266	7
50K	chr14:20346913:20350526:clu_19856:ENSG00000129484.13	PARP2	-3.10794	-0.210783	0.00188399	0.0896813	0.002654	4			S-PrediXcan	chr3:47940534:47977865:clu_40702:ENSG00000047849.21	MAP4	2.42906	0.272705	0.0151379	0.0592899	0.445675	8
50K	chr1:149646945:149647381:clu_50563:ENSG00000277147.4	LINC00869	-3.10784	-0.187572	0.0018846	0.0363053	0.344626	4			S-PrediXcan	chr11:1952855:1955611:clu_6027:ENSG00000214026.10	MRPL23	-2.42848	-0.045197	0.0151624	0.371379	4.96357e-18	16
50K	chr7:150409508:150410160:clu_32228:ENSG00000284048.1	RP11-511P7.6	-3.10773	-0.211329	0.00188531	0.0350497	0.254407	3			S-PrediXcan	chr1:3496783:3497233:clu_47520:ENSG00000162591.15	MEGF6	2.42833	0.100005	0.0151687	0.306445	1.11993e-10	40
50K	chr3:114002538:114004387:clu_41758:ENSG00000163617.10	CCDC191	-3.10742	-0.105035	0.00188726	0.106196	0.219388	10			S-PrediXcan	chr15:65607425:65611098:clu_18901:ENSG00000138614.14	INTS14	2.42816	0.0546682	0.0151755	0.37337	0.0177475	69
50K	chr19:50210770:50217615:clu_24704:ENSG00000105357.15	MYH14	3.10596	0.160101	0.0018966	0.0888719	0.411151	9			S-PrediXcan	chr3:49722147:49722596:clu_40918:ENSG00000173540.12	GMPPB	-2.42791	0.00610354	0.0151861	0.156817	0.0470171	20
50K	chr21:33456097:33460413:clu_29295:ENSG00000142188.16	TMEM50B	-3.10301	-0.181178	0.00191565	0.0733819	0.0423083	7			S-PrediXcan	chr20:46709740:46709963:clu_28625:ENSG00000197496.5	SLC2A10	-2.42496	-0.425164	0.01531	0.0202206	0.810186	1
50K	chr7:97937160:97945508:clu_31245:ENSG00000243554.1	AC004967.7	3.10242	0.0868051	0.00191944	0.183782	3.1887e-06	14			S-PrediXcan	chr1:25823439:25823644:clu_48332:ENSG00000117640.17	MTFR1L	2.4249	0.274066	0.0153127	0.0395135	0.361891	4
50K	chr21:34073745:34142408:clu_29333:ENSG00000243927.5	MRPS6	3.10066	0.0907268	0.00193087	0.155844	0.0760909	18			S-PrediXcan	chr3:195885543:195886977:clu_43029:ENSG00000061938.16	TNK2	-2.423	-0.463442	0.0153928	0.027818	0.795793	6
50K	chr21:36137176:36146256:clu_29350:ENSG00000236830.6	CBR3-AS1	3.10059	0.390417	0.00193135	0.0245794	0.921121	2			S-PrediXcan	chr19:50799357:50802217:clu_24753:ENSG00000261341.6	CTD-2568A17.1	2.42152	0.0650582	0.0154558	0.370909	0.0830857	83
50K	chr11:7649654:7650859:clu_6235:ENSG00000166387.11	PPFIBP2	3.09921	0.144255	0.00194038	0.0731819	0.0740332	7			S-PrediXcan	chr10:46040091:46045648:clu_9738:ENSG00000263639.5	MSMB	-2.42026	-0.393632	0.0155096	0.0370526	0.480337	3
50K	chr2:165858404:165862944:clu_45751:ENSG00000123607.14	TTC21B	-3.09822	-0.0970649	0.00194686	0.102537	0.0411207	9			S-PrediXcan	chr1:3469593:3473078:clu_47514:ENSG00000130762.14	ARHGEF16	-2.41821	-0.241208	0.015597	0.0422336	0.204007	6
50K	chr15:90884544:90885037:clu_19627:ENSG00000182511.11	FES	3.09531	0.0430458	0.00196609	0.315536	1.55286e-12	17			S-PrediXcan	chr19:48729590:48735196:clu_24497:ENSG00000105538.9	RASIP1	-2.41651	-0.182246	0.0156701	0.0536388	0.249614	6
50K	chr20:64257051:64259942:clu_29116:ENSG00000203880.11	PCMTD2	3.09522	0.104751	0.00196666	0.133677	0.000658215	17			S-PrediXcan	chr13:95247753:95266112:clu_2431:ENSG00000125257.13	ABCC4	2.41586	0.0664852	0.0156981	0.159568	0.0482912	18
50K	chr1:155709824:155717006:clu_51021:ENSG00000132676.15	DAP3	3.09479	0.0627193	0.00196956	0.215889	0.000598193	23			S-PrediXcan	chr5:40769503:40771719:clu_35745:ENSG00000132356.11	PRKAA1	2.41557	0.121015	0.0157108	0.146902	0.0765598	34
50K	chr2:28633039:28642858:clu_43687:ENSG00000163803.12	PLB1	3.09476	0.404025	0.00196974	0.0199015	0.766575	2			S-PrediXcan	chr4:105942702:105958471:clu_39024:ENSG00000168743.12	NPNT	2.4145	0.364443	0.0157567	0.0588709	0.0554921	4
50K	chr7:27099366:27099779:clu_30216:ENSG00000233429.9	HOTAIRM1	3.094	0.044119	0.00197476	0.3613	1.06289e-12	15			S-PrediXcan	chr6:159790639:159790940:clu_35152:ENSG00000112110.9	MRPL18	-2.41446	-0.368681	0.0157586	0.0429498	0.748796	5
50K	chr2:112022394:112039351:clu_45140:ENSG00000153208.16	MERTK	3.09133	0.129656	0.00199264	0.0998016	0.0377932	10			S-PrediXcan	chr2:130155259:130156035:clu_45348:ENSG00000136699.19	SMPD4	2.41409	0.762439	0.0157746	0.0168574	0.321189	3
50K	chr2:200696011:200696158:clu_46252:ENSG00000244301.6	AOX3P	3.09077	0.14708	0.0019964	0.0760702	0.0118279	4			S-PrediXcan	chr21:34073745:34142408:clu_29333:ENSG00000198743.6	SLC5A3	2.41381	0.162337	0.0157867	0.0665873	0.280522	16
50K	chr10:76974573:77011967:clu_10217:ENSG00000156113.22	KCNMA1	-3.08993	-0.243718	0.00200203	0.0522531	0.134023	3			S-PrediXcan	chr1:145857006:145859665:clu_50441:ENSG00000131788.15	PIAS3	2.41352	0.066786	0.0157992	0.148384	0.000967402	14
50K	chr8:38115000:38116650:clu_55932:ENSG00000129691.15	ASH2L	-3.08821	-0.141377	0.00201366	0.059254	0.0214899	6			S-PrediXcan	chr2:241166441:241169781:clu_47103:ENSG00000115685.14	PPP1R7	-2.41345	-0.507259	0.0158024	0.202083	0.199088	49
50K	chr22:44147922:44157982:clu_27295:ENSG00000188677.14	PARVB	-3.08411	-0.0379466	0.00204159	0.190175	0.00357061	23			S-PrediXcan	chr16:25170805:25178001:clu_16191:ENSG00000205629.11	LCMT1	-2.41218	-0.275247	0.0158575	0.0359617	0.632341	6
50K	chr1:151048852:151050438:clu_50675:ENSG00000143443.9	C1orf56	-3.08107	-0.355324	0.00206258	0.0304842	0.983614	3			S-PrediXcan	chr1:19327412:19328572:clu_48084:ENSG00000040487.12	PQLC2	-2.4109	-0.484967	0.0159131	0.0266982	0.844554	2
50K	chr22:38116211:38120759:clu_27016:ENSG00000184381.18	PLA2G6	3.07988	0.219278	0.00207083	0.0510435	0.0792336	4			S-PrediXcan	chr11:1952855:1956256:clu_6027:ENSG00000214026.10	MRPL23	2.40908	0.0301113	0.0159928	0.501266	4.94394e-29	13
50K	chr3:183927443:183928747:clu_42753:ENSG00000114770.16	ABCC5	3.07898	0.0998949	0.00207713	0.0834313	0.0364198	7			S-PrediXcan	chr19:12897013:12897303:clu_22774:ENSG00000105607.12	GCDH	2.40901	0.0463607	0.015996	0.739084	0.000800257	156
50K	chr5:36289814:36301326:clu_35656:ENSG00000164188.8	RANBP3L	-3.07657	-0.244968	0.00209398	0.0331925	0.58553	3			S-PrediXcan	chr17:75603077:75603188:clu_14391:ENSG00000266714.6	MYO15B	2.40892	0.483189	0.016	0.0146297	0.815378	1
50K	chr7:1898390:1928483:clu_29849:ENSG00000002822.15	MAD1L1	3.07645	0.0833726	0.00209482	0.170027	1.22991e-06	9			S-PrediXcan	chr2:85596931:85597104:clu_44615:ENSG00000168894.9	RNF181	2.40872	0.146428	0.0160087	0.141315	3.28398e-05	11
50K	chr6:31740062:31740454:clu_33088:ENSG00000204410.14	MSH5	3.07297	0.127376	0.00211937	0.100415	0.217255	17			S-PrediXcan	chr7:866067:867040:clu_29790:ENSG00000164828.17	SUN1	-2.40865	-0.221688	0.0160118	0.0864003	0.183707	12
50K	chr20:37346255:37365204:clu_28351:ENSG00000197122.11	SRC	-3.07286	-0.129797	0.00212016	0.156531	0.000931194	15			S-PrediXcan	chr11:5665682:5665981:clu_6127:ENSG00000132256.18	TRIM5	-2.40434	-0.227219	0.0162016	0.0553163	0.889731	8
50K	chr12:132750849:132754675:clu_5758:ENSG00000176915.14	ANKLE2	3.07257	0.134571	0.00212221	0.0915833	0.187834	7			S-PrediXcan	chr1:156231790:156232320:clu_51087:ENSG00000160783.19	PMF1	-2.40423	-0.506975	0.0162065	0.0195412	0.839294	17
50K	chr12:2634380:2651640:clu_2789:ENSG00000151067.21	CACNA1C	-3.06661	-0.467304	0.002165	0.0128065	0.331605	1			S-PrediXcan	chr1:19798215:19799174:clu_48099:ENSG00000162542.13	TMCO4	-2.40363	-0.178245	0.0162334	0.036032	0.140903	2
50K	chr6:42684871:42688216:clu_33679:ENSG00000024048.10	UBR2	-3.06581	-0.125821	0.00217078	0.109615	0.168394	7			S-PrediXcan	chr6:29727139:29748900:clu_32866:ENSG00000273340.1	MICE	2.4031	0.0410093	0.0162569	0.431132	4.9909e-15	99
50K	chr11:66478096:66480039:clu_7609:ENSG00000255517.6	CTD-3074O7.5	-3.06271	-0.105831	0.0021934	0.132936	0.00457571	10			S-PrediXcan	chr6:31687900:31688029:clu_33075:ENSG00000204427.11	ABHD16A	-2.4023	-0.0222641	0.0162921	0.691049	8.66049e-05	235
50K	chr6:31540534:31541950:clu_33040:ENSG00000198563.13	DDX39B	-3.06163	-0.0317483	0.00220134	0.640779	1.04881e-39	27			S-PrediXcan	chr21:34073745:34142408:clu_29333:ENSG00000243927.5	MRPS6	2.40163	0.161547	0.0163224	0.0667949	0.557382	17
50K	chr22:42808890:42810813:clu_27254:ENSG00000242247.10	ARFGAP3	3.0603	0.0405947	0.00221117	0.294911	5.24147e-17	4			S-PrediXcan	chr20:35280829:35284176:clu_28245:ENSG00000242372.6	EIF6	2.40104	0.376928	0.0163484	0.0187287	0.217988	3
50K	chr4:151165696:151174670:clu_39445:ENSG00000109686.17	SH3D19	-3.06025	-0.394612	0.00221149	0.0270687	0.530584	5			S-PrediXcan	chr13:95991473:95996063:clu_2454:ENSG00000102595.19	UGGT2	2.40046	1.13137	0.0163743	0.0105571	0.121684	7
50K	chr12:57612459:57612756:clu_4276:ENSG00000240771.6	ARHGEF25	-3.06005	-0.381041	0.002213	0.020092	0.99562	1			S-PrediXcan	chr17:43190776:43193094:clu_13225:ENSG00000188554.13	NBR1	-2.39971	-0.116192	0.0164082	0.096741	0.0728778	9
50K	chr1:37866543:37868501:clu_48829:ENSG00000204084.12	INPP5B	-3.05893	-0.0712946	0.00222128	0.151069	0.00433795	14			S-PrediXcan	chr2:226838154:226839409:clu_46758:ENSG00000144468.16	RHBDD1	-2.39935	-1.03873	0.0164242	0.0121977	0.0135452	2
50K	chr19:49475801:49476117:clu_24599:ENSG00000090554.12	FLT3LG	3.05669	0.280886	0.00223794	0.0354123	0.402314	3			S-PrediXcan	chr1:153608177:153612952:clu_50786:ENSG00000188643.10	S100A16	2.39919	0.154785	0.0164315	0.113701	0.421852	13
50K	chr6:41108509:41108949:clu_33600:ENSG00000161912.17	ADCY10P1	-3.0561	-0.1052	0.00224234	0.119974	0.00372132	13			S-PrediXcan	chr12:53309721:53310228:clu_3911:ENSG00000094914.12	AAAS	2.39901	0.0538814	0.0164397	0.242858	8.2666e-06	32
50K	chr12:53050260:53051855:clu_3872:ENSG00000111077.17	TNS2	3.05469	0.583726	0.00225292	0.0198342	0.15087	7			S-PrediXcan	chr12:110486717:110487861:clu_5062:ENSG00000204856.11	FAM216A	-2.39868	-0.231816	0.0164543	0.0420013	0.900645	6
50K	chr9:128523846:128525192:clu_54603:ENSG00000119392.14	GLE1	3.05423	0.665417	0.00225635	0.0111927	0.44094	2			S-PrediXcan	chr9:32989895:33001567:clu_53142:ENSG00000137074.18	APTX	2.39708	0.0541847	0.0165262	0.34454	0.0321829	76
50K	chr8:25278665:25292024:clu_55752:ENSG00000147459.17	DOCK5	3.05415	0.377823	0.002257	0.01727	0.918276	1			S-PrediXcan	chr9:128461010:128471308:clu_54597:ENSG00000136811.16	ODF2	-2.39663	-0.12655	0.0165466	0.104244	0.0435293	5
50K	chr3:122621611:122632086:clu_41883:ENSG00000173200.12	PARP15	3.05402	0.0950164	0.00225796	0.0947653	0.000831955	5			S-PrediXcan	chr6:32215385:32217153:clu_33246:ENSG00000204301.6	NOTCH4	-2.39573	-0.0472543	0.0165871	0.575623	8.91582e-15	87
50K	chr17:7856843:7857015:clu_11984:ENSG00000183011.13	NAA38	-3.05376	-0.202008	0.00225993	0.0535929	0.0469094	4			S-PrediXcan	chr4:155375914:155376771:clu_39501:ENSG00000164114.18	MAP9	2.39434	0.0989652	0.0166503	0.141408	0.608852	22
50K	chr16:88721726:88721808:clu_17647:ENSG00000103335.21	PIEZO1	-3.05375	-0.293066	0.00226	0.0229195	0.744665	1			S-PrediXcan	chr5:55711499:55712217:clu_35871:ENSG00000177058.11	SLC38A9	-2.39413	-0.543156	0.01666	0.0130114	0.160363	1
50K	chr16:88721673:88721808:clu_17647:ENSG00000103335.21	PIEZO1	3.05375	0.301762	0.00226	0.0231078	0.660229	1			S-PrediXcan	chr1:149664646:149665082:clu_50564:ENSG00000277147.4	LINC00869	-2.39357	-0.112934	0.0166853	0.147028	0.0584715	17
50K	chr1:16635168:16642767:clu_47970:ENSG00000080947.14	CROCCP3	-3.05227	-0.0482289	0.00227117	0.258549	2.18929e-07	25			S-PrediXcan	chr12:19369798:19375531:clu_3285:ENSG00000052126.14	PLEKHA5	2.39313	0.255017	0.0167051	0.035385	0.147529	8
50K	chr6:36211560:36213860:clu_33499:ENSG00000096070.19	BRPF3	-3.05225	-0.448474	0.00227131	0.0189048	0.600647	3			S-PrediXcan	chr10:80504778:80507228:clu_10286:ENSG00000108219.14	TSPAN14	2.39248	0.260062	0.0167348	0.026462	0.587478	4
50K	chr20:31637962:31639933:clu_28090:ENSG00000131055.4	COX4I2	-3.05136	-0.0799067	0.0022781	0.180799	0.000308758	17			S-PrediXcan	chr1:53738106:53739105:clu_49388:ENSG00000174332.5	GLIS1	2.39144	0.900554	0.0167822	0.0233211	0.0489025	4
50K	chr20:31863981:31864953:clu_28097:ENSG00000149599.15	DUSP15	-3.04866	-0.109941	0.00229865	0.0912964	0.0108094	10			S-PrediXcan	chr11:65713503:65713593:clu_7514:ENSG00000172977.12	KAT5	2.3906	0.443312	0.0168209	0.0225694	0.602207	4
50K	chr14:103913984:103915066:clu_21515:ENSG00000156411.9	C14orf2	-3.04765	-0.0352881	0.00230641	0.313094	0.000130817	36			S-PrediXcan	chr2:232700654:232703424:clu_46881:ENSG00000204120.14	GIGYF2	-2.38916	-0.701681	0.016887	0.0117273	0.0508157	4
50K	chr6:116762085:116765147:clu_34603:ENSG00000183807.7	FAM162B	3.04757	0.42881	0.00230703	0.018092	0.640469	3			S-PrediXcan	chr9:85941273:85942155:clu_53681:ENSG00000135040.15	NAA35	-2.3883	-0.242994	0.0169265	0.0472893	0.597491	7
50K	chr11:421198:428358:clu_5853:ENSG00000185101.12	ANO9	-3.04653	-0.681481	0.002315	0.020221	0.23353	1			S-PrediXcan	chr16:21161278:21166840:clu_16039:ENSG00000011638.10	TMEM159	-2.38815	-0.895448	0.0169336	0.0375093	0.594128	7
50K	chr19:4097343:4099134:clu_22055:ENSG00000126934.13	MAP2K2	3.04588	0.741634	0.00231997	0.0418821	0.77956	8			S-PrediXcan	chr22:43169568:43171819:clu_27270:ENSG00000100304.12	TTLL12	-2.38788	-0.0845099	0.0169458	0.257905	0.0250001	25
50K	chr19:41586195:41586464:clu_23995:ENSG00000007129.17	CEACAM21	3.04534	0.169139	0.00232418	0.0526497	0.368892	4			S-PrediXcan	chr5:177460703:177466772:clu_37434:ENSG00000113758.13	DBN1	-2.38775	-0.220481	0.0169517	0.100229	0.683881	8
50K	chr20:44217682:44224821:clu_28491:ENSG00000223891.5	OSER1-AS1	3.04524	0.174652	0.00232498	0.0777591	0.16296	12			S-PrediXcan	chr16:74306679:74309999:clu_17328:ENSG00000259972.2	AC009120.6	2.38752	0.17439	0.0169625	0.0492738	0.126304	7
50K	chr14:102265912:102283478:clu_21425:ENSG00000080823.22	MOK	-3.04433	-1.01497	0.002332	0.0118091	0.921143	1			S-PrediXcan	chr14:95116695:95117622:clu_21310:ENSG00000100697.14	DICER1	-2.38748	-0.0590105	0.0169641	0.267751	0.0329693	35
50K	chr15:22717727:22727105:clu_17841:ENSG00000283273.1	RP11-1180F24.3	3.04332	0.181395	0.00233984	0.0448606	0.0287715	2			S-PrediXcan	chr6:32365839:32390214:clu_33253:ENSG00000277427.1	XXbac-BPG154L12.5	-2.38662	-0.106513	0.0170041	0.124051	0.00042074	36
50K	chr1:37868614:37872930:clu_48829:ENSG00000204084.12	INPP5B	3.04227	0.0441558	0.00234803	0.26507	0.000141222	28			S-PrediXcan	chr3:139627764:139637963:clu_42315:ENSG00000163864.15	NMNAT3	-2.38658	-0.216632	0.0170059	0.0473751	0.425269	3
50K	chr2:85848204:85851264:clu_44631:ENSG00000115525.17	ST3GAL5	-3.04205	-0.128385	0.00234973	0.101836	0.161778	9			S-PrediXcan	chr19:37426378:37444907:clu_23717:ENSG00000196437.10	ZNF569	-2.38479	-0.146061	0.0170887	0.0600067	0.139654	9
50K	chr1:46814315:46815074:clu_49256:ENSG00000142973.13	CYP4B1	3.0417	0.332943	0.00235245	0.0252156	0.79042	2			S-PrediXcan	chr13:75526639:75530114:clu_2349:ENSG00000188243.12	COMMD6	2.38293	0.0844038	0.0171756	0.143435	7.32923e-07	21
50K	chr2:241324241:241335126:clu_47130:ENSG00000168385.17	2022-09-02	-3.04112	-0.387551	0.002357	0.0203628	0.824756	1			S-PrediXcan	chr19:20776450:20792512:clu_23332:ENSG00000160229.11	ZNF66	2.38282	0.131414	0.0171806	0.100448	0.386986	30
50K	chr10:30877065:30908933:clu_9560:ENSG00000183621.15	ZNF438	3.03998	0.045155	0.00236592	0.290859	2.05611e-12	13			S-PrediXcan	chr19:37199054:37199400:clu_23709:ENSG00000245680.9	ZNF585B	-2.38089	-0.156776	0.0172707	0.0503279	0.159723	4
50K	chr8:23258830:23260144:clu_55720:ENSG00000147457.13	CHMP7	3.03752	0.954188	0.00238531	0.0319303	0.690331	4			S-PrediXcan	chr15:65454415:65455654:clu_18890:ENSG00000074603.18	DPP8	2.37591	0.167337	0.0175059	0.059361	0.00873026	3
50K	chr22:20148924:20149187:clu_26291:ENSG00000234409.6	CCDC188	3.03675	0.314648	0.00239147	0.02461	0.68039	3			S-PrediXcan	chr1:156233728:156236288:clu_51088:ENSG00000160783.19	PMF1	2.37583	0.01538	0.0175096	0.845042	1.52893e-79	41
50K	chr7:97945615:97946222:clu_31245:ENSG00000243554.1	AC004967.7	3.03541	0.217835	0.00240206	0.0585407	0.100321	4			S-PrediXcan	chr12:122835006:122848031:clu_5477:ENSG00000130787.13	HIP1R	2.37477	0.369412	0.0175597	0.0177744	0.619448	3
50K	chr12:111291552:111293446:clu_5087:ENSG00000111249.13	CUX2	3.03164	0.322655	0.00243232	0.01703	0.966751	5			S-PrediXcan	chr12:96280279:96280808:clu_4715:ENSG00000059758.7	CDK17	2.37372	0.446941	0.01761	0.021665	0.883303	1
50K	chr20:47684581:47690126:clu_28653:ENSG00000196562.14	SULF2	-3.0309	-0.0812827	0.00243827	0.199051	0.019194	26			S-PrediXcan	chr2:218285938:218292466:clu_46539:ENSG00000135926.14	TMBIM1	2.37118	0.227288	0.0177313	0.0308675	0.672094	2
50K	chr7:27099366:27099779:clu_30216:ENSG00000253552.7	HOXA-AS2	3.03045	0.0412745	0.0024419	0.381544	1.93887e-17	18			S-PrediXcan	chr16:58676054:58676289:clu_16874:ENSG00000103042.8	SLC38A7	-2.36892	-0.420834	0.01784	0.0176607	0.786772	1
50K	chr20:64076646:64079294:clu_29113:ENSG00000171700.13	RGS19	-3.02924	-0.151337	0.00245169	0.0653099	0.534944	10			S-PrediXcan	chr19:19659791:19659898:clu_23304:ENSG00000105726.16	ATP13A1	2.36841	0.159527	0.0178649	0.0777708	0.215169	8
50K	chr16:2003728:2004035:clu_15389:ENSG00000167962.13	ZNF598	3.02901	0.224138	0.0024536	0.0560419	0.213926	6			S-PrediXcan	chr5:57214193:57221376:clu_35888:ENSG00000062194.15	GPBP1	-2.36781	-0.178943	0.0178938	0.0728568	0.0172826	6
50K	chr2:66443048:66464109:clu_44285:ENSG00000143995.19	MEIS1	-3.02746	-0.0781585	0.00246621	0.136549	0.0502202	11			S-PrediXcan	chr11:65619660:65619757:clu_7490:ENSG00000197136.4	PCNX3	-2.36719	-0.128384	0.0179237	0.315289	0.00320248	51
50K	chr7:1471641:1472243:clu_29818:ENSG00000164880.15	INTS1	-3.0265	-0.160471	0.00247403	0.0906146	0.126314	15			S-PrediXcan	chr17:48048864:48050607:clu_13524:ENSG00000082641.15	NFE2L1	-2.36491	-1.03219	0.0180345	0.0121782	0.0178611	2
50K	chr19:50362313:50365539:clu_24713:ENSG00000269392.1	CTB-191K22.6	3.02581	0.0799982	0.00247966	0.076181	0.206666	7			S-PrediXcan	chr21:46266166:46266982:clu_29707:ENSG00000160294.10	MCM3AP	2.36479	0.109218	0.0180403	0.149686	0.00871974	13
50K	chr12:79778600:79781815:clu_4566:ENSG00000058272.16	PPP1R12A	3.02541	1.28178	0.002483	0.013241	0.281385	1			S-PrediXcan	chr19:38847434:38852296:clu_23803:ENSG00000104824.16	HNRNPL	2.36422	0.473143	0.018068	0.01996	0.0793151	6
50K	chr1:150110627:150150912:clu_50585:ENSG00000136631.12	VPS45	3.02523	0.33818	0.00248445	0.019794	0.652112	4			S-PrediXcan	chr19:6731234:6731473:clu_22242:ENSG00000125734.15	GPR108	2.36234	0.185906	0.01816	0.0549358	0.00198586	1
50K	chr21:16214378:16231056:clu_29164:ENSG00000215386.11	MIR99AHG	-3.02515	-0.563038	0.00248511	0.022407	0.803687	4			S-PrediXcan	chr9:13193313:13196121:clu_52980:ENSG00000107186.16	MPDZ	-2.36233	-0.256993	0.0181605	0.0589183	0.985257	7
50K	chr17:67687184:67692572:clu_14121:ENSG00000154217.14	PITPNC1	3.02461	0.12793	0.00248954	0.0902829	0.0175552	8			S-PrediXcan	chr20:31863981:31864215:clu_28097:ENSG00000149599.15	DUSP15	-2.36087	-0.157843	0.0182323	0.0690709	0.557599	20
50K	chr7:1547181:1547742:clu_29838:ENSG00000164855.15	TMEM184A	3.02346	0.157542	0.00249902	0.0751176	0.0336459	6			S-PrediXcan	chr12:109478109:109481637:clu_4991:ENSG00000151148.13	UBE3B	-2.36082	-0.119919	0.0182348	0.0966284	0.0361745	12
50K	chr10:60134373:60138964:clu_9874:ENSG00000151150.21	ANK3	3.02146	0.185193	0.00251559	0.0397122	0.376229	4			S-PrediXcan	chr17:39723618:39723912:clu_12947:ENSG00000141736.13	ERBB2	-2.36043	-0.0739793	0.0182537	0.262809	0.0142102	44
50K	chr16:53873865:53879844:clu_16696:ENSG00000140718.20	FTO	3.02111	0.636285	0.0025185	0.0109085	0.383365	2			S-PrediXcan	chr6:32117694:32117859:clu_33206:ENSG00000213676.10	ATF6B	2.35977	0.213056	0.0182862	0.0378419	0.505636	3
50K	chr20:32704071:32706583:clu_28135:ENSG00000149600.11	COMMD7	-3.02096	-0.165579	0.00251973	0.0544823	0.606421	7			S-PrediXcan	chr20:35578967:35579056:clu_28272:ENSG00000088340.15	FER1L4	-2.3597	-0.136993	0.0182898	0.0506518	0.0148265	2
50K	chr5:177950463:177951717:clu_37467:ENSG00000170089.15	RP11-423H2.1	3.02049	0.250926	0.00252363	0.0525615	0.268498	5			S-PrediXcan	chr2:241690653:241694115:clu_47174:ENSG00000168395.15	ING5	2.35763	0.0974467	0.0183918	0.249653	0.0444033	47
50K	chr11:85707531:85709331:clu_8234:ENSG00000137501.17	SYTL2	-3.01992	-0.0738027	0.00252845	0.157998	0.00648418	16			S-PrediXcan	chr17:82900731:82903405:clu_14998:ENSG00000141556.20	TBCD	-2.3572	-0.271034	0.0184133	0.0398547	0.729627	5
50K	chr7:66769025:66770323:clu_30719:ENSG00000154710.16	RABGEF1	3.01949	0.241648	0.002532	0.0228175	0.92895	1			S-PrediXcan	chr20:1455037:1458200:clu_27665:ENSG00000088833.17	NSFL1C	2.35556	0.599103	0.0184946	0.0142345	0.722804	2
50K	chr19:51880877:51886821:clu_24811:ENSG00000161551.14	ZNF577	-3.01879	-0.077039	0.0025379	0.160995	0.02438	20			S-PrediXcan	chr1:1308972:1309086:clu_47331:ENSG00000169972.11	PUSL1	-2.35554	-0.226863	0.0184958	0.12952	0.196724	20
50K	chr21:34073745:34142408:clu_29333:ENSG00000214955.5	AP000318.2	3.01851	0.0886386	0.0025402	0.161227	0.0490487	19			S-PrediXcan	chr17:6644659:6650356:clu_11818:ENSG00000108590.10	MED31	2.35538	1.03304	0.0185035	0.0197501	0.74349	7
50K	chr19:2137807:2138619:clu_21896:ENSG00000065000.15	AP3D1	3.01774	0.459901	0.00254665	0.0205114	0.311873	4			S-PrediXcan	chr1:145857006:145858967:clu_50441:ENSG00000131788.15	PIAS3	-2.3549	-0.0619813	0.0185275	0.152147	0.00268169	14
50K	chr16:2520905:2520984:clu_15474:ENSG00000162066.14	AMDHD2	3.01765	0.253649	0.00254743	0.0348672	0.692135	4			S-PrediXcan	chr11:5698545:5706594:clu_6138:ENSG00000132274.15	TRIM22	-2.35385	-0.320392	0.01858	0.0278667	0.376552	1
50K	chr16:4730151:4731512:clu_15659:ENSG00000168096.14	ANKS3	-3.01758	-0.100351	0.00254799	0.13228	0.000350455	12			S-PrediXcan	chr11:5706616:5708173:clu_6138:ENSG00000132274.15	TRIM22	2.35385	0.369825	0.01858	0.0244526	0.619308	1
50K	chr12:110018488:110019139:clu_5032:ENSG00000076513.16	ANKRD13A	3.01666	0.182066	0.00255574	0.0574463	0.643174	9			S-PrediXcan	chr22:41227323:41227804:clu_27148:ENSG00000100395.14	L3MBTL2	-2.35364	-0.298547	0.0185904	0.0393486	0.963511	7
50K	chr5:95516750:95516916:clu_36340:ENSG00000198677.10	TTC37	3.01628	0.474147	0.002559	0.0124841	0.793935	1			S-PrediXcan	chr5:176388343:176388433:clu_37367:ENSG00000048162.20	NOP16	-2.35348	-0.112473	0.0185987	0.14179	0.135916	15
50K	chr11:8956298:8964209:clu_6286:ENSG00000175348.10	TMEM9B	-3.01369	-0.326798	0.00258094	0.0376794	0.28244	5			S-PrediXcan	chr11:208938:209259:clu_5803:ENSG00000177963.14	RIC8A	-2.35294	-0.295376	0.0186258	0.0241415	0.725904	2
50K	chr17:17254945:17261966:clu_12242:ENSG00000141030.12	COPS3	3.01344	0.14955	0.002583	0.0613234	0.208324	3			S-PrediXcan	chr3:47867338:47869214:clu_40698:ENSG00000047849.21	MAP4	-2.3525	-0.208743	0.0186476	0.0525692	0.54198	8
50K	chr11:70272436:70324402:clu_7868:ENSG00000131626.16	PPFIA1	-3.01332	-0.0687703	0.00258403	0.183415	0.000707748	21			S-PrediXcan	chr1:37513538:37514657:clu_48807:ENSG00000163875.15	MEAF6	2.35236	0.201277	0.0186549	0.074016	0.937112	11
50K	chr7:1548688:1549547:clu_29839:ENSG00000164855.15	TMEM184A	-3.01323	-0.110432	0.00258481	0.127169	8.62811e-06	3			S-PrediXcan	chr15:74197818:74202155:clu_19125:ENSG00000137868.18	STRA6	2.35117	0.516575	0.0187147	0.0151041	0.12706	3
50K	chr19:42297365:42300042:clu_24046:ENSG00000079462.7	PAFAH1B3	3.0132	0.22773	0.00258508	0.0228536	0.505001	4			S-PrediXcan	chr1:149003042:149003611:clu_50551:ENSG00000178104.19	PDE4DIP	-2.35084	-0.285481	0.0187308	0.0528726	0.970402	15
50K	chr15:89871546:89888521:clu_19588:ENSG00000157823.16	AP3S2	3.01304	0.0625071	0.00258644	0.224156	1.4686e-05	23			S-PrediXcan	chr16:31035040:31035691:clu_16510:ENSG00000103496.14	STX4	-2.35083	-0.108616	0.0187315	0.205595	0.00251739	31
50K	chr11:67432492:67432600:clu_7715:ENSG00000175634.14	RPS6KB2	3.0129	0.132874	0.00258765	0.143501	2.78579e-05	15			S-PrediXcan	chr7:90282171:90282892:clu_31110:ENSG00000105792.19	CFAP69	-2.3494	-0.0471166	0.0188038	0.473198	0.000305896	84
50K	chr2:205766803:205792235:clu_46374:ENSG00000118257.16	NRP2	-3.01107	-0.0662297	0.00260333	0.102925	0.0673032	12			S-PrediXcan	chr2:239961186:239990074:clu_47041:ENSG00000130414.11	NDUFA10	-2.34857	-0.0384443	0.0188458	0.567606	1.28998e-07	109
50K	chr6:159742146:159743665:clu_35144:ENSG00000146457.14	WTAP	3.00877	0.113143	0.00262308	0.0824106	0.15184	7			S-PrediXcan	chr15:89901803:89903216:clu_19589:ENSG00000157823.16	AP3S2	-2.34828	-0.0559517	0.0188603	0.251122	3.73747e-10	28
50K	chr8:12626570:12638966:clu_55510:ENSG00000283674.1	RP11-419I17.1	3.0073	0.144805	0.00263581	0.0631354	0.221351	7			S-PrediXcan	chr1:147650238:147652592:clu_50502:ENSG00000162836.11	ACP6	-2.34656	-0.0378011	0.0189478	0.409257	4.64691e-22	20
50K	chr4:76251820:76263704:clu_38626:ENSG00000189157.13	FAM47E	3.00623	0.276051	0.00264512	0.036127	0.487907	7			S-PrediXcan	chr4:184661903:184665917:clu_39711:ENSG00000164306.10	PRIMPOL	2.34532	0.443923	0.0190108	0.0621535	0.16015	7
50K	chr15:65607442:65611098:clu_18901:ENSG00000138614.14	INTS14	3.00606	0.215818	0.00264656	0.0447271	0.803762	4			S-PrediXcan	chr3:15027009:15028586:clu_40101:ENSG00000177463.15	NR2C2	2.34438	0.0919753	0.0190589	0.222782	0.0690501	36
50K	chr19:38900211:38905015:clu_23813:ENSG00000104825.16	NFKBIB	3.00531	0.14951	0.00265308	0.0790528	0.191021	10			S-PrediXcan	chr4:8217171:8218271:clu_38014:ENSG00000125089.16	SH3TC1	-2.34436	-0.923883	0.0190596	0.0118478	0.596304	3
50K	chr15:22943354:22944558:clu_17857:ENSG00000273749.4	CYFIP1	-3.00375	-0.319775	0.00266675	0.0298311	0.300475	3			S-PrediXcan	chr10:103899000:103900062:clu_10886:ENSG00000107960.10	STN1	2.34349	0.31172	0.0191045	0.0374353	0.826037	4
50K	chr12:53503129:53503713:clu_3942:ENSG00000139546.10	TARBP2	-3.00368	-0.0949211	0.00266738	0.135332	0.156984	17			S-PrediXcan	chr11:61345946:61346295:clu_7017:ENSG00000149476.15	TKFC	-2.34328	-0.125319	0.019115	0.131629	0.0721662	22
50K	chr1:155202960:155203093:clu_50952:ENSG00000169231.13	THBS3	-3.00335	-0.121332	0.00267022	0.0672626	0.237079	9			S-PrediXcan	chr3:127677843:127679985:clu_42028:ENSG00000114626.17	ABTB1	-2.34084	-0.131278	0.0192403	0.0967472	0.537168	23
50K	chr21:36320303:36333646:clu_29360:ENSG00000159256.12	MORC3	-3.00275	-0.211104	0.00267556	0.0375618	0.912915	4			S-PrediXcan	chr9:133460187:133463483:clu_54928:ENSG00000160323.18	ADAMTS13	-2.3407	-0.169556	0.0192475	0.151937	0.115283	23
50K	chr5:132703619:132706451:clu_36665:ENSG00000131437.15	KIF3A	3.00244	0.145215	0.00267824	0.148455	0.10604	24			S-PrediXcan	chr11:68052857:68052980:clu_7772:ENSG00000255031.5	RP11-802E16.3	-2.34068	-0.171842	0.0192485	0.0651139	0.0304917	4
50K	chr2:20701652:20739971:clu_43423:ENSG00000118961.14	LDAH	3.00203	0.329685	0.00268184	0.0174727	0.822461	2			S-PrediXcan	chr14:58291707:58293066:clu_20594:ENSG00000257621.7	PSMA3-AS1	-2.33997	-0.0876014	0.0192852	0.112244	1.33437e-05	7
50K	chr2:241133030:241135025:clu_47098:ENSG00000115687.13	PASK	-3.00156	-0.260563	0.002686	0.0372801	0.554105	1			S-PrediXcan	chr19:19302446:19303348:clu_23261:ENSG00000105705.15	SUGP1	-2.33989	-0.562152	0.0192894	0.0196076	0.151866	2
50K	chr15:95256776:95288302:clu_19708:ENSG00000248441.6	LINC01197	3.00138	0.220555	0.00268762	0.0343918	0.661072	5			S-PrediXcan	chr12:50112301:50112832:clu_3762:ENSG00000272368.2	RP4-605O3.4	2.3398	0.186007	0.0192943	0.151575	2.68448e-05	9
50K	chr17:6599320:6600380:clu_11813:ENSG00000198920.9	KIAA0753	-3.00126	-0.210532	0.00268863	0.0441552	0.677508	7			S-PrediXcan	chr4:120853540:120907474:clu_39198:ENSG00000138738.10	PRDM5	-2.33949	-0.495793	0.01931	0.0145494	0.232859	1
50K	chr20:31864338:31864953:clu_28097:ENSG00000149599.15	DUSP15	-3.00122	-0.253824	0.002689	0.0360698	0.66432	4			S-PrediXcan	chr17:30878096:30879423:clu_12630:ENSG00000176208.8	ATAD5	-2.33905	-0.186007	0.019333	0.0680373	0.585346	7
50K	chr20:37999328:38000405:clu_28369:ENSG00000101407.12	TTI1	3.00121	0.046644	0.00268913	0.294304	6.45881e-06	22			S-PrediXcan	chr12:110018488:110019139:clu_5032:ENSG00000076513.16	ANKRD13A	2.33901	0.184216	0.019335	0.0550172	0.971601	19
50K	chr17:7220197:7220464:clu_11862:ENSG00000072778.19	ACADVL	3.00119	0.253233	0.00268928	0.0452585	0.883085	6			S-PrediXcan	chr15:82663233:82663560:clu_19386:ENSG00000103723.12	AP3B2	-2.33829	-0.228345	0.0193725	0.065418	0.155574	11
50K	chr11:66284966:66285381:clu_7584:ENSG00000174851.15	YIF1A	-2.99854	-0.193852	0.00271275	0.0647729	0.010725	4			S-PrediXcan	chr15:89901803:89903216:clu_19589:ENSG00000242498.7	ARPIN	-2.33739	-0.0508891	0.0194191	0.269719	2.54862e-09	32
50K	chr6:43624729:43624888:clu_33818:ENSG00000172432.18	GTPBP2	-2.99745	-0.125078	0.00272253	0.0680012	0.00864456	3			S-PrediXcan	chr6:31687900:31688041:clu_33075:ENSG00000204427.11	ABHD16A	2.33613	0.0228432	0.0194847	0.32676	0.00159015	91
50K	chr8:23449997:23457557:clu_55735:ENSG00000197217.12	ENTPD4	-2.99663	-0.066666	0.00272979	0.123452	0.149046	12			S-PrediXcan	chr7:77355430:77355555:clu_31000:ENSG00000186088.15	GSAP	-2.3343	-0.267762	0.01958	0.0187678	0.447298	1
50K	chr11:803647:804094:clu_5955:ENSG00000177595.17	PIDD1	-2.99579	-0.0653187	0.00273739	0.290843	0.000929935	43			S-PrediXcan	chr12:50112301:50112832:clu_3762:ENSG00000178449.8	COX14	2.33418	0.175677	0.0195861	0.170864	5.00315e-05	12
50K	chr6:30740798:30741190:clu_32984:ENSG00000137312.14	FLOT1	2.99536	0.0380797	0.00274124	0.300843	1.39749e-12	17			S-PrediXcan	chr11:46659485:46665383:clu_6769:ENSG00000175224.16	ATG13	2.3335	0.267812	0.0196219	0.034052	0.739019	3
50K	chr1:16455893:16458842:clu_47964:ENSG00000157191.19	NECAP2	-2.99459	-0.146427	0.00274813	0.0612482	0.799066	7			S-PrediXcan	chr1:36358382:36358737:clu_48786:ENSG00000181817.5	LSM10	2.3333	0.485434	0.0196323	0.0405805	0.65899	3
50K	chr19:49865426:49866399:clu_24675:ENSG00000039650.11	PNKP	2.99456	0.25971	0.00274845	0.0534682	0.0735212	6			S-PrediXcan	chr7:27188253:27188601:clu_30223:ENSG00000240990.9	HOXA11-AS	-2.33207	-0.130692	0.0196969	0.164077	0.186468	14
50K	chr4:1287723:1288026:clu_37740:ENSG00000090316.15	MAEA	-2.99452	-0.152461	0.00274877	0.0729584	0.00692316	3			S-PrediXcan	chr19:18560550:18562036:clu_23184:ENSG00000105700.10	KXD1	2.33138	0.509895	0.0197336	0.0161344	0.303707	2
50K	chr12:110292124:110296599:clu_5049:ENSG00000174437.16	ATP2A2	2.99384	0.0831085	0.00275494	0.105814	0.0174996	8			S-PrediXcan	chr2:110124063:110125637:clu_45103:ENSG00000144061.12	NPHP1	-2.33132	-0.189799	0.0197364	0.0553304	0.192819	3
50K	chr19:17205336:17205960:clu_23055:ENSG00000099331.13	MYO9B	2.9883	0.185322	0.00280536	0.0667448	0.648714	4			S-PrediXcan	chr10:43476202:43481429:clu_9680:ENSG00000243660.9	ZNF487	2.33065	0.120083	0.0197719	0.0833246	0.0231873	10
50K	chr5:159274622:159275148:clu_37219:ENSG00000164332.7	UBLCP1	-2.98677	-0.138817	0.00281944	0.0693168	0.611367	8			S-PrediXcan	chr20:35236191:35272005:clu_28240:ENSG00000126005.16	MMP24-AS1	-2.33063	-0.146945	0.0197728	0.164376	0.0166642	18
50K	chr4:1287723:1288026:clu_37740:ENSG00000196810.4	CTBP1-AS2	-2.9866	-0.138658	0.00282099	0.0778887	0.000422474	4			S-PrediXcan	chr1:33147727:33158253:clu_48679:ENSG00000116525.13	TRIM62	-2.33027	-0.206806	0.0197917	0.0367578	0.81168	7
50K	chr20:45835109:45840639:clu_28551:ENSG00000124104.18	SNX21	-2.98502	-0.339679	0.00283564	0.0224837	0.720017	4			S-PrediXcan	chr5:171910797:171914343:clu_37305:ENSG00000072803.17	FBXW11	-2.32881	-0.325825	0.0198689	0.0201281	0.707923	5
50K	chr2:37247629:37248135:clu_43832:ENSG00000003509.15	NDUFAF7	2.98177	0.138669	0.00286591	0.112833	0.0442393	12			S-PrediXcan	chr21:33432802:33436883:clu_29292:ENSG00000142188.16	TMEM50B	-2.32728	-0.116943	0.0199505	0.12141	0.00303943	16
50K	chr17:39905985:39906111:clu_12961:ENSG00000073605.18	GSDMB	2.98101	0.37705	0.002873	0.0167115	0.769025	1			S-PrediXcan	chr17:36528202:36532527:clu_12788:ENSG00000278259.4	MYO19	2.32718	0.0792278	0.0199556	0.298186	0.0187667	37
50K	chr15:41297929:41298041:clu_18201:ENSG00000247556.6	OIP5-AS1	2.9809	0.224052	0.00287406	0.0466056	0.119723	3			S-PrediXcan	chr10:122216828:122224726:clu_11126:ENSG00000138162.18	TACC2	2.32716	0.111919	0.0199568	0.174138	1.14064e-06	13
50K	chr3:49425996:49426252:clu_40885:ENSG00000145029.13	NICN1	-2.9807	-0.102933	0.00287592	0.1134	0.00095906	6			S-PrediXcan	chr6:21909603:21978945:clu_32714:ENSG00000272168.6	CASC15	2.32698	0.504179	0.0199662	0.0182461	0.153027	6
50K	chr10:124412200:124418873:clu_11170:ENSG00000065154.11	OAT	-2.98012	-0.295023	0.00288139	0.0233668	0.913744	3			S-PrediXcan	chr11:68583129:68587945:clu_7801:ENSG00000110075.14	PPP6R3	-2.32632	-0.379014	0.0200017	0.0333649	0.879937	4
50K	chr10:102466087:102468955:clu_10807:ENSG00000138111.14	MFSD13A	-2.97812	-0.0754605	0.00290021	0.118748	0.00655293	11			S-PrediXcan	chr19:6732549:6732634:clu_22244:ENSG00000125734.15	GPR108	2.32578	0.652203	0.0200303	0.0191922	0.91633	2
50K	chr6:89080973:89083753:clu_34263:ENSG00000146278.10	PNRC1	2.97433	0.194206	0.00293625	0.0631419	0.0491404	5			S-PrediXcan	chr8:143555196:143555934:clu_57030:ENSG00000104518.10	GSDMD	-2.32543	-0.234755	0.020049	0.0461627	0.585207	11
50K	chr22:50290597:50294719:clu_27504:ENSG00000196576.14	PLXNB2	-2.974	-0.318997	0.00293949	0.0306502	0.42762	3			S-PrediXcan	chr2:46512812:46518945:clu_44016:ENSG00000250565.6	ATP6V1E2	-2.32533	-0.444583	0.0200544	0.0241499	0.735237	3
50K	chr6:31271348:31356688:clu_33007:ENSG00000234745.10	HLA-B	-2.97382	-0.023717	0.00294114	0.840196	1.71399e-55	82			S-PrediXcan	chr14:67585654:67585951:clu_20775:ENSG00000054690.13	PLEKHH1	-2.32462	-0.0496857	0.020092	0.258018	0.149538	5
50K	chr6:31648964:31649199:clu_33070:ENSG00000204463.12	BAG6	2.97025	0.138697	0.00297559	0.0869162	0.0265255	9			S-PrediXcan	chr5:1933985:1939770:clu_35420:ENSG00000248994.1	RP11-259O2.1	2.32422	0.0599134	0.0201136	0.271271	8.86567e-07	29
50K	chr10:45847954:45848843:clu_9727:ENSG00000188234.13	AGAP4	2.9693	0.0718269	0.0029848	0.117438	0.00585793	9			S-PrediXcan	chr8:104381314:104392784:clu_56650:ENSG00000147647.12	DPYS	2.32369	0.11642	0.0201423	0.114232	0.624799	15
50K	chr19:37089127:37090995:clu_23703:ENSG00000197050.10	ZNF420	-2.96876	-0.110414	0.00299007	0.0973039	0.000907092	8			S-PrediXcan	chr3:49913359:49929609:clu_40949:ENSG00000164077.13	MON1A	2.32311	0.610805	0.0201735	0.0523423	0.753196	9
50K	chr16:8806407:8811638:clu_15724:ENSG00000140650.11	PMM2	-2.96872	-0.311035	0.00299038	0.040763	0.484399	6			S-PrediXcan	chr4:119444433:119445312:clu_39173:ENSG00000283050.1	GTF2IP12	2.32305	0.12771	0.0201765	0.162617	0.11624	24
50K	chr10:7774891:7775751:clu_9221:ENSG00000151657.11	KIN	-2.96685	-0.210311	0.00300871	0.0334477	0.0943366	4			S-PrediXcan	chr8:213710:219290:clu_55367:ENSG00000223508.5	RPL23AP53	2.32294	0.15459	0.0201824	0.0679632	0.326577	6
50K	chr9:4125941:4286038:clu_52877:ENSG00000107249.21	GLIS3	-2.9664	-0.107297	0.00301312	0.10414	0.0542562	8			S-PrediXcan	chr11:64224162:64224285:clu_7259:ENSG00000149743.13	TRPT1	2.32267	0.104077	0.020197	0.132218	0.0585949	17
50K	chr5:141973742:141978303:clu_36949:ENSG00000013561.17	RNF14	-2.96624	-0.203925	0.00301464	0.0463365	0.415467	4			S-PrediXcan	chr1:3496783:3496988:clu_47520:ENSG00000162591.15	MEGF6	-2.32198	-0.239742	0.0202342	0.0680492	0.10275	6
50K	chr2:241324662:241325993:clu_47130:ENSG00000168385.17	2022-09-02	-2.9654	-0.127781	0.00302287	0.116322	2.02334e-05	7			S-PrediXcan	chr3:49014499:49014600:clu_40819:ENSG00000178252.17	WDR6	-2.32186	-0.0436051	0.0202407	0.409361	2.40394e-06	65
50K	chr16:68312176:68315897:clu_17115:ENSG00000132600.16	PRMT7	-2.96478	-0.0993124	0.00302904	0.0748943	0.000519197	3			S-PrediXcan	chr12:107752209:107753924:clu_4935:ENSG00000110851.11	PRDM4	-2.32172	-0.055856	0.0202482	0.503799	0.00421674	103
50K	chr6:30062017:30062224:clu_32907:ENSG00000066379.14	ZNRD1	2.96474	0.111143	0.00302935	0.124415	0.306342	30			S-PrediXcan	chr8:144391274:144391356:clu_57194:ENSG00000173137.11	ADCK5	2.3211	0.498018	0.0202815	0.0223068	0.705124	4
50K	chr9:121000051:121005919:clu_54311:ENSG00000106804.7	C5	-2.96474	-0.127357	0.00302944	0.059001	0.000753097	2			S-PrediXcan	chr22:37608903:37614190:clu_26942:ENSG00000100083.18	GGA1	-2.32057	-0.436348	0.02031	0.0190693	0.0602023	1
50K	chr3:101372126:101458955:clu_41607:ENSG00000138468.15	SENP7	2.96468	0.551317	0.00303	0.0117476	0.176048	1			S-PrediXcan	chr1:46818213:46818631:clu_49257:ENSG00000142973.13	CYP4B1	2.31762	0.568748	0.02047	0.0232625	0.156356	1
50K	chr15:89317536:89318541:clu_19540:ENSG00000140521.12	POLG	2.96409	0.302497	0.00303581	0.0320404	0.313684	2			S-PrediXcan	chr18:45889940:45899404:clu_25768:ENSG00000152223.12	EPG5	-2.31692	-0.439493	0.0205078	0.014253	0.0806917	3
50K	chr3:48631801:48631880:clu_40779:ENSG00000225697.12	SLC26A6	-2.96298	-0.142965	0.0030468	0.0635047	0.460442	12			S-PrediXcan	chr1:149933530:149933610:clu_50574:ENSG00000014914.20	MTMR11	-2.31666	-0.113169	0.0205221	0.0940693	0.470515	11
50K	chr18:5241812:5243594:clu_25366:ENSG00000263753.6	LINC00667	-2.9624	-0.150793	0.00305248	0.0478011	0.0340238	3			S-PrediXcan	chr11:47500932:47506858:clu_6831:ENSG00000149187.17	CELF1	2.31621	0.0595853	0.0205469	0.0975935	0.374417	21
50K	chr3:183925719:183927330:clu_42753:ENSG00000114770.16	ABCC5	-2.9618	-0.104935	0.00305849	0.0783315	0.098552	7			S-PrediXcan	chr19:39167386:39168230:clu_23829:ENSG00000130669.17	PAK4	2.3162	0.263084	0.0205471	0.0431701	0.764392	7
50K	chr6:43342211:43342676:clu_33771:ENSG00000171467.15	ZNF318	-2.96111	-0.199379	0.0030653	0.0497284	0.209675	6			S-PrediXcan	chr11:9047562:9053637:clu_6294:ENSG00000175356.12	SCUBE2	-2.31543	-0.0865316	0.0205896	0.279853	0.164027	49
50K	chr11:66801102:66803998:clu_7646:ENSG00000173715.15	C11orf80	-2.95834	-0.596557	0.003093	0.0107936	0.568557	1			S-PrediXcan	chr6:26466088:26467719:clu_32793:ENSG00000112763.15	BTN2A1	-2.3154	-0.18192	0.0205913	0.0631305	0.16616	9
50K	chr1:151055126:151055677:clu_50677:ENSG00000197622.12	CDC42SE1	2.95834	0.60455	0.003093	0.0108499	0.396633	1			S-PrediXcan	chr4:127957592:127965072:clu_39266:ENSG00000164073.9	MFSD8	-2.31516	-0.25401	0.0206039	0.0586975	0.929194	7
50K	chr11:66801102:66803995:clu_7646:ENSG00000173715.15	C11orf80	2.95834	0.213972	0.003093	0.0319009	0.473576	1			S-PrediXcan	chr9:36052323:36058827:clu_53343:ENSG00000122707.11	RECK	-2.31451	-0.423992	0.02064	0.0152711	0.0149327	1
50K	chr19:14452023:14463667:clu_22869:ENSG00000123143.12	PKN1	-2.95728	-0.243867	0.00310365	0.0407954	0.566631	4			S-PrediXcan	chr17:4032258:4032828:clu_11617:ENSG00000074755.14	ZZEF1	2.31411	0.10194	0.0206616	0.159377	0.00524135	24
50K	chr3:12289134:12312380:clu_40010:ENSG00000132170.19	PPARG	2.95378	0.144432	0.00313911	0.087461	0.586309	13			S-PrediXcan	chr19:19194133:19196966:clu_23248:ENSG00000064490.13	RFXANK	-2.31385	-0.219696	0.020676	0.0517881	0.999386	9
50K	chr17:18163838:18167590:clu_12289:ENSG00000091536.16	MYO15A	2.95355	0.376212	0.00314138	0.017491	0.428979	3			S-PrediXcan	chr22:40421100:40424206:clu_27123:ENSG00000196588.14	MKL1	2.31354	0.240719	0.0206928	0.027026	0.731921	4
50K	chr4:1832947:1834845:clu_37785:ENSG00000168924.14	LETM1	-2.95333	-0.190509	0.00314368	0.0705862	0.00226	2			S-PrediXcan	chr1:228140363:228145511:clu_52479:ENSG00000143774.16	GUK1	-2.31334	-0.200467	0.020704	0.128095	0.880415	19
50K	chr11:5697343:5698315:clu_6137:ENSG00000132274.15	TRIM22	2.95055	0.32519	0.0031721	0.0258168	0.871972	3			S-PrediXcan	chr10:71755466:71760868:clu_10043:ENSG00000107738.19	VSIR	2.31334	0.720071	0.0207041	0.0164795	0.045326	2
50K	chr7:47346356:47368365:clu_30574:ENSG00000136205.16	TNS3	2.95053	0.122086	0.00317232	0.0772709	0.0231768	5			S-PrediXcan	chr2:85371209:85371440:clu_44591:ENSG00000115459.17	ELMOD3	2.31233	0.393118	0.0207597	0.0328226	0.595941	12
50K	chr16:3664459:3665971:clu_15594:ENSG00000126602.10	TRAP1	-2.94954	-0.107232	0.00318245	0.134949	0.186842	16			S-PrediXcan	chr13:113078739:113081213:clu_2624:ENSG00000126217.20	MCF2L	-2.31212	-0.109793	0.0207713	0.185904	0.374935	29
50K	chr22:31454440:31455136:clu_26781:ENSG00000184708.17	EIF4ENIF1	-2.94841	-0.0928001	0.00319416	0.12843	0.0109115	18			S-PrediXcan	chr9:135075802:135090195:clu_55000:ENSG00000130558.19	OLFM1	2.31178	0.987052	0.02079	0.0114222	0.0424558	1
50K	chr12:120151391:120153213:clu_5317:ENSG00000089154.10	GCN1	2.94777	0.0702635	0.00320071	0.162168	0.00612102	16			S-PrediXcan	chr9:136807066:136807740:clu_55126:ENSG00000196642.18	RABL6	2.31092	0.366871	0.0208375	0.0332466	0.0379661	4
50K	chr5:884070:886592:clu_35362:ENSG00000028310.17	BRD9	2.94752	0.152359	0.00320332	0.0660761	0.629655	10			S-PrediXcan	chr3:146522053:146525605:clu_42392:ENSG00000188313.12	PLSCR1	-2.3089	-0.502625	0.0209489	0.0412275	0.460926	5
50K	chr16:658344:658569:clu_15145:ENSG00000161996.18	WDR90	2.94289	0.405346	0.00325165	0.016412	0.477356	3			S-PrediXcan	chr1:99896388:99900636:clu_50000:ENSG00000162688.16	AGL	2.30816	0.559117	0.02099	0.0255603	0.531006	1
50K	chr14:67653498:67656416:clu_20779:ENSG00000100568.10	VTI1B	2.941	0.110891	0.00327153	0.0824933	0.111196	7			S-PrediXcan	chr18:79359462:79372825:clu_26081:ENSG00000166377.19	ATP9B	-2.30779	-0.136203	0.0210108	0.114261	0.00176465	16
50K	chr11:65638182:65638535:clu_7503:ENSG00000213445.9	SIPA1	-2.93968	-0.106235	0.00328546	0.144886	0.00106092	19			S-PrediXcan	chr3:193645625:193645728:clu_42939:ENSG00000198836.8	OPA1	2.30435	0.170973	0.0212029	0.0784569	0.126703	11
50K	chr14:94615084:94622341:clu_21301:ENSG00000196136.17	SERPINA3	2.93965	0.412621	0.00328588	0.0252739	0.780167	2			S-PrediXcan	chr14:54480959:54481409:clu_20534:ENSG00000197045.12	GMFB	-2.30314	-0.227469	0.0212711	0.0591722	0.61591	12
50K	chr11:67489455:67490038:clu_7728:ENSG00000110711.9	AIP	-2.93753	-0.487165	0.00330837	0.0266314	0.372046	3			S-PrediXcan	chr18:12821425:12824023:clu_25479:ENSG00000175354.18	PTPN2	-2.30275	-0.18548	0.0212929	0.0666428	0.180891	5
50K	chr1:43981924:43984865:clu_49093:ENSG00000117411.16	B4GALT2	-2.93638	-0.176077	0.00332072	0.0514322	0.755058	5			S-PrediXcan	chr10:8051619:8052435:clu_9229:ENSG00000107485.15	GATA3	-2.30247	-0.188068	0.0213089	0.101502	0.114777	23
50K	chr7:90353009:90372155:clu_31119:ENSG00000105793.15	GTPBP10	2.93616	0.62277	0.003323	0.0151704	0.334663	1			S-PrediXcan	chr6:89655968:89656700:clu_34288:ENSG00000112159.11	MDN1	2.3022	0.245855	0.0213241	0.0658031	0.321537	4
50K	chr20:25302346:25303550:clu_28034:ENSG00000100997.18	ABHD12	2.93602	0.193917	0.00332458	0.0374173	0.881387	7			S-PrediXcan	chr8:144114911:144115341:clu_57143:ENSG00000179698.13	WDR97	2.30091	0.0718845	0.0213969	0.265932	0.000285503	50
50K	chr2:111116598:111116945:clu_45121:ENSG00000153093.18	ACOXL	2.93552	0.329298	0.00332994	0.0223141	0.889045	3			S-PrediXcan	chr3:48695418:48715315:clu_40789:ENSG00000068745.14	IP6K2	-2.29965	-0.354267	0.0214682	0.0225183	0.52932	6
50K	chr6:31979010:31979414:clu_33182:ENSG00000204344.14	STK19	-2.93551	-0.243514	0.00333	0.0416212	0.04578	1			S-PrediXcan	chr20:428589:428951:clu_27632:ENSG00000125826.20	RBCK1	2.29938	0.543774	0.0214836	0.024368	0.0127716	3
50K	chr3:127576696:127576821:clu_42019:ENSG00000163870.14	TPRA1	-2.93543	-0.16853	0.00333087	0.0456393	0.87437	4			S-PrediXcan	chr2:160367388:160407464:clu_45685:ENSG00000153250.19	RBMS1	2.29915	0.361948	0.0214964	0.0237443	0.400664	4
50K	chr3:48469843:48479177:clu_40731:ENSG00000244380.1	RP11-24C3.2	2.93206	0.472895	0.00336727	0.114294	0.0898241	15			S-PrediXcan	chr19:10486818:10489192:clu_22549:ENSG00000079999.13	KEAP1	2.29878	0.211306	0.0215172	0.0656121	0.698279	23
50K	chr3:48469843:48479177:clu_40731:ENSG00000164054.15	SHISA5	2.93206	0.472895	0.00336727	0.114294	0.0702675	15			S-PrediXcan	chr7:150382823:150388422:clu_32226:ENSG00000214022.11	REPIN1	-2.29846	-0.142198	0.0215359	0.249475	0.233616	41
50K	chr16:911079:934244:clu_15228:ENSG00000103227.18	LMF1	2.9302	0.399821	0.00338745	0.0199717	0.906373	2			S-PrediXcan	chr9:89332986:89334639:clu_53736:ENSG00000187742.14	SECISBP2	-2.29842	-0.485665	0.0215377	0.0142414	0.18716	2
50K	chr8:143938692:143942392:clu_57104:ENSG00000178209.14	PLEC	2.92932	0.36613	0.00339702	0.0242049	0.359276	5			S-PrediXcan	chr12:49566215:49566722:clu_3708:ENSG00000187778.13	MCRS1	-2.29797	-0.159387	0.0215637	0.0791141	0.992311	14
50K	chr2:86542312:86563304:clu_44667:ENSG00000115561.15	CHMP3	2.92871	0.138087	0.0034037	0.0554385	0.734744	7			S-PrediXcan	chr12:132690376:132701250:clu_5747:ENSG00000176894.9	PXMP2	2.29673	0.179837	0.0216342	0.0459663	0.0375811	12
50K	chr11:65630604:65634126:clu_7499:ENSG00000197136.4	PCNX3	-2.92826	-0.120512	0.0034086	0.0781691	0.607194	8			S-PrediXcan	chr12:110377617:110381752:clu_5053:ENSG00000196510.12	ANAPC7	2.296	0.158776	0.0216761	0.204173	0.00110176	29
50K	chr15:65481615:65485099:clu_18892:ENSG00000074603.18	DPP8	2.92675	0.232209	0.00342526	0.0248558	0.478794	2			S-PrediXcan	chr6:34539703:34540984:clu_33411:ENSG00000124664.10	SPDEF	-2.29288	-1.62126	0.0218549	0.0221521	0.355063	2
50K	chr3:184365226:184366717:clu_42814:ENSG00000163882.9	POLR2H	-2.92551	-0.0859754	0.00343889	0.140529	0.00335385	12			S-PrediXcan	chr20:31722348:31723735:clu_28093:ENSG00000171552.12	BCL2L1	-2.29056	-0.0536625	0.0219886	0.320358	0.042504	60
50K	chr18:5294001:5294801:clu_25367:ENSG00000198081.10	ZBTB14	2.92532	0.317424	0.00344101	0.0222976	0.641269	2			S-PrediXcan	chr11:70378195:70383003:clu_7877:ENSG00000131626.16	PPFIA1	-2.28936	-0.901935	0.0220584	0.0171	0.370922	7
50K	chr17:63834800:63835412:clu_14014:ENSG00000108604.15	SMARCD2	2.92396	0.104443	0.00345614	0.0962819	0.0225239	7			S-PrediXcan	chr10:45742073:45743390:clu_9717:ENSG00000172661.17	WASHC2C	2.28923	0.148088	0.0220662	0.323446	2.36243e-13	30
50K	chr3:48410558:48410868:clu_40716:ENSG00000164050.12	PLXNB1	-2.92363	-0.173796	0.00345972	0.0372377	0.399679	4			S-PrediXcan	chr9:133460187:133463483:clu_54928:ENSG00000160325.14	CACFD1	-2.2891	-0.127414	0.0220733	0.216594	0.256926	34
50K	chr11:1881596:1883419:clu_6018:ENSG00000130592.15	LSP1	-2.923	-0.0845037	0.00346672	0.12362	0.0101947	13			S-PrediXcan	chr11:47286534:47288968:clu_6810:ENSG00000110514.19	MADD	-2.28855	-0.380473	0.0221053	0.0328347	0.799009	5
50K	chr3:128490069:128490527:clu_42047:ENSG00000244300.2	GATA2-AS1	2.92018	0.156404	0.00349832	0.0598858	0.80918	8			S-PrediXcan	chr5:886704:887361:clu_35363:ENSG00000028310.17	BRD9	2.28827	0.0890539	0.0221216	0.165114	0.0594689	29
50K	chr20:57376266:57378013:clu_28784:ENSG00000101146.12	RAE1	-2.91973	-0.410492	0.00350339	0.0224796	0.876851	3			S-PrediXcan	chr19:35744981:35745125:clu_23610:ENSG00000161265.14	U2AF1L4	2.28817	0.0459135	0.0221274	0.247673	4.41564e-11	25
50K	chr17:75623854:75623949:clu_14407:ENSG00000266714.6	MYO15B	2.9197	0.779723	0.00350364	0.0103197	0.015959	2			S-PrediXcan	chr8:144468650:144468725:clu_57240:ENSG00000167702.11	KIFC2	2.28694	0.395108	0.0221992	0.0168424	0.00688659	2
50K	chr19:38337646:38343580:clu_23763:ENSG00000099338.22	CATSPERG	-2.91812	-0.131908	0.00352146	0.0909222	0.128212	9			S-PrediXcan	chr6:132815224:132816461:clu_34782:ENSG00000112306.7	RPS12	-2.28659	-1.00288	0.0222195	0.0126735	0.332475	2
50K	chr5:132207884:132209138:clu_36634:ENSG00000072682.18	P4HA2	-2.91776	-0.121243	0.00352561	0.120792	0.124559	18			S-PrediXcan	chr9:136807066:136807740:clu_55126:ENSG00000213213.13	CCDC183	2.28528	0.341898	0.0222963	0.0347744	0.787671	5
50K	chr1:149647064:149647381:clu_50563:ENSG00000275557.1	RP11-353N4.6	2.917	0.140113	0.00353416	0.0558439	0.250273	4			S-PrediXcan	chr7:926644:935375:clu_29797:ENSG00000240230.5	COX19	-2.28442	-0.0812739	0.0223471	0.293529	0.0125037	41
50K	chr1:149647064:149647381:clu_50563:ENSG00000277147.4	LINC00869	2.917	0.140113	0.00353416	0.0558439	0.2178	4			S-PrediXcan	chr22:19048643:19052481:clu_26194:ENSG00000070413.19	DGCR2	-2.28352	-0.878244	0.0224	0.0124168	0.670786	1
50K	chr22:16622897:16637040:clu_26127:ENSG00000100181.22	TPTEP1	-2.91129	-0.188997	0.00359944	0.0465907	0.139939	2			S-PrediXcan	chr5:103104846:103106716:clu_36417:ENSG00000145723.16	GIN1	2.28235	0.392674	0.0224684	0.0243251	0.331683	2
50K	chr6:30885680:30888688:clu_32988:ENSG00000204580.13	DDR1	-2.91069	-0.346043	0.00360629	0.0260388	0.603981	4			S-PrediXcan	chr1:32232184:32234036:clu_48607:ENSG00000220785.7	MTMR9LP	2.28199	0.436212	0.02249	0.0203746	0.664156	1
50K	chr2:241403932:241404799:clu_47136:ENSG00000006607.13	FARP2	-2.91049	-0.381658	0.00360858	0.0227929	0.798713	3			S-PrediXcan	chr6:30740798:30741036:clu_32984:ENSG00000137312.14	FLOT1	2.28161	0.024759	0.0225126	0.569979	2.50854e-35	38
50K	chr7:66711863:66712167:clu_30717:ENSG00000154710.16	RABGEF1	-2.90989	-0.121811	0.00361554	0.0734021	0.120034	9			S-PrediXcan	chr22:18923179:18925051:clu_26192:ENSG00000100033.16	PRODH	-2.2808	-0.50982	0.02256	0.0188627	0.336662	1
50K	chr20:47224556:47227203:clu_28632:ENSG00000101040.19	ZMYND8	2.90987	0.159524	0.00361578	0.0878089	0.124425	8			S-PrediXcan	chr13:52024937:52028319:clu_2276:ENSG00000253710.2	ALG11	-2.27971	-0.161514	0.022625	0.0547174	0.0788112	8
50K	chr6:31961675:31961909:clu_33168:ENSG00000204351.11	SKIV2L	-2.90956	-0.0700906	0.00361943	0.245492	5.95022e-10	17			S-PrediXcan	chr2:11164261:11174968:clu_43297:ENSG00000162976.12	PQLC3	2.27892	0.149706	0.0226716	0.0624807	0.146533	5
50K	chr21:33595614:33595731:clu_29313:ENSG00000205758.11	CRYZL1	2.9089	0.224294	0.00362701	0.0391272	0.171761	3			S-PrediXcan	chr16:70590400:70646548:clu_17243:ENSG00000157368.10	IL34	-2.27834	-1.3051	0.0227065	0.0156618	0.0648876	3
50K	chr12:102061346:102061912:clu_4824:ENSG00000120860.10	WASHC3	2.90852	0.173014	0.0036315	0.0740174	0.0850123	9			S-PrediXcan	chr8:28110438:28113019:clu_55819:ENSG00000134014.16	ELP3	-2.27814	-0.086593	0.0227185	0.115199	0.113995	4
50K	chr2:239401969:239402075:clu_47038:ENSG00000222020.2	AC062017.1	2.90839	0.103055	0.0036329	0.11002	0.184526	12			S-PrediXcan	chr1:149077955:149079007:clu_50558:ENSG00000269713.7	NBPF9	-2.27759	-0.273242	0.0227509	0.0378782	0.707541	4
50K	chr19:35780648:35780754:clu_23623:ENSG00000004777.18	ARHGAP33	2.9081	0.135681	0.00363628	0.0818298	0.761604	8			S-PrediXcan	chr15:42840433:42871445:clu_18350:ENSG00000128881.16	TTBK2	2.27694	0.755049	0.02279	0.0182206	0.802682	1
50K	chr5:168497348:168500591:clu_37261:ENSG00000113643.8	RARS	2.90484	0.0609392	0.00367437	0.15239	2.59033e-07	7			S-PrediXcan	chr20:3264524:3270427:clu_27757:ENSG00000088854.12	C20orf194	-2.27548	-0.626246	0.022877	0.0252431	0.636814	2
50K	chr1:2410451:2410630:clu_47471:ENSG00000157911.9	PEX10	-2.89963	-0.542853	0.003736	0.0167204	0.934311	1			S-PrediXcan	chr2:230440557:230442937:clu_46823:ENSG00000067066.16	SP100	2.2754	0.0576779	0.0228818	0.220824	6.79697e-05	24
50K	chr15:74822709:74824351:clu_19157:ENSG00000140506.16	LMAN1L	-2.89694	-0.0882955	0.00376817	0.266863	1.22187e-08	8			S-PrediXcan	chr5:83061911:83065008:clu_36246:ENSG00000174695.9	TMEM167A	2.27533	0.182579	0.0228863	0.0475587	0.0120174	2
50K	chr15:52337884:52340196:clu_18626:ENSG00000197535.14	MYO5A	2.8962	0.171888	0.00377715	0.076777	0.20217	9			S-PrediXcan	chr11:117839830:117840319:clu_8673:ENSG00000137726.16	FXYD6	-2.2749	-0.260396	0.0229117	0.0403591	0.0778327	3
50K	chr16:90216198:90222386:clu_17795:ENSG00000260923.6	LINC02193	-2.89281	-0.169612	0.00381808	0.0397411	0.183467	2			S-PrediXcan	chr5:178053973:178057649:clu_37479:ENSG00000204677.10	FAM153C	2.27295	0.128827	0.0230291	0.183087	0.0137114	26
50K	chr1:11828219:11828458:clu_47832:ENSG00000011021.21	CLCN6	-2.89114	-1.45715	0.00383846	0.0289682	0.811342	3			S-PrediXcan	chr7:135398226:135410524:clu_31980:ENSG00000080802.18	CNOT4	2.27258	0.46091	0.0230512	0.0246258	0.611605	7
50K	chr21:41751245:41756525:clu_29472:ENSG00000183421.11	RIPK4	-2.89047	-0.292806	0.00384664	0.0331162	0.192719	6			S-PrediXcan	chr2:231282133:231291353:clu_46850:ENSG00000135931.17	ARMC9	2.27194	0.191479	0.0230899	0.122622	0.154464	16
50K	chr20:38422241:38426419:clu_28390:ENSG00000196756.11	SNHG17	2.88942	0.23181	0.00385956	0.0316337	0.118444	3			S-PrediXcan	chr22:19048643:19056986:clu_26194:ENSG00000070413.19	DGCR2	2.27063	0.435315	0.0231691	0.0303779	0.935011	3
50K	chr8:144802947:144803641:clu_57299:ENSG00000197363.9	ZNF517	-2.88886	-0.204997	0.00386641	0.0450807	0.0905788	4			S-PrediXcan	chr20:36607818:36609601:clu_28321:ENSG00000101084.17	C20orf24	2.27048	0.0866156	0.0231786	0.378835	0.0121716	76
50K	chr19:50366017:50369166:clu_24713:ENSG00000269392.1	CTB-191K22.6	-2.88811	-0.142649	0.00387567	0.067022	0.223236	6			S-PrediXcan	chr12:11884587:11885926:clu_3202:ENSG00000139083.10	ETV6	2.27037	0.444229	0.0231852	0.0256148	0.395342	5
50K	chr17:17222661:17223922:clu_12237:ENSG00000154803.12	FLCN	2.88736	0.191991	0.0038849	0.058184	0.204975	6			S-PrediXcan	chr7:135398226:135410515:clu_31980:ENSG00000080802.18	CNOT4	-2.268	-0.783306	0.0233292	0.0143039	0.563016	2
50K	chr9:120914300:120923705:clu_54303:ENSG00000056558.10	TRAF1	-2.8865	-0.129527	0.00389556	0.0572748	0.122373	3			S-PrediXcan	chr6:52465115:52469333:clu_33938:ENSG00000096093.15	EFHC1	2.26798	0.153113	0.0233305	0.086592	0.0528137	22
50K	chr6:79201726:79202317:clu_34149:ENSG00000118418.14	HMGN3	-2.88637	-0.162498	0.00389715	0.0631462	0.361725	8			S-PrediXcan	chr3:58132019:58132808:clu_41318:ENSG00000136068.14	FLNB	-2.26771	-0.097313	0.023347	0.324689	1.04261e-05	52
50K	chr17:5426299:5432542:clu_11785:ENSG00000129197.14	RPAIN	-2.88487	-0.0879777	0.00391572	0.168161	0.00066255	16			S-PrediXcan	chr6:32365839:32390214:clu_33253:ENSG00000225914.1	XXbac-BPG154L12.4	-2.2676	-0.106807	0.0233533	0.111328	0.000101038	35
50K	chr1:154602626:154607992:clu_50886:ENSG00000160710.15	ADAR	-2.88377	-0.0908262	0.00392948	0.150312	0.000214561	13			S-PrediXcan	chr14:105708664:105863814:clu_21609:ENSG00000211900.2	IGHJ6	-2.2649	-0.169977	0.0235186	0.0625115	0.084065	5
50K	chr17:75229131:75230546:clu_14317:ENSG00000125450.10	NUP85	2.88289	0.182752	0.00394048	0.0489041	0.00593293	2			S-PrediXcan	chr4:1822309:1822988:clu_37784:ENSG00000168924.14	LETM1	-2.26418	-0.22245	0.0235631	0.0649973	0.404609	6
50K	chr6:32584378:32589643:clu_33259:ENSG00000196126.11	HLA-DRB1	2.88226	0.0218941	0.0039484	0.620621	6.17011e-43	22			S-PrediXcan	chr16:67518385:67528317:clu_17018:ENSG00000276075.1	CTD-2012K14.8	-2.26367	-0.336682	0.0235942	0.0272201	0.368118	3
50K	chr1:26551723:26553391:clu_48376:ENSG00000117676.13	RPS6KA1	-2.882	-0.456443	0.0039516	0.0192343	0.926057	3			S-PrediXcan	chr1:147652549:147654194:clu_50505:ENSG00000162836.11	ACP6	2.26362	0.0369215	0.0235976	0.368564	7.47589e-18	13
50K	chr19:39156850:39168230:clu_23829:ENSG00000130669.17	PAK4	-2.88149	-0.0646144	0.003958	0.220503	8.67041e-12	1			S-PrediXcan	chr1:233227371:233236845:clu_52603:ENSG00000135749.18	PCNX2	2.26355	0.121081	0.0236019	0.12362	0.346258	17
50K	chr7:1428791:1436742:clu_29808:ENSG00000164877.18	MICALL2	2.88036	0.305025	0.00397217	0.0350878	0.510018	3			S-PrediXcan	chr16:2883272:2895220:clu_15515:ENSG00000162076.12	FLYWCH2	-2.26346	-0.0280413	0.0236073	0.189345	8.69037e-06	13
50K	chr1:3524246:3524385:clu_47525:ENSG00000162591.15	MEGF6	-2.88007	-0.224167	0.00397581	0.0422995	0.15739	6			S-PrediXcan	chr20:34280650:34281027:clu_28173:ENSG00000250917.1	RP4-785G19.5	-2.26248	-0.421159	0.0236678	0.0197795	0.061755	5
50K	chr4:155666965:155667346:clu_39503:ENSG00000164116.16	GUCY1A3	-2.87979	-0.108879	0.00397944	0.0667551	0.30677	10			S-PrediXcan	chr5:94779163:94799013:clu_36326:ENSG00000175471.19	MCTP1	2.25991	0.403296	0.0238268	0.0148621	0.488659	3
50K	chr20:63532687:63533551:clu_29017:ENSG00000101213.6	PTK6	2.87911	0.0709396	0.00398795	0.168736	0.000460422	13			S-PrediXcan	chr8:53801896:53814662:clu_56108:ENSG00000047249.17	ATP6V1H	-2.25984	-0.202892	0.0238313	0.0739363	0.26635	9
50K	chr17:7582160:7583918:clu_11951:ENSG00000233223.2	AC113189.5	2.87673	0.488982	0.00401814	0.0364486	0.592073	3			S-PrediXcan	chr14:102265912:102283478:clu_21425:ENSG00000080823.22	MOK	2.25946	0.383288	0.023855	0.0263208	0.372635	2
50K	chr1:11081238:11087448:clu_47775:ENSG00000171824.13	EXOSC10	-2.8755	-0.427671	0.00403392	0.0162506	0.641717	2			S-PrediXcan	chr1:23341017:23344211:clu_48233:ENSG00000125944.18	HNRNPR	-2.25908	-0.111582	0.0238781	0.267772	0.0118161	35
50K	chr6:31540401:31541950:clu_33040:ENSG00000198563.13	DDX39B	-2.87418	-0.126753	0.00405076	0.0987081	0.011629	10			S-PrediXcan	chr12:927263:929819:clu_2755:ENSG00000002016.17	RAD52	-2.25901	-0.223785	0.0238828	0.0537277	0.907502	5
50K	chr15:66329399:66331875:clu_18915:ENSG00000166938.12	DIS3L	-2.87413	-0.0671263	0.00405139	0.151026	8.24017e-07	6			S-PrediXcan	chr14:58285756:58286640:clu_20594:ENSG00000257621.7	PSMA3-AS1	2.2589	0.182398	0.0238898	0.0541848	0.393622	7
50K	chr3:48632337:48632974:clu_40780:ENSG00000225697.12	SLC26A6	2.87373	0.431466	0.00405652	0.0110663	0.51331	2			S-PrediXcan	chr3:101574279:101585437:clu_41610:ENSG00000081154.11	PCNP	-2.258	-0.188169	0.0239457	0.0528897	0.252327	5
50K	chr2:241463980:241465674:clu_47141:ENSG00000006607.13	FARP2	-2.87262	-0.137562	0.00407083	0.0785313	0.0252961	11			S-PrediXcan	chr7:27188020:27188601:clu_30223:ENSG00000240990.9	HOXA11-AS	2.25697	0.133529	0.02401	0.0865874	8.99448e-05	1
50K	chr1:153941440:153941869:clu_50828:ENSG00000198837.9	DENND4B	2.87245	0.242847	0.004073	0.0218105	0.427116	1			S-PrediXcan	chr15:64445108:64454997:clu_18845:ENSG00000103671.9	TRIP4	-2.25606	-0.0696228	0.0240669	0.273696	0.142405	50
50K	chr11:64800826:64800900:clu_7348:ENSG00000168067.11	MAP4K2	2.87216	0.208872	0.00407675	0.0387072	0.317121	4			S-PrediXcan	chr2:73946906:73958146:clu_44455:ENSG00000114956.19	DGUOK	2.25534	0.124999	0.0241119	0.282284	0.0715833	47
50K	chr17:16439414:16439528:clu_12207:ENSG00000175061.17	LRRC75A-AS1	-2.87188	-0.0281372	0.00408041	0.622344	9.39344e-44	15			S-PrediXcan	chr6:31798507:31806075:clu_33115:ENSG00000204392.10	LSM2	-2.25511	-0.16576	0.0241266	0.0674594	0.361863	22
50K	chr6:18200576:18201486:clu_32689:ENSG00000165097.13	KDM1B	2.87166	0.154753	0.00408322	0.0334546	0.146253	3			S-PrediXcan	chr3:49812738:49813062:clu_40935:ENSG00000182179.12	UBA7	2.25464	-0.0144222	0.0241561	0.115608	0.0922267	19
50K	chr16:71476272:71478228:clu_17263:ENSG00000167377.17	ZNF23	2.86991	0.0962468	0.00410593	0.0725133	0.00947413	6			S-PrediXcan	chr11:8620572:8621032:clu_6268:ENSG00000166436.15	TRIM66	2.25405	0.151029	0.0241928	0.0693942	0.0420162	8
50K	chr4:76082535:76097644:clu_38618:ENSG00000156219.16	ART3	-2.86487	-0.148102	0.00417184	0.0733473	0.297801	7			S-PrediXcan	chr1:156768239:156782286:clu_51146:ENSG00000143294.14	PRCC	-2.25364	-0.347828	0.0242186	0.0262887	0.820419	3
50K	chr2:65072980:65074282:clu_44272:ENSG00000011523.13	CEP68	-2.86296	-0.545415	0.004197	0.0128754	0.853093	1			S-PrediXcan	chr7:43639681:43640573:clu_30451:ENSG00000106603.18	COA1	2.25275	0.195597	0.0242749	0.0698793	0.113994	6
50K	chr12:102175666:102178592:clu_4830:ENSG00000185480.11	PARPBP	-2.86179	-0.218231	0.00421249	0.0469998	0.16683	5			S-PrediXcan	chr5:103019843:103028887:clu_36415:ENSG00000145730.20	PAM	-2.25262	-0.0875137	0.024283	0.180948	0.154374	22
50K	chr8:12387865:12387958:clu_55495:ENSG00000227888.4	FAM66A	-2.86151	-0.101569	0.00421631	0.0886768	0.089049	8			S-PrediXcan	chr16:75093667:75104784:clu_17362:ENSG00000186187.11	ZNRF1	2.25141	0.123445	0.0243598	0.109797	0.39119	16
50K	chr19:45688566:45691887:clu_24272:ENSG00000125743.10	SNRPD2	2.86145	0.164779	0.0042171	0.0310647	0.280706	2			S-PrediXcan	chr4:109994880:109999679:clu_39093:ENSG00000138798.11	EGF	2.25041	0.321885	0.0244227	0.0366857	0.321027	4
50K	chr22:31454376:31455136:clu_26781:ENSG00000184708.17	EIF4ENIF1	2.86125	0.388984	0.00421974	0.0281401	0.944592	4			S-PrediXcan	chr16:89712716:89716462:clu_17737:ENSG00000075399.13	VPS9D1	-2.25027	-0.745094	0.0244315	0.0108969	0.0960823	7
50K	chr6:32584378:32589643:clu_33259:ENSG00000229391.7	HLA-DRB6	2.86106	0.0215194	0.0042223	0.624083	6.59777e-43	24			S-PrediXcan	chr7:105066807:105073619:clu_31614:ENSG00000005483.20	KMT2E	2.24939	0.0381121	0.0244874	0.368616	8.66869e-05	49
50K	chr17:8290976:8292523:clu_12056:ENSG00000125434.10	SLC25A35	2.8603	0.124113	0.00423238	0.168681	0.246316	21			S-PrediXcan	chr8:85131961:85134847:clu_56378:ENSG00000133739.15	LRRCC1	2.2485	0.255612	0.0245446	0.0452255	0.185803	2
50K	chr16:23689676:23689860:clu_16156:ENSG00000166851.14	PLK1	-2.86009	-0.217358	0.00423522	0.0456162	0.531753	5			S-PrediXcan	chr22:16602215:16638579:clu_26127:ENSG00000100181.22	TPTEP1	2.24824	0.0983538	0.0245609	0.176809	8.87578e-07	16
50K	chr15:74904712:74904982:clu_19173:ENSG00000178761.14	FAM219B	-2.8592	-0.511887	0.00424716	0.012528	0.936574	5			S-PrediXcan	chr11:7698773:7700296:clu_6247:ENSG00000183378.11	OVCH2	-2.2481	-0.0570078	0.02457	0.0367045	0.64382	1
50K	chr16:67828720:67829423:clu_17053:ENSG00000102901.12	CENPT	-2.85806	-0.0650199	0.00426245	0.14423	0.00774938	15			S-PrediXcan	chr3:184366800:184368177:clu_42814:ENSG00000163882.9	POLR2H	-2.2476	-0.205019	0.024602	0.300966	0.0198166	70
50K	chr15:34227846:34229753:clu_18036:ENSG00000128463.12	EMC4	2.85801	0.262197	0.00426308	0.0263941	0.25178	2			S-PrediXcan	chr2:174395817:174398275:clu_45908:ENSG00000144306.14	SCRN3	-2.24708	-0.12497	0.0246346	0.123641	0.363053	17
50K	chr11:68738788:68742318:clu_7809:ENSG00000132749.10	TESMIN	-2.85764	-0.151501	0.00426801	0.0745059	0.255945	15			S-PrediXcan	chr14:103711567:103712875:clu_21500:ENSG00000126215.13	XRCC3	-2.24562	-0.104833	0.0247284	0.13288	0.00980599	14
50K	chr11:5696655:5697248:clu_6137:ENSG00000132274.15	TRIM22	-2.8575	-0.638157	0.00426993	0.0113601	0.116679	2			S-PrediXcan	chr11:68040959:68041268:clu_7766:ENSG00000110719.9	TCIRG1	2.24526	0.509542	0.0247513	0.0247512	0.479506	6
50K	chr6:33320224:33320380:clu_33345:ENSG00000204209.11	DAXX	2.85619	0.175727	0.00428757	0.0713943	0.115731	10			S-PrediXcan	chr3:48682156:48682348:clu_40793:ENSG00000213672.7	NCKIPSD	2.24455	0.157259	0.0247973	0.084686	0.301359	13
50K	chr14:69767380:69768138:clu_20826:ENSG00000100650.15	SRSF5	2.8557	0.335601	0.0042942	0.0361413	0.685728	4			S-PrediXcan	chr16:1348301:1348379:clu_15275:ENSG00000007516.13	BAIAP3	2.2445	0.360624	0.0248	0.0213789	0.288793	1
50K	chr19:36006671:36006750:clu_23643:ENSG00000181392.14	SYNE4	-2.85526	-0.276102	0.00430014	0.0419699	0.187603	4			S-PrediXcan	chr1:2374557:2384978:clu_47462:ENSG00000116151.13	MORN1	-2.24443	-0.210338	0.0248045	0.032371	0.0891825	8
50K	chr1:37689883:37690216:clu_48820:ENSG00000116922.14	C1orf109	2.85514	0.0655127	0.00430185	0.143701	0.000466177	13			S-PrediXcan	chr20:63944021:63944397:clu_29078:ENSG00000198276.15	UCKL1	2.24391	0.304213	0.0248382	0.0207108	0.621867	4
50K	chr22:43678163:43683747:clu_27286:ENSG00000186976.14	EFCAB6	-2.85491	-0.0625179	0.00430496	0.176992	0.0383326	20			S-PrediXcan	chr17:1513561:1513872:clu_11425:ENSG00000132376.19	INPP5K	2.24386	0.172953	0.0248411	0.0738806	0.961949	14
50K	chr16:934145:934244:clu_15228:ENSG00000103227.18	LMF1	-2.85376	-0.151372	0.00432048	0.0567599	0.0473612	4			S-PrediXcan	chr12:109477764:109481637:clu_4991:ENSG00000151148.13	UBE3B	2.24277	0.173951	0.0249119	0.0516667	0.0547291	24
50K	chr1:85496281:85577984:clu_49792:ENSG00000153904.18	DDAH1	-2.85328	-0.662712	0.004327	0.0108169	0.885691	1			S-PrediXcan	chr13:97347067:97357482:clu_2456:ENSG00000139793.18	MBNL2	-2.24241	-0.191477	0.0249351	0.0811137	0.00515472	7
50K	chr1:85496281:85577984:clu_49792:ENSG00000282057.1	RP4-621F18.2	-2.85328	-0.456396	0.004327	0.0147754	0.801157	1			S-PrediXcan	chr2:180981385:180982018:clu_46015:ENSG00000170035.15	UBE2E3	-2.24198	-0.274265	0.0249624	0.0362917	0.239568	4
50K	chr19:21727989:21744017:clu_23357:ENSG00000197020.10	ZNF100	2.85206	0.117901	0.00434373	0.0496522	0.247039	5			S-PrediXcan	chr19:20923403:20934024:clu_23334:ENSG00000105750.14	ZNF85	-2.24194	-0.0696869	0.0249651	0.206525	0.0322037	21
50K	chr2:43710575:43712225:clu_43966:ENSG00000152527.13	PLEKHH2	2.85102	0.182065	0.00435794	0.0370541	0.407324	2			S-PrediXcan	chr2:28850405:28851099:clu_43692:ENSG00000171103.10	TRMT61B	2.24154	0.0890876	0.0249908	0.160606	0.190739	31
50K	chr1:32684089:32684258:clu_48650:ENSG00000162520.14	SYNC	-2.847	-0.0721405	0.00441331	0.17655	2.28113e-05	16			S-PrediXcan	chr7:4781312:4783316:clu_29921:ENSG00000242802.6	AP5Z1	2.24131	0.0703866	0.0250063	0.181992	0.000158584	28
50K	chr1:3848781:3852295:clu_47555:ENSG00000116198.12	CEP104	2.84652	0.319243	0.00442	0.0184515	0.56122	1			S-PrediXcan	chr11:65716982:65718590:clu_7518:ENSG00000172977.12	KAT5	-2.2413	-0.0944791	0.0250066	0.18979	3.08408e-05	29
50K	chr1:3847613:3848608:clu_47555:ENSG00000116198.12	CEP104	-2.84652	-0.324535	0.00442	0.017953	0.542734	1			S-PrediXcan	chr3:52316545:52316977:clu_41084:ENSG00000114841.17	DNAH1	2.2405	0.896676	0.0250588	0.013099	0.161887	3
50K	chr13:97276409:97334276:clu_2455:ENSG00000139793.18	MBNL2	-2.84528	-0.128823	0.00443725	0.128683	0.0795427	13			S-PrediXcan	chr20:63733352:63733587:clu_29054:ENSG00000197114.11	ZGPAT	2.23972	0.0507071	0.025109	0.279299	0.101438	25
50K	chr12:63780129:63781019:clu_4357:ENSG00000118600.11	TMEM5	-2.84527	-1.09233	0.00443739	0.0265705	0.253339	2			S-PrediXcan	chr3:184142394:184142502:clu_42769:ENSG00000145191.12	EIF2B5	2.23968	0.416798	0.0251115	0.0196949	0.535972	6
50K	chr10:125111093:125160827:clu_11192:ENSG00000175029.16	CTBP2	2.84324	0.285226	0.00446574	0.024104	0.661955	3			S-PrediXcan	chr3:9833245:9834681:clu_39925:ENSG00000214021.15	TTLL3	2.23949	0.250169	0.0251238	0.0496535	0.80743	4
50K	chr3:48773108:48782986:clu_40799:ENSG00000114302.15	PRKAR2A	-2.84279	-0.44358	0.004472	0.0114994	0.758544	1			S-PrediXcan	chr15:89327079:89327167:clu_19547:ENSG00000140521.12	POLG	2.23949	0.554054	0.0251242	0.0197318	0.821901	2
50K	chr6:31888506:31888599:clu_33150:ENSG00000204371.11	EHMT2	2.84267	0.469887	0.00447371	0.0163777	0.505828	5			S-PrediXcan	chr1:20765526:20767584:clu_48125:ENSG00000127483.17	HP1BP3	-2.23946	-0.162214	0.0251262	0.0701288	0.235075	8
50K	chr17:655953:697418:clu_11386:ENSG00000141252.19	VPS53	-2.84158	-0.408489	0.004489	0.0172433	0.981161	1			S-PrediXcan	chr6:158641360:158644682:clu_35126:ENSG00000146425.10	DYNLT1	-2.23903	-0.0876637	0.0251543	0.133338	0.00602066	22
50K	chr5:141666643:141669709:clu_36936:ENSG00000120318.15	ARAP3	-2.84046	-0.247542	0.00450488	0.0430134	0.508847	6			S-PrediXcan	chr1:147650238:147652449:clu_50502:ENSG00000162836.11	ACP6	2.23887	0.0378567	0.0251641	0.3695	2.26571e-18	19
50K	chr2:48314814:48346201:clu_44056:ENSG00000170802.15	FOXN2	-2.84033	-0.0747774	0.00450671	0.0661113	0.121254	9			S-PrediXcan	chr1:46410854:46412143:clu_49232:ENSG00000117480.15	FAAH	-2.23884	-0.143642	0.0251666	0.16878	0.0624656	18
50K	chr6:10749698:10751133:clu_32599:ENSG00000137210.13	TMEM14B	2.83988	0.0652636	0.00451302	0.161628	0.00025703	13			S-PrediXcan	chr5:178208281:178208736:clu_37486:ENSG00000175309.14	PHYKPL	-2.23835	-0.14443	0.0251981	0.183882	0.00854696	24
50K	chr5:52788414:52824313:clu_35824:ENSG00000152684.10	PELO	2.83939	0.182273	0.00452	0.0328793	0.0860104	1			S-PrediXcan	chr11:3782145:3797400:clu_6104:ENSG00000110713.15	NUP98	-2.23724	-0.199413	0.0252704	0.0513194	0.452064	5
50K	chr5:52788414:52824313:clu_35824:ENSG00000213949.8	ITGA1	2.83939	0.182273	0.00452	0.0328793	0.0347843	1			S-PrediXcan	chr10:95687159:95687247:clu_10507:ENSG00000119977.20	TCTN3	-2.23673	-0.0910995	0.0253042	0.149495	0.344608	24
50K	chr16:70225111:70226770:clu_17196:ENSG00000261556.9	SMG1P7	2.83777	0.955497	0.004543	0.0233211	0.788047	1			S-PrediXcan	chr19:38407077:38408751:clu_23772:ENSG00000130244.12	FAM98C	2.23578	0.0469135	0.0253665	0.374425	0.000362402	67
50K	chr16:1361797:1361872:clu_15280:ENSG00000090581.9	GNPTG	2.83768	0.225565	0.00454422	0.0677742	0.642283	7			S-PrediXcan	chr11:8464822:8473163:clu_6266:ENSG00000130413.15	STK33	2.23548	0.0729733	0.025386	0.190444	0.0623229	24
50K	chr2:119915242:119920069:clu_45246:ENSG00000088179.8	PTPN4	2.83631	0.184868	0.00456384	0.0417005	0.573325	6			S-PrediXcan	chr1:156907730:156907915:clu_51162:ENSG00000187800.13	PEAR1	-2.23362	-0.251259	0.0255083	0.0488059	0.574897	9
50K	chr2:112019522:112020536:clu_45139:ENSG00000153208.16	MERTK	-2.83513	-0.255541	0.0045807	0.0295957	0.347821	2			S-PrediXcan	chr5:113581709:113584302:clu_36491:ENSG00000047188.15	YTHDC2	-2.23329	-0.194075	0.02553	0.0275189	0.70324	1
50K	chr15:75690812:75693070:clu_19217:ENSG00000173546.7	CSPG4	2.83328	0.839725	0.00460737	0.0124744	0.407643	2			S-PrediXcan	chr16:259599:259969:clu_15060:ENSG00000167930.15	FAM234A	-2.23318	-0.279754	0.0255372	0.0648217	0.800671	11
50K	chr6:32013286:32013392:clu_33183:ENSG00000250535.1	STK19B	2.83289	0.0573731	0.00461298	0.353509	7.41594e-14	28			S-PrediXcan	chr10:102870211:102872448:clu_10835:ENSG00000214435.7	AS3MT	-2.23298	-0.314778	0.02555	0.0186295	0.747174	3
50K	chr12:63780462:63781019:clu_4357:ENSG00000118600.11	TMEM5	2.83269	1.4131	0.0046158	0.0208015	0.695544	2			S-PrediXcan	chr16:69299774:69300832:clu_17153:ENSG00000168807.16	SNTB2	2.2303	0.176466	0.0257275	0.0481609	0.990654	6
50K	chr9:129833709:129834707:clu_54714:ENSG00000136819.15	C9orf78	2.83228	0.135814	0.00462173	0.0665222	0.0808567	9			S-PrediXcan	chr14:73277293:73279281:clu_20899:ENSG00000133961.19	NUMB	2.23029	0.540402	0.0257285	0.0206842	0.902765	3
50K	chr19:10486818:10489648:clu_22549:ENSG00000079999.13	KEAP1	-2.83054	-0.137408	0.00464688	0.0835561	0.00422701	8			S-PrediXcan	chr10:92507666:92508113:clu_10427:ENSG00000119912.15	IDE	2.23012	0.140368	0.0257392	0.163574	0.0128195	87
50K	chr2:241653369:241653512:clu_47165:ENSG00000168397.16	ATG4B	2.83028	0.138516	0.00465071	0.0591693	0.285633	8			S-PrediXcan	chr19:41304261:41305646:clu_23966:ENSG00000105323.16	HNRNPUL1	-2.22944	-0.130371	0.0257845	0.0572157	0.0428847	6
50K	chr11:65625510:65625652:clu_7494:ENSG00000197136.4	PCNX3	-2.82941	-0.922519	0.00466344	0.0415437	0.763096	5			S-PrediXcan	chr22:15741435:15746630:clu_26119:ENSG00000225255.6	LINC01297	-2.22815	-0.187034	0.0258703	0.0865488	0.0184142	2
50K	chr6:87601881:87603384:clu_34250:ENSG00000135336.14	ORC3	2.82862	0.0820656	0.00467498	0.0856706	0.00189118	8			S-PrediXcan	chr19:57633905:57634023:clu_25192:ENSG00000121417.13	ZNF211	2.22811	0.145609	0.0258732	0.0884143	0.196276	11
50K	chr19:48151734:48151857:clu_24444:ENSG00000105486.13	LIG1	-2.82783	-0.0601855	0.00468646	0.284177	0.00268223	43			S-PrediXcan	chr18:80079808:80095288:clu_26109:ENSG00000261126.7	RBFADN	2.22691	0.0614037	0.0259534	0.278086	0.00344159	35
50K	chr15:74822709:74825476:clu_19157:ENSG00000140506.16	LMAN1L	-2.82527	-0.0704854	0.00472414	0.343422	9.61544e-14	11			S-PrediXcan	chr6:32183388:32183555:clu_33232:ENSG00000204305.13	AGER	-2.22663	-0.184262	0.0259723	0.0584337	0.807711	9
50K	chr16:31093421:31094557:clu_16519:ENSG00000167397.14	VKORC1	-2.82507	-0.352325	0.004727	0.0194022	0.822421	1			S-PrediXcan	chr22:15741435:15746630:clu_26119:ENSG00000206195.10	DUXAP8	-2.22662	-0.200815	0.0259729	0.0815121	0.00798874	2
50K	chr16:31093421:31094557:clu_16519:ENSG00000151006.7	PRSS53	-2.82507	-0.352325	0.004727	0.0194022	0.877924	1			S-PrediXcan	chr12:64781286:64785881:clu_4386:ENSG00000111490.12	TBC1D30	2.22655	0.203543	0.0259773	0.0371031	0.644701	6
50K	chr3:48469843:48473010:clu_40731:ENSG00000164054.15	SHISA5	-2.82502	-0.473149	0.00472781	0.116363	0.0892331	16			S-PrediXcan	chr14:24209935:24210348:clu_20118:ENSG00000254505.9	CHMP4A	2.22655	0.0467199	0.0259773	0.45806	0.000121546	74
50K	chr2:16561277:16561456:clu_43362:ENSG00000197872.11	FAM49A	-2.82469	-0.0938921	0.00473266	0.0874019	0.093	8			S-PrediXcan	chr1:46652628:46653817:clu_49248:ENSG00000123472.12	ATPAF1	2.2261	0.201298	0.0260072	0.0567396	0.504792	9
50K	chr4:965529:965928:clu_37699:ENSG00000145214.13	DGKQ	-2.82236	-0.134371	0.00476717	0.0867179	0.0100475	8			S-PrediXcan	chr3:179365225:179367439:clu_42679:ENSG00000171109.18	MFN1	2.226	0.296856	0.0260145	0.0398146	0.635033	6
50K	chr16:2883272:2895220:clu_15515:ENSG00000162076.12	FLYWCH2	-2.82197	-0.0883808	0.00477289	0.101995	0.0001516	3			S-PrediXcan	chr2:178599750:178600558:clu_45997:ENSG00000237298.9	TTN-AS1	2.22562	0.109899	0.0260396	0.179091	0.502144	26
50K	chr9:100020731:100022042:clu_54005:ENSG00000023318.7	ERP44	2.8218	0.148024	0.00477543	0.0379324	0.46786	3			S-PrediXcan	chr8:128010444:128070160:clu_56814:ENSG00000249859.9	PVT1	-2.22559	-0.0833294	0.026042	0.168364	0.53567	43
50K	chr14:67651481:67653437:clu_20779:ENSG00000100568.10	VTI1B	-2.82089	-0.0792037	0.0047891	0.116838	0.00904107	14			S-PrediXcan	chr14:54510063:54522454:clu_20536:ENSG00000100532.11	CGRRF1	-2.22398	-0.732205	0.02615	0.0124084	0.00539786	1
50K	chr16:31041141:31041894:clu_16513:ENSG00000103496.14	STX4	-2.81863	-0.374833	0.00482294	0.0141292	0.313844	2			S-PrediXcan	chr17:46517433:46520212:clu_13431:ENSG00000238083.7	LRRC37A2	2.22396	0.171463	0.0261513	0.0515601	0.861391	13
50K	chr7:102913145:102933059:clu_31568:ENSG00000128606.12	LRRC17	-2.81817	-0.773684	0.00482976	0.0390037	0.83535	3			S-PrediXcan	chr1:2336850:2357432:clu_47461:ENSG00000116151.13	MORN1	-2.22323	-1.16312	0.0262	0.010196	0.305416	1
50K	chr11:65655935:65659666:clu_7509:ENSG00000173039.18	RELA	-2.81812	-0.172181	0.00483052	0.0606523	0.646768	7			S-PrediXcan	chr16:70148553:70153391:clu_17192:ENSG00000090857.13	PDPR	-2.2199	-0.295794	0.0264258	0.0238651	0.655031	2
50K	chr19:37324936:37347190:clu_23713:ENSG00000181666.17	HKR1	2.81749	0.528852	0.00484	0.0126555	0.501346	1			S-PrediXcan	chr16:4698941:4699052:clu_15655:ENSG00000168096.14	ANKS3	-2.21978	-0.15267	0.026434	0.0509657	0.0183154	5
50K	chr6:70281464:70282898:clu_34067:ENSG00000112280.15	COL9A1	-2.81698	-0.152215	0.00484775	0.0366596	0.226653	3			S-PrediXcan	chr11:46369550:46369941:clu_6746:ENSG00000149091.15	DGKZ	-2.21925	-0.24425	0.02647	0.0309553	0.971776	1
50K	chr15:75936310:75943572:clu_19225:ENSG00000169752.16	NRG4	2.81683	0.457682	0.00485	0.0157355	0.249902	1			S-PrediXcan	chr5:10426431:10429893:clu_35490:ENSG00000145495.15	2022-03-06	-2.21907	-0.236963	0.0264818	0.0651005	0.782744	8
50K	chr15:75943654:75955932:clu_19225:ENSG00000169752.16	NRG4	-2.81683	-0.267156	0.00485	0.0330111	0.116608	1			S-PrediXcan	chr6:29738455:29738551:clu_32866:ENSG00000273340.1	MICE	-2.21842	-0.0981596	0.0265259	0.114087	0.155652	27
50K	chr17:40166861:40167498:clu_12993:ENSG00000108349.16	CASC3	2.8165	0.2639	0.004855	0.0482704	0.37639	6			S-PrediXcan	chr13:75530405:75537664:clu_2350:ENSG00000188243.12	COMMD6	-2.2182	-0.170329	0.0265411	0.132285	0.720862	19
50K	chr14:95141748:95157230:clu_21314:ENSG00000100697.14	DICER1	-2.81564	-0.312693	0.004868	0.018493	0.266736	1			S-PrediXcan	chr16:29912049:29923190:clu_16369:ENSG00000174943.9	KCTD13	2.21781	0.0551177	0.0265675	0.225562	0.0110067	34
50K	chr4:75122019:75127066:clu_38591:ENSG00000260265.1	RP11-44F21.5	2.81551	0.493813	0.00487	0.0147079	0.271373	1			S-PrediXcan	chr17:8291485:8292523:clu_12056:ENSG00000125434.10	SLC25A35	2.21629	0.127531	0.0266719	0.162967	0.0335166	22
50K	chr4:6605329:6609107:clu_37965:ENSG00000013288.8	MAN2B2	2.81523	0.301569	0.00487427	0.0244186	0.329119	2			S-PrediXcan	chr1:54702745:54706435:clu_49432:ENSG00000184313.19	MROH7	-2.21594	-0.111628	0.0266958	0.139688	0.896584	31
50K	chr12:30710467:30711566:clu_3429:ENSG00000110888.17	CAPRIN2	-2.81413	-0.105562	0.00489099	0.0630513	0.318155	5			S-PrediXcan	chr19:36823380:36823667:clu_23693:ENSG00000197863.8	ZNF790	2.2155	0.16983	0.0267258	0.069275	0.678461	18
50K	chr17:81712519:81714953:clu_14835:ENSG00000183048.11	SLC25A10	-2.81348	-0.136757	0.0049009	0.0928552	0.0130727	7			S-PrediXcan	chr1:201135815:201135916:clu_51814:ENSG00000116857.16	TMEM9	-2.21526	-0.0917465	0.026742	0.136584	0.000263914	11
50K	chr2:237369174:237371732:clu_46972:ENSG00000163359.15	COL6A3	-2.81268	-0.381951	0.00491305	0.0879595	0.0157298	3			S-PrediXcan	chr1:54702245:54702623:clu_49432:ENSG00000184313.19	MROH7	2.21459	0.119256	0.0267879	0.127824	0.158918	18
50K	chr20:57374801:57378013:clu_28784:ENSG00000101146.12	RAE1	2.81262	0.104807	0.00491397	0.0922173	0.0195988	9			S-PrediXcan	chr5:178885733:178887621:clu_37509:ENSG00000178338.10	ZNF354B	-2.21455	-0.226937	0.0267908	0.0571332	0.619295	10
50K	chr7:38260230:38262171:clu_30396:ENSG00000227191.8	TRGC2	2.81245	0.0254132	0.0049166	0.63282	9.00394e-44	17			S-PrediXcan	chr3:193644105:193645553:clu_42939:ENSG00000198836.8	OPA1	-2.21314	-0.167352	0.0268881	0.0678048	0.1994	6
50K	chr11:407568:407852:clu_5847:ENSG00000185187.12	SIGIRR	-2.81221	-0.195154	0.00492031	0.061315	0.561916	6			S-PrediXcan	chr3:113381060:113395750:clu_41721:ENSG00000206530.10	CFAP44	-2.21229	-0.0629894	0.0269466	0.255554	0.000272798	15
50K	chr15:40339619:40339905:clu_18141:ENSG00000188549.12	C15orf52	2.81106	0.412907	0.00493785	0.0159887	0.384466	3			S-PrediXcan	chr1:150499034:150499216:clu_50619:ENSG00000143374.16	TARS2	-2.21065	-0.190246	0.0270599	0.0521008	0.691615	11
50K	chr6:30345573:30346432:clu_32928:ENSG00000241370.5	RPP21	2.81078	0.073285	0.0049421	0.173697	9.76637e-05	22			S-PrediXcan	chr2:241195845:241199316:clu_47107:ENSG00000146205.13	ANO7	2.21051	0.778122	0.02707	0.0113878	0.842616	1
50K	chr2:27892448:27894533:clu_43664:ENSG00000158019.20	BRE	-2.808	-0.636109	0.004985	0.0118066	0.036461	1			S-PrediXcan	chr3:58130908:58132808:clu_41318:ENSG00000136068.14	FLNB	2.2097	0.0434529	0.0271257	0.525826	1.91614e-09	84
50K	chr12:56021580:56023671:clu_4064:ENSG00000123411.14	IKZF4	2.80749	0.288122	0.00499294	0.0209688	0.725615	2			S-PrediXcan	chr17:8463354:8466930:clu_12067:ENSG00000166579.15	NDEL1	-2.20946	-0.108139	0.0271423	0.258639	0.0564965	60
50K	chr3:141993585:141995020:clu_42339:ENSG00000114126.17	TFDP2	2.80686	0.215217	0.00500274	0.033391	0.683554	5			S-PrediXcan	chr1:160283639:160285055:clu_51259:ENSG00000162735.18	PEX19	-2.20903	-0.331788	0.0271725	0.0408489	0.770217	7
50K	chr20:36195364:36197859:clu_28311:ENSG00000088367.21	EPB41L1	2.80665	0.326325	0.005006	0.0150188	0.697116	2			S-PrediXcan	chr7:38245230:38249243:clu_30396:ENSG00000211688.1	TRGJP2	2.20881	0.217897	0.027188	0.0984682	0.119089	11
50K	chr1:150231926:150235733:clu_50591:ENSG00000143401.14	ANP32E	2.80512	0.120898	0.00502977	0.0666792	0.0560385	10			S-PrediXcan	chr19:21309341:21310501:clu_23344:ENSG00000182141.10	ZNF708	2.20874	0.0465219	0.027193	0.387264	0.000196361	113
50K	chr6:31157089:31158167:clu_33026:ENSG00000204536.13	CCHCR1	-2.80187	-0.0289664	0.00508066	0.436816	1.51506e-15	42			S-PrediXcan	chr1:155689243:155709773:clu_51020:ENSG00000132676.15	DAP3	2.20848	0.0932845	0.0272107	0.0669734	0.509809	8
50K	chr17:46032299:46033080:clu_13415:ENSG00000120071.13	KANSL1	2.80183	0.146326	0.00508137	0.0501771	0.164559	5			S-PrediXcan	chr8:141180854:141182321:clu_56923:ENSG00000105339.10	DENND3	-2.20839	-0.0300144	0.027217	0.460241	4.31333e-28	13
50K	chr8:10149264:10207833:clu_55460:ENSG00000175806.14	MSRA	-2.80122	-0.222358	0.00509095	0.0355889	0.823351	6			S-PrediXcan	chr6:32215385:32216945:clu_33246:ENSG00000204301.6	NOTCH4	2.20836	0.0706475	0.0272195	0.243034	0.0121605	39
50K	chr10:8051619:8052435:clu_9229:ENSG00000107485.15	GATA3	-2.80086	-0.198235	0.00509667	0.0550702	0.245284	6			S-PrediXcan	chr14:64488057:64490361:clu_20717:ENSG00000089775.11	ZBTB25	-2.20797	-0.13206	0.0272463	0.119639	0.0131398	32
50K	chr6:31271348:31356688:clu_33007:ENSG00000204525.16	HLA-C	-2.79953	-0.0215116	0.00511773	0.869007	1.53682e-55	92			S-PrediXcan	chr14:77291380:77296164:clu_21081:ENSG00000009830.11	POMT2	-2.20737	-0.561653	0.0272881	0.0127917	0.72174	2
50K	chr17:80101890:80104555:clu_14692:ENSG00000141519.14	CCDC40	-2.7976	-0.180919	0.00514836	0.0546683	0.5521	7			S-PrediXcan	chr16:89709909:89710586:clu_17731:ENSG00000075399.13	VPS9D1	-2.20731	-0.367874	0.0272921	0.0240308	0.499865	5
50K	chr11:9033796:9045712:clu_6293:ENSG00000175356.12	SCUBE2	2.79711	0.0616161	0.00515624	0.15008	2.80584e-07	3			S-PrediXcan	chr22:19963759:19964168:clu_26251:ENSG00000093010.13	COMT	2.20658	0.0884682	0.0273432	0.196584	0.140901	50
50K	chr6:138413154:138415198:clu_34876:ENSG00000051620.10	HEBP2	-2.79516	-0.285297	0.00518739	0.032099	0.957007	3			S-PrediXcan	chr6:32007849:32007933:clu_33189:ENSG00000204338.8	CYP21A1P	2.20636	0.0669582	0.0273586	0.192975	7.6596e-05	24
50K	chr2:63856433:63857550:clu_44243:ENSG00000169764.15	UGP2	-2.79449	-0.0915296	0.00519817	0.130944	0.000124509	9			S-PrediXcan	chr9:35108737:35115671:clu_53252:ENSG00000005238.19	FAM214B	2.20553	0.42349	0.0274167	0.016244	0.0468986	2
50K	chr17:80925480:80940496:clu_14746:ENSG00000141564.13	RPTOR	-2.79427	-0.337632	0.00520171	0.0230158	0.44827	2			S-PrediXcan	chr14:74040645:74047930:clu_20946:ENSG00000119636.15	BBOF1	-2.20321	-0.299646	0.02758	0.0236657	0.412128	1
50K	chr15:68214388:68218536:clu_18959:ENSG00000129007.14	CALML4	-2.79305	-0.205114	0.00522132	0.0389676	0.725853	6			S-PrediXcan	chr1:19978879:19979580:clu_48106:ENSG00000188257.10	PLA2G2A	-2.20253	-0.065112	0.0276277	0.199929	1.75515e-09	10
50K	chr15:82475628:82476786:clu_19376:ENSG00000255769.7	GOLGA2P10	2.79102	0.10482	0.00525419	0.0878512	0.10451	7			S-PrediXcan	chr17:79083590:79083761:clu_14662:ENSG00000167280.16	ENGASE	-2.20162	-0.193873	0.0276921	0.0745731	0.978855	8
50K	chr2:101870415:101871494:clu_44997:ENSG00000071054.16	MAP4K4	-2.79067	-0.256547	0.00525989	0.0247338	0.48812	3			S-PrediXcan	chr3:142792967:142793840:clu_42366:ENSG00000144935.14	TRPC1	2.20102	0.471737	0.0277343	0.0325704	0.594466	10
50K	chr19:38403694:38404908:clu_23772:ENSG00000130244.12	FAM98C	-2.78625	-0.249427	0.00533216	0.0340378	0.639859	3			S-PrediXcan	chr4:185514337:185514703:clu_39751:ENSG00000154553.13	PDLIM3	2.19972	0.610422	0.0278266	0.0187872	0.0221537	2
50K	chr1:16484906:16485569:clu_47969:ENSG00000080947.14	CROCCP3	2.78495	0.125732	0.00535364	0.0675747	0.113695	6			S-PrediXcan	chr15:40807671:40809119:clu_18172:ENSG00000166140.17	ZFYVE19	2.19946	0.158996	0.0278452	0.0617369	0.169111	7
50K	chr15:42730215:42730598:clu_18340:ENSG00000140326.12	CDAN1	-2.78471	-0.0660257	0.00535748	0.0924241	0.313546	10			S-PrediXcan	chr2:37997514:38003991:clu_43848:ENSG00000115841.19	RMDN2	-2.1988	-0.30895	0.0278924	0.0454987	0.795716	8
50K	chr12:47751969:47757866:clu_3588:ENSG00000079337.15	RAPGEF3	2.78302	0.242593	0.00538548	0.0208405	0.865475	2			S-PrediXcan	chr12:55914366:55927076:clu_4042:ENSG00000170473.16	PYM1	-2.19814	-0.20022	0.027939	0.115933	0.0206267	10
50K	chr17:16439414:16440185:clu_12207:ENSG00000175061.17	LRRC75A-AS1	2.78295	0.0272969	0.00538676	0.599125	9.47398e-45	2			S-PrediXcan	chr15:50561808:50569887:clu_18572:ENSG00000092439.13	TRPM7	2.19774	0.313839	0.0279677	0.0261316	0.543386	3
50K	chr17:38806395:38806765:clu_12888:ENSG00000273559.4	CWC25	2.78188	0.245298	0.00540454	0.0346403	0.661552	3			S-PrediXcan	chr3:10018071:10023530:clu_39928:ENSG00000187288.10	CIDEC	-2.19754	-0.118543	0.0279818	0.0836775	0.0204002	21
50K	chr15:75348334:75348884:clu_19187:ENSG00000140398.13	NEIL1	-2.78155	-0.0387936	0.00541007	0.221087	0.0103861	31			S-PrediXcan	chr3:10018071:10023530:clu_39928:ENSG00000186162.10	CIDECP	-2.19754	-0.118543	0.0279818	0.0836775	0.235814	21
50K	chr6:41587156:41587317:clu_33620:ENSG00000137166.14	FOXP4	2.78071	0.138556	0.00542408	0.0830276	0.320841	13			S-PrediXcan	chr8:143807013:143808609:clu_57073:ENSG00000180900.18	SCRIB	-2.1974	-0.773684	0.0279919	0.0614823	0.703973	10
50K	chr11:68911603:68914823:clu_7822:ENSG00000132740.8	IGHMBP2	2.78059	0.0321221	0.005426	0.423086	1.32239e-22	9			S-PrediXcan	chr5:14388679:14389289:clu_35507:ENSG00000038382.18	TRIO	2.19631	0.162111	0.0280696	0.0980786	0.252319	12
50K	chr17:8291485:8292523:clu_12056:ENSG00000125434.10	SLC25A35	2.78026	0.330983	0.00543154	0.0270718	0.831646	4			S-PrediXcan	chr19:12928457:12928535:clu_22781:ENSG00000179115.10	FARSA	-2.19631	-1.04735	0.02807	0.0100088	0.341042	1
50K	chr2:85551610:85551812:clu_44611:ENSG00000115486.11	GGCX	-2.77956	-0.191565	0.00544321	0.0453874	0.0551484	3			S-PrediXcan	chr1:19700885:19737372:clu_48094:ENSG00000162542.13	TMCO4	-2.19631	-0.352579	0.02807	0.0157239	0.320857	1
50K	chr2:241749929:241750151:clu_47180:ENSG00000180902.17	D2HGDH	-2.77895	-0.102271	0.00545345	0.114676	0.075228	18			S-PrediXcan	chr14:36305304:36308092:clu_20297:ENSG00000151332.18	MBIP	-2.19541	-0.0823549	0.0281339	0.172517	0.0171219	17
50K	chr3:122371800:122383174:clu_41867:ENSG00000160124.9	CCDC58	2.77776	0.210079	0.00547344	0.0731773	0.563158	7			S-PrediXcan	chr10:104279471:104299128:clu_10908:ENSG00000065621.14	GSTO2	2.19459	0.0314288	0.028193	0.559932	0.000183967	100
50K	chr11:112033530:112037273:clu_8529:ENSG00000150768.15	DLAT	2.77754	0.0954225	0.00547714	0.0920736	0.0555738	10			S-PrediXcan	chr16:11775013:11776320:clu_15789:ENSG00000122299.11	ZC3H7A	2.19408	0.36387	0.02823	0.0156422	0.185107	1
50K	chr15:75338133:75338646:clu_19182:ENSG00000140365.15	COMMD4	2.77437	0.0502357	0.00553096	0.264762	5.859e-06	33			S-PrediXcan	chr3:46679287:46680430:clu_40609:ENSG00000178038.16	ALS2CL	-2.19375	-0.432825	0.0282534	0.0629374	0.691296	12
50K	chr21:36036251:36038150:clu_29342:ENSG00000185917.13	SETD4	-2.77392	-0.042005	0.00553861	0.369202	7.33499e-13	36			S-PrediXcan	chr14:64926080:64943299:clu_20732:ENSG00000258289.8	CHURC1	2.19367	0.282965	0.0282591	0.174069	0.0558879	23
50K	chr10:104145564:104146263:clu_10902:ENSG00000197748.12	CFAP43	2.77389	0.393855	0.005539	0.0126986	0.327306	1			S-PrediXcan	chr19:37153606:37155865:clu_23705:ENSG00000196967.10	ZNF585A	-2.19333	-0.213664	0.0282835	0.0239338	0.81767	2
50K	chr21:36135481:36137825:clu_29352:ENSG00000159231.5	CBR3	-2.77243	-0.174455	0.00556389	0.0447663	0.0192581	3			S-PrediXcan	chr14:64926080:64943299:clu_20732:ENSG00000257365.7	FNTB	2.19312	0.282978	0.0282984	0.174818	0.0208038	24
50K	chr9:33933628:33935839:clu_53185:ENSG00000137073.21	UBAP2	-2.77208	-0.311406	0.00557	0.0172182	0.298608	1			S-PrediXcan	chr14:102777675:102830334:clu_21442:ENSG00000131323.14	TRAF3	2.19307	0.106045	0.0283021	0.0907382	0.0165995	10
50K	chr11:721187:721285:clu_5931:ENSG00000177106.14	EPS8L2	2.7714	0.0328712	0.00558153	0.108377	0.110765	10			S-PrediXcan	chr7:2604991:2605876:clu_29900:ENSG00000106012.17	IQCE	2.192	0.0579039	0.0283798	0.259852	0.00024081	44
50K	chr19:21306941:21309246:clu_23344:ENSG00000182141.10	ZNF708	-2.77097	-0.23805	0.005589	0.0212036	0.721434	1			S-PrediXcan	chr11:972255:977095:clu_5979:ENSG00000183020.13	AP2A2	-2.19109	-0.0350228	0.0284453	0.41678	0.00130921	83
50K	chr1:32681860:32684258:clu_48650:ENSG00000162520.14	SYNC	2.77092	0.116475	0.00558983	0.135415	2.36392e-06	4			S-PrediXcan	chr2:85600018:85601021:clu_44617:ENSG00000168890.13	TMEM150A	-2.19076	-0.0390667	0.0284689	0.105191	0.202181	16
50K	chr19:54276301:54276381:clu_24989:ENSG00000131042.14	LILRB2	-2.7701	-0.0927918	0.00560387	0.258493	0.0285977	42			S-PrediXcan	chr22:50206520:50208536:clu_27449:ENSG00000073169.13	SELENOO	2.18994	0.119175	0.0285288	0.180688	0.00260635	24
50K	chr11:1853197:1880087:clu_6018:ENSG00000130592.15	LSP1	2.77007	0.178926	0.00560449	0.0663823	0.846737	8			S-PrediXcan	chr8:60572113:60584208:clu_56164:ENSG00000104388.14	RAB2A	-2.18966	-0.299239	0.0285492	0.0247499	0.83714	3
50K	chr19:46003166:46006559:clu_24306:ENSG00000104983.8	CCDC61	-2.76986	-0.195761	0.005608	0.0232064	0.303513	1			S-PrediXcan	chr11:57712807:57737608:clu_6918:ENSG00000213593.9	TMX2	2.18851	0.537793	0.0286327	0.038712	0.928926	2
50K	chr17:66965131:67018189:clu_14103:ENSG00000075461.5	CACNG4	-2.76874	-0.142593	0.00562742	0.0714756	0.612626	7			S-PrediXcan	chr16:2264760:2267575:clu_15461:ENSG00000205937.11	RNPS1	2.18812	0.0666392	0.0286612	0.31725	0.0011093	52
50K	chr1:37540755:37552645:clu_48810:ENSG00000163877.10	SNIP1	2.76812	0.0602269	0.005638	0.194071	2.21521e-11	1			S-PrediXcan	chr6:31546973:31548163:clu_33042:ENSG00000204498.10	NFKBIL1	-2.18726	-0.294779	0.0287235	0.0757141	0.261019	7
50K	chr17:57980786:57981873:clu_13797:ENSG00000136451.8	VEZF1	-2.76764	-0.117747	0.00564639	0.066819	0.68875	10			S-PrediXcan	chr17:7228044:7228969:clu_11869:ENSG00000004975.11	DVL2	-2.18662	-0.288445	0.02877	0.02707	0.146894	1
50K	chr19:37335257:37346423:clu_23713:ENSG00000181666.17	HKR1	-2.76709	-0.0619559	0.00565594	0.180925	6.24467e-06	14			S-PrediXcan	chr6:98875727:98899268:clu_34330:ENSG00000112234.8	FBXL4	-2.18608	-0.207384	0.02881	0.0476297	0.336427	1
50K	chr19:49514486:49524507:clu_24585:ENSG00000104870.12	FCGRT	2.76559	0.153412	0.00568206	0.0717644	0.177842	8			S-PrediXcan	chr6:31532911:31534486:clu_33038:ENSG00000198563.13	DDX39B	2.18533	0.442705	0.0288648	0.0386967	0.468143	6
50K	chr12:53456001:53459272:clu_3929:ENSG00000197111.15	PCBP2	2.76482	0.412213	0.00569545	0.0191084	0.300149	4			S-PrediXcan	chr1:149062265:149062862:clu_50555:ENSG00000269713.7	NBPF9	2.18496	0.90451	0.0288916	0.465183	3.03868e-14	47
50K	chr19:42297365:42299970:clu_24046:ENSG00000079462.7	PAFAH1B3	-2.76458	-0.085331	0.00569957	0.0762324	0.0710796	10			S-PrediXcan	chr9:129804338:129807188:clu_54710:ENSG00000136816.15	TOR1B	2.18459	0.477476	0.028919	0.0224514	0.70682	3
50K	chr6:73242530:73262774:clu_34099:ENSG00000135314.12	KHDC1	2.76405	0.106292	0.00570882	0.092483	0.000208667	4			S-PrediXcan	chr9:89332986:89334560:clu_53736:ENSG00000187742.14	SECISBP2	2.18424	0.452322	0.0289444	0.0208458	0.96954	2
50K	chr5:1798947:1799792:clu_35412:ENSG00000171421.12	MRPL36	-2.76343	-0.0406237	0.00571967	0.369144	2.16556e-23	2			S-PrediXcan	chr16:68312176:68315897:clu_17115:ENSG00000132600.16	PRMT7	-2.18397	-0.0642659	0.0289643	0.179593	0.00616479	33
50K	chr3:89472522:89479397:clu_41532:ENSG00000044524.10	EPHA3	2.76322	0.0560178	0.0057235	0.134211	1.13267e-05	4			S-PrediXcan	chr16:74306679:74309999:clu_17328:ENSG00000214331.8	RP11-252A24.2	2.18386	0.213775	0.0289724	0.0326672	0.478779	3
50K	chr19:16129604:16132212:clu_22982:ENSG00000167461.11	RAB8A	-2.76298	-0.0771114	0.0057276	0.140201	0.0326609	14			S-PrediXcan	chr6:160467017:160477129:clu_35171:ENSG00000213071.11	LPAL2	2.1837	0.111035	0.0289843	0.093874	0.838108	13
50K	chr2:240509455:240511861:clu_47053:ENSG00000144504.15	ANKMY1	-2.76282	-0.0564045	0.00573043	0.30186	0.00523322	48			S-PrediXcan	chr7:155643604:155643941:clu_32377:ENSG00000216895.9	AC009403.2	2.18349	0.211554	0.0289997	0.0540173	0.748307	8
50K	chr20:62546858:62547827:clu_28956:ENSG00000174403.15	C20orf166-AS1	-2.76229	-0.25991	0.0057398	0.0342544	0.794274	4			S-PrediXcan	chr1:33082354:33083954:clu_48674:ENSG00000142920.16	AZIN2	-2.18336	-0.11928	0.0290092	0.100904	0.0339577	8
50K	chr12:132690376:132701250:clu_5747:ENSG00000176894.9	PXMP2	2.7621	0.134574	0.005743	0.0563431	0.00246216	1			S-PrediXcan	chr7:101137084:101137405:clu_31502:ENSG00000106366.8	SERPINE1	2.18121	0.0497024	0.0291678	0.165548	0.446038	15
50K	chr6:31639226:31639500:clu_33063:ENSG00000204463.12	BAG6	-2.76038	-0.121107	0.00577336	0.13293	0.00456112	17			S-PrediXcan	chr3:52842960:52843721:clu_41205:ENSG00000213533.11	TMEM110	2.1801	0.419508	0.02925	0.0201984	0.980241	1
50K	chr3:123947057:123947280:clu_41933:ENSG00000175455.14	CCDC14	2.75964	0.256366	0.00578658	0.0286233	0.605262	3			S-PrediXcan	chr3:9928630:9929849:clu_39941:ENSG00000163702.18	IL17RC	2.17987	0.283821	0.0292669	0.0305896	0.887751	6
50K	chr4:1223512:1225360:clu_37734:ENSG00000159692.15	CTBP1	-2.75962	-0.157096	0.00578681	0.0696994	0.0462122	4			S-PrediXcan	chr15:52613857:52678006:clu_18636:ENSG00000047346.12	FAM214A	-2.17951	-0.172393	0.0292937	0.0713997	0.554988	19
50K	chr22:19973036:19973643:clu_26256:ENSG00000099889.13	ARVCF	-2.75954	-0.14831	0.00578832	0.0907739	0.627729	12			S-PrediXcan	chr1:46383885:46402091:clu_49224:ENSG00000117480.15	FAAH	-2.17918	-0.205097	0.0293187	0.0911177	0.014347	10
50K	chr17:7573547:7574260:clu_11954:ENSG00000161960.14	EIF4A1	2.75922	0.286656	0.00579397	0.0453694	0.69668	3			S-PrediXcan	chr14:52683907:52695368:clu_20506:ENSG00000197930.12	ERO1A	2.17894	0.331836	0.0293359	0.0229749	0.0567259	4
50K	chr7:50703908:50710875:clu_30595:ENSG00000106070.17	GRB10	2.75848	0.266763	0.00580715	0.0303657	0.357594	4			S-PrediXcan	chr20:25295030:25302219:clu_28034:ENSG00000100997.18	ABHD12	2.17878	0.0270766	0.029348	0.448344	2.93964e-21	64
50K	chr9:120922691:120923705:clu_54303:ENSG00000056558.10	TRAF1	2.75821	0.135601	0.00581194	0.053321	0.963599	3			S-PrediXcan	chr11:62715607:62716989:clu_7164:ENSG00000214753.2	HNRNPUL2	-2.1784	-0.142175	0.0293763	0.119979	0.575226	19
50K	chr2:85355716:85356967:clu_44588:ENSG00000115459.17	ELMOD3	2.7568	0.346176	0.005837	0.017995	0.580684	1			S-PrediXcan	chr12:47748931:47749287:clu_3584:ENSG00000079337.15	RAPGEF3	-2.17696	-0.118359	0.0294837	0.117398	0.239581	10
50K	chr3:111932397:111939475:clu_41678:ENSG00000144824.20	PHLDB2	2.75651	0.226375	0.00584214	0.0464166	0.350924	4			S-PrediXcan	chr17:1734230:1735572:clu_11463:ENSG00000167716.18	WDR81	2.17598	0.239643	0.0295567	0.0508371	0.391204	6
50K	chr10:119819539:119820846:clu_11080:ENSG00000198825.12	INPP5F	-2.75509	-0.0732265	0.00586759	0.175847	0.0213154	20			S-PrediXcan	chr7:40088331:40092785:clu_30427:ENSG00000065883.14	CDK13	2.17551	0.36266	0.0295918	0.0241958	0.107274	3
50K	chr19:8210862:8254499:clu_22373:ENSG00000090661.11	CERS4	-2.75487	-0.286904	0.00587152	0.0341971	0.893997	7			S-PrediXcan	chr1:147652647:147654194:clu_50505:ENSG00000162836.11	ACP6	-2.17429	-0.0343461	0.029683	0.401248	7.42724e-20	21
50K	chr22:17655832:17683214:clu_26158:ENSG00000099968.17	BCL2L13	2.75486	0.067125	0.00587172	0.224668	0.00105946	23			S-PrediXcan	chr18:23516423:23518890:clu_25566:ENSG00000141452.9	C18orf8	2.17397	0.376352	0.0297072	0.0273207	0.400793	4
50K	chr17:67675542:67687066:clu_14121:ENSG00000154217.14	PITPNC1	-2.75407	-0.301904	0.005886	0.0229881	0.949236	1			S-PrediXcan	chr2:37991297:37997416:clu_43847:ENSG00000115841.19	RMDN2	-2.17299	-0.240329	0.0297813	0.0643858	0.762655	9
50K	chr16:2003728:2009524:clu_15389:ENSG00000167962.13	ZNF598	-2.75384	-0.233094	0.00589007	0.044992	0.0446706	3			S-PrediXcan	chr17:1083627:1091665:clu_11410:ENSG00000159842.14	ABR	2.17289	0.169995	0.0297889	0.0367158	0.237652	4
50K	chr11:7882933:7905603:clu_6250:ENSG00000254951.7	RP11-494M8.4	2.75275	0.100387	0.00590964	0.083103	0.109378	6			S-PrediXcan	chr2:27442901:27443398:clu_43624:ENSG00000157992.12	KRTCAP3	-2.17261	-0.439762	0.02981	0.0153456	0.584673	1
50K	chr5:1798947:1799771:clu_35412:ENSG00000171421.12	MRPL36	2.75275	0.0340607	0.00590973	0.468444	8.35856e-30	6			S-PrediXcan	chr16:69299774:69300832:clu_17153:ENSG00000132612.15	VPS4A	2.17253	0.261089	0.0298156	0.0293645	0.525853	3
50K	chr2:98616533:98618168:clu_44896:ENSG00000115446.11	UNC50	2.75166	0.0731503	0.00592943	0.12874	0.0041297	13			S-PrediXcan	chr1:113907161:113908009:clu_50284:ENSG00000118655.4	DCLRE1B	-2.17248	-0.199083	0.0298192	0.0506329	0.139824	4
50K	chr3:49841939:49842453:clu_40939:ENSG00000183763.8	TRAIP	2.75097	0.38729	0.00594192	0.0329026	0.976615	4			S-PrediXcan	chr6:36209915:36210216:clu_33498:ENSG00000096070.19	BRPF3	2.16944	0.306537	0.030049	0.027415	0.808263	5
50K	chr11:3683441:3685973:clu_6095:ENSG00000110713.15	NUP98	-2.75003	-0.151991	0.00595892	0.065254	0.411787	8			S-PrediXcan	chr15:41812653:41812919:clu_18230:ENSG00000137802.13	MAPKBP1	-2.1693	-2.36382	0.03006	0.010915	0.040794	1
50K	chr16:70130544:70131302:clu_17193:ENSG00000090857.13	PDPR	-2.74999	-0.176149	0.00595976	0.0320223	0.334974	3			S-PrediXcan	chr11:6565991:6566241:clu_6193:ENSG00000179532.12	DNHD1	-2.16867	-0.209794	0.0301081	0.0457613	0.29276	5
50K	chr1:108934942:108937077:clu_50089:ENSG00000121940.15	CLCC1	2.74975	0.127095	0.00596403	0.0898198	7.65042e-05	3			S-PrediXcan	chr12:123203084:123210056:clu_5516:ENSG00000051825.14	MPHOSPH9	2.16847	0.339801	0.0301231	0.0164756	0.240453	2
50K	chr4:48710698:48780078:clu_38402:ENSG00000075539.13	FRYL	2.74789	0.147993	0.00599801	0.106607	0.298742	14			S-PrediXcan	chr2:237369174:237371732:clu_46972:ENSG00000163359.15	COL6A3	2.16764	1.671	0.0301858	0.0181338	0.657713	9
50K	chr12:49101323:49101472:clu_3683:ENSG00000139636.15	LMBR1L	2.74733	0.43056	0.00600819	0.0244341	0.953658	5			S-PrediXcan	chr16:56942237:56943126:clu_16764:ENSG00000051108.14	HERPUD1	-2.16556	-0.385979	0.0303451	0.0189955	0.807299	2
50K	chr10:102397408:102397529:clu_10791:ENSG00000077150.18	NFKB2	-2.74618	-0.137608	0.00602929	0.0459412	0.0164978	2			S-PrediXcan	chr20:10652598:10656398:clu_27883:ENSG00000101384.11	JAG1	2.1655	0.142284	0.0303493	0.0900514	0.213318	16
50K	chr19:17330014:17330125:clu_23081:ENSG00000074855.10	ANO8	2.74568	0.110839	0.00603865	0.126758	0.00726056	3			S-PrediXcan	chr6:33008261:33009455:clu_33296:ENSG00000204252.13	HLA-DOA	-2.16541	-0.126394	0.0303563	0.0905341	0.279683	11
50K	chr17:44320436:44321058:clu_13304:ENSG00000013306.15	SLC25A39	-2.74461	-0.240524	0.00605832	0.0730949	0.117071	6			S-PrediXcan	chr6:3083313:3085259:clu_32501:ENSG00000137275.13	RIPK1	2.1653	0.113306	0.0303647	0.124812	0.101815	30
50K	chr16:2527615:2527773:clu_15475:ENSG00000162066.14	AMDHD2	-2.74383	-0.218162	0.00607264	0.0586446	0.302363	7			S-PrediXcan	chr22:29298895:29299234:clu_26617:ENSG00000182944.17	EWSR1	2.16527	0.162225	0.0303671	0.109615	0.0518862	18
50K	chr2:42767928:42769713:clu_43932:ENSG00000162882.14	HAAO	-2.74342	-0.234771	0.00608029	0.0348308	0.997577	3			S-PrediXcan	chr5:31472232:31483554:clu_35567:ENSG00000113360.16	DROSHA	-2.16467	-0.382723	0.0304128	0.0246281	0.256902	3
50K	chr17:16439414:16439660:clu_12207:ENSG00000175061.17	LRRC75A-AS1	-2.74319	-0.225738	0.00608462	0.0297739	0.564944	3			S-PrediXcan	chr18:79486937:79527528:clu_26087:ENSG00000131196.17	NFATC1	2.16463	0.0826462	0.0304163	0.162039	0.426314	25
50K	chr11:45926871:45927315:clu_6727:ENSG00000165905.17	LARGE2	2.74247	0.207312	0.00609783	0.0425361	0.372083	4			S-PrediXcan	chr11:47692256:47699446:clu_6852:ENSG00000165923.15	AGBL2	-2.16461	-0.183908	0.0304179	0.0516097	0.505283	6
50K	chr17:44007494:44007591:clu_13265:ENSG00000161653.10	NAGS	-2.74021	-0.493832	0.00614	0.0125849	0.579744	1			S-PrediXcan	chr8:141190417:141192331:clu_56920:ENSG00000105339.10	DENND3	-2.16385	-0.0569927	0.0304759	0.18988	3.71293e-10	7
50K	chr21:45282398:45283383:clu_29631:ENSG00000186866.16	POFUT2	2.74017	0.2263	0.00614077	0.0351192	0.41116	4			S-PrediXcan	chr15:90466091:90466269:clu_19609:ENSG00000140575.12	IQGAP1	-2.16365	-0.0640652	0.0304913	0.213524	8.45312e-11	6
50K	chr20:35272145:35278046:clu_28243:ENSG00000126005.16	MMP24-AS1	-2.73999	-0.112573	0.00614405	0.0605177	0.00339263	5			S-PrediXcan	chr16:69762391:69786996:clu_17173:ENSG00000198373.12	WWP2	-2.16336	-0.0781552	0.0305137	0.211457	0.268926	31
50K	chr7:98992227:98993538:clu_31278:ENSG00000196367.12	TRRAP	-2.73984	-0.480877	0.006147	0.0118269	0.904275	1			S-PrediXcan	chr17:4970536:4972769:clu_11728:ENSG00000108509.20	CAMTA2	2.16325	0.0905719	0.0305216	0.0851906	0.00170878	3
50K	chr9:129814222:129818520:clu_54711:ENSG00000136827.11	TOR1A	-2.73965	-0.207178	0.00615043	0.0452814	0.887128	5			S-PrediXcan	chr15:41394358:41394859:clu_18205:ENSG00000137806.8	NDUFAF1	2.16297	0.293172	0.0305434	0.0231319	0.489359	2
50K	chr6:32949889:32950519:clu_33289:ENSG00000204257.14	HLA-DMA	-2.73957	-0.0948884	0.00615199	0.136565	0.000754	11			S-PrediXcan	chr5:169583889:169588394:clu_37270:ENSG00000040275.16	SPDL1	2.16279	0.241275	0.0305577	0.0347168	0.497252	3
50K	chr17:43000102:43002673:clu_13204:ENSG00000131469.12	RPL27	-2.73895	-0.703695	0.00616348	0.0161252	0.724842	2			S-PrediXcan	chr9:26928220:26928308:clu_53103:ENSG00000137055.14	PLAA	2.16276	0.0773057	0.03056	0.0589624	0.570028	2
50K	chr6:43040426:43040530:clu_33714:ENSG00000044090.8	CUL7	-2.73767	-0.201942	0.0061877	0.0362518	0.946937	4			S-PrediXcan	chr9:133433704:133436829:clu_54922:ENSG00000160323.18	ADAMTS13	-2.16272	-0.120714	0.030563	0.158459	0.0171212	22
50K	chr1:155689174:155709773:clu_51020:ENSG00000132676.15	DAP3	2.73643	0.260152	0.00621092	0.0275044	0.843576	3			S-PrediXcan	chr20:34925766:34926877:clu_28213:ENSG00000131069.19	ACSS2	-2.16263	-0.102511	0.0305699	0.139314	5.18806e-06	11
50K	chr14:58351323:58353658:clu_20602:ENSG00000032219.18	ARID4A	2.73637	0.168142	0.00621216	0.0398484	0.660956	5			S-PrediXcan	chr7:100075630:100077229:clu_31354:ENSG00000166526.16	ZNF3	-2.16258	-0.0778373	0.0305736	0.166887	0.173872	43
50K	chr17:1478192:1478410:clu_11420:ENSG00000197879.14	MYO1C	2.73613	0.0646478	0.00621663	0.183939	0.011865	22			S-PrediXcan	chr6:158708391:158725503:clu_35129:ENSG00000164674.15	SYTL3	-2.16226	-0.0966478	0.0305985	0.200481	0.217189	27
50K	chr15:75685701:75687276:clu_19217:ENSG00000173546.7	CSPG4	-2.73585	-0.556497	0.00622194	0.0159967	0.673371	2			S-PrediXcan	chr17:172616:181107:clu_11363:ENSG00000272636.3	DOC2B	2.16029	0.574932	0.03075	0.0132768	0.506631	1
50K	chr7:38260230:38262171:clu_30396:ENSG00000211688.1	TRGJP2	2.73576	0.0247716	0.00622362	0.638363	1.36551e-41	19			S-PrediXcan	chr22:36476856:36480575:clu_26897:ENSG00000100348.9	TXN2	2.15916	0.544223	0.0308377	0.0818748	0.269045	15
50K	chr11:66566404:66567246:clu_7626:ENSG00000174080.10	CTSF	-2.73508	-0.360718	0.00623645	0.0373414	0.950105	5			S-PrediXcan	chr5:64754362:64765045:clu_35937:ENSG00000153006.15	SREK1IP1	-2.159	-0.14955	0.03085	0.0271962	0.538104	1
50K	chr12:50096972:50098714:clu_3759:ENSG00000066117.14	SMARCD1	-2.73507	-0.124436	0.00623675	0.0636101	0.0132066	5			S-PrediXcan	chr20:25212260:25213263:clu_28023:ENSG00000197586.12	ENTPD6	-2.159	-0.600344	0.0308505	0.0111339	0.135402	2
50K	chr15:64409828:64418541:clu_18844:ENSG00000103671.9	TRIP4	2.73452	0.0569239	0.00624712	0.247446	2.00448e-12	10			S-PrediXcan	chr11:36376704:36393846:clu_6657:ENSG00000135362.13	PRR5L	2.15874	0.569712	0.03087	0.0133531	0.705205	1
50K	chr22:30407154:30407524:clu_26699:ENSG00000100003.17	SEC14L2	-2.73449	-0.306273	0.0062477	0.0339262	0.924746	4			S-PrediXcan	chr19:56507920:56511517:clu_25153:ENSG00000196263.7	ZNF471	2.15847	0.0742577	0.0308912	0.311063	0.111318	54
50K	chr19:17056002:17058549:clu_23044:ENSG00000131351.14	HAUS8	2.73415	0.0677926	0.00625409	0.250648	9.76119e-05	26			S-PrediXcan	chr22:43635216:43667104:clu_27285:ENSG00000186976.14	EFCAB6	-2.15835	-0.103021	0.0309002	0.0530252	0.614172	5
50K	chr7:139371463:139374401:clu_32014:ENSG00000146963.17	LUC7L2	2.73388	0.0916519	0.00625936	0.116655	0.00117444	9			S-PrediXcan	chr12:98626766:98634296:clu_4739:ENSG00000166130.14	IKBIP	2.15713	0.0608437	0.0309955	0.46406	0.0198672	101
50K	chr6:73471557:73473365:clu_34107:ENSG00000135297.15	MTO1	-2.73281	-0.0871878	0.00627967	0.0957274	0.013882	11			S-PrediXcan	chr12:53006496:53016473:clu_3867:ENSG00000063046.17	EIF4B	-2.15707	-0.376922	0.031	0.0167185	0.364828	1
50K	chr3:72998158:73047186:clu_41478:ENSG00000163605.14	PPP4R2	2.73249	0.0612163	0.00628579	0.141082	0.0318806	15			S-PrediXcan	chr14:49725769:49728926:clu_20397:ENSG00000197776.7	KLHDC1	2.157	0.262271	0.0310059	0.0934754	0.955919	13
50K	chr13:49496095:49513059:clu_2224:ENSG00000136147.17	PHF11	2.73247	0.0617027	0.0062862	0.199056	0.00215754	21			S-PrediXcan	chr12:49102540:49103091:clu_3684:ENSG00000139636.15	LMBR1L	2.1566	0.228432	0.0310368	0.0910858	0.0685464	18
50K	chr6:46714553:46716384:clu_33898:ENSG00000146070.16	PLA2G7	2.73101	0.128293	0.00631397	0.0665167	0.0712746	5			S-PrediXcan	chr4:76263843:76268660:clu_38627:ENSG00000189157.13	FAM47E	-2.1561	-0.280585	0.0310762	0.0229011	0.29499	3
50K	chr6:35646850:35688804:clu_33472:ENSG00000096060.14	FKBP5	2.73041	0.082942	0.00632564	0.0845455	0.802591	10			S-PrediXcan	chr19:37115165:37150835:clu_23705:ENSG00000196967.10	ZNF585A	2.15586	0.123994	0.031095	0.0644626	0.508571	10
50K	chr14:75438121:75445090:clu_21025:ENSG00000140044.12	JDP2	-2.73018	-0.0822929	0.00632991	0.11177	0.0214677	14			S-PrediXcan	chr9:34647961:34648115:clu_53216:ENSG00000213930.11	GALT	-2.15579	-0.486652	0.0311	0.0120168	0.526973	1
50K	chr11:67433216:67433340:clu_7716:ENSG00000175634.14	RPS6KB2	-2.72995	-0.0545473	0.00633445	0.274182	3.50215e-10	24			S-PrediXcan	chr15:74823682:74824351:clu_19157:ENSG00000140506.16	LMAN1L	-2.15556	-0.130024	0.031118	0.0901688	0.000221284	5
50K	chr2:63841232:63842539:clu_44242:ENSG00000169764.15	UGP2	2.72869	0.0618511	0.00635873	0.154793	0.00557529	18			S-PrediXcan	chr7:1549945:1550123:clu_29839:ENSG00000164855.15	TMEM184A	2.15541	0.355929	0.03113	0.0272053	0.954049	1
50K	chr1:3492767:3493996:clu_47519:ENSG00000162591.15	MEGF6	-2.72849	-0.257684	0.00636255	0.0768538	0.282564	7			S-PrediXcan	chr15:55467161:55491123:clu_18650:ENSG00000256061.7	DYX1C1	-2.15527	-0.117849	0.0311408	0.214498	0.0149225	30
50K	chr4:83456177:83456909:clu_38745:ENSG00000163319.10	MRPS18C	-2.7282	-0.0716578	0.00636804	0.101122	0.0907931	9			S-PrediXcan	chr7:38245230:38249243:clu_30396:ENSG00000227191.8	TRGC2	2.15515	0.228365	0.0311497	0.0817359	0.39423	7
50K	chr9:114404077:114406355:clu_54238:ENSG00000095397.13	WHRN	-2.72789	-0.0741965	0.00637399	0.121484	2.9732e-06	3			S-PrediXcan	chr18:50285928:50286539:clu_25848:ENSG00000154832.14	CXXC1	-2.15195	-0.0563137	0.0314017	0.211675	1.1421e-11	9
50K	chr5:115811315:115813181:clu_36505:ENSG00000129596.4	CDO1	-2.72778	-0.372335	0.00637624	0.0246911	0.478607	3			S-PrediXcan	chr19:49464263:49464417:clu_24593:ENSG00000161618.9	ALDH16A1	2.15189	0.220214	0.0314062	0.0494173	0.626656	7
50K	chr17:16439703:16440185:clu_12207:ENSG00000175061.17	LRRC75A-AS1	-2.72764	-0.0254629	0.00637883	0.601855	1.94606e-43	5			S-PrediXcan	chr17:30953350:30954478:clu_12632:ENSG00000184060.10	ADAP2	-2.15173	-0.185499	0.031419	0.043923	0.084611	3
50K	chr1:3524246:3531080:clu_47525:ENSG00000162591.15	MEGF6	2.72665	0.170268	0.006398	0.0413767	0.0162264	1			S-PrediXcan	chr15:22554572:22556012:clu_17826:ENSG00000276550.4	HERC2P2	-2.15054	-0.325254	0.0315122	0.0255972	0.421195	3
50K	chr7:73599695:73603395:clu_30822:ENSG00000009950.15	MLXIPL	-2.72589	-0.126881	0.00641288	0.0959037	0.0639155	12			S-PrediXcan	chr11:66000406:66002040:clu_7550:ENSG00000175376.8	EIF1AD	2.15027	0.117038	0.0315342	0.128606	0.122423	18
50K	chr3:48469843:48473010:clu_40731:ENSG00000244380.1	RP11-24C3.2	-2.72584	-0.526731	0.00641381	0.107867	0.191346	15			S-PrediXcan	chr3:48298523:48301353:clu_40708:ENSG00000172113.8	NME6	-2.14941	-0.188437	0.0316023	0.0413935	0.116377	3
50K	chr1:108936401:108937077:clu_50089:ENSG00000121940.15	CLCC1	-2.72548	-0.102844	0.00642073	0.105895	0.000127159	6			S-PrediXcan	chr10:73722577:73725961:clu_10140:ENSG00000242338.6	BMS1P4	-2.14936	-0.262305	0.0316061	0.0292917	0.667506	3
50K	chr1:52463777:52465070:clu_49351:ENSG00000134744.13	ZCCHC11	2.72547	0.531286	0.006421	0.012361	0.403785	1			S-PrediXcan	chr22:38488115:38492056:clu_27038:ENSG00000100201.20	DDX17	-2.1486	-0.133891	0.0316659	0.108737	0.0670385	14
50K	chr17:81713506:81714953:clu_14835:ENSG00000183048.11	SLC25A10	2.72501	0.155185	0.00642997	0.0726393	0.0840435	8			S-PrediXcan	chr7:27242736:27242995:clu_30232:ENSG00000253405.1	EVX1-AS	2.14809	0.121774	0.0317063	0.100005	0.152285	20
50K	chr17:16439414:16439581:clu_12207:ENSG00000175061.17	LRRC75A-AS1	-2.72485	-0.0496053	0.006433	0.321267	1.65496e-20	1			S-PrediXcan	chr1:39564542:39564686:clu_48881:ENSG00000090621.13	PABPC4	2.14653	0.564907	0.031831	0.0271017	0.613465	4
50K	chr4:183679486:183680120:clu_39690:ENSG00000168538.15	TRAPPC11	2.7247	0.387288	0.006436	0.0126527	0.44994	1			S-PrediXcan	chr17:42660316:42660639:clu_13139:ENSG00000037042.8	TUBG2	2.14504	0.102777	0.03195	0.227931	0.0331397	33
50K	chr2:227340380:227342745:clu_46783:ENSG00000168958.19	MFF	-2.72448	-0.275956	0.00644025	0.0201668	0.70354	4			S-PrediXcan	chr3:65622088:66037996:clu_41404:ENSG00000151276.23	MAGI1	-2.14488	-0.219974	0.0319622	0.0913745	0.40251	12
50K	chr16:4469465:4474093:clu_15639:ENSG00000153406.13	NMRAL1	2.72362	0.159845	0.00645702	0.0815566	0.0104613	9			S-PrediXcan	chr16:81020276:81022597:clu_17439:ENSG00000166451.13	CENPN	-2.14434	-0.0708558	0.0320056	0.162869	2.07893e-05	15
50K	chr1:3635294:3635944:clu_47533:ENSG00000116213.15	WRAP73	-2.72251	-0.0898149	0.00647877	0.110164	0.0252962	12			S-PrediXcan	chr19:11363835:11364161:clu_22649:ENSG00000105520.10	PLPPR2	2.14422	0.0559615	0.0320153	0.246839	0.00903484	37
50K	chr11:771212:771333:clu_5942:ENSG00000177225.16	PDDC1	2.72067	0.144905	0.00651503	0.0561106	0.322053	8			S-PrediXcan	chr14:94128675:94129262:clu_21298:ENSG00000119632.3	IFI27L2	-2.14396	-0.186644	0.0320357	0.0891191	0.204038	11
50K	chr11:67392078:67392161:clu_7703:ENSG00000172613.7	RAD9A	-2.72066	-0.137805	0.00651508	0.080446	0.0922151	8			S-PrediXcan	chr3:167687316:167687615:clu_42579:ENSG00000114209.14	PDCD10	2.14393	0.0444629	0.0320382	0.372656	0.0106661	61
50K	chr14:22905221:22905336:clu_19970:ENSG00000100461.17	RBM23	-2.7197	-0.031357	0.00653412	0.403804	6.70101e-25	8			S-PrediXcan	chr20:46709740:46709983:clu_28625:ENSG00000197496.5	SLC2A10	-2.14371	-0.106724	0.0320562	0.171589	0.24257	24
50K	chr11:65630604:65634079:clu_7499:ENSG00000197136.4	PCNX3	2.71883	0.142993	0.0065513	0.0697612	0.456956	8			S-PrediXcan	chr16:3458181:3476222:clu_15576:ENSG00000122390.17	NAA60	2.14343	0.266971	0.032079	0.0378492	0.346352	3
50K	chr15:42068941:42069909:clu_18267:ENSG00000159337.6	PLA2G4D	2.71757	0.078588	0.00657626	0.113488	0.0288961	6			S-PrediXcan	chr6:31587318:31587944:clu_33050:ENSG00000204482.10	LST1	-2.14262	-0.0425128	0.0321435	0.235113	3.1473e-11	10
50K	chr2:240619031:240629949:clu_47069:ENSG00000178623.11	GPR35	-2.71704	-0.0834554	0.00658691	0.127414	0.32958	22			S-PrediXcan	chr11:2909710:2916622:clu_6051:ENSG00000110628.13	SLC22A18	2.14218	0.0389266	0.0321789	0.547612	1.95672e-05	94
50K	chr3:38190839:38198722:clu_40407:ENSG00000172939.8	OXSR1	-2.71508	-0.518897	0.006626	0.0199439	0.591364	2			S-PrediXcan	chr22:50290597:50294726:clu_27504:ENSG00000196576.14	PLXNB2	2.14171	0.0298604	0.0322172	0.662703	0.000432916	130
50K	chr17:2039823:2040218:clu_11487:ENSG00000108963.17	DPH1	2.713	0.27544	0.00666767	0.0277946	0.759049	4			S-PrediXcan	chr17:59015799:59017296:clu_13852:ENSG00000108395.13	TRIM37	-2.14148	-0.190232	0.0322354	0.0451909	0.825502	7
50K	chr17:17850952:17861476:clu_12265:ENSG00000175662.17	TOM1L2	2.71282	0.0908916	0.00667134	0.116733	0.000523414	9			S-PrediXcan	chr18:47077461:47098173:clu_25793:ENSG00000167216.16	KATNAL2	-2.14037	-0.0802961	0.0323252	0.161409	0.00340776	17
50K	chr3:49016844:49017228:clu_40825:ENSG00000178149.16	DALRD3	2.71257	0.233576	0.00667632	0.0685704	0.620977	10			S-PrediXcan	chr5:122454509:122478586:clu_36556:ENSG00000250328.5	MGC32805	2.13974	0.121126	0.032376	0.151836	0.0383056	18
50K	chr14:103492034:103502882:clu_21476:ENSG00000075413.17	MARK3	-2.71231	-0.273	0.0066817	0.107986	0.280921	13			S-PrediXcan	chr8:10207901:10245104:clu_55461:ENSG00000175806.14	MSRA	-2.13815	-0.182457	0.0325045	0.0436228	0.903943	5
50K	chr17:7700829:7701427:clu_11973:ENSG00000141499.16	WRAP53	2.71159	0.121994	0.00669621	0.0991456	0.162959	13			S-PrediXcan	chr8:10245223:10301534:clu_55461:ENSG00000175806.14	MSRA	2.13766	0.137467	0.0325442	0.0590763	0.40616	8
50K	chr1:161167486:161167995:clu_51320:ENSG00000143224.17	PPOX	-2.71145	-0.161649	0.00669887	0.0689769	0.296872	9			S-PrediXcan	chr3:16269275:16270945:clu_40152:ENSG00000154814.13	OXNAD1	2.13717	0.309778	0.0325844	0.021525	0.929178	5
50K	chr17:38809765:38810276:clu_12889:ENSG00000273559.4	CWC25	-2.71066	-0.441114	0.006715	0.0148794	0.775093	1			S-PrediXcan	chr20:25470095:25478923:clu_28042:ENSG00000101004.14	NINL	2.13717	0.16403	0.0325845	0.0499547	0.255757	3
50K	chr19:19501416:19502331:clu_23276:ENSG00000167491.17	GATAD2A	-2.71016	-0.227807	0.00672516	0.0581488	0.264285	7			S-PrediXcan	chr6:43040426:43040530:clu_33714:ENSG00000044090.8	CUL7	-2.13708	-0.0718533	0.0325915	0.222693	0.0207338	33
50K	chr6:36371560:36373453:clu_33502:ENSG00000010030.13	ETV7	-2.70956	-0.160146	0.0067372	0.0840446	0.443964	12			S-PrediXcan	chr9:128457437:128459567:clu_54595:ENSG00000136811.16	ODF2	2.13679	0.0809899	0.0326153	0.0638755	0.759116	19
50K	chr12:56080382:56083751:clu_4067:ENSG00000065361.14	ERBB3	-2.70896	-0.116639	0.00674941	0.0770637	0.0178267	3			S-PrediXcan	chr11:66056955:66057266:clu_7556:ENSG00000087365.15	SF3B2	-2.13666	-0.0959686	0.0326255	0.0963795	4.63544e-05	4
50K	chr11:66566401:66567246:clu_7626:ENSG00000174080.10	CTSF	2.70896	0.429295	0.00674949	0.0329347	0.676026	5			S-PrediXcan	chr15:40407725:40407939:clu_18145:ENSG00000128928.8	IVD	2.13624	0.0754523	0.0326602	0.216351	0.0517794	34
50K	chr6:116752695:116761977:clu_34598:ENSG00000153975.9	ZUFSP	-2.7086	-0.188553	0.0067567	0.0781559	0.369885	12			S-PrediXcan	chr11:66284966:66285381:clu_7584:ENSG00000174851.15	YIF1A	2.13622	0.171088	0.0326614	0.0638919	0.103262	8
50K	chr1:16948926:16953302:clu_47995:ENSG00000058453.16	CROCC	2.70836	0.064897	0.00676162	0.169767	0.000100523	12			S-PrediXcan	chr8:99854256:99859304:clu_56555:ENSG00000132549.18	VPS13B	2.136	0.317724	0.0326794	0.0277416	0.858373	3
50K	chr11:117338668:117344166:clu_8654:ENSG00000110274.15	CEP164	-2.70741	-0.577522	0.006781	0.0150141	0.683112	1			S-PrediXcan	chr16:2883366:2895220:clu_15515:ENSG00000162076.12	FLYWCH2	-2.13588	-0.101567	0.0326895	0.124313	0.000247138	6
50K	chr9:94445182:94446823:clu_53861:ENSG00000148110.15	MFSD14B	2.70726	0.156174	0.00678408	0.0675217	0.052274	7			S-PrediXcan	chr17:39924225:39927484:clu_12966:ENSG00000172057.9	ORMDL3	2.13573	0.222984	0.0327014	0.0505262	0.671499	7
50K	chr7:99606894:99607673:clu_31322:ENSG00000244219.6	GS1-259H13.2	2.70663	0.253416	0.006797	0.0226029	0.190443	1			S-PrediXcan	chr7:73572970:73573320:clu_30815:ENSG00000106638.15	TBL2	2.13482	0.114694	0.0327755	0.132061	0.283603	15
50K	chr7:99454136:99456432:clu_31312:ENSG00000160917.14	CPSF4	2.70663	0.496677	0.006797	0.0102706	0.418934	1			S-PrediXcan	chr3:49295642:49297870:clu_40870:ENSG00000114316.12	USP4	-2.1344	-0.221064	0.03281	0.0170539	0.369655	1
50K	chr16:67828843:67829423:clu_17053:ENSG00000102901.12	CENPT	2.70577	0.052934	0.00681462	0.16509	0.0055257	19			S-PrediXcan	chr1:200900220:200900937:clu_51809:ENSG00000163362.10	C1orf106	2.13428	0.384992	0.03282	0.0191794	0.494857	1
50K	chr7:47345038:47346187:clu_30574:ENSG00000136205.16	TNS3	-2.70443	-0.155938	0.00684223	0.0546915	0.205761	3			S-PrediXcan	chr4:487085:497127:clu_37638:ENSG00000182903.15	ZNF721	-2.13395	-0.0736425	0.032847	0.234745	0.103714	32
50K	chr3:49689606:49691130:clu_40897:ENSG00000164068.15	RNF123	2.70411	0.0952845	0.0068487	0.097454	0.0478332	10			S-PrediXcan	chr6:31798507:31806755:clu_33115:ENSG00000204392.10	LSM2	2.13266	0.039307	0.032953	0.359755	8.97336e-16	31
50K	chr5:55633902:55635544:clu_35869:ENSG00000177058.11	SLC38A9	-2.70394	-0.294545	0.00685235	0.0195793	0.497964	3			S-PrediXcan	chr10:67891554:67906163:clu_9918:ENSG00000096717.11	SIRT1	-2.13122	-0.157762	0.0330713	0.082923	0.0565363	7
50K	chr14:103914633:103915066:clu_21515:ENSG00000156411.9	C14orf2	2.70367	0.019714	0.00685782	0.575789	1.42741e-22	48			S-PrediXcan	chr5:62526257:62530709:clu_35932:ENSG00000086200.16	IPO11	2.12732	0.308949	0.0333932	0.0298993	0.804646	5
50K	chr11:65581965:65583592:clu_7481:ENSG00000173442.12	EHBP1L1	2.70296	0.105408	0.00687248	0.226539	6.25505e-05	21			S-PrediXcan	chr12:48488956:48490812:clu_3627:ENSG00000177627.9	C12orf54	2.12723	0.177979	0.0334008	0.056197	0.0719242	9
50K	chr10:104147998:104152607:clu_10902:ENSG00000197748.12	CFAP43	-2.70261	-0.19017	0.00687976	0.0267724	0.473746	2			S-PrediXcan	chr22:50785293:50788750:clu_27613:ENSG00000184319.15	RPL23AP82	2.12712	0.619889	0.03341	0.0128218	0.567776	1
50K	chr4:39081239:39081963:clu_38265:ENSG00000109790.16	KLHL5	-2.70107	-0.0963359	0.00691161	0.111281	0.0508736	14			S-PrediXcan	chr12:3083719:3201177:clu_2822:ENSG00000011105.12	TSPAN9	2.12707	0.18542	0.0334141	0.0515006	0.131956	4
50K	chr6:32517752:32553376:clu_33256:ENSG00000198502.5	HLA-DRB5	-2.70034	-0.0222202	0.00692696	0.710095	2.94903e-44	71			S-PrediXcan	chr1:6588201:6588278:clu_47623:ENSG00000204859.12	ZBTB48	-2.12582	-0.269807	0.0335182	0.0385946	0.682142	6
50K	chr1:78660654:78662704:clu_49733:ENSG00000137965.10	IFI44	-2.69961	-0.579616	0.006942	0.0170054	0.0941154	1			S-PrediXcan	chr14:93076619:93115069:clu_21276:ENSG00000100605.16	ITPK1	2.12514	0.0401366	0.0335749	0.512779	0.00240706	89
50K	chr10:80420645:80422417:clu_10285:ENSG00000122378.13	FAM213A	-2.69812	-0.0819378	0.00697317	0.105707	0.000115206	5			S-PrediXcan	chr8:32728078:32742675:clu_55888:ENSG00000157168.18	NRG1	-2.12478	-0.283329	0.0336047	0.0312627	0.853286	2
50K	chr11:68050254:68050741:clu_7771:ENSG00000110719.9	TCIRG1	2.69719	0.274695	0.00699264	0.0459558	0.441293	4			S-PrediXcan	chr9:33466425:33466569:clu_53164:ENSG00000165271.16	NOL6	-2.12439	-0.136851	0.0336379	0.060308	0.0367768	6
50K	chr19:37224939:37230409:clu_23711:ENSG00000188283.11	ZNF383	2.69665	0.302221	0.00700406	0.0198948	0.684839	3			S-PrediXcan	chr6:32641558:32641972:clu_33264:ENSG00000196735.11	HLA-DQA1	2.12431	1.1754	0.0336442	0.504184	5.43801e-13	77
50K	chr14:89797324:89931541:clu_21174:ENSG00000140025.15	EFCAB11	2.69656	0.231562	0.00700597	0.0410214	0.346151	5			S-PrediXcan	chr7:66352555:66356825:clu_30697:ENSG00000169902.13	TPST1	-2.12138	-0.180001	0.0338901	0.0721433	0.111017	9
50K	chr3:48990914:49001438:clu_40813:ENSG00000178467.17	P4HTM	2.69513	0.172545	0.00703614	0.0843649	0.120551	13			S-PrediXcan	chr9:33464161:33464879:clu_53166:ENSG00000165271.16	NOL6	-2.12138	-0.175404	0.0338902	0.0518455	0.70963	29
50K	chr2:44326928:44328937:clu_43992:ENSG00000138078.15	PREPL	-2.69427	-0.160864	0.00705429	0.0575653	0.257927	5			S-PrediXcan	chr1:65622981:65636191:clu_49581:ENSG00000116678.19	LEPR	2.12099	0.0748964	0.0339227	0.216163	0.0173567	29
50K	chr11:990606:992503:clu_5982:ENSG00000183020.13	AP2A2	-2.69424	-0.658088	0.007055	0.0111157	0.713816	1			S-PrediXcan	chr19:37335257:37346423:clu_23713:ENSG00000181666.17	HKR1	-2.1205	-0.0741065	0.0339643	0.122151	0.000140788	14
50K	chr18:58864934:58865304:clu_25935:ENSG00000074657.13	ZNF532	-2.69388	-0.669162	0.00706254	0.0106041	0.141195	2			S-PrediXcan	chr16:29972140:29972950:clu_16371:ENSG00000149932.16	TMEM219	2.12006	0.16211	0.0340013	0.074951	0.375068	8
50K	chr14:23360833:23365008:clu_20019:ENSG00000100842.12	EFS	-2.69376	-0.102788	0.0070652	0.109835	0.0278995	7			S-PrediXcan	chr12:56248870:56252015:clu_4110:ENSG00000139645.9	ANKRD52	-2.11971	-0.105589	0.0340308	0.210055	0.175357	33
50K	chr16:3129653:3132019:clu_15560:ENSG00000263072.6	ZNF213-AS1	-2.69373	-0.0695775	0.00706564	0.217496	0.000295495	19			S-PrediXcan	chr17:48029176:48033863:clu_13522:ENSG00000005243.9	COPZ2	-2.11881	-0.139275	0.0341066	0.111194	0.247744	30
50K	chr13:27435893:27437116:clu_1900:ENSG00000122033.14	MTIF3	2.69294	0.0502315	0.00708244	0.410137	1.83556e-10	18			S-PrediXcan	chr7:35667588:35670215:clu_30361:ENSG00000122557.9	HERPUD2	2.11682	0.331358	0.0342749	0.0247689	0.528457	5
50K	chr10:120890887:120900029:clu_11102:ENSG00000120008.15	WDR11	2.69229	0.0775057	0.00709626	0.0913646	0.0825796	10			S-PrediXcan	chr14:102438205:102440436:clu_21436:ENSG00000196663.15	TECPR2	-2.11643	-0.146152	0.0343083	0.193941	0.00152986	11
50K	chr18:74496431:74499937:clu_26033:ENSG00000133313.14	CNDP2	-2.69095	-0.0992027	0.0071249	0.0777088	0.0040173	5			S-PrediXcan	chr19:2804655:2805016:clu_21939:ENSG00000172009.14	THOP1	-2.11629	-0.269031	0.0343201	0.0608896	0.937012	11
50K	chr6:31647826:31648677:clu_33068:ENSG00000204463.12	BAG6	-2.68892	-0.0781062	0.00716838	0.151349	0.118932	26			S-PrediXcan	chr22:29517366:29519006:clu_26646:ENSG00000100296.13	THOC5	-2.11523	-0.947949	0.03441	0.012379	0.0220202	1
50K	chr17:45517282:45517861:clu_13404:ENSG00000214425.7	LRRC37A4P	-2.68821	-0.210699	0.00718364	0.0385334	0.663032	3			S-PrediXcan	chr6:166934136:166938895:clu_35209:ENSG00000026297.15	RNASET2	2.11469	0.042107	0.0344561	0.285602	2.20533e-11	14
50K	chr11:85959060:85974708:clu_8242:ENSG00000073921.17	PICALM	2.68817	0.453585	0.00718454	0.0176126	0.18222	2			S-PrediXcan	chr1:8424701:8428482:clu_47675:ENSG00000232912.5	RP5-1115A15.1	2.11437	0.3456	0.0344839	0.0207379	0.572845	4
50K	chr9:129923939:129924960:clu_54725:ENSG00000187239.16	FNBP1	-2.68804	-0.229722	0.00718719	0.0437864	0.113792	3			S-PrediXcan	chr12:47747909:47748454:clu_3583:ENSG00000079337.15	RAPGEF3	-2.11372	-0.258095	0.0345391	0.0333017	0.865008	2
50K	chr17:63699069:63699257:clu_13991:ENSG00000136490.8	LIMD2	-2.68758	-0.135705	0.00719719	0.0480715	0.963755	9			S-PrediXcan	chr2:88857683:88860568:clu_44695:ENSG00000211596.3	IGKJ2	-2.11266	-0.598077	0.03463	0.0126953	0.576704	1
50K	chr11:3119631:3121997:clu_6076:ENSG00000021762.19	OSBPL5	2.68736	0.110104	0.00720183	0.107833	0.044444	11			S-PrediXcan	chr20:5069349:5106188:clu_27818:ENSG00000089063.14	TMEM230	2.11254	0.090265	0.03464	0.271278	0.0287157	37
50K	chr14:102344389:102348279:clu_21430:ENSG00000100865.14	CINP	2.68305	0.124846	0.00729537	0.111315	0.31928	14			S-PrediXcan	chr3:49999513:50048245:clu_40950:ENSG00000004534.14	RBM6	2.11254	0.271411	0.0346401	0.028942	0.667159	5
50K	chr22:38740432:38740889:clu_27063:ENSG00000100242.15	SUN2	2.68266	0.059875	0.00730386	0.217289	0.00863843	25			S-PrediXcan	chr11:3683441:3685973:clu_6095:ENSG00000110713.15	NUP98	-2.112	-0.0339348	0.0346869	0.468641	0.0368217	78
50K	chr7:853585:854920:clu_29793:ENSG00000164828.17	SUN1	-2.68198	-0.063406	0.00731886	0.187799	0.000565063	20			S-PrediXcan	chr14:60879835:60968559:clu_20657:ENSG00000020426.10	MNAT1	-2.11149	-0.337265	0.03473	0.0226408	0.458181	1
50K	chr10:102397408:102397527:clu_10791:ENSG00000077150.18	NFKB2	2.68189	0.121204	0.00732067	0.0519466	0.0522938	4			S-PrediXcan	chr12:79786478:79788648:clu_4567:ENSG00000058272.16	PPP1R12A	2.11042	0.270391	0.0348224	0.0361695	0.945533	4
50K	chr11:72228253:72228454:clu_7938:ENSG00000165458.13	INPPL1	2.68165	0.22732	0.00732597	0.033619	0.901941	4			S-PrediXcan	chr5:134910466:134921942:clu_36730:ENSG00000132570.14	PCBD2	-2.11003	-0.376644	0.0348557	0.0264621	0.6823	3
50K	chr16:50084027:50084134:clu_16634:ENSG00000155393.12	HEATR3	2.6816	0.250051	0.007327	0.0200035	0.871499	1			S-PrediXcan	chr18:50283324:50283515:clu_25844:ENSG00000154832.14	CXXC1	-2.10997	-0.191137	0.0348608	0.0552025	0.882085	9
50K	chr4:7843350:7855466:clu_38000:ENSG00000196526.10	AFAP1	2.68099	0.101573	0.00734053	0.124819	0.250401	20			S-PrediXcan	chr19:35785483:35786413:clu_23630:ENSG00000004777.18	ARHGAP33	-2.1094	-0.0614311	0.0349102	0.230361	1.77687e-08	19
50K	chr3:64622586:64631455:clu_41385:ENSG00000163638.13	ADAMTS9	2.67823	0.456206	0.00740113	0.0189425	0.783265	2			S-PrediXcan	chr16:30772190:30773815:clu_16485:ENSG00000103549.21	RNF40	-2.10785	-0.179025	0.0350438	0.0851329	0.468073	9
50K	chr7:100108563:100109681:clu_31367:ENSG00000221838.9	AP4M1	2.67724	0.0779298	0.00742307	0.116547	0.00622423	14			S-PrediXcan	chr3:179377168:179377344:clu_42680:ENSG00000171109.18	MFN1	2.10768	0.0758807	0.0350587	0.204912	0.0184716	37
50K	chr14:20329373:20333254:clu_19854:ENSG00000100814.17	CCNB1IP1	2.67631	0.208535	0.0074438	0.0295259	0.456897	4			S-PrediXcan	chr4:98404602:98416745:clu_38902:ENSG00000138698.14	RAP1GDS1	2.10699	0.226605	0.0351188	0.0608596	0.517192	10
50K	chr1:27801815:27810246:clu_48458:ENSG00000117758.13	STX12	2.67495	0.38496	0.007474	0.0151071	0.543912	1			S-PrediXcan	chr14:21211566:21211810:clu_19913:ENSG00000092199.17	HNRNPC	-2.10652	-0.0631554	0.0351588	0.406136	0.149341	72
50K	chr11:129884882:129885435:clu_9011:ENSG00000170322.14	NFRKB	-2.67427	-0.0599138	0.00748914	0.18742	0.0113108	23			S-PrediXcan	chr11:71478304:71478395:clu_7896:ENSG00000172890.11	NADSYN1	-2.10594	-0.144097	0.0352099	0.199317	9.36736e-07	17
50K	chr17:76087720:76088060:clu_14514:ENSG00000182473.21	EXOC7	2.67328	0.319196	0.00751146	0.0214365	0.962913	2			S-PrediXcan	chr11:47295567:47295897:clu_6814:ENSG00000110514.19	MADD	2.10583	0.393015	0.0352191	0.0577368	0.542424	24
50K	chr7:43648652:43729429:clu_30453:ENSG00000106603.18	COA1	2.67304	0.0280659	0.00751665	0.45049	8.83049e-17	26			S-PrediXcan	chr10:45653059:45663542:clu_9710:ENSG00000172671.19	ZFAND4	2.1048	0.0498182	0.0353084	0.209729	0.0197968	33
50K	chr15:74034530:74035172:clu_19111:ENSG00000140464.19	PML	2.67298	0.0445631	0.00751797	0.303921	0.000849579	32			S-PrediXcan	chr12:109533558:109534591:clu_4999:ENSG00000151148.13	UBE3B	2.10452	0.505851	0.035333	0.0178912	0.83626	2
50K	chr19:54276456:54276807:clu_24989:ENSG00000131042.14	LILRB2	2.67292	0.122741	0.00751952	0.26831	0.0200505	39			S-PrediXcan	chr11:68583129:68587978:clu_7801:ENSG00000110075.14	PPP6R3	2.10392	0.0449681	0.0353858	0.318008	0.00110202	71
50K	chr8:143791440:143791666:clu_57065:ENSG00000180900.18	SCRIB	-2.6716	-0.15599	0.00754905	0.0997207	0.206917	12			S-PrediXcan	chr14:22902382:22903995:clu_19967:ENSG00000100461.17	RBM23	2.10303	0.193014	0.0354628	0.0477842	0.240479	19
50K	chr19:41265121:41268223:clu_23962:ENSG00000105323.16	HNRNPUL1	-2.67143	-0.188922	0.0075529	0.0681654	0.234453	7			S-PrediXcan	chr4:83453945:83455397:clu_38743:ENSG00000163322.13	FAM175A	-2.10254	-0.158986	0.0355062	0.0760981	0.268651	16
50K	chr5:55626659:55627891:clu_35866:ENSG00000177058.11	SLC38A9	-2.66993	-0.186911	0.00758671	0.0416144	0.331187	3			S-PrediXcan	chr1:46572167:46574947:clu_49240:ENSG00000079277.19	MKNK1	-2.10204	-0.083862	0.0355497	0.203214	0.208288	39
50K	chr5:154756193:154790325:clu_37173:ENSG00000155506.16	LARP1	2.66884	0.398898	0.00761144	0.0195887	0.789254	2			S-PrediXcan	chr14:24300857:24301612:clu_20143:ENSG00000196943.12	NOP9	2.10167	0.129493	0.035582	0.0718975	0.00956332	4
50K	chr3:161346355:161347965:clu_42567:ENSG00000196542.8	SPTSSB	-2.66776	-0.0839814	0.00763579	0.126503	0.00213003	7			S-PrediXcan	chr16:2895320:2896352:clu_15515:ENSG00000162076.12	FLYWCH2	2.10132	0.168804	0.035613	0.0784156	0.0879982	7
50K	chr22:20115554:20115672:clu_26281:ENSG00000099899.14	TRMT2A	2.66705	0.11114	0.007652	0.0602667	0.000623259	1			S-PrediXcan	chr17:51268904:51273362:clu_13729:ENSG00000011260.13	UTP18	2.10113	0.298492	0.03563	0.0235713	0.602496	1
50K	chr5:96883930:96886655:clu_36392:ENSG00000164308.16	ERAP2	-2.66671	-0.25146	0.00765978	0.0318328	0.74747	4			S-PrediXcan	chr1:27357876:27358419:clu_48428:ENSG00000142733.14	MAP3K6	2.10103	0.0892888	0.0356383	0.136326	0.0472564	20
50K	chr14:55561163:55578606:clu_20557:ENSG00000186615.10	KTN1-AS1	-2.66652	-0.411943	0.00766416	0.0137033	0.290038	3			S-PrediXcan	chr15:70973432:70980101:clu_19018:ENSG00000137821.11	LRRC49	2.10048	0.243349	0.0356865	0.0299135	0.057218	2
50K	chr4:39194659:39199478:clu_38271:ENSG00000157796.17	WDR19	-2.66439	-0.0991773	0.0077129	0.119688	0.127068	18			S-PrediXcan	chr19:3530857:3531714:clu_21996:ENSG00000105325.13	FZR1	-2.10033	-0.585015	0.0357	0.0189777	0.60818	1
50K	chr2:66437963:66440562:clu_44284:ENSG00000143995.19	MEIS1	2.6636	0.116359	0.00773099	0.0614205	0.580169	8			S-PrediXcan	chr11:66056955:66057269:clu_7556:ENSG00000087365.15	SF3B2	2.09782	0.0984636	0.0359214	0.0862101	0.000146648	2
50K	chr12:47206069:47206511:clu_3570:ENSG00000247774.6	PCED1B-AS1	2.6636	0.447102	0.007731	0.0120806	0.22811	1			S-PrediXcan	chr20:25477089:25478923:clu_28042:ENSG00000101004.14	NINL	2.09771	0.10776	0.0359311	0.0643466	0.0178768	13
50K	chr11:3782145:3797400:clu_6104:ENSG00000110713.15	NUP98	2.66335	0.0554037	0.00773665	0.203516	0.00425027	27			S-PrediXcan	chr1:204245726:204247365:clu_51961:ENSG00000143850.13	PLEKHA6	-2.09767	-0.152053	0.0359345	0.0824375	0.0602884	15
50K	chr19:44874478:44878553:clu_24186:ENSG00000130202.9	NECTIN2	-2.66104	-0.371828	0.00779	0.0191379	0.796476	1			S-PrediXcan	chr15:74033422:74034478:clu_19110:ENSG00000140464.19	PML	2.09669	0.46379	0.036021	0.0279997	0.365737	3
50K	chr19:35744692:35745125:clu_23610:ENSG00000161265.14	U2AF1L4	-2.65981	-0.094979	0.00781853	0.090218	0.000107035	5			S-PrediXcan	chr6:32641558:32641972:clu_33264:ENSG00000237541.3	HLA-DQA2	2.09668	1.04024	0.0360216	0.512144	8.6026e-15	79
50K	chr8:22227025:22228193:clu_55654:ENSG00000168490.13	PHYHIP	2.6597	0.468008	0.007821	0.0133628	0.589072	1			S-PrediXcan	chr17:47071650:47072472:clu_13443:ENSG00000262879.5	RP11-156P1.3	-2.09646	-0.0366084	0.0360414	0.455878	6.81519e-06	85
50K	chr19:37190150:37198939:clu_23709:ENSG00000245680.9	ZNF585B	-2.65892	-0.183056	0.00783919	0.0416342	0.555435	5			S-PrediXcan	chr16:81062138:81063746:clu_17441:ENSG00000140905.10	GCSH	-2.09641	-0.169494	0.0360462	0.0688462	0.258265	9
50K	chr20:47702670:47736703:clu_28654:ENSG00000196562.14	SULF2	2.65854	0.204238	0.007848	0.0278498	0.508037	1			S-PrediXcan	chr16:67407813:67416171:clu_17010:ENSG00000159714.10	ZDHHC1	2.0963	0.164061	0.0360555	0.075624	0.0345168	5
50K	chr3:49099253:49099344:clu_40842:ENSG00000172053.17	QARS	-2.65526	-0.246093	0.00792477	0.0218866	0.223455	4			S-PrediXcan	chr5:173608292:173609238:clu_37331:ENSG00000145919.10	BOD1	2.09616	0.360028	0.0360676	0.0314326	0.839476	9
50K	chr17:47307637:47310139:clu_13454:ENSG00000259207.7	ITGB3	-2.65354	-0.217341	0.00796531	0.0388866	0.496334	5			S-PrediXcan	chr20:35272145:35278046:clu_28243:ENSG00000126005.16	MMP24-AS1	-2.09566	-0.126222	0.0361127	0.080136	0.0726054	12
50K	chr8:10054658:10207833:clu_55460:ENSG00000175806.14	MSRA	2.65266	0.22338	0.00798605	0.0250247	0.294899	3			S-PrediXcan	chr16:4699176:4700970:clu_15655:ENSG00000168096.14	ANKS3	2.09393	0.0649953	0.0362658	0.249977	0.0515458	42
50K	chr7:32933896:32942320:clu_30336:ENSG00000205763.13	RP9P	-2.65219	-0.244547	0.00799704	0.0290863	0.649088	3			S-PrediXcan	chr12:64721705:64723006:clu_4384:ENSG00000135677.10	GNS	-2.09344	-0.0315848	0.0363099	0.467543	0.000278845	77
50K	chr15:42354453:42359797:clu_18304:ENSG00000092529.23	CAPN3	-2.65182	-0.161146	0.00800599	0.0488723	0.477612	10			S-PrediXcan	chr10:120878459:120883780:clu_11100:ENSG00000120008.15	WDR11	2.09216	0.0729062	0.0364246	0.256597	0.00502948	30
50K	chr4:168248292:168250954:clu_39577:ENSG00000137628.16	DDX60	2.65146	0.175352	0.00801441	0.0738921	0.0293761	7			S-PrediXcan	chr22:22309883:22310226:clu_26403:ENSG00000272779.1	LL22NC03-80A10.6	-2.09185	-0.193196	0.0364522	0.0992032	0.033958	5
50K	chr12:49633661:49633886:clu_3715:ENSG00000110844.13	PRPF40B	2.65144	0.103322	0.00801495	0.121664	0.277591	17			S-PrediXcan	chr16:3139098:3140689:clu_15564:ENSG00000085644.13	ZNF213	2.09072	0.273342	0.0365533	0.0321175	0.898579	5
50K	chr1:169827199:169827711:clu_51467:ENSG00000000460.16	C1orf112	-2.65136	-0.267371	0.00801685	0.0250121	0.95648	3			S-PrediXcan	chr12:91178585:91180448:clu_4632:ENSG00000011465.16	DCN	-2.09054	-0.0542439	0.0365693	0.605816	5.45203e-06	122
50K	chr6:31798507:31806755:clu_33115:ENSG00000204392.10	LSM2	2.65048	0.0445332	0.00803781	0.322751	2.92964e-16	7			S-PrediXcan	chr2:240134005:240135871:clu_47044:ENSG00000172428.10	COPS9	-2.09025	-0.15281	0.036595	0.111858	0.2441	15
50K	chr11:12477949:12496458:clu_6397:ENSG00000197702.11	PARVA	-2.65038	-0.150806	0.00804006	0.0649223	0.535695	11			S-PrediXcan	chr12:64723113:64728956:clu_4384:ENSG00000135677.10	GNS	2.08985	0.0286684	0.0366311	0.545561	0.000150991	101
50K	chr10:45464327:45489367:clu_9704:ENSG00000165406.15	2022-03-08	2.64947	0.141747	0.00806178	0.0830496	0.467742	10			S-PrediXcan	chr16:89689324:89690553:clu_17721:ENSG00000185324.21	CDK10	-2.08965	-0.25765	0.0366492	0.0596593	0.813684	10
50K	chr22:19721736:19721822:clu_26231:ENSG00000184702.17	2022-09-05	-2.64916	-0.135454	0.00806912	0.0754347	0.088395	9			S-PrediXcan	chr2:113457204:113460673:clu_45186:ENSG00000136682.14	CBWD2	2.08945	0.102109	0.0366674	0.0858417	0.0619495	10
50K	chr7:44759460:44760151:clu_30530:ENSG00000122515.14	ZMIZ2	-2.6486	-0.0532846	0.0080826	0.195905	5.28249e-11	5			S-PrediXcan	chr1:20779911:20780345:clu_48127:ENSG00000127483.17	HP1BP3	-2.08918	-0.185993	0.0366917	0.0429792	0.710947	5
50K	chr21:44427111:44435131:clu_29592:ENSG00000142185.16	TRPM2	-2.64796	-0.342079	0.008098	0.0163089	0.702512	1			S-PrediXcan	chr11:64620372:64630402:clu_7318:ENSG00000110076.18	NRXN2	-2.08913	-0.0264415	0.0366964	0.782087	2.72738e-05	163
50K	chr7:100687883:100687981:clu_31462:ENSG00000146830.9	GIGYF1	-2.64777	-0.356707	0.00810236	0.0273066	0.967778	5			S-PrediXcan	chr11:65581251:65584241:clu_7481:ENSG00000173442.12	EHBP1L1	2.08885	0.0393858	0.0367216	0.239616	3.60771e-09	12
50K	chr19:36525373:36528219:clu_23675:ENSG00000254004.6	ZNF260	-2.64777	-0.663066	0.00810249	0.0210164	0.480841	2			S-PrediXcan	chr19:35718381:35719469:clu_23587:ENSG00000272333.5	KMT2B	2.08858	0.0672312	0.0367455	0.21687	0.0413786	26
50K	chr17:58347241:58351402:clu_13827:ENSG00000213246.6	SUPT4H1	2.64561	0.0695828	0.00815442	0.118292	0.285909	16			S-PrediXcan	chr5:178052687:178053840:clu_37478:ENSG00000204677.10	FAM153C	2.08804	0.171777	0.0367939	0.0826147	0.477331	9
50K	chr14:103699576:103703173:clu_21492:ENSG00000126215.13	XRCC3	-2.64482	-0.151181	0.00817352	0.0640497	0.0265065	6			S-PrediXcan	chr11:65717810:65718590:clu_7518:ENSG00000172977.12	KAT5	2.08794	0.0333742	0.0368028	0.352877	9.99893e-22	14
50K	chr8:25382778:25388809:clu_55760:ENSG00000147459.17	DOCK5	2.64444	0.136335	0.00818269	0.0529458	0.309272	8			S-PrediXcan	chr2:99406431:99408029:clu_44931:ENSG00000135945.9	REV1	-2.08775	-0.0764008	0.0368208	0.190613	0.0977461	47
50K	chr16:70501091:70508406:clu_17234:ENSG00000103051.18	COG4	-2.64441	-0.178026	0.00818342	0.0415098	0.138869	2			S-PrediXcan	chr16:69370744:69372269:clu_17162:ENSG00000132604.10	TERF2	-2.08634	-0.0746497	0.0369475	0.182284	0.308612	51
50K	chr14:22902382:22904261:clu_19967:ENSG00000100461.17	RBM23	2.64298	0.0535498	0.00821791	0.166478	0.000392757	14			S-PrediXcan	chr2:202297906:202300234:clu_46321:ENSG00000055044.10	NOP58	2.08605	0.259323	0.0369743	0.0764904	0.0564948	14
50K	chr15:65119463:65129032:clu_18877:ENSG00000090470.14	PDCD7	-2.64293	-0.144852	0.00821912	0.0717395	0.145433	11			S-PrediXcan	chr2:176130943:176131320:clu_45934:ENSG00000175879.8	HOXD8	2.08506	0.433317	0.0370639	0.0220507	0.617242	3
50K	chr2:177675518:177680826:clu_45964:ENSG00000128655.16	PDE11A	-2.64263	-0.449869	0.00822637	0.0219361	0.741941	3			S-PrediXcan	chr15:57712188:57714536:clu_18697:ENSG00000255529.7	POLR2M	-2.0843	-0.073865	0.0371331	0.202906	0.274321	23
50K	chr12:47739418:47740141:clu_3579:ENSG00000079337.15	RAPGEF3	-2.63863	-0.336545	0.00832409	0.0244747	0.97121	3			S-PrediXcan	chr18:8813233:8818963:clu_25403:ENSG00000168502.17	MTCL1	-2.08408	-0.195418	0.0371531	0.0859243	0.00943747	6
50K	chr10:46384285:46384774:clu_9745:ENSG00000264230.7	ANXA8L1	-2.63697	-0.206088	0.00836507	0.020838	0.759386	2			S-PrediXcan	chr7:140337349:140348626:clu_32035:ENSG00000157800.17	SLC37A3	2.08405	0.0786432	0.0371559	0.212921	0.0042156	34
50K	chr7:90268330:90271526:clu_31106:ENSG00000105792.19	CFAP69	2.6363	0.346752	0.00838163	0.0208251	0.847337	2			S-PrediXcan	chr6:27252949:27254693:clu_32810:ENSG00000112812.15	PRSS16	-2.08348	-0.0383054	0.0372072	0.160976	0.0284733	18
50K	chr10:117341102:117374356:clu_11029:ENSG00000165650.11	PDZD8	-2.63562	-0.045226	0.0083984	0.155182	0.00112264	16			S-PrediXcan	chr12:25995130:26055236:clu_3354:ENSG00000123094.15	RASSF8	2.08295	0.143185	0.0372562	0.0713085	0.24571	11
50K	chr15:74926887:74929116:clu_19175:ENSG00000178741.11	COX5A	2.63553	0.149802	0.0084007	0.0630669	0.507339	8			S-PrediXcan	chr6:30655336:30655435:clu_32961:ENSG00000204560.9	DHX16	-2.08271	-0.0229993	0.037278	0.235398	6.99981e-05	20
50K	chr2:85550744:85550925:clu_44610:ENSG00000115486.11	GGCX	-2.63539	-0.122268	0.00840418	0.0702159	0.583807	8			S-PrediXcan	chr16:30768530:30768619:clu_16487:ENSG00000103549.21	RNF40	2.08269	0.101103	0.0372796	0.147141	0.018254	17
50K	chr17:6600458:6606873:clu_11813:ENSG00000198920.9	KIAA0753	2.63463	0.0519094	0.008423	0.143084	0.00810378	18			S-PrediXcan	chr7:107935656:107937093:clu_31681:ENSG00000091136.13	LAMB1	2.08238	0.0882069	0.0373077	0.222855	0.000174368	16
50K	chr17:28688839:28689354:clu_12514:ENSG00000109111.14	SUPT6H	2.63431	0.0834345	0.00843085	0.140383	0.0244489	15			S-PrediXcan	chr6:107506427:107533459:clu_34408:ENSG00000112320.11	SOBP	-2.08164	-0.142582	0.0373755	0.112708	0.120599	17
50K	chr19:4695555:4697551:clu_22126:ENSG00000142002.16	DPP9	2.63275	0.204161	0.00846974	0.0437695	0.139549	2			S-PrediXcan	chr12:71894375:71894686:clu_4507:ENSG00000121749.15	TBC1D15	-2.08147	-0.608842	0.0373906	0.0134835	0.83418	5
50K	chr15:42840433:42871445:clu_18350:ENSG00000128881.16	TTBK2	2.63271	0.245543	0.00847075	0.100192	0.0979271	9			S-PrediXcan	chr1:172092875:172131175:clu_51517:ENSG00000197959.13	DNM3	2.08137	0.341566	0.0374	0.0186882	0.431049	1
50K	chr5:454051:461960:clu_35321:ENSG00000180104.15	EXOC3	2.63191	0.0559007	0.00849072	0.201749	2.61884e-05	17			S-PrediXcan	chr2:178571449:178591139:clu_45994:ENSG00000237298.9	TTN-AS1	-2.08086	-0.583905	0.0374468	0.0100951	0.677728	3
50K	chr4:183679486:183680208:clu_39690:ENSG00000168538.15	TRAPPC11	-2.63158	-0.0913246	0.0084989	0.109319	0.234234	15			S-PrediXcan	chr1:241604579:241639882:clu_52706:ENSG00000054277.13	OPN3	-2.08071	-0.214309	0.0374601	0.0631388	0.833183	12
50K	chr17:58362648:58363275:clu_13830:ENSG00000108375.12	RNF43	2.63029	0.0895692	0.00853129	0.096456	0.0330961	9			S-PrediXcan	chr11:69070495:69071356:clu_7842:ENSG00000162341.16	TPCN2	2.07961	0.0338266	0.0375617	0.457272	0.0309041	81
50K	chr17:59838212:59838312:clu_13872:ENSG00000062716.12	VMP1	2.6302	0.127524	0.00853355	0.0714927	0.138266	8			S-PrediXcan	chr15:72289770:72289939:clu_19063:ENSG00000140488.15	CELF6	2.07892	1.08557	0.0376248	0.0194235	0.267556	4
50K	chr12:113949036:113952512:clu_5222:ENSG00000122965.10	RBM19	2.62951	0.30138	0.00855091	0.0206148	0.838748	2			S-PrediXcan	chr11:72759381:72780089:clu_7971:ENSG00000214530.8	STARD10	2.07841	0.0345273	0.0376715	0.627003	2.46584e-07	130
50K	chr16:2930880:2933130:clu_15519:ENSG00000059122.16	FLYWCH1	2.62834	0.332968	0.00858026	0.0233596	0.793764	2			S-PrediXcan	chr17:76574539:76578756:clu_14551:ENSG00000070731.10	ST6GALNAC2	2.0784	0.331743	0.0376721	0.0318939	0.801246	7
50K	chr21:43798100:43798224:clu_29556:ENSG00000160214.12	RRP1	-2.62689	-0.113016	0.00861703	0.0688202	0.0709689	10			S-PrediXcan	chr4:139666077:139695197:clu_39330:ENSG00000085871.8	MGST2	-2.07837	-0.0788849	0.0376748	0.153394	0.571561	29
50K	chr11:67799475:67803002:clu_7754:ENSG00000160172.10	FAM86C2P	-2.6267	-0.066148	0.00862167	0.131066	0.000133296	17			S-PrediXcan	chr1:185182057:185184243:clu_51708:ENSG00000116668.12	SWT1	2.07824	0.170429	0.0376875	0.0662801	0.494985	6
50K	chr6:43025329:43026037:clu_33709:ENSG00000124541.6	RRP36	2.62667	0.357256	0.0086226	0.0285412	0.702261	2			S-PrediXcan	chr16:28117462:28121670:clu_16232:ENSG00000169180.11	XPO6	2.07784	0.746109	0.0377238	0.0139315	0.79576	2
50K	chr1:161674073:161677328:clu_51358:ENSG00000072694.20	FCGR2B	2.62443	0.214223	0.00867941	0.0370158	0.83271	4			S-PrediXcan	chr5:176982623:177006539:clu_37391:ENSG00000087206.16	UIMC1	-2.07783	-0.0875375	0.0377255	0.128842	0.041881	21
50K	chr16:53470922:53479886:clu_16685:ENSG00000103479.15	RBL2	2.62339	0.0270468	0.00870592	0.549251	9.71219e-36	9			S-PrediXcan	chr12:57476963:57477156:clu_4246:ENSG00000123329.17	ARHGAP9	2.07758	0.10643	0.0377481	0.085898	0.0236008	14
50K	chr10:12167893:12169258:clu_9261:ENSG00000065665.20	SEC61A2	-2.62296	-0.0989181	0.00871702	0.0723351	0.00231601	3			S-PrediXcan	chr12:105188447:105189772:clu_4886:ENSG00000136044.11	APPL2	2.07753	0.101661	0.0377526	0.0819941	0.0670227	2
50K	chr19:38306990:38307428:clu_23759:ENSG00000167645.16	YIF1B	2.62281	0.399568	0.0087208	0.0173228	0.764024	2			S-PrediXcan	chr12:113959404:113959865:clu_5225:ENSG00000122965.10	RBM19	-2.07709	-0.236473	0.0377936	0.0339438	0.421849	4
50K	chr1:201889616:201890316:clu_51859:ENSG00000198892.6	SHISA4	2.62266	0.119462	0.00872466	0.107528	0.35487	9			S-PrediXcan	chr11:61556207:61588280:clu_7040:ENSG00000256443.1	RP11-794G24.1	-2.07668	-0.0769485	0.0378312	0.463481	2.26029e-11	43
50K	chr15:40413087:40414889:clu_18147:ENSG00000128928.8	IVD	2.62253	0.345475	0.008728	0.0138015	0.214317	1			S-PrediXcan	chr19:49997570:50000790:clu_24693:ENSG00000105053.10	VRK3	2.07544	0.0908355	0.0379457	0.166961	0.361912	30
50K	chr3:47414684:47414827:clu_40676:ENSG00000114650.18	SCAP	2.62087	0.189313	0.00877046	0.0408764	0.873675	6			S-PrediXcan	chr17:60066386:60067434:clu_13886:ENSG00000068097.14	HEATR6	-2.07544	-0.165564	0.0379461	0.0752294	0.0532037	10
50K	chr11:118999109:119001613:clu_8752:ENSG00000186166.8	CCDC84	2.62035	0.426424	0.008784	0.0127958	0.587894	1			S-PrediXcan	chr19:38403694:38404908:clu_23772:ENSG00000130244.12	FAM98C	-2.07541	-0.198121	0.0379482	0.0421377	0.962033	22
50K	chr14:30673347:30673924:clu_20203:ENSG00000092108.20	SCFD1	2.62001	0.481694	0.00879281	0.016346	0.923348	4			S-PrediXcan	chr16:647884:648120:clu_15135:ENSG00000172366.19	MCRIP2	-2.07488	-0.182903	0.0379975	0.0268001	0.383661	2
50K	chr17:45833849:45834007:clu_13410:ENSG00000120088.14	CRHR1	-2.61837	-0.114639	0.00883498	0.0637518	0.166459	14			S-PrediXcan	chr2:10644372:10654481:clu_43287:ENSG00000115761.15	NOL10	-2.07445	-0.0836041	0.0380376	0.186613	0.0231658	49
50K	chr7:141649333:141651525:clu_32064:ENSG00000006530.15	AGK	-2.61813	-0.301272	0.00884118	0.0249565	0.501823	3			S-PrediXcan	chr10:103378550:103379608:clu_10852:ENSG00000148835.10	TAF5	2.07365	0.417294	0.0381121	0.0548412	0.614999	11
50K	chr6:18133889:18138963:clu_32683:ENSG00000137364.4	TPMT	-2.61533	-0.167446	0.00891416	0.0337573	0.664842	3			S-PrediXcan	chr17:81888409:81888520:clu_14851:ENSG00000183684.7	ALYREF	-2.07258	-0.0324949	0.0382116	0.595265	0.00113277	112
50K	chr19:1127765:1132090:clu_21776:ENSG00000064932.15	SBNO2	2.6143	0.246157	0.008941	0.0755635	0.597314	10			S-PrediXcan	chr3:48679457:48679575:clu_40791:ENSG00000213672.7	NCKIPSD	2.07217	0.0479953	0.0382499	0.255289	0.065904	79
50K	chr7:90354549:90355086:clu_31119:ENSG00000105793.15	GTPBP10	-2.61413	-0.223621	0.00894545	0.0276062	0.718778	4			S-PrediXcan	chr9:37776405:37777628:clu_53383:ENSG00000165275.9	TRMT10B	-2.07205	-0.329907	0.0382608	0.0259961	0.839343	2
50K	chr20:35277297:35277390:clu_28243:ENSG00000126005.16	MMP24-AS1	2.61157	0.0386122	0.00901279	0.360816	1.14556e-16	17			S-PrediXcan	chr1:222633249:222645554:clu_52299:ENSG00000154305.16	MIA3	-2.07121	-0.144009	0.0383395	0.0586767	0.440683	11
50K	chr2:173964553:173965165:clu_45902:ENSG00000172845.14	SP3	2.61003	0.14121	0.00905348	0.067188	0.283825	8			S-PrediXcan	chr19:19303912:19305849:clu_23262:ENSG00000105705.15	SUGP1	2.0712	0.621709	0.03834	0.0110126	0.75007	1
50K	chr3:73047356:73059037:clu_41478:ENSG00000163605.14	PPP4R2	-2.60968	-0.0574667	0.00906271	0.146453	0.0112837	13			S-PrediXcan	chr15:78111276:78131165:clu_19275:ENSG00000136425.12	CIB2	2.0712	0.632188	0.03834	0.0106252	0.0404496	1
50K	chr2:27203867:27204461:clu_43565:ENSG00000138074.14	SLC5A6	2.60943	0.0839902	0.00906919	0.0993689	0.000636197	5			S-PrediXcan	chr19:10602561:10626253:clu_22563:ENSG00000129353.14	SLC44A2	-2.07112	-0.221567	0.0383472	0.143306	0.0217856	17
50K	chr12:110282795:110292020:clu_5049:ENSG00000174437.16	ATP2A2	-2.60918	-0.0860888	0.00907606	0.0887175	0.108662	10			S-PrediXcan	chr10:49532978:49538962:clu_9802:ENSG00000225830.12	ERCC6	2.07076	0.029161	0.0383809	0.142471	0.151308	33
50K	chr4:38608175:38609907:clu_38247:ENSG00000231160.9	KLF3-AS1	-2.60841	-0.132956	0.00909644	0.0599979	0.0175996	5			S-PrediXcan	chr12:102046119:102061248:clu_4824:ENSG00000120860.10	WASHC3	2.07016	0.053114	0.0384371	0.297072	1.79654e-07	38
50K	chr1:46405794:46406038:clu_49227:ENSG00000117480.15	FAAH	2.60691	0.254333	0.00913629	0.0272398	0.495403	2			S-PrediXcan	chr16:53500329:53503147:clu_16687:ENSG00000166971.16	AKTIP	2.07007	0.048824	0.0384459	0.376085	0.00379504	54
50K	chr6:32215385:32217153:clu_33246:ENSG00000204301.6	NOTCH4	2.60594	0.0384851	0.00916225	0.367578	4.08247e-11	32			S-PrediXcan	chr6:31968082:31968348:clu_33176:ENSG00000204351.11	SKIV2L	2.0696	0.0527081	0.0384902	0.256103	0.00169207	58
50K	chr9:33319127:33328581:clu_53153:ENSG00000086102.18	NFX1	-2.60479	-0.11429	0.00919314	0.0596536	0.0582916	5			S-PrediXcan	chr10:45763844:45765679:clu_9721:ENSG00000172661.17	WASHC2C	2.06952	0.0478417	0.0384977	0.473623	6.71169e-06	80
50K	chr6:26368050:26368565:clu_32772:ENSG00000186470.13	BTN3A2	-2.60423	-0.321489	0.00920803	0.0226298	0.959537	4			S-PrediXcan	chr18:80079808:80095288:clu_26109:ENSG00000267127.7	RP11-795F19.5	2.06922	0.124347	0.0385257	0.0828949	0.0643927	7
50K	chr1:32239425:32239869:clu_48608:ENSG00000220785.7	MTMR9LP	-2.60368	-0.0515405	0.00922285	0.21345	0.000469132	21			S-PrediXcan	chr3:122546368:122550584:clu_41875:ENSG00000138496.16	PARP9	-2.06887	-0.0783041	0.0385585	0.110249	0.0768136	42
50K	chr22:23400583:23402361:clu_26431:ENSG00000133519.12	ZDHHC8P1	2.60196	0.29072	0.00926921	0.0646554	0.215667	3			S-PrediXcan	chr20:63944734:63945083:clu_29079:ENSG00000198276.15	UCKL1	-2.06841	-0.0660609	0.0386018	0.171948	1.09257e-08	6
50K	chr19:51019139:51019627:clu_24773:ENSG00000129451.11	KLK10	2.60129	0.0745609	0.00928738	0.127829	0.0898685	16			S-PrediXcan	chr16:67036755:67066682:clu_16930:ENSG00000067955.13	CBFB	2.06689	0.277021	0.0387448	0.0851769	0.976344	13
50K	chr2:100563073:100566503:clu_44958:ENSG00000115539.13	PDCL3	-2.60122	-0.0459132	0.00928941	0.229613	0.00109129	24			S-PrediXcan	chr11:65635803:65635951:clu_7501:ENSG00000197136.4	PCNX3	2.06668	0.178728	0.0387645	0.0542268	0.772292	6
50K	chr6:31968538:31968686:clu_33177:ENSG00000204351.11	SKIV2L	2.60114	0.464133	0.00929136	0.0177266	0.241961	2			S-PrediXcan	chr11:113699027:113699595:clu_8579:ENSG00000166682.10	TMPRSS5	-2.06642	-0.26415	0.0387888	0.0344705	0.888172	8
50K	chr10:45847954:45848843:clu_9727:ENSG00000239883.8	PARGP1	2.60104	0.0491213	0.00929407	0.151112	8.44771e-05	10			S-PrediXcan	chr5:57174211:57175448:clu_35887:ENSG00000062194.15	GPBP1	-2.06639	-0.130965	0.0387914	0.0334764	0.525347	5
50K	chr16:25170805:25174937:clu_16191:ENSG00000205629.11	LCMT1	2.60005	0.737623	0.009321	0.0106873	0.977509	1			S-PrediXcan	chr14:50482416:50485578:clu_20447:ENSG00000012983.11	MAP4K5	-2.06636	-0.0995428	0.0387942	0.116315	0.00107415	8
50K	chr8:22072450:22073730:clu_55619:ENSG00000158856.17	DMTN	2.59963	0.120797	0.00933256	0.0893122	0.307679	12			S-PrediXcan	chr3:11558867:11559332:clu_39998:ENSG00000144560.14	VGLL4	2.06616	0.141976	0.0388133	0.0644248	0.435476	4
50K	chr4:1228343:1231108:clu_37735:ENSG00000159692.15	CTBP1	-2.5995	-0.0954126	0.00933594	0.160609	0.000131514	14			S-PrediXcan	chr11:33348013:33348522:clu_6605:ENSG00000110422.11	HIPK3	2.06548	0.375072	0.0388776	0.0248039	0.320053	6
50K	chr12:101402946:101405844:clu_4793:ENSG00000120805.13	ARL1	-2.599	-0.162742	0.0093497	0.0389782	0.321709	4			S-PrediXcan	chr10:95897679:95904830:clu_10513:ENSG00000226688.6	ENTPD1-AS1	-2.06532	-0.0842499	0.0388928	0.110232	0.275303	13
50K	chr7:151140876:151141898:clu_32301:ENSG00000133612.18	AGAP3	-2.59847	-0.422798	0.009364	0.0158549	0.00310698	1			S-PrediXcan	chr2:48591855:48595228:clu_44066:ENSG00000243244.5	STON1	-2.06527	-0.0279074	0.0388974	0.400031	3.79521e-25	13
50K	chr1:54654157:54665167:clu_49426:ENSG00000184313.19	MROH7	-2.5983	-0.161635	0.00936861	0.070793	0.420532	6			S-PrediXcan	chr3:185926734:185931577:clu_42865:ENSG00000136527.17	TRA2B	2.06467	0.367894	0.038954	0.0264494	0.0133935	4
50K	chr17:59084089:59088291:clu_13857:ENSG00000108395.13	TRIM37	-2.59821	-0.091414	0.00937119	0.0930876	0.103148	10			S-PrediXcan	chr1:3497119:3497233:clu_47520:ENSG00000162591.15	MEGF6	-2.06385	-0.175878	0.0390316	0.0852262	8.37296e-05	2
50K	chr7:90372228:90374302:clu_31119:ENSG00000105793.15	GTPBP10	2.59645	0.0725039	0.0094192	0.115367	0.0379272	9			S-PrediXcan	chr16:31188357:31189123:clu_16536:ENSG00000089280.18	FUS	2.06309	0.356348	0.0391044	0.0237933	0.423581	2
50K	chr14:22905246:22905336:clu_19970:ENSG00000100461.17	RBM23	2.59638	0.0280714	0.00942111	0.404881	4.97244e-25	7			S-PrediXcan	chr3:49006187:49006687:clu_40814:ENSG00000178467.17	P4HTM	-2.06304	-0.131606	0.0391089	0.0844587	0.348627	17
50K	chr4:106247287:106248245:clu_39033:ENSG00000145348.16	TBCK	2.59637	0.17124	0.00942143	0.0605066	0.352491	8			S-PrediXcan	chr2:112586365:112614213:clu_45165:ENSG00000243389.1	AC012442.5	2.06277	0.0771812	0.0391342	0.19182	0.00200421	29
50K	chr17:40142100:40161753:clu_12990:ENSG00000108349.16	CASC3	2.59589	0.227656	0.00943461	0.0779839	0.498046	9			S-PrediXcan	chr2:240134005:240136222:clu_47044:ENSG00000172428.10	COPS9	2.06268	0.142697	0.0391432	0.109489	0.682149	10
50K	chr8:38267737:38270820:clu_55942:ENSG00000085788.13	DDHD2	2.59528	0.128548	0.00945129	0.0665784	0.0719876	6			S-PrediXcan	chr12:6600395:6600534:clu_2940:ENSG00000111642.14	CHD4	-2.06266	-0.154409	0.0391448	0.0737533	0.430918	13
50K	chr20:63889238:63889850:clu_29068:ENSG00000101150.17	TPD52L2	2.59437	0.165731	0.00947657	0.045755	0.0570827	4			S-PrediXcan	chr1:33275330:33276100:clu_48682:ENSG00000160094.14	ZNF362	-2.06206	-0.0807336	0.039202	0.188277	0.00156638	23
50K	chr12:49041535:49041655:clu_3677:ENSG00000167548.14	KMT2D	-2.59416	-0.236117	0.00948234	0.026892	0.485975	3			S-PrediXcan	chr17:45517282:45517861:clu_13404:ENSG00000214425.7	LRRC37A4P	2.06149	0.247456	0.0392564	0.0513896	0.0948435	3
50K	chr3:4362254:4376330:clu_39825:ENSG00000144455.13	SUMF1	-2.59384	-0.142779	0.00949115	0.0641435	0.12725	8			S-PrediXcan	chr6:26428107:26428643:clu_32781:ENSG00000124549.14	BTN2A3P	-2.06146	-0.0944482	0.0392596	0.084767	0.141658	22
50K	chr11:804463:809412:clu_5956:ENSG00000177595.17	PIDD1	-2.59352	-0.144809	0.00949998	0.0553729	0.236521	12			S-PrediXcan	chr19:1041972:1042064:clu_21736:ENSG00000064687.12	ABCA7	2.06099	0.0754203	0.0393036	0.192291	0.000610358	20
50K	chr1:16626005:16627145:clu_47978:ENSG00000215908.10	CROCCP2	-2.59245	-0.266055	0.0095294	0.0276229	0.569778	2			S-PrediXcan	chr11:61364870:61366045:clu_7021:ENSG00000149483.11	TMEM138	-2.06082	-0.425993	0.0393202	0.110038	0.138144	7
50K	chr11:61367998:61368597:clu_7022:ENSG00000149483.11	TMEM138	-2.59244	-0.244693	0.00952987	0.0270284	0.143366	2			S-PrediXcan	chr7:66086821:66087729:clu_30693:ENSG00000126522.16	ASL	-2.06062	-0.205612	0.0393395	0.131327	0.222547	19
50K	chr2:108167769:108169498:clu_45058:ENSG00000225328.1	LINC01594	-2.5923	-0.308244	0.00953362	0.0189552	0.79215	2			S-PrediXcan	chr2:112586365:112614213:clu_45165:ENSG00000125611.15	CHCHD5	2.06026	0.0825395	0.0393741	0.16537	0.0512862	26
50K	chr3:8913720:8935871:clu_39865:ENSG00000070950.9	RAD18	2.59171	0.23984	0.00955011	0.0299286	0.99633	5			S-PrediXcan	chr1:101021765:101025309:clu_50046:ENSG00000117543.20	DPH5	2.05993	0.0842231	0.0394054	0.172242	0.0367571	18
50K	chr14:21503573:21503664:clu_19941:ENSG00000165819.11	METTL3	-2.5916	-0.974309	0.009553	0.0173475	0.0582069	1			S-PrediXcan	chr10:110901612:110918121:clu_10938:ENSG00000214413.7	BBIP1	2.05961	0.175299	0.0394354	0.0472994	0.121308	5
50K	chr11:129892870:129894359:clu_9013:ENSG00000170322.14	NFRKB	-2.59148	-0.054825	0.00955642	0.224407	0.000853171	27			S-PrediXcan	chr7:98976770:98976939:clu_31274:ENSG00000196367.12	TRRAP	-2.05933	-0.696551	0.0394623	0.028534	0.714864	4
50K	chr9:91214425:91217277:clu_53758:ENSG00000148090.11	AUH	-2.59133	-0.0837008	0.00956064	0.12471	2.5264e-05	4			S-PrediXcan	chr5:6623285:6625564:clu_35447:ENSG00000037474.14	NSUN2	-2.0589	-0.105342	0.0395034	0.0904945	0.0155611	9
50K	chr17:7871785:7883235:clu_11984:ENSG00000183011.13	NAA38	-2.59061	-0.296348	0.00958072	0.0280734	0.258224	2			S-PrediXcan	chr12:45923154:45924728:clu_3552:ENSG00000139218.17	SCAF11	-2.0589	-0.164791	0.0395035	0.0534604	0.290029	9
50K	chr11:61729008:61731317:clu_7049:ENSG00000134780.9	DAGLA	-2.5901	-0.0656831	0.00959473	0.130793	0.00893953	7			S-PrediXcan	chr5:139454923:139455323:clu_36837:ENSG00000249751.3	ECSCR	-2.05739	-0.211677	0.0396492	0.0411021	0.819737	5
50K	chr5:154386430:154404104:clu_37168:ENSG00000164574.15	GALNT10	2.58975	0.0688375	0.00960467	0.123789	0.00672105	13			S-PrediXcan	chr1:19745651:19746456:clu_48095:ENSG00000162542.13	TMCO4	-2.05731	-0.204326	0.039656	0.0610473	0.794846	11
50K	chr3:57600169:57600743:clu_41291:ENSG00000272146.5	ARF4-AS1	2.58973	0.4489	0.009605	0.0105869	0.374547	1			S-PrediXcan	chr10:79808963:79814613:clu_10269:ENSG00000225484.6	NUTM2B-AS1	-2.05709	-0.17482	0.0396774	0.0519988	0.552991	5
50K	chr3:47414652:47414827:clu_40676:ENSG00000114650.18	SCAP	-2.5896	-0.138976	0.00960863	0.0506862	0.314842	7			S-PrediXcan	chr19:54666436:54666697:clu_25024:ENSG00000186818.12	LILRB4	-2.05671	-0.46293	0.0397143	0.0666215	0.756419	6
50K	chr4:139695267:139703455:clu_39330:ENSG00000085871.8	MGST2	-2.58878	-0.0681751	0.00963171	0.151422	0.00196997	16			S-PrediXcan	chr6:26443442:26443570:clu_32789:ENSG00000111801.15	BTN3A3	2.05607	0.072225	0.0397761	0.219176	0.00510729	37
50K	chr7:44759460:44760425:clu_30530:ENSG00000122515.14	ZMIZ2	2.58844	0.108863	0.00964116	0.109842	0.105677	15			S-PrediXcan	chr17:63483173:63483460:clu_13969:ENSG00000159640.15	ACE	-2.05544	-0.315683	0.0398369	0.112474	0.54654	15
50K	chr12:49558729:49558843:clu_3703:ENSG00000187778.13	MCRS1	-2.58821	-0.164393	0.00964773	0.0363323	0.745057	3			S-PrediXcan	chr7:66494025:66495255:clu_30698:ENSG00000237310.1	GS1-124K5.4	2.05484	0.239858	0.0398948	0.0801858	0.804309	8
50K	chr11:2304204:2308736:clu_6035:ENSG00000064201.15	TSPAN32	-2.58789	-0.161023	0.00965648	0.0843475	0.00555698	6			S-PrediXcan	chr1:7827815:7829847:clu_47654:ENSG00000049246.14	PER3	2.05421	0.211532	0.0399556	0.0594718	0.779637	13
50K	chr5:141672301:141672552:clu_36938:ENSG00000120318.15	ARAP3	-2.58695	-0.279481	0.009683	0.0202519	0.772156	1			S-PrediXcan	chr10:103451182:103452156:clu_10870:ENSG00000138172.10	CALHM2	2.05345	0.385996	0.0400286	0.0233499	0.65119	4
50K	chr22:30416403:30422277:clu_26702:ENSG00000100003.17	SEC14L2	-2.58628	-0.0523011	0.00970189	0.221094	0.0137944	28			S-PrediXcan	chr22:38116211:38116320:clu_27016:ENSG00000184381.18	PLA2G6	2.05333	0.429551	0.0400403	0.079486	0.00108108	7
50K	chr6:109348547:109352787:clu_34459:ENSG00000203799.12	CCDC162P	-2.58606	-0.105161	0.00970814	0.0646865	0.435204	14			S-PrediXcan	chr7:26191128:26191422:clu_30202:ENSG00000122566.20	HNRNPA2B1	-2.0533	-0.064237	0.0400433	0.192534	0.0230061	30
50K	chr1:45355449:45385912:clu_49167:ENSG00000070759.16	TESK2	-2.58549	-0.0776722	0.00972404	0.150017	0.00464482	21			S-PrediXcan	chr1:46580627:46583228:clu_49241:ENSG00000079277.19	MKNK1	2.05295	0.148037	0.0400778	0.0591682	0.6413	7
50K	chr11:69063967:69067506:clu_7837:ENSG00000162341.16	TPCN2	-2.58546	-0.0790434	0.009725	0.127018	0.00864588	15			S-PrediXcan	chr4:1355245:1366320:clu_37752:ENSG00000163945.15	UVSSA	-2.05252	-0.172491	0.040119	0.0590084	0.591015	8
50K	chr1:24531391:24533083:clu_48290:ENSG00000117602.11	RCAN3	2.58539	0.472502	0.009727	0.0119482	0.501626	1			S-PrediXcan	chr7:27114579:27115357:clu_30216:ENSG00000233429.9	HOTAIRM1	2.05231	0.521505	0.04014	0.0107907	0.259201	1
50K	chr3:129451998:129461228:clu_42090:ENSG00000163913.11	IFT122	2.58372	0.347579	0.00977419	0.0292422	0.988994	3			S-PrediXcan	chr11:767373:770314:clu_5942:ENSG00000177225.16	PDDC1	2.05186	0.0707796	0.0401832	0.193474	0.0117533	14
50K	chr17:39674679:39676614:clu_12939:ENSG00000161395.13	PGAP3	-2.58139	-0.0515894	0.00984046	0.252635	1.26026e-07	17			S-PrediXcan	chr17:40020350:40020528:clu_12973:ENSG00000008838.19	MED24	-2.05184	-0.354464	0.0401854	0.0314411	0.396354	4
50K	chr17:7700829:7701459:clu_11973:ENSG00000141499.16	WRAP53	-2.58113	-0.0592735	0.00984773	0.201429	0.00120779	28			S-PrediXcan	chr1:211356468:211359912:clu_52163:ENSG00000082512.14	TRAF5	-2.0509	-0.248224	0.0402767	0.0305842	0.53555	3
50K	chr20:25498346:25498948:clu_28045:ENSG00000101004.14	NINL	-2.58077	-0.0578995	0.00985796	0.162067	1.21982e-06	8			S-PrediXcan	chr1:153968381:153968522:clu_50835:ENSG00000143578.15	CREB3L4	2.05017	0.056582	0.0403474	0.203837	0.00170744	32
50K	chr11:67321333:67387535:clu_7702:ENSG00000172613.7	RAD9A	-2.58007	-0.329513	0.00987805	0.0349624	0.847544	8			S-PrediXcan	chr3:112336017:112340902:clu_41690:ENSG00000091972.18	CD200	2.04919	0.243835	0.040444	0.0435957	0.847766	6
50K	chr22:19721736:19721833:clu_26231:ENSG00000184702.17	2022-09-05	2.57956	0.13888	0.00989249	0.0784957	0.0454505	8			S-PrediXcan	chr9:127818711:127819121:clu_54527:ENSG00000225032.5	RP11-228B15.4	-2.04918	-0.498493	0.0404443	0.0544014	0.793456	4
50K	chr20:35659014:35664760:clu_28288:ENSG00000214078.12	CPNE1	-2.57927	-0.374767	0.009901	0.0146824	0.230584	1			S-PrediXcan	chr2:74532714:74532820:clu_44533:ENSG00000115317.11	HTRA2	-2.04884	-0.462064	0.0404774	0.016177	0.291608	2
50K	chr6:46712337:46714460:clu_33898:ENSG00000146070.16	PLA2G7	-2.57901	-0.192756	0.00990837	0.0365383	0.771148	4			S-PrediXcan	chr4:88398209:88404876:clu_38832:ENSG00000138642.14	HERC6	-2.04822	-0.0843385	0.0405387	0.107495	0.0264849	20
50K	chr16:53465602:53467058:clu_16683:ENSG00000103479.15	RBL2	2.5787	0.063387	0.00991741	0.158567	0.00123891	13			S-PrediXcan	chr5:139481704:139482210:clu_36842:ENSG00000184584.12	TMEM173	-2.04816	-0.312663	0.0405442	0.0250997	0.698945	7
50K	chr2:86088669:86088785:clu_44637:ENSG00000068654.15	POLR1A	2.5783	0.109075	0.00992872	0.0841343	0.403235	14			S-PrediXcan	chr14:65053349:65054575:clu_20739:ENSG00000257365.7	FNTB	-2.04748	-0.154986	0.0406113	0.0525917	0.16588	10
50K	chr14:50423176:50425907:clu_20436:ENSG00000012983.11	MAP4K5	2.5777	0.315952	0.00994616	0.0682383	0.249132	9			S-PrediXcan	chr3:160366152:160375812:clu_42543:ENSG00000068885.14	IFT80	2.04578	0.0612761	0.0407785	0.191257	0.056528	45
50K	chr17:20956353:20956634:clu_12407:ENSG00000233098.8	CCDC144NL-AS1	2.57727	0.601809	0.00995837	0.0120056	0.140457	3			S-PrediXcan	chr2:134945982:134946101:clu_45429:ENSG00000082258.12	CCNT2	2.04539	0.394122	0.0408164	0.0278134	0.521046	2
50K	chr19:19640360:19640446:clu_23291:ENSG00000089639.10	GMIP	2.57703	0.222958	0.0099652	0.0488004	0.635013	6			S-PrediXcan	chr12:6439676:6443543:clu_2899:ENSG00000215039.6	CD27-AS1	2.04489	0.228613	0.0408659	0.0440345	0.889592	6
50K	chr11:34621228:34642628:clu_6628:ENSG00000135373.12	EHF	2.57697	0.114051	0.00996712	0.0852896	0.0688522	8			S-PrediXcan	chr4:3343053:3386416:clu_37880:ENSG00000159788.18	RGS12	-2.04488	-0.0525411	0.0408664	0.621381	0.000144785	119
50K	chr11:118632296:118632807:clu_8731:ENSG00000019144.18	PHLDB1	-2.57635	-0.634198	0.009985	0.0117773	0.212819	1			S-PrediXcan	chr12:49105957:49106961:clu_3685:ENSG00000139636.15	LMBR1L	-2.04406	-0.0255347	0.0409475	0.437122	5.55091e-17	44
50K	chr9:34647567:34647657:clu_53216:ENSG00000213930.11	GALT	2.57619	0.093587	0.00998957	0.0791248	0.00206571	4			S-PrediXcan	chr20:63944734:63945651:clu_29079:ENSG00000198276.15	UCKL1	2.04355	0.0534028	0.0409983	0.2485	1.6588e-12	11
50K	chr1:46610204:46612904:clu_49243:ENSG00000142961.14	MOB3C	-2.57353	-0.254854	0.0100666	0.0194497	0.934798	10			S-PrediXcan	chr19:6734307:6735540:clu_22245:ENSG00000125734.15	GPR108	-2.04343	-0.25744	0.04101	0.0305544	0.092673	1
50K	chr1:46610204:46612904:clu_49243:ENSG00000079277.19	MKNK1	-2.57353	-0.254854	0.0100666	0.0194497	0.153813	10			S-PrediXcan	chr14:92941904:92946331:clu_21273:ENSG00000100605.16	ITPK1	-2.04322	-0.374819	0.0410309	0.0214143	0.618812	3
50K	chr1:23772166:23778199:clu_48257:ENSG00000236810.5	ELOA-AS1	-2.57292	-0.0831741	0.0100844	0.097018	0.0478471	11			S-PrediXcan	chr2:241315982:241324216:clu_47129:ENSG00000168385.17	2022-09-02	-2.04315	-0.0690252	0.0410372	0.154438	0.00585772	21
50K	chr6:32517752:32580247:clu_33256:ENSG00000196126.11	HLA-DRB1	2.57284	0.0256646	0.0100869	0.653933	5.03963e-35	54			S-PrediXcan	chr7:90320421:90320880:clu_31117:ENSG00000225498.1	AC002064.5	-2.04285	-0.0735828	0.0410676	0.265598	1.4181e-05	7
50K	chr7:98937820:98942949:clu_31271:ENSG00000196367.12	TRRAP	-2.56994	-0.340714	0.0101716	0.0147649	0.469975	5			S-PrediXcan	chr19:38405113:38405344:clu_23772:ENSG00000130244.12	FAM98C	-2.04283	-0.0461394	0.0410696	0.240003	0.0294374	39
50K	chr2:85398782:85399136:clu_44597:ENSG00000042493.15	CAPG	-2.56989	-0.168035	0.0101731	0.0440429	0.351466	6			S-PrediXcan	chr5:173609434:173609578:clu_37331:ENSG00000145919.10	BOD1	2.04126	0.218286	0.0412252	0.0430061	0.986068	5
50K	chr22:22306903:22307106:clu_26401:ENSG00000272779.1	LL22NC03-80A10.6	-2.56987	-0.148649	0.0101736	0.0531717	0.021995	3			S-PrediXcan	chr4:119607297:119627995:clu_39189:ENSG00000138735.15	PDE5A	-2.03995	-0.736777	0.041355	0.0358786	0.973285	2
50K	chr14:35102729:35106367:clu_20275:ENSG00000151327.12	FAM177A1	2.56936	0.109167	0.0101886	0.0910622	0.201063	7			S-PrediXcan	chr2:88857683:88860568:clu_44695:ENSG00000211597.2	IGKJ1	-2.03969	-0.347482	0.0413808	0.0241593	0.896184	3
50K	chr1:16619103:16619845:clu_47977:ENSG00000219481.10	NBPF1	2.56927	0.0511461	0.0101913	0.239789	7.12922e-07	16			S-PrediXcan	chr15:99671454:99674393:clu_19759:ENSG00000068305.17	MEF2A	-2.03887	-0.0660164	0.041463	0.344009	0.200251	63
50K	chr16:77209471:77211213:clu_17406:ENSG00000205078.5	SYCE1L	2.56888	0.096911	0.0102028	0.0601668	0.0141499	3			S-PrediXcan	chr1:2321579:2322025:clu_47459:ENSG00000116151.13	MORN1	2.03842	0.285695	0.041508	0.0241023	0.55733	2
50K	chr22:29531110:29531831:clu_26649:ENSG00000100296.13	THOC5	2.56835	0.0686472	0.0102183	0.164155	1.11155e-05	9			S-PrediXcan	chr14:58274135:58291635:clu_20594:ENSG00000257621.7	PSMA3-AS1	2.03826	0.156319	0.0415242	0.0640285	0.365979	9
50K	chr1:211391976:211396767:clu_52166:ENSG00000153363.12	LINC00467	-2.56783	-0.12954	0.0102337	0.084534	0.4818	10			S-PrediXcan	chr8:42167810:42168961:clu_56008:ENSG00000070718.11	AP3M2	2.03798	0.0824964	0.041552	0.10671	0.0295497	9
50K	chr19:36360536:36362112:clu_23669:ENSG00000142065.13	ZFP14	-2.56766	-0.0652859	0.0102389	0.147849	0.0212924	12			S-PrediXcan	chr14:100369258:100375511:clu_21388:ENSG00000140105.17	WARS	-2.0373	-0.122409	0.0416199	0.13649	0.0492006	22
50K	chr2:237344249:237344350:clu_46970:ENSG00000163359.15	COL6A3	-2.56728	-0.384978	0.0102501	0.0227163	0.697464	4			S-PrediXcan	chr2:43794643:43795887:clu_43975:ENSG00000138036.18	DYNC2LI1	-2.0372	-0.073685	0.0416301	0.125715	0.0850602	26
50K	chr6:32517752:32580247:clu_33256:ENSG00000229391.7	HLA-DRB6	2.56698	0.0258241	0.0102589	0.648941	7.84787e-31	53			S-PrediXcan	chr6:24423050:24423584:clu_32724:ENSG00000124532.14	MRS2	-2.03667	-0.0268789	0.041683	0.559917	4.85945e-07	98
50K	chr6:28329778:28336082:clu_32843:ENSG00000235109.7	ZSCAN31	2.5663	0.539059	0.0102789	0.0128839	0.0949685	2			S-PrediXcan	chr7:75395503:75398916:clu_30909:ENSG00000178809.11	TRIM73	2.03661	0.150659	0.0416896	0.181033	0.161184	29
50K	chr2:113715195:113717753:clu_45206:ENSG00000115084.13	SLC35F5	-2.56628	-0.21363	0.0102795	0.0696501	0.231394	8			S-PrediXcan	chr12:132620096:132620267:clu_5724:ENSG00000187848.12	P2RX2	2.03646	0.0985879	0.0417046	0.0202646	0.657335	2
50K	chr6:32013286:32013392:clu_33183:ENSG00000204344.14	STK19	2.56502	0.0458774	0.0103171	0.396637	1.93552e-13	33			S-PrediXcan	chr13:24884245:24884323:clu_1868:ENSG00000151849.14	CENPJ	2.03609	0.472658	0.0417409	0.0577587	0.148043	3
50K	chr17:30878096:30879423:clu_12630:ENSG00000176208.8	ATAD5	-2.56473	-0.0984072	0.0103257	0.0801068	0.078649	6			S-PrediXcan	chr11:64206814:64207351:clu_7253:ENSG00000149781.12	FERMT3	-2.03604	0.0119279	0.0417464	0.236969	0.116723	36
50K	chr6:43038987:43040156:clu_33714:ENSG00000044090.8	CUL7	2.5645	0.32117	0.0103324	0.0191529	0.81575	2			S-PrediXcan	chr22:42808890:42817142:clu_27254:ENSG00000242247.10	ARFGAP3	-2.03559	-0.021389	0.0417912	0.581534	2.99453e-39	49
50K	chr10:104278116:104299128:clu_10908:ENSG00000065621.14	GSTO2	-2.56406	-0.129383	0.0103455	0.20339	1.02743e-06	14			S-PrediXcan	chr1:91513307:91513948:clu_49884:ENSG00000097046.12	CDC7	-2.03547	-0.226255	0.0418041	0.074536	0.724993	21
50K	chr12:115975313:115975515:clu_5246:ENSG00000123066.7	MED13L	2.56269	0.231885	0.0103866	0.0264207	0.825152	3			S-PrediXcan	chr11:126283153:126289665:clu_8966:ENSG00000150455.13	TIRAP	-2.03509	-0.31095	0.0418414	0.0344513	0.946347	3
50K	chr7:27096388:27099074:clu_30216:ENSG00000233429.9	HOTAIRM1	2.56231	0.0284236	0.0103979	0.432507	1.23053e-15	30			S-PrediXcan	chr19:55455378:55456349:clu_25095:ENSG00000063241.7	ISOC2	-2.03464	-0.172961	0.0418867	0.115569	0.000414891	6
50K	chr8:22080625:22081113:clu_55621:ENSG00000158856.17	DMTN	-2.56223	-0.212321	0.0104003	0.0395189	0.148436	4			S-PrediXcan	chr16:67828720:67829423:clu_17053:ENSG00000102901.12	CENPT	-2.03433	-0.199422	0.0419187	0.0465053	0.961342	16
50K	chr20:63196734:63202287:clu_28999:ENSG00000149658.17	YTHDF1	2.56157	0.398744	0.01042	0.0159978	0.0572939	1			S-PrediXcan	chr7:6577720:6578501:clu_30004:ENSG00000136247.14	ZDHHC4	-2.03431	-0.262339	0.0419203	0.0385195	0.860863	7
50K	chr22:20994727:20994870:clu_26337:ENSG00000099949.18	LZTR1	2.5615	0.225311	0.010422	0.0250007	0.739401	3			S-PrediXcan	chr6:169710391:169712386:clu_35270:ENSG00000130024.14	PHF10	2.03426	0.0858288	0.041925	0.28938	0.124785	48
50K	chr22:38069122:38070838:clu_26996:ENSG00000100151.15	PICK1	-2.56116	-0.130119	0.0104324	0.0405582	0.687253	5			S-PrediXcan	chr10:73806811:73807108:clu_10172:ENSG00000166507.17	NDST2	-2.03364	-0.174261	0.0419876	0.0663978	0.641048	18
50K	chr2:9388546:9393482:clu_43240:ENSG00000151693.9	ASAP2	2.56114	0.0688665	0.010433	0.139087	0.0121484	17			S-PrediXcan	chr3:49422257:49422361:clu_40883:ENSG00000145020.15	AMT	2.03347	0.307293	0.0420046	0.0199852	0.435611	5
50K	chr15:50725323:50726073:clu_18581:ENSG00000138600.9	SPPL2A	-2.56079	-0.0940588	0.0104436	0.0994657	0.000309897	7			S-PrediXcan	chr6:32213266:32213688:clu_33244:ENSG00000204301.6	NOTCH4	-2.03319	-0.0800775	0.0420331	0.0972202	0.130136	5
50K	chr16:81022698:81024715:clu_17439:ENSG00000166451.13	CENPN	-2.56024	-0.283769	0.01046	0.0189244	0.889055	1			S-PrediXcan	chr2:87455645:87521207:clu_44677:ENSG00000222041.10	CYTOR	-2.03279	-0.236321	0.0420738	0.0637261	0.149396	8
50K	chr17:82854265:82870224:clu_14996:ENSG00000141556.20	TBCD	-2.55958	-0.384932	0.01048	0.0317856	0.0917536	1			S-PrediXcan	chr17:1058045:1058745:clu_11408:ENSG00000159842.14	ABR	2.03229	0.302459	0.0421246	0.0294598	0.603708	4
50K	chr22:45323427:45327842:clu_27333:ENSG00000100376.11	FAM118A	-2.55924	-0.0769579	0.01049	0.158083	0.00922341	16			S-PrediXcan	chr4:127938838:127942045:clu_39263:ENSG00000164073.9	MFSD8	-2.03206	-0.0719024	0.0421472	0.212756	0.00324289	35
50K	chr19:42062855:42065223:clu_24025:ENSG00000105737.9	GRIK5	-2.55921	0.0511468	0.010491	0.225048	0.000263356	29			S-PrediXcan	chr19:49995275:50000790:clu_24693:ENSG00000105053.10	VRK3	2.03169	0.0888563	0.0421848	0.180768	0.0484095	26
50K	chr21:34799462:34834410:clu_29340:ENSG00000159216.18	RUNX1	-2.55853	-0.31851	0.0105115	0.0245519	0.908879	4			S-PrediXcan	chr9:93450599:93452147:clu_53840:ENSG00000188938.15	FAM120AOS	2.03163	0.209662	0.0421914	0.109744	0.0726884	8
50K	chr4:39556570:39572415:clu_38296:ENSG00000163683.11	SMIM14	2.55846	0.14497	0.0105138	0.04928	0.0808496	4			S-PrediXcan	chr1:21890141:21890427:clu_48196:ENSG00000142798.17	HSPG2	-2.03145	-0.0819877	0.0422098	0.131676	0.0750739	19
50K	chr2:165858404:165870797:clu_45751:ENSG00000123607.14	TTC21B	2.55811	0.096139	0.0105244	0.0804977	0.0179756	5			S-PrediXcan	chr4:83456958:83459740:clu_38746:ENSG00000163319.10	MRPS18C	2.03118	0.491637	0.0422363	0.0404765	0.0929797	5
50K	chr7:73607018:73607331:clu_30823:ENSG00000009950.15	MLXIPL	-2.55762	-0.0645618	0.0105392	0.150325	0.160647	15			S-PrediXcan	chr6:133512779:133512878:clu_34791:ENSG00000112319.17	EYA4	-2.03108	-0.0817426	0.0422464	0.105063	0.0229984	7
50K	chr19:19630537:19633803:clu_23285:ENSG00000089639.10	GMIP	2.55613	0.0361358	0.0105844	0.255656	5.99922e-06	28			S-PrediXcan	chr19:1921009:1923070:clu_21860:ENSG00000227500.9	SCAMP4	2.03073	0.116628	0.0422825	0.236068	0.0752745	35
50K	chr10:80421767:80422417:clu_10285:ENSG00000122378.13	FAM213A	2.55594	0.0755275	0.0105901	0.116155	6.7218e-05	7			S-PrediXcan	chr2:37088440:37091916:clu_43819:ENSG00000152133.14	GPATCH11	2.0304	0.194424	0.0423163	0.0496324	0.608109	3
50K	chr1:150276632:150279640:clu_50600:ENSG00000118292.8	C1orf54	-2.55537	-0.140913	0.0106075	0.0516347	0.0989206	6			S-PrediXcan	chr19:3150285:3151707:clu_21975:ENSG00000060558.3	GNA15	-2.03013	-0.0997018	0.0423436	0.181119	0.0012174	16
50K	chr6:29727239:29728365:clu_32866:ENSG00000214922.9	HLA-F-AS1	-2.55465	-0.0484556	0.0106295	0.208077	1.72226e-08	18			S-PrediXcan	chr1:39738923:39740165:clu_48888:ENSG00000084072.16	PPIE	2.03006	0.105058	0.0423502	0.147212	0.0845194	21
50K	chr21:36146355:36156217:clu_29350:ENSG00000236830.6	CBR3-AS1	2.55429	0.148253	0.0106403	0.0587489	0.0267543	3			S-PrediXcan	chr16:84981994:84988763:clu_17544:ENSG00000153786.12	ZDHHC7	-2.02972	-0.128694	0.0423846	0.174991	0.208563	33
50K	chr19:38632496:38632601:clu_23786:ENSG00000178982.9	EIF3K	2.55353	0.26603	0.0106639	0.0249798	0.595018	2			S-PrediXcan	chr17:47569494:47577045:clu_13467:ENSG00000141279.15	NPEPPS	-2.02954	-0.0992833	0.0424032	0.154786	0.000200525	15
50K	chr14:96855356:96856130:clu_21349:ENSG00000100749.7	VRK1	2.55344	0.121428	0.0106665	0.065654	0.243255	7			S-PrediXcan	chr21:39499915:39508998:clu_29435:ENSG00000185437.13	SH3BGR	-2.02792	-0.2142	0.0425681	0.0433286	0.266505	5
50K	chr11:93181786:93182835:clu_8299:ENSG00000180773.14	SLC36A4	-2.553	-0.417313	0.01068	0.013346	0.931939	1			S-PrediXcan	chr14:24315020:24315637:clu_20150:ENSG00000213903.8	LTB4R	-2.0279	-0.130446	0.0425708	0.150017	0.35569	24
50K	chr8:79958435:80002999:clu_56350:ENSG00000147586.9	MRPS28	-2.55117	-0.0610916	0.0107363	0.26175	0.00235158	30			S-PrediXcan	chr22:50275963:50276629:clu_27490:ENSG00000196576.14	PLXNB2	2.02783	0.0118921	0.0425771	0.376596	4.65586e-21	15
50K	chr17:46487140:46517362:clu_13430:ENSG00000238083.7	LRRC37A2	-2.54913	-0.17237	0.0107992	0.0294567	0.303753	3			S-PrediXcan	chr18:10534496:10538860:clu_25434:ENSG00000134265.12	NAPG	2.02783	0.129192	0.042578	0.121336	0.964656	23
50K	chr11:8965148:8965904:clu_6284:ENSG00000254860.5	TMEM9B-AS1	2.5491	0.313382	0.0108	0.0191691	0.448494	1			S-PrediXcan	chr2:241097427:241102253:clu_47079:ENSG00000122085.16	MTERF4	2.02751	0.0752146	0.0426103	0.218554	5.50876e-08	22
50K	chr6:111363978:111364944:clu_34540:ENSG00000009413.15	REV3L	-2.54873	-0.160745	0.0108116	0.0539881	0.822262	8			S-PrediXcan	chr1:215124750:215169199:clu_52223:ENSG00000082482.13	KCNK2	2.0275	0.255651	0.0426112	0.0211833	0.938597	3
50K	chr6:32949399:32949611:clu_33289:ENSG00000204257.14	HLA-DMA	2.54855	0.0737633	0.0108172	0.153844	0.0166671	20			S-PrediXcan	chr1:149021153:149026715:clu_50553:ENSG00000178104.19	PDE4DIP	-2.02712	-3.16154	0.04265	0.0313458	0.837005	1
50K	chr1:10433965:10434657:clu_47744:ENSG00000175279.21	CENPS	-2.54845	-0.354505	0.0108202	0.0160489	0.847734	5			S-PrediXcan	chr11:77603672:77609298:clu_8157:ENSG00000178301.3	AQP11	2.02686	0.0821042	0.0426768	0.192274	0.0130997	40
50K	chr18:23532284:23533355:clu_25563:ENSG00000141458.12	NPC1	2.54802	0.260754	0.0108337	0.0332053	0.870832	3			S-PrediXcan	chr14:105708664:105863814:clu_21609:ENSG00000211904.2	IGHJ2	-2.02681	-0.1819	0.0426814	0.0427716	0.566794	2
50K	chr3:48688773:48689538:clu_40796:ENSG00000068745.14	IP6K2	-2.54645	-0.138424	0.0108824	0.0862843	0.369035	12			S-PrediXcan	chr14:105708664:105863814:clu_21609:ENSG00000240041.1	IGHJ4	-2.02681	-0.1819	0.0426814	0.0427716	0.408037	2
50K	chr11:93182894:93184430:clu_8300:ENSG00000180773.14	SLC36A4	-2.54539	-0.0398319	0.0109154	0.10823	0.150846	16			S-PrediXcan	chr11:61430182:61437625:clu_7025:ENSG00000162148.10	PPP1R32	2.02621	0.0390488	0.0427431	0.50315	1.07092e-06	82
50K	chr20:410025:417220:clu_27627:ENSG00000125826.20	RBCK1	-2.54442	-0.269462	0.010946	0.111341	0.131987	14			S-PrediXcan	chr19:49448062:49449475:clu_24594:ENSG00000104872.10	PIH1D1	2.02611	0.0781709	0.0427537	0.224674	0.00272429	36
50K	chr11:113363927:113364835:clu_8563:ENSG00000149292.16	TTC12	-2.54291	-0.0573469	0.0109935	0.188464	3.00469e-09	8			S-PrediXcan	chr7:157216971:157220689:clu_32409:ENSG00000009335.17	UBE3C	2.02603	0.085581	0.0427621	0.239305	0.010074	34
50K	chr12:53195463:53195626:clu_3902:ENSG00000139626.15	ITGB7	-2.54217	-0.243178	0.0110165	0.0296305	0.923549	2			S-PrediXcan	chr7:98281937:98282351:clu_31256:ENSG00000164713.9	BRI3	-2.02597	-0.145186	0.0427681	0.0799242	0.441757	9
50K	chr1:39026402:39028723:clu_48856:ENSG00000168653.10	NDUFS5	-2.54212	-0.0174126	0.0110184	0.905888	6.89452e-114	3			S-PrediXcan	chr6:73481116:73482029:clu_34109:ENSG00000135297.15	MTO1	2.02595	0.687386	0.04277	0.0100414	0.559463	1
50K	chr14:61651017:61653623:clu_20675:ENSG00000232774.7	FLJ22447	2.54202	0.086027	0.0110214	0.0783994	0.41573	11			S-PrediXcan	chr1:16635168:16643028:clu_47970:ENSG00000215908.10	CROCCP2	2.02495	0.100597	0.0428725	0.117614	0.385464	18
50K	chr2:174410503:174422885:clu_45909:ENSG00000144306.14	SCRN3	2.54196	0.101968	0.0110232	0.0723763	0.00276963	3			S-PrediXcan	chr6:116571655:116572422:clu_34592:ENSG00000111832.12	RWDD1	-2.02464	-0.0576444	0.0429045	0.230201	0.000212914	28
50K	chr14:103498528:103502882:clu_21476:ENSG00000075413.17	MARK3	2.54057	0.445183	0.0110672	0.0212692	0.599549	2			S-PrediXcan	chr14:23299541:23300758:clu_20005:ENSG00000235194.8	PPP1R3E	-2.02395	-0.0522716	0.0429758	0.395823	0.192791	71
50K	chr22:40870139:40881770:clu_27131:ENSG00000196236.12	XPNPEP3	-2.53944	-0.0830632	0.011103	0.140434	0.0279892	18			S-PrediXcan	chr17:76475141:76476830:clu_14534:ENSG00000129667.12	RHBDF2	2.02378	0.0539725	0.0429925	0.438164	0.0090154	70
50K	chr3:122425658:122426275:clu_41869:ENSG00000272758.5	RP11-299J3.8	-2.53828	-0.440484	0.01114	0.0111095	0.387798	1			S-PrediXcan	chr15:45172002:45175219:clu_18479:ENSG00000138606.19	SHF	2.02372	0.0764965	0.0429995	0.207731	0.0213335	29
50K	chr1:6209025:6209414:clu_47584:ENSG00000158286.12	RNF207	-2.5376	-0.374477	0.0111616	0.0286569	0.27924	3			S-PrediXcan	chr18:677872:683246:clu_25305:ENSG00000132199.18	ENOSF1	2.02315	0.343757	0.043058	0.0253445	0.735303	3
50K	chr15:40838705:40844179:clu_18180:ENSG00000261183.5	RP11-532F12.5	-2.53754	-0.463271	0.0111635	0.0237287	0.330977	3			S-PrediXcan	chr5:33445404:33448541:clu_35603:ENSG00000113407.13	TARS	-2.02287	-0.0875634	0.0430865	0.184742	0.306043	37
50K	chr1:39026398:39028723:clu_48856:ENSG00000168653.10	NDUFS5	2.5372	0.0179969	0.0111743	0.90772	3.38798e-112	6			S-PrediXcan	chr4:105636420:105645188:clu_39006:ENSG00000236699.8	ARHGEF38	-2.02278	-0.160647	0.0430957	0.0604492	0.422382	11
50K	chr1:16232646:16232893:clu_47956:ENSG00000132881.11	RSG1	-2.53583	-0.378885	0.0112182	0.0165326	0.764119	3			S-PrediXcan	chr11:64741079:64741439:clu_7327:ENSG00000068831.18	RASGRP2	-2.02273	-0.044266	0.0431011	0.32522	4.94377e-14	18
50K	chr3:9757846:9759488:clu_39913:ENSG00000134072.10	CAMK1	2.53475	0.594246	0.0112527	0.0172471	0.995214	2			S-PrediXcan	chr15:88128734:88135101:clu_19509:ENSG00000140538.16	NTRK3	2.02244	1.33322	0.0431306	0.0434675	0.343604	8
50K	chr12:93712701:93712906:clu_4663:ENSG00000169372.12	CRADD	2.53339	0.160272	0.0112966	0.0561467	0.111803	8			S-PrediXcan	chr22:49777813:49787390:clu_27408:ENSG00000100425.18	BRD1	2.0221	0.123688	0.0431658	0.144351	0.216895	28
50K	chr19:38304490:38304624:clu_23757:ENSG00000167644.11	C19orf33	-2.53312	-0.109374	0.0113052	0.0617139	0.0102213	3			S-PrediXcan	chr19:19662499:19663271:clu_23305:ENSG00000105726.16	ATP13A1	-2.02201	-0.432057	0.043175	0.0165805	0.200366	2
50K	chr1:93311608:93324635:clu_49917:ENSG00000223745.7	CCDC18-AS1	2.53154	0.0468479	0.0113564	0.327092	1.5381e-07	30			S-PrediXcan	chr12:51107346:51110877:clu_3804:ENSG00000135457.9	TFCP2	-2.02192	-0.0958484	0.0431851	0.113132	0.01274	10
50K	chr11:720746:720830:clu_5929:ENSG00000177106.14	EPS8L2	-2.52998	-0.0533532	0.0114069	0.169651	0.0261231	19			S-PrediXcan	chr12:53309721:53314298:clu_3911:ENSG00000094914.12	AAAS	2.02135	0.0767609	0.0432439	0.147893	0.0984845	14
50K	chr17:64350433:64352390:clu_14032:ENSG00000261371.5	PECAM1	2.52921	0.269556	0.0114319	0.0311278	0.750057	3			S-PrediXcan	chr1:223229388:223264630:clu_52324:ENSG00000143502.14	SUSD4	-2.02087	-0.467141	0.0432933	0.017321	0.492889	4
50K	chr1:23761151:23772111:clu_48256:ENSG00000236810.5	ELOA-AS1	-2.52905	-0.14663	0.0114372	0.0580856	0.739311	9			S-PrediXcan	chr1:155203271:155205035:clu_50948:ENSG00000231064.7	RP11-263K19.4	-2.02071	-0.458375	0.04331	0.0152754	0.685951	1
50K	chr1:16619103:16619845:clu_47977:ENSG00000215908.10	CROCCP2	2.52863	0.0558638	0.011451	0.219266	6.82259e-06	14			S-PrediXcan	chr11:12001772:12002300:clu_6387:ENSG00000050165.17	DKK3	2.02033	0.0497136	0.0433489	0.3583	0.00227444	51
50K	chr7:55401320:55411907:clu_30613:ENSG00000132434.9	LANCL2	-2.52824	-0.0835366	0.0114636	0.128508	0.00747183	16			S-PrediXcan	chr19:2915286:2917005:clu_21951:ENSG00000253392.2	AC006277.2	2.02022	0.113432	0.043361	0.19516	0.00100266	18
50K	chr12:47748931:47749287:clu_3584:ENSG00000079337.15	RAPGEF3	-2.52814	-0.121713	0.0114669	0.0761926	0.148828	8			S-PrediXcan	chr18:50664504:50715079:clu_25850:ENSG00000141639.11	MAPK4	-2.01935	-0.724324	0.0434508	0.0106938	0.745649	4
50K	chr6:31656633:31657225:clu_33071:ENSG00000204444.10	APOM	2.52727	0.0374123	0.0114952	0.206189	0.00301266	48			S-PrediXcan	chr16:1361797:1361872:clu_15280:ENSG00000090581.9	GNPTG	2.01873	0.144554	0.0435155	0.0808688	0.6407	12
50K	chr10:124962408:124966594:clu_11185:ENSG00000019995.6	ZRANB1	-2.52667	-0.288791	0.011515	0.0273011	0.845583	3			S-PrediXcan	chr8:66440199:66444367:clu_56206:ENSG00000147576.15	ADHFE1	-2.01827	-0.11096	0.0435635	0.105642	0.0212882	24
50K	chr1:112616895:112618909:clu_50242:ENSG00000007341.18	ST7L	-2.52605	-0.232271	0.0115352	0.0224132	0.44618	2			S-PrediXcan	chr2:105339749:105342848:clu_45043:ENSG00000135974.9	C2orf49	-2.0178	-0.379578	0.0436116	0.0296694	0.530679	4
50K	chr17:18242278:18242508:clu_12301:ENSG00000131899.10	LLGL1	-2.52396	-0.318724	0.011604	0.020267	0.30991	3			S-PrediXcan	chr5:151109846:151110627:clu_37136:ENSG00000197043.13	ANXA6	2.01723	0.229823	0.0436712	0.0718736	0.921595	11
50K	chr6:32517752:32580247:clu_33256:ENSG00000198502.5	HLA-DRB5	2.52291	0.025182	0.0116389	0.652891	2.49466e-29	56			S-PrediXcan	chr8:143791440:143791991:clu_57065:ENSG00000180900.18	SCRIB	2.01626	0.0824274	0.0437729	0.232347	1.55724e-10	20
50K	chr12:110498859:110499535:clu_5065:ENSG00000111237.18	VPS29	2.52221	0.348025	0.0116619	0.0214913	0.22386	4			S-PrediXcan	chr15:74822709:74824351:clu_19157:ENSG00000140506.16	LMAN1L	-2.0161	-0.0772425	0.0437898	0.29611	4.32525e-09	27
50K	chr17:82029185:82029543:clu_14882:ENSG00000169683.7	LRRC45	2.52103	0.596663	0.011701	0.0214696	0.35506	2			S-PrediXcan	chr6:31753439:31753567:clu_33092:ENSG00000204410.14	MSH5	-2.01594	-0.081208	0.0438066	0.11049	0.0113891	18
50K	chr2:73610697:73615267:clu_44444:ENSG00000116127.17	ALMS1	2.51965	0.101616	0.0117471	0.0862086	0.537368	12			S-PrediXcan	chr11:65576406:65579078:clu_7475:ENSG00000173442.12	EHBP1L1	2.01586	0.0591451	0.0438147	0.155191	0.000269727	10
50K	chr3:132619545:132626691:clu_42184:ENSG00000240303.7	ACAD11	2.51963	0.16066	0.0117479	0.109977	0.0103535	6			S-PrediXcan	chr12:49106746:49106961:clu_3685:ENSG00000139636.15	LMBR1L	2.0149	0.021595	0.0439149	0.520368	3.35876e-27	31
50K	chr1:226159358:226161531:clu_52434:ENSG00000182827.8	ACBD3	2.51941	0.0971989	0.0117552	0.0996509	0.676112	12			S-PrediXcan	chr4:77742295:77744718:clu_38648:ENSG00000138767.12	CNOT6L	-2.01478	-0.197536	0.0439275	0.0546769	0.83552	8
50K	chr13:48473390:48476701:clu_2195:ENSG00000139687.13	RB1	-2.51883	-0.646123	0.0117746	0.0276895	0.743576	2			S-PrediXcan	chr6:35459760:35460552:clu_33456:ENSG00000112039.3	FANCE	-2.01446	-0.173231	0.0439617	0.0491857	0.219912	4
50K	chr7:98983459:98984093:clu_31277:ENSG00000196367.12	TRRAP	-2.51623	-0.0343169	0.0118618	0.0888433	0.108566	10			S-PrediXcan	chr2:27206093:27206877:clu_43567:ENSG00000138074.14	SLC5A6	2.01409	0.146244	0.0439997	0.131454	0.199622	18
50K	chr11:66000161:66000303:clu_7549:ENSG00000175376.8	EIF1AD	2.51572	0.0782442	0.0118791	0.13606	0.055863	23			S-PrediXcan	chr9:128350381:128350484:clu_54587:ENSG00000167114.12	SLC27A4	-2.01403	-0.355549	0.0440065	0.0289942	0.802293	2
50K	chr17:75591246:75591601:clu_14386:ENSG00000266714.6	MYO15B	2.51466	0.177286	0.0119148	0.0534891	0.920714	5			S-PrediXcan	chr15:45141410:45141975:clu_18476:ENSG00000137857.17	DUOX1	2.01384	0.0956578	0.0440267	0.153041	0.812551	32
50K	chr6:30296237:30326151:clu_32919:ENSG00000231074.8	HCG18	-2.51458	-0.09648	0.0119173	0.118845	9.36673e-05	7			S-PrediXcan	chr10:124765608:124774675:clu_11180:ENSG00000203791.14	METTL10	-2.01349	-0.0250077	0.0440636	0.608974	3.24794e-28	65
50K	chr17:75239571:75239789:clu_14323:ENSG00000125447.16	GGA3	-2.51415	-0.316141	0.0119319	0.0214019	0.951668	3			S-PrediXcan	chr22:42566338:42571121:clu_27243:ENSG00000183569.17	SERHL2	-2.01338	-0.255328	0.0440747	0.057917	0.309654	10
50K	chr1:53255185:53257240:clu_49382:ENSG00000157193.15	LRP8	2.51397	0.0987692	0.0119382	0.0541825	0.579839	8			S-PrediXcan	chr19:54421388:54422190:clu_24998:ENSG00000167614.13	TTYH1	2.01302	0.0952377	0.0441128	0.18443	0.159921	27
50K	chr3:73869961:73878806:clu_41488:ENSG00000242741.1	LINC02005	-2.51391	-0.130123	0.01194	0.0511171	0.0265397	1			S-PrediXcan	chr18:47067119:47069220:clu_25790:ENSG00000167216.16	KATNAL2	-2.01292	-0.101806	0.0441226	0.110028	0.366701	28
50K	chr7:45064646:45072726:clu_30546:ENSG00000136280.15	CCM2	2.51355	0.129623	0.0119523	0.0865653	0.0163914	8			S-PrediXcan	chr17:78803978:78806156:clu_14645:ENSG00000055483.19	USP36	2.01292	0.051722	0.0441231	0.222574	3.59313e-09	36
50K	chr4:38609976:38611324:clu_38247:ENSG00000231160.9	KLF3-AS1	-2.513	-0.238577	0.011971	0.0269469	0.574337	2			S-PrediXcan	chr4:101026061:101032267:clu_38945:ENSG00000138814.16	PPP3CA	2.01287	0.0834589	0.0441285	0.153244	0.32409	11
50K	chr22:22307021:22307106:clu_26401:ENSG00000272779.1	LL22NC03-80A10.6	2.51264	0.129813	0.0119832	0.0577793	0.0120078	3			S-PrediXcan	chr10:89216009:89222511:clu_10369:ENSG00000107798.17	LIPA	2.01243	0.0629756	0.0441746	0.28936	0.000224199	37
50K	chr17:78191060:78197146:clu_14629:ENSG00000183077.15	AFMID	-2.51244	-0.565196	0.01199	0.0120477	0.336829	1			S-PrediXcan	chr9:95150087:95171079:clu_53873:ENSG00000158169.12	FANCC	2.01209	0.302415	0.0442108	0.0265361	0.487911	3
50K	chr2:171787947:171791451:clu_45860:ENSG00000115840.13	SLC25A12	2.51234	0.101415	0.0119932	0.0884352	0.0346478	10			S-PrediXcan	chr20:64257051:64259942:clu_29116:ENSG00000203880.11	PCMTD2	-2.01201	-0.0342859	0.0442186	0.464392	0.00376139	81
50K	chr1:32681860:32684010:clu_48650:ENSG00000162520.14	SYNC	-2.51126	-0.345865	0.01203	0.0244598	0.538217	1			S-PrediXcan	chr3:197514416:197522640:clu_43093:ENSG00000161267.11	BDH1	-2.01201	-0.140289	0.0442188	0.304095	0.0027439	51
50K	chr17:62689760:62689894:clu_13953:ENSG00000011028.13	MRC2	-2.51024	-0.0701035	0.0120649	0.118568	0.0699452	12			S-PrediXcan	chr5:6631977:6632599:clu_35447:ENSG00000037474.14	NSUN2	2.01147	0.145345	0.0442754	0.0931169	0.425667	9
50K	chr20:63520894:63521512:clu_29014:ENSG00000125534.9	PPDPF	2.50983	0.103414	0.0120789	0.207388	0.00215599	27			S-PrediXcan	chr19:40282444:40282708:clu_23894:ENSG00000105221.16	AKT2	-2.01124	-0.100312	0.0442998	0.177179	0.0118545	32
50K	chr8:144239363:144239614:clu_57149:ENSG00000179832.17	MROH1	2.50963	0.613214	0.0120857	0.0115627	0.437376	2			S-PrediXcan	chr1:176135086:176149006:clu_51575:ENSG00000143207.19	RFWD2	2.01102	0.234461	0.0443229	0.0506492	0.844885	5
50K	chr6:41587156:41587302:clu_33620:ENSG00000137166.14	FOXP4	-2.50955	-0.0608176	0.0120885	0.159557	0.03001	22			S-PrediXcan	chr19:43828281:43831318:clu_24110:ENSG00000167637.16	ZNF283	2.01086	0.547212	0.04434	0.013416	0.895494	1
50K	chr19:7560764:7561208:clu_22308:ENSG00000032444.15	PNPLA6	-2.50894	-0.298859	0.0121094	0.042705	0.710205	3			S-PrediXcan	chr12:108293664:108329995:clu_4945:ENSG00000174600.13	CMKLR1	-2.01053	-0.0450871	0.0443755	0.369922	0.00331997	57
50K	chr7:32489344:32490320:clu_30320:ENSG00000106355.9	LSM5	-2.50893	-0.0624251	0.0121098	0.1192	0.0240347	15			S-PrediXcan	chr7:100079656:100081635:clu_31354:ENSG00000166526.16	ZNF3	2.01038	0.0497756	0.0443914	0.231342	0.118221	38
50K	chr1:153752408:153754642:clu_50813:ENSG00000143624.13	INTS3	-2.50872	-0.239983	0.0121168	0.0285739	0.47095	2			S-PrediXcan	chr1:228107869:228108235:clu_52478:ENSG00000162910.18	MRPL55	-2.01028	-0.255476	0.0444018	0.0358409	0.877597	8
50K	chr19:1127765:1147309:clu_21776:ENSG00000064932.15	SBNO2	-2.50863	-0.176108	0.0121199	0.111529	0.166816	18			S-PrediXcan	chr3:37340199:37347193:clu_40349:ENSG00000144674.16	GOLGA4	2.00979	0.0904971	0.0444538	0.15133	0.270475	22
50K	chr14:21503577:21503664:clu_19941:ENSG00000165819.11	METTL3	2.50854	0.493676	0.012123	0.0380159	0.634303	4			S-PrediXcan	chr20:35004038:35004458:clu_28228:ENSG00000100991.11	TRPC4AP	-2.0091	-0.113186	0.044526	0.0724771	0.141278	10
50K	chr2:63492940:63588197:clu_44240:ENSG00000143951.15	WDPCP	2.50806	0.120359	0.0121394	0.0475479	0.155471	3			S-PrediXcan	chr15:83050178:83056389:clu_19409:ENSG00000064726.9	BTBD1	2.00884	0.0664125	0.0445543	0.240974	0.269044	35
50K	chr15:34236815:34237419:clu_18038:ENSG00000140199.11	SLC12A6	2.50802	0.0752333	0.012141	0.167068	0.0162266	21			S-PrediXcan	chr6:35646850:35688804:clu_33472:ENSG00000096060.14	FKBP5	2.00869	0.432182	0.04457	0.0141205	0.674689	1
50K	chr1:3467350:3468880:clu_47512:ENSG00000130762.14	ARHGEF16	2.50723	0.115272	0.0121682	0.10907	0.0172368	11			S-PrediXcan	chr7:90320421:90320880:clu_31117:ENSG00000105793.15	GTPBP10	-2.00803	-0.0763705	0.04464	0.252608	1.19827e-09	7
50K	chr11:3753408:3760488:clu_6102:ENSG00000110713.15	NUP98	2.50642	0.312521	0.012196	0.023001	0.789199	6			S-PrediXcan	chr2:241112439:241115022:clu_47094:ENSG00000115687.13	PASK	-2.00783	-0.51128	0.0446611	0.0205387	0.284008	2
50K	chr11:118534129:118534266:clu_8720:ENSG00000149582.15	TMEM25	-2.50449	-0.154016	0.0122626	0.07669	0.415718	14			S-PrediXcan	chr14:99737860:99850853:clu_21370:ENSG00000066629.16	EML1	2.00717	0.127386	0.0447313	0.107224	0.049238	15
50K	chr17:5533988:5536851:clu_11798:ENSG00000091592.15	NLRP1	-2.50399	-0.222595	0.01228	0.021496	0.443006	1			S-PrediXcan	chr16:31093421:31094557:clu_16519:ENSG00000151006.7	PRSS53	2.00702	0.0593119	0.0447476	0.141709	0.0126708	22
50K	chr11:67999305:67999519:clu_7760:ENSG00000110057.7	UNC93B1	2.50326	0.287969	0.0123055	0.103683	0.00345739	7			S-PrediXcan	chr6:83554285:83556143:clu_34198:ENSG00000065609.14	SNAP91	-2.00699	-0.0618808	0.0447512	0.530636	3.93692e-05	83
50K	chr7:90162078:90164477:clu_31102:ENSG00000164647.8	STEAP1	2.50317	0.0718678	0.0123086	0.132951	2.6922e-07	4			S-PrediXcan	chr12:47748931:47749390:clu_3584:ENSG00000079337.15	RAPGEF3	2.00643	0.202353	0.04481	0.0350382	0.0246287	1
50K	chr8:22523756:22527392:clu_55667:ENSG00000120910.14	PPP3CC	-2.50234	-0.0727104	0.0123376	0.177226	7.94588e-05	15			S-PrediXcan	chr1:155689174:155709773:clu_51020:ENSG00000132676.15	DAP3	-2.00626	-0.113706	0.0448286	0.072375	0.894145	11
50K	chr22:36142058:36145473:clu_26875:ENSG00000128284.19	APOL3	-2.50166	-0.256209	0.0123614	0.0288747	0.0768282	4			S-PrediXcan	chr21:36043969:36045582:clu_29344:ENSG00000185917.13	SETD4	2.0061	0.152471	0.044846	0.0893735	0.483802	8
50K	chr17:80923673:80925370:clu_14746:ENSG00000141564.13	RPTOR	2.5012	0.408699	0.0123772	0.0164322	0.530152	4			S-PrediXcan	chr11:61556207:61588280:clu_7040:ENSG00000011347.9	SYT7	-2.0056	-0.080634	0.0448994	0.408435	1.25663e-09	33
50K	chr17:64500773:64502010:clu_14040:ENSG00000108654.13	DDX5	-2.50039	-0.0388663	0.0124058	0.0711852	0.466645	10			S-PrediXcan	chr11:69063967:69070430:clu_7837:ENSG00000162341.16	TPCN2	2.00559	0.22116	0.0449005	0.0345116	0.178603	4
50K	chr16:14140760:14210243:clu_15817:ENSG00000186260.16	MKL2	2.4999	0.14965	0.0124228	0.0408966	0.818482	5			S-PrediXcan	chr16:24794719:24795907:clu_16172:ENSG00000090905.18	TNRC6A	-2.00523	-0.483112	0.0449381	0.0289073	0.556099	6
50K	chr16:84184989:84185480:clu_17494:ENSG00000103168.16	TAF1C	-2.49913	-0.723309	0.01245	0.011433	0.752176	1			S-PrediXcan	chr12:51103763:51104155:clu_3803:ENSG00000135457.9	TFCP2	2.00514	0.324994	0.0449481	0.0345791	0.458403	10
50K	chr11:3713995:3719412:clu_6099:ENSG00000110713.15	NUP98	-2.49805	-0.192536	0.0124878	0.0599686	0.0173375	8			S-PrediXcan	chr19:42316963:42317709:clu_24050:ENSG00000167619.11	TMEM145	2.0049	0.24246	0.0449738	0.0343888	0.332001	5
50K	chr3:184940243:184944492:clu_42838:ENSG00000156931.15	VPS8	2.49784	0.291934	0.0124954	0.0287725	0.414608	3			S-PrediXcan	chr1:31911826:31915895:clu_48597:ENSG00000184007.18	PTP4A2	-2.00483	-0.133461	0.0449811	0.0988408	0.803025	21
50K	chr14:24102890:24103160:clu_20070:ENSG00000100889.11	PCK2	-2.49738	-0.120577	0.0125115	0.182926	0.0993566	21			S-PrediXcan	chr5:140639608:140639739:clu_36880:ENSG00000113119.12	TMCO6	2.00409	0.122689	0.0450601	0.12516	0.910025	24
50K	chr6:18427685:18439684:clu_32692:ENSG00000137393.9	RNF144B	2.49716	0.066925	0.0125194	0.101938	0.0359313	10			S-PrediXcan	chr15:75368198:75368483:clu_19201:ENSG00000140400.16	MAN2C1	2.00342	0.0705769	0.0451323	0.295422	0.000206039	69
50K	chr6:31643977:31644082:clu_33066:ENSG00000204463.12	BAG6	2.4971	0.116233	0.0125214	0.0780214	0.523397	12			S-PrediXcan	chr12:53308815:53308960:clu_3919:ENSG00000094914.12	AAAS	2.00183	0.0888678	0.0453029	0.103836	0.612604	26
50K	chr20:49544448:49547841:clu_28691:ENSG00000124212.5	PTGIS	2.49695	0.117494	0.0125266	0.0991847	0.0778951	10			S-PrediXcan	chr17:32171101:32173831:clu_12673:ENSG00000126858.16	RHOT1	-2.00182	-0.23508	0.0453044	0.0287013	0.297279	3
50K	chr1:3635074:3635944:clu_47533:ENSG00000116213.15	WRAP73	2.49686	0.379557	0.01253	0.0151447	0.860597	1			S-PrediXcan	chr1:169862797:169866896:clu_51474:ENSG00000000457.13	SCYL3	-2.00062	-0.0399005	0.0454329	0.429405	0.00993063	71
50K	chr19:19655933:19656050:clu_23301:ENSG00000105726.16	ATP13A1	2.49666	0.226059	0.0125368	0.0385726	0.265409	3			S-PrediXcan	chr19:38841682:38843842:clu_23802:ENSG00000104824.16	HNRNPL	-2.00057	-0.423834	0.045439	0.03282	0.587244	3
50K	chr18:58828703:58831686:clu_25934:ENSG00000267593.1	LINC01926	2.49657	1.83428	0.0125402	0.0239554	0.852875	3			S-PrediXcan	chr15:42354453:42359782:clu_18304:ENSG00000092529.23	CAPN3	2.00053	0.325616	0.0454428	0.0408202	0.666567	5
50K	chr10:125854203:125855117:clu_11216:ENSG00000089876.11	DHX32	-2.4959	-0.175195	0.0125638	0.0562649	0.565675	8			S-PrediXcan	chr2:241200225:241201260:clu_47108:ENSG00000146205.13	ANO7	-1.99995	-0.0812888	0.0455056	0.2949	0.00320511	57
50K	chr16:5028398:5028880:clu_15695:ENSG00000103174.11	NAGPA	-2.49585	-0.351294	0.0125656	0.0180349	0.945104	2			S-PrediXcan	chr22:50276188:50276629:clu_27490:ENSG00000196576.14	PLXNB2	-1.99989	-0.0498038	0.045512	0.2845	1.4778e-12	19
50K	chr12:132619574:132619844:clu_5724:ENSG00000187848.12	P2RX2	2.4956	0.0929558	0.0125744	0.217929	0.000178115	22			S-PrediXcan	chr12:122920353:122920974:clu_5489:ENSG00000150967.17	ABCB9	1.99942	0.0750536	0.0455631	0.205866	0.00296858	33
50K	chr1:154436110:154437435:clu_50870:ENSG00000160712.12	IL6R	2.49557	0.174862	0.0125753	0.0452373	0.698886	7			S-PrediXcan	chr19:36548322:36554670:clu_23678:ENSG00000186020.12	ZNF529	-1.99934	-0.109483	0.0455712	0.154627	0.0585551	37
50K	chr19:39125919:39168230:clu_23829:ENSG00000130669.17	PAK4	2.49523	0.130699	0.0125876	0.0628971	0.346201	5			S-PrediXcan	chr4:39103511:39107569:clu_38267:ENSG00000109790.16	KLHL5	-1.99909	-0.0621848	0.0455988	0.302101	0.0320474	75
50K	chr18:74496431:74499882:clu_26033:ENSG00000133313.14	CNDP2	2.49503	0.123809	0.0125947	0.0543518	0.143121	3			S-PrediXcan	chr7:7552922:7554688:clu_30042:ENSG00000272894.5	RP5-1159O4.1	-1.999	-0.258801	0.0456085	0.0259774	0.982961	2
50K	chr2:63313311:63378386:clu_44236:ENSG00000143951.15	WDPCP	2.49419	0.0632079	0.0126245	0.145723	0.0310107	13			S-PrediXcan	chr15:41822422:41822593:clu_18238:ENSG00000137802.13	MAPKBP1	-1.99886	-0.0676639	0.0456239	0.27033	0.0274562	37
50K	chr1:37885825:37886888:clu_48834:ENSG00000204084.12	INPP5B	-2.49368	-0.187821	0.0126426	0.052994	0.581532	7			S-PrediXcan	chr8:144083861:144083944:clu_57125:ENSG00000197858.10	GPAA1	1.99875	0.195222	0.0456353	0.0616336	0.497142	10
50K	chr19:45780381:45782193:clu_24287:ENSG00000104936.17	DMPK	-2.49333	-0.164308	0.0126552	0.0671915	0.0104147	4			S-PrediXcan	chr1:231339868:231347797:clu_52583:ENSG00000010072.15	SPRTN	-1.99848	-0.141264	0.0456649	0.104617	0.861244	16
50K	chr14:103913984:103914479:clu_21515:ENSG00000156411.9	C14orf2	2.49328	0.0241984	0.0126568	0.540814	3.79929e-25	32			S-PrediXcan	chr6:32127750:32128126:clu_33212:ENSG00000213676.10	ATF6B	1.99801	0.109317	0.0457153	0.0931919	0.296164	20
50K	chr1:155206406:155207798:clu_50955:ENSG00000169231.13	THBS3	2.4926	0.372124	0.0126811	0.0998871	0.544177	16			S-PrediXcan	chr1:155202960:155203093:clu_50952:ENSG00000169231.13	THBS3	1.99763	0.213575	0.0457564	0.0356168	0.354234	5
50K	chr17:47819099:47819729:clu_13497:ENSG00000006025.11	OSBPL7	2.49257	0.271125	0.0126821	0.0214941	0.812377	2			S-PrediXcan	chr12:111842769:111865250:clu_5119:ENSG00000089022.13	MAPKAPK5	-1.99735	-0.228369	0.0457867	0.0218836	0.662714	3
50K	chr6:87500667:87501158:clu_34240:ENSG00000164414.17	SLC35A1	-2.49222	-0.156105	0.0126947	0.0327684	0.142037	3			S-PrediXcan	chr20:35559627:35560123:clu_28266:ENSG00000088340.15	FER1L4	1.99554	0.0356394	0.0459835	0.369159	5.48533e-08	59
50K	chr3:48990610:49001438:clu_40813:ENSG00000178467.17	P4HTM	-2.49123	-0.265523	0.01273	0.0226085	0.506447	1			S-PrediXcan	chr15:70852332:70853889:clu_19013:ENSG00000166173.10	LARP6	1.99535	0.199384	0.0460053	0.0557643	0.548051	9
50K	chr9:114417525:114418014:clu_54239:ENSG00000095397.13	WHRN	2.49093	0.0568766	0.0127408	0.169199	4.45544e-07	7			S-PrediXcan	chr17:48032233:48032686:clu_13522:ENSG00000005243.9	COPZ2	1.9953	0.181544	0.0460098	0.0410135	0.998349	16
50K	chr2:97209709:97211546:clu_44845:ENSG00000135976.17	ANKRD36	2.49086	0.102427	0.0127435	0.124049	0.0544396	14			S-PrediXcan	chr11:33258690:33286413:clu_6603:ENSG00000110422.11	HIPK3	1.99506	0.0889995	0.0460359	0.188033	0.00775494	44
50K	chr9:137243788:137244171:clu_55263:ENSG00000188163.7	FAM166A	-2.49076	-0.151852	0.0127471	0.188764	0.0179621	21			S-PrediXcan	chr1:145836574:145836815:clu_50430:ENSG00000186141.8	POLR3C	-1.99504	-0.102032	0.0460386	0.0435661	0.173088	2
50K	chr3:150704062:150706927:clu_42453:ENSG00000240137.5	ERICH6-AS1	-2.4904	-0.264999	0.01276	0.0260343	0.018275	1			S-PrediXcan	chr19:41305867:41306449:clu_23966:ENSG00000105323.16	HNRNPUL1	1.99504	0.0501785	0.0460388	0.239412	1.29964e-05	35
50K	chr2:1239776:1247327:clu_43155:ENSG00000172554.11	SNTG2	2.48969	0.327725	0.0127854	0.0169763	0.569013	3			S-PrediXcan	chr12:75285080:75289621:clu_4517:ENSG00000180881.19	CAPS2	-1.99488	-0.0964705	0.0460564	0.146289	0.210986	23
50K	chr20:63695650:63695778:clu_29047:ENSG00000258366.7	RTEL1	-2.48897	-0.0823449	0.0128113	0.160662	0.00779315	20			S-PrediXcan	chr17:12995978:12996547:clu_12141:ENSG00000006744.18	ELAC2	-1.99468	-0.0459739	0.0460777	0.418557	7.59826e-06	28
50K	chr2:190910321:190921024:clu_46149:ENSG00000115419.12	GLS	2.48873	0.380023	0.01282	0.0185429	0.632345	1			S-PrediXcan	chr19:40204657:40205121:clu_23886:ENSG00000130758.7	MAP3K10	-1.99447	-0.141508	0.046101	0.0852649	0.0736434	5
50K	chr1:120267838:120340756:clu_50379:ENSG00000223804.5	CH17-472G23.2	-2.48824	-0.0590925	0.0128375	0.186444	9.38751e-07	11			S-PrediXcan	chr20:44624329:44625569:clu_28503:ENSG00000196839.12	ADA	1.99396	0.0743137	0.0461559	0.145734	0.618761	15
50K	chr15:68197628:68205121:clu_18959:ENSG00000128973.12	CLN6	2.48803	0.0482957	0.0128453	0.203211	5.62662e-10	4			S-PrediXcan	chr22:39079085:39080933:clu_27078:ENSG00000239713.8	APOBEC3G	1.99305	0.216009	0.0462563	0.0309444	0.147004	2
50K	chr21:25712382:25714231:clu_29185:ENSG00000154721.14	JAM2	-2.4879	-0.173409	0.0128501	0.0472099	0.950923	6			S-PrediXcan	chr10:30849443:30850222:clu_9558:ENSG00000183621.15	ZNF438	1.99265	0.366503	0.0463	0.0140762	0.526784	1
50K	chr2:241560264:241562348:clu_47153:ENSG00000176720.4	BOK	2.48689	0.143021	0.0128864	0.0617425	0.430403	10			S-PrediXcan	chr12:101890221:101897863:clu_4820:ENSG00000136048.13	DRAM1	1.99223	0.0452883	0.0463464	0.467812	0.00024578	111
50K	chr21:36962170:36980641:clu_29384:ENSG00000159267.14	HLCS	2.48616	0.1487	0.0129128	0.0565871	0.726997	8			S-PrediXcan	chr3:45524108:45541829:clu_40577:ENSG00000011376.9	LARS2	-1.99218	-0.0724106	0.0463517	0.166449	0.0103002	30
50K	chr17:8460160:8466930:clu_12067:ENSG00000166579.15	NDEL1	-2.4861	-0.504017	0.0129152	0.0203201	0.547714	4			S-PrediXcan	chr17:46517233:46528756:clu_13429:ENSG00000185829.17	ARL17A	-1.99188	-0.093452	0.046384	0.146576	0.00954531	21
50K	chr22:38738426:38738955:clu_27059:ENSG00000225450.1	RP3-508I15.14	-2.48561	-0.214463	0.0129331	0.0354276	0.566223	6			S-PrediXcan	chr5:1884220:1884480:clu_35417:ENSG00000249116.1	CTD-2194D22.3	1.99155	0.0398005	0.0464206	0.215876	0.366469	29
50K	chr15:40812902:40813338:clu_18176:ENSG00000166140.17	ZFYVE19	2.4844	0.0553927	0.0129769	0.205966	5.72606e-09	13			S-PrediXcan	chr21:33539356:33542065:clu_29300:ENSG00000159131.16	GART	-1.99151	-0.153599	0.0464248	0.0987627	0.886038	21
50K	chr16:54925213:54928770:clu_16707:ENSG00000245694.9	CRNDE	-2.48281	-0.153	0.0130351	0.0376723	0.788454	5			S-PrediXcan	chr2:100995424:100995796:clu_44967:ENSG00000170485.16	NPAS2	1.99101	0.152844	0.04648	0.0341029	0.226279	1
50K	chr15:40853627:40853711:clu_18185:ENSG00000166145.14	SPINT1	2.48277	0.084884	0.0130367	0.161865	0.00865186	20			S-PrediXcan	chr19:32923542:32926190:clu_23440:ENSG00000121289.17	CEP89	-1.99065	-0.439557	0.0465197	0.0119756	0.196771	2
50K	chr9:108935689:108936308:clu_54082:ENSG00000119328.11	FAM206A	2.4825	0.151786	0.0130463	0.0610551	0.54502	7			S-PrediXcan	chr14:39402511:39431564:clu_20347:ENSG00000165355.7	FBXO33	-1.98892	-0.365762	0.04671	0.0153186	0.313148	1
50K	chr5:132349689:132349815:clu_36641:ENSG00000233006.6	AC034220.3	2.48235	0.151347	0.0130518	0.080341	0.0351596	13			S-PrediXcan	chr14:39399787:39401176:clu_20347:ENSG00000165355.7	FBXO33	1.98892	0.178103	0.04671	0.035573	0.0744816	1
50K	chr2:190310796:190319716:clu_46135:ENSG00000198130.15	HIBCH	2.48226	0.0708935	0.0130553	0.128012	0.523444	16			S-PrediXcan	chr6:31946285:31946373:clu_33158:ENSG00000243649.8	CFB	-1.98882	-0.0937114	0.0467213	0.090339	0.0854036	29
50K	chr22:50524424:50525472:clu_27569:ENSG00000025708.13	TYMP	2.48212	0.137829	0.0130601	0.0667058	0.0044936	4			S-PrediXcan	chr4:54014119:54049039:clu_38438:ENSG00000109220.10	CHIC2	-1.98868	-0.202034	0.0467361	0.044091	0.183122	5
50K	chr9:98157660:98192559:clu_53968:ENSG00000106789.12	CORO2A	2.48188	0.263478	0.0130692	0.0582583	0.347466	6			S-PrediXcan	chr19:40686995:40692951:clu_23925:ENSG00000105245.9	NUMBL	-1.98866	-0.113699	0.0467388	0.171191	0.608217	35
50K	chr5:1802374:1814339:clu_35414:ENSG00000145494.11	NDUFS6	-2.48131	-0.0455231	0.0130899	0.377318	5.42002e-21	8			S-PrediXcan	chr7:2539888:2540979:clu_29888:ENSG00000106009.15	BRAT1	-1.98844	-0.384566	0.0467634	0.0214366	0.701821	3
50K	chr12:54183959:54187046:clu_3969:ENSG00000123415.15	SMUG1	-2.48124	-0.193333	0.0130925	0.0259087	0.492076	2			S-PrediXcan	chr11:1853197:1880087:clu_6018:ENSG00000130592.15	LSP1	1.98816	0.0600925	0.0467944	0.364244	0.00551306	61
50K	chr16:3393814:3397192:clu_15580:ENSG00000140987.19	ZSCAN32	-2.4805	-0.201348	0.01312	0.0368725	0.0185966	1			S-PrediXcan	chr16:30751603:30753185:clu_16476:ENSG00000156873.15	PHKG2	1.98813	0.263505	0.0467975	0.0266045	0.904734	2
50K	chr3:48756444:48765004:clu_40798:ENSG00000114302.15	PRKAR2A	2.4793	0.781193	0.0131639	0.0193123	0.662205	5			S-PrediXcan	chr10:7780307:7783081:clu_9223:ENSG00000151657.11	KIN	-1.98726	-0.265961	0.0468939	0.038806	0.655821	4
50K	chr3:47002520:47002645:clu_40647:ENSG00000160796.16	NBEAL2	-2.47914	-0.0515806	0.0131701	0.190194	0.00370388	18			S-PrediXcan	chr17:5426299:5432542:clu_11785:ENSG00000129197.14	RPAIN	1.98675	0.0868818	0.0469499	0.148248	0.043103	24
50K	chr16:248397:249549:clu_15058:ENSG00000167930.15	FAM234A	-2.47824	-0.0763754	0.0132032	0.167705	0.0324465	20			S-PrediXcan	chr15:65676634:65690415:clu_18905:ENSG00000174485.15	DENND4A	-1.98664	-0.0962292	0.0469628	0.0953963	0.0424302	9
50K	chr15:28299516:28321362:clu_17936:ENSG00000128731.15	HERC2	2.47658	0.110757	0.0132649	0.0647419	0.652437	7			S-PrediXcan	chr19:36005437:36006602:clu_23643:ENSG00000181392.14	SYNE4	1.98617	0.101468	0.0470139	0.532095	4.65954e-06	88
50K	chr12:46383713:46387747:clu_3564:ENSG00000257261.5	RP11-96H19.1	-2.47638	-0.149741	0.0132723	0.0631657	0.150612	5			S-PrediXcan	chr3:9449592:9453739:clu_39889:ENSG00000168137.15	SETD5	-1.98512	-0.251051	0.0471316	0.038223	0.975601	11
50K	chr3:9449592:9453739:clu_39889:ENSG00000168137.15	SETD5	2.47568	0.25443	0.0132981	0.0502839	0.300018	5			S-PrediXcan	chr1:29200589:29201374:clu_48526:ENSG00000116353.15	MECR	-1.98337	-0.784124	0.0473262	0.0186246	0.228579	3
50K	chr3:49099253:49099330:clu_40842:ENSG00000172053.17	QARS	2.47562	0.362104	0.0133007	0.0148639	0.361866	4			S-PrediXcan	chr17:18889877:18911103:clu_12341:ENSG00000141127.14	PRPSAP2	-1.98267	-0.0508059	0.0474043	0.34746	0.00118774	47
50K	chr7:30564798:30568833:clu_30292:ENSG00000196295.11	AC005154.6	2.47539	0.85143	0.0133092	0.0394074	0.431576	5			S-PrediXcan	chr17:82483304:82483716:clu_14972:ENSG00000141562.17	NARF	-1.98263	-0.0509084	0.0474083	0.400189	0.00449838	80
50K	chr16:14187035:14210243:clu_15817:ENSG00000186260.16	MKL2	-2.47434	-0.0820076	0.0133482	0.0725342	0.0421347	7			S-PrediXcan	chr3:45541956:45547351:clu_40577:ENSG00000011376.9	LARS2	1.98258	0.105133	0.0474141	0.0957958	0.00324967	10
50K	chr2:241094432:241102253:clu_47079:ENSG00000122085.16	MTERF4	-2.47375	-0.0924318	0.0133703	0.114943	7.50964e-05	6			S-PrediXcan	chr12:30711782:30713785:clu_3430:ENSG00000110888.17	CAPRIN2	1.98254	0.357146	0.0474187	0.025823	0.319323	5
50K	chr16:68533855:68557998:clu_17125:ENSG00000184939.15	ZFP90	-2.4737	-0.238767	0.0133723	0.0399293	0.571521	4			S-PrediXcan	chr9:128431303:128434102:clu_54594:ENSG00000167123.18	CERCAM	1.98101	0.3247	0.0475896	0.0226895	0.588696	3
50K	chr15:40411691:40412991:clu_18146:ENSG00000128928.8	IVD	2.47292	0.248318	0.0134015	0.0344555	0.60397	7			S-PrediXcan	chr9:77382087:77389951:clu_53596:ENSG00000197969.11	VPS13A	-1.9806	-0.12371	0.0476358	0.0665469	0.00607315	9
50K	chr14:76195972:76201691:clu_21059:ENSG00000089916.17	GPATCH2L	-2.47152	-0.0825498	0.0134542	0.127571	6.26887e-05	7			S-PrediXcan	chr17:7573547:7574260:clu_11954:ENSG00000161960.14	EIF4A1	-1.98025	-0.194434	0.0476757	0.0829096	0.362961	7
50K	chr1:212766273:212782372:clu_52192:ENSG00000117697.14	NSL1	-2.47135	-0.106193	0.0134603	0.0512465	0.313921	5			S-PrediXcan	chr22:41227679:41227804:clu_27148:ENSG00000100395.14	L3MBTL2	-1.9798	-0.0495675	0.047726	0.308805	0.0166694	72
50K	chr9:136740943:136741252:clu_55117:ENSG00000187922.13	LCN10	-2.47099	-0.0992077	0.013474	0.270787	0.00139786	30			S-PrediXcan	chr8:123019305:123021447:clu_56743:ENSG00000136986.9	DERL1	1.97976	0.0977243	0.0477309	0.124492	0.270685	15
50K	chr4:39863430:39866861:clu_38303:ENSG00000121892.14	PDS5A	2.47064	0.119542	0.0134873	0.0779907	0.157453	9			S-PrediXcan	chr15:74837435:74837751:clu_19160:ENSG00000140474.12	ULK3	-1.97899	-0.0115741	0.0478166	0.938329	2.24414e-128	26
50K	chr2:69423717:69431902:clu_44329:ENSG00000169599.12	NFU1	-2.47032	-0.151469	0.013499	0.0642142	0.85466	8			S-PrediXcan	chr11:78493195:78528842:clu_8193:ENSG00000137513.9	NARS2	1.97712	0.304631	0.0480275	0.0162491	0.530559	2
50K	chr11:65885186:65885530:clu_7538:ENSG00000172500.12	FIBP	-2.46998	-0.0299404	0.0135122	0.291628	0.000615849	40			S-PrediXcan	chr2:176329426:176330584:clu_45944:ENSG00000128654.13	MTX2	-1.97701	-0.147235	0.04804	0.0626782	0.0988229	8
50K	chr14:37369624:37422855:clu_20306:ENSG00000151338.18	MIPOL1	-2.46993	-0.067114	0.0135139	0.114521	0.0441749	12			S-PrediXcan	chr16:4362738:4364276:clu_15628:ENSG00000262246.5	CORO7	-1.97692	-0.116844	0.0480507	0.0606749	0.892902	4
50K	chr20:35009178:35010187:clu_28231:ENSG00000100991.11	TRPC4AP	2.4691	0.214104	0.0135454	0.0340166	0.935528	3			S-PrediXcan	chr20:37400294:37401602:clu_28355:ENSG00000197122.11	SRC	-1.97621	-0.410936	0.0481312	0.02335	0.106104	6
50K	chr5:52920468:52922777:clu_35829:ENSG00000213949.8	ITGA1	-2.46881	-0.479823	0.0135562	0.0123368	0.245163	3			S-PrediXcan	chr1:40996068:40997394:clu_48934:ENSG00000171793.13	CTPS1	1.97595	0.14586	0.04816	0.0601717	0.586036	1
50K	chr12:47739230:47739371:clu_3579:ENSG00000079337.15	RAPGEF3	-2.46862	-0.276707	0.0135636	0.033873	0.980498	7			S-PrediXcan	chr7:4989177:4996610:clu_29935:ENSG00000146587.17	RBAK	-1.97561	-0.152552	0.0481987	0.100243	0.510586	13
50K	chr22:48646746:48707717:clu_27403:ENSG00000219438.8	FAM19A5	-2.46857	-0.176875	0.0135654	0.0477811	0.329355	6			S-PrediXcan	chr1:196673163:196673857:clu_51775:ENSG00000000971.15	CFH	1.97529	0.969302	0.0482348	0.0360353	0.952032	6
50K	chr11:46090566:46092183:clu_6735:ENSG00000135365.15	PHF21A	2.46816	0.233319	0.0135808	0.023513	0.548331	2			S-PrediXcan	chr15:51458795:51459598:clu_18596:ENSG00000104093.13	DMXL2	-1.97472	-0.218503	0.0483	0.0204693	0.529604	1
50K	chr6:147119477:147173593:clu_34964:ENSG00000233452.6	STXBP5-AS1	2.46681	0.338767	0.0136322	0.0198806	0.642209	4			S-PrediXcan	chr1:19978879:19980362:clu_48106:ENSG00000188257.10	PLA2G2A	1.97388	0.0556986	0.0483956	0.258371	1.49873e-10	14
50K	chr17:15986892:15987266:clu_12172:ENSG00000214941.7	ZSWIM7	2.46634	0.335702	0.01365	0.021616	0.550912	1			S-PrediXcan	chr17:81126560:81127583:clu_14762:ENSG00000181409.11	AATK	-1.97377	-0.0816121	0.048408	0.238986	0.0361389	46
50K	chr13:47956878:47968595:clu_2182:ENSG00000136143.14	SUCLA2	-2.46551	-0.183113	0.0136817	0.0319806	0.831473	2			S-PrediXcan	chr16:580972:582883:clu_15128:ENSG00000007541.16	PIGQ	-1.97327	-0.0164944	0.0484647	0.820403	1.96692e-60	65
50K	chr20:33757322:33758716:clu_28162:ENSG00000131061.13	ZNF341	2.46446	0.298477	0.0137218	0.0205688	0.303249	2			S-PrediXcan	chr17:64973517:64974951:clu_14075:ENSG00000214174.8	AMZ2P1	-1.97314	-0.450443	0.04848	0.0136605	0.383627	1
50K	chr6:29944616:29945059:clu_32874:ENSG00000206503.12	HLA-A	-2.46441	-0.014035	0.013724	0.908556	3.14376e-105	48			S-PrediXcan	chr8:473742:494494:clu_55373:ENSG00000180190.11	TDRP	1.97169	0.238991	0.0486449	0.0326044	0.444023	2
50K	chr17:44007773:44008448:clu_13265:ENSG00000161653.10	NAGS	2.46413	0.197722	0.0137344	0.0420901	0.526533	4			S-PrediXcan	chr3:50300800:50300988:clu_40987:ENSG00000114378.16	HYAL1	1.97167	0.226402	0.0486478	0.0137729	0.29295	2
50K	chr20:35021332:35035123:clu_28233:ENSG00000100991.11	TRPC4AP	-2.46383	-0.0493523	0.0137463	0.243238	9.99495e-08	15			S-PrediXcan	chr1:39529164:39541720:clu_48872:ENSG00000243970.1	PPIEL	-1.97141	-0.157968	0.0486766	0.0509418	0.961191	7
50K	chr19:17058876:17059557:clu_23047:ENSG00000131351.14	HAUS8	2.46371	0.283624	0.0137506	0.0257378	0.384702	2			S-PrediXcan	chr6:26443442:26443570:clu_32789:ENSG00000124549.14	BTN2A3P	1.97134	0.0733133	0.0486848	0.201035	0.0272515	30
50K	chr1:23959998:23960929:clu_48273:ENSG00000189266.11	PNRC2	-2.46335	-0.0817594	0.0137647	0.095242	0.0108184	7			S-PrediXcan	chr4:1330003:1332757:clu_37742:ENSG00000090316.15	MAEA	-1.9709	-0.0252526	0.0487348	0.730599	6.17946e-49	54
50K	chr22:37808163:37809949:clu_26964:ENSG00000100116.16	GCAT	2.46296	0.027539	0.0137795	0.469315	1.47447e-30	3			S-PrediXcan	chr8:141180854:141185139:clu_56923:ENSG00000105339.10	DENND3	1.97045	0.0248893	0.0487864	0.476014	1.53855e-31	5
50K	chr8:143468659:143475398:clu_57023:ENSG00000014164.6	ZC3H3	2.46228	0.331701	0.0138056	0.0298871	0.669375	2			S-PrediXcan	chr5:81448825:81461055:clu_36227:ENSG00000145687.16	SSBP2	-1.97026	-0.0378122	0.0488085	0.246984	0.0865068	51
50K	chr6:35410362:35410987:clu_33451:ENSG00000112033.13	PPARD	-2.46177	-0.129785	0.0138252	0.118069	0.43272	16			S-PrediXcan	chr3:119477448:119478334:clu_41788:ENSG00000163389.10	POGLUT1	-1.9696	-0.144397	0.0488845	0.0569987	0.10739	8
50K	chr15:72271287:72272503:clu_19060:ENSG00000137817.16	PARP6	2.46128	0.584696	0.0138443	0.010182	0.728696	2			S-PrediXcan	chr19:20792638:20793783:clu_23332:ENSG00000160229.11	ZNF66	-1.96904	-0.147966	0.0489487	0.0705546	0.848759	7
50K	chr12:132690376:132704619:clu_5747:ENSG00000176894.9	PXMP2	2.46091	0.139593	0.0138584	0.0635731	0.878266	7			S-PrediXcan	chr16:88809706:88810070:clu_17661:ENSG00000198931.10	APRT	-1.96819	-0.158599	0.0490458	0.17825	0.23412	38
50K	chr3:65015110:65018441:clu_41393:ENSG00000241684.5	ADAMTS9-AS2	2.45752	0.145202	0.01399	0.0521585	0.00318886	1			S-PrediXcan	chr21:41488513:41489507:clu_29467:ENSG00000184012.11	TMPRSS2	1.96774	0.180941	0.0490979	0.205807	0.07284	30
50K	chr3:64518012:64522166:clu_41378:ENSG00000163638.13	ADAMTS9	-2.45752	-0.200443	0.01399	0.0369149	0.47216	1			S-PrediXcan	chr19:6456092:6456420:clu_22223:ENSG00000125648.14	SLC25A23	1.96766	0.128434	0.0491069	0.164881	0.162891	35
50K	chr6:43624041:43624510:clu_33817:ENSG00000172432.18	GTPBP2	-2.45729	-0.274755	0.0139988	0.0219312	0.146057	2			S-PrediXcan	chr17:81036961:81053668:clu_14752:ENSG00000175866.15	BAIAP2	1.96754	0.152318	0.0491215	0.0914666	0.636583	15
50K	chr17:8444357:8444954:clu_12064:ENSG00000166579.15	NDEL1	2.4572	0.158851	0.0140023	0.0605387	0.832996	5			S-PrediXcan	chr19:46704649:46710907:clu_24349:ENSG00000105287.12	PRKD2	1.9673	0.0999333	0.0491482	0.18417	0.141807	21
50K	chr19:49704787:49705007:clu_24634:ENSG00000169169.14	CPT1C	-2.45695	-0.0676794	0.0140123	0.113237	2.60023e-05	5			S-PrediXcan	chr5:465287:465718:clu_35324:ENSG00000180104.15	EXOC3	1.96718	0.0857653	0.0491624	0.134495	0.086962	15
50K	chr1:205811087:205812808:clu_52037:ENSG00000133065.10	SLC41A1	-2.45553	-0.0999585	0.0140676	0.104638	0.00240462	6			S-PrediXcan	chr2:48591855:48595228:clu_44066:ENSG00000242441.7	GTF2A1L	-1.96681	-0.0254148	0.0492056	0.416722	2.60989e-25	16
50K	chr2:240526445:240529037:clu_47055:ENSG00000144504.15	ANKMY1	-2.45533	-0.121757	0.0140754	0.0793449	0.446494	8			S-PrediXcan	chr22:29822464:29825087:clu_26669:ENSG00000100325.14	ASCC2	1.9667	0.159285	0.0492173	0.0505037	0.0875913	3
50K	chr19:40577630:40578462:clu_23914:ENSG00000160410.14	SHKBP1	2.45532	0.563443	0.0140758	0.0162663	0.0501445	2			S-PrediXcan	chr19:48215384:48218871:clu_24450:ENSG00000105483.17	CARD8	-1.96616	-0.593628	0.0492796	0.0228994	0.72618	4
50K	chr10:119929762:119930329:clu_11088:ENSG00000107651.12	SEC23IP	-2.45471	-0.300025	0.0141	0.0124093	0.330466	1			S-PrediXcan	chr19:54102888:54103114:clu_24935:ENSG00000170906.15	NDUFA3	1.9658	0.371379	0.0493218	0.0555968	0.738527	8
50K	chr18:63711394:63712565:clu_25995:ENSG00000206072.12	SERPINB11	-2.45451	-0.266813	0.0141077	0.0302758	0.849092	4			S-PrediXcan	chr7:134779749:134843884:clu_31955:ENSG00000122786.19	CALD1	1.96549	0.109491	0.0493571	0.158821	0.004925	17
50K	chr15:40984352:40985338:clu_18192:ENSG00000128908.15	INO80	2.4542	0.377632	0.01412	0.0204312	0.0339066	1			S-PrediXcan	chr15:68211863:68214290:clu_18961:ENSG00000128973.12	CLN6	-1.9652	-0.303053	0.0493914	0.0156673	0.67211	2
50K	chr6:116239123:116243909:clu_34585:ENSG00000178425.13	NT5DC1	-2.45387	-0.177055	0.0141326	0.102143	0.017757	10			S-PrediXcan	chr2:85584493:85591725:clu_44609:ENSG00000168899.4	VAMP5	-1.96484	-0.0539449	0.0494323	0.368149	0.000334958	62
50K	chr7:27172173:27172564:clu_30221:ENSG00000078399.17	HOXA9	2.45369	0.0905988	0.0141398	0.118465	0.01375	11			S-PrediXcan	chr2:169482333:169487069:clu_45786:ENSG00000163093.11	BBS5	-1.96442	-0.295939	0.0494814	0.0284939	0.366937	6
50K	chr7:27172173:27172564:clu_30221:ENSG00000253293.4	HOXA10	2.45369	0.0905988	0.0141398	0.118465	0.0367899	11			S-PrediXcan	chr8:144510507:144510598:clu_57268:ENSG00000167700.8	MFSD3	1.9642	0.133424	0.0495071	0.160261	0.117337	27
50K	chr16:50066982:50068780:clu_16630:ENSG00000155393.12	HEATR3	-2.45343	-0.288404	0.01415	0.0183484	0.745999	1			S-PrediXcan	chr1:153608177:153608899:clu_50786:ENSG00000188643.10	S100A16	-1.96354	-0.111008	0.0495834	0.137043	0.690163	24
50K	chr17:38802861:38806297:clu_12888:ENSG00000273559.4	CWC25	-2.45186	-0.128461	0.014212	0.0594182	0.098398	6			S-PrediXcan	chr17:36599050:36599671:clu_12798:ENSG00000278535.4	DHRS11	1.96312	0.317515	0.0496321	0.0221941	0.386118	2
50K	chr2:237973225:237994744:clu_46997:ENSG00000184182.18	UBE2F	-2.4509	-0.212696	0.01425	0.0303156	0.0752246	1			S-PrediXcan	chr1:245863886:245915530:clu_52754:ENSG00000185420.18	SMYD3	-1.96244	-0.201117	0.0497108	0.0396115	0.755803	6
50K	chr1:204976795:204977681:clu_52000:ENSG00000163531.15	NFASC	2.45087	0.0801343	0.0142511	0.0927626	0.254965	11			S-PrediXcan	chr7:100155825:100156382:clu_31380:ENSG00000146826.16	C7orf43	-1.96244	-0.0492892	0.0497117	0.307699	0.00129041	48
50K	chr1:2586948:2587091:clu_47500:ENSG00000157870.14	FAM213B	-2.45008	-0.115608	0.0142826	0.0754946	0.674539	12			S-PrediXcan	chr20:64076954:64079294:clu_29113:ENSG00000171700.13	RGS19	-1.96207	-0.0292938	0.0497549	0.383842	0.00454632	64
50K	chr17:7349167:7349945:clu_11915:ENSG00000072818.11	ACAP1	2.44997	0.0616911	0.0142868	0.232406	0.0378845	27			S-PrediXcan	chr16:16163192:16165623:clu_15922:ENSG00000091262.15	ABCC6	-1.96167	-0.789737	0.049801	0.0140726	0.391075	2
50K	chr17:46517233:46528756:clu_13429:ENSG00000185829.17	ARL17A	2.4497	0.102506	0.0142975	0.101998	0.00781731	12			S-PrediXcan	chr6:43782087:43784541:clu_33826:ENSG00000112715.21	VEGFA	1.96119	0.219466	0.0498568	0.0378797	0.553191	4
50K	chr3:49684189:49684371:clu_40892:ENSG00000173531.15	MST1	2.44903	0.0137448	0.014324	0.660194	1.35456e-48	11			S-PrediXcan	chr15:43330859:43331900:clu_18373:ENSG00000168803.14	ADAL	-1.96104	-0.316124	0.049874	0.0257998	0.752195	8
50K	chr14:77327552:77329123:clu_21086:ENSG00000100577.18	GSTZ1	-2.4482	-0.140848	0.014357	0.0724474	0.273744	9			S-PrediXcan	chr1:112542090:112550601:clu_50237:ENSG00000007341.18	ST7L	1.96092	0.0629586	0.0498886	0.227919	0.00349396	39
50K	chr17:32209445:32224616:clu_12677:ENSG00000126858.16	RHOT1	-2.4479	-0.0526186	0.0143693	0.310842	1.74064e-05	35			S-PrediXcan	chr17:6762041:6762155:clu_11825:ENSG00000132530.16	XAF1	-1.96076	-0.0870712	0.0499074	0.195259	0.123914	26
50K	chr2:60794775:60794964:clu_44172:ENSG00000115421.12	PAPOLG	-2.44772	-0.227588	0.0143761	0.042023	0.958155	5			S-PrediXcan	chr1:45882395:45917339:clu_49195:ENSG00000086015.20	MAST2	-1.96071	-0.0763438	0.0499126	0.177241	0.022562	34
50K	chr15:56653599:56654385:clu_18663:ENSG00000137871.19	ZNF280D	-2.44738	-0.428049	0.01439	0.0176568	0.489971	1			S-PrediXcan	chr10:79921988:79922662:clu_10272:ENSG00000283101.1	BMS1P21	-1.96056	-0.22841	0.0499302	0.0344089	0.831569	2
50K	chr22:37639846:37641374:clu_26949:ENSG00000100092.20	SH3BP1	-2.44724	-0.248955	0.0143954	0.0300093	0.544139	2			S-PrediXcan	chr10:103438808:103439746:clu_10865:ENSG00000148843.13	PDCD11	-1.96046	-0.19329	0.049942	0.0402771	0.641465	4
50K	chr8:22589374:22589596:clu_55683:ENSG00000120913.23	PDLIM2	-2.44712	-0.129441	0.0144005	0.0832203	0.000481621	5			S-PrediXcan	chr3:11299416:11306943:clu_39991:ENSG00000197548.12	ATG7	-1.95984	-0.134184	0.050015	0.088323	0.206232	19
50K	chr3:18420991:18423627:clu_40170:ENSG00000182568.16	SATB1	-2.44698	-0.332885	0.0144057	0.0181347	0.820949	2			S-PrediXcan	chr12:122492789:122498827:clu_5460:ENSG00000033030.13	ZCCHC8	1.95947	0.580251	0.0500579	0.0119799	0.0525722	2
50K	chr2:172471105:172474055:clu_45876:ENSG00000091409.14	ITGA6	-2.4465	-0.318753	0.0144251	0.0256298	0.779822	2			S-PrediXcan	chr14:92071053:92080965:clu_21246:ENSG00000066427.21	ATXN3	-1.95935	-0.191543	0.0500721	0.0447244	0.179026	2
50K	chr21:36349408:36356620:clu_29363:ENSG00000159256.12	MORC3	-2.44628	-0.848376	0.0144339	0.011669	0.671318	3			S-PrediXcan	chr10:92537550:92573922:clu_10428:ENSG00000119912.15	IDE	-1.95883	-0.246111	0.0501332	0.020804	0.548191	4
50K	chr4:145121391:145123021:clu_39381:ENSG00000164163.10	ABCE1	2.44487	0.109206	0.0144904	0.0770835	0.0910976	7			S-PrediXcan	chr1:150832399:150834538:clu_50650:ENSG00000143437.20	ARNT	-1.95841	-0.712878	0.0501823	0.0142367	0.151242	2
50K	chr2:111997476:112001201:clu_45137:ENSG00000153208.16	MERTK	-2.44453	-0.257096	0.0145042	0.0229568	0.991258	5			S-PrediXcan	chr17:15700366:15701152:clu_12167:ENSG00000187607.15	ZNF286A	1.95821	0.0613543	0.0502051	0.216525	0.00751268	38
50K	chr22:45330731:45332425:clu_27333:ENSG00000100376.11	FAM118A	2.44444	0.0976328	0.0145076	0.107647	0.0106689	7			S-PrediXcan	chr11:113325645:113329642:clu_8558:ENSG00000149292.16	TTC12	1.95812	0.207385	0.0502157	0.0518127	0.549417	8
50K	chr17:15699777:15700048:clu_12167:ENSG00000187607.15	ZNF286A	2.44439	0.0494868	0.0145097	0.243685	1.73085e-10	9			S-PrediXcan	chr12:57476651:57476871:clu_4246:ENSG00000123329.17	ARHGAP9	-1.95799	-0.147455	0.0502316	0.0454119	0.0877358	5
50K	chr3:49684189:49684314:clu_40892:ENSG00000173531.15	MST1	-2.44416	-0.008196	0.0145189	0.703295	4.44866e-54	19			S-PrediXcan	chr1:184708344:184710394:clu_51692:ENSG00000116406.18	EDEM3	-1.95753	-0.0395549	0.0502856	0.0400805	0.698509	8
50K	chr9:83978452:83980153:clu_53659:ENSG00000165119.20	HNRNPK	2.44291	0.0582501	0.0145693	0.173021	1.36259e-09	4			S-PrediXcan	chr3:183983007:183987770:clu_42760:ENSG00000114770.16	ABCC5	1.95745	0.624666	0.0502946	0.0148854	0.132972	4
50K	chr22:19444390:19447378:clu_26219:ENSG00000242259.8	C22orf39	-2.44246	-0.106737	0.0145876	0.0865618	0.432577	11			S-PrediXcan	chr17:47307637:47310139:clu_13454:ENSG00000259207.7	ITGB3	-1.95743	-0.116737	0.0502967	0.0884405	0.00875833	10
50K	chr12:47079248:47079462:clu_3566:ENSG00000139211.6	AMIGO2	-2.44237	-0.127588	0.0145911	0.0692581	0.240935	7			S-PrediXcan	chr16:4361469:4361985:clu_15627:ENSG00000262246.5	CORO7	-1.95725	-0.0980479	0.0503181	0.160371	0.00939534	25
50K	chr16:3065494:3065784:clu_15551:ENSG00000008517.16	IL32	2.44217	0.133911	0.0145994	0.0604055	0.000687143	2			S-PrediXcan	chr16:79757715:79769153:clu_17421:ENSG00000261390.5	MAFTRR	1.95692	0.199179	0.0503566	0.044309	0.562923	7
50K	chr13:72893949:72908531:clu_2335:ENSG00000083535.15	PIBF1	-2.44135	-0.115558	0.0146326	0.0398613	0.112813	3			S-PrediXcan	chr10:121551459:121564502:clu_11109:ENSG00000066468.22	FGFR2	-1.9567	-0.184044	0.0503822	0.0445162	0.197001	4
50K	chr7:30839316:30840760:clu_30306:ENSG00000106125.14	MINDY4	2.44095	0.369562	0.0146485	0.0168165	0.647253	3			S-PrediXcan	chr5:14607458:14608748:clu_35520:ENSG00000145569.5	FAM105A	-1.95635	-0.259938	0.0504242	0.0402635	0.916099	2
50K	chr2:185729437:185757580:clu_46048:ENSG00000226747.6	AC007966.1	-2.4408	-0.200779	0.0146547	0.0242854	0.72857	2			S-PrediXcan	chr16:89873859:89874799:clu_17761:ENSG00000141002.19	TCF25	1.95513	0.22461	0.0505681	0.0646387	0.532444	8
50K	chr15:76504974:76574158:clu_19241:ENSG00000140386.12	SCAPER	-2.44017	-0.225841	0.0146802	0.0253959	0.524204	2			S-PrediXcan	chr7:75415770:75415981:clu_30913:ENSG00000223705.9	NSUN5P1	1.95483	0.142042	0.0506033	0.266855	0.145706	37
50K	chr7:107616389:107618328:clu_31667:ENSG00000075790.10	BCAP29	2.44013	0.166988	0.0146818	0.0411989	0.0273539	2			S-PrediXcan	chr11:64740163:64740948:clu_7326:ENSG00000068831.18	RASGRP2	1.95462	0.266895	0.0506276	0.0328928	0.443862	7
50K	chr3:9928630:9929849:clu_39941:ENSG00000163702.18	IL17RC	-2.43944	-0.252317	0.01471	0.0185386	0.845998	1			S-PrediXcan	chr17:48071579:48074829:clu_13528:ENSG00000108468.14	CBX1	-1.9544	-0.229179	0.0506543	0.0699522	0.512737	8
50K	chr11:47269906:47273827:clu_6807:ENSG00000110514.19	MADD	-2.43917	-0.126266	0.0147212	0.0961711	0.099923	11			S-PrediXcan	chr10:103111805:103139406:clu_10848:ENSG00000076685.18	NT5C2	1.95413	0.0531166	0.0506855	0.281443	0.0834504	71
50K	chr6:152990095:152992857:clu_35055:ENSG00000112031.15	MTRF1L	-2.43878	-0.29712	0.0147368	0.0141562	0.82366	3			S-PrediXcan	chr16:29872743:29873240:clu_16361:ENSG00000174938.14	SEZ6L2	1.95391	0.435516	0.0507123	0.019181	0.190994	4
50K	chr17:47696833:47697089:clu_13483:ENSG00000198933.9	TBKBP1	-2.43855	-0.0741718	0.0147464	0.0853777	0.372138	13			S-PrediXcan	chr1:153747070:153747279:clu_50811:ENSG00000143624.13	INTS3	1.95268	0.0278455	0.0508576	0.379165	0.0147827	66
50K	chr6:75697517:75709527:clu_34135:ENSG00000112701.17	SENP6	-2.43846	-0.387656	0.01475	0.0132393	0.0718133	1			S-PrediXcan	chr1:114587952:114594473:clu_50299:ENSG00000175984.14	DENND2C	1.95221	0.357718	0.0509129	0.0582902	0.715224	3
50K	chr1:144459036:144459366:clu_50410:ENSG00000266338.6	NBPF15	2.43733	0.194895	0.0147962	0.0260683	0.403183	3			S-PrediXcan	chr16:20777580:20779797:clu_16022:ENSG00000005187.11	ACSM3	-1.95171	-0.275891	0.0509725	0.0500231	0.690931	8
50K	chr20:35003616:35003873:clu_28228:ENSG00000100991.11	TRPC4AP	2.43414	0.0817778	0.0149273	0.20242	8.47007e-06	16			S-PrediXcan	chr1:27830891:27832756:clu_48460:ENSG00000117751.17	PPP1R8	-1.95074	-0.501142	0.0510882	0.0109033	0.313753	3
50K	chr5:179569425:179575241:clu_37521:ENSG00000176783.14	RUFY1	2.43317	0.192789	0.0149674	0.0623712	0.143735	4			S-PrediXcan	chr10:102401518:102401621:clu_10795:ENSG00000077150.18	NFKB2	-1.95011	-0.0803466	0.051163	0.0778774	0.208758	18
50K	chr15:40984349:40985338:clu_18192:ENSG00000128908.15	INO80	-2.4331	-0.256112	0.0149701	0.0392048	0.227426	2			S-PrediXcan	chr1:150816406:150816788:clu_50647:ENSG00000143437.20	ARNT	-1.94914	-0.0520969	0.0512785	0.0599061	0.551293	8
50K	chr20:63709164:63709311:clu_29053:ENSG00000197114.11	ZGPAT	2.43207	0.183583	0.015013	0.038815	0.823835	5			S-PrediXcan	chr1:209842695:209843451:clu_52143:ENSG00000117597.17	DIEXF	-1.94901	-0.500261	0.0512945	0.0105819	0.367815	4
50K	chr21:16630972:16631441:clu_29167:ENSG00000215386.11	MIR99AHG	-2.42998	-0.291134	0.0150998	0.0308062	0.722767	4			S-PrediXcan	chr1:160218968:160220459:clu_51252:ENSG00000132716.18	DCAF8	1.94898	0.316472	0.0512981	0.0435446	0.330503	6
50K	chr3:49684955:49685262:clu_40901:ENSG00000173531.15	MST1	-2.42911	-0.0646326	0.0151358	0.160644	3.66762e-05	9			S-PrediXcan	chr10:29415412:29457651:clu_9530:ENSG00000224597.9	SVIL-AS1	1.94797	0.333924	0.0514188	0.0237228	0.700834	2
50K	chr21:36137932:36141924:clu_29352:ENSG00000159231.5	CBR3	2.42892	0.146311	0.0151438	0.0649152	0.0323893	5			S-PrediXcan	chr7:107905504:107906267:clu_31677:ENSG00000091140.13	DLD	1.94791	0.116005	0.0514254	0.140425	0.100713	15
50K	chr3:46754648:46755410:clu_40621:ENSG00000188086.13	PRSS45	-2.42877	-0.290431	0.01515	0.0155181	0.484201	1			S-PrediXcan	chr17:37458587:37462078:clu_12824:ENSG00000276234.4	TADA2A	1.94787	0.0853293	0.0514309	0.0927801	0.155262	18
50K	chr3:46754648:46755410:clu_40621:ENSG00000261603.1	PRSS46	-2.42877	-0.224956	0.01515	0.0192728	0.491913	1			S-PrediXcan	chr5:71635246:71641003:clu_36055:ENSG00000131844.15	MCCC2	-1.94786	-0.0457501	0.0514322	0.385787	0.0572097	66
50K	chr6:32201500:32202076:clu_33242:ENSG00000204301.6	NOTCH4	2.42839	0.0959181	0.0151658	0.0558098	0.0564035	5			S-PrediXcan	chr20:31640097:31644768:clu_28091:ENSG00000131055.4	COX4I2	1.94726	0.0554976	0.0515041	0.212258	0.00482573	39
50K	chr17:45545944:45558407:clu_13406:ENSG00000267198.1	RP11-798G7.6	2.42832	0.0843756	0.0151691	0.109167	0.0570439	10			S-PrediXcan	chr17:51266280:51268837:clu_13728:ENSG00000011260.13	UTP18	-1.94723	-0.140291	0.0515069	0.0990606	0.808964	10
50K	chr3:15415583:15415772:clu_40125:ENSG00000206562.11	METTL6	2.42829	0.345121	0.01517	0.0145051	0.567272	1			S-PrediXcan	chr12:132084399:132103997:clu_5690:ENSG00000185684.12	EP400NL	-1.94656	-0.0359086	0.0515878	0.524443	0.0054759	76
50K	chr10:79351583:79352317:clu_10262:ENSG00000108179.13	PPIF	-2.42773	-0.166906	0.0151937	0.0284282	0.659156	2			S-PrediXcan	chr16:71880023:71883211:clu_17281:ENSG00000102984.14	ZNF821	-1.94631	-0.176009	0.051618	0.0343509	0.217045	7
50K	chr6:32517752:32553376:clu_33256:ENSG00000229391.7	HLA-DRB6	-2.42605	-0.0217703	0.015264	0.632813	3.87923e-43	20			S-PrediXcan	chr5:869404:870473:clu_35360:ENSG00000028310.17	BRD9	-1.94615	-0.110785	0.0516371	0.101961	0.758586	13
50K	chr6:35484624:35486461:clu_33462:ENSG00000007866.19	TEAD3	-2.42603	-0.0640091	0.015265	0.0778849	0.016099	8			S-PrediXcan	chr19:11363819:11364161:clu_22649:ENSG00000105520.10	PLPPR2	-1.94603	-0.048922	0.0516512	0.18892	0.132438	32
50K	chr12:31101982:31102243:clu_3453:ENSG00000013573.16	DDX11	2.42571	0.152127	0.0152783	0.0375188	0.729121	7			S-PrediXcan	chr12:64497050:64497163:clu_4379:ENSG00000183735.9	TBK1	1.94587	0.582627	0.0516703	0.0201961	0.250398	4
50K	chr3:168041474:168043379:clu_42586:ENSG00000173905.8	GOLIM4	2.42525	0.285719	0.0152979	0.0213222	0.578498	2			S-PrediXcan	chr3:154304972:154305094:clu_42480:ENSG00000174953.13	DHX36	1.94488	0.0895671	0.0517896	0.154913	0.00144108	4
50K	chr4:1251822:1287605:clu_37739:ENSG00000196810.4	CTBP1-AS2	2.42466	0.0784615	0.0153227	0.106046	0.000660522	7			S-PrediXcan	chr2:202290457:202291021:clu_46319:ENSG00000055044.10	NOP58	1.94487	0.137754	0.0517906	0.0626269	0.09753	8
50K	chr18:56696462:56717964:clu_25897:ENSG00000091157.13	WDR7	2.42425	0.244787	0.0153402	0.0258749	0.977757	2			S-PrediXcan	chr2:240436084:240459030:clu_47045:ENSG00000063660.8	GPC1	1.94462	0.384601	0.0518207	0.0265993	0.6943	4
50K	chr15:76227866:76231333:clu_19232:ENSG00000140374.15	ETFA	-2.42399	-0.30488	0.0153512	0.0264883	0.555206	3			S-PrediXcan	chr6:116651737:116652004:clu_34596:ENSG00000153975.9	ZUFSP	1.94453	0.134114	0.0518312	0.0861496	0.833624	22
50K	chr22:20994727:20994915:clu_26337:ENSG00000099949.18	LZTR1	-2.42376	-0.183597	0.0153608	0.0293161	0.302388	3			S-PrediXcan	chr19:35727622:35727698:clu_23593:ENSG00000272333.5	KMT2B	1.94381	0.0892478	0.0519181	0.184547	0.01153	26
50K	chr3:56564125:56565134:clu_41270:ENSG00000180376.16	CCDC66	-2.42346	-0.0314544	0.0153733	0.374743	1.71697e-20	13			S-PrediXcan	chr3:182886010:182887586:clu_42722:ENSG00000058063.15	ATP11B	-1.94363	-0.311535	0.05194	0.0173841	0.965158	1
50K	chr2:70288192:70293618:clu_44369:ENSG00000143977.13	SNRPG	-2.42341	-0.0828316	0.0153754	0.116916	6.93488e-07	4			S-PrediXcan	chr19:52415039:52415124:clu_24857:ENSG00000167555.13	ZNF528	-1.9436	-0.204538	0.0519438	0.0533771	0.114873	6
50K	chr5:169583889:169588394:clu_37270:ENSG00000040275.16	SPDL1	-2.42307	-0.245952	0.01539	0.0180653	0.484157	1			S-PrediXcan	chr2:237344249:237344350:clu_46970:ENSG00000163359.15	COL6A3	-1.94357	-0.0943531	0.0519467	0.253765	0.142744	48
50K	chr19:45784715:45785594:clu_24288:ENSG00000185800.11	DMWD	-2.4227	-0.128855	0.0154055	0.0914085	0.324497	14			S-PrediXcan	chr15:22812253:22814083:clu_17847:ENSG00000170113.15	NIPA1	1.94311	0.117689	0.0520025	0.162674	0.313219	21
50K	chr17:36486785:36486935:clu_12778:ENSG00000273611.4	ZNHIT3	-2.42188	-0.188321	0.0154404	0.0339308	0.525945	2			S-PrediXcan	chr2:130359309:130359397:clu_45360:ENSG00000072135.12	PTPN18	-1.94306	-0.2253	0.052009	0.051956	0.874336	10
50K	chr17:7012761:7013666:clu_11838:ENSG00000219200.11	RNASEK	2.42138	0.689531	0.0154615	0.0135553	0.16865	3			S-PrediXcan	chr17:42955367:42955842:clu_13193:ENSG00000266967.6	AARSD1	1.94293	0.148819	0.0520243	0.0740404	0.226199	13
50K	chr6:26374798:26377687:clu_32779:ENSG00000186470.13	BTN3A2	-2.42131	-0.154081	0.0154649	0.0554746	0.593787	11			S-PrediXcan	chr1:204991306:205009557:clu_52002:ENSG00000163531.15	NFASC	-1.94289	-0.20936	0.05203	0.0282711	0.233705	1
50K	chr20:45835116:45840448:clu_28551:ENSG00000124104.18	SNX21	2.42128	0.055353	0.0154662	0.191626	4.44604e-05	14			S-PrediXcan	chr6:75676054:75677168:clu_34134:ENSG00000112701.17	SENP6	-1.94255	-0.38767	0.05207	0.0248262	0.983146	4
50K	chr12:50088637:50089840:clu_3758:ENSG00000066117.14	SMARCD1	2.42109	0.173771	0.0154739	0.0453874	0.449602	5			S-PrediXcan	chr1:165665130:165667309:clu_51398:ENSG00000143149.12	ALDH9A1	1.94246	0.135498	0.0520813	0.111019	0.506164	8
50K	chr17:75249008:75261548:clu_14328:ENSG00000125447.16	GGA3	2.42067	0.117912	0.0154919	0.0680482	0.197504	7			S-PrediXcan	chr19:49514133:49514211:clu_24585:ENSG00000104870.12	FCGRT	-1.94238	-0.333027	0.0520909	0.0271983	0.821665	4
50K	chr6:30924560:30925544:clu_33013:ENSG00000137411.16	VARS2	-2.42065	-0.0366404	0.0154928	0.405485	6.39903e-17	19			S-PrediXcan	chr19:45216194:45217528:clu_24222:ENSG00000283632.2	EXOC3L2	1.94214	0.363858	0.05212	0.0172153	0.075943	1
50K	chr11:7665546:7667728:clu_6240:ENSG00000166394.14	CYB5R2	-2.42005	-0.0919449	0.0155185	0.118349	0.0699599	20			S-PrediXcan	chr13:113181230:113184346:clu_2639:ENSG00000126226.21	PCID2	-1.94203	-0.159589	0.0521336	0.270994	0.0114061	33
50K	chr11:67392231:67392654:clu_7703:ENSG00000172613.7	RAD9A	2.42001	0.0914551	0.0155199	0.101852	0.00469945	8			S-PrediXcan	chr7:150803456:150803620:clu_32247:ENSG00000002933.7	TMEM176A	1.94199	0.0429943	0.052138	0.411028	4.02932e-16	25
50K	chr6:28986506:28986677:clu_32851:ENSG00000227214.2	HCG15	-2.41968	-0.0912704	0.0155341	0.0811268	0.00655992	10			S-PrediXcan	chr10:124405563:124408542:clu_11169:ENSG00000065154.11	OAT	1.94197	0.648298	0.0521405	0.0114531	0.0888696	2
50K	chr7:99420149:99420838:clu_31300:ENSG00000106246.17	PTCD1	2.41838	0.213992	0.0155897	0.0265896	0.960565	3			S-PrediXcan	chr5:55697992:55704322:clu_35871:ENSG00000177058.11	SLC38A9	1.9419	0.323735	0.0521488	0.0232942	0.35465	4
50K	chr19:19150764:19182573:clu_23244:ENSG00000254901.7	BORCS8	2.41806	0.096816	0.0156036	0.130562	0.0250756	13			S-PrediXcan	chr3:48970704:48973699:clu_40807:ENSG00000177479.19	ARIH2	-1.94175	-0.116007	0.0521668	0.102488	0.392191	7
50K	chr19:19150764:19182573:clu_23244:ENSG00000213999.15	MEF2B	2.41806	0.096816	0.0156036	0.130562	0.158004	13			S-PrediXcan	chr19:4429606:4429708:clu_22094:ENSG00000167670.15	CHAF1A	1.94158	0.137973	0.0521879	0.0864475	0.954186	7
50K	chr6:31971581:31971929:clu_33174:ENSG00000204348.9	DXO	2.41772	0.208072	0.0156179	0.0474101	0.602156	6			S-PrediXcan	chr7:143265296:143267617:clu_32098:ENSG00000197448.13	GSTK1	-1.94122	-0.398242	0.052232	0.0308164	0.223519	2
50K	chr4:82631517:82636591:clu_38713:ENSG00000145284.11	SCD5	2.41741	0.885492	0.0156315	0.0123497	0.599121	3			S-PrediXcan	chr19:47085414:47086384:clu_24373:ENSG00000130749.9	ZC3H4	-1.94075	-0.30703	0.0522888	0.0267828	0.0542679	3
50K	chr1:15719920:15721329:clu_47909:ENSG00000116786.11	PLEKHM2	2.4164	0.114111	0.015675	0.0662647	0.153357	6			S-PrediXcan	chr8:27544244:27544444:clu_55802:ENSG00000120915.13	EPHX2	1.94068	0.0907107	0.0522977	0.100188	1.80431e-05	6
50K	chr13:72827937:72835243:clu_2333:ENSG00000083535.15	PIBF1	2.41621	0.0776527	0.015683	0.0481538	0.0855142	4			S-PrediXcan	chr10:124765608:124767224:clu_11180:ENSG00000203791.14	METTL10	1.9406	0.0220456	0.0523068	0.785576	1.09557e-19	125
50K	chr9:114466392:114478553:clu_54240:ENSG00000095397.13	WHRN	-2.4162	-0.0522975	0.0156834	0.184574	0.00320834	29			S-PrediXcan	chr17:7204252:7208075:clu_11861:ENSG00000132535.18	DLG4	-1.9404	-0.12203	0.0523316	0.0961322	0.544231	8
50K	chr7:23680283:23684499:clu_30168:ENSG00000188732.10	FAM221A	2.4156	0.0487074	0.0157092	0.183617	0.00357518	28			S-PrediXcan	chr3:179367592:179368036:clu_42679:ENSG00000171109.18	MFN1	-1.94007	-0.174595	0.0523709	0.0638513	0.620217	11
50K	chr4:1216205:1225360:clu_37734:ENSG00000159692.15	CTBP1	2.41487	0.121092	0.0157407	0.0936926	0.00113436	5			S-PrediXcan	chr13:49580584:49585444:clu_2234:ENSG00000136144.11	RCBTB1	-1.94003	-0.282405	0.052376	0.027851	0.82994	8
50K	chr14:92088817:92093252:clu_21249:ENSG00000066427.21	ATXN3	-2.41482	-0.0604271	0.015743	0.152294	0.0070711	21			S-PrediXcan	chr19:44094530:44096343:clu_24127:ENSG00000267680.5	ZNF224	-1.93997	-0.116903	0.0523839	0.12499	0.936053	20
50K	chr5:95509687:95512477:clu_36337:ENSG00000198677.10	TTC37	2.4144	0.116179	0.0157612	0.0722765	0.0297943	8			S-PrediXcan	chr17:7857198:7866491:clu_11984:ENSG00000183011.13	NAA38	1.9398	0.0489086	0.0524034	0.350612	0.00769252	81
50K	chr5:177532131:177532443:clu_37449:ENSG00000146067.15	FAM193B	2.41288	0.0749813	0.0158272	0.128328	0.0537704	15			S-PrediXcan	chr17:37149974:37155683:clu_12812:ENSG00000278540.4	ACACA	1.93958	0.263876	0.0524304	0.024198	0.389898	2
50K	chr12:100166633:100167336:clu_4759:ENSG00000238105.7	GOLGA2P5	-2.41275	-0.110943	0.0158326	0.0961784	0.265124	11			S-PrediXcan	chr11:7610422:7620935:clu_6229:ENSG00000166387.11	PPFIBP2	-1.93925	-0.13245	0.0524706	0.0995713	0.826222	6
50K	chr11:2918095:2922102:clu_6052:ENSG00000110628.13	SLC22A18	-2.41269	-0.241019	0.0158354	0.0266389	0.934504	4			S-PrediXcan	chr2:101274738:101281859:clu_44984:ENSG00000163162.8	RNF149	1.93924	0.0437542	0.052472	0.253286	0.000687842	36
50K	chr2:11164261:11174968:clu_43297:ENSG00000162976.12	PQLC3	2.41114	0.326733	0.0159028	0.0169808	0.892716	2			S-PrediXcan	chr6:83154043:83154180:clu_34182:ENSG00000083097.14	DOPEY1	1.93916	0.0931415	0.0524817	0.255922	0.00582491	42
50K	chr1:156225668:156233628:clu_51087:ENSG00000160783.19	PMF1	-2.41113	-0.130069	0.015903	0.0727419	0.00279549	7			S-PrediXcan	chr3:194406116:194412199:clu_42948:ENSG00000133657.14	ATP13A3	1.939	0.112267	0.0525017	0.141754	0.10809	23
50K	chr4:146183015:146187274:clu_39403:ENSG00000164167.10	LSM6	-2.41107	-0.114678	0.015906	0.0735197	0.228389	7			S-PrediXcan	chr13:45340184:45340712:clu_2138:ENSG00000133112.16	TPT1	1.93893	0.275707	0.0525095	0.0869952	0.943181	12
[truncated: 31,741 more rows]
