# Supplementary material for: Integrating transcription factor occupancy with transcriptome-wide association analysis identifies susceptibility genes in human cancers
Source: Nat Commun. 2022 Nov 19;13:7118. doi: 10.1038/s41467-022-34888-0 (PMC9675749; doi:10.1038/s41467-022-34888-0)
Supplement: Supplementary file 16 — Supplementary Data 14 [file 41467_2022_34888_MOESM16_ESM.xlsx]

## Sheet: Supp_Data14
Supplementary Data 14. A comparison of genes identified from S-PrediXcan and sp-TF-TWAS (50K) in lung cancer. The P-values are the raw P-values from the Z score test from TWAS (two-sided).
Model Type	Gene	Gene name	Z score	Effect size	P-value	pred_perf_r2	pred_perf_pval	n_snps_in_model			Model Type	Gene	Gene name	Z score	Effect size	P-value	pred_perf_r2	pred_perf_pval	n_snps_in_model
50K	chr15:78540539:78541905:clu_22150:ENSG00000041357.15	PSMA4	-15.8894	-0.471884	7.50754e-57	0.147568	1.24589e-17	4			S-PrediXcan	chr15:78540539:78541905:clu_22150:ENSG00000041357.15	PSMA4	-16.0006	-0.452101	1.26526e-57	0.17403	1.41133e-20	19
50K	chr15:78540835:78541905:clu_22150:ENSG00000041357.15	PSMA4	14.1358	1.25343	2.28547e-45	0.0391901	0.0214935	5			S-PrediXcan	chr15:78540463:78541905:clu_22150:ENSG00000041357.15	PSMA4	14.4084	0.334323	4.57873e-47	0.256286	1.01655e-28	23
50K	chr15:78540463:78541905:clu_22150:ENSG00000041357.15	PSMA4	12.311	0.251173	7.90179e-35	0.262098	1.96595e-28	16			S-PrediXcan	chr15:78540835:78541905:clu_22150:ENSG00000041357.15	PSMA4	11.4603	1.0259	2.08792e-30	0.0740008	0.0951295	26
50K	chr15:77988863:77992931:clu_22116:ENSG00000261143.1	ADAMTS7P3	-11.5654	-0.838248	6.17192e-31	0.0730493	0.000231877	16			S-PrediXcan	chr6:30740798:30741614:clu_37601:ENSG00000137312.14	FLOT1	-8.97989	-0.152976	2.71038e-19	0.473222	3.26568e-63	43
50K	chr15:77990171:77990488:clu_22116:ENSG00000261143.1	ADAMTS7P3	-10.8025	-2.01912	3.34899e-27	0.0290376	0.0578909	5			S-PrediXcan	chr6:30643011:30643529:clu_37571:ENSG00000137343.17	ATAT1	-8.93696	-2.04944	4.00023e-19	0.0177587	0.212759	2
50K	chr15:77990171:77990331:clu_22116:ENSG00000261143.1	ADAMTS7P3	-10.3996	-5.12366	2.48966e-25	0.0109359	0.2162	3			S-PrediXcan	chr6:30741704:30741792:clu_37601:ENSG00000137312.14	FLOT1	-8.80592	-0.294	1.29788e-18	0.162301	2.78756e-20	18
50K	chr6:30740798:30741614:clu_37601:ENSG00000137312.14	FLOT1	-9.25524	-0.168936	2.13758e-20	0.419011	1.17935e-52	34			S-PrediXcan	chr6:30740798:30741190:clu_37601:ENSG00000137312.14	FLOT1	8.62164	0.208955	6.60037e-18	0.230712	2.36307e-27	21
50K	chr6:30741333:30741614:clu_37601:ENSG00000137312.14	FLOT1	9.17986	1.88896	4.31651e-20	0.018772	0.500881	5			S-PrediXcan	chr6:30730818:30730919:clu_37600:ENSG00000137312.14	FLOT1	-8.40792	-0.148956	4.17362e-17	0.608158	1.0526e-89	72
50K	chr6:30730727:30730919:clu_37600:ENSG00000137312.14	FLOT1	8.71934	0.162515	2.79817e-18	0.471817	7.38434e-62	29			S-PrediXcan	chr6:30730727:30730919:clu_37600:ENSG00000137312.14	FLOT1	8.3325	0.136845	7.91513e-17	0.595039	1.72577e-87	60
50K	chr6:30741704:30741792:clu_37601:ENSG00000137312.14	FLOT1	-8.6995	-0.31064	3.3334e-18	0.140466	2.63377e-13	9			S-PrediXcan	chr6:30741867:30742147:clu_37601:ENSG00000137312.14	FLOT1	-8.23487	-0.605523	1.79748e-16	0.0618597	8.72206e-06	15
50K	chr15:43160794:43169593:clu_21054:ENSG00000137842.6	TMEM62	-8.69413	-0.417741	3.49494e-18	0.0691209	0.0100042	18			S-PrediXcan	chr6:30740798:30742147:clu_37601:ENSG00000137312.14	FLOT1	-7.87423	-0.28815	3.4284e-15	0.278214	5.63534e-16	115
50K	chr6:30741867:30742147:clu_37601:ENSG00000137312.14	FLOT1	-8.66306	-0.662313	4.59281e-18	0.0525029	0.0001379	8			S-PrediXcan	chr6:31271868:31357086:clu_37607:ENSG00000204525.16	HLA-C	-7.48814	-0.0903216	6.98545e-14	0.769138	9.44467e-146	50
50K	chr6:30740798:30741190:clu_37601:ENSG00000137312.14	FLOT1	8.57105	0.218029	1.02542e-17	0.211941	6.86462e-24	19			S-PrediXcan	chr6:30741333:30741792:clu_37601:ENSG00000137312.14	FLOT1	7.38138	1.8977	1.56655e-13	0.0179237	0.129334	4
50K	chr6:30741333:30741792:clu_37601:ENSG00000137312.14	FLOT1	8.5203	1.52135	1.59142e-17	0.0177385	0.210358	3			S-PrediXcan	chr6:30741333:30741614:clu_37601:ENSG00000137312.14	FLOT1	7.16028	0.576598	8.05141e-13	0.0840486	0.00550338	34
50K	chr15:78157631:78161581:clu_22126:ENSG00000166411.13	IDH3A	8.44779	0.874021	2.96858e-17	0.0422854	0.259975	10			S-PrediXcan	chr6:32007470:32007671:clu_37814:ENSG00000204338.8	CYP21A1P	6.65944	0.206438	2.74879e-11	0.149105	6.94391e-11	35
50K	chr6:30730818:30730919:clu_37600:ENSG00000137312.14	FLOT1	-8.35227	-0.155583	6.69656e-17	0.530818	1.89967e-58	57			S-PrediXcan	chr6:30201138:30204656:clu_37534:ENSG00000234127.8	TRIM26	-6.41699	-0.219459	1.38997e-10	0.164741	4.13575e-19	35
50K	chr6:29888224:29943268:clu_37475:ENSG00000206503.12	HLA-A	-8.25233	-0.0793781	1.5534e-16	0.889443	2.58484e-196	94			S-PrediXcan	chr12:933076:949403:clu_3376:ENSG00000250132.6	RP11-359B12.2	-6.37282	-1.86929	1.85582e-10	0.0119017	0.168686	4
50K	chr6:29888224:29943268:clu_37475:ENSG00000206341.7	HLA-H	-8.25233	-0.0793781	1.5534e-16	0.889443	8.25473e-195	94			S-PrediXcan	chr6:32007470:32007671:clu_37814:ENSG00000231852.6	CYP21A2	6.31896	0.147149	2.63337e-10	0.235989	2.39403e-12	76
50K	chr5:459459:461960:clu_40423:ENSG00000180104.15	EXOC3	7.86568	1.81354	3.67099e-15	0.0110739	0.730528	3			S-PrediXcan	chr6:31639226:31640199:clu_37700:ENSG00000204463.12	BAG6	6.2241	1.40219	4.84342e-10	0.0384334	0.0330666	7
50K	chr6:30561508:30561834:clu_37552:ENSG00000204576.11	PRR3	7.82151	2.01897	5.2192e-15	0.0115595	0.868066	7			S-PrediXcan	chr6:32040205:32040406:clu_37814:ENSG00000231852.6	CYP21A2	-6.20297	-0.168251	5.54091e-10	0.175717	2.46358e-10	47
50K	chr6:32007470:32007671:clu_37814:ENSG00000231852.6	CYP21A2	7.65183	0.232805	1.98135e-14	0.126185	8.77404e-12	17			S-PrediXcan	chr6:32040205:32040406:clu_37814:ENSG00000204338.8	CYP21A1P	-6.20233	-0.168528	5.56345e-10	0.173229	1.24782e-11	46
50K	chr6:31271868:31357086:clu_37607:ENSG00000204525.16	HLA-C	-7.60849	-0.087253	2.77323e-14	0.762497	7.37869e-136	77			S-PrediXcan	chr6:31403702:31410543:clu_37668:ENSG00000204520.12	MICA	-6.13651	-0.20952	8.43533e-10	0.312023	1.53624e-27	69
50K	chr6:31270085:31270210:clu_37605:ENSG00000204525.16	HLA-C	-7.30718	-0.0630011	2.72814e-13	0.879256	1.9469e-194	114			S-PrediXcan	chr6:30199153:30213305:clu_37534:ENSG00000234127.8	TRIM26	6.05498	0.376873	1.40432e-09	0.102137	6.23805e-11	17
50K	chr6:29945091:29945234:clu_37477:ENSG00000206503.12	HLA-A	7.30472	0.0646253	2.77836e-13	0.89712	1.12242e-232	62			S-PrediXcan	chr6:31463279:31463371:clu_37670:ENSG00000206337.10	HCP5	5.94681	0.15765	2.73421e-09	0.223304	7.38017e-22	49
50K	chr6:31270085:31270210:clu_37605:ENSG00000234745.10	HLA-B	-7.24414	-0.0625829	4.35204e-13	0.877473	3.22967e-191	113			S-PrediXcan	chr6:31463279:31463371:clu_37670:ENSG00000204516.9	MICB	5.94681	0.15765	2.73421e-09	0.223304	1.62478e-20	49
50K	chr6:29945091:29945234:clu_37477:ENSG00000206341.7	HLA-H	7.23274	0.0642064	4.7335e-13	0.89611	2.13897e-233	63			S-PrediXcan	chr6:31639646:31640199:clu_37700:ENSG00000204463.12	BAG6	-5.92486	-1.53854	3.12564e-09	0.0297395	0.770936	12
50K	chr15:78937423:78937686:clu_22171:ENSG00000103811.15	CTSH	7.1673	0.881366	7.64907e-13	0.0232105	0.00908041	3			S-PrediXcan	chr6:26459828:26463244:clu_37407:ENSG00000112763.15	BTN2A1	5.88078	1.43926	4.0834e-09	0.0136562	0.476739	2
50K	chr6:30067291:30068590:clu_37528:ENSG00000204619.7	PPP1R11	-7.14479	-1.44158	9.01361e-13	0.0160102	0.945513	8			S-PrediXcan	chr6:31143413:31144687:clu_37645:ENSG00000204536.13	CCHCR1	-5.71749	-0.144687	1.08108e-08	0.19888	4.12539e-23	26
50K	chr15:78937423:78939140:clu_22171:ENSG00000103811.15	CTSH	-7.105	-1.57998	1.20323e-12	0.0123108	0.374949	3			S-PrediXcan	chr6:31151122:31156731:clu_37650:ENSG00000204536.13	CCHCR1	-5.5872	-0.0788325	2.30756e-08	0.540804	1.58832e-84	21
50K	chr6:30740798:30742147:clu_37601:ENSG00000137312.14	FLOT1	-6.95977	-0.324059	3.40826e-12	0.159012	1.03919e-08	30			S-PrediXcan	chr12:925525:926796:clu_3374:ENSG00000002016.17	RAD52	5.33982	0.998084	9.30366e-08	0.0205325	0.0307444	2
50K	chr6:32007470:32007671:clu_37814:ENSG00000204338.8	CYP21A1P	6.71781	0.149597	1.84477e-11	0.192661	2.82982e-11	38			S-PrediXcan	chr6:31531197:31531296:clu_37671:ENSG00000198563.13	DDX39B	-5.31705	-0.520154	1.05462e-07	0.0495459	0.290658	19
50K	chr6:29890296:29945234:clu_37477:ENSG00000206503.12	HLA-A	-6.58863	-0.0592621	4.4389e-11	0.91099	2.53973e-242	59			S-PrediXcan	chr6:31144788:31144885:clu_37645:ENSG00000204536.13	CCHCR1	5.31246	0.119688	1.08155e-07	0.232119	3.41282e-30	21
50K	chr6:32040205:32040406:clu_37814:ENSG00000204338.8	CYP21A1P	-6.56071	-0.146436	5.35504e-11	0.202545	1.74697e-13	27			S-PrediXcan	chr15:77284030:77284958:clu_22099:ENSG00000173517.10	PEAK1	-5.1991	-0.376457	2.00258e-07	0.101764	0.0210953	26
50K	chr6:32950803:32952949:clu_37915:ENSG00000204257.14	HLA-DMA	6.5526	0.782785	5.65435e-11	0.0489827	0.000439696	7			S-PrediXcan	chr12:925525:927145:clu_3374:ENSG00000002016.17	RAD52	-5.03877	-0.274201	4.68527e-07	0.101067	1.66317e-11	5
50K	chr6:29890296:29945234:clu_37477:ENSG00000206341.7	HLA-H	-6.42835	-0.0583372	1.28998e-10	0.907698	1.25085e-243	56			S-PrediXcan	chr6:32155183:32155688:clu_37846:ENSG00000221988.12	PPT2	5.0286	1.11536	4.94071e-07	0.01685	0.327072	21
50K	chr6:32040205:32040406:clu_37814:ENSG00000231852.6	CYP21A2	-6.38334	-0.137155	1.73261e-10	0.212277	9.56983e-14	33			S-PrediXcan	chr6:30931795:30932036:clu_37630:ENSG00000196260.4	SFTA2	-4.95722	-0.178552	7.15083e-07	0.160783	1.38106e-13	50
50K	chr6:29738455:29738551:clu_37494:ENSG00000273340.1	MICE	-6.36341	-0.368437	1.97321e-10	0.0703742	0.0020057	16			S-PrediXcan	chr15:78985204:78990189:clu_22176:ENSG00000058335.15	RASGRF1	-4.86336	-0.544448	1.15407e-06	0.0436488	0.0572362	14
50K	chr6:29738455:29738551:clu_37494:ENSG00000214922.9	HLA-F-AS1	-6.27142	-0.333094	3.57773e-10	0.0781971	0.00153031	20			S-PrediXcan	chr20:63700702:63701830:clu_32985:ENSG00000101246.19	ARFRP1	-4.80809	-0.199917	1.52378e-06	0.250244	7.85055e-06	84
50K	chr6:29943026:29943268:clu_37475:ENSG00000206341.7	HLA-H	6.24586	0.0605504	4.21487e-10	0.77061	7.78384e-134	67			S-PrediXcan	chr15:78931506:78931869:clu_22170:ENSG00000103811.15	CTSH	4.79863	0.197876	1.59752e-06	0.300515	4.78028e-12	85
50K	chr6:26459828:26463244:clu_37407:ENSG00000112763.15	BTN2A1	6.22196	1.23266	4.90981e-10	0.0139509	0.151632	2			S-PrediXcan	chr6:26408861:26409533:clu_37400:ENSG00000026950.16	BTN3A1	-4.6984	-0.827299	2.62211e-06	0.032838	0.741929	10
50K	chr6:29943026:29943268:clu_37475:ENSG00000206503.12	HLA-A	6.21205	0.0610422	5.22969e-10	0.7667	4.19183e-131	66			S-PrediXcan	chr6:31587966:31588497:clu_37685:ENSG00000204482.10	LST1	-4.65593	-0.950762	3.22524e-06	0.0220334	0.458278	11
50K	chr6:31532911:31535367:clu_37672:ENSG00000198563.13	DDX39B	-6.13277	-1.47725	8.63615e-10	0.0308488	0.333404	13			S-PrediXcan	chr2:32209561:32220213:clu_50763:ENSG00000152683.14	SLC30A6	-4.64781	-1.57771	3.35481e-06	0.0135109	0.733226	6
50K	chr6:31640306:31640385:clu_37701:ENSG00000204463.12	BAG6	6.04525	1.31632	1.49183e-09	0.0128964	0.501705	2			S-PrediXcan	chr12:926946:927145:clu_3374:ENSG00000002016.17	RAD52	4.62576	0.435536	3.73233e-06	0.0511966	0.0175029	11
50K	chr6:31269173:31269338:clu_37603:ENSG00000204525.16	HLA-C	-6.00756	-0.0677004	1.88336e-09	0.62495	1.18449e-83	80			S-PrediXcan	chr6:31586807:31587200:clu_37684:ENSG00000204482.10	LST1	-4.61278	-0.888051	3.9731e-06	0.0168709	0.778199	2
50K	chr6:31727692:31728173:clu_37721:ENSG00000213722.8	DDAH2	-5.98459	-0.948356	2.16938e-09	0.0216185	0.747766	7			S-PrediXcan	chr6:26407952:26408692:clu_37400:ENSG00000026950.16	BTN3A1	-4.59964	-0.399578	4.23225e-06	0.0637246	7.38764e-06	21
50K	chr15:78980699:78985007:clu_22176:ENSG00000058335.15	RASGRF1	5.96678	0.443717	2.41986e-09	0.0607046	0.0739243	15			S-PrediXcan	chr6:30923231:30923353:clu_37628:ENSG00000137411.16	VARS2	-4.56044	-0.539536	5.10455e-06	0.0415739	0.29544	23
50K	chr6:31269173:31269338:clu_37603:ENSG00000225851.1	HLA-S	-5.93456	-0.0668821	2.9463e-09	0.626422	6.93432e-83	82			S-PrediXcan	chr6:31494995:31505617:clu_37670:ENSG00000206337.10	HCP5	-4.55799	-0.12943	5.16463e-06	0.220157	7.92886e-19	68
50K	chr3:45919065:45919413:clu_46920:ENSG00000163820.14	FYCO1	-5.89827	-0.10148	3.67329e-09	0.359182	4.75518e-43	21			S-PrediXcan	chr6:31494995:31505617:clu_37670:ENSG00000204516.9	MICB	-4.55799	-0.12943	5.16463e-06	0.220157	6.53152e-20	68
50K	chr6:30199153:30213305:clu_37534:ENSG00000234127.8	TRIM26	5.83678	0.2898	5.32188e-09	0.132837	2.17586e-06	31			S-PrediXcan	chr6:31151122:31154496:clu_37650:ENSG00000204536.13	CCHCR1	4.55546	0.122246	5.22713e-06	0.212527	3.83374e-18	45
50K	chr11:118198091:118200474:clu_10051:ENSG00000160593.18	JAML	5.76311	0.361265	8.25783e-09	0.0670655	2.2462e-07	5			S-PrediXcan	chr6:26407952:26409533:clu_37400:ENSG00000026950.16	BTN3A1	4.54585	0.332565	5.47152e-06	0.0840724	4.94304e-07	13
50K	chr11:118198091:118198244:clu_10051:ENSG00000160593.18	JAML	-5.73141	-0.441922	9.96002e-09	0.0582602	1.96694e-06	3			S-PrediXcan	chr6:30201138:30213305:clu_37534:ENSG00000234127.8	TRIM26	4.464	0.115409	8.04444e-06	0.330812	3.45345e-37	74
50K	chr19:40749607:40750285:clu_27286:ENSG00000188493.14	C19orf54	-5.71467	-0.494624	1.0992e-08	0.0373247	0.0095098	6			S-PrediXcan	chr15:78545764:78548790:clu_22152:ENSG00000041357.15	PSMA4	-4.44238	-0.9367	8.89699e-06	0.0211896	0.165336	6
50K	chr6:31143413:31144687:clu_37645:ENSG00000204536.13	CCHCR1	-5.70874	-0.129025	1.13814e-08	0.210837	1.88155e-23	13			S-PrediXcan	chr6:32089379:32095076:clu_37834:ENSG00000168477.17	TNXB	-4.35816	-1.02062	1.31161e-05	0.0282281	0.42849	13
50K	chr6:31151122:31154496:clu_37650:ENSG00000204536.13	CCHCR1	5.70181	0.15333	1.18544e-08	0.178839	2.74017e-15	24			S-PrediXcan	chr6:29944616:30009145:clu_37478:ENSG00000206503.12	HLA-A	-4.3486	-0.0395692	1.3701e-05	0.891263	1.12327e-238	63
50K	chr15:77998355:78001619:clu_22117:ENSG00000167202.11	TBC1D2B	5.68046	0.862341	1.34331e-08	0.0569339	0.00465985	11			S-PrediXcan	chr20:63981734:63983047:clu_33030:ENSG00000101161.7	PRPF6	4.30882	0.189212	1.64126e-05	0.167946	7.28976e-20	8
50K	chr6:31269173:31382241:clu_37603:ENSG00000204525.16	HLA-C	5.67811	0.0614615	1.36192e-08	0.612875	1.20363e-79	76			S-PrediXcan	chr6:167024894:167032603:clu_40292:ENSG00000213066.11	FGFR1OP	-4.30283	-0.678294	1.68629e-05	0.0275346	0.245622	10
50K	chr6:30931795:30932036:clu_37630:ENSG00000196260.4	SFTA2	-5.67582	-0.256323	1.38024e-08	0.105472	2.2027e-08	12			S-PrediXcan	chr6:29888742:29889328:clu_37476:ENSG00000206503.12	HLA-A	4.24247	0.062327	2.21072e-05	0.53137	1.23413e-31	152
50K	chr6:26407952:26408692:clu_37400:ENSG00000026950.16	BTN3A1	-5.54933	-0.615937	2.86769e-08	0.0368588	0.000811165	4			S-PrediXcan	chr15:77988863:77992931:clu_22116:ENSG00000261143.1	ADAMTS7P3	-4.23784	-0.135227	2.25681e-05	0.31341	1.69131e-20	99
50K	chr11:118195383:118196735:clu_10049:ENSG00000160593.18	JAML	5.50947	0.303984	3.59912e-08	0.0648634	1.14302e-07	5			S-PrediXcan	chr6:29888742:29944122:clu_37476:ENSG00000206341.7	HLA-H	4.23082	0.082865	2.32842e-05	0.333062	1.27389e-20	116
50K	chr6:33670815:33671165:clu_38011:ENSG00000096433.10	ITPR3	5.4919	0.661783	3.97629e-08	0.0296114	0.0202044	3			S-PrediXcan	chr20:46352226:46354882:clu_32510:ENSG00000080189.14	SLC35C2	-4.22305	-0.807511	2.41023e-05	0.0211081	0.0262968	3
50K	chr6:28267213:28271854:clu_37451:ENSG00000197062.11	ZSCAN26	-5.46283	-0.302553	4.68601e-08	0.0656887	0.00456118	15			S-PrediXcan	chr11:57310556:57311238:clu_8109:ENSG00000149115.13	TNKS1BP1	-4.209	-0.615117	2.56502e-05	0.0390181	0.328603	12
50K	chr6:32845785:32847068:clu_37904:ENSG00000168394.10	TAP1	5.45467	0.46101	4.90645e-08	0.0451834	0.0339999	8			S-PrediXcan	chr19:39355150:39356689:clu_27182:ENSG00000179134.15	SAMD4B	4.1862	0.18369	2.83662e-05	0.139513	4.30862e-15	6
50K	chr6:31587318:31588497:clu_37685:ENSG00000204482.10	LST1	5.4505	0.383607	5.02272e-08	0.0780373	0.00181751	24			S-PrediXcan	chr19:39342576:39354006:clu_27182:ENSG00000179134.15	SAMD4B	-4.18133	-0.814558	2.89813e-05	0.0241738	0.0736804	4
50K	chr6:30201138:30204656:clu_37534:ENSG00000234127.8	TRIM26	-5.44243	-0.177178	5.25581e-08	0.159976	1.17154e-11	26			S-PrediXcan	chr6:30741333:30742147:clu_37601:ENSG00000137312.14	FLOT1	4.17515	0.58289	2.97793e-05	0.0674618	0.0329388	38
50K	chr6:31144788:31144885:clu_37645:ENSG00000204536.13	CCHCR1	5.36791	0.103857	7.96549e-08	0.259444	1.23e-30	14			S-PrediXcan	chr6:29943543:29944122:clu_37476:ENSG00000206341.7	HLA-H	-4.17384	-0.0785435	2.99511e-05	0.360372	5.2122e-26	115
50K	chr6:29944616:30009145:clu_37478:ENSG00000206503.12	HLA-A	-5.29394	-0.0465953	1.19711e-07	0.88334	3.54217e-218	59			S-PrediXcan	chr5:1626926:1628755:clu_40535:ENSG00000188002.10	RP11-43F13.1	4.17052	0.276748	3.03912e-05	0.115922	0.000147276	35
50K	chr6:31151122:31156731:clu_37650:ENSG00000204536.13	CCHCR1	-5.28064	-0.0722117	1.28731e-07	0.532286	7.68458e-75	42			S-PrediXcan	chr6:29943543:29944122:clu_37476:ENSG00000206503.12	HLA-A	-4.1452	-0.0752494	3.39516e-05	0.37127	3.40673e-26	131
50K	chr6:31269173:31382241:clu_37603:ENSG00000225851.1	HLA-S	5.23729	0.0572524	1.62949e-07	0.603056	2.77999e-80	71			S-PrediXcan	chr15:78109382:78111165:clu_22124:ENSG00000136425.12	CIB2	4.1279	0.708006	3.66088e-05	0.027473	0.0306889	17
50K	chr6:33671306:33672029:clu_38011:ENSG00000096433.10	ITPR3	-5.19349	-0.798435	2.06392e-07	0.0220743	0.12468	5			S-PrediXcan	chr6:30204765:30213305:clu_37534:ENSG00000234127.8	TRIM26	-4.12616	-0.146967	3.68875e-05	0.181401	2.44262e-15	38
50K	chr6:30895514:30896731:clu_37612:ENSG00000204580.13	DDR1	-5.15659	-0.760845	2.5149e-07	0.0210786	0.847172	6			S-PrediXcan	chr6:31354665:31355107:clu_37604:ENSG00000234745.10	HLA-B	4.11907	0.0419495	3.80411e-05	0.877112	1.23125e-194	152
50K	chr6:32192272:32192472:clu_37858:ENSG00000213654.9	GPSM3	-5.14432	-0.631229	2.68497e-07	0.0382791	0.459044	17			S-PrediXcan	chr6:26463525:26465218:clu_37408:ENSG00000112763.15	BTN2A1	4.10011	0.0591029	4.12958e-05	0.578052	1.14088e-91	28
50K	chr6:31138779:31139641:clu_37643:ENSG00000204540.10	PSORS1C1	-5.14239	-0.150201	2.71264e-07	0.222476	3.12958e-08	66			S-PrediXcan	chr19:39354066:39356689:clu_27182:ENSG00000179134.15	SAMD4B	-4.08558	-0.862267	4.39672e-05	0.0249865	0.00239958	1
50K	chr6:167029221:167032603:clu_40292:ENSG00000213066.11	FGFR1OP	-5.07412	-0.443701	3.89293e-07	0.0378177	0.0684645	8			S-PrediXcan	chr6:31138779:31139641:clu_37643:ENSG00000204540.10	PSORS1C1	-4.07723	-0.1285	4.55747e-05	0.200664	1.4631e-16	83
50K	chr6:31948242:31948374:clu_37783:ENSG00000243649.8	CFB	4.97085	1.19334	6.66604e-07	0.0199337	0.386326	8			S-PrediXcan	chr6:29888742:29944122:clu_37476:ENSG00000206503.12	HLA-A	4.06913	0.0877289	4.71899e-05	0.293988	1.55583e-19	105
50K	chr6:32949399:32949611:clu_37915:ENSG00000204257.14	HLA-DMA	-4.96171	-0.508182	6.98757e-07	0.0776948	5.18537e-08	6			S-PrediXcan	chr6:26463525:26465185:clu_37408:ENSG00000112763.15	BTN2A1	-4.06485	-0.0496175	4.80632e-05	0.644037	1.61165e-88	89
50K	chr3:45921840:45923656:clu_46920:ENSG00000163820.14	FYCO1	4.93817	0.139312	7.88586e-07	0.164901	8.36814e-14	19			S-PrediXcan	chr6:109352914:109354848:clu_39273:ENSG00000203799.12	CCDC162P	4.0551	0.464067	5.01131e-05	0.0357416	0.105798	30
50K	chr6:31356957:31357086:clu_37607:ENSG00000204525.16	HLA-C	4.93779	0.0419635	7.90121e-07	0.841768	2.32181e-162	107			S-PrediXcan	chr1:15391263:15397297:clu_55654:ENSG00000142621.19	FHAD1	4.04481	0.563114	5.23655e-05	0.0235134	0.0125755	10
50K	chr6:31587733:31587944:clu_37685:ENSG00000204482.10	LST1	-4.87104	-0.0871467	1.11012e-06	0.433694	2.10119e-36	80			S-PrediXcan	chr20:46352185:46354882:clu_32510:ENSG00000080189.14	SLC35C2	4.03373	1.13022	5.48982e-05	0.0136136	0.709968	2
50K	chr6:28391742:28392902:clu_37464:ENSG00000158691.14	ZSCAN12	4.87078	0.651725	1.11156e-06	0.0180507	0.264467	2			S-PrediXcan	chr4:163148434:163164217:clu_45671:ENSG00000145414.8	NAF1	4.01381	0.593873	5.97468e-05	0.0286936	0.0181052	11
50K	chr4:83482244:83484986:clu_44669:ENSG00000163322.13	FAM175A	-4.86453	-0.302968	1.14726e-06	0.0422682	0.063548	10			S-PrediXcan	chr6:32950803:32952949:clu_37915:ENSG00000204257.14	HLA-DMA	4.00977	0.384452	6.07788e-05	0.0793586	3.00708e-05	29
50K	chr6:31586807:31587200:clu_37684:ENSG00000204482.10	LST1	-4.86165	-0.518358	1.16413e-06	0.0306414	0.00979226	6			S-PrediXcan	chr20:63981316:63981450:clu_33030:ENSG00000101161.7	PRPF6	4.00479	0.511984	6.20732e-05	0.0628696	0.000318052	10
50K	chr6:29727139:29737966:clu_37494:ENSG00000273340.1	MICE	-4.84714	-0.134144	1.25254e-06	0.182194	1.28354e-15	21			S-PrediXcan	chr6:30261479:30261587:clu_37474:ENSG00000243753.5	HLA-L	4.00437	0.036394	6.21827e-05	0.821796	1.33519e-133	193
50K	chr2:201234112:201240270:clu_53778:ENSG00000064012.21	CASP8	4.84118	0.43593	1.29068e-06	0.0363501	0.0147895	6			S-PrediXcan	chr1:15382193:15397297:clu_55654:ENSG00000142621.19	FHAD1	-3.98964	-0.2589	6.61746e-05	0.0649673	5.17158e-07	19
50K	chr6:29727139:29737966:clu_37494:ENSG00000214922.9	HLA-F-AS1	-4.83236	-0.129653	1.34923e-06	0.188181	2.45273e-16	23			S-PrediXcan	chr20:63700702:63701190:clu_32985:ENSG00000101246.19	ARFRP1	3.98731	0.21412	6.68266e-05	0.275082	6.68368e-23	36
50K	chr6:31143134:31143262:clu_37644:ENSG00000204536.13	CCHCR1	-4.82131	-1.07447	1.42619e-06	0.0146808	0.613083	3			S-PrediXcan	chr19:39354066:39355055:clu_27182:ENSG00000179134.15	SAMD4B	3.98711	0.484686	6.68821e-05	0.033471	0.00242123	4
50K	chr6:33778387:33780100:clu_38034:ENSG00000161904.11	LEMD2	-4.81587	-0.933094	1.46557e-06	0.0275512	0.0167585	5			S-PrediXcan	chr6:29738455:29738551:clu_37494:ENSG00000273340.1	MICE	-3.96537	-0.209178	7.3283e-05	0.0819804	3.37665e-06	56
50K	chr2:102171918:102172222:clu_52260:ENSG00000115594.11	IL1R1	4.79673	0.63724	1.61274e-06	0.0428067	0.00484625	9			S-PrediXcan	chr8:27432361:27433435:clu_64931:ENSG00000120899.17	PTK2B	3.96368	0.227055	7.38031e-05	0.0782604	2.02462e-08	13
50K	chr6:31531197:31531296:clu_37671:ENSG00000198563.13	DDX39B	-4.79306	-0.419464	1.64257e-06	0.051842	0.048241	17			S-PrediXcan	chr6:29888742:29889328:clu_37476:ENSG00000206341.7	HLA-H	3.96009	0.066388	7.4921e-05	0.442795	5.22903e-32	107
50K	chr6:30924560:30925544:clu_37629:ENSG00000137411.16	VARS2	-4.77879	-0.136054	1.76356e-06	0.27841	3.64023e-15	59			S-PrediXcan	chr15:40773837:40774356:clu_20813:ENSG00000104129.9	DNAJC17	3.95848	0.758816	7.5429e-05	0.0221012	0.0535811	4
50K	chr6:33209786:33209915:clu_37940:ENSG00000204227.4	RING1	-4.76901	-0.471757	1.85135e-06	0.0417811	0.0336512	10			S-PrediXcan	chr6:31166047:31170216:clu_37658:ENSG00000204531.17	POU5F1	-3.95136	-0.545992	7.77069e-05	0.027816	0.0107014	6
50K	chr6:31145302:31145448:clu_37647:ENSG00000204536.13	CCHCR1	-4.7638	-0.838853	1.89984e-06	0.0168107	0.912646	5			S-PrediXcan	chr11:118610526:118613816:clu_10098:ENSG00000019144.18	PHLDB1	3.91651	0.101347	8.98401e-05	0.257492	2.83153e-28	28
50K	chr6:31269543:31269966:clu_37604:ENSG00000234745.10	HLA-B	4.72037	0.0457546	2.35415e-06	0.884472	4.4143e-194	116			S-PrediXcan	chr12:440996:441774:clu_3348:ENSG00000120647.9	CCDC77	-3.90038	-0.885238	9.60401e-05	0.0120319	0.336705	1
50K	chr19:40614446:40617100:clu_27266:ENSG00000090006.17	LTBP4	-4.67999	-0.3639	2.86895e-06	0.0570064	0.0423982	12			S-PrediXcan	chr2:41938613:41947495:clu_50955:ENSG00000205086.6	C2orf91	3.89436	0.329046	9.84571e-05	0.0617473	0.0329312	20
50K	chr6:31269543:31269966:clu_37604:ENSG00000204525.16	HLA-C	4.65686	0.0455873	3.21061e-06	0.88019	1.02622e-185	103			S-PrediXcan	chr6:109446412:109446696:clu_39280:ENSG00000135596.17	MICAL1	-3.88744	-0.245404	0.000101307	0.0942701	5.70696e-11	14
50K	chr2:84424011:84425415:clu_51698:ENSG00000163541.11	SUCLG1	4.63684	0.859625	3.5378e-06	0.046313	0.000933192	6			S-PrediXcan	chr6:31138459:31138656:clu_37643:ENSG00000204540.10	PSORS1C1	-3.88181	-0.111937	0.000103682	0.205444	2.46226e-15	52
50K	chr6:33668634:33668974:clu_38010:ENSG00000096433.10	ITPR3	4.63419	0.592737	3.58333e-06	0.0304773	0.736386	10			S-PrediXcan	chr6:109446357:109446696:clu_39280:ENSG00000135596.17	MICAL1	3.88123	0.147389	0.000103928	0.169996	2.25262e-15	40
50K	chr6:32198730:32200831:clu_37860:ENSG00000204301.6	NOTCH4	4.61586	0.417865	3.91472e-06	0.0580455	0.000608127	14			S-PrediXcan	chr6:31354665:31355107:clu_37604:ENSG00000204525.16	HLA-C	3.87912	0.0403856	0.000104836	0.867616	5.73594e-195	128
50K	chr15:77984385:77984472:clu_22114:ENSG00000261143.1	ADAMTS7P3	-4.5979	-0.376369	4.26765e-06	0.0517891	0.0782608	14			S-PrediXcan	chr6:29738455:29738551:clu_37494:ENSG00000214922.9	HLA-F-AS1	-3.87053	-0.213162	0.000108599	0.0772697	4.53796e-06	55
50K	chr15:77998900:78001619:clu_22117:ENSG00000167202.11	TBC1D2B	-4.59065	-0.470006	4.41864e-06	0.0688007	0.121905	18			S-PrediXcan	chr1:36307963:36308109:clu_56619:ENSG00000214193.10	SH3D21	-3.85817	-1.38744	0.000114241	0.0119698	0.584625	2
50K	chr6:33691928:33692844:clu_38026:ENSG00000096433.10	ITPR3	4.55555	0.44667	5.22497e-06	0.040632	0.268131	7			S-PrediXcan	chr6:109443081:109443267:clu_39276:ENSG00000135587.8	SMPD2	-3.85746	-0.0779421	0.000114572	0.273117	3.09891e-35	33
50K	chr6:30642247:30645895:clu_37571:ENSG00000137343.17	ATAT1	4.52815	0.391366	5.95033e-06	0.052639	0.0228563	16			S-PrediXcan	chr6:32154777:32155030:clu_37846:ENSG00000221988.12	PPT2	-3.85488	-0.419424	0.000115786	0.0396351	0.170943	12
50K	chr6:32069861:32070127:clu_37831:ENSG00000168477.17	TNXB	-4.52716	-0.666204	5.97823e-06	0.0288413	0.404079	7			S-PrediXcan	chr6:109348547:109354848:clu_39273:ENSG00000203799.12	CCDC162P	-3.85205	-0.0912377	0.000117131	0.212275	1.61586e-25	24
50K	chr15:77980856:77981382:clu_22113:ENSG00000261143.1	ADAMTS7P3	4.4682	0.423835	7.88797e-06	0.0642009	0.0060028	12			S-PrediXcan	chr6:32949399:32949611:clu_37915:ENSG00000204257.14	HLA-DMA	-3.85081	-0.244318	0.000117727	0.208683	1.66363e-14	87
50K	chr6:31835451:31836424:clu_37743:ENSG00000204387.12	C6orf48	-4.46585	-1.24714	7.97528e-06	0.0224568	0.654135	10			S-PrediXcan	chr22:43937272:43939993:clu_31024:ENSG00000100344.10	PNPLA3	-3.84489	-1.0854	0.000120605	0.0156086	0.603015	4
50K	chr6:29888742:29944122:clu_37476:ENSG00000206503.12	HLA-A	4.45419	0.0925488	8.42112e-06	0.230358	9.78356e-18	28			S-PrediXcan	chr6:109443081:109443332:clu_39276:ENSG00000135587.8	SMPD2	3.8405	0.0684717	0.000122783	0.382775	1.38651e-42	64
50K	chr15:78466489:78470532:clu_22144:ENSG00000136381.12	IREB2	-4.43361	-0.574136	9.26675e-06	0.0206808	0.135705	3			S-PrediXcan	chr6:30649959:30650994:clu_37573:ENSG00000204564.11	C6orf136	-3.82587	-1.11918	0.000130309	0.0104102	0.307687	4
50K	chr3:101399055:101458955:clu_48067:ENSG00000138468.15	SENP7	-4.38549	-0.127891	1.15726e-05	0.0883158	1.73684e-05	20			S-PrediXcan	chr11:118198091:118200474:clu_10051:ENSG00000160593.18	JAML	3.81504	0.199609	0.000136163	0.124438	9.29082e-12	18
50K	chr6:31355223:31355317:clu_37605:ENSG00000204525.16	HLA-C	4.38179	0.0377413	1.17706e-05	0.905292	1.72283e-197	146			S-PrediXcan	chr6:26443659:26443957:clu_37403:ENSG00000111801.15	BTN3A3	3.80522	0.265019	0.000141676	0.104764	0.0498609	31
50K	chr6:29888742:29944122:clu_37476:ENSG00000206341.7	HLA-H	4.37136	0.087851	1.23475e-05	0.237666	5.77448e-19	32			S-PrediXcan	chr6:31781123:31781389:clu_37753:ENSG00000204394.12	VARS	3.79881	0.430257	0.000145393	0.0895366	0.0103611	27
50K	chr6:31166047:31170216:clu_37658:ENSG00000204531.17	POU5F1	-4.34734	-0.447833	1.37801e-05	0.0360665	0.245477	19			S-PrediXcan	chr6:31269543:31269966:clu_37604:ENSG00000204525.16	HLA-C	3.78799	0.0399047	0.000151871	0.894317	1.42242e-233	89
50K	chr11:118235589:118240211:clu_10054:ENSG00000160588.9	MPZL3	-4.29372	-0.312912	1.75702e-05	0.0568813	7.25012e-05	7			S-PrediXcan	chr6:33209786:33209915:clu_37940:ENSG00000204227.4	RING1	-3.78783	-0.504323	0.00015197	0.0375476	0.253725	11
50K	chr6:26407952:26409533:clu_37400:ENSG00000026950.16	BTN3A1	4.27261	0.321745	1.93202e-05	0.072406	7.74898e-08	11			S-PrediXcan	chr7:73574513:73576541:clu_35065:ENSG00000106638.15	TBL2	-3.78475	-0.401149	0.000153863	0.0690582	0.036608	21
50K	chr6:31494995:31505617:clu_37670:ENSG00000204516.9	MICB	-4.2586	-0.120708	2.05713e-05	0.193569	2.27642e-11	45			S-PrediXcan	chr6:109454239:109455611:clu_39284:ENSG00000135596.17	MICAL1	-3.76784	-0.33467	0.000164668	0.0474	0.000161063	8
50K	chr6:31494995:31505617:clu_37670:ENSG00000206337.10	HCP5	-4.2586	-0.120708	2.05713e-05	0.193569	5.57369e-11	45			S-PrediXcan	chr6:31269543:31269966:clu_37604:ENSG00000234745.10	HLA-B	3.76723	0.0396714	0.00016507	0.894793	1.18835e-234	94
50K	chr6:31639646:31640199:clu_37700:ENSG00000204463.12	BAG6	-4.25502	-0.635795	2.0903e-05	0.039453	0.00526269	14			S-PrediXcan	chr1:202911203:202918171:clu_60402:ENSG00000117153.15	KLHL12	-3.76291	-1.16109	0.000167947	0.0104889	0.628982	1
50K	chr14:23016635:23033368:clu_22944:ENSG00000100804.18	PSMB5	-4.22325	-0.20914	2.40805e-05	0.115739	1.02824e-09	12			S-PrediXcan	chr9:120820979:120821355:clu_63279:ENSG00000095261.13	PSMD5	3.75895	0.277223	0.000170626	0.0671155	7.5406e-08	11
50K	chr6:30585682:30585879:clu_37556:ENSG00000204574.12	ABCF1	4.21802	0.668911	2.46456e-05	0.0206204	0.0848793	6			S-PrediXcan	chr3:54880863:54885281:clu_47647:ENSG00000157445.14	CACNA2D3	-3.75304	-0.432823	0.000174702	0.0694302	0.363242	23
50K	chr6:31934299:31935923:clu_37778:ENSG00000166278.14	C2	-4.21368	-0.633377	2.51247e-05	0.0319507	0.751692	11			S-PrediXcan	chr11:118607699:118613816:clu_10098:ENSG00000019144.18	PHLDB1	-3.75263	-0.0764766	0.000174991	0.310796	4.6664e-40	23
50K	chr6:26408861:26409533:clu_37400:ENSG00000026950.16	BTN3A1	-4.20061	-0.406718	2.66197e-05	0.0546969	0.0436663	14			S-PrediXcan	chr15:42736081:42736302:clu_21029:ENSG00000140326.12	CDAN1	-3.73645	-0.186615	0.000186634	0.134783	0.000663215	37
50K	chr19:6222684:6230570:clu_25449:ENSG00000130382.8	MLLT1	-4.19223	-1.29137	2.7622e-05	0.0134959	0.74977	3			S-PrediXcan	chr11:118647836:118647930:clu_10105:ENSG00000019144.18	PHLDB1	3.7305	1.14073	0.000191099	0.0156526	0.858305	4
50K	chr5:1576309:1579277:clu_40528:ENSG00000185986.11	SDHAP3	-4.18817	-0.36875	2.8121e-05	0.0446418	0.0368373	9			S-PrediXcan	chr6:32053711:32055851:clu_37826:ENSG00000168477.17	TNXB	-3.72778	-0.325707	0.000193171	0.0691569	0.0145028	37
50K	chr10:95664300:95680472:clu_12198:ENSG00000119977.20	TCTN3	-4.181	-0.135228	2.90232e-05	0.13664	0.000462476	42			S-PrediXcan	chr6:32845785:32847068:clu_37904:ENSG00000168394.10	TAP1	3.71876	0.453501	0.000200203	0.0341832	0.104132	8
50K	chr6:122423686:122431430:clu_39494:ENSG00000025156.12	HSF2	-4.18032	-0.332456	2.91102e-05	0.0497519	0.00795773	11			S-PrediXcan	chr6:31957010:31958372:clu_37788:ENSG00000204356.13	NELFE	3.71213	0.251332	0.000205518	0.0970545	0.01217	33
50K	chr10:103898377:103898877:clu_12591:ENSG00000107960.10	STN1	4.18029	0.686021	2.91142e-05	0.0150373	0.0622894	2			S-PrediXcan	chr6:31145493:31145696:clu_37647:ENSG00000204536.13	CCHCR1	3.70393	0.544928	0.000212281	0.0231932	0.442164	8
50K	chr1:228108321:228108955:clu_61081:ENSG00000162910.18	MRPL55	-4.14792	-0.233506	3.35517e-05	0.0591596	3.19644e-06	3			S-PrediXcan	chr19:35733508:35733763:clu_26911:ENSG00000272333.5	KMT2B	-3.6985	-0.41115	0.00021688	0.0889978	0.00842008	29
50K	chr6:31586315:31587200:clu_37684:ENSG00000204482.10	LST1	4.14769	0.258302	3.35847e-05	0.0800764	0.00173972	21			S-PrediXcan	chr5:43454043:43476114:clu_41022:ENSG00000151881.14	TMEM267	-3.68835	-0.624508	0.00022571	0.0278701	0.51323	7
50K	chr6:29943543:29944122:clu_37476:ENSG00000206503.12	HLA-A	-4.13504	-0.0828633	3.54888e-05	0.255565	1.07143e-21	27			S-PrediXcan	chr1:21857195:21857285:clu_55984:ENSG00000142798.17	HSPG2	3.68435	0.643485	0.000229288	0.038492	0.005257	3
50K	chr6:31463279:31463371:clu_37670:ENSG00000204516.9	MICB	4.12954	0.0935221	3.63489e-05	0.255086	1.01549e-16	46			S-PrediXcan	chr20:63981316:63983047:clu_33030:ENSG00000101161.7	PRPF6	-3.6839	-0.143217	0.000229691	0.237108	1.34826e-23	32
50K	chr6:31463279:31463371:clu_37670:ENSG00000206337.10	HCP5	4.12954	0.0935221	3.63489e-05	0.255086	3.98946e-17	46			S-PrediXcan	chr11:95821978:95827786:clu_9655:ENSG00000166037.10	CEP57	-3.68361	-0.245465	0.000229952	0.123118	7.23197e-05	28
50K	chr6:32053711:32055851:clu_37826:ENSG00000168477.17	TNXB	-4.12704	-0.22445	3.67459e-05	0.0945418	0.00123726	29			S-PrediXcan	chr11:118610526:118613294:clu_10098:ENSG00000019144.18	PHLDB1	3.67455	0.253458	0.000238264	0.0887493	4.10376e-07	14
50K	chr1:46405794:46406038:clu_57097:ENSG00000117480.15	FAAH	4.11997	0.186464	3.78927e-05	0.10325	2.08968e-05	22			S-PrediXcan	chr6:109454239:109455719:clu_39284:ENSG00000135596.17	MICAL1	3.66574	0.441241	0.000246629	0.0306929	0.00559208	7
50K	chr6:167024894:167032603:clu_40292:ENSG00000213066.11	FGFR1OP	-4.11031	-0.324499	3.95124e-05	0.0548971	0.000901381	11			S-PrediXcan	chr1:204447578:204449185:clu_60479:ENSG00000133056.13	PIK3C2B	-3.65296	-0.159904	0.000259235	0.192484	1.02734e-13	28
50K	chr15:78160206:78161581:clu_22126:ENSG00000166411.13	IDH3A	-4.10289	-0.278304	4.08015e-05	0.0551214	0.0686912	13			S-PrediXcan	chr15:40407812:40407939:clu_20793:ENSG00000128928.8	IVD	3.64662	0.331627	0.000265714	0.0665778	4.06019e-08	7
50K	chr6:31162005:31162477:clu_37657:ENSG00000137310.11	TCF19	-4.10106	-0.137108	4.1126e-05	0.166471	2.44134e-09	30			S-PrediXcan	chr1:154602626:154627855:clu_59109:ENSG00000160710.15	ADAR	-3.64597	-0.45816	0.000266388	0.0358058	0.50999	15
50K	chr6:31269525:31269966:clu_37604:ENSG00000204525.16	HLA-C	-4.09704	-0.0470097	4.1846e-05	0.781028	2.75316e-137	67			S-PrediXcan	chr6:109369017:109376074:clu_39268:ENSG00000135535.15	CD164	3.62568	0.355579	0.0002882	0.0659303	2.29877e-08	3
50K	chr7:65073514:65073778:clu_34909:ENSG00000234585.6	CCT6P3	-4.08591	-0.120867	4.39049e-05	0.143379	9.72424e-11	19			S-PrediXcan	chr11:118607699:118613294:clu_10098:ENSG00000019144.18	PHLDB1	-3.62274	-0.222867	0.000291499	0.0704182	7.10023e-08	7
50K	chr7:65073514:65073778:clu_34909:ENSG00000227113.2	RP11-460N20.4	-4.08591	-0.120867	4.39049e-05	0.143379	1.40239e-12	19			S-PrediXcan	chr6:109446412:109446679:clu_39280:ENSG00000135596.17	MICAL1	3.62209	1.34658	0.000292231	0.010892	0.346623	2
50K	chr4:139295146:139295732:clu_45340:ENSG00000109390.11	NDUFC1	4.08293	0.292001	4.44706e-05	0.0460583	0.10397	13			S-PrediXcan	chr11:118198091:118198244:clu_10051:ENSG00000160593.18	JAML	-3.61405	-0.203241	0.000301456	0.142594	5.77673e-11	26
50K	chr6:32171505:32175814:clu_37855:ENSG00000204310.12	AGPAT1	-4.05945	-0.377803	4.91882e-05	0.0568009	0.0481839	20			S-PrediXcan	chr6:29727139:29737966:clu_37494:ENSG00000273340.1	MICE	-3.60946	-0.117241	0.000306829	0.175318	4.52804e-20	52
50K	chr11:118194417:118196735:clu_10049:ENSG00000160593.18	JAML	-4.05055	-0.159193	5.10984e-05	0.092754	1.8298e-05	13			S-PrediXcan	chr6:109447722:109448203:clu_39281:ENSG00000135596.17	MICAL1	3.59716	0.141143	0.000321711	0.217909	1.01648e-24	33
50K	chr6:31269525:31269966:clu_37604:ENSG00000234745.10	HLA-B	-4.0495	-0.0472857	5.13264e-05	0.773471	1.61879e-140	64			S-PrediXcan	chr2:152716126:152717230:clu_52939:ENSG00000196504.15	PRPF40A	-3.59385	-1.15511	0.000325832	0.0107097	0.26003	1
50K	chr14:64924126:64932138:clu_23778:ENSG00000258289.8	CHURC1	-4.04429	-0.203461	5.24827e-05	0.103642	1.50818e-05	15			S-PrediXcan	chr2:152716126:152717356:clu_52939:ENSG00000196504.15	PRPF40A	3.59385	0.95336	0.000325832	0.0125624	0.438556	1
50K	chr6:25554096:25556701:clu_37372:ENSG00000079691.17	CARMIL1	4.03184	0.929455	5.53409e-05	0.0151128	0.190412	2			S-PrediXcan	chr6:31148728:31148892:clu_37648:ENSG00000204536.13	CCHCR1	-3.59276	-0.0832909	0.000327191	0.290218	4.31985e-29	54
50K	chr3:57633354:57634558:clu_47703:ENSG00000174839.12	DENND6A	4.02726	0.365622	5.64317e-05	0.0382088	0.319207	13			S-PrediXcan	chr11:119190452:119190710:clu_10171:ENSG00000248712.7	CCDC153	-3.58844	-0.392934	0.000332664	0.0580268	0.278752	21
50K	chr6:31148728:31148892:clu_37648:ENSG00000204536.13	CCHCR1	-4.01982	-0.0898549	5.82424e-05	0.285659	9.11818e-28	39			S-PrediXcan	chr6:31166047:31170216:clu_37658:ENSG00000204528.3	PSORS1C3	-3.58336	-0.333624	0.000339205	0.0472413	0.02549	14
50K	chr19:38951516:38975586:clu_27171:ENSG00000269190.5	FBXO17	-4.01478	-0.742718	5.95006e-05	0.0160352	0.151732	4			S-PrediXcan	chr6:30561508:30561834:clu_37552:ENSG00000204576.11	PRR3	3.583	0.13414	0.000339667	0.169518	0.00130317	62
50K	chr10:95664300:95682651:clu_12198:ENSG00000119977.20	TCTN3	4.00021	0.0549204	6.32863e-05	0.489424	1.06989e-59	41			S-PrediXcan	chr5:1629630:1632845:clu_40535:ENSG00000188002.10	RP11-43F13.1	-3.57966	-0.116203	0.000344047	0.153987	3.31576e-18	13
50K	chr6:109369017:109376074:clu_39268:ENSG00000135535.15	CD164	3.98262	0.301035	6.81591e-05	0.0705974	7.6003e-07	8			S-PrediXcan	chr11:118613450:118613816:clu_10098:ENSG00000019144.18	PHLDB1	3.57756	0.0979508	0.000346819	0.213311	2.92301e-18	43
50K	chr11:118610526:118613816:clu_10098:ENSG00000019144.18	PHLDB1	3.95915	0.111357	7.52172e-05	0.180253	4.48872e-16	16			S-PrediXcan	chr2:97793553:97794930:clu_52104:ENSG00000075568.16	TMEM131	3.56689	1.21975	0.000361242	0.012966	0.978814	5
50K	chr19:39168085:39168230:clu_27175:ENSG00000130669.17	PAK4	-3.9582	-0.419706	7.55182e-05	0.0392495	0.0680093	8			S-PrediXcan	chr7:100104154:100104874:clu_35688:ENSG00000221838.9	AP4M1	3.56151	0.845302	0.00036873	0.0159554	0.630237	3
50K	chr6:109443081:109443332:clu_39276:ENSG00000135587.8	SMPD2	3.94502	0.0673908	7.9792e-05	0.331512	3.71959e-43	10			S-PrediXcan	chr10:100290138:100290401:clu_12378:ENSG00000107593.16	PKD2L1	3.54864	0.177091	0.000387228	0.121855	4.31047e-07	27
50K	chr15:50476993:50477276:clu_21279:ENSG00000138592.13	USP8	3.93732	0.346377	8.2397e-05	0.0392185	0.0246078	6			S-PrediXcan	chr19:45414034:45414352:clu_27613:ENSG00000012061.15	ERCC1	-3.54261	-0.410677	0.000396188	0.138393	0.00813898	40
50K	chr2:102171918:102172219:clu_52260:ENSG00000115594.11	IL1R1	3.9221	0.311391	8.77816e-05	0.0630237	1.20485e-06	6			S-PrediXcan	chr1:44704173:44724122:clu_56986:ENSG00000198520.10	C1orf228	3.54104	0.792043	0.00039856	0.0138607	0.524581	3
50K	chr15:43192803:43194081:clu_21060:ENSG00000166946.13	CCNDBP1	3.92142	0.626181	8.80284e-05	0.0172146	0.204446	5			S-PrediXcan	chr16:934145:934244:clu_17426:ENSG00000103227.18	LMF1	-3.54071	-0.171551	0.000399045	0.124537	1.34391e-10	31
50K	chr15:42735374:42735510:clu_21027:ENSG00000140326.12	CDAN1	3.90954	0.226985	9.24734e-05	0.0465346	0.0249481	9			S-PrediXcan	chr6:31729221:31730051:clu_37722:ENSG00000213722.8	DDAH2	-3.53239	-0.468736	0.000411825	0.0366547	0.198909	14
50K	chr10:95268862:95290820:clu_12184:ENSG00000107438.8	PDLIM1	-3.90291	-0.57528	9.5043e-05	0.0239871	0.926684	4			S-PrediXcan	chr11:101987041:101992778:clu_9689:ENSG00000110318.13	CEP126	-3.50553	-1.00775	0.000455706	0.0166277	0.614606	6
50K	chr15:50476997:50477276:clu_21279:ENSG00000138592.13	USP8	-3.89963	-0.391854	9.63385e-05	0.0357419	0.019453	7			S-PrediXcan	chr18:58248937:58252001:clu_29510:ENSG00000049759.17	NEDD4L	3.49717	1.00452	0.000470231	0.011623	0.988503	2
50K	chr6:109447963:109448203:clu_39281:ENSG00000135596.17	MICAL1	-3.89922	-0.375238	9.65014e-05	0.0269641	0.00166651	2			S-PrediXcan	chr1:160283109:160285055:clu_59504:ENSG00000162735.18	PEX19	3.49508	1.31817	0.000473928	0.0220015	0.393581	8
50K	chr3:57864716:57871636:clu_47711:ENSG00000163681.14	SLMAP	-3.88467	-0.490917	0.000102468	0.0278288	0.0906626	5			S-PrediXcan	chr6:29727139:29737966:clu_37494:ENSG00000214922.9	HLA-F-AS1	-3.49038	-0.108614	0.000482331	0.18194	1.76569e-20	49
50K	chr15:43632363:43632717:clu_21091:ENSG00000166762.16	CATSPER2	3.88265	0.0871129	0.000103324	0.293114	3.51633e-39	2			S-PrediXcan	chr11:117918838:117929287:clu_10038:ENSG00000137747.15	TMPRSS13	-3.48615	-0.911585	0.000490034	0.0118242	0.225082	3
50K	chr6:109447229:109447357:clu_39281:ENSG00000135596.17	MICAL1	3.88074	0.540466	0.000104138	0.019232	0.0043266	2			S-PrediXcan	chr6:30665733:30667185:clu_37584:ENSG00000204560.9	DHX16	3.4425	1.19307	0.00057637	0.0118377	0.494338	3
50K	chr6:26463525:26465185:clu_37408:ENSG00000112763.15	BTN2A1	-3.87987	-0.0507768	0.000104513	0.596336	5.70917e-85	48			S-PrediXcan	chr4:2445308:2449667:clu_43545:ENSG00000206113.10	CFAP99	3.4379	0.419814	0.000586242	0.0569036	0.0434672	18
50K	chr6:29888742:29889328:clu_37476:ENSG00000206341.7	HLA-H	3.87823	0.0767599	0.000105217	0.262332	7.33249e-24	33			S-PrediXcan	chr1:155214684:155214836:clu_59174:ENSG00000160766.14	GBAP1	-3.43618	-0.214189	0.000589974	0.101279	4.5018e-11	12
50K	chr6:29888742:29889328:clu_37476:ENSG00000206503.12	HLA-A	3.87823	0.0767599	0.000105217	0.262332	3.4628e-22	33			S-PrediXcan	chr11:95790743:95799232:clu_9653:ENSG00000166037.10	CEP57	3.42753	0.0841204	0.000609099	0.239982	1.01093e-30	26
50K	chr15:43632363:43632717:clu_21091:ENSG00000249839.1	AC011330.5	3.87492	0.0844253	0.000106659	0.295531	1.47715e-40	2			S-PrediXcan	chr13:49541006:49541676:clu_2688:ENSG00000136144.11	RCBTB1	-3.42266	-0.202014	0.000620115	0.071594	6.90301e-06	9
50K	chr15:43632363:43635360:clu_21091:ENSG00000166762.16	CATSPER2	-3.8657	-0.157551	0.00011077	0.106716	1.30239e-12	6			S-PrediXcan	chr2:147948224:147952373:clu_52860:ENSG00000115947.13	ORC4	-3.42237	-0.237428	0.000620774	0.0833976	0.000110166	12
50K	chr6:33210130:33211158:clu_37940:ENSG00000204227.4	RING1	3.86047	0.42806	0.000113168	0.0350089	0.452051	14			S-PrediXcan	chr6:31400783:31410543:clu_37668:ENSG00000204520.12	MICA	-3.41663	-0.0421587	0.000634007	0.69098	1.56384e-121	65
50K	chr1:155060832:155061418:clu_59140:ENSG00000143537.13	ADAM15	3.86031	0.0719027	0.000113244	0.321472	8.35329e-34	28			S-PrediXcan	chr5:131162676:131165095:clu_42165:ENSG00000169567.11	HINT1	3.41356	0.0431457	0.000641204	0.645296	1.05282e-107	38
50K	chr7:2543962:2547324:clu_33930:ENSG00000106009.15	BRAT1	3.85697	0.584618	0.000114803	0.0182001	0.273659	3			S-PrediXcan	chr6:31269525:31269966:clu_37604:ENSG00000234745.10	HLA-B	-3.38017	-0.0358973	0.000724417	0.848785	9.18875e-148	208
50K	chr5:1599827:1600318:clu_40534:ENSG00000188002.10	RP11-43F13.1	3.84786	0.216226	0.000119156	0.0671982	0.00567364	19			S-PrediXcan	chr6:31269525:31269966:clu_37604:ENSG00000204525.16	HLA-C	-3.37455	-0.03585	0.000739361	0.848338	7.66578e-152	207
50K	chr6:31587318:31588563:clu_37685:ENSG00000204482.10	LST1	3.83798	0.0566063	0.000124052	0.502077	3.85393e-41	105			S-PrediXcan	chr11:57738026:57738354:clu_8136:ENSG00000213593.9	TMX2	3.36524	0.236148	0.000764776	0.0893521	0.0326641	32
50K	chr5:1599827:1600318:clu_40534:ENSG00000185986.11	SDHAP3	3.83698	0.255604	0.000124554	0.0576204	0.0370427	14			S-PrediXcan	chr16:68249446:68253422:clu_19585:ENSG00000103066.12	PLA2G15	-3.36316	-0.831755	0.000770551	0.0160057	0.749345	6
50K	chr6:109443081:109443267:clu_39276:ENSG00000135587.8	SMPD2	-3.83396	-0.0664882	0.000126096	0.277384	2.04122e-34	12			S-PrediXcan	chr5:131162676:131165060:clu_42165:ENSG00000169567.11	HINT1	-3.35952	-0.0374234	0.000780781	0.725545	4.31686e-137	42
50K	chr6:109447722:109447875:clu_39281:ENSG00000135596.17	MICAL1	-3.82949	-0.335669	0.000128408	0.0386925	2.79906e-05	2			S-PrediXcan	chr20:31722348:31723735:clu_31964:ENSG00000171552.12	BCL2L1	-3.35665	-0.642609	0.000788924	0.0252915	0.616969	9
50K	chr11:118607699:118613816:clu_10098:ENSG00000019144.18	PHLDB1	-3.81802	-0.0790993	0.000134527	0.250414	3.67993e-23	22			S-PrediXcan	chr6:30590213:30590306:clu_37557:ENSG00000204574.12	ABCF1	3.35446	0.264212	0.000795213	0.069981	0.0445241	37
50K	chr1:155061489:155061904:clu_59140:ENSG00000143537.13	ADAM15	3.81492	0.158439	0.000136225	0.150809	2.18633e-12	18			S-PrediXcan	chr16:14950255:14950752:clu_18103:ENSG00000183426.16	NPIPA1	-3.353	-0.328957	0.000799414	0.0648879	0.115205	22
50K	chr6:29943543:29944122:clu_37476:ENSG00000206341.7	HLA-H	-3.81035	-0.0714747	0.000138768	0.270133	1.3211e-20	31			S-PrediXcan	chr6:32183201:32183324:clu_37852:ENSG00000204305.13	AGER	-3.35227	-0.86546	0.000801508	0.0271665	0.167589	10
50K	chr6:31400783:31410543:clu_37668:ENSG00000204520.12	MICA	-3.80748	-0.0455755	0.00014039	0.680234	9.07355e-119	30			S-PrediXcan	chr4:83456958:83459740:clu_44671:ENSG00000163319.10	MRPS18C	-3.35092	-0.515016	0.000805428	0.0841212	2.1379e-06	25
50K	chr15:43632363:43635360:clu_21091:ENSG00000249839.1	AC011330.5	-3.80255	-0.146616	0.000143215	0.111755	4.90841e-12	7			S-PrediXcan	chr20:49144649:49151582:clu_32588:ENSG00000124214.19	STAU1	-3.34665	-0.481073	0.000817957	0.0479913	0.681778	14
50K	chr3:158654631:158658922:clu_49215:ENSG00000168827.14	GFM1	-3.78829	-0.52258	0.000151689	0.0112786	0.286331	2			S-PrediXcan	chr6:31884799:31884912:clu_37772:ENSG00000204371.11	EHMT2	-3.3463	-0.350934	0.00081899	0.033957	0.011587	7
50K	chr22:38336706:38380370:clu_30735:ENSG00000244627.5	RP3-449O17.1	-3.77841	-0.531942	0.00015783	0.0253635	0.390998	7			S-PrediXcan	chr6:30922241:30922382:clu_37627:ENSG00000137411.16	VARS2	3.34213	0.0679291	0.000831387	0.422099	2.24036e-59	56
50K	chr15:42663490:42663820:clu_21010:ENSG00000159433.11	STARD9	3.76819	0.416663	0.000164433	0.022277	0.713886	7			S-PrediXcan	chr9:113221678:113227278:clu_63148:ENSG00000136868.10	SLC31A1	3.34144	0.278769	0.000833456	0.091067	8.53916e-05	33
50K	chr15:42735327:42735510:clu_21027:ENSG00000140326.12	CDAN1	-3.76229	-0.343669	0.000168363	0.0329632	0.228917	6			S-PrediXcan	chr20:62965725:62966525:clu_32922:ENSG00000101194.17	SLC17A9	3.33462	0.649259	0.00085416	0.0717805	0.290436	24
50K	chr6:32661457:32661967:clu_37871:ENSG00000179344.16	HLA-DQB1	-3.75897	-0.0450619	0.000170613	0.651757	3.82161e-102	49			S-PrediXcan	chr6:31269173:31269338:clu_37603:ENSG00000204525.16	HLA-C	3.33308	0.0402684	0.000858911	0.603452	2.02274e-93	94
50K	chr6:25610181:25612737:clu_37376:ENSG00000079691.17	CARMIL1	-3.75032	-0.848208	0.000176607	0.0142491	0.992769	3			S-PrediXcan	chr18:23629951:23634051:clu_29084:ENSG00000154065.16	ANKRD29	3.33231	0.755828	0.000861279	0.0222962	0.334363	4
50K	chr6:109454239:109455611:clu_39284:ENSG00000135596.17	MICAL1	-3.75009	-0.565317	0.000176772	0.0190309	0.560339	3			S-PrediXcan	chr6:31710181:31710352:clu_37716:ENSG00000244355.7	LY6G6D	-3.32268	-0.338988	0.000891566	0.0528144	0.614165	15
50K	chr6:29725563:29726011:clu_37472:ENSG00000206341.7	HLA-H	3.7408	0.038694	0.000183438	0.80841	4.76502e-166	45			S-PrediXcan	chr21:46285394:46285803:clu_33759:ENSG00000160294.10	MCM3AP	-3.32253	-0.319848	0.000892046	0.0339784	0.000157146	4
50K	chr21:39391476:39391769:clu_33455:ENSG00000182093.14	WRB	3.74059	0.498924	0.000183587	0.0265029	0.745026	9			S-PrediXcan	chr12:94400981:94403170:clu_5647:ENSG00000173588.14	CEP83	3.31681	0.245301	0.000910503	0.074615	0.00195881	30
50K	chr6:29725563:29726011:clu_37472:ENSG00000204642.13	HLA-F	3.73533	0.0386494	0.000187467	0.807594	3.41595e-167	42			S-PrediXcan	chr2:147952524:147955347:clu_52860:ENSG00000115947.13	ORC4	3.3057	0.271093	0.000947383	0.0731659	0.0022728	15
50K	chr9:120846803:120847294:clu_63282:ENSG00000226752.9	PSMD5-AS1	3.73503	0.375825	0.000187696	0.0382871	0.00682698	4			S-PrediXcan	chr17:30289482:30291311:clu_14599:ENSG00000108578.14	BLMH	3.30317	0.354005	0.000955969	0.0577349	0.418279	14
50K	chr8:27604392:27604924:clu_64943:ENSG00000120885.21	CLU	-3.72985	-0.341537	0.000191594	0.0297757	0.0155742	8			S-PrediXcan	chr19:54360072:54361010:clu_28413:ENSG00000167613.15	LAIR1	3.30314	0.248658	0.000956075	0.118441	6.47837e-05	30
50K	chr6:30557450:30558150:clu_37552:ENSG00000204576.11	PRR3	3.72024	0.842722	0.000199033	0.0112775	0.737051	3			S-PrediXcan	chr5:179615595:179616126:clu_43235:ENSG00000169045.17	HNRNPH1	-3.30287	-1.16886	0.000957006	0.0122198	0.341698	4
50K	chr6:30204765:30213305:clu_37534:ENSG00000234127.8	TRIM26	-3.71959	-0.0871148	0.000199546	0.205404	7.79408e-12	40			S-PrediXcan	chr11:117381868:117387203:clu_10014:ENSG00000110274.15	CEP164	3.29992	0.884902	0.000967139	0.0163928	0.712551	8
50K	chr1:156467656:156468780:clu_59323:ENSG00000116604.17	MEF2D	3.71683	1.3548	0.000201739	0.0101518	0.20912	1			S-PrediXcan	chr1:155309965:155310043:clu_59200:ENSG00000160752.14	FDPS	-3.29416	-0.879826	0.000987149	0.0182197	0.945579	5
50K	chr7:72999859:73003021:clu_35032:ENSG00000174353.17	STAG3L3	-3.71388	-0.841391	0.000204106	0.0107608	0.497478	2			S-PrediXcan	chr1:153952834:153953538:clu_59048:ENSG00000160741.16	CRTC2	-3.29232	-1.14062	0.000993646	0.0136319	0.366615	3
50K	chr6:31539274:31540322:clu_37673:ENSG00000198563.13	DDX39B	-3.70736	-0.954539	0.000209432	0.0100808	0.882636	3			S-PrediXcan	chr2:227279890:227280440:clu_54381:ENSG00000169031.18	COL4A3	3.29164	0.261614	0.000996059	0.101649	0.119667	39
50K	chr6:32660249:32661347:clu_37871:ENSG00000179344.16	HLA-DQB1	3.69764	0.0310083	0.000217616	0.842733	1.33867e-174	100			S-PrediXcan	chr6:30345573:30346432:clu_37545:ENSG00000241370.5	RPP21	-3.28977	-0.208312	0.00100269	0.112102	0.0167241	45
50K	chr2:88857683:88860886:clu_51879:ENSG00000211594.2	IGKJ4	-3.68741	-0.30341	0.00022655	0.0250969	0.0421264	5			S-PrediXcan	chr9:131629254:131630236:clu_63859:ENSG00000107263.18	RAPGEF1	-3.28471	-0.442207	0.00102087	0.04004	0.415832	15
50K	chr1:155131634:155133730:clu_59141:ENSG00000169242.11	EFNA1	-3.68555	-0.0842343	0.000228211	0.460056	1.09983e-68	6			S-PrediXcan	chr8:42369335:42369849:clu_65197:ENSG00000070501.11	POLB	3.28442	0.211099	0.00102192	0.10859	0.011075	41
50K	chr6:31271868:31271999:clu_37607:ENSG00000204525.16	HLA-C	-3.67921	-0.0305904	0.000233955	0.838146	8.69348e-160	113			S-PrediXcan	chr15:82859168:82864167:clu_22286:ENSG00000103942.12	HOMER2	3.27745	0.83839	0.00104748	0.0179805	0.854383	4
50K	chr6:32048012:32049270:clu_37825:ENSG00000168477.17	TNXB	-3.67385	-0.504046	0.000238925	0.0505258	0.0207469	12			S-PrediXcan	chr15:77998355:78001619:clu_22117:ENSG00000167202.11	TBC1D2B	3.27689	0.283138	0.00104959	0.152077	1.55369e-12	35
50K	chr1:155214684:155214836:clu_59174:ENSG00000160766.14	GBAP1	3.67099	0.339412	0.00024161	0.0410941	0.0015336	4			S-PrediXcan	chr4:1802025:1802914:clu_43501:ENSG00000068078.17	FGFR3	-3.26868	-0.651154	0.00108049	0.0306597	0.576907	9
50K	chr6:109675756:109691147:clu_39301:ENSG00000155085.15	AK9	3.66951	0.327016	0.000243012	0.0285429	0.333366	12			S-PrediXcan	chr22:38073823:38074307:clu_30703:ENSG00000100151.15	PICK1	3.25763	1.25662	0.00112346	0.0200439	0.214124	6
50K	chr1:155131634:155133503:clu_59141:ENSG00000169242.11	EFNA1	3.66309	0.14076	0.000249187	0.143396	2.46717e-16	4			S-PrediXcan	chr6:32183201:32183276:clu_37852:ENSG00000204305.13	AGER	3.24896	1.0151	0.00115829	0.0231433	0.987529	10
50K	chr22:24369320:24412648:clu_30195:ENSG00000128271.21	ADORA2A	-3.66238	-0.31046	0.000249887	0.042691	0.00833232	8			S-PrediXcan	chr3:158804371:158807040:clu_49220:ENSG00000118855.18	MFSD1	3.23836	0.16639	0.00120219	0.124476	5.69046e-08	26
50K	chr11:118607699:118613294:clu_10098:ENSG00000019144.18	PHLDB1	-3.6622	-0.30614	0.000250061	0.0357653	0.000158737	3			S-PrediXcan	chr15:43395157:43395583:clu_21072:ENSG00000137822.12	TUBGCP4	-3.22883	-0.551809	0.00124296	0.0196967	0.205818	2
50K	chr15:44649011:44651491:clu_21132:ENSG00000104133.14	SPG11	3.65976	0.790793	0.000252452	0.011086	0.937819	2			S-PrediXcan	chr8:42361365:42362612:clu_65197:ENSG00000070501.11	POLB	-3.22842	-0.244134	0.00124477	0.0712672	0.0140923	22
50K	chr9:120826907:120829099:clu_63280:ENSG00000095261.13	PSMD5	3.6579	0.443529	0.000254292	0.0256729	0.107512	5			S-PrediXcan	chr3:38366873:38368185:clu_46697:ENSG00000093217.9	XYLB	3.22712	0.46539	0.00125043	0.0279476	0.480416	8
50K	chr6:28336943:28353862:clu_37459:ENSG00000235109.7	ZSCAN31	-3.65751	-0.824143	0.000254677	0.0110833	0.630031	1			S-PrediXcan	chr15:74842420:74842539:clu_22007:ENSG00000140474.12	ULK3	-3.22571	-0.441202	0.00125659	0.0447803	0.163185	13
50K	chr6:31795250:31795546:clu_37758:ENSG00000204394.12	VARS	-3.65554	-0.749435	0.000256642	0.0176534	0.969546	5			S-PrediXcan	chr7:1438991:1439925:clu_33858:ENSG00000164877.18	MICALL2	3.22309	0.109579	0.00126818	0.243617	1.50046e-16	41
50K	chr15:83127477:83130736:clu_22300:ENSG00000136404.15	TM6SF1	-3.65551	-0.306183	0.00025667	0.0372321	0.0132401	4			S-PrediXcan	chr4:1056503:1056838:clu_43435:ENSG00000178222.12	RNF212	-3.20878	-0.142279	0.00133299	0.0883524	1.38398e-08	16
50K	chr15:78939171:78944778:clu_22172:ENSG00000103811.15	CTSH	3.64649	0.252593	0.000265846	0.0673416	0.00298266	13			S-PrediXcan	chr6:30914344:30914805:clu_37621:ENSG00000137411.16	VARS2	-3.20637	-0.552904	0.00134422	0.0207914	0.0869004	3
50K	chr6:30921995:30922116:clu_37626:ENSG00000137411.16	VARS2	3.63859	0.758044	0.000274131	0.0121226	0.63056	2			S-PrediXcan	chr2:165858404:165862944:clu_53122:ENSG00000123607.14	TTC21B	-3.20579	-0.111905	0.00134691	0.208952	3.83743e-10	58
50K	chr12:6873781:6883704:clu_3633:ENSG00000240370.6	RPL13P5	3.6343	0.426355	0.000278739	0.0461043	0.0250936	9			S-PrediXcan	chr4:83458429:83460973:clu_44671:ENSG00000163319.10	MRPS18C	3.20483	0.0571179	0.00135141	0.394523	1.56038e-56	18
50K	chr6:31355223:31355317:clu_37605:ENSG00000234745.10	HLA-B	3.6263	0.0309162	0.00028751	0.897543	9.14419e-195	126			S-PrediXcan	chr14:24151992:24155157:clu_23042:ENSG00000092098.16	RNF31	-3.20353	-0.0632839	0.00135752	0.296443	1.94374e-39	7
50K	chr6:30741333:30742147:clu_37601:ENSG00000137312.14	FLOT1	3.6246	0.487015	0.000289406	0.0664413	0.0384845	19			S-PrediXcan	chr8:27450895:27451043:clu_64934:ENSG00000120899.17	PTK2B	3.20327	0.0729597	0.00135875	0.230481	3.84581e-28	26
50K	chr6:26463525:26465218:clu_37408:ENSG00000112763.15	BTN2A1	3.61806	0.051003	0.000296822	0.604971	6.14302e-87	47			S-PrediXcan	chr6:30590378:30590535:clu_37557:ENSG00000204574.12	ABCF1	-3.20123	-0.154041	0.00136844	0.13688	0.0129559	57
50K	chr1:155060832:155061415:clu_59140:ENSG00000143537.13	ADAM15	3.61524	0.111144	0.000300064	0.161693	2.57736e-18	5			S-PrediXcan	chr4:83456958:83460973:clu_44671:ENSG00000163319.10	MRPS18C	3.19802	0.0525818	0.00138376	0.571526	1.65901e-92	36
50K	chr10:103100964:103101045:clu_12556:ENSG00000076685.18	NT5C2	3.61412	0.561504	0.000301365	0.0146389	0.979115	3			S-PrediXcan	chr2:201234112:201240270:clu_53778:ENSG00000064012.21	CASP8	3.19238	0.340669	0.00141105	0.053343	1.36541e-05	11
50K	chr11:117335680:117338566:clu_10009:ENSG00000110274.15	CEP164	-3.61135	-0.394833	0.00030461	0.0266417	0.187752	12			S-PrediXcan	chr4:105686838:105691976:clu_44960:ENSG00000138785.14	INTS12	-3.19107	-0.279013	0.00141747	0.0449901	0.00128302	4
50K	chr6:32835773:32837537:clu_37901:ENSG00000204267.13	TAP2	-3.60961	-0.541319	0.00030666	0.0254605	0.690206	8			S-PrediXcan	chr6:31269173:31382241:clu_37603:ENSG00000225851.1	HLA-S	-3.19066	-0.0369616	0.00141947	0.592008	4.14656e-91	56
50K	chr1:228108318:228108955:clu_61081:ENSG00000162910.18	MRPL55	-3.60879	-0.1165	0.000307625	0.185831	7.39634e-20	8			S-PrediXcan	chr3:177053918:177098466:clu_49420:ENSG00000177565.16	TBL1XR1	-3.18121	-0.924663	0.00146662	0.0254527	0.361234	5
50K	chr5:96754741:96757178:clu_41826:ENSG00000153113.23	CAST	-3.60284	-0.259603	0.000314757	0.147401	1.11459e-12	12			S-PrediXcan	chr6:131616002:131618407:clu_39641:ENSG00000112282.17	MED23	-3.18119	-0.409699	0.00146672	0.0452095	0.0708182	19
50K	chr4:67629105:67630466:clu_44403:ENSG00000033178.12	UBA6	3.60269	0.163501	0.000314939	0.0553105	0.0264887	16			S-PrediXcan	chr10:88285506:88314466:clu_12026:ENSG00000184719.11	RNLS	-3.18051	-0.601879	0.00147017	0.0286933	0.307929	9
50K	chr6:167891029:167896878:clu_40310:ENSG00000130396.20	AFDN	3.60228	0.805327	0.000315437	0.0191385	0.365551	3			S-PrediXcan	chr17:4951182:4951828:clu_13562:ENSG00000108515.17	ENO3	3.1751	0.651166	0.00149784	0.0185167	0.914262	4
50K	chr1:155133568:155133730:clu_59141:ENSG00000169242.11	EFNA1	3.60126	0.087335	0.000316681	0.279413	3.48919e-36	5			S-PrediXcan	chr6:30189199:30189418:clu_37532:ENSG00000234127.8	TRIM26	3.17388	0.118323	0.00150415	0.177214	0.00809058	77
50K	chr5:891854:892606:clu_40478:ENSG00000028310.17	BRD9	-3.59999	-0.424618	0.000318235	0.0280184	0.61446	7			S-PrediXcan	chr14:24155032:24155157:clu_23042:ENSG00000092098.16	RNF31	3.1698	0.0661652	0.00152542	0.313388	6.42925e-40	14
50K	chr6:31270085:31355317:clu_37605:ENSG00000204525.16	HLA-C	3.59723	0.0330751	0.000321626	0.931472	1.0783e-225	154			S-PrediXcan	chr6:31400763:31410543:clu_37668:ENSG00000204520.12	MICA	3.16125	0.0336974	0.00157096	0.809018	7.0875e-162	93
50K	chr5:132600138:132603300:clu_42218:ENSG00000113522.13	RAD50	3.59348	0.876566	0.000326287	0.0102229	0.368899	4			S-PrediXcan	chr4:3414844:3415978:clu_43626:ENSG00000159788.18	RGS12	-3.15331	-0.764054	0.00161429	0.0238904	0.695912	3
50K	chr12:109478109:109481637:clu_6031:ENSG00000151148.13	UBE3B	-3.58994	-0.13492	0.000330749	0.0850824	1.35315e-10	2			S-PrediXcan	chr9:121187019:121190554:clu_63325:ENSG00000119396.10	RAB14	-3.15061	-0.40358	0.0016293	0.0373157	0.369058	9
50K	chr15:43192803:43194415:clu_21060:ENSG00000166946.13	CCNDBP1	-3.5819	-0.593904	0.000341104	0.0176533	0.169804	3			S-PrediXcan	chr16:84180083:84180170:clu_20022:ENSG00000103168.16	TAF1C	3.15051	0.193249	0.00162983	0.0824123	1.0527e-10	6
50K	chr6:31270085:31355317:clu_37605:ENSG00000234745.10	HLA-B	3.57117	0.0329662	0.000355392	0.930366	1.48577e-222	154			S-PrediXcan	chr13:77070711:77076760:clu_2864:ENSG00000005810.17	MYCBP2	3.14885	0.607855	0.00163912	0.0270772	0.171512	6
50K	chr6:31886682:31886775:clu_37773:ENSG00000204371.11	EHMT2	3.56928	0.640544	0.000357964	0.018786	0.836502	9			S-PrediXcan	chr12:109478109:109481637:clu_6031:ENSG00000151148.13	UBE3B	-3.14578	-0.100514	0.00165643	0.12028	2.63108e-15	13
50K	chr5:96793957:96795042:clu_41838:ENSG00000164307.12	ERAP1	3.56631	0.0802275	0.000362047	0.204247	1.95563e-18	23			S-PrediXcan	chr10:120890887:120900029:clu_12864:ENSG00000120008.15	WDR11	-3.13771	-0.60943	0.00170273	0.0164002	0.540483	5
50K	chr6:31773437:31774516:clu_37749:ENSG00000204396.10	VWA7	3.56554	0.289124	0.000363106	0.0347303	0.230961	9			S-PrediXcan	chr20:49239300:49241810:clu_32590:ENSG00000124201.14	ZNFX1	3.13717	0.296692	0.00170587	0.0700659	0.237072	33
50K	chr12:47772320:47779028:clu_4396:ENSG00000211584.13	SLC48A1	3.56357	0.21132	0.000365852	0.0738806	0.0256071	17			S-PrediXcan	chr21:45278169:45282349:clu_33691:ENSG00000186866.16	POFUT2	3.13676	0.0396861	0.00170823	0.710849	1.55373e-132	34
50K	chr8:27604395:27604924:clu_64943:ENSG00000120885.21	CLU	3.56256	0.307663	0.000367258	0.031979	0.0645898	7			S-PrediXcan	chr6:42968498:42969668:clu_38385:ENSG00000124587.13	PEX6	-3.13591	-0.4562	0.00171322	0.056732	0.0321017	12
50K	chr6:32660249:32661347:clu_37871:ENSG00000232629.8	HLA-DQB2	3.56159	0.0300382	0.000368616	0.836881	6.52792e-176	89			S-PrediXcan	chr22:50314272:50314400:clu_31259:ENSG00000205593.11	DENND6B	-3.12601	-0.357674	0.00177197	0.036063	0.045944	9
50K	chr22:24369320:24412648:clu_30195:ENSG00000100014.19	SPECC1L	-3.56086	-0.366381	0.000369644	0.0347812	0.145632	5			S-PrediXcan	chr9:131082161:131085506:clu_63808:ENSG00000050555.17	LAMC3	3.12506	0.405803	0.00177767	0.0737207	0.0705588	25
50K	chr6:30922554:30922706:clu_37627:ENSG00000137411.16	VARS2	-3.55649	-0.0651002	0.000375846	0.296708	9.39191e-19	56			S-PrediXcan	chr19:40590422:40590733:clu_27263:ENSG00000160410.14	SHKBP1	-3.12394	-0.327052	0.00178448	0.0654373	0.0177742	14
50K	chr15:43194137:43194415:clu_21060:ENSG00000166946.13	CCNDBP1	3.55284	0.673916	0.000381095	0.0132874	0.89519	3			S-PrediXcan	chr5:1060451:1063365:clu_40500:ENSG00000113504.20	SLC12A7	-3.12103	-0.1942	0.00180219	0.157091	0.00013226	43
50K	chr6:30201138:30213305:clu_37534:ENSG00000234127.8	TRIM26	3.54704	0.0862071	0.000389591	0.246057	2.72523e-22	33			S-PrediXcan	chr16:50720008:50722622:clu_19093:ENSG00000167207.11	NOD2	3.12055	0.371271	0.00180514	0.0340599	0.0819605	4
50K	chr15:43399174:43400044:clu_21074:ENSG00000137822.12	TUBGCP4	-3.53904	-0.70071	0.000401583	0.0132842	0.798109	3			S-PrediXcan	chr17:76543121:76553109:clu_16689:ENSG00000214140.10	PRCD	-3.11956	-0.786758	0.00181121	0.0167931	0.28843	3
50K	chr1:52354454:52354608:clu_57223:ENSG00000154222.14	CC2D1B	3.53796	0.502602	0.000403236	0.0600668	0.00615676	13			S-PrediXcan	chr14:93261677:93263785:clu_24400:ENSG00000011114.14	BTBD7	-3.11733	-0.911852	0.00182499	0.0136941	0.514822	4
50K	chr2:64251834:64252420:clu_51350:ENSG00000225889.7	AC074289.1	3.53728	0.115959	0.000404275	0.128558	1.69868e-08	19			S-PrediXcan	chr1:223137263:223141648:clu_60928:ENSG00000187554.11	TLR5	-3.11168	-0.387809	0.00186028	0.0579762	0.394033	23
50K	chr15:49019552:49027365:clu_21231:ENSG00000138593.8	SECISBP2L	3.53604	0.21977	0.00040618	0.0594495	0.0673412	13			S-PrediXcan	chr6:30261479:30261587:clu_37474:ENSG00000206503.12	HLA-A	3.11124	0.0433836	0.00186304	0.4221	4.07193e-36	105
50K	chr11:95790743:95799232:clu_9653:ENSG00000166037.10	CEP57	-3.53219	-0.0717075	0.000412128	0.248596	6.4618e-27	17			S-PrediXcan	chr6:31643974:31644082:clu_37703:ENSG00000204463.12	BAG6	-3.111	-0.20886	0.00186452	0.0944274	0.00131517	42
50K	chr2:88857683:88860886:clu_51879:ENSG00000211596.3	IGKJ2	-3.53015	-0.364061	0.000415332	0.0204492	0.39811	3			S-PrediXcan	chr2:147958866:147972739:clu_52861:ENSG00000115947.13	ORC4	-3.11068	-0.782206	0.00186657	0.0133272	0.903305	3
50K	chr7:75512675:75514645:clu_35168:ENSG00000127957.17	PMS2P3	3.52732	0.423987	0.000419783	0.0234243	0.995108	7			S-PrediXcan	chr1:231251143:231260507:clu_61211:ENSG00000116906.11	GNPAT	-3.10998	-0.349238	0.00187097	0.0513987	0.0697122	11
50K	chr6:30885231:30888688:clu_37610:ENSG00000204580.13	DDR1	3.52374	0.23964	0.000425495	0.0831852	0.00189917	19			S-PrediXcan	chr7:1438995:1439925:clu_33858:ENSG00000164877.18	MICALL2	-3.10922	-0.101941	0.00187581	0.279066	3.34143e-15	58
50K	chr5:131187109:131199531:clu_42159:ENSG00000186687.15	LYRM7	3.52128	0.309064	0.000429462	0.021442	0.212191	3			S-PrediXcan	chr11:47182559:47182674:clu_8006:ENSG00000165912.15	PACSIN3	3.10669	0.352237	0.00189193	0.0527511	0.074525	20
50K	chr6:109348547:109354848:clu_39273:ENSG00000203799.12	CCDC162P	-3.51534	-0.101639	0.000439186	0.147928	7.62561e-14	14			S-PrediXcan	chr6:31154799:31156731:clu_37650:ENSG00000204536.13	CCHCR1	3.10292	0.0639834	0.0019162	0.304082	2.21458e-29	61
50K	chr6:28363815:28365426:clu_37461:ENSG00000189298.13	ZKSCAN3	3.50325	0.838002	0.000459625	0.0104711	0.594712	2			S-PrediXcan	chr4:1057004:1058321:clu_43435:ENSG00000178222.12	RNF212	-3.09985	-0.101238	0.00193616	0.135194	8.49399e-18	12
50K	chr6:30922241:30922382:clu_37627:ENSG00000137411.16	VARS2	3.49976	0.0867798	0.000465671	0.284421	1.07073e-19	50			S-PrediXcan	chr1:26572293:26573224:clu_56192:ENSG00000117676.13	RPS6KA1	-3.09981	-0.114282	0.00193645	0.247051	3.76777e-32	12
50K	chr12:6849429:6849565:clu_3620:ENSG00000111665.11	CDCA3	-3.49972	-0.144119	0.000465749	0.118052	0.0161912	27			S-PrediXcan	chr1:155910804:155911243:clu_59262:ENSG00000143622.10	RIT1	-3.0977	-0.580888	0.00195032	0.0222369	0.535296	6
50K	chr6:29889823:29890264:clu_37472:ENSG00000204642.13	HLA-F	-3.49549	-0.0522357	0.000473198	0.601475	1.65789e-79	66			S-PrediXcan	chr3:126441946:126459653:clu_48563:ENSG00000070476.14	ZXDC	-3.09532	-1.1334	0.00196603	0.0118662	0.775652	4
50K	chr5:180236526:180238332:clu_43271:ENSG00000050748.17	MAPK9	3.49353	0.624508	0.000476676	0.0159977	0.721282	4			S-PrediXcan	chr14:61030523:61037059:clu_23699:ENSG00000139974.15	SLC38A6	3.09455	0.220727	0.00197113	0.124888	0.0690946	60
50K	chr2:97844261:97859304:clu_52109:ENSG00000075568.16	TMEM131	-3.47626	-0.169952	0.000508455	0.0512119	0.0228339	14			S-PrediXcan	chr6:112079754:112081092:clu_39365:ENSG00000074935.13	TUBE1	-3.09043	-0.479439	0.0019987	0.0336937	0.0367269	7
50K	chr2:88857683:88860886:clu_51879:ENSG00000211593.2	IGKJ5	-3.47419	-0.393292	0.000512406	0.0190524	0.0788335	2			S-PrediXcan	chr6:31269525:31355107:clu_37604:ENSG00000234745.10	HLA-B	-3.08938	-0.028575	0.00200574	0.92288	8.96427e-235	124
50K	chr2:64251983:64252420:clu_51350:ENSG00000225889.7	AC074289.1	-3.47312	-0.105367	0.000514436	0.123741	1.5668e-08	17			S-PrediXcan	chr6:26402412:26405372:clu_37398:ENSG00000026950.16	BTN3A1	3.0888	0.0557239	0.00200968	0.449532	1.66383e-64	8
50K	chr10:11921307:11929865:clu_10708:ENSG00000151461.19	UPF2	-3.45358	-0.862509	0.000553195	0.0179055	0.742374	5			S-PrediXcan	chr16:31083809:31084119:clu_18913:ENSG00000151006.7	PRSS53	3.08812	0.09697	0.00201426	0.151982	2.06289e-16	14
50K	chr14:23068701:23069476:clu_22952:ENSG00000100813.14	ACIN1	-3.45268	-0.415605	0.00055505	0.0427147	0.0845426	10			S-PrediXcan	chr19:52017359:52018008:clu_28238:ENSG00000142556.18	ZNF614	3.08377	0.644083	0.00204394	0.0204531	0.952253	7
50K	chr6:29889823:29890264:clu_37472:ENSG00000206341.7	HLA-H	-3.45094	-0.0521176	0.000558635	0.583646	5.8368e-78	51			S-PrediXcan	chr10:133493490:133497829:clu_13171:ENSG00000214279.13	SCART1	-3.08209	-0.769988	0.00205553	0.0260415	0.306063	7
50K	chr4:55448868:55449396:clu_44322:ENSG00000134852.14	CLOCK	-3.44431	-0.450572	0.000572511	0.0248906	0.579831	6			S-PrediXcan	chr21:46285394:46285699:clu_33759:ENSG00000160294.10	MCM3AP	3.08077	0.360456	0.00206465	0.0261508	0.0113162	6
50K	chr6:29725563:29890264:clu_37472:ENSG00000206341.7	HLA-H	-3.44414	-0.0332935	0.000572885	0.795771	2.65257e-161	46			S-PrediXcan	chr9:129141918:129142445:clu_63717:ENSG00000119383.19	PTPA	3.07727	0.126729	0.00208907	0.27753	3.48729e-21	57
50K	chr11:117918838:117929287:clu_10038:ENSG00000137747.15	TMPRSS13	-3.44327	-0.337744	0.000574723	0.0263082	0.0161134	4			S-PrediXcan	chr6:31270085:31270210:clu_37605:ENSG00000204525.16	HLA-C	3.07664	0.027129	0.00209351	0.889254	6.0812e-233	56
50K	chr3:57864857:57871636:clu_47711:ENSG00000163681.14	SLMAP	-3.43819	-0.347689	0.000585615	0.0215652	0.0849145	4			S-PrediXcan	chr6:31781123:31781481:clu_37753:ENSG00000204394.12	VARS	-3.07005	-0.686723	0.00214024	0.0373278	0.949117	14
50K	chr4:6610050:6610880:clu_43708:ENSG00000013288.8	MAN2B2	3.43724	0.427069	0.000587664	0.0353485	0.128215	8			S-PrediXcan	chr9:99960032:99960105:clu_62940:ENSG00000136874.10	STX17	-3.06803	-1.04625	0.00215475	0.013295	0.465879	8
50K	chr6:109446357:109446696:clu_39280:ENSG00000135596.17	MICAL1	3.43302	0.116863	0.000596909	0.146474	1.55619e-16	5			S-PrediXcan	chr21:42534830:42535472:clu_33537:ENSG00000160190.13	SLC37A1	-3.06722	-0.422087	0.00216063	0.0415433	0.122992	13
50K	chr15:50258517:50263235:clu_21266:ENSG00000140287.10	HDC	3.42703	0.479007	0.00061022	0.0228222	0.49902	5			S-PrediXcan	chr9:131630324:131638635:clu_63859:ENSG00000107263.18	RAPGEF1	3.06413	0.402466	0.00218307	0.0375096	0.00443672	8
50K	chr1:228109021:228109149:clu_61081:ENSG00000162910.18	MRPL55	-3.42639	-0.0954489	0.000611652	0.168768	8.71481e-18	12			S-PrediXcan	chr6:32660249:32661347:clu_37871:ENSG00000232629.8	HLA-DQB2	-3.06107	-0.0285301	0.00220549	0.895819	7.23056e-219	146
50K	chr15:79899125:79907629:clu_22184:ENSG00000136371.10	MTHFS	-3.42388	-0.222878	0.000617338	0.0719968	0.000397773	13			S-PrediXcan	chr19:33388081:33391295:clu_26780:ENSG00000124299.13	PEPD	3.05816	0.444452	0.00222698	0.069286	0.019356	20
50K	chr15:74572933:74573132:clu_21979:ENSG00000179361.17	ARID3B	3.42265	0.242273	0.000620129	0.0545868	0.0712874	12			S-PrediXcan	chr22:40886515:40907587:clu_30856:ENSG00000196236.12	XPNPEP3	3.05656	0.556062	0.00223891	0.0182082	0.681595	4
50K	chr15:49017628:49027365:clu_21231:ENSG00000138593.8	SECISBP2L	-3.41559	-0.575856	0.000636434	0.0264333	0.264967	6			S-PrediXcan	chr4:169556095:169561480:clu_45750:ENSG00000137601.16	NEK1	-3.05494	-0.739798	0.00225104	0.0250898	0.458999	33
50K	chr19:49664846:49665631:clu_28001:ENSG00000126456.15	IRF3	3.41531	1.34264	0.000637106	0.0118871	0.524721	5			S-PrediXcan	chr15:77990171:77991785:clu_22116:ENSG00000261143.1	ADAMTS7P3	-3.05034	-0.239384	0.00228582	0.150815	1.21435e-07	28
50K	chr2:201272942:201276827:clu_53779:ENSG00000064012.21	CASP8	3.41514	0.486796	0.000637489	0.0180197	0.181672	3			S-PrediXcan	chr9:121032195:121034803:clu_63307:ENSG00000106804.7	C5	3.04787	0.218204	0.00230472	0.0749281	5.84804e-05	16
50K	chr17:2363599:2363980:clu_13337:ENSG00000141258.12	SGSM2	3.41033	0.954986	0.000648832	0.0107209	0.755848	3			S-PrediXcan	chr1:232403571:232404125:clu_61231:ENSG00000116991.10	SIPA1L2	3.04483	0.56812	0.00232812	0.0319462	0.860722	8
50K	chr14:65078036:65093708:clu_23783:ENSG00000125952.18	MAX	3.40802	0.48395	0.000654365	0.043496	0.137428	11			S-PrediXcan	chr15:40387206:40389506:clu_20790:ENSG00000128944.13	KNSTRN	-3.0443	-0.777262	0.00233225	0.0162004	0.225603	6
50K	chr2:67402974:67403225:clu_51399:ENSG00000143971.7	ETAA1	3.40039	0.155	0.000672893	0.0990158	2.34929e-12	6			S-PrediXcan	chr12:47789920:47790206:clu_4400:ENSG00000061273.17	HDAC7	3.04359	0.512073	0.00233774	0.0314262	0.528284	7
50K	chr5:96794088:96795042:clu_41838:ENSG00000164307.12	ERAP1	-3.40008	-0.0742893	0.000673663	0.235713	5.27018e-23	24			S-PrediXcan	chr15:66315215:66318449:clu_21740:ENSG00000166938.12	DIS3L	-3.04333	-0.961556	0.00233977	0.015304	0.398396	4
50K	chr2:63439871:63484604:clu_51325:ENSG00000143951.15	WDPCP	-3.39607	-0.5161	0.0006836	0.0124844	0.0381908	1			S-PrediXcan	chr11:689813:691501:clu_7034:ENSG00000177030.16	DEAF1	-3.03259	-0.766205	0.00242462	0.0153851	0.504159	4
50K	chr2:63437554:63439757:clu_51325:ENSG00000143951.15	WDPCP	3.39607	0.617709	0.0006836	0.0102163	0.31183	1			S-PrediXcan	chr6:31269173:31382241:clu_37603:ENSG00000204525.16	HLA-C	-3.03212	-0.0347642	0.00242842	0.599614	2.54757e-90	55
50K	chr14:64924126:64926010:clu_23778:ENSG00000258289.8	CHURC1	3.39233	0.217303	0.000693007	0.051747	0.000806852	5			S-PrediXcan	chr4:112180858:112186693:clu_45052:ENSG00000174749.5	C4orf32	-3.03119	-0.42929	0.0024359	0.0307628	0.000358397	5
50K	chr5:96754741:96757444:clu_41826:ENSG00000153113.23	CAST	3.38203	0.210176	0.000719515	0.178956	1.90929e-16	15			S-PrediXcan	chr20:58701158:58702923:clu_32743:ENSG00000215440.11	NPEPL1	3.03044	0.283153	0.00244196	0.0781517	0.0432268	29
50K	chr11:57530538:57530658:clu_8126:ENSG00000134809.8	TIMM10	3.38124	0.258195	0.000721596	0.0568194	0.00171187	12			S-PrediXcan	chr2:165858404:165870797:clu_53122:ENSG00000123607.14	TTC21B	3.02969	0.12105	0.00244806	0.131852	2.7836e-11	29
50K	chr1:228108321:228108437:clu_61081:ENSG00000162910.18	MRPL55	3.37976	0.540902	0.000725493	0.0155641	0.120618	2			S-PrediXcan	chr6:31643977:31644082:clu_37703:ENSG00000204463.12	BAG6	3.0294	0.216404	0.00245043	0.083257	0.00521854	37
50K	chr22:50267949:50270177:clu_31239:ENSG00000185386.14	MAPK11	3.37718	0.204934	0.000732331	0.0772312	0.0152492	16			S-PrediXcan	chr10:88823378:88826038:clu_12033:ENSG00000152766.5	ANKRD22	3.02935	0.532407	0.00245083	0.0181401	0.0671706	3
50K	chr10:132202116:132202646:clu_13065:ENSG00000151640.12	DPYSL4	-3.37382	-0.258554	0.000741317	0.046809	0.15171	13			S-PrediXcan	chr15:50476997:50477276:clu_21279:ENSG00000138592.13	USP8	-3.02889	-0.2243	0.00245454	0.100482	0.0994216	45
50K	chr3:129586719:129589351:clu_48695:ENSG00000004399.12	PLXND1	-3.37176	-1.00265	0.000746882	0.0117927	0.165796	3			S-PrediXcan	chr6:104729764:104730303:clu_39166:ENSG00000085382.11	HACE1	3.027	0.560218	0.00246991	0.0232078	0.923416	14
50K	chr5:1466890:1467181:clu_40519:ENSG00000153395.9	LPCAT1	-3.35955	-0.205565	0.000780707	0.0697114	4.74737e-05	11			S-PrediXcan	chr6:31270085:31270210:clu_37605:ENSG00000234745.10	HLA-B	3.02606	0.0265063	0.00247764	0.892811	3.5868e-233	65
50K	chr1:1298113:1298185:clu_54989:ENSG00000131584.18	ACAP3	3.35463	0.433921	0.000794706	0.0591014	0.00365239	14			S-PrediXcan	chr11:539726:540671:clu_6993:ENSG00000161328.10	LRRC56	-3.02391	-0.103206	0.0024953	0.254713	0.00141121	75
50K	chr1:228108318:228108437:clu_61081:ENSG00000162910.18	MRPL55	3.35131	0.618423	0.000804307	0.0314246	0.516752	11			S-PrediXcan	chr12:438554:440617:clu_3348:ENSG00000120647.9	CCDC77	3.02379	0.442161	0.00249628	0.0318133	0.274774	10
50K	chr2:87185618:87187147:clu_51858:ENSG00000204745.3	AC083899.3	-3.35112	-0.261545	0.000804857	0.0291436	0.241716	7			S-PrediXcan	chr2:42048838:42054036:clu_50959:ENSG00000162878.12	PKDCC	-3.02177	-0.0782301	0.00251305	0.291194	2.32876e-22	50
50K	chr15:42730764:42730963:clu_21023:ENSG00000140326.12	CDAN1	-3.35069	-0.690396	0.000806113	0.0169905	0.357542	5			S-PrediXcan	chr4:82894847:82900077:clu_44639:ENSG00000251022.6	THAP9-AS1	3.02122	0.400308	0.00251758	0.0609228	2.46894e-07	9
50K	chr15:40563027:40564976:clu_20800:ENSG00000128891.15	C15orf57	3.34896	0.0632425	0.000811168	0.31496	1.36155e-27	33			S-PrediXcan	chr4:2937844:2937975:clu_43592:ENSG00000249673.6	NOP14-AS1	-3.01835	-0.360387	0.00254152	0.0459413	0.216299	12
50K	chr1:11980484:11981810:clu_55590:ENSG00000116688.16	MFN2	-3.3488	-0.295898	0.00081162	0.0456262	0.257036	11			S-PrediXcan	chr18:10699177:10701989:clu_28915:ENSG00000154864.11	PIEZO2	-3.01174	-0.282894	0.00259758	0.0968423	0.00330079	30
50K	chr6:31166047:31170216:clu_37658:ENSG00000204528.3	PSORS1C3	-3.3421	-0.211801	0.000831483	0.0609496	0.0558398	27			S-PrediXcan	chr6:30061669:30062224:clu_37527:ENSG00000066379.14	ZNRD1	3.01158	0.579403	0.00259894	0.0625007	0.0580158	31
50K	chr2:102171918:102172687:clu_52260:ENSG00000115594.11	IL1R1	-3.32822	-0.401195	0.00087404	0.0610055	0.000118191	11			S-PrediXcan	chr6:33670815:33671165:clu_38011:ENSG00000096433.10	ITPR3	3.00988	0.154633	0.00261347	0.178161	0.00768471	53
50K	chr3:134371494:134373516:clu_48839:ENSG00000114019.14	AMOTL2	-3.32498	-0.291808	0.000884264	0.0524148	0.00100885	9			S-PrediXcan	chr19:40590422:40590730:clu_27263:ENSG00000160410.14	SHKBP1	3.00827	0.298856	0.0026274	0.0616957	0.00274601	15
50K	chr15:78939171:78944891:clu_22172:ENSG00000103811.15	CTSH	-3.32323	-0.180286	0.000889823	0.0749098	0.000395962	16			S-PrediXcan	chr3:159764224:159764443:clu_49228:ENSG00000283154.2	IQCJ-SCHIP1	3.00734	0.156582	0.00263547	0.174757	0.00070706	65
50K	chr13:95633321:95641295:clu_2974:ENSG00000134874.17	DZIP1	3.32107	0.602336	0.000896724	0.0115002	0.164802	1			S-PrediXcan	chr17:1888851:1891833:clu_13306:ENSG00000132383.11	RPA1	3.00574	0.194148	0.00264933	0.125361	2.51131e-05	31
50K	chr13:95637176:95641295:clu_2974:ENSG00000134874.17	DZIP1	-3.32107	-0.631418	0.000896724	0.011554	0.228286	1			S-PrediXcan	chr6:109447229:109447357:clu_39281:ENSG00000135596.17	MICAL1	3.0035	0.389308	0.00266892	0.0373288	0.0911797	8
50K	chr6:31979553:31980451:clu_37805:ENSG00000250535.1	STK19B	-3.31358	-0.2124	0.000921083	0.0845484	0.00052459	21			S-PrediXcan	chr5:1602735:1632644:clu_40535:ENSG00000188002.10	RP11-43F13.1	3.00329	0.316014	0.00267075	0.0395431	0.000194469	10
50K	chr6:31979553:31980451:clu_37805:ENSG00000204344.14	STK19	-3.31358	-0.2124	0.000921083	0.0845484	0.00198559	21			S-PrediXcan	chr11:77841060:77842479:clu_9412:ENSG00000087884.14	AAMDC	3.00298	0.450041	0.0026735	0.024852	0.0549513	6
50K	chr18:748018:751705:clu_28766:ENSG00000176105.13	YES1	3.31133	0.172425	0.000928521	0.0565091	0.00990385	15			S-PrediXcan	chr16:15044407:15047418:clu_18139:ENSG00000157045.8	NTAN1	-3.00267	-0.441685	0.00267627	0.0375803	0.383735	16
50K	chr1:155061975:155062245:clu_59140:ENSG00000143537.13	ADAM15	3.3093	0.364465	0.000935312	0.045566	0.00129938	5			S-PrediXcan	chr6:30922554:30922706:clu_37627:ENSG00000137411.16	VARS2	-3.00211	-0.04549	0.00268118	0.415268	2.09128e-61	60
50K	chr2:36552168:36555683:clu_50822:ENSG00000171055.14	FEZ2	3.30881	0.197612	0.00093694	0.0572757	8.87304e-07	5			S-PrediXcan	chr15:78931506:78932372:clu_22170:ENSG00000103811.15	CTSH	-2.99686	-0.124348	0.00272777	0.188718	7.94519e-18	27
50K	chr5:96763228:96776404:clu_41830:ENSG00000164307.12	ERAP1	-3.30115	-0.343851	0.000962903	0.0257508	0.0184093	1			S-PrediXcan	chr10:100290519:100291301:clu_12378:ENSG00000107593.16	PKD2L1	2.99422	0.145615	0.00275147	0.125611	3.17447e-07	24
50K	chr6:30326995:30328909:clu_37538:ENSG00000204599.14	TRIM39	3.29838	0.245857	0.000972427	0.0489465	0.00297017	12			S-PrediXcan	chr2:173091190:173169805:clu_53307:ENSG00000091436.16	MAP3K20	2.99294	0.671123	0.00276302	0.0211849	0.668264	4
50K	chr19:5610095:5610289:clu_25401:ENSG00000130254.11	SAFB2	-3.2963	-1.09204	0.00097967	0.0312136	0.495851	10			S-PrediXcan	chr4:163157454:163158225:clu_45671:ENSG00000145414.8	NAF1	-2.98893	-0.237111	0.00279952	0.0708521	0.0456299	28
50K	chr1:228109021:228109261:clu_61081:ENSG00000162910.18	MRPL55	-3.29536	-0.177609	0.000982952	0.0599104	7.31701e-05	7			S-PrediXcan	chr5:475319:476050:clu_40432:ENSG00000225138.7	CTD-2228K2.7	2.98847	0.319609	0.0028038	0.0508042	0.0723312	14
50K	chr19:41257629:41259553:clu_27309:ENSG00000167601.11	AXL	3.29251	0.959019	0.000992982	0.0118268	0.71585	5			S-PrediXcan	chr14:103679518:103684986:clu_24649:ENSG00000126214.21	KLC1	2.9879	0.385098	0.00280903	0.0271003	0.092372	7
50K	chr15:74842420:74842539:clu_22007:ENSG00000140474.12	ULK3	-3.29134	-0.398879	0.000997112	0.0229744	0.355801	4			S-PrediXcan	chr14:73260829:73261156:clu_23953:ENSG00000100767.15	PAPLN	-2.98756	-0.468642	0.00281216	0.019567	0.00298682	2
50K	chr6:32661457:32661967:clu_37871:ENSG00000232629.8	HLA-DQB2	-3.28729	-0.0415298	0.00101158	0.63217	5.86277e-99	33			S-PrediXcan	chr9:121190731:121192171:clu_63325:ENSG00000119396.10	RAB14	2.98737	0.460793	0.00281386	0.0256551	0.131209	11
50K	chr5:96722698:96726794:clu_41821:ENSG00000153113.23	CAST	3.27845	0.0857529	0.00104377	0.143828	1.51244e-05	32			S-PrediXcan	chr1:155319688:155320409:clu_59203:ENSG00000160752.14	FDPS	-2.98548	-0.101851	0.00283133	0.530419	1.95634e-69	43
50K	chr2:25607321:25628171:clu_50498:ENSG00000138101.18	DTNB	-3.27783	-0.329509	0.00104608	0.0350898	0.123219	10			S-PrediXcan	chr4:82898062:82899713:clu_44639:ENSG00000251022.6	THAP9-AS1	2.98156	0.475527	0.00286786	0.0348372	5.84045e-05	6
50K	chr5:132824180:132824281:clu_42235:ENSG00000164403.14	SHROOM1	3.26306	0.31597	0.00110218	0.0310151	0.0312202	5			S-PrediXcan	chr16:70316104:70317496:clu_19705:ENSG00000157349.16	DDX19B	2.98043	0.460493	0.00287848	0.0198331	0.0213243	4
50K	chr16:89758705:89761949:clu_20292:ENSG00000187741.14	FANCA	3.25065	0.45624	0.00115143	0.0234592	0.73097	7			S-PrediXcan	chr19:35727622:35727698:clu_26906:ENSG00000272333.5	KMT2B	2.98011	0.349728	0.00288147	0.0518932	0.3776	16
50K	chr7:73200632:73202112:clu_35038:ENSG00000233369.7	GTF2IP4	3.25055	0.189271	0.00115182	0.0617208	0.0383809	17			S-PrediXcan	chr4:39273061:39274808:clu_44102:ENSG00000157796.17	WDR19	-2.97579	-1.05271	0.00292237	0.0248568	0.434354	9
50K	chr11:112229486:112230208:clu_9896:ENSG00000150787.7	PTS	3.24968	0.352052	0.00115536	0.0154579	0.546976	4			S-PrediXcan	chr2:152656398:152657889:clu_52935:ENSG00000196504.15	PRPF40A	-2.97324	-0.622161	0.00294674	0.0239357	0.0970027	14
50K	chr20:49179244:49188116:clu_32589:ENSG00000124214.19	STAU1	3.24643	0.326428	0.00116861	0.0363723	0.22935	10			S-PrediXcan	chr6:31269173:31269338:clu_37603:ENSG00000225851.1	HLA-S	2.9694	0.0352257	0.00298382	0.621206	2.76222e-96	109
50K	chr4:1056503:1056838:clu_43435:ENSG00000178222.12	RNF212	-3.2437	-0.143509	0.00117986	0.0731924	1.48365e-09	2			S-PrediXcan	chr14:73259545:73260709:clu_23953:ENSG00000100767.15	PAPLN	2.96866	0.731044	0.00299103	0.011719	0.228274	1
50K	chr1:155060343:155060763:clu_59140:ENSG00000143537.13	ADAM15	3.24018	0.159528	0.00119456	0.0832063	1.04259e-06	7			S-PrediXcan	chr4:163519084:163519334:clu_45678:ENSG00000198498.9	TMA16	-2.96833	-0.291581	0.00299419	0.0702794	1.74815e-07	18
50K	chr4:98392080:98404477:clu_44842:ENSG00000138698.14	RAP1GDS1	3.23567	0.578152	0.00121357	0.0101874	0.911455	1			S-PrediXcan	chr3:123296216:123297353:clu_48436:ENSG00000173175.14	ADCY5	-2.96565	-0.409868	0.00302043	0.0452239	0.185832	14
50K	chr1:147190249:147201152:clu_58681:ENSG00000131781.12	FMO5	-3.23554	-0.290684	0.00121411	0.0302358	0.393669	7			S-PrediXcan	chr6:32660249:32757773:clu_37871:ENSG00000232629.8	HLA-DQB2	2.96496	0.0294114	0.00302719	0.902889	8.10826e-234	95
50K	chr6:30007593:30491137:clu_37479:ENSG00000204592.8	HLA-E	3.22505	0.0340589	0.00125951	0.735163	8.57364e-105	96			S-PrediXcan	chr21:45278169:45278298:clu_33691:ENSG00000186866.16	POFUT2	-2.96264	-0.0432757	0.00305013	0.679213	1.53796e-113	43
50K	chr15:49898251:49901092:clu_21251:ENSG00000104043.14	ATP8B4	3.22122	0.409797	0.00127648	0.0149635	0.155526	1			S-PrediXcan	chr6:33313477:33313588:clu_37967:ENSG00000231925.11	TAPBP	2.96208	0.296982	0.00305565	0.0683686	0.0192204	18
50K	chr2:201234112:201266461:clu_53778:ENSG00000064012.21	CASP8	3.22062	0.40884	0.00127915	0.0204445	0.00668251	2			S-PrediXcan	chr6:33671306:33672029:clu_38011:ENSG00000096433.10	ITPR3	-2.96178	-0.22437	0.00305865	0.109385	0.0115649	35
50K	chr1:153779473:153779826:clu_59031:ENSG00000143554.13	SLC27A3	-3.21754	-0.805373	0.00129293	0.0105177	0.379628	3			S-PrediXcan	chr11:85648089:85654063:clu_9497:ENSG00000171202.6	TMEM126A	2.96173	0.314441	0.00305912	0.0438583	7.34336e-05	9
50K	chr22:50295429:50301347:clu_31254:ENSG00000196576.14	PLXNB2	3.21708	0.435962	0.00129501	0.0405702	0.0057181	6			S-PrediXcan	chr6:32660249:32757773:clu_37871:ENSG00000179344.16	HLA-DQB1	2.96171	0.029478	0.00305936	0.900864	1.20106e-233	78
50K	chr7:100683230:100683304:clu_35769:ENSG00000146830.9	GIGYF1	-3.21338	-0.359005	0.00131182	0.0273153	0.0902057	4			S-PrediXcan	chr3:48694240:48695090:clu_47142:ENSG00000068745.14	IP6K2	-2.96032	-0.142238	0.00307322	0.163978	6.28337e-14	28
50K	chr16:21484535:21501777:clu_18394:ENSG00000180747.15	SMG1P3	3.21304	0.507978	0.00131337	0.0189023	0.770517	6			S-PrediXcan	chr5:141650404:141651020:clu_42486:ENSG00000197948.10	FCHSD1	2.95817	0.24853	0.0030947	0.106066	1.60536e-05	14
50K	chr11:118560418:118564965:clu_10095:ENSG00000118096.7	IFT46	-3.20657	-0.220355	0.00134329	0.0721025	0.00142721	14			S-PrediXcan	chr5:139042719:139050938:clu_42360:ENSG00000120725.12	SIL1	-2.95378	-0.187678	0.00313908	0.103474	0.019983	41
50K	chr22:30292851:30293159:clu_30382:ENSG00000099992.15	TBC1D10A	3.20482	0.154974	0.00135148	0.0954339	0.00195409	23			S-PrediXcan	chr6:31665003:31665574:clu_37708:ENSG00000204438.10	GPANK1	-2.95298	-0.127491	0.00314725	0.101597	1.11968e-13	15
50K	chr15:43844054:43851087:clu_21106:ENSG00000092470.11	WDR76	3.20408	0.615941	0.00135495	0.0110075	0.841971	3			S-PrediXcan	chr1:84664552:84666122:clu_57763:ENSG00000117155.16	SSX2IP	2.95296	0.743871	0.00314744	0.0227878	0.451777	4
50K	chr6:33065347:33069019:clu_37924:ENSG00000231389.7	HLA-DPA1	3.20152	0.179809	0.00136706	0.196047	1.51542e-10	33			S-PrediXcan	chr3:46365045:46371244:clu_46934:ENSG00000223552.1	RP11-24F11.2	2.95044	0.35341	0.00317321	0.032356	0.04179	7
50K	chr6:31639226:31640199:clu_37700:ENSG00000204463.12	BAG6	3.19907	0.542442	0.0013787	0.0482864	0.0130673	10			S-PrediXcan	chr8:102226034:102238827:clu_65908:ENSG00000048392.11	RRM2B	-2.94771	-0.217459	0.0032014	0.149098	0.00581733	33
50K	chr4:83484166:83484986:clu_44669:ENSG00000163322.13	FAM175A	3.19773	0.449879	0.00138513	0.0153149	0.295883	3			S-PrediXcan	chr8:1824113:1857960:clu_64456:ENSG00000104728.15	ARHGEF10	2.94666	0.299122	0.00321229	0.0870823	0.000642153	17
50K	chr6:30923231:30923353:clu_37628:ENSG00000137411.16	VARS2	-3.19121	-0.152504	0.00141676	0.0998327	0.0366443	34			S-PrediXcan	chr16:67238270:67238380:clu_19473:ENSG00000135723.13	FHOD1	-2.94548	-0.246121	0.00322458	0.105448	7.139e-05	27
50K	chr2:200609414:200611384:clu_53734:ENSG00000138356.13	AOX1	3.19017	0.183438	0.00142187	0.100599	1.3653e-05	13			S-PrediXcan	chr14:103334260:103334389:clu_24634:ENSG00000100664.10	EIF5	-2.94224	-1.26912	0.00325849	0.0109982	0.606933	1
50K	chr6:33195454:33195570:clu_37936:ENSG00000204231.10	RXRB	-3.18894	-0.45792	0.00142797	0.0315663	0.391081	11			S-PrediXcan	chr1:78046334:78080675:clu_57703:ENSG00000137960.5	GIPC2	2.93742	0.464215	0.00330955	0.0189327	0.0384613	5
50K	chr1:155060832:155062245:clu_59140:ENSG00000143537.13	ADAM15	3.18603	0.07099	0.00144241	0.221465	4.14667e-26	12			S-PrediXcan	chr6:31835200:31835411:clu_37742:ENSG00000204387.12	C6orf48	-2.93597	-0.432405	0.00332504	0.0472408	0.356374	52
50K	chr6:33065347:33068638:clu_37924:ENSG00000231389.7	HLA-DPA1	3.18586	0.771639	0.00144326	0.017898	0.327912	5			S-PrediXcan	chr17:75498323:75498456:clu_16508:ENSG00000177728.16	TMEM94	-2.93574	-1.05575	0.00332754	0.0138643	0.705468	5
50K	chr2:201118901:201119028:clu_53755:ENSG00000003402.19	CFLAR	3.18398	0.222933	0.00145267	0.067689	3.75618e-05	12			S-PrediXcan	chr1:1298113:1298185:clu_54989:ENSG00000131584.18	ACAP3	2.9336	0.850023	0.00335055	0.0450332	0.252519	17
50K	chr6:31766384:31766463:clu_37745:ENSG00000204396.10	VWA7	3.18313	0.175014	0.00145691	0.0938769	0.0906408	35			S-PrediXcan	chr2:48362707:48373292:clu_51112:ENSG00000170802.15	FOXN2	2.93137	0.236264	0.00337474	0.0992551	0.104009	34
50K	chr4:6610990:6611086:clu_43708:ENSG00000013288.8	MAN2B2	-3.18007	-0.567289	0.00147239	0.0191519	0.368187	3			S-PrediXcan	chr11:112229486:112230208:clu_9896:ENSG00000150787.7	PTS	2.9285	0.222756	0.00340597	0.103457	0.271323	34
50K	chr11:410027:417294:clu_6960:ENSG00000185187.12	SIGIRR	3.17946	0.672699	0.00147551	0.0153281	0.464587	4			S-PrediXcan	chr2:24768135:24768221:clu_50451:ENSG00000084676.15	NCOA1	-2.92702	-0.463926	0.00342224	0.0382697	0.630528	15
50K	chr1:156242295:156242553:clu_59302:ENSG00000242252.1	BGLAP	3.1784	0.284675	0.00148089	0.0496498	0.0268109	12			S-PrediXcan	chr15:78932038:78932372:clu_22170:ENSG00000103811.15	CTSH	2.92367	0.128346	0.00345929	0.184831	5.0365e-11	33
50K	chr5:869404:870473:clu_40467:ENSG00000028310.17	BRD9	3.17505	0.300715	0.0014981	0.0319761	0.101573	5			S-PrediXcan	chr4:169599197:169602008:clu_45754:ENSG00000137601.16	NEK1	-2.92337	-0.232661	0.00346266	0.0851621	0.00407176	24
50K	chr4:83456958:83460973:clu_44671:ENSG00000163319.10	MRPS18C	3.17428	0.0510205	0.00150209	0.554821	3.47481e-90	6			S-PrediXcan	chr1:201996263:201999902:clu_60351:ENSG00000176393.10	RNPEP	-2.92258	-0.242191	0.0034714	0.0730168	1.08759e-06	8
50K	chr2:85369830:85371086:clu_51737:ENSG00000115459.17	ELMOD3	-3.16962	-0.151087	0.00152636	0.0798812	0.00576686	19			S-PrediXcan	chr1:230943898:230945389:clu_61205:ENSG00000143643.12	TTC13	2.92187	0.311278	0.00347933	0.0646686	0.34442	24
50K	chr6:109446412:109446696:clu_39280:ENSG00000135596.17	MICAL1	-3.16892	-0.123439	0.00153004	0.13881	4.8731e-12	19			S-PrediXcan	chr3:58528956:58531251:clu_47751:ENSG00000168306.12	ACOX2	-2.91815	-0.174207	0.00352113	0.0863938	1.37907e-11	1
50K	chr3:18352195:18378170:clu_46437:ENSG00000182568.16	SATB1	3.16716	0.478922	0.00153935	0.0108235	0.165835	2			S-PrediXcan	chr6:31540534:31541950:clu_37674:ENSG00000198563.13	DDX39B	2.91764	0.0328558	0.00352692	0.744241	2.6801e-138	83
50K	chr9:120914300:120923705:clu_63292:ENSG00000056558.10	TRAF1	3.16642	0.195594	0.0015433	0.0612871	0.00440151	10			S-PrediXcan	chr5:132866691:132866869:clu_42237:ENSG00000164405.10	UQCRQ	-2.91504	-0.0658256	0.00355644	0.284935	1.0559e-34	18
50K	chr17:75246796:75248840:clu_16486:ENSG00000125447.16	GGA3	3.16608	0.152911	0.00154506	0.110801	1.23157e-06	15			S-PrediXcan	chr15:41388522:41394859:clu_20862:ENSG00000137806.8	NDUFAF1	-2.91345	-0.385769	0.0035746	0.043814	0.161178	13
50K	chr6:32660249:32757773:clu_37871:ENSG00000179344.16	HLA-DQB1	-3.16174	-0.0278811	0.00156832	0.852669	8.5866e-188	85			S-PrediXcan	chr2:36553179:36555683:clu_50822:ENSG00000171055.14	FEZ2	-2.91218	-0.434553	0.0035892	0.0206141	0.00655187	2
50K	chr22:30292851:30293159:clu_30382:ENSG00000239282.7	GATSL3	3.16126	0.162681	0.0015709	0.0912406	0.00207304	23			S-PrediXcan	chr5:132449689:132470040:clu_42213:ENSG00000197536.11	C5orf56	-2.90921	-0.54992	0.00362341	0.0267638	0.0224221	7
50K	chr10:87203936:87246115:clu_12000:ENSG00000223482.7	NUTM2A-AS1	-3.15993	-0.617484	0.00157807	0.0231584	0.22141	4			S-PrediXcan	chr6:70538401:70556750:clu_38788:ENSG00000082269.16	FAM135A	-2.90847	-0.156447	0.00363204	0.161679	0.0503898	75
50K	chr10:29686651:29736685:clu_11061:ENSG00000197321.14	SVIL	3.15802	0.480389	0.00158845	0.0179317	0.396012	3			S-PrediXcan	chr6:30931546:30931707:clu_37630:ENSG00000196260.4	SFTA2	-2.90778	-0.0407937	0.00363999	0.58083	1.4648e-86	64
50K	chr15:42661225:42662794:clu_21009:ENSG00000159433.11	STARD9	3.1572	0.661564	0.00159295	0.0114553	0.788189	3			S-PrediXcan	chr15:50257547:50258404:clu_21266:ENSG00000140287.10	HDC	2.90774	0.553235	0.00364055	0.0240756	0.778986	12
50K	chr16:11126146:11166388:clu_18009:ENSG00000038532.14	CLEC16A	3.15624	0.369177	0.00159818	0.0249073	0.3075	5			S-PrediXcan	chr11:57321950:57322237:clu_8110:ENSG00000149115.13	TNKS1BP1	-2.90651	-0.476506	0.00365487	0.0222998	0.73734	19
50K	chr6:29725563:29890264:clu_37472:ENSG00000204642.13	HLA-F	-3.15612	-0.0301265	0.00159881	0.807898	6.56168e-164	55			S-PrediXcan	chr3:73063747:73064003:clu_47922:ENSG00000163605.14	PPP4R2	2.90496	0.586697	0.00367297	0.0265913	0.513487	11
50K	chr2:67402974:67404997:clu_51399:ENSG00000143971.7	ETAA1	-3.15602	-0.440353	0.00159937	0.026159	0.0894283	5			S-PrediXcan	chr12:133083561:133100987:clu_6895:ENSG00000196387.9	ZNF140	-2.90348	-0.858994	0.00369038	0.0110821	0.0861389	3
50K	chr1:112675049:112686966:clu_58337:ENSG00000155363.18	MOV10	3.1559	0.442484	0.00160002	0.0182995	0.974375	4			S-PrediXcan	chr6:31269525:31355107:clu_37604:ENSG00000204525.16	HLA-C	-2.90149	-0.0271924	0.00371397	0.917303	2.09976e-240	114
50K	chr14:93261677:93263785:clu_24400:ENSG00000011114.14	BTBD7	3.15463	0.383253	0.00160702	0.0242389	0.0595491	3			S-PrediXcan	chr19:11195820:11197707:clu_25920:ENSG00000197256.10	KANK2	-2.89892	-0.283419	0.00374456	0.0396435	0.0041627	6
50K	chr19:58586356:58598967:clu_28730:ENSG00000213753.10	CENPBD1P1	3.1532	0.346523	0.00161491	0.0270026	0.0148751	3			S-PrediXcan	chr12:6388825:6390112:clu_3528:ENSG00000111321.10	LTBR	2.89847	0.282587	0.00374993	0.110334	0.00513376	43
50K	chr10:74112112:74114184:clu_11819:ENSG00000035403.17	VCL	3.14664	0.218006	0.00165157	0.0573827	0.00103523	9			S-PrediXcan	chr2:85659726:85661454:clu_51722:ENSG00000168878.16	SFTPB	-2.89613	-0.0536865	0.00377801	0.498669	1.86426e-69	28
50K	chr6:31400763:31410543:clu_37668:ENSG00000204520.12	MICA	3.14501	0.033021	0.00166081	0.788108	1.47265e-162	30			S-PrediXcan	chr1:78649905:78650186:clu_57712:ENSG00000137965.10	IFI44	-2.89508	-0.192304	0.00379058	0.0769943	2.27847e-06	8
50K	chr15:43336686:43340265:clu_21064:ENSG00000168803.14	ADAL	3.13816	0.460281	0.00170013	0.0186189	0.528838	3			S-PrediXcan	chr7:30403022:30403602:clu_34444:ENSG00000281404.1	LINC01176	-2.89505	-0.141535	0.00379102	0.165685	6.33065e-11	29
50K	chr3:101459052:101493873:clu_48068:ENSG00000138468.15	SENP7	3.13752	0.414138	0.00170385	0.0161039	0.416819	3			S-PrediXcan	chr3:38121781:38122071:clu_46686:ENSG00000008226.19	DLEC1	2.89487	0.97326	0.00379318	0.0127564	0.781498	6
50K	chr4:55359488:55369832:clu_44316:ENSG00000128039.10	SRD5A3	-3.1345	-0.20004	0.00172149	0.0740979	7.05854e-06	7			S-PrediXcan	chr16:31033835:31034013:clu_18904:ENSG00000103496.14	STX4	2.89426	0.427258	0.0038005	0.0279491	0.218906	10
50K	chr12:8921065:8922633:clu_3741:ENSG00000111752.10	PHC1	-3.13255	-0.198356	0.00173292	0.053721	6.03822e-05	7			S-PrediXcan	chr14:22955176:22956746:clu_22934:ENSG00000092036.18	HAUS4	-2.89213	-0.420189	0.0038264	0.0404219	0.149706	9
50K	chr9:120403071:120403316:clu_63261:ENSG00000136861.17	CDK5RAP2	3.13135	0.990156	0.00174005	0.0105204	0.34603	3			S-PrediXcan	chr6:31540664:31541950:clu_37674:ENSG00000198563.13	DDX39B	-2.89203	-0.0320264	0.0038276	0.763656	9.70689e-143	85
50K	chr6:33313477:33314005:clu_37967:ENSG00000231925.11	TAPBP	-3.13091	-0.834063	0.00174263	0.0165316	0.997549	6			S-PrediXcan	chr20:58697192:58698684:clu_32742:ENSG00000215440.11	NPEPL1	2.89007	0.129197	0.00385154	0.114815	1.46174e-13	12
50K	chr7:72949491:72949846:clu_35025:ENSG00000196313.11	POM121	-3.12557	-0.288381	0.00177462	0.0306641	0.11767	8			S-PrediXcan	chr19:19436219:19465340:clu_26593:ENSG00000167491.17	GATAD2A	-2.88935	-0.658342	0.00386038	0.0190648	0.970524	6
50K	chr5:132595810:132603300:clu_42218:ENSG00000113522.13	RAD50	-3.12162	-0.382771	0.00179859	0.0194019	0.276657	6			S-PrediXcan	chr7:99429806:99433278:clu_35629:ENSG00000106246.17	PTCD1	2.8865	0.223675	0.0038955	0.103951	0.126574	38
50K	chr22:37772764:37773783:clu_30682:ENSG00000100106.19	TRIOBP	-3.1211	-0.301137	0.00180175	0.0433264	0.0119869	5			S-PrediXcan	chr6:32191908:32192472:clu_37858:ENSG00000213654.9	GPSM3	2.88363	0.212477	0.00393115	0.0899008	0.0815449	31
50K	chr8:22564521:22565268:clu_64805:ENSG00000120896.13	SORBS3	3.11935	0.440239	0.0018125	0.0284074	0.574676	9			S-PrediXcan	chr15:82431949:82432576:clu_22251:ENSG00000197978.9	GOLGA6L9	2.88317	0.137249	0.00393695	0.155548	7.85224e-05	42
50K	chr2:113584136:113588550:clu_52471:ENSG00000146556.14	WASH2P	-3.11537	-0.114062	0.00183715	0.104443	7.21671e-11	9			S-PrediXcan	chr12:6581388:6581649:clu_3567:ENSG00000111642.14	CHD4	-2.88157	-0.34204	0.00395703	0.0367659	0.026369	7
50K	chr13:99517681:99520036:clu_3046:ENSG00000125304.8	TM9SF2	3.11452	0.183936	0.00184242	0.0721581	0.0411836	20			S-PrediXcan	chr20:31797515:31798365:clu_31965:ENSG00000088325.15	TPX2	2.88036	0.336782	0.00397224	0.0457749	0.0517459	9
50K	chr7:64882785:64893412:clu_34895:ENSG00000198039.11	ZNF273	3.11341	0.159839	0.00184941	0.055925	0.000158256	5			S-PrediXcan	chr17:6449407:6450028:clu_13649:ENSG00000129195.15	FAM64A	2.87798	0.120033	0.00400229	0.213305	0.000599076	82
50K	chr6:32660249:32757773:clu_37871:ENSG00000232629.8	HLA-DQB2	-3.11093	-0.0273974	0.00186497	0.851558	4.36664e-186	79			S-PrediXcan	chr22:30926871:30928028:clu_30444:ENSG00000133422.12	MORC2	2.87708	0.33051	0.00401372	0.0458774	0.236377	18
50K	chr16:67231838:67232039:clu_19469:ENSG00000135723.13	FHOD1	-3.10904	-0.597663	0.00187698	0.0181529	0.198728	4			S-PrediXcan	chr15:90219891:90220982:clu_22508:ENSG00000185033.14	SEMA4B	2.87554	0.12884	0.00403336	0.107551	1.47868e-11	12
50K	chr2:113584136:113588550:clu_52471:ENSG00000225398.3	PGM5P4	-3.1059	-0.119	0.00189699	0.101213	1.13868e-09	8			S-PrediXcan	chr15:41812653:41812919:clu_20901:ENSG00000137802.13	MAPKBP1	-2.87533	-0.261479	0.00403611	0.0685714	0.207485	19
50K	chr6:30894671:30896731:clu_37612:ENSG00000204580.13	DDR1	-3.10548	-0.262163	0.00189973	0.0669472	0.0463696	19			S-PrediXcan	chr14:24440926:24441674:clu_23134:ENSG00000100445.17	SDR39U1	-2.87333	-0.0561156	0.00406173	0.409059	1.1396e-57	51
50K	chr4:83446086:83448783:clu_44664:ENSG00000163312.10	HELQ	3.1015	0.21117	0.00192541	0.0550796	3.99604e-06	5			S-PrediXcan	chr11:460288:463568:clu_6980:ENSG00000174915.11	PTDSS2	2.87321	0.11949	0.00406321	0.14568	6.05159e-15	19
50K	chr17:43133137:43138657:clu_15249:ENSG00000198496.10	NBR2	-3.09966	-0.166922	0.00193745	0.0690219	0.000761442	12			S-PrediXcan	chr8:22589741:22591551:clu_64811:ENSG00000120913.23	PDLIM2	-2.87213	-0.0667446	0.00407714	0.331428	4.72491e-42	16
50K	chr1:228108318:228109149:clu_61081:ENSG00000162910.18	MRPL55	3.09858	0.0937415	0.00194453	0.164951	1.23663e-19	4			S-PrediXcan	chr2:85559075:85561386:clu_51771:ENSG00000115486.11	GGCX	-2.86886	-0.363037	0.00411948	0.055535	0.000648197	14
50K	chr15:90903432:90903682:clu_22549:ENSG00000196547.14	MAN2A2	3.09718	0.345997	0.00195371	0.0286743	0.090276	5			S-PrediXcan	chr4:82898062:82900077:clu_44639:ENSG00000251022.6	THAP9-AS1	-2.86802	-0.727671	0.00413055	0.0154367	0.667032	3
50K	chr6:33691928:33692728:clu_38026:ENSG00000096433.10	ITPR3	-3.0962	-0.384135	0.00196015	0.0365057	0.349695	13			S-PrediXcan	chr15:49019552:49027365:clu_21231:ENSG00000138593.8	SECISBP2L	2.86786	0.541445	0.00413262	0.0176737	0.320941	3
50K	chr19:50281842:50286441:clu_28103:ENSG00000105357.15	MYH14	-3.09444	-0.235786	0.00197184	0.0920759	0.00161001	23			S-PrediXcan	chr3:46393052:46406897:clu_46935:ENSG00000223552.1	RP11-24F11.2	2.86677	0.234196	0.00414678	0.0455799	0.000118988	6
50K	chr3:101341779:101343686:clu_48062:ENSG00000138468.15	SENP7	3.0941	0.17789	0.00197408	0.0464726	5.10801e-05	5			S-PrediXcan	chr7:99650232:99652446:clu_35653:ENSG00000106258.13	CYP3A5	-2.86559	-0.315011	0.0041623	0.0724461	0.200742	21
50K	chr10:103897719:103898877:clu_12591:ENSG00000107960.10	STN1	-3.09147	-0.280724	0.00199167	0.0342835	0.00267818	4			S-PrediXcan	chr1:16990287:16991734:clu_55785:ENSG00000159363.17	ATP13A2	-2.86503	-0.622694	0.00416966	0.0156346	0.465217	2
50K	chr3:101343954:101347872:clu_48062:ENSG00000138468.15	SENP7	-3.08682	-0.160851	0.00202308	0.0499903	4.36481e-05	6			S-PrediXcan	chr17:2365341:2371262:clu_13339:ENSG00000141258.12	SGSM2	-2.86142	-0.276706	0.00421751	0.0672824	0.00430104	15
50K	chr17:30984760:30997242:clu_14632:ENSG00000181481.13	RNF135	3.0858	0.185283	0.00203005	0.0549529	0.000250419	9			S-PrediXcan	chr6:33686253:33686409:clu_38018:ENSG00000096433.10	ITPR3	2.85617	0.191708	0.00428779	0.109401	0.0074051	30
50K	chr2:112586365:112614213:clu_52428:ENSG00000125611.15	CHCHD5	-3.08396	-0.410577	0.00204263	0.0404676	0.0415901	10			S-PrediXcan	chr14:103574170:103587274:clu_24646:ENSG00000256053.7	APOPT1	-2.85616	-0.225513	0.00428801	0.0583493	4.74885e-05	13
50K	chr5:131162676:131165095:clu_42165:ENSG00000169567.11	HINT1	3.08274	0.0347894	0.00205106	0.580412	1.03881e-92	14			S-PrediXcan	chr19:41621768:41625601:clu_27346:ENSG00000105352.10	CEACAM4	-2.85333	-0.246852	0.00432637	0.104397	0.0315353	34
50K	chr9:128178490:128178709:clu_63582:ENSG00000148337.20	CIZ1	-3.08158	-0.455562	0.00205908	0.0208218	0.732173	6			S-PrediXcan	chr16:70317588:70324585:clu_19705:ENSG00000157349.16	DDX19B	-2.8525	-0.444055	0.00433766	0.0179694	0.0294563	2
50K	chr9:504754:676890:clu_61571:ENSG00000107104.18	KANK1	3.08083	0.481265	0.00206423	0.0167892	0.0942424	3			S-PrediXcan	chr11:14879207:14880136:clu_7588:ENSG00000186104.10	CYP2R1	2.85192	0.121599	0.00434566	0.164908	4.6083e-12	29
50K	chr9:4719307:4740937:clu_61644:ENSG00000147853.16	AK3	3.08007	0.696149	0.00206953	0.0129926	0.582117	4			S-PrediXcan	chr9:137186005:137186224:clu_64312:ENSG00000176248.8	ANAPC2	2.85185	0.276277	0.00434659	0.0906627	2.96652e-05	20
50K	chr14:34605717:34609638:clu_23229:ENSG00000129515.18	SNX6	-3.07952	-0.214068	0.00207332	0.0501591	0.0378846	15			S-PrediXcan	chr11:85648089:85650249:clu_9497:ENSG00000171202.6	TMEM126A	2.84896	0.103115	0.0043862	0.135801	3.66829e-14	14
50K	chr7:30563998:30568833:clu_34454:ENSG00000196295.11	AC005154.6	-3.07887	-0.140265	0.0020779	0.0737069	1.20244e-05	7			S-PrediXcan	chr16:84180328:84181043:clu_20020:ENSG00000103168.16	TAF1C	-2.84805	-0.120727	0.00439879	0.117357	8.80273e-17	3
50K	chr1:16966571:16968203:clu_55775:ENSG00000058453.16	CROCC	3.07675	0.315836	0.00209271	0.0363519	0.00478524	5			S-PrediXcan	chr16:19045438:19047063:clu_18278:ENSG00000170537.12	TMC7	2.84762	0.378862	0.0044048	0.0461063	0.138748	11
50K	chr19:48861501:48861620:clu_27902:ENSG00000105559.11	PLEKHA4	-3.0735	-0.6375	0.00211563	0.0101738	0.452229	2			S-PrediXcan	chr16:19481465:19490395:clu_18283:ENSG00000103534.16	TMC5	-2.84727	-0.593884	0.00440964	0.0420254	0.0776193	14
50K	chr6:32089379:32095076:clu_37834:ENSG00000168477.17	TNXB	-3.07346	-1.11797	0.00211595	0.0116445	0.432758	6			S-PrediXcan	chr15:40416362:40424135:clu_20796:ENSG00000128928.8	IVD	2.84413	0.212818	0.00445324	0.0639112	2.99046e-08	8
50K	chr19:40205296:40205405:clu_27232:ENSG00000130758.7	MAP3K10	-3.07245	-0.755847	0.00212312	0.0237496	0.252542	6			S-PrediXcan	chr1:147209051:147212393:clu_58681:ENSG00000131781.12	FMO5	2.84339	0.487025	0.00446359	0.024397	0.333113	7
50K	chr19:7669898:7670219:clu_25598:ENSG00000104918.7	RETN	-3.07136	-0.745051	0.00213086	0.0106223	0.452638	2			S-PrediXcan	chr11:85758114:85810954:clu_9507:ENSG00000137501.17	SYTL2	-2.84271	-0.500028	0.00447316	0.0240201	0.0638593	5
50K	chr20:968138:1002086:clu_31394:ENSG00000101282.8	RSPO4	3.06667	0.735655	0.0021646	0.0141827	0.933118	3			S-PrediXcan	chr9:125261959:125298890:clu_63453:ENSG00000165219.21	GAPVD1	-2.83966	-0.377493	0.00451615	0.0304456	0.0031641	4
50K	chr6:109447722:109448203:clu_39281:ENSG00000135596.17	MICAL1	3.06251	0.101883	0.00219489	0.233021	2.87971e-28	5			S-PrediXcan	chr19:52395750:52397462:clu_28268:ENSG00000269834.5	ZNF528-AS1	-2.83765	-0.505037	0.00454464	0.031697	0.0768427	7
50K	chr2:102165304:102168598:clu_52259:ENSG00000115594.11	IL1R1	3.06171	0.146293	0.00220077	0.0878882	0.000262933	20			S-PrediXcan	chr16:19047249:19051686:clu_18278:ENSG00000170537.12	TMC7	-2.83712	-0.287631	0.00455223	0.0666383	0.0235655	16
50K	chr19:7669444:7669821:clu_25598:ENSG00000104918.7	RETN	3.05934	0.629197	0.00221825	0.0112803	0.549805	2			S-PrediXcan	chr16:31035761:31037926:clu_18906:ENSG00000103496.14	STX4	2.8365	0.16565	0.00456109	0.0705573	8.02445e-09	12
50K	chr2:25239215:25239315:clu_50481:ENSG00000119772.16	DNMT3A	-3.05934	-0.899285	0.00221828	0.0107351	0.706409	3			S-PrediXcan	chr2:74673576:74673677:clu_51666:ENSG00000135622.12	SEMA4F	2.83614	0.746736	0.0045663	0.0111537	0.396768	2
50K	chr1:155202960:155203086:clu_59169:ENSG00000169231.13	THBS3	-3.05823	-0.446567	0.00222652	0.019433	0.514272	5			S-PrediXcan	chr5:168454100:168455356:clu_42924:ENSG00000113645.14	WWC1	-2.83554	-0.207087	0.00457484	0.0750119	3.89116e-06	13
50K	chr12:9397689:9398382:clu_3783:ENSG00000256673.1	RP11-599J14.2	-3.05495	-0.271872	0.00225098	0.0325664	0.508887	6			S-PrediXcan	chr9:120847353:120851238:clu_63282:ENSG00000226752.9	PSMD5-AS1	2.83488	0.414308	0.00458433	0.0244926	0.0646171	6
50K	chr6:32519651:32521905:clu_37869:ENSG00000198502.5	HLA-DRB5	3.05456	0.0281738	0.00225395	0.827026	2.55896e-148	128			S-PrediXcan	chr12:55997339:56002212:clu_4902:ENSG00000139531.12	SUOX	2.83471	0.19248	0.0045868	0.0678122	2.73425e-09	4
50K	chr15:70684446:70687750:clu_21843:ENSG00000137831.14	UACA	3.05404	0.37861	0.00225783	0.0318582	0.547726	9			S-PrediXcan	chr9:134156593:134157893:clu_64004:ENSG00000196363.9	WDR5	2.83407	1.02905	0.00459588	0.0130138	0.653669	2
50K	chr22:23957932:23958285:clu_30155:ENSG00000133433.10	GSTT2B	-3.05105	-0.629318	0.0022804	0.0116361	0.117981	4			S-PrediXcan	chr14:103571820:103574107:clu_24646:ENSG00000256053.7	APOPT1	-2.8337	-0.175294	0.0046013	0.0673399	7.13305e-06	14
50K	chr9:121341408:121348015:clu_63331:ENSG00000148175.12	STOM	-3.05002	-0.207941	0.00228823	0.0676178	0.000158084	13			S-PrediXcan	chr22:36766197:36767306:clu_30613:ENSG00000100360.14	IFT27	-2.83357	-0.253986	0.00460305	0.0443361	2.73102e-05	6
50K	chr1:228108474:228109149:clu_61081:ENSG00000162910.18	MRPL55	3.04494	0.127871	0.00232725	0.0993924	6.24994e-12	4			S-PrediXcan	chr1:26572476:26573224:clu_56192:ENSG00000117676.13	RPS6KA1	2.83205	0.096653	0.00462505	0.327377	2.32698e-34	39
50K	chr6:32201006:32201117:clu_37861:ENSG00000204301.6	NOTCH4	-3.04276	-0.195147	0.00234418	0.107567	1.09398e-06	35			S-PrediXcan	chr15:58717727:58749480:clu_21475:ENSG00000137845.14	ADAM10	2.83203	0.265358	0.00462531	0.0880416	0.38863	26
50K	chr1:228334544:228334815:clu_61113:ENSG00000154358.20	OBSCN	3.04155	0.238349	0.00235366	0.0345222	0.125028	8			S-PrediXcan	chr15:73989257:73990351:clu_21951:ENSG00000067221.13	STOML1	2.83182	0.246019	0.00462835	0.0705225	0.0400186	19
50K	chr5:1593284:1602691:clu_40534:ENSG00000185986.11	SDHAP3	3.03995	0.412537	0.00236615	0.0203665	0.871562	7			S-PrediXcan	chr1:43814933:43838219:clu_56941:ENSG00000126091.19	ST3GAL3	2.83072	0.115079	0.00464433	0.0976636	1.65681e-10	9
50K	chr17:29619189:29619651:clu_14577:ENSG00000167549.18	CORO6	-3.03738	-0.584762	0.00238642	0.0100593	0.328206	2			S-PrediXcan	chr9:129059271:129060550:clu_63703:ENSG00000148343.18	MIGA2	-2.83032	-0.503468	0.0046501	0.0211273	0.975628	4
50K	chr6:30923505:30924354:clu_37628:ENSG00000137411.16	VARS2	3.0368	0.167934	0.00239103	0.082607	0.0616411	29			S-PrediXcan	chr7:140113582:140119113:clu_36469:ENSG00000006459.10	KDM7A	2.82989	0.580541	0.00465636	0.0116731	0.177129	1
50K	chr2:148054449:148178700:clu_52863:ENSG00000204406.12	MBD5	3.03555	0.43614	0.00240094	0.0162482	0.545299	2			S-PrediXcan	chr11:116927380:116956948:clu_9971:ENSG00000160584.15	SIK3	2.82982	0.531659	0.0046574	0.0678213	0.0295975	20
50K	chr16:1506329:1506952:clu_17529:ENSG00000100726.14	TELO2	-3.03555	-0.216697	0.00240099	0.0524839	3.86667e-05	4			S-PrediXcan	chr16:67192362:67192765:clu_19446:ENSG00000205250.8	E2F4	-2.82938	-0.508656	0.00466385	0.0158764	0.00492066	1
50K	chr2:201272776:201274889:clu_53779:ENSG00000064012.21	CASP8	3.03253	0.354475	0.00242512	0.0362133	0.0260253	6			S-PrediXcan	chr20:58694592:58698684:clu_32742:ENSG00000215440.11	NPEPL1	-2.82852	-0.104619	0.00467637	0.132059	3.4998e-16	14
50K	chr12:26979936:26980566:clu_4116:ENSG00000064115.10	TM7SF3	-3.03092	-0.286162	0.0024381	0.0346539	0.020273	7			S-PrediXcan	chr19:8261333:8261688:clu_25663:ENSG00000090661.11	CERS4	2.82803	0.125315	0.00468351	0.271512	1.86731e-12	63
50K	chr6:30665733:30667185:clu_37584:ENSG00000204560.9	DHX16	3.03056	0.57422	0.00244097	0.0170205	0.0783271	3			S-PrediXcan	chr14:103571820:103574107:clu_24646:ENSG00000258851.1	RP11-894P9.2	-2.82797	-0.174653	0.00468441	0.0666661	3.71774e-06	13
50K	chr16:125073:130522:clu_17238:ENSG00000103148.15	NPRL3	3.02865	0.531546	0.00245653	0.0198428	0.514027	4			S-PrediXcan	chr16:23392276:23392380:clu_18479:ENSG00000168434.12	COG7	2.82243	0.262587	0.00476612	0.0768079	1.33821e-08	10
50K	chr7:65760556:65762947:clu_34925:ENSG00000228409.6	CCT6P1	3.02692	0.115124	0.00247062	0.139756	7.04834e-10	24			S-PrediXcan	chr17:18731235:18732039:clu_14305:ENSG00000108448.20	TRIM16L	2.82007	0.324052	0.00480137	0.0278556	0.000288475	2
50K	chr17:80207054:80207597:clu_16866:ENSG00000181523.12	SGSH	3.02155	0.187533	0.00251486	0.111809	9.16897e-07	15			S-PrediXcan	chr11:6604360:6608046:clu_7332:ENSG00000166333.13	ILK	-2.81937	-0.416322	0.00481183	0.0337527	0.155671	16
50K	chr2:24068459:24076200:clu_50426:ENSG00000115128.6	SF3B6	-3.0214	-0.548429	0.00251609	0.0246724	0.355037	6			S-PrediXcan	chr7:43633408:43639449:clu_34641:ENSG00000106603.18	COA1	-2.81662	-0.2576	0.00485317	0.0686606	0.0147935	19
50K	chr6:33691109:33691615:clu_38025:ENSG00000096433.10	ITPR3	3.02118	0.234094	0.00251794	0.055287	0.028703	15			S-PrediXcan	chr3:57865292:57890041:clu_47711:ENSG00000163681.14	SLMAP	-2.81325	-0.46561	0.00490434	0.0423245	0.94113	18
50K	chr9:136975254:136975395:clu_64242:ENSG00000107317.12	PTGDS	-3.0207	-0.248015	0.00252191	0.0400226	0.0996658	9			S-PrediXcan	chr17:76544370:76545530:clu_16689:ENSG00000214140.10	PRCD	-2.81307	-0.246575	0.00490704	0.0519678	7.29183e-06	4
50K	chr8:143614453:143614787:clu_66449:ENSG00000104522.15	TSTA3	-3.01969	-0.474898	0.00253037	0.0346109	0.414845	11			S-PrediXcan	chr16:31084335:31084558:clu_18913:ENSG00000151006.7	PRSS53	-2.81214	-0.125301	0.00492128	0.104093	1.19837e-09	11
50K	chr11:57762119:57794010:clu_8138:ENSG00000198561.13	CTNND1	3.01694	0.24715	0.00255339	0.0411173	0.0111399	8			S-PrediXcan	chr16:67192362:67192761:clu_19446:ENSG00000205250.8	E2F4	2.81185	0.315375	0.00492582	0.0846523	0.0362177	36
50K	chr6:32117694:32118775:clu_37839:ENSG00000213676.10	ATF6B	3.01642	0.865712	0.00255779	0.0273539	0.81459	8			S-PrediXcan	chr1:155131634:155133730:clu_59141:ENSG00000169242.11	EFNA1	-2.8111	-0.06002	0.00493721	0.533561	6.43681e-75	39
50K	chr8:22565073:22565268:clu_64805:ENSG00000120896.13	SORBS3	-3.01014	-0.569355	0.00261131	0.0200883	0.658676	5			S-PrediXcan	chr16:31499525:31500686:clu_18969:ENSG00000140688.16	C16orf58	-2.81073	-0.474151	0.00494298	0.0189899	0.218856	5
50K	chr19:35742803:35743809:clu_26918:ENSG00000161265.14	U2AF1L4	-3.00976	-0.0810244	0.00261453	0.175249	1.4327e-18	13			S-PrediXcan	chr11:77879127:77883832:clu_9415:ENSG00000149262.16	INTS4	2.8087	0.0711251	0.00497426	0.232216	8.60118e-25	19
50K	chr1:228108137:228108235:clu_61081:ENSG00000162910.18	MRPL55	3.00949	0.496896	0.00261685	0.0171936	0.0150932	1			S-PrediXcan	chr12:57527227:57527507:clu_5111:ENSG00000166987.14	MBD6	-2.80866	-0.259403	0.00497476	0.0682747	0.0222187	13
50K	chr15:43421174:43421855:clu_21080:ENSG00000067369.13	TP53BP1	-3.00668	-0.262536	0.00264113	0.0340546	0.393983	10			S-PrediXcan	chr18:63338883:63344410:clu_29586:ENSG00000119537.15	KDSR	-2.8085	-0.542939	0.00497734	0.0268144	0.972726	20
50K	chr5:887471:889021:clu_40473:ENSG00000028310.17	BRD9	3.00651	0.477268	0.00264261	0.0170399	0.816686	3			S-PrediXcan	chr7:195732:246415:clu_33807:ENSG00000177706.8	FAM20C	-2.80804	-0.820787	0.00498442	0.0158656	0.325872	4
50K	chr16:3131600:3131747:clu_17783:ENSG00000263072.6	ZNF213-AS1	3.00118	0.169486	0.00268935	0.0893566	0.000561893	20			S-PrediXcan	chr19:54633688:54633971:clu_28441:ENSG00000104972.15	LILRB1	2.80704	0.374973	0.00499987	0.0525383	0.0169158	12
50K	chr17:31379357:31381873:clu_14659:ENSG00000196712.17	NF1	3.00103	0.242257	0.00269072	0.0455796	0.0833872	11			S-PrediXcan	chr11:77855482:77869722:clu_9414:ENSG00000087884.14	AAMDC	-2.80355	-0.0756589	0.00505436	0.182742	3.37615e-20	19
50K	chr6:42663419:42665409:clu_38364:ENSG00000024048.10	UBR2	2.99941	0.39381	0.002705	0.0200649	0.30057	4			S-PrediXcan	chr7:90917724:90955697:clu_35411:ENSG00000058091.16	CDK14	-2.80305	-0.472286	0.00506222	0.0158633	0.233267	1
50K	chr21:42733426:42743776:clu_33548:ENSG00000160191.17	PDE9A	2.99841	0.525734	0.00271394	0.0125819	0.63164	4			S-PrediXcan	chr20:410025:410412:clu_31375:ENSG00000125826.20	RBCK1	2.80253	0.0704787	0.00507041	0.348862	8.22344e-35	42
50K	chr6:30557450:30561834:clu_37552:ENSG00000204576.11	PRR3	-2.99589	-0.273754	0.00273641	0.0545479	0.130875	15			S-PrediXcan	chr8:69495926:69501874:clu_65509:ENSG00000137573.13	SULF1	2.80038	0.260542	0.00510427	0.0762956	0.0492609	31
50K	chr1:42637378:42642473:clu_56827:ENSG00000186409.14	CCDC30	-2.99536	-0.484748	0.00274119	0.0105597	0.246832	2			S-PrediXcan	chr16:2223770:2228372:clu_17661:ENSG00000167967.15	E4F1	-2.79966	-0.400467	0.00511566	0.0465656	0.601042	16
50K	chr15:74622560:74624902:clu_21989:ENSG00000179335.18	CLK3	2.99218	0.369717	0.00276996	0.0290456	0.0689764	9			S-PrediXcan	chr2:33511842:33515010:clu_50804:ENSG00000152689.17	RASGRP3	-2.79926	-0.600243	0.00512193	0.0139134	0.68592	3
50K	chr2:190252307:190261156:clu_53573:ENSG00000198130.15	HIBCH	2.99095	0.194013	0.00278115	0.053569	0.0296832	13			S-PrediXcan	chr19:7645306:7646249:clu_25595:ENSG00000076944.15	STXBP2	-2.79768	-0.0443233	0.00514716	0.511328	8.6207e-76	20
50K	chr10:5903175:5906037:clu_10621:ENSG00000134452.19	FBXO18	-2.98967	-0.305955	0.00279278	0.0288451	0.0299104	3			S-PrediXcan	chr15:43386330:43395107:clu_21072:ENSG00000137822.12	TUBGCP4	2.79693	0.64252	0.00515907	0.0181232	0.657105	6
50K	chr8:33549489:33551044:clu_65056:ENSG00000133874.1	RNF122	2.98836	0.350953	0.00280481	0.0226138	0.466541	7			S-PrediXcan	chr19:40614446:40617100:clu_27266:ENSG00000090006.17	LTBP4	-2.79574	-0.121913	0.00517815	0.235809	0.000399336	88
50K	chr16:1506329:1506484:clu_17529:ENSG00000100726.14	TELO2	2.98457	0.208543	0.00283977	0.0568499	9.38035e-05	7			S-PrediXcan	chr2:201234112:201266461:clu_53778:ENSG00000064012.21	CASP8	2.79572	0.488287	0.00517836	0.0231433	0.436522	6
50K	chr6:109454239:109455719:clu_39284:ENSG00000135596.17	MICAL1	2.98351	0.406981	0.00284966	0.0190198	0.132555	3			S-PrediXcan	chr15:90221093:90221367:clu_22508:ENSG00000185033.14	SEMA4B	-2.79266	-0.165719	0.00522773	0.0730941	2.79213e-08	5
50K	chr11:16816264:16816800:clu_7609:ENSG00000166689.15	PLEKHA7	-2.98281	-0.417258	0.00285619	0.020575	0.714248	5			S-PrediXcan	chr7:17457589:17458213:clu_34208:ENSG00000236039.2	AC017060.1	-2.79114	-0.458419	0.00525221	0.0258832	0.0923875	4
50K	chr6:109446412:109446679:clu_39280:ENSG00000135596.17	MICAL1	2.97926	0.236934	0.00288948	0.0513806	0.0210617	10			S-PrediXcan	chr2:237627740:237708544:clu_54632:ENSG00000124831.18	LRRFIP1	-2.79099	-0.207963	0.00525463	0.112237	0.0697248	30
50K	chr5:96786549:96790296:clu_41836:ENSG00000164307.12	ERAP1	-2.97743	-0.551926	0.00290672	0.0169101	0.0593701	1			S-PrediXcan	chr2:72961248:72968448:clu_51537:ENSG00000144040.12	SFXN5	-2.79021	-0.357074	0.00526742	0.0415279	0.0468642	12
50K	chr9:133363759:133365985:clu_63935:ENSG00000148248.13	SURF4	-2.97377	-1.92144	0.00294165	0.0104564	0.967853	3			S-PrediXcan	chr15:67519102:67521494:clu_21775:ENSG00000259673.5	IQCH-AS1	2.79009	0.669734	0.00526938	0.0117841	0.942963	5
50K	chr2:112586365:112614213:clu_52428:ENSG00000243389.1	AC012442.5	-2.96918	-0.51151	0.00298598	0.0316047	0.258566	8			S-PrediXcan	chr9:133256356:133257409:clu_63938:ENSG00000175164.13	ABO	2.78716	0.188541	0.00531725	0.137699	0.000135706	37
50K	chr7:72913828:72926262:clu_35020:ENSG00000196313.11	POM121	2.96723	0.571267	0.00300495	0.0103782	0.605009	2			S-PrediXcan	chr3:15560897:15563358:clu_46384:ENSG00000206561.12	COLQ	2.78507	0.167949	0.00535167	0.111181	1.14575e-11	10
50K	chr3:183985378:183987770:clu_49562:ENSG00000114770.16	ABCC5	-2.9631	-0.557519	0.00304559	0.015391	0.843763	4			S-PrediXcan	chr6:30640422:30640535:clu_37570:ENSG00000137343.17	ATAT1	-2.78441	-0.186999	0.00536248	0.105549	0.146564	46
50K	chr2:113622161:113625609:clu_52473:ENSG00000240356.6	RPL23AP7	2.96254	0.116997	0.00305109	0.133101	1.10038e-11	11			S-PrediXcan	chr17:78191060:78205946:clu_16775:ENSG00000183077.15	AFMID	2.78426	0.64749	0.00536498	0.0438682	0.100774	17
50K	chr1:147209051:147212393:clu_58681:ENSG00000131781.12	FMO5	2.95764	0.344756	0.00310005	0.0191872	0.0284847	3			S-PrediXcan	chr19:44716083:44718454:clu_27538:ENSG00000266903.1	CTB-171A8.1	2.78376	0.333971	0.00537333	0.0481217	0.00969295	10
50K	chr6:167827237:167864551:clu_40305:ENSG00000130396.20	AFDN	-2.956	-0.436944	0.00311656	0.0156893	0.37492	4			S-PrediXcan	chr7:158641554:158644289:clu_36909:ENSG00000146918.19	NCAPG2	-2.78363	-0.193565	0.00537551	0.116341	3.43555e-06	24
50K	chr9:110156497:110168399:clu_63069:ENSG00000241978.9	AKAP2	-2.95519	-0.519568	0.00312476	0.0121947	0.731225	1			S-PrediXcan	chr11:117820372:117820666:clu_10028:ENSG00000137731.13	FXYD2	2.78205	0.261649	0.00540165	0.0759681	0.0918801	21
50K	chr2:113612247:113625609:clu_52473:ENSG00000240356.6	RPL23AP7	-2.95405	-0.0548337	0.0031363	0.312288	4.59658e-34	20			S-PrediXcan	chr6:30067479:30068279:clu_37528:ENSG00000204619.7	PPP1R11	-2.7806	-0.66359	0.00542579	0.0209658	0.678191	22
50K	chr5:146507207:146507873:clu_42581:ENSG00000113649.11	TCERG1	-2.95196	-0.414731	0.00315766	0.0243493	0.292331	6			S-PrediXcan	chr19:19761421:19762538:clu_26614:ENSG00000266904.5	LINC00663	2.78056	0.553706	0.00542651	0.0239567	0.675368	6
50K	chr2:201277104:201284816:clu_53779:ENSG00000064012.21	CASP8	-2.94921	-0.0685477	0.0031859	0.268834	2.05204e-25	28			S-PrediXcan	chr11:66495268:66495365:clu_8840:ENSG00000254986.7	DPP3	-2.77847	-0.348683	0.00546148	0.0315342	0.16642	11
50K	chr21:42743860:42751116:clu_33548:ENSG00000160191.17	PDE9A	-2.94703	-0.48742	0.00320847	0.0139439	0.115572	3			S-PrediXcan	chr1:92264638:92266540:clu_57919:ENSG00000174842.16	GLMN	2.77588	0.776299	0.00550518	0.0116216	0.882458	8
50K	chr1:17635016:17637893:clu_55820:ENSG00000074964.16	ARHGEF10L	-2.94568	-0.123629	0.00322242	0.124571	2.29838e-06	25			S-PrediXcan	chr6:132727012:132728741:clu_39666:ENSG00000093134.14	VNN3	2.77537	0.356195	0.00551395	0.0343099	0.189668	6
50K	chr16:67176975:67178199:clu_19438:ENSG00000196123.12	KIAA0895L	2.94419	0.293034	0.00323797	0.0293517	0.0056741	3			S-PrediXcan	chr1:200043892:200045443:clu_60260:ENSG00000116833.13	NR5A2	-2.77452	-0.415041	0.00552838	0.0228069	0.262462	7
50K	chr6:32519651:32521905:clu_37869:ENSG00000196126.11	HLA-DRB1	2.94233	0.0272554	0.00325756	0.82417	1.39234e-151	127			S-PrediXcan	chr15:85544143:85575131:clu_22394:ENSG00000170776.21	AKAP13	-2.77432	-0.180936	0.00553169	0.159019	0.000846377	57
50K	chr7:1493911:1494816:clu_33878:ENSG00000164880.15	INTS1	2.941	0.475152	0.00327159	0.021556	0.978897	6			S-PrediXcan	chr16:31033522:31034013:clu_18904:ENSG00000103496.14	STX4	-2.77308	-0.48537	0.00555291	0.0210254	0.0930055	7
50K	chr15:90984140:90984693:clu_22585:ENSG00000184056.14	VPS33B	-2.93726	-0.536947	0.0033113	0.014573	0.489681	5			S-PrediXcan	chr11:73976742:73976823:clu_9265:ENSG00000175567.8	UCP2	-2.7725	-0.427738	0.00556268	0.0301807	0.177131	8
50K	chr1:52353647:52354608:clu_57223:ENSG00000154222.14	CC2D1B	-2.93429	-0.398785	0.00334314	0.0843231	0.00108976	15			S-PrediXcan	chr17:48600545:48601428:clu_15598:ENSG00000233101.10	HOXB-AS3	2.77083	0.253209	0.0055914	0.0518374	0.000229211	9
50K	chr1:153779473:153779931:clu_59031:ENSG00000143554.13	SLC27A3	2.93396	0.474824	0.00334663	0.0179469	0.931934	5			S-PrediXcan	chr3:17214370:17238163:clu_46431:ENSG00000131374.14	TBC1D5	2.77065	0.179598	0.00559441	0.0972138	0.000983469	25
50K	chr19:39355150:39356689:clu_27182:ENSG00000179134.15	SAMD4B	2.93352	0.150286	0.00335139	0.0753749	9.01172e-07	8			S-PrediXcan	chr17:1478492:1478616:clu_13267:ENSG00000197879.14	MYO1C	-2.76924	-0.37387	0.00561879	0.0259261	0.0182737	5
50K	chr9:70170631:70185149:clu_62357:ENSG00000165072.9	MAMDC2	-2.93285	-0.0621252	0.00335865	0.288018	6.85853e-34	11			S-PrediXcan	chr8:109425232:109427002:clu_66000:ENSG00000205038.11	PKHD1L1	2.76624	0.364336	0.00567068	0.040062	0.66018	11
50K	chr5:181050369:181053200:clu_43324:ENSG00000165810.16	BTNL9	2.93126	0.250797	0.00337587	0.0451105	0.0014832	6			S-PrediXcan	chr16:31110761:31111091:clu_18918:ENSG00000103507.13	BCKDK	2.76597	0.671314	0.00567538	0.0139315	0.864538	3
50K	chr18:59148231:59149513:clu_29529:ENSG00000166562.8	SEC11C	2.92574	0.284308	0.00343643	0.0387586	0.0371505	7			S-PrediXcan	chr8:22591668:22593733:clu_64811:ENSG00000120913.23	PDLIM2	2.76592	0.0408581	0.00567633	0.644252	9.86587e-109	27
50K	chr12:433322:438335:clu_3347:ENSG00000120647.9	CCDC77	-2.92545	-0.363867	0.00343962	0.0189124	0.97788	10			S-PrediXcan	chr1:156467656:156468780:clu_59323:ENSG00000116604.17	MEF2D	2.76497	0.651763	0.00569283	0.0351481	0.687279	13
50K	chr6:30910063:30910665:clu_37617:ENSG00000213780.10	GTF2H4	-2.92473	-0.341521	0.00344755	0.037008	0.228412	10			S-PrediXcan	chr8:22589741:22593733:clu_64811:ENSG00000120913.23	PDLIM2	-2.76388	-0.0536533	0.00571177	0.579562	4.87393e-97	11
50K	chr3:17042949:17067956:clu_46427:ENSG00000154822.17	PLCL2	2.92345	0.471564	0.00346174	0.0139981	0.136037	3			S-PrediXcan	chr6:25612886:25619447:clu_37376:ENSG00000079691.17	CARMIL1	2.76262	0.717861	0.00573396	0.01984	0.659312	6
50K	chr3:130734130:130735869:clu_48735:ENSG00000196455.7	PIK3R4	2.92174	0.465286	0.00348084	0.0171295	0.459844	3			S-PrediXcan	chr20:33670760:33672398:clu_32052:ENSG00000125967.16	NECAB3	-2.76199	-0.360084	0.00574506	0.0596273	0.0126957	11
50K	chr7:72879885:72881450:clu_35019:ENSG00000196313.11	POM121	-2.92142	-0.191715	0.00348435	0.0618536	0.000394422	8			S-PrediXcan	chr6:75857254:75858902:clu_38868:ENSG00000196586.13	MYO6	2.76172	0.186965	0.00574981	0.111895	0.00232041	28
50K	chr1:46406368:46408459:clu_57097:ENSG00000117480.15	FAAH	-2.91417	-0.157001	0.00356633	0.0814511	0.0111929	24			S-PrediXcan	chr12:113375007:113380745:clu_6262:ENSG00000151176.7	PLBD2	2.7608	0.487003	0.00576596	0.0298554	0.392725	15
50K	chr6:31158722:31158897:clu_37654:ENSG00000137310.11	TCF19	-2.91415	-0.135346	0.00356659	0.0986163	2.55426e-07	23			S-PrediXcan	chr15:43632363:43635360:clu_21091:ENSG00000166762.16	CATSPER2	-2.75784	-0.139299	0.00581852	0.101352	1.72568e-11	23
50K	chr19:7615719:7616523:clu_25580:ENSG00000076826.9	CAMSAP3	2.91368	0.68392	0.00357191	0.0114163	0.98253	2			S-PrediXcan	chr2:111239996:111344061:clu_52379:ENSG00000172965.14	MIR4435-2HG	2.75729	0.375847	0.00582828	0.0331159	0.00275097	8
50K	chr20:58673711:58691405:clu_32740:ENSG00000215440.11	NPEPL1	-2.9112	-0.0887417	0.00360044	0.174095	4.29055e-11	26			S-PrediXcan	chr6:30261479:30261587:clu_37474:ENSG00000204632.11	HLA-G	2.75589	0.0450222	0.00585325	0.33848	3.96217e-31	79
50K	chr17:59886230:59892697:clu_15938:ENSG00000108423.14	TUBD1	-2.9102	-0.272096	0.00361194	0.0297751	0.0788574	5			S-PrediXcan	chr15:78937423:78937686:clu_22171:ENSG00000103811.15	CTSH	2.75565	0.124822	0.00585752	0.12332	9.07739e-11	11
50K	chr5:842674:843600:clu_40459:ENSG00000188818.12	ZDHHC11	-2.90935	-0.297755	0.00362186	0.06283	5.60473e-06	4			S-PrediXcan	chr2:231395814:231397731:clu_54476:ENSG00000135931.17	ARMC9	-2.75538	-1.057	0.00586237	0.0100535	0.758367	2
50K	chr9:120923792:120925936:clu_63293:ENSG00000056558.10	TRAF1	2.90868	0.113246	0.00362962	0.138641	1.64461e-12	15			S-PrediXcan	chr19:2123879:2127152:clu_25119:ENSG00000065000.15	AP3D1	-2.74837	-0.567992	0.00598917	0.0287565	0.776251	10
50K	chr9:121329625:121348015:clu_63331:ENSG00000148175.12	STOM	2.90846	0.221054	0.00363211	0.0602158	0.00298281	12			S-PrediXcan	chr20:58673711:58691034:clu_32740:ENSG00000215440.11	NPEPL1	2.74725	0.0769982	0.00600974	0.23813	5.20111e-24	33
50K	chr2:68567387:68577820:clu_51423:ENSG00000169621.9	APLF	2.9084	0.468984	0.00363283	0.0127802	0.513928	3			S-PrediXcan	chr12:57526388:57526566:clu_5111:ENSG00000166987.14	MBD6	2.74607	0.440492	0.0060313	0.0330198	0.614951	10
50K	chr6:31411359:31411947:clu_37668:ENSG00000204520.12	MICA	-2.90775	-0.0676831	0.00364035	0.284581	3.85112e-31	24			S-PrediXcan	chr20:63675435:63678145:clu_32969:ENSG00000258366.7	RTEL1	-2.74483	-0.528811	0.0060542	0.027061	0.312216	8
50K	chr17:46038686:46039702:clu_15464:ENSG00000120071.13	KANSL1	2.90741	0.188953	0.00364433	0.049916	0.00223568	9			S-PrediXcan	chr6:30914469:30914805:clu_37621:ENSG00000137411.16	VARS2	2.74172	0.114284	0.00611187	0.155553	0.00136087	59
50K	chr20:58673711:58691405:clu_32740:ENSG00000124222.22	STX16	-2.89884	-0.0941448	0.00374546	0.166667	1.71587e-09	24			S-PrediXcan	chr6:32171505:32175814:clu_37855:ENSG00000204310.12	AGPAT1	-2.73989	-0.33381	0.00614602	0.05112	0.0225998	27
50K	chr19:41292987:41294338:clu_27312:ENSG00000105323.16	HNRNPUL1	-2.89809	-0.484232	0.00375442	0.0181073	0.294813	2			S-PrediXcan	chr15:43647467:43647917:clu_21091:ENSG00000166762.16	CATSPER2	-2.73945	-0.552289	0.00615413	0.0176262	0.638207	3
50K	chr15:68358585:68361590:clu_21793:ENSG00000137809.16	ITGA11	2.89724	0.328343	0.00376456	0.0182078	0.716653	6			S-PrediXcan	chr10:73252037:73252470:clu_11732:ENSG00000182180.13	MRPS16	-2.73864	-1.08636	0.0061693	0.0166086	0.182317	6
50K	chr6:31968082:31968328:clu_37799:ENSG00000204351.11	SKIV2L	-2.897	-0.38147	0.00376747	0.0258745	0.600379	6			S-PrediXcan	chr4:163517476:163519334:clu_45678:ENSG00000198498.9	TMA16	2.73785	0.2013	0.00618417	0.07812	1.04415e-07	15
50K	chr7:72879885:72881494:clu_35019:ENSG00000196313.11	POM121	2.89577	0.109154	0.00378225	0.0995445	4.26232e-06	16			S-PrediXcan	chr7:64831076:64831451:clu_34892:ENSG00000197008.9	ZNF138	2.73781	0.282488	0.0061849	0.0405354	0.168998	15
50K	chr3:119486932:119488929:clu_48309:ENSG00000163389.10	POGLUT1	-2.88851	-0.359509	0.00387072	0.0261626	0.735902	8			S-PrediXcan	chr16:14925189:14925733:clu_18111:ENSG00000183458.13	RP11-958N24.1	-2.73675	-0.319892	0.00620488	0.0805743	0.128231	23
50K	chr1:15507133:15507873:clu_55660:ENSG00000132906.17	CASP9	-2.88725	-0.362637	0.00388629	0.0287098	0.348706	4			S-PrediXcan	chr21:45283527:45284026:clu_33692:ENSG00000186866.16	POFUT2	-2.73523	-0.305792	0.00623371	0.0333228	0.000554376	6
50K	chr7:72831798:72833764:clu_35018:ENSG00000225648.5	SBDSP1	2.88655	0.159233	0.00389486	0.0647513	3.21173e-06	4			S-PrediXcan	chr14:22955176:22956924:clu_22934:ENSG00000092036.18	HAUS4	-2.73227	-0.36941	0.00629005	0.0396738	0.0742399	10
50K	chr12:94306625:94308783:clu_5631:ENSG00000258365.1	RP11-1105G2.3	2.88618	0.25968	0.0038995	0.0400172	0.465373	10			S-PrediXcan	chr15:78937423:78939140:clu_22171:ENSG00000103811.15	CTSH	-2.73163	-0.151074	0.00630218	0.112141	7.20773e-09	14
50K	chr12:6492972:6493459:clu_3541:ENSG00000111639.7	MRPL51	-2.88484	-0.213028	0.0039161	0.0698757	0.0908305	15			S-PrediXcan	chr11:77821241:77842479:clu_9412:ENSG00000087884.14	AAMDC	-2.73146	-0.262542	0.00630553	0.0453964	0.000161765	9
50K	chr1:228333780:228334512:clu_61113:ENSG00000154358.20	OBSCN	-2.88316	-0.394998	0.00393713	0.0185657	0.947029	5			S-PrediXcan	chr20:58691780:58693737:clu_32741:ENSG00000215440.11	NPEPL1	-2.73046	-0.143261	0.0063246	0.126154	3.81904e-11	21
50K	chr20:9408058:9408633:clu_31669:ENSG00000101333.16	PLCB4	-2.88283	-0.402248	0.00394121	0.0255806	0.278388	6			S-PrediXcan	chr3:3175266:3179621:clu_46034:ENSG00000113851.14	CRBN	2.72809	0.666026	0.00637019	0.0214071	0.48975	5
50K	chr6:31587318:31587641:clu_37685:ENSG00000204482.10	LST1	-2.88171	-0.0358144	0.00395525	0.580292	5.3649e-57	106			S-PrediXcan	chr19:42333768:42334007:clu_27407:ENSG00000105429.12	MEGF8	2.72806	0.428056	0.00637071	0.027106	0.077031	9
50K	chr2:241562476:241570125:clu_54806:ENSG00000176720.4	BOK	2.88156	0.370442	0.00395712	0.0216351	0.591319	4			S-PrediXcan	chr17:80101625:80101811:clu_16852:ENSG00000171298.12	GAA	2.72708	0.0927795	0.00638972	0.136783	1.65606e-16	14
50K	chr7:70768068:70771549:clu_35001:ENSG00000158321.15	AUTS2	2.87929	0.218525	0.00398577	0.0309872	0.00110835	3			S-PrediXcan	chr14:24440926:24441678:clu_23134:ENSG00000100445.17	SDR39U1	-2.72626	-0.154435	0.00640565	0.103049	2.4066e-10	13
50K	chr14:24441795:24442178:clu_23134:ENSG00000100445.17	SDR39U1	-2.87708	-0.110935	0.00401368	0.161109	1.04141e-18	12			S-PrediXcan	chr17:58526313:58531480:clu_15897:ENSG00000108387.14	2022-09-04	-2.72541	-0.469237	0.00642213	0.0288087	0.760214	6
50K	chr9:69174432:69212548:clu_62333:ENSG00000119139.17	TJP2	-2.87498	-0.419204	0.00404058	0.0403508	0.545905	6			S-PrediXcan	chr5:37392120:37396375:clu_40912:ENSG00000082068.8	WDR70	2.72398	0.353159	0.0064501	0.0298329	0.0955401	9
50K	chr6:29888224:29888467:clu_37475:ENSG00000206503.12	HLA-A	2.87443	0.0678486	0.00404756	0.239921	3.78491e-17	35			S-PrediXcan	chr16:14552095:14555654:clu_18093:ENSG00000140694.16	PARN	-2.72348	-0.737361	0.00645988	0.0127068	0.419201	3
50K	chr17:75246796:75261548:clu_16486:ENSG00000125447.16	GGA3	-2.87421	-0.110904	0.00405039	0.135575	1.06184e-09	18			S-PrediXcan	chr12:108653181:108654306:clu_5984:ENSG00000110880.10	CORO1C	-2.72033	-0.569762	0.00652167	0.016969	0.10645	1
50K	chr10:104207824:104212007:clu_12617:ENSG00000197748.12	CFAP43	-2.87317	-0.179675	0.00406381	0.0384735	0.0332566	7			S-PrediXcan	chr20:62669078:62669951:clu_32886:ENSG00000101187.15	SLCO4A1	-2.71973	-0.247306	0.00653362	0.0820118	0.000262615	18
50K	chr19:41808930:41809965:clu_27353:ENSG00000170956.16	CEACAM3	2.86966	0.305622	0.00410916	0.0262665	0.109371	3			S-PrediXcan	chr4:106237538:106242470:clu_44976:ENSG00000145348.16	TBCK	2.71934	0.872132	0.00654126	0.0140899	0.904491	7
50K	chr8:33549492:33551044:clu_65056:ENSG00000133874.1	RNF122	-2.86885	-0.302135	0.00411967	0.0218826	0.971543	3			S-PrediXcan	chr20:49254649:49255808:clu_32594:ENSG00000124201.14	ZNFX1	-2.71847	-0.109508	0.00655854	0.196312	4.8376e-21	29
50K	chr14:35046954:35053278:clu_23249:ENSG00000151327.12	FAM177A1	2.86787	0.481299	0.00413251	0.0254908	0.281301	5			S-PrediXcan	chr14:105588394:105863198:clu_24759:ENSG00000211900.2	IGHJ6	2.71792	0.541611	0.00656944	0.0351393	0.449452	13
50K	chr7:122092982:122093048:clu_36141:ENSG00000008311.14	AASS	-2.86652	-0.203466	0.0041501	0.0352048	0.147537	6			S-PrediXcan	chr5:132227221:132227790:clu_42198:ENSG00000072682.18	P4HA2	2.71667	0.0557653	0.00659417	0.29429	9.44781e-39	19
50K	chr6:32191908:32192472:clu_37858:ENSG00000213654.9	GPSM3	-2.8653	-0.458504	0.0041661	0.0269194	0.0661348	6			S-PrediXcan	chr1:77736158:77739265:clu_57687:ENSG00000077254.14	USP33	-2.71623	-0.352986	0.00660293	0.0274496	0.248927	6
50K	chr7:66114970:66145443:clu_34946:ENSG00000126522.16	ASL	-2.8626	-0.229779	0.00420179	0.0498615	0.013487	16			S-PrediXcan	chr5:160415310:160418596:clu_42903:ENSG00000164609.9	SLU7	2.71464	0.483724	0.00663479	0.0497834	0.731432	19
50K	chr1:151142675:151144385:clu_58893:ENSG00000143434.15	SEMA6C	-2.8614	-0.132722	0.00421773	0.0713173	0.00292734	13			S-PrediXcan	chr9:122858093:122858669:clu_63381:ENSG00000056586.15	RC3H2	-2.71366	-0.388362	0.00665444	0.0442767	0.602716	20
50K	chr19:41617773:41617981:clu_27344:ENSG00000105352.10	CEACAM4	2.85928	1.018	0.00424598	0.0112235	0.460459	3			S-PrediXcan	chr11:129912225:129914704:clu_10419:ENSG00000170325.14	PRDM10	2.71355	0.482694	0.00665672	0.0208781	0.582847	5
50K	chr1:46568498:46571417:clu_57105:ENSG00000079277.19	MKNK1	-2.85908	-0.216021	0.00424871	0.0429327	0.0193259	9			S-PrediXcan	chr11:559860:560415:clu_6996:ENSG00000099849.14	RASSF7	-2.71348	-0.0922804	0.00665799	0.285917	3.33898e-24	45
50K	chr7:155642970:155643468:clu_36860:ENSG00000216895.9	AC009403.2	-2.8581	-0.477029	0.0042619	0.0235788	0.348396	5			S-PrediXcan	chr20:49154071:49174195:clu_32589:ENSG00000124214.19	STAU1	-2.71348	-0.254355	0.00665801	0.054027	0.00126123	13
50K	chr15:66664452:66711668:clu_21754:ENSG00000259471.1	LINC01169	2.85808	0.369087	0.00426208	0.0486107	0.0993934	15			S-PrediXcan	chr12:102017805:102025974:clu_5823:ENSG00000120860.10	WASHC3	-2.71224	-0.328583	0.00668292	0.0696098	0.0856248	23
50K	chr10:122980695:122982733:clu_12924:ENSG00000179988.13	PSTK	-2.85754	-0.209869	0.00426935	0.0434736	0.119515	9			S-PrediXcan	chr15:43632363:43635360:clu_21091:ENSG00000249839.1	AC011330.5	-2.71127	-0.129097	0.00670254	0.106057	4.94337e-11	23
50K	chr2:113595515:113595693:clu_52472:ENSG00000146556.14	WASH2P	-2.85559	-0.0888434	0.00429572	0.1369	2.55401e-12	18			S-PrediXcan	chr4:533981:539153:clu_43364:ENSG00000174227.15	PIGG	2.71126	0.210161	0.00670282	0.0376886	0.0068326	8
50K	chr22:38314169:38316657:clu_30734:ENSG00000244627.5	RP3-449O17.1	-2.85228	-0.375307	0.00434072	0.0256853	0.252929	9			S-PrediXcan	chr1:3892996:3900172:clu_55253:ENSG00000198912.10	C1orf174	-2.70804	-0.220453	0.00676821	0.102962	0.0847557	43
50K	chr1:45334511:45340219:clu_57031:ENSG00000132781.17	MUTYH	2.85194	0.583137	0.0043454	0.0103747	0.308239	2			S-PrediXcan	chr12:109260149:109260480:clu_6020:ENSG00000076555.15	ACACB	-2.70791	-0.558374	0.00677093	0.0399112	0.539444	18
50K	chr20:58701158:58703215:clu_32743:ENSG00000215440.11	NPEPL1	2.84897	0.121901	0.00438614	0.113182	6.20961e-05	26			S-PrediXcan	chr16:69990683:69996069:clu_19677:ENSG00000226232.8	NPIPB14P	2.70776	0.0684358	0.00677397	0.292808	1.20047e-35	30
50K	chr4:151719538:151758772:clu_45540:ENSG00000059691.11	GATB	2.84686	0.299415	0.00441534	0.0204433	0.0775619	4			S-PrediXcan	chr12:57615017:57615512:clu_5128:ENSG00000240771.6	ARHGEF25	2.7077	0.590843	0.00677503	0.0291513	0.658358	13
50K	chr16:66725944:66730112:clu_19391:ENSG00000135720.12	DYNC1LI2	-2.84513	-0.310965	0.00443934	0.0367632	0.0854636	13			S-PrediXcan	chr5:132898392:132899104:clu_42245:ENSG00000072364.12	AFF4	2.7068	0.202513	0.00679347	0.0752292	0.0184483	23
50K	chr14:58641747:58645369:clu_23657:ENSG00000165617.14	DACT1	2.84481	0.238083	0.00444386	0.0408995	0.0627476	8			S-PrediXcan	chr10:119932318:119933008:clu_12854:ENSG00000107651.12	SEC23IP	2.70606	0.578388	0.00680862	0.0252672	0.847367	6
50K	chr5:96722698:96727489:clu_41821:ENSG00000153113.23	CAST	-2.84438	-0.0744315	0.00444978	0.176721	6.922e-14	25			S-PrediXcan	chr7:100354012:100354564:clu_35715:ENSG00000121716.20	PILRB	-2.70598	-0.294024	0.00681025	0.0338053	0.0163049	11
50K	chr7:36513380:36522039:clu_34563:ENSG00000136250.11	AOAH	-2.84331	-0.240398	0.00446479	0.0458289	0.121808	10			S-PrediXcan	chr10:100235764:100238022:clu_12369:ENSG00000095485.16	CWF19L1	2.70593	0.265238	0.00681127	0.0863224	4.56527e-05	19
50K	chr6:32117694:32117859:clu_37839:ENSG00000213676.10	ATF6B	-2.83927	-0.513283	0.00452168	0.0223168	0.579179	9			S-PrediXcan	chr1:224300663:224303723:clu_60963:ENSG00000143748.17	NVL	2.70548	0.152433	0.00682048	0.0851667	1.122e-08	21
50K	chr11:72235753:72235897:clu_9170:ENSG00000165458.13	INPPL1	2.83875	0.446234	0.00452904	0.0243244	0.761978	6			S-PrediXcan	chr19:46390132:46390284:clu_27691:ENSG00000011485.14	PPP5C	2.70435	0.726152	0.00684379	0.0128691	0.107125	1
50K	chr11:451493:460187:clu_6979:ENSG00000174915.11	PTDSS2	-2.83724	-0.623988	0.00455051	0.0108404	0.767194	2			S-PrediXcan	chr6:31798507:31806755:clu_37759:ENSG00000204392.10	LSM2	2.7042	0.0594737	0.00684693	0.366132	4.02231e-34	56
50K	chr21:46277717:46279993:clu_33757:ENSG00000160294.10	MCM3AP	-2.83572	-0.137958	0.00457223	0.0805825	5.91615e-08	6			S-PrediXcan	chr1:153548490:153549181:clu_58996:ENSG00000188015.9	S100A3	-2.70406	-0.358594	0.00684982	0.0431207	0.00200246	10
50K	chr22:24176275:24177591:clu_30177:ENSG00000099991.17	CABIN1	2.83411	0.338572	0.00459532	0.0312753	0.160225	5			S-PrediXcan	chr1:78649905:78654243:clu_57712:ENSG00000137965.10	IFI44	2.70374	0.162116	0.00685641	0.149988	7.53618e-14	30
50K	chr1:154963931:154965543:clu_59119:ENSG00000160691.18	SHC1	-2.82908	-0.172868	0.00466825	0.139218	6.68778e-05	30			S-PrediXcan	chr17:59001714:59012328:clu_15915:ENSG00000108395.13	TRIM37	2.70296	0.215652	0.00687246	0.0774642	0.00236678	29
50K	chr22:38751035:38751210:clu_30770:ENSG00000100242.15	SUN2	-2.82889	-0.191443	0.004671	0.0627552	0.0561418	18			S-PrediXcan	chr8:27313287:27322402:clu_64924:ENSG00000120899.17	PTK2B	-2.70291	-0.300886	0.00687355	0.0499665	0.781659	15
50K	chr4:41014398:41065576:clu_44152:ENSG00000163697.16	APBB2	-2.82738	-0.218888	0.00469313	0.0842636	0.00254597	19			S-PrediXcan	chr11:119097297:119098403:clu_10153:ENSG00000172269.18	DPAGT1	-2.70268	-0.365426	0.00687839	0.0660317	0.0298594	23
50K	chr9:120844899:120844993:clu_63282:ENSG00000226752.9	PSMD5-AS1	2.82627	0.106324	0.00470935	0.105862	4.33346e-11	8			S-PrediXcan	chr6:30925385:30925544:clu_37629:ENSG00000137411.16	VARS2	-2.70191	-0.317535	0.00689431	0.0317189	0.00658307	11
50K	chr6:30671274:30672635:clu_37585:ENSG00000204560.9	DHX16	-2.82597	-0.830147	0.00471371	0.010656	0.850343	7			S-PrediXcan	chr9:94801002:94955177:clu_62773:ENSG00000148120.16	C9orf3	-2.70188	-0.483121	0.00689476	0.0245318	0.777356	7
50K	chr13:112690455:112785135:clu_3182:ENSG00000068650.18	ATP11A	-2.82378	-0.708163	0.00474614	0.0102627	0.0168126	1			S-PrediXcan	chr8:133213143:133225390:clu_66262:ENSG00000104415.13	WISP1	-2.70151	-0.440476	0.00690259	0.0450069	0.442394	19
50K	chr15:48748610:48752349:clu_21224:ENSG00000103995.13	CEP152	2.82373	0.369224	0.00474679	0.0187397	0.350816	3			S-PrediXcan	chr10:127343746:127354669:clu_13013:ENSG00000150760.12	DOCK1	-2.70147	-0.486015	0.00690327	0.0258835	0.319709	4
50K	chr2:113594516:113595063:clu_52471:ENSG00000146556.14	WASH2P	2.82219	0.0813327	0.0047697	0.144804	1.82645e-11	20			S-PrediXcan	chr1:180098985:180110997:clu_59998:ENSG00000135837.15	CEP350	-2.70145	-0.202039	0.00690378	0.113627	0.0527103	41
50K	chr11:17311283:17311872:clu_7626:ENSG00000070081.15	NUCB2	2.82105	0.492628	0.00478661	0.0129252	0.39828	2			S-PrediXcan	chr22:50441026:50443866:clu_31271:ENSG00000100239.15	PPP6R2	2.70122	0.500077	0.00690851	0.0330485	0.00189261	5
50K	chr17:30971746:30984617:clu_14632:ENSG00000181481.13	RNF135	2.82028	0.138895	0.00479816	0.0963508	7.64318e-07	15			S-PrediXcan	chr19:54825078:54829361:clu_28457:ENSG00000125498.19	KIR2DL1	2.70109	0.795551	0.00691125	0.0204558	0.023409	3
50K	chr10:15135418:15140987:clu_10815:ENSG00000152465.17	NMT2	-2.81901	-0.307276	0.0048172	0.0354806	0.224326	8			S-PrediXcan	chr19:54825078:54829361:clu_28457:ENSG00000221957.8	KIR2DS4	2.70109	0.795551	0.00691125	0.0204558	0.134312	3
50K	chr9:128937944:128940369:clu_63683:ENSG00000175287.18	PHYHD1	2.81812	0.0871893	0.00483054	0.17779	6.00076e-18	13			S-PrediXcan	chr3:167697126:167697851:clu_49293:ENSG00000114209.14	PDCD10	2.70073	0.437694	0.00691871	0.0684715	0.00948142	15
50K	chr13:95247753:95301241:clu_2966:ENSG00000125257.13	ABCC4	-2.81802	-0.150895	0.00483205	0.0607986	0.00326186	10			S-PrediXcan	chr1:113706722:113710254:clu_58374:ENSG00000116793.15	PHTF1	2.70009	0.286783	0.00693197	0.039738	0.36583	17
50K	chr7:34940327:34941765:clu_34533:ENSG00000173852.14	DPY19L1	-2.81591	-0.190323	0.00486398	0.0420766	0.00481993	6			S-PrediXcan	chr19:9420218:9434075:clu_25743:ENSG00000174652.17	ZNF266	2.69919	0.377311	0.0069508	0.0599787	0.0809385	19
50K	chr6:26374798:26375797:clu_37395:ENSG00000186470.13	BTN3A2	-2.81566	-0.134687	0.0048677	0.0756324	1.22359e-07	6			S-PrediXcan	chr6:32855140:32856138:clu_37905:ENSG00000240065.7	PSMB9	2.69812	0.114267	0.00697324	0.184123	2.97768e-16	48
50K	chr1:100088236:100102955:clu_58055:ENSG00000156876.9	SASS6	2.81465	0.212524	0.00488299	0.0413553	0.187146	10			S-PrediXcan	chr18:13030608:13037237:clu_28982:ENSG00000101639.18	CEP192	-2.69807	-0.405584	0.00697419	0.0302178	0.585061	10
50K	chr6:31651776:31652424:clu_37706:ENSG00000204463.12	BAG6	2.81431	0.228271	0.00488819	0.0430821	0.0623846	17			S-PrediXcan	chr22:30617495:30622968:clu_30435:ENSG00000185339.8	TCN2	2.69559	0.302429	0.00702647	0.0298731	0.0245717	7
50K	chr5:132897240:132898230:clu_42245:ENSG00000072364.12	AFF4	-2.81338	-0.634865	0.00490243	0.0120138	0.45928	4			S-PrediXcan	chr1:155670464:155672521:clu_59221:ENSG00000163374.19	YY1AP1	-2.69553	-0.313933	0.00702768	0.081839	0.0468053	28
50K	chr1:171638722:171652008:clu_59825:ENSG00000034971.16	MYOC	2.81264	0.252922	0.00491374	0.0360089	0.0680187	9			S-PrediXcan	chr6:31968538:31968686:clu_37800:ENSG00000204351.11	SKIV2L	-2.6946	-0.328585	0.00704726	0.0491903	0.024369	27
50K	chr15:74896325:74897512:clu_22016:ENSG00000178802.17	MPI	2.81211	0.113978	0.00492178	0.0993792	0.00256032	22			S-PrediXcan	chr11:85982003:85996826:clu_9510:ENSG00000073921.17	PICALM	2.69419	0.384936	0.00705602	0.0883981	0.00719905	29
50K	chr3:101372126:101458955:clu_48067:ENSG00000138468.15	SENP7	-2.80991	-0.122979	0.0049556	0.0722602	3.24205e-07	8			S-PrediXcan	chr10:133300113:133302792:clu_13146:ENSG00000130640.13	TUBGCP2	-2.69313	-0.302532	0.0070784	0.0391137	0.000342608	9
50K	chr1:51312943:51321721:clu_57193:ENSG00000085831.15	TTC39A	2.80959	0.66189	0.00496054	0.0141432	0.156931	2			S-PrediXcan	chr20:63603092:63604743:clu_32959:ENSG00000101216.10	GMEB2	2.69161	0.387482	0.00711074	0.0306108	0.996657	8
50K	chr12:110013249:110019139:clu_6077:ENSG00000076513.16	ANKRD13A	2.80923	0.200193	0.00496606	0.0908413	6.25412e-07	11			S-PrediXcan	chr18:11897620:11906203:clu_28931:ENSG00000154889.16	MPPE1	-2.69003	-0.981625	0.00714463	0.0154188	0.990743	3
50K	chr7:43938494:43942826:clu_34653:ENSG00000078967.12	UBE2D4	-2.80889	-0.276819	0.0049712	0.0304944	0.240733	7			S-PrediXcan	chr16:67194459:67194686:clu_19447:ENSG00000205250.8	E2F4	2.68929	0.270789	0.00716047	0.0765267	0.0374213	22
50K	chr11:407957:408073:clu_6960:ENSG00000185187.12	SIGIRR	2.80743	0.430182	0.00499384	0.0180029	0.116912	4			S-PrediXcan	chr12:39301679:39302965:clu_4277:ENSG00000139116.18	KIF21A	2.68753	0.258323	0.0071983	0.0559005	0.00384251	13
50K	chr14:35110642:35112864:clu_23250:ENSG00000151327.12	FAM177A1	2.80706	0.271271	0.00499954	0.0291466	0.00328205	4			S-PrediXcan	chr11:119017545:119017958:clu_10127:ENSG00000118181.10	RPS25	-2.68668	-0.280151	0.00721651	0.0997767	0.032927	34
50K	chr10:129536377:129707895:clu_13038:ENSG00000170430.9	MGMT	-2.8059	-0.109524	0.00501764	0.0891906	1.86791e-10	1			S-PrediXcan	chr8:12607531:12607923:clu_64615:ENSG00000283674.1	RP11-419I17.1	2.68664	0.493724	0.0072175	0.0320599	0.538856	6
50K	chr2:224796426:224796964:clu_54344:ENSG00000135905.18	DOCK10	-2.80498	-0.281281	0.00503196	0.0246292	0.077456	5			S-PrediXcan	chr10:100290138:100291301:clu_12378:ENSG00000107593.16	PKD2L1	-2.68382	-0.0613643	0.00727856	0.310085	1.25023e-35	38
50K	chr7:73508471:73510736:clu_35057:ENSG00000009954.10	BAZ1B	-2.80449	-0.387946	0.00503955	0.0284866	0.34746	7			S-PrediXcan	chr17:46038686:46039702:clu_15464:ENSG00000120071.13	KANSL1	2.68238	0.2494	0.00730997	0.0509157	0.00522296	8
50K	chr6:32518666:32519370:clu_37868:ENSG00000198502.5	HLA-DRB5	-2.80443	-0.0278587	0.00504059	0.788703	7.76206e-154	56			S-PrediXcan	chr12:111883768:111885916:clu_6164:ENSG00000089022.13	MAPKAPK5	-2.68206	-0.371045	0.00731706	0.0406543	0.95044	15
50K	chr15:42730764:42730925:clu_21023:ENSG00000140326.12	CDAN1	2.80435	0.534509	0.00504184	0.019735	0.309887	4			S-PrediXcan	chr16:2663430:2669411:clu_17697:ENSG00000260565.6	ERVK13-1	-2.67931	-0.313265	0.00737745	0.0593707	0.074896	17
50K	chr9:96943154:96949555:clu_62832:ENSG00000196312.12	MFSD14C	2.80408	0.356392	0.00504606	0.0432893	0.000665193	4			S-PrediXcan	chr15:79314005:79321978:clu_22182:ENSG00000166557.12	TMED3	2.67912	0.291312	0.00738169	0.0793868	0.00272799	21
50K	chr20:9409181:9411037:clu_31669:ENSG00000101333.16	PLCB4	2.80289	0.560243	0.00506463	0.0140795	0.225042	4			S-PrediXcan	chr3:9920602:9920925:clu_46163:ENSG00000163702.18	IL17RC	2.67877	0.37561	0.00738925	0.0541762	0.143353	13
50K	chr1:101013818:101021641:clu_58096:ENSG00000117543.20	DPH5	2.80123	0.418467	0.00509081	0.016579	0.169158	3			S-PrediXcan	chr15:96285459:96290630:clu_22647:ENSG00000247809.7	NR2F2-AS1	-2.67822	-1.10917	0.00740144	0.015339	0.552545	5
50K	chr22:38221710:38224785:clu_30727:ENSG00000198792.12	TMEM184B	2.80114	0.376934	0.0050922	0.0266787	0.202025	5			S-PrediXcan	chr15:49156016:49201162:clu_21235:ENSG00000156958.14	GALK2	2.67552	0.323339	0.00746131	0.0660839	0.0909878	20
50K	chr6:32167656:32167910:clu_37853:ENSG00000241404.6	EGFL8	-2.80106	-0.259613	0.00509356	0.0375378	0.0116199	6			S-PrediXcan	chr6:116762085:116764492:clu_39411:ENSG00000183807.7	FAM162B	-2.67435	-0.223931	0.0074875	0.0707961	3.02791e-07	8
50K	chr21:42416611:42418401:clu_33528:ENSG00000160185.14	UBASH3A	-2.79969	-0.38899	0.00511524	0.0170368	0.89993	5			S-PrediXcan	chr7:100356938:100358220:clu_35717:ENSG00000121716.20	PILRB	-2.67429	-0.0605418	0.00748884	0.493598	1.85144e-60	36
50K	chr11:130200137:130208410:clu_10428:ENSG00000149418.10	ST14	2.79684	0.74776	0.00516056	0.013993	0.751544	4			S-PrediXcan	chr19:7645306:7645760:clu_25595:ENSG00000076944.15	STXBP2	2.67368	0.0352873	0.00750231	0.646223	2.02254e-104	43
50K	chr5:1798947:1799792:clu_40538:ENSG00000171421.12	MRPL36	-2.79434	-0.104383	0.00520058	0.117293	1.14148e-07	15			S-PrediXcan	chr16:15035553:15036016:clu_18136:ENSG00000179889.18	PDXDC1	2.67244	0.62371	0.00753021	0.0195768	0.213495	6
50K	chr9:7015929:7046862:clu_61716:ENSG00000107077.18	KDM4C	2.79424	0.231393	0.00520213	0.0367335	0.0146161	7			S-PrediXcan	chr5:60945382:61073125:clu_41182:ENSG00000164182.10	NDUFAF2	-2.67238	-0.136838	0.00753149	0.1471	0.000626794	46
50K	chr6:26597223:26597914:clu_37411:ENSG00000146109.4	ABT1	-2.79162	-0.22537	0.00524446	0.0426241	0.0465583	10			S-PrediXcan	chr8:22566243:22566345:clu_64806:ENSG00000120896.13	SORBS3	2.67225	0.301693	0.00753439	0.0704093	0.414503	18
50K	chr12:4609548:4610155:clu_3486:ENSG00000010219.13	DYRK4	-2.7912	-0.348888	0.00525124	0.0301012	0.454258	6			S-PrediXcan	chr11:8710957:8711122:clu_7424:ENSG00000166444.18	ST5	-2.67053	-0.274339	0.00757325	0.0767155	0.00049628	16
50K	chr17:68125480:68125585:clu_16273:ENSG00000237854.3	LINC00674	2.79031	0.330906	0.00526577	0.0237488	0.0962903	4			S-PrediXcan	chr5:34035758:34051882:clu_40789:ENSG00000082196.20	C1QTNF3	2.66865	0.404736	0.00761575	0.0251609	0.127702	7
50K	chr1:12321964:12322536:clu_55611:ENSG00000048707.13	VPS13D	-2.78705	-0.299241	0.00531897	0.03349	0.189404	7			S-PrediXcan	chr11:108135242:108138898:clu_9770:ENSG00000075239.13	ACAT1	-2.66751	-0.473621	0.00764163	0.0192592	0.674232	7
50K	chr16:15133106:15133264:clu_18124:ENSG00000250251.6	PKD1P6	-2.78703	-0.24721	0.00531931	0.033938	0.0238836	8			S-PrediXcan	chr20:64268010:64287679:clu_33047:ENSG00000203880.11	PCMTD2	-2.66726	-0.655231	0.00764721	0.020705	0.778342	4
50K	chr1:45334511:45339899:clu_57031:ENSG00000132781.17	MUTYH	-2.78666	-0.572066	0.00532539	0.0123129	0.090556	1			S-PrediXcan	chr17:20110562:20204333:clu_14366:ENSG00000128487.16	SPECC1	-2.66681	-0.672048	0.00765742	0.0225953	0.204898	7
50K	chr15:34147430:34148632:clu_20658:ENSG00000134152.10	KATNBL1	2.7866	0.563878	0.00532644	0.0120509	0.531435	4			S-PrediXcan	chr10:103095980:103097291:clu_12555:ENSG00000076685.18	NT5C2	2.66582	0.72262	0.00767998	0.0151981	0.86715	5
50K	chr7:74249220:74249739:clu_35118:ENSG00000049541.10	RFC2	2.78623	0.383254	0.00533258	0.0276201	0.120272	7			S-PrediXcan	chr19:54825078:54829361:clu_28457:ENSG00000167633.18	KIR3DL1	2.66504	0.612082	0.00769794	0.0262813	0.107632	7
50K	chr15:43335170:43335696:clu_21063:ENSG00000168803.14	ADAL	2.78584	0.350012	0.005339	0.0237316	0.0124479	4			S-PrediXcan	chr3:114046732:114048748:clu_48269:ENSG00000163617.10	CCDC191	2.66425	0.175016	0.0077161	0.122133	0.00582158	46
50K	chr19:40744196:40744559:clu_27284:ENSG00000188493.14	C19orf54	-2.78483	-0.257297	0.00535551	0.0448334	0.0449186	13			S-PrediXcan	chr12:38677554:38679578:clu_4268:ENSG00000139117.13	CPNE8	-2.66396	-0.981109	0.00772269	0.0120676	0.783091	3
50K	chr19:38918139:38918422:clu_27165:ENSG00000104835.14	SARS2	2.78482	0.377505	0.00535572	0.0263976	0.15855	6			S-PrediXcan	chr12:119713294:119713468:clu_6361:ENSG00000122966.15	CIT	2.66216	0.20154	0.00776418	0.0527215	9.26227e-05	8
50K	chr20:63689648:63689750:clu_32977:ENSG00000258366.7	RTEL1	2.78451	0.286547	0.00536083	0.0260861	0.110341	5			S-PrediXcan	chr11:62633514:62634821:clu_8351:ENSG00000089597.16	GANAB	-2.66115	-1.09831	0.00778746	0.0115834	0.715571	4
50K	chr2:102372118:102375907:clu_52270:ENSG00000115604.10	IL18R1	2.78419	0.348207	0.00536614	0.0367598	0.03725	6			S-PrediXcan	chr1:161118178:161118786:clu_59566:ENSG00000158793.13	NIT1	2.65961	0.0921603	0.00782319	0.201939	1.12425e-18	27
50K	chr19:10642451:10642897:clu_25875:ENSG00000129353.14	SLC44A2	-2.78374	-0.316457	0.00537356	0.0442476	0.00275596	9			S-PrediXcan	chr5:132218644:132227790:clu_42198:ENSG00000072682.18	P4HA2	-2.65953	-0.0508859	0.00782488	0.396283	3.67446e-57	16
50K	chr19:41797948:41808813:clu_27352:ENSG00000170956.16	CEACAM3	2.78296	0.173028	0.0053866	0.0669112	0.0630312	19			S-PrediXcan	chr1:45882395:45959386:clu_57064:ENSG00000086015.20	MAST2	2.65859	0.661795	0.0078469	0.0102254	0.847512	3
50K	chr1:9611073:9611753:clu_55421:ENSG00000188807.12	TMEM201	-2.78261	-0.349874	0.00539236	0.0343503	0.190444	7			S-PrediXcan	chr3:49412640:49413056:clu_47217:ENSG00000145022.4	TCTA	-2.65852	-0.590271	0.00784844	0.0167528	0.239972	3
50K	chr20:49174269:49179122:clu_32589:ENSG00000124214.19	STAU1	2.78116	0.408124	0.00541655	0.0172298	0.191523	2			S-PrediXcan	chr10:79942504:79942763:clu_11910:ENSG00000133661.15	SFTPD	-2.65727	-0.229459	0.00787769	0.113477	0.0236322	36
50K	chr2:102340828:102342223:clu_52267:ENSG00000115602.16	IL1RL1	2.78004	0.181337	0.00543527	0.0628405	5.9407e-06	6			S-PrediXcan	chr1:98661911:98684885:clu_58027:ENSG00000162627.16	SNX7	2.65589	0.378	0.00791	0.0367505	0.148074	11
50K	chr1:16966119:16966408:clu_55775:ENSG00000058453.16	CROCC	-2.77998	-0.508994	0.00543623	0.0174326	0.527153	3			S-PrediXcan	chr20:58673711:58691034:clu_32740:ENSG00000124222.22	STX16	2.65474	0.0708916	0.00793702	0.267315	3.0009e-24	40
50K	chr5:37052566:37060844:clu_40880:ENSG00000164190.17	NIPBL	2.77956	1.00287	0.00544324	0.0125193	0.494244	1			S-PrediXcan	chr3:48464132:48464831:clu_47091:ENSG00000164053.19	ATRIP	-2.65466	-0.388557	0.00793876	0.0491941	0.0319827	17
50K	chr6:32519651:32521905:clu_37869:ENSG00000229391.7	HLA-DRB6	2.77938	0.025945	0.00544628	0.823215	2.39669e-148	125			S-PrediXcan	chr12:132620096:132620267:clu_6822:ENSG00000187848.12	P2RX2	2.65442	0.491266	0.00794444	0.0261619	0.199936	3
50K	chr1:228108318:228109261:clu_61081:ENSG00000162910.18	MRPL55	2.77903	0.12757	0.00545218	0.0705862	2.17818e-06	8			S-PrediXcan	chr18:67515492:67516361:clu_29609:ENSG00000171451.13	DSEL	2.65338	0.785316	0.0079691	0.019895	0.672427	4
50K	chr7:64815653:64831451:clu_34892:ENSG00000197008.9	ZNF138	-2.77892	-0.219409	0.00545397	0.0365447	0.0169638	8			S-PrediXcan	chr17:76543932:76544131:clu_16689:ENSG00000214140.10	PRCD	-2.65267	-0.216278	0.00798575	0.0947356	0.0022349	34
50K	chr12:54300276:54300801:clu_4822:ENSG00000123405.13	NFE2	2.77738	0.277849	0.00547998	0.0282588	0.456703	8			S-PrediXcan	chr17:1883944:1888675:clu_13306:ENSG00000132383.11	RPA1	-2.65234	-0.176203	0.00799362	0.125976	0.00150616	29
50K	chr2:201289566:201289696:clu_53781:ENSG00000155749.12	ALS2CR12	-2.77689	-0.365597	0.00548818	0.0208512	0.126598	6			S-PrediXcan	chr16:47698588:47699229:clu_19025:ENSG00000102893.15	PHKB	2.65215	0.599794	0.00799819	0.0147363	0.589265	1
50K	chr7:151355950:151356128:clu_36800:ENSG00000013374.15	NUB1	-2.77602	-0.418905	0.00550286	0.0190939	0.957334	5			S-PrediXcan	chr16:67003360:67003515:clu_19415:ENSG00000172824.14	CES4A	2.65163	1.44415	0.00801036	0.0108703	0.774618	7
50K	chr2:85354829:85355555:clu_51735:ENSG00000115459.17	ELMOD3	-2.77521	-0.386953	0.0055166	0.0197254	0.0802641	2			S-PrediXcan	chr10:4830842:4835675:clu_10590:ENSG00000165568.17	AKR1E2	-2.65124	-1.09865	0.00801976	0.0105766	0.408764	12
50K	chr11:77842628:77855345:clu_9414:ENSG00000087884.14	AAMDC	-2.77502	-0.0846646	0.00551984	0.147324	1.39995e-15	8			S-PrediXcan	chr1:149102847:149103301:clu_58749:ENSG00000269713.7	NBPF9	-2.65051	-0.648139	0.00803701	0.0170711	0.181042	4
50K	chr17:80368143:80369502:clu_16895:ENSG00000173821.19	RNF213	-2.77404	-0.221436	0.00553654	0.0628248	0.00345403	9			S-PrediXcan	chr1:43824892:43838219:clu_56941:ENSG00000126091.19	ST3GAL3	-2.64936	-0.153672	0.00806448	0.0603193	1.63499e-07	4
50K	chr12:2885534:2887911:clu_3439:ENSG00000078246.16	TULP3	2.77327	0.369292	0.00554964	0.0218894	0.0361602	3			S-PrediXcan	chr4:105700014:105708638:clu_44961:ENSG00000138785.14	INTS12	2.649	0.0875879	0.00807298	0.161566	3.28279e-13	21
50K	chr17:30205395:30207732:clu_14589:ENSG00000108576.9	SLC6A4	-2.77305	-0.698432	0.00555335	0.0119545	0.658792	2			S-PrediXcan	chr9:133257542:133258097:clu_63938:ENSG00000175164.13	ABO	2.64832	0.0972621	0.0080894	0.195101	2.40988e-18	25
50K	chr5:141650404:141651020:clu_42486:ENSG00000197948.10	FCHSD1	2.77249	0.240686	0.00556299	0.0544224	4.03908e-06	2			S-PrediXcan	chr11:63539624:63544621:clu_8432:ENSG00000133321.10	RARRES3	2.64813	1.54209	0.00809373	0.0114401	0.118757	5
50K	chr4:83458429:83460973:clu_44671:ENSG00000163319.10	MRPS18C	2.77242	0.0439472	0.00556404	0.401939	7.33748e-55	12			S-PrediXcan	chr22:50443323:50443866:clu_31271:ENSG00000100239.15	PPP6R2	-2.64807	-0.374673	0.00809519	0.042991	9.99651e-06	11
50K	chr16:58671244:58672096:clu_19347:ENSG00000103042.8	SLC38A7	-2.77206	-0.294978	0.00557027	0.0283543	0.234577	7			S-PrediXcan	chr1:16232646:16233612:clu_55725:ENSG00000132881.11	RSG1	2.64622	0.166949	0.00813977	0.0987407	8.39418e-05	35
50K	chr6:32518666:32520164:clu_37868:ENSG00000198502.5	HLA-DRB5	2.7715	0.0307904	0.00557985	0.791224	5.06883e-155	61			S-PrediXcan	chr3:183927443:183928747:clu_49556:ENSG00000114770.16	ABCC5	2.64609	0.0915503	0.00814285	0.182797	5.86516e-15	34
50K	chr5:114404856:114463049:clu_41998:ENSG00000080709.14	KCNN2	2.77144	0.323673	0.00558093	0.0188052	0.697806	3			S-PrediXcan	chr3:15560897:15563358:clu_46384:ENSG00000131373.14	HACL1	2.64592	0.137522	0.00814692	0.142443	4.58534e-13	23
50K	chr3:101399055:101417593:clu_48067:ENSG00000138468.15	SENP7	2.77116	0.196965	0.00558565	0.0387961	0.0155596	9			S-PrediXcan	chr5:55645895:55649207:clu_41120:ENSG00000177058.11	SLC38A9	2.64505	0.614865	0.00816786	0.0145294	0.0817979	9
50K	chr6:29608723:29610924:clu_37486:ENSG00000204681.10	GABBR1	-2.7711	-0.369242	0.00558668	0.0227888	0.669687	7			S-PrediXcan	chr2:85658855:85661454:clu_51722:ENSG00000168878.16	SFTPB	2.644	0.0380967	0.00819338	0.640041	1.18285e-78	93
50K	chr7:103175411:103184002:clu_35883:ENSG00000170629.14	DPY19L2P2	2.76982	0.0854199	0.00560877	0.121176	1.16778e-12	9			S-PrediXcan	chr15:50586488:50588191:clu_21290:ENSG00000092439.13	TRPM7	2.64393	0.433765	0.00819499	0.0289592	0.350205	12
50K	chr15:68364798:68369184:clu_21793:ENSG00000137809.16	ITGA11	-2.76975	-0.367311	0.00561001	0.0162883	0.48602	4			S-PrediXcan	chr21:36270157:36277021:clu_33354:ENSG00000142197.12	DOPEY2	-2.64374	-0.496063	0.00819946	0.0183021	0.928265	6
50K	chr22:38222662:38224785:clu_30727:ENSG00000198792.12	TMEM184B	-2.76883	-0.443629	0.00562574	0.0246631	0.571274	6			S-PrediXcan	chr8:61626280:61633683:clu_65394:ENSG00000198363.17	ASPH	-2.64311	-1.11812	0.00821494	0.010768	0.987072	4
50K	chr16:74675764:74676363:clu_19859:ENSG00000168404.12	MLKL	-2.76856	-0.0917266	0.00563043	0.124926	2.92416e-15	3			S-PrediXcan	chr7:95411743:95412312:clu_35529:ENSG00000105854.12	PON2	-2.64205	-0.210164	0.00824049	0.0949634	1.39341e-05	30
50K	chr22:50343550:50372020:clu_31263:ENSG00000100239.15	PPP6R2	-2.76632	-0.665667	0.00566931	0.0155781	0.445609	4			S-PrediXcan	chr6:31679268:31680756:clu_37709:ENSG00000204428.12	LY6G5C	-2.64059	-0.390628	0.00827628	0.0287431	0.0888054	18
50K	chr5:80649494:80654008:clu_41599:ENSG00000228716.6	DHFR	-2.76627	-0.638185	0.00567022	0.0128136	0.774581	2			S-PrediXcan	chr6:31948242:31948374:clu_37783:ENSG00000243649.8	CFB	2.63971	0.402471	0.00829771	0.0404766	0.144871	5
50K	chr2:10671690:10673520:clu_50237:ENSG00000115761.15	NOL10	2.76591	0.410665	0.00567635	0.0232273	0.543303	7			S-PrediXcan	chr17:4743847:4743991:clu_13524:ENSG00000141497.13	ZMYND15	-2.63876	-0.499684	0.00832088	0.03071	0.495795	5
50K	chr5:131162676:131165060:clu_42165:ENSG00000169567.11	HINT1	-2.76461	-0.0277104	0.00569905	0.656652	3.92998e-114	13			S-PrediXcan	chr9:114633878:114636990:clu_63229:ENSG00000157693.14	TMEM268	-2.63746	-0.270425	0.00835305	0.069988	0.0321082	20
50K	chr6:167022631:167024782:clu_40291:ENSG00000213066.11	FGFR1OP	-2.76434	-0.169802	0.00570377	0.0511117	0.175928	13			S-PrediXcan	chr19:40924443:40936097:clu_27289:ENSG00000256612.7	CYP2B7P	-2.63714	-0.282388	0.00836083	0.049857	0.00841627	16
50K	chr7:128975935:128978983:clu_36247:ENSG00000064419.13	TNPO3	2.76378	0.196105	0.00571367	0.0409835	0.193525	14			S-PrediXcan	chr15:42362910:42384483:clu_20981:ENSG00000092529.23	CAPN3	-2.63664	-0.400812	0.00837314	0.0263825	0.628157	4
50K	chr19:10565790:10565906:clu_25866:ENSG00000129347.19	KRI1	-2.76234	-0.26621	0.00573881	0.0311087	0.000883574	3			S-PrediXcan	chr2:117996362:118000821:clu_52509:ENSG00000125633.10	CCDC93	-2.63642	-0.201089	0.00837866	0.102187	0.00806251	33
50K	chr19:50281842:50286482:clu_28103:ENSG00000105357.15	MYH14	2.76209	0.193237	0.00574325	0.085026	0.0436469	27			S-PrediXcan	chr16:23389086:23392380:clu_18479:ENSG00000168434.12	COG7	-2.63435	-0.0948634	0.00842987	0.41108	1.18359e-36	73
50K	chr18:12506641:12512454:clu_28960:ENSG00000134278.15	SPIRE1	-2.76117	-0.491149	0.00575938	0.0139672	0.579746	3			S-PrediXcan	chr12:6581385:6581649:clu_3567:ENSG00000111642.14	CHD4	2.63323	0.283969	0.00845764	0.0460599	0.000397374	8
50K	chr6:109352914:109354848:clu_39273:ENSG00000203799.12	CCDC162P	2.76099	0.0995499	0.00576267	0.0873801	6.39338e-05	15			S-PrediXcan	chr3:183071120:183071210:clu_49529:ENSG00000078070.12	MCCC1	-2.63012	-0.343776	0.00853547	0.0446187	0.0197485	7
50K	chr20:64063384:64063892:clu_33037:ENSG00000171703.16	TCEA2	2.76076	0.331249	0.00576671	0.0294509	0.0344531	8			S-PrediXcan	chr14:105588394:105863198:clu_24759:ENSG00000240041.1	IGHJ4	2.62756	0.848114	0.00859997	0.0205818	0.595469	8
50K	chr1:155192283:155192786:clu_59160:ENSG00000185499.16	MUC1	2.76071	0.0295972	0.00576762	0.543189	3.76084e-76	28			S-PrediXcan	chr5:176532129:176532366:clu_43071:ENSG00000146083.11	RNF44	2.62714	0.290132	0.00861064	0.0798601	0.00936453	20
50K	chr14:24440926:24441678:clu_23134:ENSG00000100445.17	SDR39U1	-2.75877	-0.139925	0.00580187	0.0857845	8.1054e-12	4			S-PrediXcan	chr11:14879443:14880136:clu_7588:ENSG00000186104.10	CYP2R1	-2.62685	-0.183865	0.00861792	0.075714	4.32943e-07	10
50K	chr15:58175036:58179181:clu_21468:ENSG00000103569.9	AQP9	-2.75759	-0.266149	0.00582287	0.0548418	0.023	8			S-PrediXcan	chr16:30108264:30108368:clu_18785:ENSG00000102886.14	GDPD3	2.62517	0.180167	0.00866045	0.12304	0.000853077	32
50K	chr7:2647638:2647959:clu_33950:ENSG00000136295.14	TTYH3	2.75645	0.229599	0.00584317	0.0450404	0.0136213	13			S-PrediXcan	chr8:42362698:42369271:clu_65197:ENSG00000070501.11	POLB	2.62449	0.497009	0.00867787	0.0204404	0.471381	6
50K	chr6:31710181:31710352:clu_37716:ENSG00000244355.7	LY6G6D	-2.75362	-0.289332	0.00589408	0.0404611	0.37033	11			S-PrediXcan	chr2:218699348:218701866:clu_54171:ENSG00000163482.11	STK36	-2.62332	-0.719825	0.00870776	0.0215208	0.619593	2
50K	chr19:39342576:39354006:clu_27182:ENSG00000179134.15	SAMD4B	-2.7525	-0.399404	0.0059142	0.021687	0.0360013	3			S-PrediXcan	chr9:95467425:95468751:clu_62787:ENSG00000185920.15	PTCH1	2.62326	0.349475	0.00870933	0.0392477	0.0223085	7
50K	chr5:181053099:181053200:clu_43324:ENSG00000165810.16	BTNL9	-2.75198	-0.19928	0.00592359	0.072409	2.3266e-05	11			S-PrediXcan	chr6:32949889:32950519:clu_37915:ENSG00000204257.14	HLA-DMA	2.62301	0.190349	0.00871561	0.126015	9.66877e-11	33
50K	chr7:72891110:72913092:clu_35020:ENSG00000196313.11	POM121	2.75103	0.604815	0.00594074	0.0162846	0.172005	4			S-PrediXcan	chr10:73246828:73247010:clu_11730:ENSG00000213551.4	DNAJC9	-2.62293	-0.462714	0.00871778	0.0287444	0.0429449	5
50K	chr16:69368482:69370483:clu_19650:ENSG00000132604.10	TERF2	2.75103	0.255644	0.00594086	0.0313307	0.181336	7			S-PrediXcan	chr11:73808350:73817823:clu_9250:ENSG00000175581.13	MRPL48	2.6222	0.639777	0.00873653	0.0134019	0.923655	1
50K	chr19:46331273:46334905:clu_27684:ENSG00000124440.15	HIF3A	2.75003	0.641092	0.00595905	0.0120923	0.0489664	3			S-PrediXcan	chr5:140698078:140698493:clu_42445:ENSG00000112855.14	HARS2	-2.62159	-0.535529	0.00875213	0.0418403	0.890752	13
50K	chr20:3811741:3812168:clu_31572:ENSG00000125843.10	AP5S1	-2.74736	-0.0811993	0.00600776	0.243361	4.55107e-23	21			S-PrediXcan	chr12:102046119:102050518:clu_5825:ENSG00000120860.10	WASHC3	2.62083	0.229524	0.00877172	0.0835166	1.50355e-06	33
50K	chr20:3811741:3812168:clu_31572:ENSG00000275491.1	LINC01730	-2.74736	-0.0811993	0.00600776	0.243361	1.15478e-22	21			S-PrediXcan	chr1:155689243:155709773:clu_59239:ENSG00000132676.15	DAP3	2.62007	0.910885	0.00879113	0.0111555	0.766438	3
50K	chr15:50624300:50628149:clu_21295:ENSG00000092439.13	TRPM7	-2.74702	-0.483334	0.00601395	0.0123625	0.465422	2			S-PrediXcan	chr5:69371171:69372034:clu_41337:ENSG00000152942.18	RAD17	2.61919	0.589831	0.00881382	0.0166339	0.27023	3
50K	chr19:45616853:45617630:clu_27633:ENSG00000125746.16	EML2	-2.74475	-0.226835	0.00605565	0.0453043	0.077178	13			S-PrediXcan	chr1:154602626:154607992:clu_59109:ENSG00000160710.15	ADAR	2.61836	0.267482	0.00883545	0.0533352	0.412774	13
50K	chr1:26572293:26573224:clu_56192:ENSG00000117676.13	RPS6KA1	-2.74389	-0.100393	0.0060715	0.225146	8.6626e-29	7			S-PrediXcan	chr7:100681993:100682072:clu_35766:ENSG00000146830.9	GIGYF1	2.61821	0.364437	0.00883921	0.0300902	0.0812235	14
50K	chr7:72952295:72953326:clu_35027:ENSG00000106133.17	NSUN5P2	-2.74386	-0.142014	0.00607216	0.0666587	7.93881e-05	10			S-PrediXcan	chr17:1010863:1011145:clu_13241:ENSG00000159842.14	ABR	-2.61718	-0.725321	0.00886602	0.0343619	0.216922	8
50K	chr16:74675764:74682651:clu_19859:ENSG00000168404.12	MLKL	-2.74349	-0.0561753	0.00607895	0.348212	4.09537e-40	18			S-PrediXcan	chr2:102154017:102157719:clu_52257:ENSG00000115594.11	IL1R1	-2.61712	-0.326977	0.00886741	0.0298157	0.00946176	3
50K	chr14:23026375:23033368:clu_22944:ENSG00000100804.18	PSMB5	2.74179	0.603493	0.00611056	0.0162331	0.87173	4			S-PrediXcan	chr11:77928547:77938651:clu_9421:ENSG00000149262.16	INTS4	2.61672	0.166996	0.00887778	0.0563201	5.26872e-07	9
50K	chr6:30655336:30655435:clu_37576:ENSG00000204560.9	DHX16	-2.74103	-0.488447	0.00612469	0.0183473	0.27759	2			S-PrediXcan	chr4:183680267:183683975:clu_45874:ENSG00000168538.15	TRAPPC11	-2.6155	-0.679004	0.00890962	0.0384498	0.288399	10
50K	chr12:2885534:2887911:clu_3439:ENSG00000171792.10	RHNO1	2.73965	0.320913	0.0061505	0.0245908	0.0507804	4			S-PrediXcan	chr17:6758263:6758602:clu_13673:ENSG00000132530.16	XAF1	2.61546	0.200412	0.00891066	0.0634494	3.05744e-08	4
50K	chr9:121000051:121005919:clu_63303:ENSG00000106804.7	C5	2.73855	0.0815585	0.00617105	0.160977	1.59543e-17	7			S-PrediXcan	chr11:66495489:66495630:clu_8840:ENSG00000254986.7	DPP3	2.61532	0.458462	0.00891426	0.0191153	0.245192	6
50K	chr21:41489593:41494356:clu_33486:ENSG00000184012.11	TMPRSS2	-2.73706	-0.567259	0.00619913	0.0140545	0.960308	4			S-PrediXcan	chr6:38613033:38639800:clu_38222:ENSG00000183826.16	BTBD9	-2.61273	-0.284362	0.00898217	0.069734	0.0268914	23
50K	chr3:44506926:44510553:clu_46861:ENSG00000178917.15	ZNF852	-2.73656	-0.209459	0.00620845	0.041361	0.000387473	3			S-PrediXcan	chr1:85041177:85045133:clu_57776:ENSG00000055732.12	MCOLN3	2.61123	0.875983	0.00902174	0.0139569	0.578486	4
50K	chr6:25106494:25107108:clu_37364:ENSG00000168405.15	CMAHP	-2.73533	-0.258691	0.00623177	0.0477618	0.000864014	8			S-PrediXcan	chr4:105700014:105703648:clu_44961:ENSG00000138785.14	INTS12	-2.60943	-0.109081	0.00906942	0.124612	1.37485e-12	16
50K	chr16:74676425:74678899:clu_19859:ENSG00000168404.12	MLKL	2.73508	0.683827	0.00623652	0.0126486	0.473892	2			S-PrediXcan	chr14:50425977:50428662:clu_23430:ENSG00000012983.11	MAP4K5	-2.60759	-0.902245	0.0091181	0.0121062	0.335313	3
50K	chr3:138068367:138069011:clu_48881:ENSG00000158163.14	DZIP1L	-2.73327	-0.170506	0.00627096	0.0451584	0.100871	12			S-PrediXcan	chr19:40198555:40205121:clu_27232:ENSG00000130758.7	MAP3K10	-2.60754	-0.207247	0.0091195	0.0558953	0.0392216	20
50K	chr16:67378712:67382133:clu_19495:ENSG00000159708.17	LRRC36	-2.73273	-0.516878	0.00628122	0.0167858	0.547334	4			S-PrediXcan	chr8:43077364:43083118:clu_65222:ENSG00000168522.12	FNTA	-2.60699	-0.322949	0.00913426	0.0590758	0.571391	25
50K	chr5:886767:887361:clu_40472:ENSG00000028310.17	BRD9	-2.73203	-0.220128	0.00629445	0.0465229	0.079263	9			S-PrediXcan	chr15:74890089:74890527:clu_22009:ENSG00000178802.17	MPI	-2.60661	-0.230428	0.00914433	0.0767411	0.0247408	20
50K	chr15:42652592:42661158:clu_21009:ENSG00000159433.11	STARD9	-2.72979	-0.383621	0.00633749	0.0209388	0.501137	6			S-PrediXcan	chr19:32937120:32937631:clu_26763:ENSG00000121289.17	CEP89	2.60644	0.679475	0.009149	0.0237538	0.306817	9
50K	chr5:79617599:79619612:clu_41559:ENSG00000164329.13	PAPD4	-2.72914	-0.147199	0.00635006	0.0721832	0.00269534	13			S-PrediXcan	chr8:43056546:43059092:clu_65220:ENSG00000168522.12	FNTA	-2.60447	-0.299298	0.0092017	0.0559108	0.119783	15
50K	chr9:120470220:120471748:clu_63266:ENSG00000136861.17	CDK5RAP2	-2.7287	-0.503059	0.00635845	0.0122926	0.429105	3			S-PrediXcan	chr2:85659682:85661454:clu_51722:ENSG00000168878.16	SFTPB	-2.60291	-0.0437899	0.00924371	0.549446	5.02499e-65	69
50K	chr4:142305537:142305877:clu_45391:ENSG00000109452.12	INPP4B	2.7275	0.166051	0.00638168	0.0527569	0.160319	17			S-PrediXcan	chr1:94483018:94483170:clu_57989:ENSG00000117528.11	ABCD3	-2.60135	-0.110672	0.00928578	0.137205	4.1634e-17	7
50K	chr3:46687684:46688098:clu_46960:ENSG00000178038.16	ALS2CL	-2.72737	-0.3495	0.00638421	0.0218312	0.696758	5			S-PrediXcan	chr22:50295429:50301347:clu_31254:ENSG00000196576.14	PLXNB2	2.60134	0.112615	0.00928598	0.182397	2.49019e-17	25
50K	chr7:72833928:72836577:clu_35018:ENSG00000225648.5	SBDSP1	-2.72659	-0.269281	0.00639919	0.0363846	0.0160687	4			S-PrediXcan	chr7:30403022:30403602:clu_34444:ENSG00000180233.10	ZNRF2	-2.60125	-0.1486	0.0092886	0.127	1.48491e-10	17
50K	chr5:31535893:31538484:clu_40739:ENSG00000082213.17	C5orf22	-2.72638	-0.301644	0.00640338	0.0283872	0.029341	4			S-PrediXcan	chr9:120845196:120847294:clu_63282:ENSG00000226752.9	PSMD5-AS1	2.60096	0.132221	0.00929632	0.106061	7.74552e-11	20
50K	chr7:102913145:102933774:clu_35868:ENSG00000128606.12	LRRC17	2.72634	0.384531	0.00640408	0.0151317	0.280628	2			S-PrediXcan	chr15:78937823:78939140:clu_22171:ENSG00000103811.15	CTSH	2.59876	0.181257	0.00935624	0.127488	0.000478213	35
50K	chr1:51321825:51330437:clu_57193:ENSG00000085831.15	TTC39A	-2.72377	-0.91288	0.00645415	0.012666	0.0952404	1			S-PrediXcan	chr12:93381031:93394609:clu_5611:ENSG00000173598.13	NUDT4	-2.59464	-0.919317	0.00946905	0.0130047	0.959952	6
50K	chr21:46649739:46663383:clu_33798:ENSG00000160310.17	PRMT2	2.72197	0.530892	0.00648936	0.0175545	0.152653	5			S-PrediXcan	chr15:75883424:75890435:clu_22060:ENSG00000140367.11	UBE2Q2	2.59423	0.609588	0.00948039	0.0237093	0.228381	7
50K	chr5:179699049:179705679:clu_43223:ENSG00000127022.14	CANX	2.72152	0.416566	0.00649833	0.023463	0.187807	4			S-PrediXcan	chr15:41507290:41507562:clu_20873:ENSG00000062524.15	LTK	-2.59343	-0.17637	0.00950248	0.0740544	2.44492e-06	9
50K	chr11:77841060:77842479:clu_9412:ENSG00000087884.14	AAMDC	2.72144	0.385291	0.00649984	0.0233396	0.0589891	3			S-PrediXcan	chr6:31727692:31728173:clu_37721:ENSG00000213722.8	DDAH2	-2.59337	-0.180281	0.00950392	0.113907	0.00348742	46
50K	chr9:122031856:122039272:clu_63348:ENSG00000175764.14	TTLL11	-2.7206	-0.325533	0.00651643	0.0296361	0.00539543	3			S-PrediXcan	chr17:1478192:1478410:clu_13267:ENSG00000197879.14	MYO1C	2.59336	0.420933	0.00950422	0.0189374	0.0320473	2
50K	chr11:45934225:45935121:clu_7938:ENSG00000135365.15	PHF21A	-2.71979	-0.271607	0.00653235	0.0429582	0.203543	13			S-PrediXcan	chr12:57546096:57547028:clu_5116:ENSG00000175203.15	DCTN2	-2.59323	-0.328321	0.00950783	0.0453719	0.033928	10
50K	chr7:36514707:36522039:clu_34563:ENSG00000136250.11	AOAH	2.71967	0.307851	0.00653479	0.0300683	0.196899	4			S-PrediXcan	chr14:103563124:103587274:clu_24646:ENSG00000258851.1	RP11-894P9.2	2.59272	0.0602256	0.00952208	0.281376	3.25202e-28	41
50K	chr1:204447578:204449185:clu_60479:ENSG00000133056.13	PIK3C2B	-2.71882	-0.126494	0.00655148	0.1154	1.31614e-12	5			S-PrediXcan	chr22:20063598:20064542:clu_29925:ENSG00000183597.15	TANGO2	-2.59129	-0.702287	0.00956162	0.0305623	0.00836542	7
50K	chr1:228146938:228147410:clu_61085:ENSG00000143774.16	GUK1	2.71841	0.63142	0.00655969	0.0126606	0.95001	4			S-PrediXcan	chr11:74965117:74969640:clu_9309:ENSG00000118363.11	SPCS2	-2.58801	-0.479475	0.00965332	0.0214383	0.32583	6
50K	chr2:24308756:24310284:clu_50441:ENSG00000198399.14	ITSN2	-2.71672	-0.427358	0.00659325	0.0126092	0.245801	2			S-PrediXcan	chr11:73977017:73977886:clu_9265:ENSG00000175567.8	UCP2	2.58755	0.497858	0.00966615	0.0257709	0.614599	8
50K	chr2:226970631:226980117:clu_54365:ENSG00000081052.11	COL4A4	2.7159	0.184406	0.00660951	0.0435819	1.66717e-05	2			S-PrediXcan	chr5:43043567:43050559:clu_41007:ENSG00000172262.11	ZNF131	2.58673	0.153888	0.00968925	0.113281	0.000272005	38
50K	chr2:63589046:63597399:clu_51329:ENSG00000014641.17	MDH1	-2.71578	-0.706983	0.006612	0.010555	0.915792	1			S-PrediXcan	chr10:92955714:92974053:clu_12118:ENSG00000138190.16	EXOC6	2.58545	0.528697	0.00972531	0.0281678	0.234841	6
50K	chr1:228174610:228174692:clu_61089:ENSG00000181873.12	IBA57	2.71396	0.318353	0.00664844	0.0231344	0.0893718	4			S-PrediXcan	chr19:21397267:21405129:clu_26665:ENSG00000196268.11	ZNF493	2.58487	0.0851775	0.00974163	0.202981	6.71792e-11	51
50K	chr6:30345398:30345491:clu_37544:ENSG00000241370.5	RPP21	-2.71367	-0.24699	0.00665425	0.0481395	0.104112	14			S-PrediXcan	chr3:101574279:101579790:clu_48070:ENSG00000081154.11	PCNP	2.5834	0.349054	0.00978305	0.0721347	0.13998	23
50K	chr22:50330995:50372020:clu_31263:ENSG00000100239.15	PPP6R2	2.71315	0.583586	0.00666472	0.0208745	0.528916	5			S-PrediXcan	chr5:179569425:179577075:clu_43227:ENSG00000176783.14	RUFY1	2.58251	0.857389	0.00980841	0.0249855	0.0771182	10
50K	chr19:35775664:35777824:clu_26931:ENSG00000004777.18	ARHGAP33	-2.71281	-0.379865	0.00667152	0.026735	0.00398839	3			S-PrediXcan	chr4:48139022:48141355:clu_44233:ENSG00000135605.12	TEC	-2.58201	-0.372841	0.0098228	0.0269884	0.340278	9
50K	chr5:32101239:32107969:clu_40752:ENSG00000133401.15	PDZD2	-2.71239	-0.557514	0.00668003	0.0118937	0.730802	2			S-PrediXcan	chr19:49524776:49525457:clu_27982:ENSG00000104870.12	FCGRT	2.58192	0.516432	0.00982529	0.0557771	0.0203274	9
50K	chr16:69372355:69384580:clu_19650:ENSG00000132604.10	TERF2	-2.7122	-0.152632	0.00668375	0.0532472	0.000557149	7			S-PrediXcan	chr17:59886230:59892697:clu_15938:ENSG00000108423.14	TUBD1	-2.58164	-0.59864	0.00983327	0.0159143	0.380161	6
50K	chr6:26598110:26598265:clu_37411:ENSG00000146109.4	ABT1	2.7112	0.218295	0.00670395	0.0421587	0.0377788	9			S-PrediXcan	chr20:31666086:31666991:clu_31962:ENSG00000171552.12	BCL2L1	2.58144	0.27194	0.0098389	0.0409217	0.00554184	16
50K	chr6:26402412:26405372:clu_37398:ENSG00000026950.16	BTN3A1	2.71054	0.0517778	0.00671729	0.378158	2.79105e-46	24			S-PrediXcan	chr15:82859135:82864167:clu_22286:ENSG00000103942.12	HOMER2	-2.58112	-0.249518	0.009848	0.0486733	0.0264441	8
50K	chr22:38221710:38222642:clu_30727:ENSG00000198792.12	TMEM184B	-2.7105	-0.571149	0.00671824	0.0134206	0.411878	2			S-PrediXcan	chr15:72716850:72722789:clu_21922:ENSG00000140463.13	BBS4	-2.58055	-0.274288	0.00986436	0.0703425	0.040137	19
50K	chr19:12110431:12111246:clu_26008:ENSG00000214189.8	ZNF788	-2.7102	-0.258638	0.00672419	0.0276041	0.0407377	4			S-PrediXcan	chr3:46892815:46893907:clu_46974:ENSG00000160801.13	PTH1R	-2.58032	-0.455712	0.00987086	0.0228304	0.279775	4
50K	chr2:196989649:196993583:clu_53688:ENSG00000065413.18	ANKRD44	-2.71003	-0.202119	0.00672763	0.05371	2.2988e-05	3			S-PrediXcan	chr14:24291219:24292184:clu_23096:ENSG00000157379.13	DHRS1	-2.5794	-0.0378785	0.00989714	0.83995	2.5788e-187	52
50K	chr7:151355950:151356131:clu_36800:ENSG00000013374.15	NUB1	2.70868	0.616506	0.00675524	0.0109515	0.598984	3			S-PrediXcan	chr14:103797518:103847008:clu_24669:ENSG00000088808.16	PPP1R13B	2.57935	0.177214	0.00989862	0.110543	0.00709782	34
50K	chr12:117075340:117099225:clu_6312:ENSG00000088992.17	TESC	-2.70844	-0.336067	0.00676002	0.0238748	0.0405458	4			S-PrediXcan	chr17:17803849:17809390:clu_14207:ENSG00000108557.18	RAI1	2.57922	0.83178	0.00990227	0.0114273	0.727599	5
50K	chr6:32660249:32661967:clu_37871:ENSG00000179344.16	HLA-DQB1	2.70816	0.0367679	0.0067657	0.650262	1.83536e-99	52			S-PrediXcan	chr2:97759053:97759652:clu_52102:ENSG00000075568.16	TMEM131	2.57899	0.305966	0.00990904	0.0305744	0.109624	9
50K	chr1:45333564:45334391:clu_57030:ENSG00000132781.17	MUTYH	-2.70659	-0.317249	0.00679775	0.016456	0.224345	1			S-PrediXcan	chr2:98636595:98639808:clu_52144:ENSG00000071073.12	MGAT4A	-2.57891	-0.468088	0.0099113	0.0203078	0.0877053	2
50K	chr3:58193439:58197821:clu_47730:ENSG00000163687.13	DNASE1L3	2.70608	0.383035	0.00680821	0.0339168	0.057343	10			S-PrediXcan	chr9:120923792:120925936:clu_63293:ENSG00000056558.10	TRAF1	2.5785	0.078542	0.00992305	0.187864	1.92656e-22	15
50K	chr9:128177763:128178369:clu_63582:ENSG00000148337.20	CIZ1	2.70547	0.348729	0.00682083	0.0243158	0.719333	4			S-PrediXcan	chr12:6390340:6390660:clu_3528:ENSG00000111321.10	LTBR	-2.57803	-0.331936	0.00993665	0.0736413	0.396602	28
50K	chr16:67232194:67233657:clu_19470:ENSG00000135723.13	FHOD1	-2.70425	-0.655276	0.00684588	0.0116616	0.676343	3			S-PrediXcan	chr11:7649654:7650859:clu_7377:ENSG00000166387.11	PPFIBP2	-2.57675	-0.772469	0.00997353	0.0260164	0.706612	10
50K	chr5:80654057:80654404:clu_41599:ENSG00000228716.6	DHFR	2.70418	0.464934	0.00684727	0.0187874	0.0374439	3			S-PrediXcan	chr7:100356883:100358242:clu_35717:ENSG00000121716.20	PILRB	-2.5766	-0.18721	0.00997774	0.0643555	6.12151e-05	7
50K	chr1:46583329:46586234:clu_57108:ENSG00000079277.19	MKNK1	2.70401	0.565612	0.00685074	0.0124077	0.739919	2			S-PrediXcan	chr2:102154017:102156146:clu_52257:ENSG00000115594.11	IL1R1	2.57608	0.107346	0.00999266	0.198468	5.5314e-25	12
50K	chr6:33691109:33691619:clu_38025:ENSG00000096433.10	ITPR3	-2.70395	-0.197009	0.00685206	0.0640317	0.01329	25			S-PrediXcan	chr14:103563124:103587274:clu_24646:ENSG00000256053.7	APOPT1	2.57458	0.0603715	0.0100363	0.274505	2.51498e-28	43
50K	chr8:30074051:30082847:clu_65010:ENSG00000133872.13	SARAF	2.7022	0.440927	0.00688833	0.0222172	0.602796	7			S-PrediXcan	chr5:137956542:137959616:clu_42325:ENSG00000031003.10	FAM13B	2.57435	0.178335	0.010043	0.126537	0.0284537	45
50K	chr8:132804032:132804612:clu_66244:ENSG00000129292.20	PHF20L1	2.69987	0.587902	0.0069367	0.0111973	0.14866	1			S-PrediXcan	chr11:65393953:65394041:clu_8677:ENSG00000126391.13	FRMD8	-2.57365	-0.257575	0.0100632	0.111104	0.0313794	41
50K	chr2:240594047:240594598:clu_54713:ENSG00000142330.19	CAPN10	2.6995	0.719804	0.00694431	0.0121223	0.96522	3			S-PrediXcan	chr11:93691775:93691927:clu_9589:ENSG00000166004.14	CEP295	2.57252	0.187012	0.0100962	0.0921444	0.0209862	24
50K	chr2:63984019:64018938:clu_51342:ENSG00000143952.19	VPS54	-2.69716	-0.386155	0.00699347	0.0180014	0.0835784	3			S-PrediXcan	chr10:24598239:24600646:clu_10953:ENSG00000107863.17	ARHGAP21	2.57239	0.319581	0.0101	0.0551427	0.113138	13
50K	chr13:45389820:45390758:clu_2588:ENSG00000170919.15	TPT1-AS1	2.69386	0.241342	0.00706294	0.0330954	0.0149191	9			S-PrediXcan	chr7:103175411:103184002:clu_35883:ENSG00000170629.14	DPY19L2P2	2.57214	0.0974938	0.0101073	0.122551	1.87803e-12	17
50K	chr16:74678980:74682651:clu_19859:ENSG00000168404.12	MLKL	2.69383	0.0991459	0.00706353	0.136288	1.27588e-12	14			S-PrediXcan	chr6:32660249:32661347:clu_37871:ENSG00000179344.16	HLA-DQB1	-2.57189	-0.0233139	0.0101144	0.916227	1.11315e-219	217
50K	chr12:132109832:132120420:clu_6785:ENSG00000185684.12	EP400NL	-2.69239	-0.17808	0.0070942	0.0810405	9.48696e-08	7			S-PrediXcan	chr3:130470967:130484035:clu_48720:ENSG00000172752.14	COL6A5	2.57039	0.20052	0.0101585	0.0508291	0.00067825	22
50K	chr16:69993248:69996069:clu_19677:ENSG00000226232.8	NPIPB14P	2.69221	0.242248	0.00709802	0.038687	0.0567977	8			S-PrediXcan	chr19:35345126:35346151:clu_26865:ENSG00000012124.16	CD22	-2.56873	-0.141082	0.0102071	0.169439	5.09278e-08	43
50K	chr11:118763306:118765209:clu_10114:ENSG00000110367.11	DDX6	-2.69171	-0.334006	0.00710865	0.0211124	0.885036	5			S-PrediXcan	chr21:46287123:46296162:clu_33752:ENSG00000182362.13	YBEY	2.56845	0.0963735	0.0102155	0.139521	8.45288e-17	28
50K	chr6:28271934:28272670:clu_37452:ENSG00000197062.11	ZSCAN26	-2.69036	-0.0935881	0.00713751	0.132915	1.99575e-07	28			S-PrediXcan	chr16:77737453:77741582:clu_19911:ENSG00000140876.11	NUDT7	2.56798	0.143231	0.0102292	0.191576	2.76131e-09	51
50K	chr7:90162078:90164477:clu_35390:ENSG00000164647.8	STEAP1	-2.6903	-0.0831425	0.00713869	0.158507	3.90559e-13	15			S-PrediXcan	chr11:502249:507113:clu_6986:ENSG00000023191.16	RNH1	2.56668	0.075012	0.0102676	0.307539	4.40972e-26	43
50K	chr6:25604893:25606061:clu_37375:ENSG00000079691.17	CARMIL1	-2.68817	-0.311307	0.00718451	0.0292947	0.0452397	6			S-PrediXcan	chr19:54888294:54889649:clu_28464:ENSG00000186431.18	FCAR	2.56658	0.113059	0.0102707	0.253862	0.00781469	78
50K	chr22:29815293:29816006:clu_30363:ENSG00000100325.14	ASCC2	-2.68752	-0.484442	0.00719847	0.0121943	0.476528	4			S-PrediXcan	chr17:82446696:82449170:clu_17147:ENSG00000178927.17	C17orf62	2.56627	0.451799	0.0102799	0.0468089	0.0323752	16
50K	chr2:201276968:201284816:clu_53779:ENSG00000064012.21	CASP8	2.68373	0.396135	0.00728063	0.0391103	0.0264732	7			S-PrediXcan	chr16:88858789:88859345:clu_20212:ENSG00000167515.10	TRAPPC2L	2.56606	1.99068	0.010286	0.0131454	0.416643	5
50K	chr11:57530234:57530345:clu_8126:ENSG00000134809.8	TIMM10	2.6834	0.117622	0.0072877	0.107735	2.20049e-08	19			S-PrediXcan	chr14:56585912:56605570:clu_23607:ENSG00000070269.13	TMEM260	2.5657	0.44537	0.0102968	0.0344406	0.718092	13
50K	chr4:952539:953190:clu_43406:ENSG00000127419.16	TMEM175	-2.6826	-0.0803749	0.00730523	0.145278	1.21956e-10	18			S-PrediXcan	chr6:29629107:29630458:clu_37490:ENSG00000204681.10	GABBR1	-2.56509	-0.132311	0.0103148	0.127351	0.00160608	45
50K	chr4:109764690:109766554:clu_45031:ENSG00000205403.12	CFI	-2.68216	-0.398874	0.00731483	0.0196172	0.576185	3			S-PrediXcan	chr6:28271934:28272670:clu_37452:ENSG00000197062.11	ZSCAN26	-2.56505	-0.140349	0.0103161	0.0955572	1.31021e-06	23
50K	chr1:154963931:154965639:clu_59119:ENSG00000160691.18	SHC1	2.68134	0.207381	0.00733283	0.120617	0.000787494	31			S-PrediXcan	chr3:129469417:129476315:clu_48676:ENSG00000163913.11	IFT122	2.56283	0.753451	0.0103822	0.0111395	0.994546	2
50K	chr1:228141288:228145511:clu_61082:ENSG00000143774.16	GUK1	-2.67982	-0.418804	0.00736622	0.0220052	0.0480483	4			S-PrediXcan	chr9:105607951:105615278:clu_63023:ENSG00000106692.13	FKTN	-2.56064	-0.511642	0.0104478	0.0203251	0.0857857	5
50K	chr10:122113233:122132609:clu_12886:ENSG00000138162.18	TACC2	-2.67952	-0.311646	0.00737269	0.0391348	0.0105943	7			S-PrediXcan	chr17:75205794:75209823:clu_16474:ENSG00000125450.10	NUP85	-2.56042	-0.457053	0.0104544	0.033036	0.703572	12
50K	chr2:61838705:61839421:clu_51298:ENSG00000170264.12	FAM161A	-2.6786	-0.293839	0.00739312	0.0217614	0.390348	6			S-PrediXcan	chr12:9311642:9311731:clu_3773:ENSG00000111788.10	RP11-22B23.1	2.56018	0.0590867	0.0104618	0.294144	2.23796e-33	33
50K	chr9:111570209:111574734:clu_63098:ENSG00000106853.18	PTGR1	2.67824	0.205433	0.00740093	0.0416636	0.0496838	10			S-PrediXcan	chr1:86887196:86903281:clu_57827:ENSG00000183291.15	SELENOF	-2.55869	-0.231063	0.0105068	0.0735349	0.000211943	21
50K	chr1:93337483:93338230:clu_57940:ENSG00000223745.7	CCDC18-AS1	-2.67626	-0.467313	0.00744478	0.0155	0.0562727	3			S-PrediXcan	chr11:85654256:85655594:clu_9497:ENSG00000171202.6	TMEM126A	-2.55865	-0.191317	0.0105078	0.0535616	7.06239e-05	9
50K	chr9:95005220:95005542:clu_62775:ENSG00000148120.16	C9orf3	2.67508	0.38732	0.00747112	0.0136179	0.0949205	1			S-PrediXcan	chr15:40814070:40814148:clu_20825:ENSG00000166140.17	ZFYVE19	-2.55857	-0.152109	0.0105105	0.0939611	6.2042e-06	19
50K	chr9:95005383:95005542:clu_62775:ENSG00000148120.16	C9orf3	-2.67508	-0.39337	0.00747112	0.0139949	0.275922	1			S-PrediXcan	chr22:19514887:19514965:clu_29883:ENSG00000093009.9	CDC45	-2.55773	-0.409492	0.0105359	0.0292622	0.0852904	6
50K	chr20:31722348:31723735:clu_31964:ENSG00000171552.12	BCL2L1	-2.67489	-0.379372	0.0074753	0.018941	0.126016	5			S-PrediXcan	chr1:161118239:161118786:clu_59566:ENSG00000158793.13	NIT1	-2.55747	-0.0488709	0.0105436	0.368745	2.02324e-36	51
50K	chr9:110201474:110207387:clu_63070:ENSG00000188959.9	C9orf152	-2.67472	-0.281542	0.00747924	0.0328274	0.0219339	5			S-PrediXcan	chr7:23261565:23266517:clu_34310:ENSG00000136235.15	GPNMB	2.55743	0.754536	0.0105448	0.0183383	0.85023	7
50K	chr2:113594516:113595063:clu_52471:ENSG00000225398.3	PGM5P4	2.67384	0.0819279	0.00749876	0.137031	8.68643e-11	19			S-PrediXcan	chr10:74151343:74200764:clu_11820:ENSG00000156110.13	ADK	2.55724	0.426343	0.0105506	0.0553788	0.107398	18
50K	chr3:15670556:15675898:clu_46392:ENSG00000206560.11	ANKRD28	2.6733	0.267222	0.00751083	0.0307919	0.185596	4			S-PrediXcan	chr15:76292513:76311350:clu_22072:ENSG00000140374.15	ETFA	-2.55698	-0.966557	0.0105584	0.0145608	0.707036	6
50K	chr7:158749723:158759486:clu_36919:ENSG00000117868.15	ESYT2	2.67255	0.436205	0.00752767	0.015171	0.3355	2			S-PrediXcan	chr12:48660619:48662560:clu_4440:ENSG00000139620.12	KANSL2	2.55579	0.165287	0.0105949	0.152815	8.68383e-05	36
50K	chr6:26374798:26377687:clu_37395:ENSG00000186470.13	BTN3A2	-2.6721	-0.120441	0.00753793	0.11677	0.000967231	30			S-PrediXcan	chr5:34941183:34944867:clu_40816:ENSG00000168724.14	DNAJC21	2.55575	0.764044	0.0105959	0.012752	0.533348	3
50K	chr2:113465173:113471033:clu_52466:ENSG00000136682.14	CBWD2	2.67071	0.260258	0.00756908	0.0431258	0.142784	11			S-PrediXcan	chr12:8941940:8942416:clu_3745:ENSG00000003056.7	M6PR	2.55519	0.677619	0.0106129	0.0581845	0.00248209	18
50K	chr13:45344446:45369959:clu_2587:ENSG00000170919.15	TPT1-AS1	-2.67045	-0.381692	0.00757496	0.0202671	0.0976936	6			S-PrediXcan	chr17:10715588:10725011:clu_14018:ENSG00000187824.8	TMEM220	2.55428	0.573808	0.0106407	0.019788	0.034893	3
50K	chr1:26572476:26573224:clu_56192:ENSG00000117676.13	RPS6KA1	2.67039	0.107787	0.00757637	0.227334	6.18456e-30	5			S-PrediXcan	chr17:76474142:76474373:clu_16681:ENSG00000129667.12	RHBDF2	-2.55322	-0.279083	0.0106731	0.0726457	0.137873	15
50K	chr7:87165050:87166483:clu_35344:ENSG00000135164.18	DMTF1	2.66953	0.328315	0.00759568	0.0140711	0.444791	2			S-PrediXcan	chr6:31835057:31835411:clu_37742:ENSG00000204387.12	C6orf48	2.55322	0.277674	0.0106733	0.0711645	0.180219	60
50K	chr4:83456958:83459740:clu_44671:ENSG00000163319.10	MRPS18C	-2.6694	-0.308355	0.0075988	0.0709419	3.30896e-07	6			S-PrediXcan	chr6:31587966:31588563:clu_37685:ENSG00000204482.10	LST1	2.55262	0.1983	0.0106917	0.0874189	0.183504	48
50K	chr10:63217331:63264651:clu_11514:ENSG00000171988.18	JMJD1C	2.66907	0.213392	0.00760626	0.0346739	0.059778	8			S-PrediXcan	chr16:85801278:85804937:clu_20086:ENSG00000131143.8	COX4I1	-2.55237	-0.678671	0.0106994	0.0227651	0.45645	7
50K	chr19:49342590:49343231:clu_27950:ENSG00000074219.13	TEAD2	-2.66826	-0.414971	0.00762462	0.0274094	0.47652	7			S-PrediXcan	chr10:133556822:133557067:clu_13178:ENSG00000171772.15	SYCE1	-2.55149	-1.17663	0.0107264	0.0112861	0.532311	3
50K	chr5:39377282:39382618:clu_40966:ENSG00000153071.14	DAB2	-2.66685	-0.409147	0.00765648	0.0352529	0.312547	9			S-PrediXcan	chr14:76804415:76806416:clu_24129:ENSG00000013523.9	ANGEL1	2.55098	0.290488	0.010742	0.0685653	0.017563	13
50K	chr7:90307854:90309263:clu_35401:ENSG00000105792.19	CFAP69	2.66666	0.20498	0.00766087	0.0394151	0.0314159	6			S-PrediXcan	chr9:33347117:33351560:clu_61961:ENSG00000086102.18	NFX1	-2.5498	-0.454955	0.0107784	0.0434926	0.145472	12
50K	chr6:31587733:31588518:clu_37685:ENSG00000204482.10	LST1	-2.66663	-0.0531905	0.00766152	0.328074	1.81352e-19	73			S-PrediXcan	chr19:5785791:5786467:clu_25423:ENSG00000141994.15	DUS3L	2.54906	0.255755	0.0108014	0.0639132	0.0922352	15
50K	chr21:37153277:37156655:clu_33389:ENSG00000182670.13	TTC3	-2.66543	-0.267408	0.00768898	0.04588	0.494646	7			S-PrediXcan	chr6:30934069:30937170:clu_37630:ENSG00000196260.4	SFTA2	2.54898	0.0674287	0.010804	0.274333	2.53592e-24	52
50K	chr21:33276753:33279752:clu_33273:ENSG00000243646.9	IL10RB	-2.66223	-0.271054	0.00776251	0.0273233	0.133234	6			S-PrediXcan	chr11:504996:506609:clu_6986:ENSG00000023191.16	RNH1	2.54796	0.0372548	0.0108354	0.454454	6.4648e-63	25
50K	chr2:113931396:113934279:clu_52495:ENSG00000115091.11	ACTR3	2.66146	0.507289	0.0077802	0.0323678	0.785322	7			S-PrediXcan	chr1:45013019:45013136:clu_57023:ENSG00000126088.13	UROD	-2.54762	-0.185321	0.0108462	0.0724239	6.17961e-05	18
50K	chr3:122459645:122459774:clu_48396:ENSG00000114030.12	KPNA1	-2.66109	-0.365958	0.00778885	0.0145161	0.0319443	1			S-PrediXcan	chr17:6758224:6759256:clu_13672:ENSG00000132530.16	XAF1	2.54745	0.0831895	0.0108512	0.300466	6.49995e-41	13
50K	chr19:35742803:35743155:clu_26918:ENSG00000161265.14	U2AF1L4	2.66014	0.0561365	0.00781088	0.258939	2.02954e-28	13			S-PrediXcan	chr12:121228613:121228725:clu_6439:ENSG00000135124.14	P2RX4	2.54713	0.469958	0.0108614	0.0555317	0.908327	25
50K	chr12:48858241:48860997:clu_4469:ENSG00000172602.9	RND1	-2.66014	-0.961502	0.0078109	0.0115919	0.754646	4			S-PrediXcan	chr4:87372815:87382255:clu_44742:ENSG00000198189.10	HSD17B11	-2.5466	-0.147187	0.0108779	0.0934273	1.09239e-06	20
50K	chr22:23837154:23837659:clu_30146:ENSG00000099958.14	DERL3	2.66008	0.40374	0.00781216	0.0221797	0.651874	3			S-PrediXcan	chr13:100635195:100636532:clu_3068:ENSG00000125247.15	TMTC4	2.54609	0.0877476	0.0108938	0.210371	3.03262e-21	34
50K	chr14:24440926:24442178:clu_23134:ENSG00000100445.17	SDR39U1	2.65939	0.178722	0.00782822	0.0572036	1.95265e-06	6			S-PrediXcan	chr17:76531691:76550862:clu_16692:ENSG00000161544.9	CYGB	-2.54495	-0.124257	0.0109293	0.240985	3.75675e-10	67
50K	chr17:75523335:75523663:clu_16520:ENSG00000182173.12	TSEN54	2.65914	0.297078	0.007834	0.0314408	0.0160853	6			S-PrediXcan	chr9:120844899:120844993:clu_63282:ENSG00000226752.9	PSMD5-AS1	2.54418	0.069741	0.0109536	0.250756	4.8141e-21	43
50K	chr1:205598649:205616478:clu_60544:ENSG00000158711.13	ELK4	2.65757	0.117839	0.00787065	0.090213	2.09676e-06	14			S-PrediXcan	chr1:177968039:177971396:clu_59942:ENSG00000120341.18	SEC16B	-2.54409	-0.142235	0.0109563	0.110682	5.15288e-07	24
50K	chr3:107241087:107246008:clu_48113:ENSG00000243701.5	DUBR	-2.65605	-0.141069	0.00790621	0.0600334	7.27001e-06	6			S-PrediXcan	chr22:50295429:50307553:clu_31254:ENSG00000196576.14	PLXNB2	2.54383	0.053136	0.0109643	0.368981	8.4587e-52	10
50K	chr2:45546360:45546732:clu_51053:ENSG00000068784.12	SRBD1	-2.65449	-0.0898448	0.00794286	0.182773	2.92317e-15	19			S-PrediXcan	chr2:112216468:112230703:clu_52407:ENSG00000144161.12	ZC3H8	2.54318	1.08235	0.010985	0.0131431	0.274566	3
50K	chr17:35016580:35021371:clu_14722:ENSG00000092871.16	RFFL	-2.65421	-0.886452	0.00794934	0.013226	0.320655	2			S-PrediXcan	chr9:86013144:86013719:clu_62570:ENSG00000135040.15	NAA35	2.54263	0.537438	0.0110023	0.0301192	0.834635	12
50K	chr15:43333434:43334945:clu_21063:ENSG00000168803.14	ADAL	2.65409	0.366836	0.00795235	0.0205623	0.0492139	2			S-PrediXcan	chr11:3404963:3406499:clu_7209:ENSG00000223756.6	TSSC2	-2.5419	-0.116615	0.0110253	0.193944	0.000189962	62
50K	chr17:64006731:64020523:clu_16138:ENSG00000108622.10	ICAM2	2.65368	0.414283	0.007962	0.015033	0.855096	5			S-PrediXcan	chr20:49174269:49179122:clu_32589:ENSG00000124214.19	STAU1	2.53983	0.256026	0.0110905	0.0282923	0.00375001	7
50K	chr3:196241611:196241948:clu_49930:ENSG00000161217.11	PCYT1A	2.65364	0.301181	0.00796293	0.0444445	0.00820931	10			S-PrediXcan	chr3:20147999:20148243:clu_46458:ENSG00000114166.7	KAT2B	-2.53961	-0.504089	0.0110975	0.0260018	0.620332	7
50K	chr17:35016580:35021371:clu_14722:ENSG00000185379.20	RAD51D	-2.65309	-0.731838	0.00797596	0.0154531	0.0283152	2			S-PrediXcan	chr1:11796399:11800212:clu_55566:ENSG00000177000.10	MTHFR	2.53915	0.233435	0.0111122	0.0686387	0.0338793	30
50K	chr9:120997774:121005919:clu_63303:ENSG00000106804.7	C5	-2.65222	-0.0677171	0.00799649	0.160807	4.48348e-17	8			S-PrediXcan	chr1:92345914:92357557:clu_57928:ENSG00000122484.8	RPAP2	-2.53851	-0.315977	0.0111324	0.0376595	0.0694438	11
50K	chr4:964093:965176:clu_43410:ENSG00000145214.13	DGKQ	-2.65207	-0.589218	0.00799997	0.0107526	0.810447	2			S-PrediXcan	chr18:13726729:13731476:clu_29001:ENSG00000101654.17	RNMT	-2.53818	-0.416584	0.0111429	0.0385956	0.46296	15
50K	chr19:11508048:11510617:clu_25981:ENSG00000130159.13	ECSIT	-2.65189	-0.200213	0.00800418	0.06564	0.000157122	10			S-PrediXcan	chr15:90088747:90091553:clu_22506:ENSG00000182054.9	IDH2	2.538	0.327984	0.0111489	0.0519461	1.75373e-05	7
50K	chr3:69221923:69224607:clu_47875:ENSG00000114541.14	FRMD4B	-2.65106	-0.171481	0.0080239	0.0376573	0.0917072	11			S-PrediXcan	chr6:30326995:30328909:clu_37538:ENSG00000204599.14	TRIM39	2.53736	0.178874	0.0111692	0.0712637	3.9882e-05	34
50K	chr6:33689410:33690034:clu_38023:ENSG00000096433.10	ITPR3	2.65067	0.478803	0.00803317	0.0215531	0.866704	6			S-PrediXcan	chr1:19978911:19979580:clu_55905:ENSG00000188257.10	PLA2G2A	-2.53694	-0.379805	0.0111825	0.0471351	0.109918	14
50K	chr1:212766273:212782372:clu_60771:ENSG00000117697.14	NSL1	-2.65057	-0.255936	0.00803559	0.0355504	0.260526	11			S-PrediXcan	chr6:30922241:30922450:clu_37627:ENSG00000137411.16	VARS2	2.53688	0.0516791	0.0111847	0.276793	1.39598e-34	73
50K	chr12:68296982:68302620:clu_5307:ENSG00000111554.14	MDM1	2.65044	0.43821	0.0080388	0.016417	0.156645	2			S-PrediXcan	chr2:85596649:85596953:clu_51761:ENSG00000168894.9	RNF181	2.53651	0.0861255	0.0111962	0.34483	6.39884e-37	48
50K	chr3:44455696:44477591:clu_46859:ENSG00000185219.16	ZNF445	-2.65037	-0.279181	0.00804029	0.0256397	0.424961	4			S-PrediXcan	chr19:55649077:55649205:clu_28558:ENSG00000173581.7	CCDC106	-2.53587	-0.414186	0.0112167	0.038192	0.929024	15
50K	chr15:44537427:44550876:clu_21115:ENSG00000104131.12	EIF3J	-2.65019	-0.379997	0.00804469	0.0168235	0.347104	3			S-PrediXcan	chr5:116496313:116497327:clu_42036:ENSG00000092421.16	SEMA6A	-2.53505	-0.801191	0.0112431	0.0117431	0.908041	3
50K	chr17:46094701:46170855:clu_15467:ENSG00000120071.13	KANSL1	-2.64973	-0.0263545	0.00805553	0.739435	4.2369e-145	38			S-PrediXcan	chr19:49525573:49526010:clu_27982:ENSG00000104870.12	FCGRT	-2.53464	-0.393413	0.0112562	0.0711467	0.000260875	12
50K	chr12:2890988:2909529:clu_3439:ENSG00000171792.10	RHNO1	-2.64958	-0.147846	0.00805909	0.0744427	0.000731468	14			S-PrediXcan	chr11:844186:847201:clu_7072:ENSG00000214063.10	TSPAN4	2.53437	0.39486	0.0112649	0.0375421	0.607509	11
50K	chr5:32270947:32273980:clu_40759:ENSG00000150712.10	MTMR12	2.64914	0.568115	0.00806967	0.0237895	0.101917	7			S-PrediXcan	chr8:38428435:38457356:clu_65128:ENSG00000077782.19	FGFR1	-2.53293	-0.442925	0.0113113	0.0253964	0.0687631	8
50K	chr3:9924291:9928166:clu_46165:ENSG00000163702.18	IL17RC	-2.64865	-0.409229	0.00808139	0.0289056	0.139231	5			S-PrediXcan	chr10:120905416:120906776:clu_12866:ENSG00000120008.15	WDR11	-2.53285	-0.369499	0.011314	0.0537804	0.50332	13
50K	chr11:75282021:75283287:clu_9321:ENSG00000137486.16	ARRB1	-2.64808	-0.342026	0.00809511	0.026569	0.866511	10			S-PrediXcan	chr2:210434563:210435387:clu_54009:ENSG00000115365.11	LANCL1	2.53281	0.325581	0.0113154	0.0664765	0.309631	17
50K	chr14:20301965:20305887:clu_22785:ENSG00000136319.11	TTC5	2.6479	0.383758	0.00809928	0.0289901	0.0686601	3			S-PrediXcan	chr1:27558883:27603397:clu_56260:ENSG00000126705.13	AHDC1	-2.53201	-0.292451	0.0113412	0.0532114	0.168405	12
50K	chr20:63701900:63702136:clu_32985:ENSG00000101246.19	ARFRP1	2.64581	0.294689	0.00814955	0.0347933	0.363614	9			S-PrediXcan	chr3:9833245:9834427:clu_46145:ENSG00000214021.15	TTLL3	-2.53196	-0.523404	0.0113426	0.021297	0.489492	7
50K	chr6:32660249:32661967:clu_37871:ENSG00000232629.8	HLA-DQB2	2.64533	0.0362665	0.00816113	0.645809	4.71357e-98	51			S-PrediXcan	chr5:43139309:43161249:clu_41011:ENSG00000172262.11	ZNF131	-2.53188	-0.0631887	0.0113452	0.210912	2.24619e-26	10
50K	chr14:24440926:24441674:clu_23134:ENSG00000100445.17	SDR39U1	-2.64478	-0.0482424	0.00817437	0.415684	7.6353e-60	8			S-PrediXcan	chr4:176687927:176711499:clu_45830:ENSG00000150630.3	VEGFC	2.53187	0.203778	0.0113456	0.0898458	0.0217379	31
50K	chr16:10916668:10918440:clu_17999:ENSG00000179583.18	CIITA	-2.64339	-0.272921	0.00820792	0.0508872	0.897829	18			S-PrediXcan	chr11:67299621:67299827:clu_8906:ENSG00000172932.14	ANKRD13D	2.5317	0.48585	0.011351	0.0427753	0.324137	15
50K	chr2:54973621:54973821:clu_51160:ENSG00000115310.17	RTN4	-2.64322	-0.288563	0.00821219	0.0311622	0.0519523	5			S-PrediXcan	chr8:81753241:81755370:clu_65624:ENSG00000164695.4	CHMP4C	2.53087	0.230365	0.011378	0.0460334	0.000388962	9
50K	chr1:46310044:46310155:clu_57092:ENSG00000173660.11	UQCRH	2.64281	0.0599142	0.00822206	0.251352	1.68298e-20	32			S-PrediXcan	chr15:75869010:75873428:clu_22059:ENSG00000140367.11	UBE2Q2	-2.53077	-0.254545	0.0113813	0.0588239	0.38842	23
50K	chr15:77029004:77029529:clu_22094:ENSG00000140368.12	PSTPIP1	-2.64279	-0.666089	0.00822269	0.0104413	0.707964	2			S-PrediXcan	chr2:61017851:61018162:clu_51249:ENSG00000162928.8	PEX13	2.5305	0.227452	0.0113899	0.0712435	0.145898	17
50K	chr16:208188:212782:clu_17245:ENSG00000007392.16	LUC7L	2.64062	0.589474	0.0082755	0.0298796	0.119048	8			S-PrediXcan	chr2:37088440:37089640:clu_50850:ENSG00000152133.14	GPATCH11	-2.52997	-0.381785	0.0114074	0.0395927	0.256845	10
50K	chr1:9580234:9582299:clu_55418:ENSG00000171612.6	SLC25A33	2.64024	0.786213	0.00828478	0.0102749	0.618973	3			S-PrediXcan	chr19:54825078:54829361:clu_28457:ENSG00000243772.7	KIR2DL3	2.52966	0.525268	0.0114174	0.0297624	0.0350445	8
50K	chr10:103450099:103452156:clu_12571:ENSG00000138172.10	CALHM2	-2.64002	-0.31147	0.00829013	0.0322802	0.206406	7			S-PrediXcan	chr16:67176975:67178199:clu_19438:ENSG00000196123.12	KIAA0895L	2.52881	0.325667	0.0114449	0.0359202	0.0017477	4
50K	chr1:45882395:45959386:clu_57064:ENSG00000086015.20	MAST2	2.63997	0.296748	0.00829124	0.0175571	0.00857053	1			S-PrediXcan	chr19:54356966:54361010:clu_28413:ENSG00000167613.15	LAIR1	-2.52861	-0.0839552	0.0114515	0.472128	9.66768e-51	51
50K	chr17:58693811:58694931:clu_15910:ENSG00000108384.14	RAD51C	2.63946	0.13643	0.00830392	0.0675319	7.07797e-09	2			S-PrediXcan	chr1:113706162:113706594:clu_58374:ENSG00000116793.15	PHTF1	-2.52756	-0.312478	0.0114857	0.0287837	0.0526849	8
50K	chr2:187387465:187387666:clu_53513:ENSG00000064989.12	CALCRL	-2.63916	-0.439756	0.00831122	0.0131269	0.320112	3			S-PrediXcan	chr6:31956838:31956941:clu_37787:ENSG00000204356.13	NELFE	2.52577	0.230426	0.0115446	0.0596156	0.270884	22
50K	chr1:21598064:21598400:clu_55958:ENSG00000076864.19	RAP1GAP	2.63871	0.362902	0.00832215	0.0240344	0.123502	4			S-PrediXcan	chr17:6759718:6760406:clu_13672:ENSG00000132530.16	XAF1	-2.52483	-0.151672	0.0115754	0.0817417	1.0286e-08	7
50K	chr6:31271348:31356688:clu_37606:ENSG00000204525.16	HLA-C	2.63838	0.0261927	0.00833036	0.815169	2.21304e-140	105			S-PrediXcan	chr19:45638873:45639295:clu_27638:ENSG00000125746.16	EML2	2.5247	0.246905	0.0115796	0.0784054	0.00347057	19
50K	chr1:228146938:228147406:clu_61085:ENSG00000143774.16	GUK1	-2.63831	-0.542407	0.00833206	0.0149526	0.656057	3			S-PrediXcan	chr2:164686032:164692221:clu_53095:ENSG00000082438.15	COBLL1	-2.52467	-0.312421	0.0115807	0.0335891	0.020293	11
50K	chr11:46679776:46680205:clu_7978:ENSG00000175220.11	ARHGAP1	-2.63829	-0.335012	0.00833245	0.0243417	0.312843	9			S-PrediXcan	chr1:78080860:78094952:clu_57704:ENSG00000137960.5	GIPC2	2.52464	0.518747	0.0115816	0.0130122	0.73584	10
50K	chr17:43125770:43131208:clu_15249:ENSG00000198496.10	NBR2	2.63779	0.0387047	0.00834476	0.362162	9.85452e-44	20			S-PrediXcan	chr19:45051981:45052071:clu_27572:ENSG00000104859.14	CLASRP	2.52414	0.248083	0.0115981	0.102904	0.0183483	29
50K	chr4:140379192:140379569:clu_45361:ENSG00000153130.17	SCOC	2.63773	0.527144	0.00834631	0.013386	0.46081	4			S-PrediXcan	chr6:43342211:43342676:clu_38443:ENSG00000171467.15	ZNF318	2.52372	0.237	0.0116121	0.137011	0.0145592	36
50K	chr3:184186875:184187364:clu_49584:ENSG00000161204.11	ABCF3	-2.63744	-0.562135	0.00835341	0.0193936	0.769278	5			S-PrediXcan	chr5:79077612:79079369:clu_41549:ENSG00000132840.9	BHMT2	-2.52338	-0.0904201	0.0116233	0.260372	0.00417696	88
50K	chr17:75591712:75591813:clu_16536:ENSG00000266714.6	MYO15B	-2.63741	-0.0565009	0.0083541	0.311321	2.98174e-22	47			S-PrediXcan	chr7:155298027:155298259:clu_36857:ENSG00000186480.12	INSIG1	-2.52325	-0.669462	0.0116274	0.020811	0.762925	10
50K	chr19:7535213:7535509:clu_25565:ENSG00000032444.15	PNPLA6	2.63591	0.341961	0.00839127	0.0397332	0.220236	10			S-PrediXcan	chr17:45639520:45645901:clu_15457:ENSG00000204650.14	LINC02210	-2.52324	-0.559455	0.0116279	0.0157005	0.273298	4
50K	chr5:179699102:179705679:clu_43223:ENSG00000127022.14	CANX	-2.63555	-0.404679	0.00839998	0.0225744	0.558662	6			S-PrediXcan	chr17:80101625:80104555:clu_16852:ENSG00000171298.12	GAA	-2.52292	-0.0504994	0.0116385	0.337755	4.02374e-37	35
50K	chr17:30198530:30200197:clu_14588:ENSG00000108576.9	SLC6A4	2.63527	0.260638	0.00840704	0.034393	0.0896633	8			S-PrediXcan	chr9:120997774:121005919:clu_63303:ENSG00000106804.7	C5	-2.52261	-0.0706534	0.0116486	0.183095	3.43017e-18	23
50K	chr5:131182299:131187028:clu_42159:ENSG00000186687.15	LYRM7	-2.63275	-0.214083	0.00846979	0.0239355	0.0653438	5			S-PrediXcan	chr22:20063442:20064542:clu_29925:ENSG00000183597.15	TANGO2	2.52229	0.761842	0.0116594	0.0256955	0.20859	4
50K	chr20:2461793:2462636:clu_31445:ENSG00000125835.18	SNRPB	2.63157	0.194156	0.00849916	0.0653357	0.00306841	11			S-PrediXcan	chr17:50737026:50740306:clu_15739:ENSG00000108848.15	LUC7L3	-2.5217	-0.807964	0.011679	0.0144035	0.54915	3
50K	chr7:2239676:2242162:clu_33915:ENSG00000122687.17	MRM2	2.63155	0.427703	0.00849972	0.0184834	0.50899	4			S-PrediXcan	chr19:48845616:48847900:clu_27899:ENSG00000105559.11	PLEKHA4	2.52164	0.143408	0.0116808	0.198283	0.0121311	63
50K	chr19:11195881:11197485:clu_25920:ENSG00000197256.10	KANK2	2.63069	0.300515	0.00852108	0.0239805	0.00939582	1			S-PrediXcan	chr2:253115:256207:clu_50058:ENSG00000035115.21	SH3YL1	-2.52123	-0.234172	0.0116946	0.090032	0.0148691	21
50K	chr17:75596360:75596460:clu_16539:ENSG00000266714.6	MYO15B	-2.63062	-0.838387	0.00852294	0.0145011	0.917188	4			S-PrediXcan	chr14:72939902:72940220:clu_23934:ENSG00000119599.16	DCAF4	2.51973	0.354596	0.0117445	0.0291159	0.20769	9
50K	chr16:69986509:69990597:clu_19677:ENSG00000226232.8	NPIPB14P	-2.62951	-0.0524522	0.00855085	0.256965	1.92509e-26	23			S-PrediXcan	chr22:50314494:50314605:clu_31259:ENSG00000205593.11	DENND6B	2.51747	0.187422	0.0118201	0.0982362	0.00297021	31
50K	chr20:31640097:31643404:clu_31961:ENSG00000131055.4	COX4I2	-2.62884	-0.105508	0.00856762	0.084034	2.97093e-09	3			S-PrediXcan	chr7:139374471:139375506:clu_36441:ENSG00000146963.17	LUC7L2	2.51736	0.28094	0.0118237	0.0601515	0.106763	15
50K	chr20:1476336:1477338:clu_31415:ENSG00000196209.12	SIRPB2	-2.62852	-0.265235	0.00857585	0.0401652	0.0343626	8			S-PrediXcan	chr17:46094701:46170855:clu_15467:ENSG00000120071.13	KANSL1	-2.51723	-0.0242604	0.0118282	0.808918	4.45807e-166	47
50K	chr11:73805079:73825708:clu_9250:ENSG00000175581.13	MRPL48	2.62726	0.185082	0.00860759	0.0505761	0.00865748	9			S-PrediXcan	chr6:49470278:49470974:clu_38613:ENSG00000031691.6	CENPQ	-2.51713	-0.122821	0.0118314	0.0743141	4.24069e-08	14
50K	chr2:74459552:74459643:clu_51622:ENSG00000239779.6	WBP1	-2.62609	-0.745236	0.0086373	0.0125073	0.908552	2			S-PrediXcan	chr5:768930:784668:clu_40456:ENSG00000249908.2	BRD9P2	2.51668	0.0991673	0.0118468	0.213386	1.55324e-08	47
50K	chr9:69151771:69185087:clu_62333:ENSG00000119139.17	TJP2	2.62478	0.0553857	0.0086705	0.294028	4.15648e-33	16			S-PrediXcan	chr11:130417996:130419053:clu_10440:ENSG00000134917.9	ADAMTS8	2.51646	0.321588	0.0118542	0.0394096	0.00279418	3
50K	chr2:97841937:97844145:clu_52109:ENSG00000075568.16	TMEM131	2.62438	0.230075	0.00868077	0.0281152	0.440558	7			S-PrediXcan	chr16:30472898:30473965:clu_18831:ENSG00000005844.17	ITGAL	-2.51563	-0.070502	0.0118821	0.219155	2.46673e-28	5
50K	chr17:13017121:13017567:clu_14071:ENSG00000006744.18	ELAC2	2.62392	0.485871	0.00869254	0.0149334	0.821054	3			S-PrediXcan	chr1:178008149:178026155:clu_59942:ENSG00000242193.10	RP11-568K15.1	-2.51416	-0.979552	0.0119317	0.0114636	0.537758	2
50K	chr2:74338903:74342458:clu_51602:ENSG00000188687.17	SLC4A5	-2.62366	-0.513668	0.00869917	0.0115193	0.528771	3			S-PrediXcan	chr1:155726019:155726134:clu_59241:ENSG00000132676.15	DAP3	2.51383	0.384724	0.0119427	0.0361485	0.480366	7
50K	chr1:52353647:52354365:clu_57223:ENSG00000154222.14	CC2D1B	2.62351	0.414387	0.00870284	0.0606621	0.0173506	11			S-PrediXcan	chr11:118195383:118196735:clu_10049:ENSG00000160593.18	JAML	2.5134	0.111578	0.0119575	0.124048	4.22384e-11	30
50K	chr15:66527383:66527857:clu_21751:ENSG00000174442.11	ZWILCH	-2.62294	-0.190783	0.00871736	0.0551241	0.0260767	10			S-PrediXcan	chr5:177313091:177317631:clu_43115:ENSG00000213347.10	MXD3	2.51267	0.663514	0.011982	0.022547	0.0355717	13
50K	chr3:36380754:36384527:clu_46606:ENSG00000144681.10	STAC	-2.62221	-0.340763	0.00873605	0.0260277	0.531705	9			S-PrediXcan	chr5:177313091:177317631:clu_43115:ENSG00000169223.14	LMAN2	2.51267	0.663514	0.011982	0.022547	0.155935	13
50K	chr2:226982270:227008018:clu_54365:ENSG00000081052.11	COL4A4	-2.62216	-0.152272	0.00873736	0.065864	1.16671e-08	2			S-PrediXcan	chr16:22815095:22914944:clu_18468:ENSG00000122254.6	HS3ST2	-2.5126	-0.106207	0.0119845	0.141698	9.59762e-19	2
50K	chr21:46285394:46285803:clu_33759:ENSG00000160294.10	MCM3AP	-2.62189	-0.429348	0.00874442	0.0124808	0.819977	2			S-PrediXcan	chr5:43161931:43173318:clu_41011:ENSG00000172262.11	ZNF131	2.51168	0.0980016	0.0120158	0.122539	2.52676e-12	11
50K	chr10:75235372:75235835:clu_11838:ENSG00000165644.10	COMTD1	2.62028	0.434711	0.00878583	0.0168195	0.809053	5			S-PrediXcan	chr10:49973142:49976084:clu_11379:ENSG00000204149.10	AGAP6	-2.51135	-0.363352	0.012027	0.0420758	0.860667	37
50K	chr20:64062503:64066476:clu_33037:ENSG00000171703.16	TCEA2	-2.62014	-0.238264	0.0087893	0.0420227	0.109442	9			S-PrediXcan	chr12:131895112:131895601:clu_6748:ENSG00000177169.9	ULK1	2.51018	0.297579	0.012067	0.0534296	0.125975	9
50K	chr6:29888224:29888467:clu_37475:ENSG00000206341.7	HLA-H	2.61983	0.0684209	0.00879739	0.217899	1.07767e-17	23			S-PrediXcan	chr17:82127908:82128529:clu_17097:ENSG00000176155.18	CCDC57	2.51015	0.124836	0.0120678	0.250636	6.40379e-05	98
50K	chr17:80211011:80212071:clu_16866:ENSG00000181523.12	SGSH	-2.61945	-0.104928	0.00880723	0.178715	1.87423e-16	15			S-PrediXcan	chr1:100995149:101001467:clu_58096:ENSG00000117543.20	DPH5	-2.50982	-0.275153	0.0120794	0.0521852	0.167014	20
50K	chr12:6907445:6913891:clu_3635:ENSG00000010626.14	LRRC23	-2.61928	-0.594735	0.00881153	0.0235477	0.210148	6			S-PrediXcan	chr5:132897240:132898230:clu_42245:ENSG00000072364.12	AFF4	-2.50788	-0.264161	0.0121457	0.0571249	0.144051	20
50K	chr20:44073037:44074033:clu_32388:ENSG00000124191.17	TOX2	2.619	0.739471	0.00881886	0.0149159	0.291573	3			S-PrediXcan	chr11:27640005:27659171:clu_7756:ENSG00000245573.7	BDNF-AS	2.5058	0.101624	0.0122176	0.133603	2.1349e-15	12
50K	chr3:132697362:132699918:clu_48790:ENSG00000113971.19	NPHP3	-2.6165	-0.950191	0.00888371	0.01	0.857889	1			S-PrediXcan	chr9:33060541:33062049:clu_61952:ENSG00000122692.8	SMU1	2.50569	0.934675	0.0122212	0.0109588	0.797653	3
50K	chr11:57530234:57530658:clu_8126:ENSG00000134809.8	TIMM10	-2.61537	-0.13291	0.00891312	0.0849633	1.11485e-08	8			S-PrediXcan	chr6:24504985:24511830:clu_37332:ENSG00000112294.12	ALDH5A1	-2.50035	-0.384587	0.0124069	0.0202397	0.200532	4
50K	chr10:87208512:87246115:clu_12000:ENSG00000223482.7	NUTM2A-AS1	-2.61526	-0.104229	0.00891592	0.103037	3.40364e-06	18			S-PrediXcan	chr19:14049314:14050758:clu_26156:ENSG00000104998.3	IL27RA	-2.49892	-0.810702	0.0124573	0.0128449	0.800325	8
50K	chr11:70350039:70350994:clu_9091:ENSG00000131626.16	PPFIA1	-2.61481	-0.341428	0.00892766	0.0137053	0.0477223	1			S-PrediXcan	chr9:120821464:120824494:clu_63279:ENSG00000095261.13	PSMD5	-2.49867	-0.138319	0.0124659	0.124813	8.3775e-11	22
50K	chr1:146991285:146991995:clu_58668:ENSG00000268043.7	NBPF12	-2.61349	-0.147534	0.00896214	0.0622584	0.000384542	11			S-PrediXcan	chr12:1190052:1236769:clu_3384:ENSG00000082805.19	ERC1	-2.49787	-0.766221	0.0124943	0.0112696	0.961775	3
50K	chr6:30931574:30937170:clu_37630:ENSG00000196260.4	SFTA2	2.61071	0.0986294	0.00903545	0.159527	1.61629e-13	28			S-PrediXcan	chr21:45283527:45285678:clu_33692:ENSG00000186866.16	POFUT2	2.49592	0.121311	0.0125633	0.089705	4.44388e-09	17
50K	chr19:16877639:16878183:clu_26324:ENSG00000127511.9	SIN3B	-2.61032	-0.135334	0.00904574	0.103092	0.00326445	25			S-PrediXcan	chr12:100098541:100102766:clu_5757:ENSG00000111647.12	UHRF1BP1L	2.4955	0.128427	0.0125779	0.173481	0.00108074	73
50K	chr5:1501603:1521347:clu_40521:ENSG00000153395.9	LPCAT1	2.60972	0.153797	0.00906165	0.0747521	0.000695451	14			S-PrediXcan	chr22:38745176:38745684:clu_30769:ENSG00000100242.15	SUN2	2.49543	0.630646	0.0125806	0.0216204	0.331015	6
50K	chr12:120710718:120713274:clu_6422:ENSG00000175970.10	UNC119B	-2.60735	-0.428979	0.00912467	0.0153711	0.0586936	1			S-PrediXcan	chr8:2140886:2143401:clu_64483:ENSG00000036448.9	MYOM2	2.49516	0.0825445	0.0125901	0.362031	1.4119e-08	102
50K	chr16:74661451:74666786:clu_19856:ENSG00000168411.13	RFWD3	2.60666	0.393026	0.00914311	0.0157199	0.20157	2			S-PrediXcan	chr15:43332000:43333311:clu_21063:ENSG00000168803.14	ADAL	-2.49512	-0.312729	0.0125914	0.0316153	0.0185899	10
50K	chr15:70699660:70763330:clu_21846:ENSG00000137831.14	UACA	-2.60565	-0.291043	0.00917008	0.0315802	0.76699	5			S-PrediXcan	chr11:502181:504427:clu_6986:ENSG00000023191.16	RNH1	-2.49375	-0.0603152	0.0126401	0.308561	2.6409e-39	23
50K	chr2:113596203:113596381:clu_52472:ENSG00000146556.14	WASH2P	2.6056	0.0370934	0.0091714	0.37971	8.41898e-48	18			S-PrediXcan	chr6:33685073:33685359:clu_38016:ENSG00000096433.10	ITPR3	-2.49232	-0.0757782	0.0126911	0.27178	3.66067e-35	27
50K	chr17:35423068:35432188:clu_14748:ENSG00000172123.12	SLFN12	2.60549	0.459222	0.0091742	0.0156204	0.783136	5			S-PrediXcan	chr1:147280191:147284351:clu_58679:ENSG00000131778.18	CHD1L	-2.49191	-0.154031	0.0127058	0.094333	0.146101	30
50K	chr21:46311567:46314716:clu_33762:ENSG00000160298.17	C21orf58	-2.60517	-0.386294	0.0091828	0.0193322	0.566699	8			S-PrediXcan	chr2:173076002:173090998:clu_53307:ENSG00000091436.16	MAP3K20	-2.49116	-0.369297	0.0127326	0.0364865	0.760174	9
50K	chr2:227007588:227008018:clu_54365:ENSG00000081052.11	COL4A4	2.604	0.521915	0.00921423	0.0109659	0.36964	4			S-PrediXcan	chr17:4539967:4540648:clu_13487:ENSG00000132382.14	MYBBP1A	2.49058	0.327855	0.0127535	0.0669809	0.301223	19
50K	chr3:183984894:183985304:clu_49562:ENSG00000114770.16	ABCC5	-2.60388	-0.486268	0.00921763	0.0162498	0.642432	4			S-PrediXcan	chr22:50289142:50289517:clu_31254:ENSG00000196576.14	PLXNB2	-2.48976	-0.0718634	0.0127828	0.330528	1.52623e-30	44
50K	chr3:56623843:56624479:clu_47662:ENSG00000163946.13	FAM208A	-2.60324	-0.222451	0.00923471	0.0410372	0.0672333	11			S-PrediXcan	chr9:92505690:92509899:clu_62700:ENSG00000106823.12	ECM2	-2.48715	-0.310176	0.012877	0.0355105	0.374012	13
50K	chr16:30654339:30655351:clu_18852:ENSG00000156858.11	PRR14	-2.60319	-0.386401	0.00923613	0.0147897	0.192816	2			S-PrediXcan	chr19:36574900:36593846:clu_26998:ENSG00000233527.8	ZNF529-AS1	2.48683	0.184005	0.0128887	0.0859428	0.0496447	29
50K	chr6:30261479:30261587:clu_37474:ENSG00000206503.12	HLA-A	2.60303	0.0392381	0.0092403	0.34195	2.25432e-26	53			S-PrediXcan	chr17:2362270:2362838:clu_13335:ENSG00000141258.12	SGSM2	2.48651	0.0676647	0.0129002	0.22633	1.00989e-25	18
50K	chr11:77928547:77938651:clu_9421:ENSG00000149262.16	INTS4	2.60277	0.206275	0.00924729	0.0401517	0.0421796	9			S-PrediXcan	chr6:32056903:32058058:clu_37826:ENSG00000168477.17	TNXB	2.48577	0.323519	0.012927	0.0362914	0.302098	10
50K	chr11:77821241:77842479:clu_9412:ENSG00000087884.14	AAMDC	-2.60202	-0.174291	0.00926752	0.0597087	3.42908e-05	7			S-PrediXcan	chr16:30472898:30474196:clu_18831:ENSG00000005844.17	ITGAL	2.48571	0.0464588	0.0129292	0.331339	6.62938e-43	13
50K	chr22:29260868:29263835:clu_30318:ENSG00000100263.13	RHBDD3	2.60184	0.281527	0.0092724	0.0300688	0.401084	9			S-PrediXcan	chr16:30496566:30499074:clu_18836:ENSG00000005844.17	ITGAL	2.48565	0.405733	0.0129313	0.0411433	0.380951	12
50K	chr1:228140363:228145511:clu_61082:ENSG00000143774.16	GUK1	2.6018	0.759691	0.00927346	0.0103759	0.502183	1			S-PrediXcan	chr14:20452448:20454569:clu_22817:ENSG00000092094.10	OSGEP	-2.48451	-0.585582	0.0129728	0.0180964	0.397231	3
50K	chr1:11157291:11167442:clu_55527:ENSG00000198793.12	MTOR	-2.60141	-0.478393	0.00928406	0.0150362	0.753195	3			S-PrediXcan	chr5:43173448:43174447:clu_41013:ENSG00000172262.11	ZNF131	-2.48202	-0.697486	0.0130639	0.0161316	0.616452	2
50K	chr21:42731949:42732070:clu_33547:ENSG00000160191.17	PDE9A	-2.60048	-0.218932	0.00930935	0.0360706	0.0472391	6			S-PrediXcan	chr7:155298697:155302747:clu_36858:ENSG00000186480.12	INSIG1	-2.482	-0.276121	0.0130647	0.0610257	0.00597696	15
50K	chr1:228219599:228224459:clu_61094:ENSG00000154358.20	OBSCN	2.60044	0.152684	0.00931047	0.0493568	0.00273469	10			S-PrediXcan	chr6:33693118:33693545:clu_38027:ENSG00000096433.10	ITPR3	-2.48187	-0.105557	0.0130694	0.319904	7.11106e-39	37
50K	chr2:240963773:240964466:clu_54733:ENSG00000226321.5	CROCC2	-2.60024	-0.335694	0.00931577	0.0222573	0.0591602	4			S-PrediXcan	chr4:82842481:82844386:clu_44635:ENSG00000138674.16	SEC31A	-2.48091	-0.544488	0.0131046	0.0326053	0.0755613	6
50K	chr6:15508454:15511296:clu_37214:ENSG00000008083.13	JARID2	2.59992	0.569673	0.00932451	0.0125892	0.531673	3			S-PrediXcan	chr12:57476651:57477156:clu_5098:ENSG00000123329.17	ARHGAP9	-2.47916	-1.04799	0.0131692	0.0108824	0.756687	3
50K	chr16:67167222:67167303:clu_19436:ENSG00000102878.16	HSF4	2.59984	0.315377	0.00932674	0.0326762	0.328059	10			S-PrediXcan	chr2:231270700:231270982:clu_54469:ENSG00000135931.17	ARMC9	-2.47875	-0.487257	0.0131843	0.0347752	0.0126447	7
50K	chr7:64684205:64684335:clu_34891:ENSG00000196247.11	ZNF107	2.59918	0.335081	0.00934463	0.0196187	0.684439	6			S-PrediXcan	chr6:109348547:109352787:clu_39273:ENSG00000203799.12	CCDC162P	2.47834	0.227285	0.0131994	0.0339215	0.401212	15
50K	chr15:61946410:61947193:clu_21548:ENSG00000129003.15	VPS13C	2.59914	0.29633	0.00934581	0.0325009	0.182373	9			S-PrediXcan	chr7:66401027:66401195:clu_34951:ENSG00000179406.7	LINC00174	-2.47817	-0.838656	0.0132057	0.012452	0.646872	7
50K	chr9:2827151:2828675:clu_61610:ENSG00000080608.9	PUM3	-2.59887	-0.142747	0.00935309	0.0730462	0.000436589	14			S-PrediXcan	chr7:135204433:135205928:clu_36376:ENSG00000105875.13	WDR91	-2.47638	-0.366831	0.0132721	0.0361935	0.0614423	7
50K	chr15:73916447:73919838:clu_21943:ENSG00000261801.5	LOXL1-AS1	-2.59861	-0.106773	0.0093602	0.101957	0.000185776	22			S-PrediXcan	chr12:81143247:81151844:clu_5498:ENSG00000111058.7	ACSS3	-2.47631	-0.113176	0.013275	0.182747	0.00225406	91
50K	chr4:151226086:151226168:clu_45533:ENSG00000109686.17	SH3D19	2.59789	0.481588	0.00937983	0.0160227	0.655173	4			S-PrediXcan	chr22:20394662:20395333:clu_29953:ENSG00000185252.18	ZNF74	-2.47534	-0.31347	0.0133108	0.0483378	0.285315	19
50K	chr11:74697297:74697601:clu_9296:ENSG00000054938.15	CHRDL2	-2.59727	-0.133692	0.00939679	0.087383	0.00676365	22			S-PrediXcan	chr5:132332310:132334785:clu_42205:ENSG00000233006.6	AC034220.3	2.4743	0.100931	0.0133499	0.104086	5.94637e-14	14
50K	chr2:241350203:241351967:clu_54789:ENSG00000168385.17	2022-09-02	2.59702	0.397424	0.00940366	0.0166217	0.157935	3			S-PrediXcan	chr7:17460553:17463400:clu_34208:ENSG00000236039.2	AC017060.1	2.47339	0.188945	0.013384	0.0809846	3.59466e-11	5
50K	chr7:76054998:76057410:clu_35210:ENSG00000146701.11	MDH2	-2.59669	-0.144768	0.00941264	0.0649231	6.39103e-05	11			S-PrediXcan	chr2:111344237:111367487:clu_52380:ENSG00000172965.14	MIR4435-2HG	-2.47329	-0.160623	0.0133874	0.17882	2.73128e-06	49
50K	chr19:55649309:55649408:clu_28558:ENSG00000173581.7	CCDC106	2.59663	0.257471	0.00941422	0.0331523	0.06343	8			S-PrediXcan	chr12:123010077:123012613:clu_6589:ENSG00000090975.12	PITPNM2	-2.47312	-0.212755	0.0133941	0.079653	0.153105	23
50K	chr1:10399704:10400376:clu_55482:ENSG00000142657.20	PGD	2.59644	0.280556	0.00941951	0.0479319	0.0960264	9			S-PrediXcan	chr5:109767708:109770355:clu_41923:ENSG00000112893.9	MAN2A1	2.47261	0.603744	0.0134132	0.0209359	0.59788	11
50K	chr12:131908971:131909136:clu_6751:ENSG00000177169.9	ULK1	2.59537	0.245571	0.00944881	0.0368882	0.127746	11			S-PrediXcan	chr7:100353270:100355143:clu_35715:ENSG00000121716.20	PILRB	2.47238	0.100158	0.0134215	0.149899	4.53856e-13	41
50K	chr9:120843439:120844993:clu_63282:ENSG00000226752.9	PSMD5-AS1	-2.59516	-0.0906697	0.00945459	0.133996	1.88678e-12	11			S-PrediXcan	chr2:226980183:227022048:clu_54365:ENSG00000081052.11	COL4A4	2.47235	0.0762527	0.0134229	0.236697	6.18625e-27	34
50K	chr12:29440744:29443361:clu_4177:ENSG00000187950.8	OVCH1	2.59469	0.148534	0.00946765	0.0517542	0.013973	12			S-PrediXcan	chr7:92388041:92389971:clu_35454:ENSG00000001629.9	ANKIB1	2.4718	0.306764	0.0134436	0.0487912	0.495437	16
50K	chr12:2890988:2909529:clu_3439:ENSG00000078246.16	TULP3	-2.59362	-0.136632	0.00949701	0.080895	0.00097061	17			S-PrediXcan	chr10:73802776:73802972:clu_11798:ENSG00000166507.17	NDST2	2.47119	0.657042	0.0134665	0.0143849	0.0871608	2
50K	chr6:31781123:31781481:clu_37753:ENSG00000204394.12	VARS	-2.59297	-0.15292	0.00951502	0.126836	0.0004132	48			S-PrediXcan	chr4:182894605:182915461:clu_45849:ENSG00000129187.14	DCTD	-2.47102	-0.110648	0.0134727	0.201468	9.07506e-12	27
50K	chr10:133263233:133267352:clu_13131:ENSG00000151651.15	ADAM8	2.59297	0.0950632	0.00951513	0.237043	5.53381e-30	4			S-PrediXcan	chr5:1629630:1632644:clu_40535:ENSG00000188002.10	RP11-43F13.1	-2.47052	-0.0526053	0.0134918	0.307835	3.98301e-35	32
50K	chr13:113805028:113811736:clu_3258:ENSG00000184497.12	TMEM255B	2.59279	0.0878509	0.0095201	0.128539	3.65116e-13	7			S-PrediXcan	chr15:55966546:55993511:clu_21420:ENSG00000069869.15	NEDD4	2.4701	0.287829	0.0135074	0.0327122	0.104007	6
50K	chr1:83870082:83882963:clu_57727:ENSG00000137941.16	TTLL7	2.59259	0.3209	0.00952568	0.0186762	0.162745	3			S-PrediXcan	chr7:65974441:65974526:clu_34937:ENSG00000169919.16	GUSB	-2.46991	-0.61487	0.0135147	0.016342	0.300122	5
50K	chr7:100358366:100358899:clu_35718:ENSG00000121716.20	PILRB	2.59183	0.0516327	0.00954676	0.29263	5.81365e-37	12			S-PrediXcan	chr20:32453761:32456118:clu_32008:ENSG00000197183.14	NOL4L	2.4697	0.588346	0.0135226	0.0108802	0.816165	2
50K	chr5:180809076:180810040:clu_43312:ENSG00000131446.16	MGAT1	2.5908	0.183218	0.00957518	0.0555807	0.0207226	12			S-PrediXcan	chr15:64934234:64942467:clu_21663:ENSG00000166839.16	ANKDD1A	-2.46891	-0.275111	0.0135526	0.0303289	0.0258691	5
50K	chr7:100573195:100573297:clu_35742:ENSG00000205307.11	SAP25	2.59078	0.234614	0.00957593	0.0465661	0.147985	12			S-PrediXcan	chr20:45253147:45253575:clu_32437:ENSG00000124107.5	SLPI	2.46859	0.540702	0.0135647	0.0294771	0.429506	6
50K	chr13:45380001:45383160:clu_2588:ENSG00000170919.15	TPT1-AS1	2.58836	0.61753	0.00964353	0.0117574	0.397313	1			S-PrediXcan	chr15:41837959:41840158:clu_20914:ENSG00000243708.10	PLA2G4B	2.46784	0.249009	0.0135931	0.0464254	0.000263152	7
50K	chr20:1473870:1477338:clu_31415:ENSG00000196209.12	SIRPB2	2.58743	0.305948	0.00966946	0.0324379	0.185867	7			S-PrediXcan	chr15:49590007:49611215:clu_21244:ENSG00000166262.15	FAM227B	2.4674	0.240687	0.0136099	0.0570777	0.40143	14
50K	chr2:237578155:237585998:clu_54630:ENSG00000124839.12	RAB17	2.58679	0.321872	0.00968736	0.0238909	0.0988796	3			S-PrediXcan	chr14:24291625:24292184:clu_23096:ENSG00000157379.13	DHRS1	2.46681	0.0439911	0.0136322	0.488639	1.45534e-55	53
50K	chr20:31640097:31644768:clu_31961:ENSG00000131055.4	COX4I2	2.58629	0.0665644	0.00970153	0.213215	1.44617e-24	14			S-PrediXcan	chr8:17621202:17628487:clu_64666:ENSG00000104213.12	PDGFRL	-2.46677	-0.427134	0.0136338	0.0293493	0.1476	8
50K	chr19:58591624:58598967:clu_28730:ENSG00000213753.10	CENPBD1P1	-2.58573	-0.0806062	0.00971722	0.14101	2.43949e-13	15			S-PrediXcan	chr16:8853636:8855034:clu_17963:ENSG00000260276.2	RP11-77H9.2	2.46677	0.0734904	0.0136339	0.162386	1.17994e-20	8
50K	chr20:64050052:64062430:clu_33036:ENSG00000171703.16	TCEA2	2.5855	0.287043	0.00972384	0.0339268	0.00523369	5			S-PrediXcan	chr15:91014433:91017805:clu_22593:ENSG00000184056.14	VPS33B	-2.46613	-0.373931	0.0136581	0.0528879	0.0107223	13
50K	chr11:77015659:77016675:clu_9378:ENSG00000078124.11	ACER3	-2.58514	-0.890626	0.0097339	0.0115023	0.593225	4			S-PrediXcan	chr6:31355223:31355317:clu_37605:ENSG00000204525.16	HLA-C	2.46587	0.0223973	0.0136681	0.936282	5.48509e-228	239
50K	chr3:130736002:130744486:clu_48735:ENSG00000196455.7	PIK3R4	-2.58488	-0.234615	0.00974142	0.0308884	0.0765263	6			S-PrediXcan	chr8:30544624:30549500:clu_65016:ENSG00000157110.15	RBPMS	2.46583	0.21397	0.0136697	0.137303	0.000110008	36
50K	chr2:68386686:68388387:clu_51412:ENSG00000115956.9	PLEK	-2.58447	-0.230994	0.0097528	0.0383092	0.000176813	2			S-PrediXcan	chr20:31640097:31644768:clu_31961:ENSG00000131055.4	COX4I2	2.46519	0.0595065	0.0136941	0.293902	3.41784e-26	45
50K	chr2:113588703:113595063:clu_52471:ENSG00000146556.14	WASH2P	2.58442	0.0855112	0.00975427	0.116969	1.03894e-10	11			S-PrediXcan	chr11:94492906:94493791:clu_9618:ENSG00000020922.12	MRE11	-2.46506	-0.0585962	0.0136989	0.210325	5.10305e-23	22
50K	chr16:88817417:88818007:clu_20203:ENSG00000141012.12	GALNS	2.5842	0.355412	0.00976051	0.0283876	0.202751	7			S-PrediXcan	chr12:28190641:28305649:clu_4157:ENSG00000123106.10	CCDC91	2.46499	0.446534	0.0137019	0.038084	0.989001	15
50K	chr2:63893535:63897496:clu_51332:ENSG00000143952.19	VPS54	-2.58166	-0.121606	0.00983268	0.0746963	0.00103693	18			S-PrediXcan	chr19:38705020:38706170:clu_27126:ENSG00000130402.11	ACTN4	2.46468	0.628751	0.0137136	0.0244241	0.469136	11
50K	chr11:95821978:95827786:clu_9655:ENSG00000166037.10	CEP57	2.58133	0.360688	0.00984208	0.0240104	0.0623582	4			S-PrediXcan	chr17:13002359:13002441:clu_14066:ENSG00000006744.18	ELAC2	2.4636	0.261336	0.013755	0.0657868	0.422747	19
50K	chr2:41947571:41952988:clu_50955:ENSG00000205086.6	C2orf91	-2.57943	-0.26709	0.00989636	0.0275047	0.0521821	5			S-PrediXcan	chr17:4893597:4893988:clu_13548:ENSG00000141503.15	MINK1	2.46203	0.323528	0.0138153	0.0679086	0.000879193	17
50K	chr5:1501603:1523710:clu_40521:ENSG00000153395.9	LPCAT1	-2.57939	-0.109895	0.00989754	0.0943234	1.06262e-05	19			S-PrediXcan	chr9:37084292:37086668:clu_62166:ENSG00000281649.1	EBLN3P	-2.46076	-0.60933	0.0138643	0.0195092	0.887128	9
50K	chr19:35743205:35743296:clu_26918:ENSG00000161265.14	U2AF1L4	2.57913	0.189334	0.00990483	0.0363425	0.000321856	3			S-PrediXcan	chr2:162203145:162209952:clu_53076:ENSG00000078098.13	FAP	-2.46017	-0.355405	0.0138872	0.0329149	0.535539	9
50K	chr6:7247221:7248511:clu_37081:ENSG00000124782.19	RREB1	2.57904	0.433076	0.00990744	0.0158046	0.390924	3			S-PrediXcan	chr2:29045410:29051756:clu_50714:ENSG00000189350.12	TOGARAM2	2.45954	0.662786	0.0139116	0.022995	0.952916	3
50K	chr19:11510660:11513056:clu_25981:ENSG00000130159.13	ECSIT	2.57846	0.475611	0.00992428	0.0246201	0.865784	5			S-PrediXcan	chr12:132945797:132956243:clu_6888:ENSG00000196458.10	ZNF605	-2.45943	-0.183778	0.0139158	0.0904218	0.0667244	29
50K	chr17:69067528:69069257:clu_16320:ENSG00000154258.16	ABCA9	2.57731	0.425255	0.00995738	0.0171779	0.342495	3			S-PrediXcan	chr1:3740387:3742430:clu_55233:ENSG00000227372.11	TP73-AS1	2.45886	0.321864	0.0139379	0.0485317	0.0252237	24
50K	chr10:84417861:84425731:clu_11951:ENSG00000107771.15	CCSER2	2.57709	0.42947	0.00996373	0.0107291	0.708335	1			S-PrediXcan	chr5:81301670:81304741:clu_41626:ENSG00000131732.11	ZCCHC9	2.45752	0.643279	0.0139899	0.0106112	0.618684	5
50K	chr2:69432005:69437361:clu_51435:ENSG00000169599.12	NFU1	-2.57589	-0.092429	0.00999833	0.131218	8.60365e-13	8			S-PrediXcan	chr13:49661208:49663057:clu_2694:ENSG00000123179.13	EBPL	2.45693	0.286058	0.0140129	0.0485084	0.293162	30
50K	chr22:23182239:23253799:clu_30106:ENSG00000186716.20	BCR	2.57587	0.518827	0.00999885	0.0120164	0.510821	8			S-PrediXcan	chr6:31355223:31355317:clu_37605:ENSG00000234745.10	HLA-B	2.4569	0.0223333	0.0140143	0.936382	3.54732e-233	243
50K	chr2:85599702:85599891:clu_51773:ENSG00000168890.13	TMEM150A	2.57332	0.15183	0.0100729	0.0550232	0.000280254	9			S-PrediXcan	chr18:79113354:79114994:clu_29703:ENSG00000166377.19	ATP9B	-2.45635	-0.256175	0.0140356	0.0743895	0.0260799	23
50K	chr2:121430177:121445449:clu_52578:ENSG00000074054.17	CLASP1	2.57285	0.303723	0.0100866	0.0321428	0.301422	9			S-PrediXcan	chr4:142238011:142260492:clu_45390:ENSG00000109452.12	INPP4B	-2.45632	-0.345959	0.0140366	0.0288453	0.265497	8
50K	chr7:36521056:36522039:clu_34563:ENSG00000136250.11	AOAH	2.57284	0.263806	0.0100869	0.03387	0.0125901	7			S-PrediXcan	chr4:142260564:142270663:clu_45390:ENSG00000109452.12	INPP4B	2.45592	0.477897	0.0140524	0.016166	0.143183	1
50K	chr11:77855482:77869722:clu_9414:ENSG00000087884.14	AAMDC	-2.57281	-0.060028	0.0100877	0.177496	5.35738e-16	17			S-PrediXcan	chr7:100345968:100349717:clu_35712:ENSG00000242294.6	STAG3L5P	-2.45588	-0.0696686	0.014054	0.208405	2.91471e-27	23
50K	chr2:36553179:36555683:clu_50822:ENSG00000171055.14	FEZ2	-2.57279	-0.118764	0.0100883	0.0749264	0.000324889	13			S-PrediXcan	chr7:30074132:30117970:clu_34439:ENSG00000106086.18	PLEKHA8	-2.45584	-0.895254	0.0140554	0.0106896	0.680998	3
50K	chr10:133263765:133267352:clu_13131:ENSG00000151651.15	ADAM8	-2.57247	-0.108615	0.0100977	0.111777	1.63525e-11	5			S-PrediXcan	chr17:35779323:35795183:clu_14764:ENSG00000271447.5	MMP28	2.45577	0.243183	0.0140582	0.0839599	0.24729	26
50K	chr16:69715077:69718123:clu_19663:ENSG00000181019.12	NQO1	-2.57224	-0.42907	0.0101043	0.0119049	0.0583266	1			S-PrediXcan	chr20:35626803:35627280:clu_32173:ENSG00000214078.12	CPNE1	2.4557	0.0294471	0.014061	0.820436	3.22662e-171	51
50K	chr2:113588703:113595063:clu_52471:ENSG00000225398.3	PGM5P4	2.57201	0.088379	0.0101111	0.114096	1.62305e-09	10			S-PrediXcan	chr9:99005050:99015417:clu_62921:ENSG00000204291.10	COL15A1	2.45544	0.38909	0.0140711	0.036036	0.111137	7
50K	chr17:17577027:17591597:clu_14202:ENSG00000133027.17	PEMT	2.57197	0.545021	0.0101121	0.0109438	0.399096	2			S-PrediXcan	chr19:8210862:8251076:clu_25660:ENSG00000090661.11	CERS4	2.45439	0.0959736	0.0141125	0.130983	1.23515e-12	27
50K	chr19:1065171:1065270:clu_24996:ENSG00000064687.12	ABCA7	2.57143	0.56502	0.0101278	0.019904	0.924969	5			S-PrediXcan	chr1:26331618:26336095:clu_56177:ENSG00000176092.14	AIM1L	2.45429	0.252576	0.0141163	0.060763	0.12981	13
50K	chr4:2937844:2937975:clu_43592:ENSG00000249673.6	NOP14-AS1	-2.57007	-0.275734	0.0101677	0.0241353	0.00648864	3			S-PrediXcan	chr1:160332557:160333603:clu_59508:ENSG00000122218.14	COPA	-2.45345	-0.373638	0.0141491	0.0355062	0.261648	15
50K	chr17:46172232:46192419:clu_15469:ENSG00000120071.13	KANSL1	-2.56992	-0.171734	0.0101721	0.0404911	9.73704e-05	11			S-PrediXcan	chr15:96290783:96327199:clu_22648:ENSG00000247809.7	NR2F2-AS1	-2.45286	-0.39239	0.0141726	0.032867	0.054173	6
50K	chr5:770117:784668:clu_40456:ENSG00000249908.2	BRD9P2	-2.5696	-1.11059	0.0101815	0.011035	0.92108	3			S-PrediXcan	chr2:88183073:88185933:clu_51878:ENSG00000144115.16	THNSL2	2.45283	0.102589	0.0141736	0.193684	4.00644e-25	9
50K	chr1:53028071:53047858:clu_57253:ENSG00000116171.17	SCP2	-2.56951	-0.287536	0.0101843	0.0361265	0.0309677	6			S-PrediXcan	chr10:13616553:13630260:clu_10765:ENSG00000165630.13	PRPF18	-2.45266	-0.17455	0.0141803	0.0985809	0.000238885	25
50K	chr11:57737668:57737836:clu_8136:ENSG00000213593.9	TMX2	2.56814	0.682223	0.0102246	0.0137485	0.347243	4			S-PrediXcan	chr4:48609823:48619274:clu_44255:ENSG00000075539.13	FRYL	-2.45225	-0.92097	0.0141965	0.0132788	0.715847	5
50K	chr9:94454070:94456240:clu_62764:ENSG00000148110.15	MFSD14B	-2.5678	-0.364463	0.0102347	0.0178627	0.748618	4			S-PrediXcan	chr8:42472654:42501031:clu_65205:ENSG00000168575.9	SLC20A2	-2.45205	-0.296162	0.0142046	0.0652918	0.00355681	16
50K	chr11:3104377:3107263:clu_7198:ENSG00000021762.19	OSBPL5	-2.56711	-0.423272	0.010255	0.0120125	0.223172	1			S-PrediXcan	chr6:11735683:11766274:clu_37157:ENSG00000111863.12	ADTRP	2.45151	0.194826	0.0142258	0.0694478	2.30673e-08	10
50K	chr11:3107455:3107771:clu_7198:ENSG00000021762.19	OSBPL5	2.56711	0.347763	0.010255	0.0149153	0.0325998	1			S-PrediXcan	chr4:123924200:123925184:clu_45245:ENSG00000249464.5	LINC01091	-2.45128	-0.203691	0.0142351	0.0701894	0.0879351	21
50K	chr2:191682017:191682492:clu_53623:ENSG00000173559.12	NABP1	-2.56637	-0.395901	0.0102769	0.0264641	0.174999	3			S-PrediXcan	chr13:45341630:45344305:clu_2587:ENSG00000170919.15	TPT1-AS1	2.45109	0.511041	0.0142423	0.0233029	0.629841	11
50K	chr11:6396215:6397692:clu_7281:ENSG00000166313.18	APBB1	2.5655	0.327825	0.0103028	0.0243201	0.261515	6			S-PrediXcan	chr22:21694817:21694937:clu_30043:ENSG00000100023.18	PPIL2	-2.45078	-0.363836	0.0142546	0.0203088	0.118164	4
50K	chr1:211289396:211295676:clu_60726:ENSG00000117625.13	RCOR3	2.56497	0.475474	0.0103184	0.0153595	0.0847871	4			S-PrediXcan	chr2:201208183:201209070:clu_53775:ENSG00000003400.14	CASP10	2.45072	0.855799	0.014257	0.0102097	0.929997	4
50K	chr14:24186979:24187085:clu_23067:ENSG00000196497.16	IPO4	2.56343	0.547445	0.0103645	0.0160851	0.870242	3			S-PrediXcan	chr7:103197306:103198595:clu_35884:ENSG00000170629.14	DPY19L2P2	2.45041	0.31009	0.0142695	0.0309954	0.109346	6
50K	chr19:7525166:7526439:clu_25557:ENSG00000090674.15	MCOLN1	2.56272	0.386286	0.0103857	0.0256015	0.0247028	3			S-PrediXcan	chr12:7110147:7110298:clu_3668:ENSG00000205885.7	C1RL-AS1	2.45039	0.140481	0.0142702	0.147995	2.35311e-05	36
50K	chr3:57865292:57890041:clu_47711:ENSG00000163681.14	SLMAP	-2.56272	-0.177538	0.0103857	0.0645459	0.0782971	14			S-PrediXcan	chr9:79627448:79652593:clu_62478:ENSG00000106829.18	TLE4	-2.45017	-0.183584	0.0142789	0.131444	0.190016	62
50K	chr7:100355240:100356394:clu_35716:ENSG00000121716.20	PILRB	-2.56199	-0.0922243	0.0104074	0.151651	1.81422e-17	8			S-PrediXcan	chr2:36552168:36555683:clu_50822:ENSG00000171055.14	FEZ2	2.44961	0.124351	0.014301	0.118205	4.42578e-08	21
50K	chr22:36766197:36767306:clu_30613:ENSG00000100360.14	IFT27	-2.56146	-0.187771	0.0104232	0.0490698	2.24029e-06	1			S-PrediXcan	chr19:14479524:14480593:clu_26187:ENSG00000123159.15	GIPC1	-2.44878	-1.56019	0.014334	0.0157201	0.363242	6
50K	chr7:2222754:2229984:clu_33911:ENSG00000002822.15	MAD1L1	-2.56064	-0.298942	0.0104479	0.0362187	0.255303	9			S-PrediXcan	chr6:33692893:33693545:clu_38027:ENSG00000096433.10	ITPR3	2.44877	0.0859695	0.0143346	0.348459	9.60151e-41	41
50K	chr12:6452619:6453067:clu_3536:ENSG00000139192.11	TAPBPL	2.56037	0.336752	0.0104561	0.0273746	0.170043	7			S-PrediXcan	chr16:77725584:77735828:clu_19911:ENSG00000140876.11	NUDT7	2.44865	0.403271	0.0143394	0.0242867	0.0365987	4
50K	chr16:666989:667432:clu_17350:ENSG00000161996.18	WDR90	-2.55954	-0.299299	0.0104811	0.0301276	0.304135	8			S-PrediXcan	chr7:2543962:2547324:clu_33930:ENSG00000106009.15	BRAT1	2.4485	0.261643	0.0143452	0.0675278	0.0208998	16
50K	chr1:89011116:89011747:clu_57849:ENSG00000117226.11	GBP3	2.55949	0.511582	0.0104824	0.0123666	0.458073	3			S-PrediXcan	chr16:3443827:3448471:clu_17804:ENSG00000122390.17	NAA60	-2.44847	-0.158615	0.0143466	0.141312	0.0600614	39
50K	chr7:30563893:30568833:clu_34454:ENSG00000196295.11	AC005154.6	2.55874	0.0667553	0.0105051	0.162323	2.67464e-17	9			S-PrediXcan	chr12:6688226:6689368:clu_3590:ENSG00000126746.17	ZNF384	2.44776	0.12455	0.0143748	0.101127	4.53872e-11	7
50K	chr2:200662969:200666687:clu_53736:ENSG00000138356.13	AOX1	2.55852	0.179481	0.0105118	0.0500622	0.229569	14			S-PrediXcan	chr8:144890403:144901749:clu_66731:ENSG00000196150.13	ZNF250	-2.44722	-0.646221	0.0143965	0.0173244	0.89994	4
50K	chr2:42048838:42054036:clu_50959:ENSG00000162878.12	PKDCC	-2.55743	-0.105547	0.010545	0.108334	3.51118e-14	2			S-PrediXcan	chr16:89291777:89305206:clu_20249:ENSG00000167522.14	ANKRD11	-2.4467	-0.490907	0.014417	0.0254471	0.48806	6
50K	chr3:141274623:141278342:clu_48955:ENSG00000155893.12	PXYLP1	2.55576	0.137808	0.0105955	0.0682308	0.0124645	16			S-PrediXcan	chr1:113900400:113901236:clu_58386:ENSG00000134262.12	AP4B1	-2.44635	-0.136371	0.014431	0.0994729	3.25367e-08	10
50K	chr3:49032773:49033120:clu_47178:ENSG00000198218.10	QRICH1	-2.55499	-0.269716	0.0106191	0.0312581	0.00168798	7			S-PrediXcan	chr3:120644443:120646267:clu_48342:ENSG00000113924.11	HGD	2.44496	0.252232	0.014487	0.0460759	0.507027	19
50K	chr1:228217288:228219324:clu_61094:ENSG00000154358.20	OBSCN	2.55456	0.256713	0.0106321	0.0282147	0.237235	9			S-PrediXcan	chr1:94891267:94892281:clu_58004:ENSG00000143036.16	SLC44A3	2.44484	0.450347	0.0144918	0.022635	0.238131	5
50K	chr19:14716238:14716994:clu_26203:ENSG00000160961.11	ZNF333	2.55357	0.62315	0.0106625	0.0114259	0.319568	3			S-PrediXcan	chr6:31114891:31125739:clu_37643:ENSG00000204540.10	PSORS1C1	2.44454	0.0463069	0.0145036	0.331063	2.6921e-37	55
50K	chr17:63483173:63483460:clu_16074:ENSG00000159640.15	ACE	2.55175	0.177534	0.0107182	0.0548452	0.125101	14			S-PrediXcan	chr5:53108643:53109712:clu_41077:ENSG00000164172.18	MOCS2	-2.44348	-0.16189	0.0145465	0.0706377	1.33945e-06	8
50K	chr6:25137823:25138074:clu_37367:ENSG00000168405.15	CMAHP	-2.55074	-0.304421	0.0107493	0.0378584	0.0202268	7			S-PrediXcan	chr11:68934558:68935299:clu_9052:ENSG00000132740.8	IGHMBP2	2.44341	0.391522	0.0145491	0.0248126	0.156308	8
50K	chr1:150556366:150556939:clu_58838:ENSG00000143382.14	ADAMTSL4	-2.54976	-0.224921	0.0107797	0.048031	0.104226	14			S-PrediXcan	chr6:87477539:87500508:clu_39003:ENSG00000164414.17	SLC35A1	2.4434	0.315218	0.0145494	0.054036	0.26739	20
50K	chr9:99146609:99147654:clu_62928:ENSG00000106799.12	TGFBR1	-2.54906	-0.5779	0.0108013	0.0145066	0.778853	4			S-PrediXcan	chr4:141688904:141719366:clu_45380:ENSG00000164136.16	IL15	2.44173	0.221417	0.0146172	0.100111	0.0309382	41
50K	chr14:81204104:81216413:clu_24200:ENSG00000165417.11	GTF2A1	-2.54745	-0.348341	0.0108513	0.0128314	0.220358	3			S-PrediXcan	chr10:14936593:14939810:clu_10802:ENSG00000152457.17	DCLRE1C	-2.44138	-0.224047	0.0146312	0.0775093	0.119294	25
50K	chr3:111954029:111958275:clu_48169:ENSG00000144824.20	PHLDB2	-2.54741	-0.377158	0.0108525	0.0270138	0.760745	7			S-PrediXcan	chr19:54356966:54360916:clu_28413:ENSG00000167613.15	LAIR1	-2.44107	-0.0413603	0.0146436	0.70179	1.85582e-111	55
50K	chr19:6743270:6743494:clu_25498:ENSG00000125733.17	TRIP10	-2.54736	-0.151443	0.010854	0.0667261	0.0949114	18			S-PrediXcan	chr13:111286240:111288354:clu_3166:ENSG00000102606.17	ARHGEF7	-2.44071	-0.164543	0.0146583	0.15355	1.79585e-05	34
50K	chr7:100355240:100356750:clu_35716:ENSG00000121716.20	PILRB	2.54685	0.0807238	0.0108701	0.168405	1.64649e-18	12			S-PrediXcan	chr15:85662453:85664563:clu_22399:ENSG00000170776.21	AKAP13	-2.43944	-0.121201	0.0147102	0.179494	2.82382e-07	60
50K	chr4:17845901:17886068:clu_43913:ENSG00000178177.15	LCORL	-2.54497	-0.112707	0.0109288	0.0805576	0.0133679	19			S-PrediXcan	chr5:43043567:43050559:clu_41007:ENSG00000215068.7	AC025171.1	2.43927	0.203858	0.014717	0.0713702	0.0226562	22
50K	chr6:30922241:30922450:clu_37627:ENSG00000137411.16	VARS2	2.54482	0.0725003	0.0109333	0.184764	3.22097e-07	47			S-PrediXcan	chr1:26301722:26306592:clu_56173:ENSG00000158062.20	UBXN11	-2.43923	-0.635563	0.0147186	0.0177928	0.735001	7
50K	chr22:21025898:21026011:clu_30012:ENSG00000099957.16	P2RX6	2.54468	0.536128	0.0109378	0.0168231	0.901194	3			S-PrediXcan	chr14:24292330:24292652:clu_23097:ENSG00000157379.13	DHRS1	2.43904	0.20728	0.0147264	0.103681	0.0375732	29
50K	chr17:19671956:19675496:clu_14343:ENSG00000072210.18	ALDH3A2	2.54433	0.075694	0.0109487	0.106175	1.6151e-06	21			S-PrediXcan	chr15:40032237:40032757:clu_20755:ENSG00000128829.11	EIF2AK4	-2.43802	-0.524048	0.0147678	0.0241875	0.31793	8
50K	chr9:95870441:95874509:clu_62792:ENSG00000175611.11	LINC00476	-2.54416	-0.53926	0.0109539	0.0146121	0.060519	1			S-PrediXcan	chr16:81905507:81907685:clu_19966:ENSG00000197943.9	PLCG2	2.4373	0.578171	0.0147972	0.0188321	0.905045	3
50K	chr22:29801110:29801994:clu_30359:ENSG00000100325.14	ASCC2	2.54212	0.167179	0.0110182	0.0580077	0.0171019	14			S-PrediXcan	chr19:42405561:42407174:clu_27423:ENSG00000079435.9	LIPE	-2.43703	-0.526588	0.0148086	0.0292651	0.34156	13
50K	chr19:35651349:35654571:clu_26895:ENSG00000126267.8	COX6B1	-2.54212	-0.340704	0.0110183	0.0343288	0.248012	9			S-PrediXcan	chr8:94527363:94529070:clu_65768:ENSG00000164944.11	KIAA1429	2.43643	0.19821	0.014833	0.0458944	0.000464777	13
50K	chr2:61145196:61163052:clu_51258:ENSG00000237651.6	C2orf74	2.54174	0.209367	0.0110303	0.0575183	0.000922453	11			S-PrediXcan	chr5:306754:311293:clu_40413:ENSG00000249915.7	PDCD6	2.43636	0.284605	0.0148361	0.0574568	0.350317	19
50K	chr3:49032773:49032899:clu_47178:ENSG00000198218.10	QRICH1	2.54163	0.416347	0.0110336	0.0233116	0.116097	3			S-PrediXcan	chr1:17103059:17104878:clu_55805:ENSG00000117115.12	PADI2	-2.43615	-0.516859	0.0148445	0.0139857	0.954007	1
50K	chr16:67194980:67195782:clu_19448:ENSG00000205250.8	E2F4	-2.54156	-0.371884	0.0110359	0.032056	0.0140316	1			S-PrediXcan	chr11:77842628:77869722:clu_9414:ENSG00000087884.14	AAMDC	2.43609	0.069462	0.0148468	0.246527	1.01565e-16	59
50K	chr12:109477764:109481637:clu_6031:ENSG00000151148.13	UBE3B	2.54148	0.14144	0.0110385	0.0546056	3.46931e-06	3			S-PrediXcan	chr1:151266208:151266308:clu_58907:ENSG00000159352.15	PSMD4	2.4358	0.401089	0.014859	0.0657857	0.0506411	24
50K	chr3:129880559:129893494:clu_48699:ENSG00000172765.16	TMCC1	2.5409	0.393967	0.0110566	0.0168436	0.498426	3			S-PrediXcan	chr7:95364063:95367362:clu_35526:ENSG00000105852.10	PON3	-2.43562	-0.188321	0.0148663	0.0752551	0.0183902	20
50K	chr1:11109729:11112852:clu_55520:ENSG00000198793.12	MTOR	-2.54088	-0.665807	0.0110574	0.0178725	0.0444366	2			S-PrediXcan	chr4:2926675:2928171:clu_43576:ENSG00000087274.16	ADD1	-2.43415	-0.299006	0.0149267	0.0584428	0.3642	18
50K	chr11:125894286:125895670:clu_10338:ENSG00000110060.8	PUS3	-2.53899	-0.35978	0.0111173	0.0204212	0.80237	5			S-PrediXcan	chr12:106967180:106971105:clu_5949:ENSG00000151135.9	TMEM263	2.43374	0.435093	0.0149435	0.0278019	0.0922409	3
50K	chr15:52557222:52568848:clu_21388:ENSG00000128989.10	ARPP19	-2.53867	-0.396156	0.0111275	0.022722	0.0755858	4			S-PrediXcan	chr22:50294778:50307553:clu_31254:ENSG00000196576.14	PLXNB2	-2.43337	-0.0768773	0.0149591	0.252591	2.36833e-15	51
50K	chr3:119491574:119492282:clu_48310:ENSG00000163389.10	POGLUT1	-2.53748	-0.0776975	0.0111654	0.139663	2.07628e-06	31			S-PrediXcan	chr19:38718074:38720287:clu_27130:ENSG00000130402.11	ACTN4	2.43337	0.0914058	0.0149592	0.250904	5.39187e-31	22
50K	chr11:130194737:130196339:clu_10424:ENSG00000149418.10	ST14	-2.5374	-0.215561	0.0111679	0.0708811	0.0413253	16			S-PrediXcan	chr1:153643364:153645064:clu_59010:ENSG00000160679.12	CHTOP	2.43315	0.163172	0.0149682	0.162447	6.41808e-05	49
50K	chr19:54888294:54889649:clu_28464:ENSG00000186431.18	FCAR	2.53641	0.601134	0.0111995	0.0105165	0.285877	1			S-PrediXcan	chr16:643144:646472:clu_17329:ENSG00000172366.19	MCRIP2	-2.4331	-0.249512	0.01497	0.0769512	0.0652179	25
50K	chr2:70059680:70085547:clu_51459:ENSG00000179818.13	PCBP1-AS1	2.53635	0.172185	0.0112015	0.0554516	0.0301111	16			S-PrediXcan	chr7:100824273:100826979:clu_35784:ENSG00000196411.9	EPHB4	2.43272	0.142337	0.0149858	0.071036	4.12211e-08	11
50K	chr11:70153128:70156947:clu_9079:ENSG00000131620.17	ANO1	-2.53545	-0.474538	0.0112304	0.0133518	0.625254	3			S-PrediXcan	chr11:67299611:67299827:clu_8906:ENSG00000172932.14	ANKRD13D	-2.43206	-0.415822	0.0150131	0.049534	0.179757	18
50K	chr16:67170574:67174162:clu_19434:ENSG00000140939.14	NOL3	2.53525	0.303724	0.0112366	0.0254545	0.0181105	3			S-PrediXcan	chr15:49161861:49201162:clu_21235:ENSG00000156958.14	GALK2	2.43137	0.718638	0.0150419	0.0127138	0.717069	1
50K	chr6:30688942:30689276:clu_37587:ENSG00000137404.14	NRM	2.53494	0.238848	0.0112468	0.0403392	0.00342202	6			S-PrediXcan	chr14:91217171:91223679:clu_24306:ENSG00000133943.20	C14orf159	2.43071	0.750338	0.0150692	0.0134881	0.385951	7
50K	chr5:103096826:103097314:clu_41881:ENSG00000145723.16	GIN1	-2.53446	-0.164209	0.0112622	0.0553166	0.000797757	11			S-PrediXcan	chr22:30376347:30376433:clu_30392:ENSG00000187860.10	CCDC157	2.42869	0.534407	0.0151534	0.0117259	0.734169	7
50K	chr22:29801110:29802062:clu_30359:ENSG00000100325.14	ASCC2	-2.53392	-0.181994	0.0112794	0.0551912	0.00892421	14			S-PrediXcan	chr3:123297054:123297353:clu_48436:ENSG00000173175.14	ADCY5	2.42722	0.138587	0.015215	0.151332	5.84979e-05	57
50K	chr9:95449940:95453478:clu_62785:ENSG00000185920.15	PTCH1	2.53378	0.33851	0.0112838	0.026933	0.473082	7			S-PrediXcan	chr16:69986509:69989269:clu_19677:ENSG00000226232.8	NPIPB14P	-2.42662	-0.354514	0.01524	0.0447567	0.084522	10
50K	chr3:112995265:112996892:clu_48202:ENSG00000163607.15	GTPBP8	-2.53274	-0.2446	0.0113174	0.0420062	0.259486	13			S-PrediXcan	chr15:41837959:41840158:clu_20914:ENSG00000243789.10	JMJD7	2.42648	0.224342	0.0152461	0.0508851	0.00189187	11
50K	chr8:38172033:38176697:clu_65093:ENSG00000175324.9	LSM1	-2.53264	-0.258722	0.0113208	0.0246403	0.953254	9			S-PrediXcan	chr7:1537700:1538244:clu_33882:ENSG00000198517.9	MAFK	2.42634	0.447918	0.0152518	0.025078	0.148117	6
50K	chr8:23200600:23200687:clu_64843:ENSG00000104689.9	TNFRSF10A	-2.53166	-0.243402	0.0113525	0.0359972	0.0909291	8			S-PrediXcan	chr1:151043727:151044880:clu_58876:ENSG00000163141.18	BNIPL	-2.42607	-0.261674	0.0152633	0.0575966	0.0370755	20
50K	chr5:131548190:131561978:clu_42175:ENSG00000158987.20	RAPGEF6	2.53029	0.169202	0.0113969	0.0429911	0.0479334	11			S-PrediXcan	chr19:51880877:51886821:clu_28226:ENSG00000161551.14	ZNF577	2.42547	0.103087	0.0152888	0.123416	4.35663e-12	26
50K	chr16:24954730:24954953:clu_18534:ENSG00000140750.16	ARHGAP17	-2.52978	-0.4453	0.0114134	0.0287376	0.167795	7			S-PrediXcan	chr17:48071579:48074829:clu_15584:ENSG00000108468.14	CBX1	-2.42479	-0.91317	0.0153171	0.0150335	0.333374	4
50K	chr7:64918292:64927654:clu_34896:ENSG00000198039.11	ZNF273	2.5296	0.336014	0.0114192	0.013957	0.283339	2			S-PrediXcan	chr18:8371006:8371760:clu_28866:ENSG00000173482.16	PTPRM	2.4243	0.238242	0.0153379	0.113172	0.649348	41
50K	chr4:1057004:1058321:clu_43435:ENSG00000178222.12	RNF212	-2.52942	-0.0600232	0.0114252	0.174856	1.02661e-18	11			S-PrediXcan	chr16:71922680:71923288:clu_19791:ENSG00000182149.20	IST1	-2.42354	-0.192655	0.0153699	0.076777	0.000221393	27
50K	chr2:32174147:32175319:clu_50760:ENSG00000152683.14	SLC30A6	2.52816	0.486694	0.0114663	0.0118484	0.273976	1			S-PrediXcan	chr2:171787661:171787789:clu_53264:ENSG00000115840.13	SLC25A12	2.42318	0.133448	0.0153855	0.138088	0.0162568	39
50K	chr12:113949036:113952512:clu_6272:ENSG00000122965.10	RBM19	2.5278	0.166503	0.011478	0.0629384	0.179393	19			S-PrediXcan	chr4:169433665:169438083:clu_45746:ENSG00000137601.16	NEK1	-2.4229	-0.416534	0.0153972	0.020561	0.381755	3
50K	chr14:39118599:39122430:clu_23324:ENSG00000092208.16	GEMIN2	2.52741	0.189353	0.0114907	0.0338273	0.00227706	3			S-PrediXcan	chr7:130884396:130912110:clu_36301:ENSG00000231721.6	LINC-PINT	2.42285	0.137963	0.0153992	0.177342	0.0120692	64
50K	chr10:28119061:28119651:clu_11026:ENSG00000150054.18	MPP7	-2.52381	-0.306657	0.0116092	0.0237637	0.177483	5			S-PrediXcan	chr18:5443880:5445140:clu_28838:ENSG00000082397.17	EPB41L3	2.42279	0.28879	0.0154018	0.0735426	0.0887617	25
50K	chr16:67729484:67729680:clu_19536:ENSG00000141084.10	RANBP10	2.52343	0.331572	0.0116217	0.0224331	0.281705	7			S-PrediXcan	chr11:118194417:118196735:clu_10049:ENSG00000160593.18	JAML	-2.42268	-0.10916	0.0154065	0.107154	1.63161e-11	22
50K	chr1:155205316:155206200:clu_59171:ENSG00000169231.13	THBS3	-2.52319	-0.118686	0.0116296	0.0817186	5.12051e-05	12			S-PrediXcan	chr7:100355240:100356394:clu_35716:ENSG00000121716.20	PILRB	-2.42251	-0.0907478	0.0154136	0.253803	1.09667e-15	63
50K	chr21:46209785:46210688:clu_33745:ENSG00000160285.14	LSS	-2.52297	-0.402874	0.0116369	0.0194018	0.31848	5			S-PrediXcan	chr17:15981144:15987266:clu_14113:ENSG00000214941.7	ZSWIM7	2.42169	0.167501	0.0154484	0.0976999	0.00860917	40
50K	chr17:42761012:42761834:clu_15202:ENSG00000131477.10	RAMP2	2.52273	0.459841	0.0116447	0.0149131	0.308241	2			S-PrediXcan	chr9:89338580:89341347:clu_62630:ENSG00000187742.14	SECISBP2	2.42147	0.570813	0.0154577	0.0372877	0.00139911	5
50K	chr17:42761358:42761834:clu_15202:ENSG00000131477.10	RAMP2	-2.52272	-0.502794	0.0116451	0.0119776	0.982734	2			S-PrediXcan	chr11:119018053:119018282:clu_10127:ENSG00000118181.10	RPS25	2.42091	0.273869	0.0154819	0.083976	0.0630483	48
50K	chr4:48139022:48141355:clu_44233:ENSG00000135605.12	TEC	-2.52258	-0.272835	0.0116498	0.0285893	0.0574732	5			S-PrediXcan	chr20:45253151:45253575:clu_32437:ENSG00000124107.5	SLPI	-2.42034	-0.714776	0.0155061	0.0188799	0.40496	5
50K	chr17:16439414:16439581:clu_14146:ENSG00000175061.17	LRRC75A-AS1	2.5214	0.126182	0.0116889	0.118611	1.92556e-08	15			S-PrediXcan	chr6:35347150:35352929:clu_38087:ENSG00000112033.13	PPARD	2.4199	0.32218	0.0155247	0.0404735	0.5395	19
50K	chr1:153616355:153616853:clu_59004:ENSG00000189334.8	S100A14	-2.52125	-0.341889	0.011694	0.0379162	0.00279995	7			S-PrediXcan	chr2:189775716:189782422:clu_53563:ENSG00000128699.13	ORMDL1	-2.41966	-0.301357	0.0155349	0.0335915	0.0054866	5
50K	chr15:84680832:84687625:clu_22361:ENSG00000140612.13	SEC11A	-2.52025	-0.421348	0.0117271	0.0116903	0.220176	1			S-PrediXcan	chr7:100682777:100683012:clu_35768:ENSG00000146830.9	GIGYF1	2.41939	0.540552	0.0155467	0.0183336	0.351382	6
50K	chr11:119017545:119017958:clu_10127:ENSG00000118181.10	RPS25	-2.5202	-0.353622	0.0117288	0.0318797	0.119032	5			S-PrediXcan	chr2:218367467:218367591:clu_54128:ENSG00000225062.1	CATIP-AS1	2.41873	0.783558	0.0155746	0.0141278	0.328172	3
50K	chr2:113931396:113934158:clu_52495:ENSG00000115091.11	ACTR3	-2.51911	-0.564894	0.0117653	0.0296566	0.595986	5			S-PrediXcan	chr17:50547285:50547720:clu_15719:ENSG00000006282.20	SPATA20	-2.41855	-0.0737454	0.0155825	0.1797	1.85031e-21	12
50K	chr14:22830254:22833418:clu_22918:ENSG00000172590.18	MRPL52	2.5182	0.238992	0.0117957	0.0460046	0.121344	15			S-PrediXcan	chr17:77450786:77482144:clu_16740:ENSG00000184640.17	2022-09-09	2.4183	0.878176	0.0155932	0.0149557	0.366109	4
50K	chr6:122801406:122803664:clu_39501:ENSG00000172594.12	SMPDL3A	2.51718	0.275765	0.0118297	0.0222516	0.905419	5			S-PrediXcan	chr19:35723274:35723447:clu_26901:ENSG00000272333.5	KMT2B	2.41795	0.324371	0.0156084	0.0568848	0.37242	20
50K	chr1:155192310:155192786:clu_59160:ENSG00000185499.16	MUC1	-2.517	-0.0263835	0.0118357	0.560785	9.13708e-81	33			S-PrediXcan	chr11:847300:862550:clu_7073:ENSG00000214063.10	TSPAN4	-2.41753	-0.478812	0.0156263	0.0302845	0.00153376	3
50K	chr13:45380001:45383091:clu_2588:ENSG00000170919.15	TPT1-AS1	-2.5167	-0.0690572	0.0118461	0.218375	1.25124e-23	17			S-PrediXcan	chr22:50286287:50287667:clu_31253:ENSG00000196576.14	PLXNB2	2.417	1.85251	0.015649	0.0133068	0.79346	5
50K	chr19:14155479:14168777:clu_26168:ENSG00000267169.1	CTB-55O6.12	-2.51591	-0.14109	0.0118725	0.0718041	0.000485805	9			S-PrediXcan	chr11:74139828:74161399:clu_9263:ENSG00000168014.16	C2CD3	2.41548	0.429322	0.0157143	0.0175588	0.797188	3
50K	chr5:154404211:154409541:clu_42795:ENSG00000164574.15	GALNT10	2.51591	0.211279	0.0118726	0.0437307	0.0983796	12			S-PrediXcan	chr10:74176886:74200764:clu_11820:ENSG00000156110.13	ADK	-2.41481	-0.331413	0.0157434	0.0587412	0.00426852	14
50K	chr2:167955570:167964662:clu_53164:ENSG00000198648.10	STK39	-2.51521	-0.49423	0.0118961	0.0141302	0.810402	4			S-PrediXcan	chr14:103571820:103587274:clu_24646:ENSG00000256053.7	APOPT1	2.41459	0.0600592	0.0157531	0.258224	8.76395e-31	28
50K	chr2:151507013:151508005:clu_52908:ENSG00000183091.19	NEB	-2.51508	-0.230859	0.0119007	0.0356368	0.201116	5			S-PrediXcan	chr8:144520054:144520238:clu_66681:ENSG00000160959.7	LRRC14	-2.41395	-0.738813	0.0157804	0.0152403	0.65112	5
50K	chr12:103778081:103780300:clu_5843:ENSG00000111696.11	NT5DC3	-2.51479	-0.268557	0.0119104	0.0217496	0.0353284	1			S-PrediXcan	chr19:38734389:38734813:clu_27132:ENSG00000182472.8	CAPN12	-2.41388	-0.541961	0.0157835	0.0240792	0.932813	6
50K	chr10:133288309:133288840:clu_13145:ENSG00000130640.13	TUBGCP2	2.51406	0.333838	0.011935	0.0312695	0.300245	8			S-PrediXcan	chr15:66664452:66711668:clu_21754:ENSG00000259471.1	LINC01169	2.41385	0.754691	0.015785	0.0259538	0.624996	7
50K	chr15:70699660:70701877:clu_21846:ENSG00000137831.14	UACA	2.51363	0.276338	0.0119496	0.0341492	0.0400953	6			S-PrediXcan	chr4:3386437:3414072:clu_43621:ENSG00000159788.18	RGS12	2.41339	0.738313	0.015805	0.0120144	0.321518	1
50K	chr9:121043166:121046191:clu_63308:ENSG00000106804.7	C5	-2.51297	-0.33076	0.0119721	0.0233786	0.414199	6			S-PrediXcan	chr1:26832607:26848608:clu_56204:ENSG00000204160.11	ZDHHC18	-2.41227	-0.181791	0.0158537	0.10288	0.00390364	30
50K	chr11:118114927:118115138:clu_10046:ENSG00000137648.17	TMPRSS4	2.51162	0.19598	0.0120179	0.0414326	0.498143	14			S-PrediXcan	chr13:49268059:49274291:clu_2667:ENSG00000102543.14	CDADC1	2.4121	0.158205	0.0158607	0.0938946	0.0037343	25
50K	chr1:155200113:155200451:clu_59166:ENSG00000169231.13	THBS3	-2.51155	-0.484088	0.0120201	0.0141874	0.593814	4			S-PrediXcan	chr3:158825301:158826015:clu_49221:ENSG00000118855.18	MFSD1	-2.41129	-0.143712	0.0158961	0.125365	0.0027387	45
50K	chr17:30601012:30607552:clu_14612:ENSG00000248121.8	SMURF2P1	-2.51065	-0.194355	0.0120508	0.0301551	0.00517156	6			S-PrediXcan	chr12:8936964:8937176:clu_3743:ENSG00000111752.10	PHC1	-2.41099	-0.273834	0.0159092	0.05565	0.00796285	20
50K	chr15:43186233:43189199:clu_21056:ENSG00000166946.13	CCNDBP1	-2.51024	-0.167078	0.0120651	0.0480189	0.00671057	10			S-PrediXcan	chr16:67194980:67195782:clu_19448:ENSG00000205250.8	E2F4	-2.40978	-0.177925	0.0159622	0.158059	2.34541e-10	22
50K	chr4:94455384:94523724:clu_44825:ENSG00000163110.14	PDLIM5	-2.51018	-0.418514	0.0120669	0.0153726	0.922768	3			S-PrediXcan	chr5:83258677:83353125:clu_41650:ENSG00000152422.15	XRCC4	2.40959	0.03609	0.0159703	0.622503	1.89477e-96	34
50K	chr7:44966280:44966672:clu_34733:ENSG00000136286.14	MYO1G	2.50991	0.450616	0.0120762	0.0178044	0.125825	3			S-PrediXcan	chr6:33007592:33008013:clu_37922:ENSG00000204252.13	HLA-DOA	-2.40867	-0.12025	0.0160107	0.183832	0.00355775	61
50K	chr14:102348759:102355768:clu_24585:ENSG00000100865.14	CINP	-2.50883	-0.142584	0.0121133	0.0923599	3.81049e-06	11			S-PrediXcan	chr17:21188863:21190948:clu_14388:ENSG00000109016.17	DHRS7B	-2.40787	-0.622428	0.016046	0.0173151	0.727477	5
50K	chr1:10399704:10400393:clu_55482:ENSG00000142657.20	PGD	-2.50873	-0.247744	0.0121165	0.0470718	0.164388	10			S-PrediXcan	chr13:75310151:75312738:clu_2831:ENSG00000136111.12	TBC1D4	2.40786	0.330155	0.0160463	0.0252295	0.0258419	5
50K	chr11:502181:507113:clu_6986:ENSG00000023191.16	RNH1	-2.50779	-0.0310527	0.012149	0.643087	3.78533e-109	20			S-PrediXcan	chr1:228108318:228109261:clu_61081:ENSG00000162910.18	MRPL55	2.40743	0.106912	0.0160653	0.0935714	4.60857e-12	11
50K	chr6:31640306:31640645:clu_37701:ENSG00000204463.12	BAG6	-2.50754	-0.338275	0.0121576	0.0372841	0.0529704	10			S-PrediXcan	chr2:189855128:189863743:clu_53559:ENSG00000064933.17	PMS1	2.4072	0.311569	0.0160752	0.0497665	0.328175	24
50K	chr15:84859390:84859776:clu_22369:ENSG00000136383.6	ALPK3	2.50703	0.428192	0.012175	0.0125045	0.751261	4			S-PrediXcan	chr7:130884396:130912110:clu_36301:ENSG00000226380.9	AC058791.1	2.40674	0.136871	0.0160957	0.170365	6.15315e-06	56
50K	chr19:58415646:58416811:clu_28703:ENSG00000171574.17	ZNF584	-2.50687	-0.100394	0.0121805	0.107544	1.25469e-06	23			S-PrediXcan	chr5:624579:633769:clu_40441:ENSG00000112877.7	CEP72	2.40554	0.74052	0.0161488	0.0153684	0.320668	4
50K	chr5:134388413:134390225:clu_42267:ENSG00000119048.7	UBE2B	-2.50617	-0.563907	0.0122047	0.0149568	0.727831	2			S-PrediXcan	chr17:43125770:43131208:clu_15249:ENSG00000198496.10	NBR2	2.4045	0.0407261	0.0161947	0.332666	1.0966e-44	54
50K	chr3:16323457:16326773:clu_46420:ENSG00000131378.13	RFTN1	2.50605	0.139504	0.0122088	0.0688	2.89722e-06	7			S-PrediXcan	chr1:74724834:74730382:clu_57640:ENSG00000116791.13	CRYZ	-2.40429	-0.142891	0.016204	0.0647407	8.11646e-08	16
50K	chr1:12349374:12353974:clu_55616:ENSG00000048707.13	VPS13D	-2.50479	-0.561847	0.0122524	0.0102736	0.901355	2			S-PrediXcan	chr1:153548490:153552019:clu_58996:ENSG00000188015.9	S100A3	2.40414	0.277564	0.0162108	0.0551757	0.000700631	17
50K	chr3:48694240:48694694:clu_47142:ENSG00000068745.14	IP6K2	2.50448	0.140629	0.0122631	0.0710551	0.00129717	17			S-PrediXcan	chr6:4117451:4125250:clu_37042:ENSG00000198721.12	ECI2	2.40404	0.0899606	0.0162148	0.259602	1.65509e-34	7
50K	chr15:52557222:52568848:clu_21388:ENSG00000047346.12	FAM214A	-2.50426	-0.503057	0.0122707	0.0175182	0.452417	3			S-PrediXcan	chr9:94801002:94955177:clu_62773:ENSG00000236095.1	RP11-49O14.2	-2.40395	-0.573902	0.0162188	0.0133827	0.400243	1
50K	chr2:85599328:85599891:clu_51773:ENSG00000168890.13	TMEM150A	-2.5034	-0.184434	0.0123008	0.0458102	0.000348363	5			S-PrediXcan	chr2:241562476:241572297:clu_54806:ENSG00000176720.4	BOK	-2.40278	-0.554535	0.0162708	0.0213989	0.0227325	3
50K	chr3:131501715:131501844:clu_48759:ENSG00000114686.8	MRPL3	-2.50331	-0.192327	0.0123037	0.0660378	0.000759734	11			S-PrediXcan	chr5:140542281:140548906:clu_42415:ENSG00000243056.1	EIF4EBP3	2.40278	0.390403	0.0162709	0.060579	0.00442123	27
50K	chr9:89338580:89341347:clu_62630:ENSG00000187742.14	SECISBP2	2.5033	0.200494	0.0123039	0.0938728	0.000268731	19			S-PrediXcan	chr12:57477680:57477785:clu_5099:ENSG00000123329.17	ARHGAP9	2.40195	1.2024	0.0163078	0.010243	0.716614	1
50K	chr12:123267282:123268169:clu_6602:ENSG00000111328.6	CDK2AP1	-2.50304	-0.248001	0.012313	0.0346414	0.00702079	10			S-PrediXcan	chr11:502181:506609:clu_6986:ENSG00000023191.16	RNH1	-2.40186	-0.0338056	0.0163119	0.612518	1.8422e-100	33
50K	chr1:171566843:171571320:clu_59821:ENSG00000117523.15	PRRC2C	-2.50287	-0.388193	0.0123192	0.0206233	0.442348	6			S-PrediXcan	chr20:50595504:50595823:clu_32639:ENSG00000042062.11	FAM65C	-2.40164	-0.247719	0.0163216	0.0627095	0.191819	23
50K	chr17:1648495:1648799:clu_13281:ENSG00000167705.11	RILP	2.50254	0.205131	0.0123307	0.0666166	0.0994245	20			S-PrediXcan	chr1:155137722:155137979:clu_59142:ENSG00000169241.17	SLC50A1	-2.4015	-0.227413	0.016328	0.074675	0.143495	20
50K	chr6:122796968:122801310:clu_39501:ENSG00000172594.12	SMPDL3A	2.50224	0.203707	0.012341	0.0320626	0.0184453	7			S-PrediXcan	chr5:141628212:141628559:clu_42470:ENSG00000171720.9	HDAC3	-2.40104	-0.546752	0.0163486	0.0344906	0.0156603	6
50K	chr19:11947307:11948276:clu_25998:ENSG00000196757.7	ZNF700	2.50208	0.131675	0.0123467	0.103617	1.65983e-05	17			S-PrediXcan	chr18:57602943:57605857:clu_29492:ENSG00000134440.11	NARS	2.40065	0.261599	0.0163659	0.0789328	1.027e-10	7
50K	chr4:185370814:185372856:clu_45921:ENSG00000109771.15	LRP2BP	-2.5019	-0.172179	0.012353	0.0484916	0.287984	16			S-PrediXcan	chr6:31689704:31690539:clu_37714:ENSG00000204427.11	ABHD16A	2.40034	0.430165	0.0163799	0.0608533	0.0269871	17
50K	chr16:23544703:23552149:clu_18489:ENSG00000103356.15	EARS2	2.50181	0.136699	0.0123561	0.0792086	2.82936e-05	13			S-PrediXcan	chr1:228109021:228109149:clu_61081:ENSG00000162910.18	MRPL55	-2.40029	-0.0648637	0.0163821	0.234391	3.6182e-30	9
50K	chr12:53038411:53039238:clu_4720:ENSG00000063046.17	EIF4B	-2.50162	-0.406751	0.0123628	0.0161593	0.463161	3			S-PrediXcan	chr2:203172023:203172729:clu_53867:ENSG00000144426.18	NBEAL1	-2.39961	-0.0985369	0.0164125	0.163744	0.0127894	61
50K	chr19:18998985:19001613:clu_26547:ENSG00000064607.16	SUGP2	2.50026	0.551136	0.0124102	0.0126697	0.0824294	1			S-PrediXcan	chr1:11077651:11079711:clu_55516:ENSG00000171824.13	EXOSC10	2.39959	0.40347	0.0164134	0.0181482	0.020598	2
50K	chr13:45390902:45391032:clu_2588:ENSG00000170919.15	TPT1-AS1	2.49937	0.251318	0.0124413	0.0282646	0.00562475	4			S-PrediXcan	chr11:777695:778113:clu_7057:ENSG00000255284.1	AP006621.5	2.39906	0.117773	0.0164372	0.17493	4.96005e-05	43
50K	chr11:502181:504427:clu_6986:ENSG00000023191.16	RNH1	-2.49828	-0.0596091	0.0124797	0.295994	8.83443e-38	6			S-PrediXcan	chr15:63044152:63056985:clu_21575:ENSG00000140416.19	TPM1	-2.39889	-0.20467	0.0164449	0.0880311	0.0121459	30
50K	chr8:94739790:94744485:clu_65775:ENSG00000156162.16	DPY19L4	-2.49821	-0.2888	0.0124824	0.0359306	0.0461612	13			S-PrediXcan	chr14:22911403:22918999:clu_22913:ENSG00000100461.17	RBM23	2.39889	0.343393	0.0164451	0.0236819	0.0001198	1
50K	chr14:87934878:87939905:clu_24222:ENSG00000054983.16	GALC	2.49776	0.168117	0.012498	0.0593291	0.000254096	11			S-PrediXcan	chr10:100506420:100507425:clu_12400:ENSG00000075826.16	SEC31B	2.39799	0.272102	0.0164855	0.0451806	0.0113174	12
50K	chr1:11079822:11080499:clu_55516:ENSG00000171824.13	EXOSC10	-2.49725	-0.167732	0.0125162	0.0602307	0.0521254	13			S-PrediXcan	chr12:109477764:109481637:clu_6031:ENSG00000151148.13	UBE3B	2.39735	0.0793591	0.0165141	0.126302	6.28157e-11	37
50K	chr1:43814933:43838219:clu_56941:ENSG00000126091.19	ST3GAL3	2.49524	0.202009	0.0125873	0.0309438	0.0027441	3			S-PrediXcan	chr15:61946410:61947193:clu_21548:ENSG00000129003.15	VPS13C	2.39666	0.270616	0.0165453	0.0502327	0.0168661	11
50K	chr11:119018053:119018282:clu_10127:ENSG00000118181.10	RPS25	2.49509	0.444492	0.0125926	0.0223152	0.152035	3			S-PrediXcan	chr19:57543243:57543651:clu_28640:ENSG00000251369.8	ZNF550	-2.39609	-0.646706	0.0165708	0.015093	0.814121	4
50K	chr6:30490515:30491137:clu_37479:ENSG00000204592.8	HLA-E	-2.49369	-0.027374	0.0126421	0.682806	4.89224e-94	77			S-PrediXcan	chr10:44982663:44984813:clu_11234:ENSG00000107551.20	RASSF4	2.39598	0.426107	0.0165759	0.0349014	0.00169851	4
50K	chr11:65295211:65295540:clu_8666:ENSG00000014138.8	POLA2	2.49347	0.574527	0.0126502	0.0131596	0.0836756	1			S-PrediXcan	chr12:6439676:6443540:clu_3532:ENSG00000215039.6	CD27-AS1	-2.39544	-0.176502	0.0166006	0.118716	0.00193263	35
50K	chr16:69986509:69996069:clu_19677:ENSG00000226232.8	NPIPB14P	2.4921	0.0610337	0.0126989	0.219684	2.10407e-19	25			S-PrediXcan	chr8:86435527:86435633:clu_65665:ENSG00000123124.13	WWP1	2.39514	0.756863	0.016614	0.0142239	0.372338	2
50K	chr10:103889144:103890225:clu_12590:ENSG00000107960.10	STN1	2.49107	0.499026	0.0127358	0.0114948	0.769101	3			S-PrediXcan	chr4:119494523:119497662:clu_45141:ENSG00000245958.6	RP11-33B1.1	-2.39425	-0.497092	0.0166545	0.0262893	0.641726	6
50K	chr11:17311010:17311193:clu_7626:ENSG00000070081.15	NUCB2	-2.49069	-0.340729	0.0127494	0.01664	0.693162	3			S-PrediXcan	chr3:194589962:194593041:clu_49815:ENSG00000145014.17	TMEM44	-2.39417	-0.0887016	0.0166581	0.196059	2.21162e-13	46
50K	chr8:42305275:42306368:clu_65187:ENSG00000104365.13	IKBKB	2.49066	0.234287	0.0127505	0.0271671	0.0614466	4			S-PrediXcan	chr5:140175285:140243305:clu_42394:ENSG00000120306.9	CYSTM1	-2.39349	-0.0313884	0.0166891	0.70802	1.00025e-135	29
50K	chr17:55268086:55288881:clu_15791:ENSG00000108924.13	HLF	2.48892	0.384036	0.0128132	0.0164036	0.264575	2			S-PrediXcan	chr9:125935607:125960684:clu_63471:ENSG00000167081.16	PBX3	2.39234	0.12938	0.0167415	0.0963559	7.20061e-10	19
50K	chr15:61918257:61919289:clu_21542:ENSG00000129003.15	VPS13C	-2.48882	-0.790125	0.0128167	0.0106801	0.198792	4			S-PrediXcan	chr6:32950286:32950519:clu_37915:ENSG00000204257.14	HLA-DMA	-2.39168	-0.129473	0.0167717	0.196235	9.79518e-14	45
50K	chr10:133419592:133420026:clu_13168:ENSG00000214279.13	SCART1	-2.48875	-0.213734	0.0128193	0.0543332	0.0215447	11			S-PrediXcan	chr1:7773198:7773442:clu_55358:ENSG00000049245.12	VAMP3	-2.39076	-0.306025	0.0168137	0.0582192	0.00209967	13
50K	chr6:26448448:26448728:clu_37404:ENSG00000111801.15	BTN3A3	2.48832	0.13936	0.0128347	0.0840784	4.93172e-07	13			S-PrediXcan	chr11:68030877:68032152:clu_8993:ENSG00000110717.12	NDUFS8	2.39024	0.146478	0.0168372	0.0814934	2.12076e-06	11
50K	chr7:100321084:100325691:clu_35724:ENSG00000078319.9	PMS2P1	-2.488	-0.297424	0.0128465	0.0282127	0.434643	7			S-PrediXcan	chr1:111194726:111195668:clu_58274:ENSG00000162777.16	DENND2D	-2.39021	-0.681617	0.0168389	0.013626	0.0387232	1
50K	chr1:200045584:200048172:clu_60260:ENSG00000116833.13	NR5A2	2.48775	0.243413	0.0128552	0.0216638	0.232073	2			S-PrediXcan	chr6:154410432:154410934:clu_40097:ENSG00000153721.18	CNKSR3	-2.38869	-0.351782	0.0169086	0.0437989	0.0024165	14
50K	chr20:31666086:31666991:clu_31962:ENSG00000171552.12	BCL2L1	2.48767	0.173772	0.0128585	0.0502128	9.66815e-05	6			S-PrediXcan	chr12:122244762:122249871:clu_6521:ENSG00000139719.9	VPS33A	2.38849	0.290614	0.0169178	0.0470009	0.0475273	26
50K	chr1:227048010:227051881:clu_61061:ENSG00000143776.18	CDC42BPA	-2.48751	-0.383668	0.0128641	0.0220784	0.534743	5			S-PrediXcan	chr6:31411359:31411947:clu_37668:ENSG00000204520.12	MICA	-2.38837	-0.0481888	0.0169233	0.361966	1.35434e-33	57
50K	chr6:31540664:31541950:clu_37674:ENSG00000198563.13	DDX39B	-2.48738	-0.0267575	0.0128689	0.703275	3.58248e-103	77			S-PrediXcan	chr8:144311836:144312142:clu_66589:ENSG00000185122.10	HSF1	-2.38836	-0.506316	0.0169236	0.0440753	0.201908	11
50K	chr7:32576072:32580802:clu_34493:ENSG00000105778.18	AVL9	2.48717	0.142161	0.0128764	0.0724338	0.00639681	17			S-PrediXcan	chr3:40451782:40453122:clu_46751:ENSG00000223797.5	ENTPD3-AS1	2.38764	0.170235	0.0169569	0.0554174	1.39513e-05	9
50K	chr10:23344090:23344424:clu_10939:ENSG00000224215.1	RP11-371A19.2	2.48706	0.459531	0.0128804	0.0108556	0.823073	2			S-PrediXcan	chr4:48501733:48505547:clu_44241:ENSG00000075539.13	FRYL	2.38749	0.323491	0.0169638	0.0409014	0.190816	11
50K	chr2:151508109:151512733:clu_52908:ENSG00000183091.19	NEB	2.48705	0.235288	0.0128808	0.0356934	0.0710956	6			S-PrediXcan	chr11:502249:504824:clu_6986:ENSG00000023191.16	RNH1	2.38604	0.034326	0.0170308	0.522323	6.07774e-75	43
50K	chr7:100353123:100355143:clu_35715:ENSG00000121716.20	PILRB	2.48483	0.17794	0.0129614	0.0673302	3.43774e-09	2			S-PrediXcan	chr2:42659862:42682401:clu_50977:ENSG00000057935.13	MTA3	-2.38544	-0.151115	0.0170586	0.107741	3.12558e-05	28
50K	chr11:700235:700615:clu_7037:ENSG00000177042.14	TMEM80	2.48377	0.222914	0.0130001	0.0471161	0.199409	11			S-PrediXcan	chr2:171785475:171787571:clu_53264:ENSG00000115840.13	SLC25A12	-2.38442	-0.337628	0.0171062	0.0401259	0.418213	13
50K	chr16:934145:934244:clu_17426:ENSG00000103227.18	LMF1	-2.48354	-0.1026	0.0130085	0.124048	1.69421e-09	13			S-PrediXcan	chr19:7606571:7608126:clu_25576:ENSG00000076826.9	CAMSAP3	2.38437	0.504519	0.0171086	0.0223596	0.652581	7
50K	chr11:504996:507113:clu_6986:ENSG00000023191.16	RNH1	2.48241	0.0384635	0.0130496	0.439776	1.13852e-64	7			S-PrediXcan	chr8:43007929:43010305:clu_65217:ENSG00000168172.8	HOOK3	-2.38391	-0.119429	0.01713	0.184685	0.00521644	68
50K	chr5:53108643:53109251:clu_41077:ENSG00000164172.18	MOCS2	2.48107	0.238672	0.013099	0.0334666	0.0367375	5			S-PrediXcan	chr5:97022484:97024521:clu_41851:ENSG00000113441.15	LNPEP	-2.38367	-0.186182	0.017141	0.0914059	0.00390732	23
50K	chr7:73576701:73578420:clu_35065:ENSG00000106638.15	TBL2	-2.47944	-0.55605	0.0131591	0.0102175	0.694627	3			S-PrediXcan	chr16:56498696:56499778:clu_19198:ENSG00000125124.11	BBS2	2.38347	0.26961	0.0171501	0.0785514	0.026236	26
50K	chr5:96757336:96757444:clu_41826:ENSG00000153113.23	CAST	-2.47845	-0.169274	0.0131955	0.154002	1.27922e-12	21			S-PrediXcan	chr5:40728476:40730262:clu_40971:ENSG00000113638.13	TTC33	2.38345	0.526986	0.0171512	0.0175954	0.582901	8
50K	chr16:70255836:70258980:clu_19700:ENSG00000090861.15	AARS	2.47764	0.361812	0.0132253	0.0285971	0.0231722	7			S-PrediXcan	chr20:58701158:58703215:clu_32743:ENSG00000215440.11	NPEPL1	2.3831	0.143085	0.0171677	0.0779428	2.05469e-11	7
50K	chr10:103400528:103403118:clu_12566:ENSG00000148843.13	PDCD11	-2.47721	-0.193935	0.0132413	0.0379257	0.090478	7			S-PrediXcan	chr7:73702982:73703755:clu_35080:ENSG00000106089.11	STX1A	2.38297	0.177591	0.0171736	0.149491	0.000210063	47
50K	chr11:502181:506609:clu_6986:ENSG00000023191.16	RNH1	-2.47705	-0.0369152	0.0132475	0.579255	2.71351e-98	4			S-PrediXcan	chr16:74676425:74682651:clu_19859:ENSG00000168404.12	MLKL	2.3822	0.0541779	0.0172096	0.346695	2.50219e-49	8
50K	chr11:708643:709330:clu_7039:ENSG00000177106.14	EPS8L2	-2.47696	-0.637763	0.0132507	0.0202649	0.308854	5			S-PrediXcan	chr17:76557857:76561288:clu_16690:ENSG00000163597.14	SNHG16	-2.38164	-0.0476568	0.0172356	0.534635	1.80061e-69	51
50K	chr22:29231682:29232256:clu_30313:ENSG00000186998.15	EMID1	-2.47658	-0.108362	0.013265	0.0785115	0.00772461	20			S-PrediXcan	chr22:24168521:24171713:clu_30169:ENSG00000099991.17	CABIN1	2.38161	0.467471	0.0172371	0.0243165	0.817838	8
50K	chr1:155192310:155192687:clu_59160:ENSG00000185499.16	MUC1	-2.47655	-0.0863222	0.0132661	0.20661	4.85583e-14	29			S-PrediXcan	chr11:504996:507113:clu_6986:ENSG00000023191.16	RNH1	2.38113	0.0349413	0.0172597	0.489487	8.47697e-68	37
50K	chr19:17269091:17273904:clu_26363:ENSG00000105393.15	BABAM1	-2.47634	-0.642002	0.0132737	0.0111484	0.686137	4			S-PrediXcan	chr5:141628187:141628559:clu_42470:ENSG00000171720.9	HDAC3	2.37931	0.578697	0.0173452	0.0299539	0.00144497	6
50K	chr16:31083809:31084119:clu_18913:ENSG00000151006.7	PRSS53	2.47387	0.0712899	0.013366	0.113384	3.8127e-12	6			S-PrediXcan	chr17:38755990:38762411:clu_14893:ENSG00000277791.4	PSMB3	-2.37914	-0.405822	0.0173532	0.0786451	0.047763	32
50K	chr1:11655699:11655806:clu_55543:ENSG00000132879.13	FBXO44	2.47269	0.139988	0.0134099	0.0757014	0.0301462	28			S-PrediXcan	chr17:30984760:30997242:clu_14632:ENSG00000181481.13	RNF135	2.37902	0.176832	0.0173586	0.0765415	0.0155059	23
50K	chr10:48431270:48434884:clu_11342:ENSG00000107643.15	MAPK8	-2.4721	-0.483865	0.0134321	0.0126514	0.970433	5			S-PrediXcan	chr1:5948251:5952700:clu_55269:ENSG00000131697.17	NPHP4	2.37899	0.91538	0.0173603	0.011024	0.321651	3
50K	chr19:52165385:52168058:clu_28247:ENSG00000196267.12	ZNF836	-2.47207	-0.230611	0.0134334	0.052473	0.0212443	15			S-PrediXcan	chr17:28744255:28747218:clu_14508:ENSG00000076604.14	TRAF4	-2.3784	-0.290371	0.0173881	0.0385095	0.13673	7
50K	chr6:89855544:89857084:clu_39082:ENSG00000118412.12	CASP8AP2	2.47191	0.315586	0.0134394	0.0236283	0.21334	6			S-PrediXcan	chr4:20700578:20704466:clu_43928:ENSG00000163138.18	PACRGL	2.37838	0.357048	0.017389	0.0216338	0.0260339	5
50K	chr8:23199917:23200505:clu_64843:ENSG00000104689.9	TNFRSF10A	2.47159	0.257107	0.0134513	0.0342892	0.137017	8			S-PrediXcan	chr6:31978998:31979414:clu_37805:ENSG00000250535.1	STK19B	-2.37817	-0.112904	0.0173987	0.13186	6.81357e-07	36
50K	chr6:33290450:33290716:clu_37954:ENSG00000204220.11	PFDN6	2.47098	0.501887	0.0134743	0.0146549	0.844557	5			S-PrediXcan	chr7:99429806:99432924:clu_35629:ENSG00000106246.17	PTCD1	-2.37767	-0.291195	0.0174226	0.0554967	0.3993	14
50K	chr20:31637962:31639933:clu_31960:ENSG00000131055.4	COX4I2	2.4706	0.147868	0.0134888	0.068521	1.11631e-07	6			S-PrediXcan	chr20:35626852:35627280:clu_32173:ENSG00000214078.12	CPNE1	2.37701	0.205757	0.0174538	0.0889485	0.00113733	21
50K	chr19:54631107:54631271:clu_28431:ENSG00000239998.5	LILRA2	-2.47039	-0.324913	0.0134965	0.0332871	0.19504	9			S-PrediXcan	chr1:153626533:153631011:clu_59006:ENSG00000189171.14	S100A13	2.37687	0.43039	0.0174602	0.0172277	0.463012	2
50K	chr19:54631107:54631271:clu_28431:ENSG00000104972.15	LILRB1	-2.47039	-0.324913	0.0134965	0.0332871	0.0538954	9			S-PrediXcan	chr19:44101225:44106396:clu_27503:ENSG00000267680.5	ZNF224	-2.37662	-0.350021	0.017472	0.0356042	0.0210395	7
50K	chr20:62810565:62811462:clu_32897:ENSG00000060491.16	OGFR	2.47004	0.730176	0.0135098	0.0101247	0.852274	2			S-PrediXcan	chr4:158235505:158237525:clu_45635:ENSG00000164124.10	TMEM144	-2.37647	-0.698992	0.017479	0.0141131	0.892558	7
50K	chr3:184886156:184893234:clu_49646:ENSG00000156931.15	VPS8	-2.46974	-0.549362	0.013521	0.0136957	0.966483	5			S-PrediXcan	chr7:90479274:90487327:clu_35406:ENSG00000058091.16	CDK14	2.37611	0.352556	0.0174965	0.029467	0.484642	8
50K	chr3:49278902:49280744:clu_47190:ENSG00000114316.12	USP4	2.46916	0.373783	0.0135431	0.0122318	0.664086	2			S-PrediXcan	chr20:62952889:62956765:clu_32915:ENSG00000101194.17	SLC17A9	-2.37553	-0.70626	0.0175236	0.0132478	0.381688	3
50K	chr7:100356938:100358220:clu_35717:ENSG00000121716.20	PILRB	-2.46883	-0.0578353	0.0135554	0.418584	3.87375e-58	5			S-PrediXcan	chr13:100449305:100527675:clu_3061:ENSG00000175198.15	PCCA	2.37514	0.591721	0.0175424	0.0198921	0.629901	5
50K	chr15:85727463:85730513:clu_22404:ENSG00000170776.21	AKAP13	2.46871	0.427435	0.0135603	0.0118833	0.538007	3			S-PrediXcan	chr11:36446440:36462342:clu_7866:ENSG00000135362.13	PRR5L	-2.37465	-0.270831	0.0175657	0.0392525	0.000758289	7
50K	chr19:50480977:50505768:clu_28133:ENSG00000161671.16	EMC10	2.46831	0.821814	0.0135751	0.0106186	0.313038	3			S-PrediXcan	chr7:64882785:64893412:clu_34895:ENSG00000198039.11	ZNF273	2.37436	0.177778	0.0175795	0.0472805	0.000521955	15
50K	chr8:28793987:28796544:clu_64980:ENSG00000104299.14	INTS9	2.46813	0.238521	0.0135822	0.0442415	0.374834	12			S-PrediXcan	chr1:228108321:228108955:clu_61081:ENSG00000162910.18	MRPL55	-2.37396	-0.10531	0.0175984	0.109668	1.57655e-13	7
50K	chr5:37443372:37479834:clu_40913:ENSG00000082068.8	WDR70	2.46774	0.136138	0.0135967	0.0600723	0.0190374	19			S-PrediXcan	chr7:128574791:128578890:clu_36201:ENSG00000280828.1	RP11-274B21.1	2.37232	0.0614398	0.017677	0.323655	4.7551e-34	48
50K	chr12:125118765:125124705:clu_6704:ENSG00000081760.16	AACS	2.46684	0.488796	0.013631	0.0143741	0.716423	4			S-PrediXcan	chr6:31356957:31357086:clu_37607:ENSG00000204525.16	HLA-C	2.37195	0.0219629	0.0176945	0.870073	3.8597e-199	157
50K	chr7:72950196:72950286:clu_35027:ENSG00000106133.17	NSUN5P2	2.46647	0.222289	0.0136453	0.0501852	0.0112476	9			S-PrediXcan	chr10:104145564:104146263:clu_12605:ENSG00000197748.12	CFAP43	2.37164	0.146051	0.0177093	0.12346	0.0118692	31
50K	chr17:48548463:48549889:clu_15604:ENSG00000230148.8	HOXB-AS1	2.46609	0.121586	0.0136596	0.073851	0.000168026	13			S-PrediXcan	chr4:78878891:78887174:clu_44587:ENSG00000138756.17	BMP2K	-2.3712	-0.719105	0.0177305	0.0160627	0.651049	6
50K	chr17:2363599:2364059:clu_13337:ENSG00000141258.12	SGSM2	-2.46586	-0.420787	0.0136684	0.0155606	0.287503	2			S-PrediXcan	chr3:49810183:49810263:clu_47271:ENSG00000182179.12	UBA7	2.37075	0.386819	0.0177519	0.0292145	0.131571	7
50K	chr17:30793672:30796160:clu_14619:ENSG00000176390.11	CRLF3	2.46565	0.374058	0.0136763	0.014411	0.177052	2			S-PrediXcan	chr10:5890346:5903020:clu_10621:ENSG00000134452.19	FBXO18	-2.37024	-0.140241	0.0177765	0.182052	0.000416053	61
50K	chr17:75831348:75832966:clu_16593:ENSG00000092929.11	UNC13D	-2.46563	-0.189324	0.0136771	0.0536762	0.299449	14			S-PrediXcan	chr2:117826382:117828949:clu_52499:ENSG00000088205.12	DDX18	2.3693	0.219757	0.0178218	0.0697703	0.22463	31
50K	chr7:75982322:75983520:clu_35202:ENSG00000127948.15	POR	2.46528	0.138378	0.0136905	0.0852729	1.53766e-10	4			S-PrediXcan	chr16:20862643:20900204:clu_18349:ENSG00000196678.13	ERI2	2.36883	0.364659	0.0178445	0.0357422	0.62343	12
50K	chr11:128463627:128484823:clu_10375:ENSG00000134954.14	ETS1	-2.46522	-0.339769	0.0136929	0.0196993	0.248985	5			S-PrediXcan	chr17:20232405:20236860:clu_14367:ENSG00000128487.16	SPECC1	2.36727	0.473731	0.0179199	0.0244184	0.199653	7
50K	chr15:78003490:78012823:clu_22120:ENSG00000167202.11	TBC1D2B	2.46505	0.182582	0.0136996	0.0649634	0.0927637	15			S-PrediXcan	chr1:156200472:156210240:clu_59299:ENSG00000160785.13	SLC25A44	-2.36686	-0.380656	0.0179395	0.0350874	0.0536907	9
50K	chr1:179997175:180003174:clu_59988:ENSG00000135837.15	CEP350	2.46361	0.111027	0.0137544	0.07268	0.0306367	20			S-PrediXcan	chr1:177968039:177971396:clu_59942:ENSG00000242193.10	RP11-568K15.1	-2.36629	-0.138571	0.0179672	0.0993827	1.59589e-08	19
50K	chr11:72828984:72829303:clu_9210:ENSG00000168010.10	ATG16L2	-2.46352	-0.601461	0.0137581	0.0106366	0.621586	3			S-PrediXcan	chr2:98658264:98663046:clu_52145:ENSG00000071073.12	MGAT4A	2.36611	0.181996	0.0179761	0.0553498	0.187364	16
50K	chr16:31038889:31039541:clu_18907:ENSG00000103496.14	STX4	2.46346	0.30591	0.0137603	0.0200707	0.0422626	1			S-PrediXcan	chr16:69993248:69996069:clu_19677:ENSG00000226232.8	NPIPB14P	-2.36523	-0.104933	0.0180187	0.160934	6.92199e-18	19
50K	chr16:31360463:31361063:clu_18942:ENSG00000140678.16	ITGAX	-2.46346	-0.439552	0.0137603	0.0173089	0.0553817	1			S-PrediXcan	chr1:147190249:147201152:clu_58681:ENSG00000131781.12	FMO5	-2.36462	-0.551875	0.0180484	0.0162286	0.645022	2
50K	chr17:16439414:16440185:clu_14146:ENSG00000175061.17	LRRC75A-AS1	-2.46338	-0.144127	0.0137633	0.106459	5.03315e-09	13			S-PrediXcan	chr19:14752526:14756238:clu_26206:ENSG00000127507.17	ADGRE2	2.36439	0.67123	0.01806	0.0237554	0.0807172	5
50K	chr16:31035761:31037926:clu_18906:ENSG00000103496.14	STX4	2.46262	0.157991	0.0137925	0.0467616	6.06789e-06	2			S-PrediXcan	chr15:50648885:50657781:clu_21298:ENSG00000092439.13	TRPM7	-2.36271	-0.163563	0.0181419	0.0612411	0.0444742	21
50K	chr7:140459936:140460122:clu_36480:ENSG00000133606.10	MKRN1	-2.46208	-0.492631	0.0138136	0.0138349	0.447984	5			S-PrediXcan	chr5:96740118:96741266:clu_41824:ENSG00000153113.23	CAST	2.36223	0.0217897	0.0181655	0.934411	2.65083e-304	12
50K	chr16:31035040:31035691:clu_18906:ENSG00000103496.14	STX4	2.46176	0.284089	0.0138259	0.0235734	0.0129586	2			S-PrediXcan	chr20:62322449:62323456:clu_32851:ENSG00000130702.15	LAMA5	-2.36151	-0.152666	0.0182006	0.167017	1.83234e-12	26
50K	chr2:10423088:10426724:clu_50227:ENSG00000115756.12	HPCAL1	-2.46139	-0.551813	0.0138399	0.016474	0.377715	4			S-PrediXcan	chr7:95411779:95412312:clu_35529:ENSG00000105854.12	PON2	2.36069	0.235794	0.018241	0.0538196	4.68146e-06	14
50K	chr10:87246212:87288442:clu_12000:ENSG00000223482.7	NUTM2A-AS1	-2.46105	-0.0997149	0.0138533	0.125464	3.30514e-10	15			S-PrediXcan	chr1:243128300:243129360:clu_61416:ENSG00000143702.15	CEP170	-2.36055	-0.359145	0.0182477	0.0537782	0.8927	17
50K	chr18:59140035:59149513:clu_29529:ENSG00000166562.8	SEC11C	-2.46063	-0.17297	0.0138692	0.0592709	0.147306	14			S-PrediXcan	chr18:49114615:49118744:clu_29379:ENSG00000141627.13	DYM	-2.36031	-0.549312	0.0182598	0.0151219	0.0693407	1
50K	chr12:103763818:103766735:clu_5840:ENSG00000257681.1	RP11-341G23.4	2.46023	0.116572	0.0138849	0.0619124	1.63847e-05	6			S-PrediXcan	chr9:115046682:115057153:clu_63234:ENSG00000041982.15	TNC	-2.36013	-0.318271	0.0182683	0.034912	0.19394	10
50K	chr2:201195948:201200443:clu_53775:ENSG00000003400.14	CASP10	2.45925	0.161985	0.0139229	0.0784418	0.0151761	20			S-PrediXcan	chr14:22905659:22906195:clu_22912:ENSG00000100461.17	RBM23	2.35994	0.0365014	0.0182781	0.46018	1.11797e-69	43
50K	chr6:127998904:128005084:clu_39572:ENSG00000152894.14	PTPRK	-2.45898	-0.421129	0.0139331	0.0153757	0.909522	4			S-PrediXcan	chr11:64789785:64789889:clu_8572:ENSG00000168067.11	MAP4K2	2.35757	0.412185	0.0183949	0.0199851	0.482415	6
50K	chr17:45551537:45584572:clu_15454:ENSG00000214425.7	LRRC37A4P	-2.45896	-0.110583	0.0139339	0.0760264	5.53774e-09	20			S-PrediXcan	chr21:46286415:46286870:clu_33751:ENSG00000182362.13	YBEY	2.35752	0.105809	0.0183976	0.0874877	4.90355e-10	11
50K	chr22:20115554:20115672:clu_29935:ENSG00000099899.14	TRMT2A	2.45785	0.742262	0.0139772	0.0154091	0.254794	2			S-PrediXcan	chr22:38742555:38745684:clu_30769:ENSG00000100242.15	SUN2	-2.35737	-0.282746	0.0184049	0.052728	0.483178	20
50K	chr17:1011985:1012474:clu_13242:ENSG00000159842.14	ABR	2.45776	0.300309	0.0139806	0.0296091	0.669533	8			S-PrediXcan	chr11:130419292:130427567:clu_10441:ENSG00000134917.9	ADAMTS8	2.35661	0.818578	0.0184425	0.0153697	0.230438	2
50K	chr16:70481487:70481764:clu_19726:ENSG00000103051.18	COG4	-2.4576	-0.127592	0.0139868	0.0738151	0.0308268	18			S-PrediXcan	chr2:55568363:55573619:clu_51194:ENSG00000275052.4	PPP4R3B	2.35651	0.211786	0.0184476	0.0741701	0.0616638	27
50K	chr6:31587966:31588563:clu_37685:ENSG00000204482.10	LST1	2.45757	0.257197	0.0139881	0.0385184	0.0662228	11			S-PrediXcan	chr14:103571820:103587274:clu_24646:ENSG00000258851.1	RP11-894P9.2	2.35444	0.0565748	0.0185504	0.265858	8.11217e-30	30
50K	chr19:49952394:49958283:clu_28077:ENSG00000161640.15	SIGLEC11	2.45741	0.602792	0.0139941	0.0122724	0.666418	4			S-PrediXcan	chr4:102809159:102809672:clu_44914:ENSG00000109332.19	UBE2D3	-2.35319	-0.709515	0.0186131	0.0224766	0.854948	11
50K	chr5:756144:766698:clu_40464:ENSG00000206077.10	ZDHHC11B	-2.45643	-0.226227	0.0140325	0.0499322	0.000175688	6			S-PrediXcan	chr3:195156581:195226709:clu_49836:ENSG00000173950.15	XXYLT1	2.35279	0.116582	0.018633	0.146209	6.14637e-10	28
50K	chr22:32091762:32099183:clu_30527:ENSG00000100170.9	SLC5A1	2.45529	0.306596	0.0140772	0.0239518	0.997286	8			S-PrediXcan	chr6:109447963:109448203:clu_39281:ENSG00000135596.17	MICAL1	-2.35259	-0.116982	0.018643	0.170636	0.000547454	53
50K	chr11:504996:506609:clu_6986:ENSG00000023191.16	RNH1	2.45517	0.0368137	0.0140817	0.4261	1.1284e-58	11			S-PrediXcan	chr1:155192283:155192786:clu_59160:ENSG00000185499.16	MUC1	-2.35213	-0.0241211	0.0186662	0.852037	1.85926e-165	119
50K	chr16:31033522:31034013:clu_18904:ENSG00000103496.14	STX4	-2.45388	-0.17144	0.0141324	0.0405008	0.00285088	6			S-PrediXcan	chr16:15135755:15136567:clu_18125:ENSG00000250251.6	PKD1P6	2.35176	0.0435127	0.0186848	0.500765	1.08869e-58	55
50K	chr7:4822554:4832141:clu_34006:ENSG00000157927.16	RADIL	-2.45338	-0.319859	0.0141521	0.0340468	0.278986	8			S-PrediXcan	chr2:219237957:219238250:clu_54234:ENSG00000163521.15	GLB1L	-2.35137	-0.156422	0.0187044	0.101	0.129771	32
50K	chr4:952450:953190:clu_43406:ENSG00000127419.16	TMEM175	2.45281	0.0963353	0.0141747	0.100733	0.00233909	22			S-PrediXcan	chr7:32879942:32891536:clu_34503:ENSG00000170852.10	KBTBD2	-2.35094	-0.148916	0.0187261	0.133429	0.0113635	35
50K	chr20:49154071:49174195:clu_32589:ENSG00000124214.19	STAU1	-2.45245	-0.223116	0.0141886	0.0445505	0.00128748	4			S-PrediXcan	chr9:120443742:120447895:clu_63264:ENSG00000136861.17	CDK5RAP2	-2.35074	-0.414384	0.0187359	0.0243031	0.247019	4
50K	chr7:122113720:122115074:clu_36143:ENSG00000008311.14	AASS	-2.45239	-0.280738	0.0141911	0.0209588	0.0843235	4			S-PrediXcan	chr7:108565105:108569490:clu_36019:ENSG00000177683.13	THAP5	-2.35065	-0.247443	0.0187409	0.0593318	0.165516	23
50K	chr6:32522174:32530125:clu_37870:ENSG00000229391.7	HLA-DRB6	-2.45215	-0.0254407	0.0142004	0.714325	4.47186e-124	45			S-PrediXcan	chr3:195984276:195985627:clu_49917:ENSG00000185485.14	SDHAP1	-2.35061	-0.036282	0.0187429	0.547438	4.25554e-60	92
50K	chr1:35454485:35460305:clu_56563:ENSG00000142687.17	KIAA0319L	2.45043	0.421692	0.0142687	0.0250543	0.535713	7			S-PrediXcan	chr2:189085772:189086726:clu_53537:ENSG00000204262.11	COL5A2	-2.35013	-0.609084	0.0187669	0.0166037	0.869403	7
50K	chr1:43814933:43824731:clu_56941:ENSG00000126091.19	ST3GAL3	-2.45042	-0.250749	0.014269	0.0278021	0.223131	8			S-PrediXcan	chr17:50547767:50548283:clu_15719:ENSG00000006282.20	SPATA20	2.34947	0.0344396	0.0188003	0.498414	2.35281e-69	24
50K	chr1:161853323:161860207:clu_59637:ENSG00000118217.5	ATF6	2.44908	0.291235	0.0143222	0.0294313	0.40959	8			S-PrediXcan	chr8:38233214:38234394:clu_65098:ENSG00000085788.13	DDHD2	2.34908	0.843008	0.0188199	0.0115181	0.803929	4
50K	chr2:152679109:152679352:clu_52940:ENSG00000196504.15	PRPF40A	-2.449	-0.267613	0.0143252	0.0210246	0.607032	7			S-PrediXcan	chr3:11031279:11033639:clu_46212:ENSG00000157103.10	SLC6A1	2.34844	0.146628	0.0188522	0.117908	0.01806	38
50K	chr21:41498189:41507950:clu_33486:ENSG00000184012.11	TMPRSS2	2.44832	0.427121	0.0143523	0.0214441	0.269621	3			S-PrediXcan	chr22:17538731:17538993:clu_29789:ENSG00000099954.18	CECR2	2.34771	0.169348	0.0188894	0.0900278	0.00330857	23
50K	chr2:188529195:188541181:clu_53528:ENSG00000144366.15	GULP1	2.44807	0.133243	0.0143623	0.0673165	0.0577445	16			S-PrediXcan	chr8:38177139:38192688:clu_65094:ENSG00000156735.10	BAG4	-2.3472	-0.241793	0.0189149	0.0624277	0.431637	19
50K	chr16:28595934:28596997:clu_18608:ENSG00000196502.11	SULT1A1	2.4478	0.0317077	0.0143732	0.539472	3.13973e-84	12			S-PrediXcan	chr17:81086580:81099928:clu_16921:ENSG00000175866.15	BAIAP2	2.34708	0.258256	0.0189213	0.0956266	0.0230053	35
50K	chr16:28595934:28596997:clu_18608:ENSG00000197165.10	SULT1A2	2.4478	0.0317077	0.0143732	0.539472	2.82158e-83	12			S-PrediXcan	chr1:228217288:228219324:clu_61094:ENSG00000154358.20	OBSCN	-2.347	-0.270823	0.0189252	0.0301307	0.0218822	10
50K	chr3:122621611:122626827:clu_48413:ENSG00000173200.12	PARP15	2.44688	0.0650515	0.0144097	0.156659	1.03178e-19	4			S-PrediXcan	chr5:96740783:96741266:clu_41824:ENSG00000153113.23	CAST	-2.34677	-0.0202149	0.018937	0.919297	5.43587e-277	25
50K	chr11:118613450:118613816:clu_10098:ENSG00000019144.18	PHLDB1	2.44593	0.0834247	0.014448	0.117062	1.24894e-08	10			S-PrediXcan	chr13:106557616:106559432:clu_3113:ENSG00000134884.13	ARGLU1	2.34651	0.25596	0.0189504	0.0650901	0.00409052	11
50K	chr20:2860593:2860748:clu_31481:ENSG00000215305.9	VPS16	-2.4459	-0.366736	0.0144493	0.0250393	0.8539	5			S-PrediXcan	chr11:118141336:118143833:clu_10048:ENSG00000177098.8	SCN4B	-2.34612	-0.654969	0.0189698	0.0114167	0.707438	3
50K	chr14:22908380:22909483:clu_22913:ENSG00000100461.17	RBM23	-2.44569	-0.486645	0.0144576	0.0337603	0.00771002	6			S-PrediXcan	chr4:8592921:8601123:clu_43792:ENSG00000109625.18	CPZ	-2.34566	-0.100773	0.0189932	0.152986	2.90661e-13	22
50K	chr7:107258383:107281300:clu_35988:ENSG00000164597.13	COG5	-2.44562	-0.447515	0.0144602	0.0132753	0.765743	4			S-PrediXcan	chr3:167697126:167704842:clu_49293:ENSG00000114209.14	PDCD10	-2.34467	-0.440481	0.0190441	0.0653531	0.105537	20
50K	chr20:62319013:62319684:clu_32850:ENSG00000130702.15	LAMA5	-2.44535	-0.0924059	0.014471	0.117388	5.07934e-05	32			S-PrediXcan	chr22:37765817:37768074:clu_30680:ENSG00000100106.19	TRIOBP	2.34462	0.153322	0.0190463	0.127674	0.000262391	39
50K	chr17:75591712:75591977:clu_16536:ENSG00000266714.6	MYO15B	2.44511	0.0516891	0.0144808	0.271638	7.69123e-15	51			S-PrediXcan	chr7:2230143:2230549:clu_33911:ENSG00000002822.15	MAD1L1	-2.3443	-0.711813	0.0190629	0.0188311	0.839717	5
50K	chr2:227342819:227355677:clu_54392:ENSG00000168958.19	MFF	-2.44421	-0.480466	0.0145169	0.0209119	0.770045	4			S-PrediXcan	chr5:96740118:96740745:clu_41824:ENSG00000153113.23	CAST	-2.34421	-0.0211633	0.0190672	0.898131	1.95012e-252	15
50K	chr3:48405798:48406568:clu_47065:ENSG00000164050.12	PLXNB1	-2.44385	-0.450739	0.0145316	0.0184442	0.808323	5			S-PrediXcan	chr1:6628691:6629643:clu_55340:ENSG00000041988.15	THAP3	2.34371	0.127705	0.0190928	0.182719	0.0071435	65
50K	chr2:190343961:190348888:clu_53577:ENSG00000151689.12	INPP1	-2.44247	-0.0845644	0.0145871	0.106395	1.48042e-10	11			S-PrediXcan	chr6:4117451:4117543:clu_37042:ENSG00000198721.12	ECI2	2.3434	0.972815	0.0191091	0.0210771	0.159752	9
50K	chr7:64993414:65006541:clu_34899:ENSG00000213462.4	ERV3-1	2.44112	0.105349	0.014642	0.0789288	6.98448e-08	6			S-PrediXcan	chr17:50547285:50547665:clu_15719:ENSG00000006282.20	SPATA20	2.34311	0.124743	0.0191235	0.0810204	4.36591e-08	8
50K	chr7:64993414:65006541:clu_34899:ENSG00000152926.14	ZNF117	2.44112	0.105349	0.014642	0.0789288	2.31394e-07	6			S-PrediXcan	chr1:155060832:155061904:clu_59140:ENSG00000143537.13	ADAM15	-2.34229	-0.0352366	0.0191659	0.504478	8.17631e-51	77
50K	chr6:31792304:31792392:clu_37756:ENSG00000204394.12	VARS	2.44057	0.391604	0.0146639	0.0264891	0.968688	8			S-PrediXcan	chr7:100354617:100355143:clu_35715:ENSG00000121716.20	PILRB	-2.34198	-0.174285	0.0191816	0.046785	2.09627e-06	11
50K	chr1:93340510:93345724:clu_57956:ENSG00000223745.7	CCDC18-AS1	2.44023	0.505988	0.0146779	0.0110685	0.548554	1			S-PrediXcan	chr16:69986509:69996069:clu_19677:ENSG00000226232.8	NPIPB14P	-2.34173	-0.0453705	0.0191945	0.697711	2.49883e-129	19
50K	chr3:48694525:48695090:clu_47142:ENSG00000068745.14	IP6K2	-2.43911	-0.0688064	0.0147233	0.134229	4.07524e-11	15			S-PrediXcan	chr10:119849576:119853050:clu_12846:ENSG00000197771.12	MCMBP	-2.34131	-0.490169	0.0192162	0.0251967	0.0397325	7
50K	chr1:16642850:16643028:clu_55744:ENSG00000215908.10	CROCCP2	-2.43892	-0.116872	0.0147311	0.11126	3.18747e-05	27			S-PrediXcan	chr16:642249:647417:clu_17329:ENSG00000172366.19	MCRIP2	2.3412	0.114382	0.0192218	0.14437	0.00107267	34
50K	chr1:150276632:150280835:clu_58803:ENSG00000118292.8	C1orf54	2.43882	0.0545571	0.0147351	0.191612	8.45964e-20	19			S-PrediXcan	chr7:64522500:64562925:clu_34890:ENSG00000173041.11	ZNF680	-2.34085	-0.223223	0.0192399	0.0500985	0.0028639	14
50K	chr11:47173882:47175015:clu_8003:ENSG00000149182.14	ARFGAP2	2.43701	0.301084	0.0148092	0.0207987	0.350697	5			S-PrediXcan	chr19:43744884:43747442:clu_27471:ENSG00000105771.13	SMG9	2.34064	0.286092	0.0192507	0.0350382	0.0150993	10
50K	chr5:115840934:115841390:clu_42016:ENSG00000145782.12	ATG12	2.43672	0.490347	0.014821	0.0104735	0.56273	2			S-PrediXcan	chr1:154951921:154956069:clu_59116:ENSG00000163346.16	PBXIP1	-2.34022	-0.575055	0.0192726	0.0243613	0.211422	6
50K	chr19:8605809:8610644:clu_25706:ENSG00000142303.13	ADAMTS10	2.43608	0.201063	0.0148474	0.0611864	0.0039131	10			S-PrediXcan	chr1:19153954:19154918:clu_55850:ENSG00000127481.14	UBR4	-2.33985	-0.0862544	0.0192916	0.0689935	0.0641445	17
50K	chr14:24183169:24183250:clu_23061:ENSG00000196497.16	IPO4	-2.43606	-0.352846	0.0148482	0.0243436	0.117363	9			S-PrediXcan	chr15:25078995:25079826:clu_20477:ENSG00000224078.13	SNHG14	2.33878	0.616647	0.0193466	0.0121785	0.530238	3
50K	chr22:21684913:21685638:clu_30041:ENSG00000100023.18	PPIL2	-2.43599	-0.451214	0.0148512	0.0128387	0.375402	1			S-PrediXcan	chr16:31038889:31039541:clu_18907:ENSG00000103496.14	STX4	2.33873	0.201132	0.0193497	0.0865306	0.000592381	21
50K	chr5:142913293:142919211:clu_42531:ENSG00000145819.15	ARHGAP26	2.43553	0.38404	0.01487	0.018615	0.10928	2			S-PrediXcan	chr16:74678980:74685486:clu_19859:ENSG00000168404.12	MLKL	-2.33759	-0.0859889	0.0194087	0.195777	4.78669e-20	20
50K	chr9:120453873:120458450:clu_63265:ENSG00000136861.17	CDK5RAP2	2.43523	0.3436	0.0148822	0.0258656	0.0988994	5			S-PrediXcan	chr11:64801183:64801710:clu_8585:ENSG00000168067.11	MAP4K2	-2.33744	-0.326342	0.0194164	0.040587	0.0121877	5
50K	chr13:113768969:113769098:clu_3255:ENSG00000184497.12	TMEM255B	-2.43436	-0.0370132	0.0149179	0.457535	2.31045e-57	23			S-PrediXcan	chr9:32384735:32386371:clu_61925:ENSG00000122729.18	ACO1	-2.33649	-0.48008	0.0194657	0.0215357	0.17376	5
50K	chr13:113801812:113802739:clu_3258:ENSG00000184497.12	TMEM255B	-2.43435	-0.0280961	0.0149185	0.557817	4.16613e-86	19			S-PrediXcan	chr11:2916414:2916622:clu_7177:ENSG00000110628.13	SLC22A18	2.33634	0.0926321	0.0194733	0.257426	1.09965e-17	44
50K	chr1:849602:851927:clu_54887:ENSG00000228794.8	LINC01128	2.43416	0.500048	0.0149266	0.0129675	0.440359	3			S-PrediXcan	chr2:218391495:218392406:clu_54122:ENSG00000018280.16	SLC11A1	-2.33619	-0.868975	0.0194813	0.0195332	0.553715	5
50K	chr6:31728745:31730051:clu_37722:ENSG00000213722.8	DDAH2	2.43407	0.374289	0.0149301	0.0216725	0.579109	6			S-PrediXcan	chr1:228108318:228108955:clu_61081:ENSG00000162910.18	MRPL55	-2.33604	-0.064772	0.019489	0.279388	4.54828e-37	15
50K	chr6:116651737:116652004:clu_39414:ENSG00000153975.9	ZUFSP	-2.43396	-0.184205	0.0149348	0.0469155	0.139955	12			S-PrediXcan	chr19:38709476:38711276:clu_27129:ENSG00000130402.11	ACTN4	-2.33591	-0.100202	0.019496	0.162982	2.77428e-18	25
50K	chr3:49676219:49676378:clu_47225:ENSG00000164062.12	APEH	-2.43372	-0.399252	0.0149445	0.0130347	0.338742	1			S-PrediXcan	chr12:9311618:9311731:clu_3773:ENSG00000111788.10	RP11-22B23.1	-2.33538	-0.0743891	0.0195238	0.191388	1.81126e-15	37
50K	chr3:49310737:49311514:clu_47194:ENSG00000114316.12	USP4	2.43372	0.409431	0.0149445	0.0110071	0.613371	1			S-PrediXcan	chr9:34339166:34343124:clu_61998:ENSG00000164978.17	NUDT2	-2.33535	-0.0965626	0.0195251	0.146138	1.1763e-09	54
50K	chr3:46671768:46671884:clu_46947:ENSG00000178038.16	ALS2CL	-2.4336	-0.918575	0.0149494	0.0141833	0.732804	5			S-PrediXcan	chr22:37765817:37768043:clu_30680:ENSG00000100106.19	TRIOBP	-2.33521	-0.167333	0.0195324	0.101573	0.000521994	27
50K	chr19:14765804:14766978:clu_26207:ENSG00000127507.17	ADGRE2	-2.43254	-0.062185	0.0149935	0.17301	5.7439e-19	7			S-PrediXcan	chr1:201983113:201988904:clu_60349:ENSG00000176393.10	RNPEP	-2.33482	-0.139235	0.0195528	0.066854	6.90679e-08	10
50K	chr10:133288278:133288840:clu_13145:ENSG00000130640.13	TUBGCP2	-2.4321	-0.263432	0.0150114	0.0397537	0.651605	8			S-PrediXcan	chr4:56491568:56495357:clu_44362:ENSG00000174780.15	SRP72	-2.33449	-0.201297	0.0195702	0.13696	0.0868052	51
50K	chr7:76048226:76054830:clu_35210:ENSG00000146701.11	MDH2	2.432	0.148987	0.0150156	0.0579333	6.02135e-06	6			S-PrediXcan	chr22:17683321:17702243:clu_29798:ENSG00000099968.17	BCL2L13	-2.33434	-0.179096	0.0195778	0.150579	0.0111838	45
50K	chr7:75983396:75983520:clu_35202:ENSG00000127948.15	POR	-2.43196	-0.161383	0.0150172	0.0801152	8.04293e-10	3			S-PrediXcan	chr8:10726666:10730196:clu_64560:ENSG00000254093.8	PINX1	-2.33427	-1.46834	0.0195814	0.0111547	0.50983	2
50K	chr6:31968538:31968623:clu_37800:ENSG00000204351.11	SKIV2L	2.43147	0.15516	0.0150375	0.0764115	0.00731714	24			S-PrediXcan	chr15:41521880:41522098:clu_20880:ENSG00000103932.11	RPAP1	2.33421	0.253697	0.0195847	0.0590141	0.0497072	15
50K	chr2:201285317:201286459:clu_53780:ENSG00000064012.21	CASP8	2.43141	0.454538	0.0150402	0.0216722	0.111502	4			S-PrediXcan	chr15:49588083:49611215:clu_21244:ENSG00000166262.15	FAM227B	2.33383	0.661442	0.0196045	0.0102716	0.596394	2
50K	chr11:73653014:73660753:clu_9247:ENSG00000021300.13	PLEKHB1	-2.43068	-0.297533	0.0150704	0.0151841	0.149289	1			S-PrediXcan	chr15:42515354:42528262:clu_20999:ENSG00000092531.9	SNAP23	-2.33369	-0.618942	0.0196119	0.0141275	0.754799	4
50K	chr19:40622667:40622950:clu_27267:ENSG00000090006.17	LTBP4	2.4305	0.154609	0.015078	0.0917796	1.38333e-06	13			S-PrediXcan	chr7:90479274:90487327:clu_35406:ENSG00000157224.15	CLDN12	2.3329	0.255692	0.0196534	0.0422912	0.107105	10
50K	chr6:31587318:31587581:clu_37685:ENSG00000204482.10	LST1	2.42989	0.0604329	0.0151035	0.275453	1.76442e-17	48			S-PrediXcan	chr4:1961151:1974863:clu_43518:ENSG00000109685.17	NSD2	2.33271	0.417559	0.0196635	0.0177526	0.189188	4
50K	chr6:131573339:131579111:clu_39633:ENSG00000118520.14	ARG1	2.42963	0.225055	0.0151142	0.0650609	0.0863962	14			S-PrediXcan	chr4:3463551:3473406:clu_43630:ENSG00000175920.16	DOK7	-2.33207	-0.312284	0.019697	0.0567133	0.63567	25
50K	chr14:22955176:22956924:clu_22934:ENSG00000092036.18	HAUS4	-2.42788	-0.333137	0.0151875	0.0243747	0.0589737	4			S-PrediXcan	chr7:100114268:100119329:clu_35694:ENSG00000106290.14	TAF6	-2.33187	-0.0639931	0.0197078	0.205605	6.23607e-21	34
50K	chr20:2461939:2462636:clu_31445:ENSG00000125835.18	SNRPB	-2.42746	-0.214764	0.0152048	0.0500299	0.103609	9			S-PrediXcan	chr1:25808789:25809026:clu_56138:ENSG00000162430.16	SELENON	-2.33165	-0.292046	0.0197191	0.0326957	0.178	10
50K	chr2:201272776:201276827:clu_53779:ENSG00000064012.21	CASP8	2.42592	0.480724	0.0152694	0.0299388	0.00530459	2			S-PrediXcan	chr3:32106758:32128076:clu_46557:ENSG00000152642.10	GPD1L	-2.33107	-0.309797	0.0197495	0.0536497	0.493272	15
50K	chr5:176532132:176532366:clu_43071:ENSG00000146083.11	RNF44	2.42508	0.712699	0.0153048	0.010296	0.852032	2			S-PrediXcan	chr2:113236622:113238090:clu_52453:ENSG00000189223.14	PAX8-AS1	2.33101	0.102433	0.0197528	0.155374	9.38553e-12	23
50K	chr6:30577455:30577818:clu_37553:ENSG00000204574.12	ABCF1	2.42473	0.681078	0.0153199	0.0116831	0.976818	7			S-PrediXcan	chr10:5925915:5927435:clu_10626:ENSG00000134452.19	FBXO18	-2.33076	-0.155057	0.0197663	0.188847	8.44699e-20	26
50K	chr14:74034171:74040565:clu_24008:ENSG00000119636.15	BBOF1	-2.42421	-0.546124	0.0153417	0.0117254	0.627554	3			S-PrediXcan	chr13:51771911:51773921:clu_2740:ENSG00000102796.10	DHRS12	2.33042	0.218604	0.0197839	0.0521747	0.000330117	12
50K	chr1:161168127:161168413:clu_59585:ENSG00000143224.17	PPOX	2.42386	0.530711	0.0153567	0.0130403	0.810704	4			S-PrediXcan	chr17:76531691:76537400:clu_16692:ENSG00000161544.9	CYGB	2.32992	0.135459	0.0198105	0.133396	2.72674e-09	28
50K	chr21:39446081:39462375:clu_33456:ENSG00000182093.14	WRB	-2.42319	-0.328698	0.0153848	0.0311334	0.033429	8			S-PrediXcan	chr7:128405865:128409756:clu_36194:ENSG00000106348.16	IMPDH1	-2.32924	-0.448268	0.0198462	0.0210175	0.0120262	3
50K	chr10:16505160:16511046:clu_10835:ENSG00000165983.14	PTER	2.42311	0.500889	0.0153885	0.013581	0.734933	5			S-PrediXcan	chr16:67223927:67226630:clu_19461:ENSG00000125122.15	LRRC29	2.32882	0.529089	0.0198685	0.0131084	0.545305	4
50K	chr7:22156631:22156810:clu_34278:ENSG00000136237.18	RAPGEF5	-2.42219	-0.793204	0.0154274	0.01473	0.73533	4			S-PrediXcan	chr4:1935262:1938451:clu_43514:ENSG00000109685.17	NSD2	2.3288	0.542338	0.0198695	0.0153596	0.60823	4
50K	chr11:706288:709330:clu_7039:ENSG00000177106.14	EPS8L2	2.42181	0.422746	0.0154434	0.0235298	0.171783	4			S-PrediXcan	chr19:55279702:55279930:clu_28521:ENSG00000133265.10	HSPBP1	2.32808	0.29035	0.0199079	0.0704672	0.216421	23
50K	chr7:100321084:100328836:clu_35724:ENSG00000078319.9	PMS2P1	-2.42176	-0.213325	0.0154454	0.0314592	0.00986123	4			S-PrediXcan	chr13:75341235:75341496:clu_2833:ENSG00000136111.12	TBC1D4	2.32792	0.3198	0.0199162	0.0519456	0.478677	23
50K	chr14:74029249:74034028:clu_24008:ENSG00000119636.15	BBOF1	2.42122	0.514696	0.0154686	0.0121477	0.440636	3			S-PrediXcan	chr15:42390096:42392639:clu_20982:ENSG00000092529.23	CAPN3	-2.32685	-0.269642	0.019973	0.0440059	0.359391	11
50K	chr11:73919032:73919261:clu_9255:ENSG00000175575.12	PAAF1	-2.41996	-0.304414	0.0155221	0.0271078	0.95583	7			S-PrediXcan	chr13:77610106:77627947:clu_2882:ENSG00000136155.16	SCEL	2.32652	0.176934	0.0199906	0.117679	1.20312e-05	33
50K	chr19:14768934:14772342:clu_26207:ENSG00000127507.17	ADGRE2	2.4195	0.119595	0.0155418	0.079248	5.88628e-06	13			S-PrediXcan	chr22:50294778:50295377:clu_31254:ENSG00000196576.14	PLXNB2	2.32572	0.0397859	0.0200334	0.532235	1.47566e-73	44
50K	chr1:11796399:11800212:clu_55566:ENSG00000177000.10	MTHFR	2.41946	0.272314	0.0155435	0.028495	0.012531	4			S-PrediXcan	chr10:70885929:70887853:clu_11639:ENSG00000166228.8	PCBD1	2.32563	0.668848	0.0200382	0.0144124	0.51143	8
50K	chr11:550272:551131:clu_7002:ENSG00000161328.10	LRRC56	-2.41942	-0.342942	0.0155453	0.0177986	0.0456666	2			S-PrediXcan	chr20:3822293:3823871:clu_31573:ENSG00000125843.10	AP5S1	-2.3256	-0.356305	0.0200396	0.0713121	0.00778228	23
50K	chr6:31154799:31156731:clu_37650:ENSG00000204536.13	CCHCR1	2.4193	0.0514755	0.0155502	0.270645	3.16133e-28	36			S-PrediXcan	chr2:229155964:229262683:clu_54412:ENSG00000153823.18	PID1	-2.32529	-0.258699	0.0200565	0.0851769	0.000281082	19
50K	chr9:133031164:133043728:clu_63921:ENSG00000148308.17	GTF3C5	-2.41913	-0.249214	0.0155576	0.0561878	0.0120652	11			S-PrediXcan	chr6:24551525:24554541:clu_37336:ENSG00000137261.13	KIAA0319	2.32425	0.116162	0.0201119	0.186942	0.000314867	56
50K	chr16:31091342:31092783:clu_18911:ENSG00000167397.14	VKORC1	-2.4191	-0.356677	0.015559	0.0162823	0.0266688	2			S-PrediXcan	chr16:69990683:69992911:clu_19677:ENSG00000226232.8	NPIPB14P	2.32397	0.0625809	0.0201273	0.321358	3.50971e-30	55
50K	chr11:118610526:118613294:clu_10098:ENSG00000019144.18	PHLDB1	2.41903	0.131807	0.0155621	0.0815593	5.69484e-06	14			S-PrediXcan	chr5:179607485:179607582:clu_43232:ENSG00000176783.14	RUFY1	2.32382	0.0719045	0.0201351	0.356529	3.9876e-47	27
50K	chr16:31091342:31092783:clu_18911:ENSG00000151006.7	PRSS53	-2.41863	-0.387451	0.0155793	0.0154386	0.208214	2			S-PrediXcan	chr7:4989177:4996610:clu_34010:ENSG00000196204.11	RNF216P1	2.32295	0.256086	0.0201819	0.0648096	0.00409601	16
50K	chr14:52671871:52678434:clu_23511:ENSG00000197930.12	ERO1A	-2.41794	-0.203583	0.0156086	0.0449767	0.00291998	4			S-PrediXcan	chr2:132943802:132963720:clu_52743:ENSG00000176771.16	NCKAP5	-2.32202	-0.309965	0.020232	0.0617998	0.0714795	12
50K	chr1:26255865:26257597:clu_56164:ENSG00000130695.14	CEP85	2.41757	0.169035	0.0156244	0.0540737	2.03048e-05	5			S-PrediXcan	chr14:24442452:24442754:clu_23135:ENSG00000100445.17	SDR39U1	2.32188	0.232582	0.0202396	0.058951	0.167024	13
50K	chr14:24441795:24442098:clu_23134:ENSG00000100445.17	SDR39U1	-2.41664	-0.190825	0.0156644	0.0590142	4.86464e-06	7			S-PrediXcan	chr17:76557857:76558945:clu_16690:ENSG00000163597.14	SNHG16	2.32172	0.0619834	0.0202481	0.424602	2.67969e-48	50
50K	chr1:200043892:200045443:clu_60260:ENSG00000116833.13	NR5A2	-2.41612	-0.279364	0.0156868	0.017238	0.0581123	1			S-PrediXcan	chr5:840650:840803:clu_40459:ENSG00000188818.12	ZDHHC11	2.32163	0.0687458	0.0202529	0.269702	1.39226e-29	23
50K	chr2:135162638:135162748:clu_52778:ENSG00000115839.17	RAB3GAP1	2.41568	0.305734	0.0157059	0.0298404	0.146189	5			S-PrediXcan	chr2:112238528:112250191:clu_52409:ENSG00000144161.12	ZC3H8	-2.32053	-0.337543	0.0203122	0.0262797	0.012077	6
50K	chr7:99616989:99618525:clu_35649:ENSG00000197037.10	ZSCAN25	2.41476	0.611272	0.0157457	0.0153309	0.680917	3			S-PrediXcan	chr6:31615736:31616344:clu_37689:ENSG00000204472.12	AIF1	2.31945	0.945839	0.0203704	0.0126369	0.729024	3
50K	chr9:120820979:120821355:clu_63279:ENSG00000095261.13	PSMD5	2.41464	0.220587	0.0157508	0.040948	0.00728751	7			S-PrediXcan	chr18:5428465:5433469:clu_28838:ENSG00000082397.17	EPB41L3	-2.31919	-0.321551	0.0203849	0.0425428	0.0869973	11
50K	chr2:101262691:101264845:clu_52231:ENSG00000158435.7	CNOT11	-2.41342	-0.50295	0.0158037	0.0117999	0.537562	2			S-PrediXcan	chr1:16484464:16484823:clu_55740:ENSG00000080947.14	CROCCP3	-2.3191	-0.192026	0.0203897	0.0826383	0.228691	22
50K	chr17:75591712:75592238:clu_16536:ENSG00000266714.6	MYO15B	-2.41329	-0.0829879	0.0158094	0.240064	3.56918e-16	37			S-PrediXcan	chr9:132828726:132854857:clu_63903:ENSG00000165695.9	AK8	-2.31893	-0.0911813	0.0203987	0.150741	9.9974e-10	22
50K	chr16:15086258:15086365:clu_18146:ENSG00000085721.12	RRN3	2.41311	0.267213	0.0158172	0.0258665	0.220546	5			S-PrediXcan	chr1:11077651:11080499:clu_55516:ENSG00000171824.13	EXOSC10	-2.31825	-0.31872	0.0204359	0.0654639	0.0729403	19
50K	chr2:85402158:85413984:clu_51748:ENSG00000042493.15	CAPG	2.41294	0.591953	0.0158242	0.011418	0.151471	6			S-PrediXcan	chr4:47545511:47546624:clu_44198:ENSG00000145246.13	ATP10D	2.31761	0.142998	0.0204704	0.0649691	2.04774e-08	6
50K	chr20:31863981:31864953:clu_31967:ENSG00000149599.15	DUSP15	-2.41283	-0.14576	0.015829	0.0462962	5.03697e-05	5			S-PrediXcan	chr20:31863981:31864953:clu_31967:ENSG00000149599.15	DUSP15	-2.31737	-0.122301	0.0204834	0.142145	1.51045e-07	28
50K	chr2:190208913:190212956:clu_53571:ENSG00000198130.15	HIBCH	-2.41268	-0.186911	0.0158359	0.0325624	0.00460067	7			S-PrediXcan	chr17:83014519:83035035:clu_17198:ENSG00000175711.8	B3GNTL1	-2.31716	-0.505645	0.0204952	0.016203	0.792813	5
50K	chr5:140194652:140228730:clu_42394:ENSG00000120306.9	CYSTM1	-2.4123	-0.0953676	0.015852	0.131221	4.96571e-16	4			S-PrediXcan	chr1:153626533:153632034:clu_59006:ENSG00000189171.14	S100A13	2.31661	0.095576	0.020525	0.115944	4.83347e-11	23
50K	chr7:130492339:130495368:clu_36291:ENSG00000106484.14	MEST	2.41198	0.12909	0.0158661	0.0837626	0.00743684	19			S-PrediXcan	chr9:120389787:120394512:clu_63259:ENSG00000136861.17	CDK5RAP2	2.31633	0.263462	0.0205404	0.0685751	0.01338	14
50K	chr1:11790716:11791207:clu_55560:ENSG00000177000.10	MTHFR	-2.41155	-0.141158	0.0158848	0.0796921	0.00115954	16			S-PrediXcan	chr3:40457363:40457890:clu_46757:ENSG00000188846.13	RPL14	-2.31621	-0.0917918	0.020547	0.142943	3.47795e-15	33
50K	chr1:27349765:27349972:clu_56244:ENSG00000142765.17	SYTL1	2.41147	0.18206	0.0158882	0.0710937	0.0143889	15			S-PrediXcan	chr11:36274772:36276137:clu_7863:ENSG00000110442.11	COMMD9	2.31568	0.447542	0.0205757	0.0241866	0.206107	10
50K	chr11:57682543:57688508:clu_8134:ENSG00000156599.10	ZDHHC5	2.41045	0.192405	0.0159327	0.0330226	0.244451	12			S-PrediXcan	chr2:63856433:63857550:clu_51331:ENSG00000169764.15	UGP2	2.31544	0.149964	0.0205886	0.127038	0.00551006	48
50K	chr4:177434489:177436298:clu_45832:ENSG00000038002.8	AGA	2.40985	0.168989	0.0159591	0.0534544	0.00592098	4			S-PrediXcan	chr1:202909124:202911054:clu_60402:ENSG00000117153.15	KLHL12	2.31527	0.254171	0.0205979	0.0684729	0.45864	22
50K	chr11:101455101:101471183:clu_9682:ENSG00000137672.12	TRPC6	-2.40969	-0.755055	0.0159661	0.0148595	0.714447	4			S-PrediXcan	chr12:110013249:110019139:clu_6077:ENSG00000076513.16	ANKRD13A	2.31476	0.244729	0.0206259	0.0662745	1.25192e-06	9
50K	chr6:49555157:49561704:clu_38616:ENSG00000197261.11	C6orf141	2.40912	0.0668268	0.0159911	0.114215	4.57205e-08	14			S-PrediXcan	chr1:21836967:21838825:clu_55979:ENSG00000142798.17	HSPG2	-2.31456	-0.588953	0.0206372	0.0139078	0.847777	2
50K	chr7:44798814:44799247:clu_34730:ENSG00000196262.13	PPIA	-2.40904	-0.364629	0.0159947	0.0306341	0.193147	8			S-PrediXcan	chr15:25115656:25117410:clu_20485:ENSG00000224078.13	SNHG14	-2.31426	-0.264861	0.0206536	0.045706	0.127272	18
50K	chr2:241744877:241750151:clu_54830:ENSG00000180902.17	D2HGDH	-2.40863	-0.490817	0.0160127	0.0147844	0.681135	2			S-PrediXcan	chr1:86880725:86887156:clu_57827:ENSG00000183291.15	SELENOF	-2.31326	-0.181834	0.0207083	0.0700988	3.42712e-05	13
50K	chr6:24775244:24777222:clu_37350:ENSG00000112312.9	GMNN	2.40838	0.475371	0.0160236	0.0129448	0.528244	3			S-PrediXcan	chr1:10463209:10463431:clu_55487:ENSG00000160049.11	DFFA	-2.31232	-0.550441	0.0207599	0.0144999	0.92797	4
50K	chr12:1795780:1797418:clu_3396:ENSG00000151062.14	CACNA2D4	2.40678	0.390909	0.016094	0.0141727	0.907454	4			S-PrediXcan	chr17:30287947:30289373:clu_14599:ENSG00000108578.14	BLMH	-2.31232	-0.17959	0.02076	0.0823481	0.0120791	21
50K	chr6:32517752:32580247:clu_37867:ENSG00000198502.5	HLA-DRB5	-2.40559	-0.0330313	0.0161465	0.678036	1.06674e-118	40			S-PrediXcan	chr19:45770640:45770971:clu_27654:ENSG00000104936.17	DMPK	2.3119	0.430679	0.020783	0.0284982	0.706207	8
50K	chr9:92522893:92535933:clu_62703:ENSG00000106823.12	ECM2	-2.40552	-0.275338	0.0161493	0.0247034	0.0973924	3			S-PrediXcan	chr6:32149722:32150368:clu_37847:ENSG00000204314.10	PRRT1	-2.31135	-0.308276	0.0208136	0.0541534	0.352602	13
50K	chr15:90221093:90221367:clu_22508:ENSG00000185033.14	SEMA4B	2.40537	0.376185	0.0161563	0.0165685	0.423241	3			S-PrediXcan	chr17:68433575:68434420:clu_16283:ENSG00000070540.12	WIPI1	2.31095	0.76534	0.0208357	0.0398882	0.203935	9
50K	chr22:29232402:29233379:clu_30314:ENSG00000186998.15	EMID1	2.40506	0.142662	0.0161697	0.066501	0.000197296	13			S-PrediXcan	chr1:155200311:155200700:clu_59153:ENSG00000231064.7	RP11-263K19.4	-2.31087	-0.398251	0.02084	0.0206452	0.267991	6
50K	chr6:32517752:32580247:clu_37867:ENSG00000196126.11	HLA-DRB1	-2.40469	-0.033023	0.0161861	0.677982	8.85377e-120	38			S-PrediXcan	chr3:152447773:152459271:clu_49132:ENSG00000152601.17	MBNL1	2.31067	0.550142	0.020851	0.0211542	0.837946	8
50K	chr12:128799064:128799259:clu_6714:ENSG00000139370.11	SLC15A4	-2.40402	-0.178113	0.0162159	0.0201494	0.0118762	2			S-PrediXcan	chr12:119713648:119714197:clu_6361:ENSG00000122966.15	CIT	-2.31038	-0.199886	0.0208669	0.0527636	0.000721554	11
50K	chr11:118757287:118759922:clu_10112:ENSG00000110367.11	DDX6	-2.40338	-0.281471	0.0162442	0.0237885	0.00111134	1			S-PrediXcan	chr1:19153939:19154918:clu_55850:ENSG00000127481.14	UBR4	2.30959	0.581755	0.0209109	0.0143009	0.41231	3
50K	chr3:116086556:116444877:clu_48287:ENSG00000185565.11	LSAMP	2.40322	0.145964	0.0162516	0.0526177	0.107507	20			S-PrediXcan	chr15:56391418:56394165:clu_21426:ENSG00000151575.14	TEX9	2.30878	0.235525	0.0209561	0.0556836	0.100013	15
50K	chr13:98903112:98904632:clu_3034:ENSG00000088387.18	DOCK9	2.40259	0.599216	0.0162796	0.0108034	0.528842	3			S-PrediXcan	chr5:50821338:50822335:clu_41053:ENSG00000151883.17	PARP8	-2.30857	-0.173018	0.0209674	0.0815258	0.00661211	22
50K	chr19:38709476:38711276:clu_27129:ENSG00000130402.11	ACTN4	2.40249	0.109816	0.0162841	0.150033	1.90605e-16	8			S-PrediXcan	chr2:235717644:235740963:clu_54591:ENSG00000157985.18	AGAP1	-2.30838	-0.188445	0.0209782	0.0854955	1.79957e-06	24
50K	chr7:100353270:100355143:clu_35715:ENSG00000121716.20	PILRB	2.40247	0.0946874	0.0162849	0.125199	1.92368e-13	6			S-PrediXcan	chr2:28626508:28628563:clu_50686:ENSG00000163803.12	PLB1	2.30825	0.238369	0.0209854	0.0665026	0.285711	18
50K	chr19:16876578:16877545:clu_26324:ENSG00000127511.9	SIN3B	2.402	0.122249	0.0163056	0.114326	0.000303174	26			S-PrediXcan	chr3:158592581:158596862:clu_49211:ENSG00000178053.17	MLF1	2.3077	0.299929	0.0210161	0.0426024	0.373216	10
50K	chr4:76268768:76271568:clu_44534:ENSG00000118804.8	STBD1	-2.40079	-0.148036	0.0163597	0.0643311	0.0619104	17			S-PrediXcan	chr10:93456937:93460281:clu_12135:ENSG00000138119.16	MYOF	2.30756	0.50163	0.0210235	0.018776	0.874955	3
50K	chr4:76268768:76271568:clu_44534:ENSG00000189157.13	FAM47E	-2.40079	-0.148036	0.0163597	0.0643311	0.0118464	17			S-PrediXcan	chr6:16522688:16585780:clu_37233:ENSG00000124788.17	ATXN1	-2.30756	-0.434053	0.0210238	0.021037	0.443181	9
50K	chr5:141648535:141648957:clu_42484:ENSG00000197948.10	FCHSD1	2.40009	0.187145	0.0163911	0.0467099	0.0792708	13			S-PrediXcan	chr11:117224755:117225931:clu_9997:ENSG00000160613.12	PCSK7	2.30707	0.112364	0.0210507	0.115865	5.29521e-06	25
50K	chr1:36322664:36323940:clu_56624:ENSG00000214193.10	SH3D21	2.39946	0.32886	0.0164194	0.0234983	0.104985	5			S-PrediXcan	chr21:44330326:44330463:clu_33621:ENSG00000160226.15	C21orf2	2.30672	0.0297028	0.0210707	0.619766	5.74115e-105	12
50K	chr1:36322664:36323940:clu_56624:ENSG00000116883.8	RP11-268J15.5	2.39946	0.32886	0.0164194	0.0234983	0.206794	5			S-PrediXcan	chr10:92909631:92915758:clu_12112:ENSG00000138190.16	EXOC6	2.30556	0.175511	0.0211353	0.112752	0.0813497	38
50K	chr21:46287123:46296162:clu_33752:ENSG00000182362.13	YBEY	2.3975	0.251234	0.0165073	0.0325129	0.0529631	6			S-PrediXcan	chr6:31531181:31531296:clu_37671:ENSG00000198563.13	DDX39B	2.30509	0.161318	0.0211614	0.0799139	0.000524367	20
50K	chr12:8921750:8922633:clu_3741:ENSG00000111752.10	PHC1	2.39692	0.194964	0.0165334	0.0275285	0.00924616	4			S-PrediXcan	chr10:843068:844977:clu_10534:ENSG00000107929.14	LARP4B	-2.30498	-0.537639	0.0211678	0.0222364	0.854075	7
50K	chr9:35659180:35660401:clu_62087:ENSG00000159884.11	CCDC107	-2.39657	-0.0650356	0.0165494	0.17911	5.82182e-14	20			S-PrediXcan	chr2:86111158:86116530:clu_51814:ENSG00000132300.18	PTCD3	2.30495	0.220826	0.0211694	0.0508232	0.00847567	3
50K	chr12:104457529:104601906:clu_5878:ENSG00000171310.10	CHST11	2.39637	0.25107	0.0165583	0.0309712	0.224243	10			S-PrediXcan	chr10:110112915:110118587:clu_12647:ENSG00000148700.14	ADD3	2.30462	0.229501	0.0211881	0.0752089	0.0119582	18
50K	chr15:42343154:42345758:clu_20978:ENSG00000214013.9	GANC	-2.39567	-0.268136	0.0165899	0.0307584	0.0625942	6			S-PrediXcan	chr2:241500919:241501478:clu_54803:ENSG00000115694.14	STK25	-2.30443	-0.471842	0.0211984	0.0248515	0.0106275	5
50K	chr16:28869383:28870709:clu_18637:ENSG00000178188.14	SH2B1	-2.39479	-0.184434	0.0166298	0.0457673	0.0945213	14			S-PrediXcan	chr16:47086339:47109483:clu_19006:ENSG00000171208.9	NETO2	2.30421	0.624248	0.0212107	0.0129528	0.853118	11
50K	chr6:31664580:31664841:clu_37708:ENSG00000204438.10	GPANK1	2.39457	0.583388	0.0166397	0.0132494	0.11221	1			S-PrediXcan	chr11:73975671:73976641:clu_9264:ENSG00000175567.8	UCP2	2.30336	0.495447	0.0212586	0.0230119	0.875567	9
50K	chr19:35131860:35131971:clu_26839:ENSG00000153902.13	LGI4	-2.39434	-0.395191	0.0166503	0.0280177	0.27816	5			S-PrediXcan	chr6:160029655:160032551:clu_40210:ENSG00000197081.12	IGF2R	2.3033	0.507256	0.021262	0.0251888	0.496429	10
50K	chr1:155192274:155192786:clu_59160:ENSG00000185499.16	MUC1	2.3942	0.0431321	0.0166564	0.361743	1.61437e-40	26			S-PrediXcan	chr1:46813606:46813912:clu_57127:ENSG00000142973.13	CYP4B1	2.30317	0.0952052	0.0212693	0.163923	4.34836e-06	53
50K	chr15:94402019:94440176:clu_22631:ENSG00000140563.14	MCTP2	2.39311	0.203952	0.0167061	0.0257241	0.0672306	4			S-PrediXcan	chr7:156964026:156966270:clu_36889:ENSG00000146909.7	NOM1	-2.30258	-0.274738	0.0213023	0.0322047	0.0164797	9
50K	chr20:64063384:64063918:clu_33037:ENSG00000171703.16	TCEA2	2.39214	0.236312	0.0167503	0.042372	0.325461	10			S-PrediXcan	chr13:109267840:109268786:clu_3127:ENSG00000236242.1	MYO16-AS1	-2.30201	-0.205491	0.0213343	0.0794252	0.00621661	20
50K	chr1:225783368:225789259:clu_61010:ENSG00000143742.12	SRP9	-2.39194	-0.297818	0.0167595	0.0201718	0.0475385	2			S-PrediXcan	chr2:109567976:109593051:clu_52350:ENSG00000186522.14	2022-09-10	-2.30143	-0.259429	0.0213674	0.0776296	0.017586	13
50K	chr15:43185879:43189199:clu_21056:ENSG00000166946.13	CCNDBP1	2.39189	0.342097	0.0167619	0.0204616	0.491236	4			S-PrediXcan	chr5:157789567:157791703:clu_42865:ENSG00000113282.13	CLINT1	2.30121	0.779601	0.0213795	0.0344161	0.623413	11
50K	chr1:26795234:26797563:clu_56203:ENSG00000204160.11	ZDHHC18	-2.39158	-0.363812	0.0167762	0.0337172	0.388935	9			S-PrediXcan	chr14:67753766:67754071:clu_23828:ENSG00000072121.15	ZFYVE26	2.30114	0.544748	0.0213835	0.0195908	0.74026	16
50K	chr11:502249:507113:clu_6986:ENSG00000023191.16	RNH1	2.39157	0.075681	0.0167763	0.213875	1.48862e-26	10			S-PrediXcan	chr19:1057084:1057314:clu_24990:ENSG00000064687.12	ABCA7	-2.30113	-0.23942	0.0213842	0.0625021	0.200707	19
50K	chr2:113197913:113198740:clu_52452:ENSG00000125637.15	PSD4	2.39116	0.324661	0.0167953	0.0211062	0.0297442	4			S-PrediXcan	chr19:18768793:18771442:clu_26523:ENSG00000105662.15	CRTC1	2.29991	0.337528	0.0214533	0.0415325	0.132785	7
50K	chr7:150737708:150740879:clu_36714:ENSG00000196329.11	GIMAP5	-2.3908	-0.385944	0.0168116	0.0270047	0.971665	8			S-PrediXcan	chr19:19632266:19633803:clu_26604:ENSG00000089639.10	GMIP	2.29948	0.0381907	0.0214776	0.398845	5.90817e-58	14
50K	chr17:45510293:45513185:clu_15454:ENSG00000214425.7	LRRC37A4P	-2.38998	-0.0409677	0.0168492	0.320662	1.62871e-42	42			S-PrediXcan	chr1:204441563:204442526:clu_60481:ENSG00000133056.13	PIK3C2B	-2.29937	-0.264	0.0214842	0.0533617	0.61517	22
50K	chr1:204950574:204952011:clu_60506:ENSG00000163531.15	NFASC	-2.38983	-0.362682	0.016856	0.030705	0.648115	9			S-PrediXcan	chr19:2810768:2811598:clu_25180:ENSG00000172009.14	THOP1	-2.29933	-0.739405	0.0214859	0.0133234	0.417942	2
50K	chr7:100399612:100399785:clu_35732:ENSG00000085514.15	PILRA	-2.38966	-0.547341	0.0168642	0.0141103	0.754265	4			S-PrediXcan	chr1:74730420:74732956:clu_57640:ENSG00000116791.13	CRYZ	-2.29895	-0.260578	0.0215078	0.0325321	0.0126784	15
50K	chr1:169807929:169821679:clu_59773:ENSG00000000460.16	C1orf112	-2.38963	-0.342414	0.0168655	0.018635	0.783255	6			S-PrediXcan	chr7:99560695:99600205:clu_35647:ENSG00000244219.6	GS1-259H13.2	2.29866	0.599562	0.021524	0.0257468	0.632839	9
50K	chr17:78119392:78121013:clu_16754:ENSG00000141524.15	TMC6	2.38948	0.351434	0.0168721	0.047418	0.166724	12			S-PrediXcan	chr4:98885061:98886454:clu_44849:ENSG00000151247.12	EIF4E	-2.29856	-0.267982	0.02153	0.0520701	0.572031	10
50K	chr22:43615922:43626447:clu_31014:ENSG00000186976.14	EFCAB6	2.38939	0.314172	0.0168765	0.0248394	0.179201	5			S-PrediXcan	chr20:3822293:3823871:clu_31573:ENSG00000088888.17	MAVS	-2.2983	-0.423356	0.0215445	0.0497452	0.333922	19
50K	chr7:100354617:100355143:clu_35715:ENSG00000121716.20	PILRB	-2.38938	-0.126516	0.0168769	0.0613838	2.27687e-06	7			S-PrediXcan	chr7:2263362:2264298:clu_33916:ENSG00000106266.10	SNX8	2.29823	0.690819	0.0215485	0.0147312	0.975803	4
50K	chr11:67996784:67997675:clu_8983:ENSG00000110057.7	UNC93B1	-2.38873	-0.805564	0.0169065	0.0153948	0.843637	3			S-PrediXcan	chr12:121210298:121221913:clu_6438:ENSG00000135124.14	P2RX4	-2.29807	-0.169101	0.0215578	0.0967081	0.032616	33
50K	chr11:61397975:61398261:clu_8264:ENSG00000187049.9	TMEM216	2.38785	0.0597554	0.0169474	0.175608	1.43504e-06	43			S-PrediXcan	chr17:2365341:2367039:clu_13339:ENSG00000141258.12	SGSM2	2.29771	0.149513	0.0215786	0.126521	0.00197793	35
50K	chr17:8047076:8047258:clu_13898:ENSG00000179593.15	ALOX15B	2.38782	0.149835	0.0169488	0.0723639	0.00907468	18			S-PrediXcan	chr4:168894765:169002071:clu_45738:ENSG00000145439.11	CBR4	-2.29767	-0.311447	0.0215805	0.0684502	0.402405	28
50K	chr5:140175285:140243305:clu_42394:ENSG00000120306.9	CYSTM1	-2.38748	-0.0288069	0.0169642	0.724819	7.72296e-136	21			S-PrediXcan	chr11:87318235:87319310:clu_9545:ENSG00000166575.16	TMEM135	-2.29758	-0.3977	0.0215859	0.0361302	7.52064e-05	5
50K	chr4:56343684:56349263:clu_44348:ENSG00000157426.13	AASDH	2.38707	0.136079	0.0169832	0.0593364	9.15094e-05	7			S-PrediXcan	chr12:9307314:9309948:clu_3772:ENSG00000111788.10	RP11-22B23.1	2.29724	0.273524	0.0216049	0.0325956	0.150785	13
50K	chr1:177968039:177971396:clu_59942:ENSG00000242193.10	RP11-568K15.1	-2.38695	-0.252668	0.016989	0.0289706	0.0718431	4			S-PrediXcan	chr14:20456860:20457078:clu_22820:ENSG00000100823.11	APEX1	-2.29707	-0.216875	0.021615	0.0718313	0.000526863	10
50K	chr16:4361803:4361985:clu_17866:ENSG00000262246.5	CORO7	-2.38593	-0.321007	0.017036	0.0280447	0.102643	7			S-PrediXcan	chr3:45705209:45706780:clu_46904:ENSG00000211456.10	SACM1L	2.2969	0.575511	0.0216246	0.019428	0.337117	5
50K	chr6:31970267:31970343:clu_37794:ENSG00000204348.9	DXO	-2.38557	-0.157002	0.0170526	0.0805561	0.112582	28			S-PrediXcan	chr1:176149074:176184633:clu_59919:ENSG00000143207.19	RFWD2	2.2969	0.245205	0.0216247	0.0938874	0.0151009	43
50K	chr11:125332688:125351284:clu_10320:ENSG00000165495.15	PKNOX2	-2.38492	-0.243352	0.0170829	0.0432384	0.571345	14			S-PrediXcan	chr1:15876678:15909321:clu_55691:ENSG00000065526.10	SPEN	-2.29653	-0.994761	0.0216457	0.0101698	0.324247	2
50K	chr2:170771427:170777377:clu_53235:ENSG00000239467.5	AC007405.6	2.38462	0.264508	0.0170966	0.0317369	0.142962	7			S-PrediXcan	chr17:81271024:81275969:clu_16964:ENSG00000157637.12	SLC38A10	2.29615	0.388913	0.0216673	0.0571709	0.0334628	15
50K	chr5:53073259:53074385:clu_41072:ENSG00000164171.10	ITGA2	-2.38437	-0.512461	0.0171082	0.0136492	0.161693	2			S-PrediXcan	chr12:123403632:123404884:clu_6613:ENSG00000183955.12	KMT5A	2.29614	0.19212	0.0216677	0.0694086	0.00943784	24
50K	chr6:32522174:32530125:clu_37870:ENSG00000198502.5	HLA-DRB5	-2.38401	-0.0244509	0.017125	0.722511	5.04025e-125	50			S-PrediXcan	chr1:93340510:93345724:clu_57956:ENSG00000223745.7	CCDC18-AS1	2.29585	0.520392	0.0216846	0.0125768	0.397151	2
50K	chr7:100353270:100353373:clu_35715:ENSG00000121716.20	PILRB	-2.38355	-0.0920942	0.0171464	0.103368	1.4109e-12	6			S-PrediXcan	chr17:76540573:76553109:clu_16689:ENSG00000214140.10	PRCD	-2.29584	-0.0953861	0.0216853	0.210164	4.63481e-07	78
50K	chr16:70656679:70656960:clu_19738:ENSG00000157368.10	IL34	-2.38318	-0.0966086	0.0171639	0.0758049	0.00268299	21			S-PrediXcan	chr17:80101890:80104555:clu_16852:ENSG00000171298.12	GAA	2.29581	0.129235	0.0216869	0.0734894	9.99741e-08	9
50K	chr17:17224143:17224458:clu_14188:ENSG00000154803.12	FLCN	2.38307	0.105375	0.0171691	0.126866	3.2982e-09	19			S-PrediXcan	chr17:82478918:82481082:clu_17155:ENSG00000141562.17	NARF	2.29544	0.581304	0.0217077	0.0172953	0.823797	6
50K	chr7:4989177:4995475:clu_34010:ENSG00000146587.17	RBAK	-2.38284	-0.294274	0.0171797	0.0376908	0.050965	5			S-PrediXcan	chr13:40807463:40808438:clu_2469:ENSG00000102743.14	SLC25A15	2.29518	0.152164	0.0217229	0.136263	0.0233736	56
50K	chr20:37141314:37143717:clu_32240:ENSG00000101353.14	MROH8	2.38272	0.264595	0.0171854	0.0205645	0.0013723	1			S-PrediXcan	chr11:134238915:134239991:clu_10484:ENSG00000151502.10	VPS26B	2.29507	0.386976	0.0217293	0.0392575	0.643843	9
50K	chr16:74675764:74685486:clu_19859:ENSG00000168404.12	MLKL	-2.38269	-0.11114	0.0171865	0.120314	7.9116e-15	2			S-PrediXcan	chr16:67834100:67835172:clu_19549:ENSG00000102901.12	CENPT	-2.29481	-0.106543	0.0217441	0.153719	0.000636423	53
50K	chr6:32517752:32580247:clu_37867:ENSG00000229391.7	HLA-DRB6	-2.38238	-0.0330443	0.0172013	0.67468	6.66209e-120	35			S-PrediXcan	chr14:65076663:65077344:clu_23783:ENSG00000125952.18	MAX	-2.29455	-0.343789	0.0217587	0.0462228	0.306035	15
50K	chr16:89752222:89758577:clu_20292:ENSG00000187741.14	FANCA	-2.38178	-0.357354	0.0172292	0.0180418	0.653555	4			S-PrediXcan	chr3:38085447:38086241:clu_46670:ENSG00000008226.19	DLEC1	2.29434	0.160237	0.0217711	0.0957774	0.0730699	35
50K	chr3:142541034:142542665:clu_49004:ENSG00000175054.14	ATR	-2.38169	-0.128806	0.0172336	0.0613951	0.0356525	15			S-PrediXcan	chr3:11360784:11362813:clu_46225:ENSG00000197548.12	ATG7	2.29432	0.149693	0.0217719	0.143935	0.0134061	41
50K	chr14:24338567:24339015:clu_23118:ENSG00000129465.15	RIPK3	-2.38156	-0.552306	0.0172397	0.0132607	0.874456	5			S-PrediXcan	chr5:139021292:139026801:clu_42360:ENSG00000120725.12	SIL1	2.29426	0.166769	0.0217754	0.13067	0.0336922	53
50K	chr1:59554227:59607803:clu_57403:ENSG00000172456.17	FGGY	-2.38089	-0.29299	0.0172707	0.0224285	0.0950937	4			S-PrediXcan	chr17:49619385:49621946:clu_15646:ENSG00000121067.17	SPOP	-2.29419	-0.648693	0.0217797	0.0220111	0.0393284	7
50K	chr5:113556134:113561080:clu_41993:ENSG00000047188.15	YTHDC2	2.3807	0.458756	0.01728	0.0172258	0.393146	5			S-PrediXcan	chr9:121000051:121005919:clu_63303:ENSG00000106804.7	C5	2.29372	0.0797788	0.0218068	0.167852	1.97904e-17	21
50K	chr7:150470874:150477092:clu_36706:ENSG00000171115.3	GIMAP8	2.38069	0.227487	0.0172803	0.0411199	0.128941	10			S-PrediXcan	chr7:26844137:26854137:clu_34377:ENSG00000005020.12	SKAP2	-2.29358	-0.205611	0.0218145	0.0548673	0.00201358	11
50K	chr10:79808832:79814613:clu_11909:ENSG00000225484.6	NUTM2B-AS1	-2.38036	-0.187619	0.0172958	0.0465064	0.055769	9			S-PrediXcan	chr3:165773506:165786145:clu_49269:ENSG00000114200.9	BCHE	2.29329	0.776201	0.0218315	0.0114279	0.603886	4
50K	chr15:38502421:38503272:clu_20732:ENSG00000172575.11	RASGRP1	-2.38014	-0.511402	0.0173063	0.0137278	0.792199	4			S-PrediXcan	chr22:38700618:38700800:clu_30758:ENSG00000100221.10	JOSD1	2.29281	0.427818	0.0218587	0.0155132	0.824363	1
50K	chr1:11790898:11791207:clu_55560:ENSG00000177000.10	MTHFR	2.37965	0.0934977	0.017329	0.126566	2.99641e-07	21			S-PrediXcan	chr10:98388084:98388354:clu_12306:ENSG00000119943.12	PYROXD2	2.29278	0.824763	0.0218607	0.014387	0.949228	8
50K	chr20:62346596:62346682:clu_32864:ENSG00000130702.15	LAMA5	2.37863	0.3039	0.017377	0.0300715	0.221225	10			S-PrediXcan	chr3:130686422:130690490:clu_48729:ENSG00000196455.7	PIK3R4	-2.29236	-0.601034	0.0218851	0.0167712	0.965461	7
50K	chr3:17214370:17238163:clu_46431:ENSG00000131374.14	TBC1D5	2.37828	0.100159	0.0173937	0.0737883	4.53729e-06	9			S-PrediXcan	chr6:125919431:125920943:clu_39535:ENSG00000111912.19	NCOA7	2.29229	0.26701	0.0218891	0.0612758	0.162978	22
50K	chr20:44065910:44066730:clu_32388:ENSG00000124191.17	TOX2	2.37824	0.194775	0.0173956	0.0565671	0.0701809	13			S-PrediXcan	chr9:89455953:89479572:clu_62640:ENSG00000187764.11	SEMA4D	2.29195	0.125865	0.0219085	0.129603	0.00293405	40
50K	chr10:124765578:124774675:clu_12954:ENSG00000203791.14	METTL10	2.37813	0.314147	0.0174009	0.0322458	0.0133438	5			S-PrediXcan	chr2:219229174:219229535:clu_54226:ENSG00000198925.10	ATG9A	2.29195	0.237507	0.0219086	0.067784	0.0282521	29
50K	chr12:128794356:128799259:clu_6714:ENSG00000139370.11	SLC15A4	2.37683	0.204209	0.0174622	0.0132017	0.104652	2			S-PrediXcan	chr5:140194652:140228730:clu_42394:ENSG00000120306.9	CYSTM1	-2.29181	-0.10037	0.0219168	0.152508	1.87339e-13	59
50K	chr6:33007592:33008013:clu_37922:ENSG00000204252.13	HLA-DOA	-2.37683	-0.510141	0.0174623	0.0156888	0.810339	5			S-PrediXcan	chr6:30911767:30912014:clu_37619:ENSG00000213780.10	GTF2H4	-2.29181	-0.259468	0.0219169	0.0436311	0.0336949	17
50K	chr7:6157055:6160555:clu_34068:ENSG00000106346.11	USP42	-2.37623	-0.29076	0.0174908	0.0360657	0.521052	9			S-PrediXcan	chr6:25086899:25091896:clu_37362:ENSG00000168405.15	CMAHP	-2.2917	-0.249284	0.021923	0.0310151	0.000102568	2
50K	chr7:128405865:128409756:clu_36194:ENSG00000106348.16	IMPDH1	-2.3756	-0.320981	0.0175202	0.0223929	0.0220363	1			S-PrediXcan	chr2:230172959:230177538:clu_54430:ENSG00000135899.17	SP110	2.29012	0.647518	0.0220144	0.0174779	0.2524	7
50K	chr7:128409484:128409756:clu_36194:ENSG00000106348.16	IMPDH1	2.3756	0.453728	0.0175202	0.0205664	0.00909545	1			S-PrediXcan	chr5:139679940:139680364:clu_42384:ENSG00000171604.11	CXXC5	2.28978	0.0815882	0.0220339	0.174924	4.70722e-16	21
50K	chr2:201208467:201209070:clu_53775:ENSG00000003400.14	CASP10	-2.37477	-0.403408	0.0175597	0.0167166	0.188252	2			S-PrediXcan	chr5:139443767:139448608:clu_42376:ENSG00000170464.9	DNAJC18	2.28946	0.525131	0.0220529	0.0143056	0.568256	14
50K	chr9:130875052:130878415:clu_63799:ENSG00000097007.17	ABL1	-2.37473	-0.185488	0.0175618	0.0498915	0.289297	13			S-PrediXcan	chr19:19630537:19633803:clu_26604:ENSG00000089639.10	GMIP	-2.28945	-0.03746	0.0220531	0.41403	1.21081e-56	20
50K	chr2:113255549:113259264:clu_52453:ENSG00000189223.14	PAX8-AS1	2.37337	0.121034	0.0176267	0.0793129	5.94301e-06	7			S-PrediXcan	chr5:132827953:132828272:clu_42236:ENSG00000164403.14	SHROOM1	-2.28941	-0.178265	0.0220555	0.0894065	0.0323195	24
50K	chr1:177968039:177971396:clu_59942:ENSG00000120341.18	SEC16B	-2.37331	-0.211692	0.0176295	0.0328219	0.0208242	5			S-PrediXcan	chr21:44330326:44330823:clu_33621:ENSG00000160226.15	C21orf2	-2.28939	-0.0300855	0.0220564	0.589194	7.94517e-95	18
50K	chr22:24623916:24627410:clu_30209:ENSG00000100031.18	GGT1	-2.37312	-0.166274	0.0176387	0.0673547	0.00169556	15			S-PrediXcan	chr9:96725491:96726343:clu_62826:ENSG00000224848.1	RP11-535M15.1	2.28883	0.147351	0.0220889	0.102458	2.33445e-05	18
50K	chr10:34360259:34372498:clu_11130:ENSG00000148498.15	PARD3	2.37298	0.207263	0.0176454	0.0505469	0.0399584	12			S-PrediXcan	chr7:100355240:100356750:clu_35716:ENSG00000121716.20	PILRB	2.28864	0.0826954	0.0221001	0.258829	3.90607e-17	67
50K	chr20:62665088:62667745:clu_32883:ENSG00000101187.15	SLCO4A1	2.3729	0.404402	0.0176489	0.0451611	0.117393	9			S-PrediXcan	chr8:79919148:80030036:clu_65590:ENSG00000076554.15	TPD52	-2.2886	-0.261272	0.0221025	0.0506831	0.0105556	18
50K	chr6:32522174:32530125:clu_37870:ENSG00000196126.11	HLA-DRB1	-2.37176	-0.0241895	0.0177035	0.725918	2.65631e-123	54			S-PrediXcan	chr10:30437406:30438916:clu_11073:ENSG00000107968.9	MAP3K8	2.28845	0.478775	0.0221111	0.0293786	0.508713	6
50K	chr3:130708492:130716396:clu_48731:ENSG00000196455.7	PIK3R4	2.37114	0.302174	0.0177335	0.0324086	0.202656	7			S-PrediXcan	chr7:65088941:65089375:clu_34911:ENSG00000226002.1	GTF2IP14	-2.28743	-0.0675417	0.0221707	0.212717	6.4452e-12	34
50K	chr9:131503073:131504189:clu_63837:ENSG00000130714.15	POMT1	-2.37046	-0.352336	0.0177658	0.022925	0.393811	9			S-PrediXcan	chr9:92522893:92535933:clu_62703:ENSG00000106823.12	ECM2	-2.28667	-0.19737	0.0222149	0.0601246	0.0521467	21
50K	chr20:3808602:3809897:clu_31572:ENSG00000125843.10	AP5S1	-2.36911	-0.0786813	0.0178312	0.174459	1.18131e-17	12			S-PrediXcan	chr3:123325462:123327618:clu_48441:ENSG00000173175.14	ADCY5	2.28588	0.422346	0.0222614	0.0274822	0.604003	8
50K	chr20:3808602:3809897:clu_31572:ENSG00000275491.1	LINC01730	-2.36911	-0.0786813	0.0178312	0.174459	1.31585e-18	12			S-PrediXcan	chr17:16065019:16065485:clu_14124:ENSG00000141027.20	NCOR1	2.28579	0.251755	0.0222666	0.0530985	0.0122268	13
50K	chr19:38320272:38324384:clu_27088:ENSG00000099337.4	KCNK6	-2.36704	-0.215713	0.0179311	0.0405121	0.376122	9			S-PrediXcan	chr19:45416897:45421178:clu_27614:ENSG00000012061.15	ERCC1	2.28548	0.107061	0.0222849	0.193241	9.19032e-23	13
50K	chr5:140281533:140303041:clu_42399:ENSG00000113068.9	PFDN1	-2.3669	-0.249179	0.017938	0.0369909	0.0539327	7			S-PrediXcan	chr17:40028011:40028826:clu_15004:ENSG00000008838.19	MED24	2.28376	0.188742	0.0223858	0.135217	1.5887e-05	32
50K	chr22:50418979:50419349:clu_31266:ENSG00000100239.15	PPP6R2	2.36653	0.2661	0.0179556	0.0422898	0.23762	9			S-PrediXcan	chr15:41812127:41812516:clu_20901:ENSG00000137802.13	MAPKBP1	2.28374	0.141559	0.022387	0.106426	0.00251029	38
50K	chr19:45633139:45638845:clu_27636:ENSG00000125746.16	EML2	2.36514	0.208937	0.0180231	0.0626541	0.00495508	14			S-PrediXcan	chr15:52239879:52244356:clu_21364:ENSG00000128833.12	MYO5C	-2.28363	-0.178591	0.0223934	0.101842	1.77052e-09	13
50K	chr10:35148491:35206895:clu_11139:ENSG00000095794.19	CREM	2.36509	0.180843	0.0180256	0.0375523	0.0446403	9			S-PrediXcan	chr21:44907095:44910284:clu_33664:ENSG00000160255.17	ITGB2	-2.28254	-0.020742	0.0224573	0.868425	2.2674e-219	20
50K	chr6:31689704:31690539:clu_37714:ENSG00000204427.11	ABHD16A	2.36504	0.604635	0.0180282	0.0253379	0.362662	6			S-PrediXcan	chr7:4989177:4996610:clu_34010:ENSG00000146587.17	RBAK	2.28166	0.292872	0.0225094	0.0521326	0.0345408	14
50K	chr11:560514:561762:clu_6996:ENSG00000099849.14	RASSF7	-2.3649	-0.10732	0.0180349	0.142749	1.90381e-07	29			S-PrediXcan	chr8:61681036:61684039:clu_65399:ENSG00000198363.17	ASPH	-2.28133	-0.096633	0.0225288	0.191412	5.08906e-11	48
50K	chr8:89978323:89980734:clu_65685:ENSG00000104320.13	NBN	-2.3638	-0.481028	0.0180885	0.0113104	0.933591	3			S-PrediXcan	chr10:13645074:13646615:clu_10766:ENSG00000239665.8	RP11-295P9.3	2.28117	0.402754	0.0225386	0.0201772	0.172598	4
50K	chr3:48688773:48689538:clu_47140:ENSG00000068745.14	IP6K2	2.36291	0.165937	0.0181318	0.0463841	0.00406564	7			S-PrediXcan	chr3:196242090:196242562:clu_49931:ENSG00000161217.11	PCYT1A	2.28027	0.316005	0.0225916	0.0475092	0.430862	13
50K	chr19:52728831:52735001:clu_28295:ENSG00000213020.9	ZNF611	2.36272	0.387079	0.0181412	0.0308237	0.476368	7			S-PrediXcan	chr17:75605621:75605864:clu_16541:ENSG00000266714.6	MYO15B	2.27946	0.0722538	0.0226395	0.23821	2.26619e-20	30
50K	chr3:134191974:134195082:clu_48834:ENSG00000163785.12	RYK	2.36152	0.332433	0.0182	0.0287375	0.361798	9			S-PrediXcan	chr12:112003863:112005257:clu_6161:ENSG00000198270.12	TMEM116	2.27931	0.289201	0.0226487	0.0371446	0.0345719	10
50K	chr22:21694817:21694937:clu_30043:ENSG00000100023.18	PPIL2	-2.36117	-0.253535	0.0182173	0.0241409	0.00347452	2			S-PrediXcan	chr10:5925492:5927435:clu_10626:ENSG00000134452.19	FBXO18	2.27901	0.14084	0.0226663	0.180059	1.75843e-19	26
50K	chr7:100353483:100353895:clu_35715:ENSG00000121716.20	PILRB	2.36115	0.228842	0.0182182	0.0430445	9.82843e-05	4			S-PrediXcan	chr11:65655935:65659666:clu_8728:ENSG00000173039.18	RELA	-2.27754	-0.1743	0.022754	0.140364	6.64485e-07	32
50K	chr1:161118239:161118786:clu_59566:ENSG00000158793.13	NIT1	-2.36098	-0.0446313	0.0182266	0.28516	5.65032e-35	12			S-PrediXcan	chr11:119190840:119194923:clu_10176:ENSG00000248712.7	CCDC153	2.2775	0.212413	0.0227565	0.0661614	0.000174281	17
50K	chr5:124745172:124748533:clu_42120:ENSG00000168916.15	ZNF608	-2.36095	-0.143634	0.0182281	0.0541046	0.0409093	13			S-PrediXcan	chr5:140547840:140548906:clu_42415:ENSG00000243056.1	EIF4EBP3	-2.27666	-0.45027	0.0228068	0.0503468	0.0183449	14
50K	chr17:35264903:35265072:clu_14741:ENSG00000166750.9	SLFN5	2.3604	0.229151	0.0182552	0.0354203	0.259954	10			S-PrediXcan	chr15:50707874:50722124:clu_21300:ENSG00000138600.9	SPPL2A	2.27555	0.126738	0.0228732	0.11976	0.0343292	42
50K	chr15:43535476:43539470:clu_21086:ENSG00000168781.21	PPIP5K1	2.3602	0.362855	0.0182649	0.0131293	0.979524	3			S-PrediXcan	chr11:73975121:73975491:clu_9264:ENSG00000175567.8	UCP2	-2.27534	-0.599675	0.0228856	0.0203554	0.73885	7
50K	chr2:238073847:238081709:clu_54646:ENSG00000132330.16	SCLY	2.36007	0.178749	0.0182715	0.0805159	0.0002681	18			S-PrediXcan	chr2:237973225:237994744:clu_54644:ENSG00000184182.18	UBE2F	-2.2749	-0.31244	0.0229118	0.046348	0.209153	12
50K	chr3:37380440:37383226:clu_46638:ENSG00000198590.11	C3orf35	2.35991	0.139444	0.0182795	0.0652279	0.00273425	12			S-PrediXcan	chr3:9944095:9944365:clu_46173:ENSG00000163703.17	CRELD1	-2.27443	-0.539196	0.02294	0.032001	0.461488	8
50K	chr17:34958694:34959587:clu_14720:ENSG00000132141.13	CCT6B	2.35976	0.206184	0.018287	0.0266668	0.0154986	3			S-PrediXcan	chr15:78264895:78270497:clu_22133:ENSG00000140403.12	DNAJA4	-2.27438	-0.133183	0.0229433	0.0840852	6.36135e-07	10
50K	chr1:84563832:84565841:clu_57755:ENSG00000117151.12	CTBS	-2.35959	-0.103985	0.0182951	0.0901866	1.15722e-11	2			S-PrediXcan	chr1:86880725:86903281:clu_57827:ENSG00000183291.15	SELENOF	2.27394	0.18679	0.0229693	0.0570187	1.64971e-06	6
50K	chr1:112600848:112610841:clu_58331:ENSG00000007341.18	ST7L	2.35949	0.270788	0.0182999	0.0429452	0.000570202	6			S-PrediXcan	chr3:121826180:121828861:clu_48372:ENSG00000173226.16	IQCB1	-2.27326	-0.195045	0.0230107	0.0649248	1.33754e-05	16
50K	chr8:142318634:142330901:clu_66345:ENSG00000171045.14	TSNARE1	2.35925	0.333212	0.0183119	0.0278969	0.032993	3			S-PrediXcan	chr9:21854870:21931008:clu_61879:ENSG00000099810.18	MTAP	-2.27168	-0.628209	0.0231058	0.0153223	0.916559	3
50K	chr4:533981:539153:clu_43364:ENSG00000174227.15	PIGG	2.35905	0.3785	0.0183216	0.0166676	0.230031	5			S-PrediXcan	chr1:16966571:16968203:clu_55775:ENSG00000058453.16	CROCC	2.27156	0.223613	0.0231128	0.0674521	0.0525768	28
50K	chr4:1003470:1003549:clu_43426:ENSG00000127415.12	IDUA	-2.35875	-0.39053	0.0183366	0.0186254	0.690076	5			S-PrediXcan	chr5:139476454:139477329:clu_42380:ENSG00000184584.12	TMEM173	2.27021	0.0285545	0.0231948	0.621966	1.51045e-94	42
50K	chr1:31297213:31310044:clu_56383:ENSG00000121766.15	ZCCHC17	-2.35818	-0.473347	0.0183647	0.0166294	0.919972	4			S-PrediXcan	chr13:50910140:50927407:clu_2713:ENSG00000136104.19	RNASEH2B	2.26966	0.103049	0.0232283	0.100136	1.13608e-10	12
50K	chr9:35938774:35940617:clu_62138:ENSG00000235387.2	SPAAR	2.35791	0.500763	0.0183782	0.0136849	0.272752	1			S-PrediXcan	chr14:91976189:91988284:clu_24344:ENSG00000100815.12	TRIP11	2.26937	0.11336	0.0232457	0.198467	0.00178813	79
50K	chr1:246764344:246766058:clu_61479:ENSG00000143653.9	SCCPDH	2.35661	0.189954	0.0184425	0.0405115	0.0263173	7			S-PrediXcan	chr14:23347996:23348161:clu_22968:ENSG00000092096.16	SLC22A17	-2.2692	-0.325971	0.023256	0.0477086	0.554793	19
50K	chr4:75662049:75724276:clu_44506:ENSG00000138757.14	G3BP2	-2.35635	-0.382137	0.0184556	0.0144117	0.258097	2			S-PrediXcan	chr5:871564:876101:clu_40468:ENSG00000028310.17	BRD9	2.26851	0.0312878	0.0232982	0.836484	4.06168e-187	32
50K	chr17:43131270:43138657:clu_15249:ENSG00000198496.10	NBR2	-2.35525	-0.195492	0.0185101	0.0362109	0.0919613	9			S-PrediXcan	chr20:63941208:63943653:clu_33011:ENSG00000198276.15	UCKL1	2.2682	0.169731	0.0233171	0.107144	0.00162452	24
50K	chr1:10536297:10618332:clu_55491:ENSG00000142655.12	PEX14	-2.35466	-0.272153	0.0185395	0.0301484	0.297458	9			S-PrediXcan	chr4:165100892:165102950:clu_45686:ENSG00000170088.13	TMEM192	2.26708	0.204101	0.0233853	0.0708219	0.000861619	23
50K	chr20:62810565:62811363:clu_32897:ENSG00000060491.16	OGFR	-2.35453	-0.313284	0.0185463	0.0274464	0.173996	7			S-PrediXcan	chr15:72567177:72570177:clu_21915:ENSG00000166233.14	ARIH1	-2.26708	-0.348701	0.0233856	0.0296484	0.41978	5
50K	chr21:33436992:33439214:clu_33281:ENSG00000142188.16	TMEM50B	-2.35412	-0.16665	0.0185667	0.0558421	0.000703819	6			S-PrediXcan	chr3:194588639:194589768:clu_49815:ENSG00000145014.17	TMEM44	-2.26705	-0.0873701	0.023387	0.174507	1.32504e-19	19
50K	chr9:112438625:112438743:clu_63120:ENSG00000119471.14	HSDL2	-2.35411	-0.413136	0.018567	0.0238173	0.960977	5			S-PrediXcan	chr16:3664459:3665971:clu_17831:ENSG00000126602.10	TRAP1	2.26691	0.441342	0.0233955	0.0169675	0.0821645	3
50K	chr5:96662497:96675539:clu_41819:ENSG00000153113.23	CAST	-2.35404	-0.112896	0.0185706	0.0845904	1.27727e-08	6			S-PrediXcan	chr18:58221757:58227830:clu_29509:ENSG00000049759.17	NEDD4L	-2.26583	-0.60147	0.0234615	0.0223742	0.505835	17
50K	chr19:439030:440862:clu_24886:ENSG00000129946.10	SHC2	2.354	0.230932	0.0185726	0.0536523	0.085062	12			S-PrediXcan	chr3:65453340:65470283:clu_47832:ENSG00000151276.23	MAGI1	-2.26544	-0.227435	0.0234858	0.104175	0.240362	36
50K	chr16:15123567:15125691:clu_18122:ENSG00000250251.6	PKD1P6	-2.35365	-0.269349	0.0185902	0.0341651	0.0544311	10			S-PrediXcan	chr1:94983306:95027129:clu_58007:ENSG00000172339.9	ALG14	2.26514	0.105549	0.0235041	0.239451	3.49624e-05	85
50K	chr4:124673:130788:clu_43346:ENSG00000250312.6	ZNF718	-2.35341	-0.0639505	0.0186021	0.139318	1.04291e-10	22			S-PrediXcan	chr11:118632296:118632807:clu_10102:ENSG00000019144.18	PHLDB1	2.26497	0.529427	0.0235145	0.0242351	0.0161093	7
50K	chr1:11056757:11058800:clu_55510:ENSG00000116649.9	SRM	-2.3529	-0.157208	0.0186279	0.0625783	0.0494612	15			S-PrediXcan	chr11:77842628:77855345:clu_9414:ENSG00000087884.14	AAMDC	-2.26436	-0.0696216	0.0235518	0.159105	8.31552e-20	16
50K	chr11:111857737:111860547:clu_9855:ENSG00000086848.14	ALG9	-2.35268	-0.310213	0.0186388	0.0263964	0.0372985	4			S-PrediXcan	chr18:683395:685921:clu_28760:ENSG00000132199.18	ENOSF1	-2.26415	-0.62851	0.0235649	0.0118418	0.748851	3
50K	chr9:114342125:114343708:clu_63183:ENSG00000106948.16	AKNA	2.35262	0.337685	0.0186415	0.0219544	0.910241	5			S-PrediXcan	chr3:100829664:100832264:clu_48055:ENSG00000154175.16	ABI3BP	-2.26342	-0.445928	0.02361	0.0187846	0.976875	7
50K	chr2:227342819:227347226:clu_54392:ENSG00000168958.19	MFF	-2.35176	-0.298395	0.0186848	0.0250663	0.036743	5			S-PrediXcan	chr6:30679389:30687114:clu_37586:ENSG00000146112.11	PPP1R18	-2.26331	-0.233328	0.0236167	0.042154	0.0103684	18
50K	chr6:30934069:30937170:clu_37630:ENSG00000196260.4	SFTA2	2.35142	0.0854536	0.018702	0.151361	6.32795e-07	38			S-PrediXcan	chr12:95217886:95251940:clu_5668:ENSG00000028203.17	VEZT	2.26287	0.204431	0.0236436	0.0595262	0.10603	40
50K	chr10:16484816:16486352:clu_10834:ENSG00000165983.14	PTER	-2.3503	-0.262321	0.0187585	0.019289	0.057663	1			S-PrediXcan	chr2:85577649:85579009:clu_51758:ENSG00000118640.10	VAMP8	-2.26249	-0.155251	0.0236673	0.133027	2.13828e-06	30
50K	chr13:75341235:75341496:clu_2833:ENSG00000136111.12	TBC1D4	2.34994	0.58327	0.0187762	0.0100236	0.435732	1			S-PrediXcan	chr16:69715077:69718123:clu_19663:ENSG00000181019.12	NQO1	2.26196	0.216964	0.0236998	0.0375332	0.103003	12
50K	chr7:72829783:72831602:clu_35018:ENSG00000225648.5	SBDSP1	2.34937	0.169653	0.0188054	0.0789783	6.9955e-08	6			S-PrediXcan	chr14:24441795:24442178:clu_23134:ENSG00000100445.17	SDR39U1	-2.26133	-0.0959314	0.0237388	0.189345	1.33266e-17	46
50K	chr6:25086899:25097061:clu_37362:ENSG00000168405.15	CMAHP	2.34915	0.269836	0.0188161	0.0467991	0.0162371	12			S-PrediXcan	chr11:57791673:57795577:clu_8138:ENSG00000198561.13	CTNND1	2.26127	0.30505	0.0237423	0.0449659	0.00534177	13
50K	chr20:3820758:3822102:clu_31572:ENSG00000125843.10	AP5S1	2.3487	0.0472473	0.0188389	0.369736	6.16559e-46	22			S-PrediXcan	chr1:222564125:222566474:clu_60892:ENSG00000143498.17	TAF1A	2.26104	1.10654	0.0237565	0.0161186	0.798939	8
50K	chr5:53646405:53683118:clu_41083:ENSG00000164258.11	NDUFS4	-2.34831	-0.428229	0.0188589	0.0164379	0.131017	4			S-PrediXcan	chr20:63281347:63282105:clu_32934:ENSG00000101199.12	ARFGAP1	2.26091	0.39826	0.0237651	0.0396053	0.0129082	8
50K	chr2:135162651:135162748:clu_52778:ENSG00000115839.17	RAB3GAP1	-2.34801	-0.260539	0.0188742	0.0314293	0.014161	5			S-PrediXcan	chr7:26684848:26690285:clu_34374:ENSG00000005020.12	SKAP2	2.26049	0.776508	0.0237907	0.0103771	0.144076	4
50K	chr22:30376347:30376433:clu_30392:ENSG00000187860.10	CCDC157	2.34787	0.101096	0.0188813	0.0795567	0.000141268	18			S-PrediXcan	chr1:53280715:53289567:clu_57272:ENSG00000157193.15	LRP8	-2.26038	-0.557068	0.0237975	0.0252301	0.386387	4
50K	chr8:42305275:42306343:clu_65187:ENSG00000104365.13	IKBKB	-2.3476	-0.196661	0.0188949	0.0295591	0.0331089	4			S-PrediXcan	chr6:30938513:30938641:clu_37631:ENSG00000168631.12	DPCR1	2.25944	0.106282	0.0238563	0.161373	0.00816111	70
50K	chr5:140175285:140194446:clu_42394:ENSG00000120306.9	CYSTM1	2.34709	0.0474563	0.0189208	0.376465	6.33085e-49	10			S-PrediXcan	chr3:141738516:141745159:clu_48969:ENSG00000114125.13	RNF7	-2.25918	-0.215685	0.0238722	0.144815	2.78147e-05	49
50K	chr20:2465819:2467192:clu_31446:ENSG00000125835.18	SNRPB	-2.34707	-0.637819	0.0189219	0.0209928	0.920055	4			S-PrediXcan	chr16:75166896:75169253:clu_19880:ENSG00000184517.11	ZFP1	-2.25889	-0.429111	0.02389	0.0184073	0.90949	7
50K	chr5:179607485:179607582:clu_43232:ENSG00000176783.14	RUFY1	2.34669	0.0807636	0.018941	0.241876	8.96926e-17	34			S-PrediXcan	chr10:73773041:73773194:clu_11780:ENSG00000196968.10	FUT11	-2.25809	-0.604193	0.02394	0.0111362	0.973314	2
50K	chr19:29708423:29715125:clu_26712:ENSG00000131943.17	C19orf12	2.34592	0.76965	0.0189802	0.0100656	0.833422	2			S-PrediXcan	chr7:73576701:73578420:clu_35065:ENSG00000106638.15	TBL2	2.2576	0.770914	0.0239704	0.0138009	0.167911	3
50K	chr3:158804371:158807040:clu_49220:ENSG00000118855.18	MFSD1	2.34588	0.438844	0.0189821	0.0142102	0.406847	3			S-PrediXcan	chr17:18234175:18234273:clu_14251:ENSG00000131899.10	LLGL1	-2.25698	-0.635982	0.0240093	0.0158098	0.861796	5
50K	chr15:43332000:43333311:clu_21063:ENSG00000168803.14	ADAL	-2.34556	-0.201352	0.0189983	0.0473368	0.0120184	7			S-PrediXcan	chr6:31540401:31541950:clu_37674:ENSG00000198563.13	DDX39B	2.25657	0.125639	0.0240349	0.0838864	1.83089e-07	24
50K	chr16:31033835:31034013:clu_18904:ENSG00000103496.14	STX4	2.34533	0.197824	0.0190101	0.0336682	0.0010878	3			S-PrediXcan	chr19:36325764:36330253:clu_26988:ENSG00000232677.6	LINC00665	-2.25648	-0.593235	0.0240407	0.0118376	0.75938	11
50K	chr6:32198730:32198926:clu_37860:ENSG00000204301.6	NOTCH4	2.34512	0.302909	0.0190208	0.0261325	0.425981	6			S-PrediXcan	chr11:47575699:47577411:clu_8071:ENSG00000123444.13	KBTBD4	-2.25582	-0.188207	0.0240821	0.07317	0.0933026	24
50K	chr14:22905659:22906195:clu_22912:ENSG00000100461.17	RBM23	2.34488	0.0346428	0.0190332	0.465173	9.20972e-70	7			S-PrediXcan	chr11:117408032:117408526:clu_10022:ENSG00000110274.15	CEP164	2.25569	0.331371	0.0240903	0.051509	0.153519	27
50K	chr2:113705548:113717753:clu_52486:ENSG00000115084.13	SLC35F5	2.34473	0.117897	0.0190406	0.0737321	4.41437e-08	5			S-PrediXcan	chr3:11426926:11510185:clu_46227:ENSG00000197548.12	ATG7	-2.25564	-0.127719	0.0240933	0.151908	6.01361e-06	35
50K	chr6:31760216:31760690:clu_37731:ENSG00000204410.14	MSH5	2.34459	0.546029	0.0190479	0.0128745	0.410951	2			S-PrediXcan	chr16:30108264:30108373:clu_18785:ENSG00000102886.14	GDPD3	-2.2556	-0.119316	0.0240958	0.161162	2.8761e-05	42
50K	chr2:85600412:85601021:clu_51774:ENSG00000168890.13	TMEM150A	2.34407	0.502835	0.0190748	0.0130586	0.376085	2			S-PrediXcan	chr2:231262398:231270982:clu_54469:ENSG00000135931.17	ARMC9	2.25518	0.392576	0.024122	0.0371495	0.0138227	7
50K	chr3:196475312:196483770:clu_49954:ENSG00000163961.4	RNF168	-2.34387	-0.455299	0.019085	0.0129768	0.067028	1			S-PrediXcan	chr6:30919848:30920089:clu_37625:ENSG00000137411.16	VARS2	2.25466	0.0800085	0.0241547	0.140593	2.84404e-13	73
50K	chr2:202971738:202974334:clu_53849:ENSG00000138380.17	CARF	-2.34341	-0.301643	0.0191083	0.0159506	0.445864	4			S-PrediXcan	chr7:100063979:100064083:clu_35673:ENSG00000166529.14	ZSCAN21	-2.25462	-0.683706	0.0241571	0.018543	0.555097	4
50K	chr6:32170600:32170937:clu_37854:ENSG00000204310.12	AGPAT1	2.34308	0.60291	0.0191255	0.0104969	0.34348	8			S-PrediXcan	chr7:65089492:65090664:clu_34911:ENSG00000226002.1	GTF2IP14	-2.25459	-0.151082	0.024159	0.0781289	9.83645e-07	14
50K	chr11:125895789:125903170:clu_10338:ENSG00000110060.8	PUS3	2.34307	0.134871	0.0191259	0.0645183	0.00339255	11			S-PrediXcan	chr6:108894543:108899694:clu_39243:ENSG00000118690.12	ARMC2	-2.25451	-0.104002	0.0241644	0.213177	0.00689971	79
50K	chr19:9759942:9762082:clu_25760:ENSG00000196605.7	ZNF846	-2.34266	-0.560609	0.019147	0.0119586	0.881155	3			S-PrediXcan	chr17:58557047:58557799:clu_15900:ENSG00000121101.15	TEX14	-2.25408	-0.358921	0.0241909	0.0283763	0.0884892	5
50K	chr2:201195948:201208075:clu_53775:ENSG00000003400.14	CASP10	2.34251	0.328577	0.0191544	0.0289147	0.0870943	4			S-PrediXcan	chr20:49249711:49251527:clu_32590:ENSG00000124201.14	ZNFX1	-2.25317	-0.776206	0.0242484	0.0107935	0.541621	3
50K	chr16:31084335:31084558:clu_18913:ENSG00000151006.7	PRSS53	-2.34201	-0.0771281	0.0191802	0.0849685	6.04648e-08	7			S-PrediXcan	chr6:75105292:75106419:clu_38843:ENSG00000111799.20	COL12A1	2.25253	0.371589	0.024289	0.0290575	0.112469	6
50K	chr4:39278663:39285487:clu_44104:ENSG00000157796.17	WDR19	2.34154	0.105798	0.0192042	0.102347	7.35353e-07	17			S-PrediXcan	chr6:36746215:36746396:clu_38157:ENSG00000124772.11	CPNE5	-2.25143	-0.222876	0.0243583	0.0510007	0.094387	18
50K	chr16:69713129:69718123:clu_19663:ENSG00000181019.12	NQO1	2.34139	0.0676031	0.0192119	0.18297	3.17102e-14	27			S-PrediXcan	chr22:50220015:50220192:clu_31217:ENSG00000128159.11	TUBGCP6	2.2509	0.295446	0.024392	0.112332	0.0607931	43
50K	chr2:87455645:87480223:clu_51859:ENSG00000222041.10	CYTOR	-2.34101	-0.201079	0.0192316	0.0226009	0.373886	7			S-PrediXcan	chr1:151140090:151142504:clu_58893:ENSG00000143434.15	SEMA6C	-2.25089	-0.286772	0.0243923	0.0483393	0.062951	16
50K	chr2:99188257:99194751:clu_52164:ENSG00000185414.19	MRPL30	-2.34091	-0.172116	0.0192367	0.0376034	0.0352543	8			S-PrediXcan	chr19:41619711:41620211:clu_27344:ENSG00000105352.10	CEACAM4	-2.25085	-0.427767	0.0243951	0.0226889	0.901617	6
50K	chr10:26438853:26492327:clu_10969:ENSG00000077420.15	APBB1IP	2.34057	0.374823	0.0192542	0.018445	0.449506	7			S-PrediXcan	chr3:155080466:155084158:clu_49157:ENSG00000196549.10	MME	2.25064	0.381449	0.0244081	0.015831	0.0214307	3
50K	chr19:54631107:54631271:clu_28431:ENSG00000186818.12	LILRB4	-2.34027	-0.271801	0.0192697	0.0386821	0.320921	9			S-PrediXcan	chr1:77783351:77801331:clu_57690:ENSG00000180488.14	MIGA1	-2.25063	-0.21746	0.0244087	0.0535262	0.0139778	14
50K	chr12:132151041:132151258:clu_6788:ENSG00000184967.6	NOC4L	-2.33989	-0.583206	0.0192895	0.0133288	0.705087	3			S-PrediXcan	chr2:135983454:135985403:clu_52806:ENSG00000115866.10	DARS	-2.25026	-0.592329	0.0244327	0.0125343	0.718819	2
50K	chr14:94128675:94129262:clu_24413:ENSG00000119632.3	IFI27L2	-2.33971	-0.11378	0.0192985	0.0860053	0.114107	22			S-PrediXcan	chr2:113755544:113756370:clu_52492:ENSG00000115084.13	SLC35F5	2.25016	0.410114	0.0244386	0.021767	0.266521	2
50K	chr16:67238270:67238380:clu_19473:ENSG00000135723.13	FHOD1	-2.33964	-0.225689	0.0193024	0.0441301	0.01087	7			S-PrediXcan	chr15:50424654:50432338:clu_21275:ENSG00000138592.13	USP8	-2.24963	-0.237854	0.0244723	0.0463149	0.0008886	7
50K	chr3:48405798:48406823:clu_47065:ENSG00000164050.12	PLXNB1	2.33874	0.158377	0.0193489	0.069708	0.00246851	15			S-PrediXcan	chr5:151476756:151479320:clu_42765:ENSG00000123643.12	SLC36A1	-2.24878	-0.230625	0.0245268	0.0678314	0.153931	38
50K	chr2:113236622:113238090:clu_52453:ENSG00000189223.14	PAX8-AS1	2.33827	0.0914838	0.0193732	0.108265	1.64303e-12	3			S-PrediXcan	chr3:46901860:46903270:clu_46977:ENSG00000160801.13	PTH1R	-2.24821	-1.57311	0.0245625	0.011113	0.825434	2
50K	chr19:35139588:35140076:clu_26841:ENSG00000266964.5	FXYD1	2.33784	0.21736	0.0193955	0.0438845	0.270393	10			S-PrediXcan	chr9:137183242:137183672:clu_64310:ENSG00000176248.8	ANAPC2	-2.24746	-0.077247	0.0246108	0.176864	3.78835e-22	5
50K	chr6:37377033:37381150:clu_38200:ENSG00000112130.16	RNF8	2.33727	0.0864729	0.019425	0.140965	7.54613e-06	27			S-PrediXcan	chr10:62057318:62059243:clu_11498:ENSG00000150347.14	ARID5B	2.24705	0.294191	0.0246367	0.0611691	0.309507	28
50K	chr4:47536564:47536686:clu_44197:ENSG00000145246.13	ATP10D	-2.33686	-0.208104	0.0194466	0.0310456	0.0740357	5			S-PrediXcan	chr4:83423555:83425994:clu_44660:ENSG00000163312.10	HELQ	-2.24663	-0.470197	0.0246634	0.0291255	0.0149443	5
50K	chr1:203007863:203008643:clu_60407:ENSG00000163444.11	TMEM183A	-2.3367	-0.538434	0.0194546	0.0158483	0.323032	3			S-PrediXcan	chr9:111586165:111592926:clu_63099:ENSG00000106853.18	PTGR1	2.2463	0.385725	0.0246847	0.0239966	0.555843	6
50K	chr2:113715195:113717753:clu_52486:ENSG00000115084.13	SLC35F5	-2.33631	-0.220244	0.0194749	0.0409278	0.203541	9			S-PrediXcan	chr7:30563893:30568833:clu_34454:ENSG00000196295.11	AC005154.6	2.2459	0.0452199	0.0247103	0.393713	3.43821e-43	53
50K	chr2:46592583:46612228:clu_51077:ENSG00000151665.12	PIGF	2.33624	0.478078	0.0194786	0.0136103	0.192555	2			S-PrediXcan	chr11:74057544:74074253:clu_9272:ENSG00000168014.16	C2CD3	-2.24542	-0.272213	0.0247412	0.0416395	0.716406	16
50K	chr18:62107085:62109834:clu_29552:ENSG00000197563.10	PIGN	-2.336	-0.305138	0.0194913	0.0214766	0.621316	4			S-PrediXcan	chr12:132114545:132120420:clu_6785:ENSG00000185684.12	EP400NL	2.245	0.166427	0.0247681	0.102216	0.215578	32
50K	chr17:45630158:45636283:clu_15457:ENSG00000204650.14	LINC02210	-2.33582	-0.0699311	0.0195005	0.118651	1.70466e-12	14			S-PrediXcan	chr22:41281082:41285986:clu_30876:ENSG00000100401.19	RANGAP1	-2.24469	-0.143785	0.0247881	0.106946	0.0237609	35
50K	chr10:112426359:112427218:clu_12688:ENSG00000197142.10	ACSL5	-2.33569	-0.0902806	0.0195073	0.133718	4.00347e-13	12			S-PrediXcan	chr7:100353270:100353373:clu_35715:ENSG00000121716.20	PILRB	-2.2445	-0.0938198	0.0248003	0.122106	4.2901e-12	27
50K	chr19:36090520:36091200:clu_26969:ENSG00000075702.16	WDR62	2.33561	0.444882	0.0195116	0.01728	0.712783	5			S-PrediXcan	chr9:4722625:4726083:clu_61644:ENSG00000147853.16	AK3	2.24355	0.155864	0.0248613	0.149664	7.59242e-09	38
50K	chr7:7567688:7568026:clu_34128:ENSG00000164654.15	MIOS	-2.33525	-0.128045	0.0195303	0.0647492	2.19374e-05	6			S-PrediXcan	chr22:45171177:45171600:clu_31044:ENSG00000093000.18	NUP50	2.24304	0.0705419	0.0248943	0.235173	4.89328e-30	32
50K	chr7:130486395:130495368:clu_36291:ENSG00000106484.14	MEST	-2.33518	-0.160041	0.019534	0.070777	0.0254856	17			S-PrediXcan	chr3:141738516:141743509:clu_48969:ENSG00000114125.13	RNF7	2.24284	0.342728	0.0249069	0.041949	0.0100156	11
50K	chr3:58649338:58653674:clu_47756:ENSG00000198643.6	FAM3D	2.33512	0.23548	0.019537	0.0296128	0.29702	9			S-PrediXcan	chr12:123012734:123034513:clu_6589:ENSG00000090975.12	PITPNM2	2.24284	0.785724	0.0249072	0.0191152	0.974171	10
50K	chr12:94282115:94282806:clu_5631:ENSG00000258365.1	RP11-1105G2.3	-2.33511	-0.156532	0.0195378	0.0444164	0.124723	13			S-PrediXcan	chr1:2519324:2519801:clu_55158:ENSG00000157881.13	PANK4	2.24273	0.310828	0.0249145	0.0514866	0.196116	16
50K	chr6:138915976:138920215:clu_39814:ENSG00000135597.18	REPS1	-2.33498	-0.25821	0.0195443	0.0895484	0.00739195	23			S-PrediXcan	chr19:10557895:10557972:clu_25862:ENSG00000129347.19	KRI1	-2.24229	-0.449327	0.0249426	0.0203965	0.136206	5
50K	chr7:100859161:100859885:clu_35786:ENSG00000146828.17	SLC12A9	-2.33397	-0.111095	0.0195975	0.10018	0.0010783	27			S-PrediXcan	chr7:64982116:64989947:clu_34899:ENSG00000213462.4	ERV3-1	-2.24227	-0.191444	0.0249438	0.056109	0.0181211	19
50K	chr16:89729318:89733302:clu_20313:ENSG00000158805.11	ZNF276	-2.33394	-0.0656261	0.0195988	0.22807	3.6979e-20	24			S-PrediXcan	chr1:12416827:12455998:clu_55620:ENSG00000048707.13	VPS13D	-2.24211	-0.112874	0.0249541	0.23303	0.00302402	87
50K	chr8:27536855:27538659:clu_64939:ENSG00000120915.13	EPHX2	-2.33363	-0.226677	0.0196152	0.0268812	0.259131	6			S-PrediXcan	chr1:23859903:23863134:clu_56075:ENSG00000179163.11	FUCA1	-2.24196	-0.423418	0.0249639	0.0153363	0.113253	1
50K	chr19:54042196:54042277:clu_28352:ENSG00000189068.9	VSTM1	-2.33302	-0.2891	0.0196469	0.032621	0.804742	10			S-PrediXcan	chr11:73677962:73679654:clu_9242:ENSG00000175582.19	RAB6A	-2.24162	-0.194459	0.0249858	0.0785185	0.132801	19
50K	chr9:132828726:132854857:clu_63903:ENSG00000165695.9	AK8	-2.33273	-0.0736691	0.0196625	0.151331	9.96369e-13	15			S-PrediXcan	chr19:38705020:38706044:clu_27126:ENSG00000130402.11	ACTN4	-2.2411	-0.39352	0.0250197	0.0410424	0.14485	16
50K	chr14:22905453:22906195:clu_22912:ENSG00000100461.17	RBM23	-2.33259	-0.028666	0.0196699	0.702773	6.00834e-134	11			S-PrediXcan	chr17:63579448:63579825:clu_16084:ENSG00000136485.14	DCAF7	2.23996	0.457328	0.0250938	0.0176977	0.111161	4
50K	chr1:100206301:100206445:clu_58066:ENSG00000137992.14	DBT	-2.33219	-0.278813	0.0196906	0.0298921	0.0966723	6			S-PrediXcan	chr3:179708957:179719940:clu_49469:ENSG00000058056.8	USP13	-2.23993	-0.186666	0.0250955	0.0596512	0.0420035	13
50K	chr19:4722304:4722499:clu_25375:ENSG00000142002.16	DPP9	-2.33198	-0.314766	0.0197018	0.045035	0.713828	17			S-PrediXcan	chr12:82399394:82402983:clu_5511:ENSG00000127720.7	METTL25	-2.23961	-0.243786	0.0251165	0.0580414	0.296678	25
50K	chr17:68590349:68600263:clu_16289:ENSG00000108950.11	FAM20A	-2.33131	-0.367225	0.0197368	0.0210307	0.805658	6			S-PrediXcan	chr3:37047683:37048517:clu_46624:ENSG00000076242.14	MLH1	2.23949	0.188707	0.0251237	0.0855247	0.109254	108
50K	chr19:4682838:4683477:clu_25366:ENSG00000142002.16	DPP9	2.331	0.374512	0.0197531	0.0491469	0.447732	12			S-PrediXcan	chr1:44698229:44700923:clu_56986:ENSG00000198520.10	C1orf228	-2.23912	-0.291433	0.0251478	0.0392988	0.0433485	11
50K	chr6:31540534:31541950:clu_37674:ENSG00000198563.13	DDX39B	2.33098	0.0256367	0.0197543	0.695354	6.80523e-105	66			S-PrediXcan	chr17:69027114:69027330:clu_16317:ENSG00000154258.16	ABCA9	2.23896	0.314797	0.0251583	0.0415231	0.858214	16
50K	chr15:52239879:52244356:clu_21364:ENSG00000128833.12	MYO5C	-2.3307	-0.17395	0.0197694	0.0547337	0.0031104	7			S-PrediXcan	chr3:184983094:184993983:clu_49652:ENSG00000156931.15	VPS8	-2.2389	-0.288366	0.0251624	0.051487	0.20627	18
50K	chr15:41841273:41841819:clu_20916:ENSG00000243708.10	PLA2G4B	-2.33055	-0.486745	0.0197773	0.0201288	0.654445	7			S-PrediXcan	chr7:100356883:100358220:clu_35717:ENSG00000121716.20	PILRB	2.23863	0.0555953	0.0251801	0.371144	8.84006e-29	49
50K	chr20:45841956:45843527:clu_32461:ENSG00000101473.16	ACOT8	2.32991	0.474349	0.019811	0.0130523	0.426501	2			S-PrediXcan	chr7:99909660:99919009:clu_35665:ENSG00000146833.15	TRIM4	-2.23768	-0.248345	0.0252418	0.0407808	0.000158737	10
50K	chr2:112547567:112549267:clu_52423:ENSG00000125630.15	POLR1B	2.32945	0.127075	0.019835	0.0617401	8.13217e-08	2			S-PrediXcan	chr20:410025:417526:clu_31375:ENSG00000125826.20	RBCK1	-2.23751	-0.0705367	0.0252528	0.229663	2.61058e-29	9
50K	chr16:28983957:28984609:clu_18656:ENSG00000169682.17	SPNS1	-2.32944	-0.277128	0.019836	0.0500987	0.000204765	8			S-PrediXcan	chr1:46405794:46408459:clu_57097:ENSG00000117480.15	FAAH	-2.23685	-0.351004	0.0252963	0.0448602	0.0321172	15
50K	chr14:22975104:22976456:clu_22936:ENSG00000129474.15	AJUBA	2.32927	0.162974	0.019845	0.0573061	1.24367e-07	4			S-PrediXcan	chr19:54356966:54360022:clu_28413:ENSG00000167613.15	LAIR1	2.23574	0.059158	0.025369	0.364691	2.59552e-37	39
50K	chr17:75914298:75914747:clu_16617:ENSG00000188878.19	FBF1	2.32907	0.369387	0.0198553	0.0247674	0.368846	8			S-PrediXcan	chr7:100353123:100355143:clu_35715:ENSG00000121716.20	PILRB	2.23569	0.132255	0.0253723	0.142888	1.19267e-07	33
50K	chr6:31978998:31979414:clu_37805:ENSG00000250535.1	STK19B	-2.32869	-0.157764	0.0198753	0.0603466	0.00275037	14			S-PrediXcan	chr17:40256522:40260535:clu_15030:ENSG00000171475.13	WIPF2	2.23435	0.299401	0.0254598	0.0296114	0.00204483	2
50K	chr3:101574279:101579842:clu_48070:ENSG00000081154.11	PCNP	-2.32827	-0.465566	0.019898	0.0134665	0.481939	4			S-PrediXcan	chr12:405564:411747:clu_3344:ENSG00000120647.9	CCDC77	-2.23435	-0.415734	0.0254602	0.0189586	0.106582	5
50K	chr15:90916256:90918194:clu_22553:ENSG00000196547.14	MAN2A2	2.32739	0.613446	0.0199446	0.015065	0.720375	2			S-PrediXcan	chr18:36170196:36171047:clu_29238:ENSG00000134759.13	ELP2	-2.23401	-0.119202	0.0254821	0.1544	4.40883e-09	69
50K	chr5:1626926:1628755:clu_40535:ENSG00000188002.10	RP11-43F13.1	-2.32684	-0.317161	0.0199737	0.0228426	0.0778774	5			S-PrediXcan	chr12:5599629:5612656:clu_3507:ENSG00000047617.14	ANO2	-2.23399	-0.401116	0.0254837	0.0388361	0.352503	9
50K	chr19:54666456:54666697:clu_28449:ENSG00000186818.12	LILRB4	2.32682	0.380723	0.0199747	0.0323053	0.428831	10			S-PrediXcan	chr22:50290597:50307553:clu_31254:ENSG00000196576.14	PLXNB2	-2.23383	-0.219742	0.025494	0.131221	2.07629e-08	29
50K	chr15:77035935:77037045:clu_22096:ENSG00000140368.12	PSTPIP1	2.32682	0.146533	0.0199747	0.0488408	0.0178162	10			S-PrediXcan	chr16:625509:625956:clu_17326:ENSG00000197562.9	RAB40C	2.23382	0.700128	0.0254952	0.0107633	0.344877	1
50K	chr6:166365453:166366795:clu_40280:ENSG00000060762.18	MPC1	2.32673	0.535211	0.0199798	0.026447	0.70369	12			S-PrediXcan	chr6:26443442:26443570:clu_37403:ENSG00000111801.15	BTN3A3	-2.23347	-0.12823	0.0255181	0.120349	0.0175564	40
50K	chr14:50429256:50434394:clu_23431:ENSG00000012983.11	MAP4K5	2.3267	0.295073	0.019981	0.0223569	0.319977	4			S-PrediXcan	chr7:141649333:141651525:clu_36504:ENSG00000006530.15	AGK	2.23307	0.172992	0.0255444	0.0786767	0.117763	24
50K	chr9:26990195:27009020:clu_61900:ENSG00000096872.15	IFT74	-2.32648	-0.19036	0.0199928	0.0341115	0.144269	6			S-PrediXcan	chr22:37751828:37755101:clu_30678:ENSG00000100106.19	TRIOBP	2.23292	0.483752	0.0255544	0.0276107	0.245815	7
50K	chr1:16593753:16594592:clu_55748:ENSG00000219481.10	NBPF1	2.32606	0.406867	0.0200152	0.0190195	0.2421	5			S-PrediXcan	chr2:88179013:88185898:clu_51878:ENSG00000144115.16	THNSL2	2.23199	0.104739	0.0256158	0.122419	5.59385e-14	6
50K	chr4:75657730:75658843:clu_44505:ENSG00000138757.14	G3BP2	2.32604	0.287836	0.0200163	0.0197456	0.274182	6			S-PrediXcan	chr1:76412417:76627452:clu_57665:ENSG00000184005.10	ST6GALNAC3	-2.23168	-0.240296	0.0256363	0.0391425	0.00192041	6
50K	chr6:37374709:37376926:clu_38200:ENSG00000112130.16	RNF8	-2.32582	-0.106711	0.0200281	0.103089	0.000562921	26			S-PrediXcan	chr5:821895:823389:clu_40458:ENSG00000188818.12	ZDHHC11	2.23086	0.226411	0.0256901	0.062447	0.00107972	15
50K	chr16:74676425:74682651:clu_19859:ENSG00000168404.12	MLKL	-2.32541	-0.0633012	0.02005	0.225184	2.305e-24	14			S-PrediXcan	chr12:49559535:49559729:clu_4542:ENSG00000187778.13	MCRS1	-2.23019	-0.2035	0.0257348	0.0570759	0.0463345	14
50K	chr1:153642429:153643227:clu_59010:ENSG00000160679.12	CHTOP	2.32422	0.259477	0.0201137	0.032601	0.111017	7			S-PrediXcan	chr11:406538:406843:clu_6958:ENSG00000185187.12	SIGIRR	-2.22945	-0.0631482	0.0257838	0.247673	2.73454e-15	53
50K	chr15:101675737:101684075:clu_22766:ENSG00000185418.15	TARSL2	2.32418	0.253693	0.020116	0.0373966	0.0345107	7			S-PrediXcan	chr19:16975258:16976002:clu_26334:ENSG00000160111.12	CPAMD8	2.22924	0.0876497	0.0257982	0.292417	0.00185603	100
50K	chr16:29076761:29077901:clu_18663:ENSG00000103472.9	RRN3P2	2.32411	0.212833	0.0201195	0.0363838	0.22097	13			S-PrediXcan	chr20:62313460:62313649:clu_32847:ENSG00000130702.15	LAMA5	-2.22891	-0.715317	0.0258202	0.0438129	0.658173	6
50K	chr6:33085889:33086219:clu_37927:ENSG00000223865.10	HLA-DPB1	-2.32341	-0.0266296	0.0201573	0.734855	6.16646e-141	19			S-PrediXcan	chr6:31710418:31710567:clu_37716:ENSG00000244355.7	LY6G6D	2.22884	0.102934	0.0258242	0.133368	0.173454	79
50K	chr11:49200441:49206067:clu_8100:ENSG00000086205.16	FOLH1	2.32336	0.114625	0.0201597	0.0285145	0.00198591	3			S-PrediXcan	chr1:155679512:155680416:clu_59222:ENSG00000163374.19	YY1AP1	2.22839	0.0783408	0.0258545	0.213035	1.1399e-09	49
50K	chr17:48110767:48112031:clu_15580:ENSG00000002919.14	SNX11	-2.32216	-0.0797077	0.0202244	0.128691	7.69904e-13	10			S-PrediXcan	chr1:149082430:149090205:clu_58730:ENSG00000269713.7	NBPF9	-2.22839	-0.189143	0.0258546	0.0503786	0.0603265	12
50K	chr10:16437047:16484337:clu_10834:ENSG00000165983.14	PTER	-2.32137	-0.244836	0.0202666	0.0375184	0.62162	9			S-PrediXcan	chr17:50074280:50074448:clu_15663:ENSG00000005884.17	ITGA3	-2.22793	-0.173637	0.0258853	0.114151	0.113126	37
50K	chr17:75506413:75506583:clu_16512:ENSG00000177303.9	CASKIN2	-2.32132	-0.832153	0.0202694	0.0123274	0.928574	3			S-PrediXcan	chr1:229487613:229489955:clu_61159:ENSG00000069248.11	NUP133	-2.22768	-0.111644	0.0259019	0.0920417	3.54547e-09	20
50K	chr6:26450133:26451675:clu_37405:ENSG00000111801.15	BTN3A3	-2.32071	-0.620479	0.0203028	0.0103863	0.806661	4			S-PrediXcan	chr11:112199827:112200613:clu_9893:ENSG00000197580.11	BCO2	-2.22764	-0.569683	0.0259043	0.0107891	0.467961	3
50K	chr4:152882880:152885399:clu_45555:ENSG00000164144.15	ARFIP1	-2.32058	-0.666286	0.0203093	0.0186553	0.17034	4			S-PrediXcan	chr2:102156246:102157719:clu_52257:ENSG00000115594.11	IL1R1	2.22756	0.0911386	0.0259098	0.211739	4.12737e-23	21
50K	chr13:49506756:49513059:clu_2681:ENSG00000136147.17	PHF11	2.31681	0.206146	0.0205142	0.0385264	0.190963	8			S-PrediXcan	chr15:66318618:66320571:clu_21740:ENSG00000166938.12	DIS3L	2.22667	0.328023	0.0259695	0.0471915	0.119092	17
50K	chr19:38705020:38706170:clu_27126:ENSG00000130402.11	ACTN4	2.31614	0.42078	0.0205508	0.0277949	0.104492	4			S-PrediXcan	chr1:2519954:2520322:clu_55158:ENSG00000157881.13	PANK4	-2.22599	-0.4281	0.0260149	0.0387165	0.281929	15
50K	chr5:140665103:140667044:clu_42436:ENSG00000120314.18	WDR55	-2.31601	-0.494878	0.020558	0.0149901	0.762407	4			S-PrediXcan	chr9:129036681:129040452:clu_63698:ENSG00000148343.18	MIGA2	-2.22536	-0.147983	0.0260573	0.110752	0.0211648	37
50K	chr8:102652397:102655566:clu_65928:ENSG00000155090.14	KLF10	2.31486	0.212549	0.0206204	0.0424764	0.163638	11			S-PrediXcan	chr3:122621611:122632086:clu_48413:ENSG00000173200.12	PARP15	-2.22508	-0.0278216	0.0260757	0.584499	1.19743e-86	43
50K	chr10:6456812:6462303:clu_10650:ENSG00000065675.14	PRKCQ	2.3142	0.16577	0.020657	0.0516702	0.0208381	10			S-PrediXcan	chr11:94492906:94493684:clu_9618:ENSG00000020922.12	MRE11	2.22437	0.0570793	0.0261233	0.180495	3.21563e-23	9
50K	chr12:47773440:47779028:clu_4396:ENSG00000211584.13	SLC48A1	-2.31405	-0.116264	0.020665	0.0967266	1.03326e-05	14			S-PrediXcan	chr19:10925773:10927630:clu_25899:ENSG00000130733.10	YIPF2	2.22393	0.300012	0.0261533	0.0346892	0.109717	8
50K	chr11:77879127:77883832:clu_9415:ENSG00000149262.16	INTS4	2.31385	0.0536326	0.0206758	0.183707	2.39478e-16	19			S-PrediXcan	chr15:80177583:80180124:clu_22191:ENSG00000103876.11	FAH	2.22375	0.158433	0.0261649	0.111494	0.000853412	32
50K	chr7:122092951:122093048:clu_36141:ENSG00000008311.14	AASS	2.31354	0.199757	0.0206932	0.0290242	0.0535505	5			S-PrediXcan	chr2:188570120:188582341:clu_53529:ENSG00000144366.15	GULP1	-2.22375	-0.308801	0.0261651	0.0401799	0.0190443	6
50K	chr4:125296:126848:clu_43346:ENSG00000250312.6	ZNF718	2.31346	0.0569542	0.0206976	0.172058	3.5512e-18	12			S-PrediXcan	chr15:40108386:40108773:clu_20762:ENSG00000104081.13	BMF	2.22373	0.256986	0.0261669	0.051396	0.219209	22
50K	chr19:45617697:45619060:clu_27633:ENSG00000125746.16	EML2	2.31337	0.395783	0.0207023	0.0138316	0.110841	7			S-PrediXcan	chr1:11081238:11082534:clu_55517:ENSG00000171824.13	EXOSC10	-2.22372	-0.306225	0.0261676	0.121931	0.00512815	42
50K	chr21:46441084:46442497:clu_33775:ENSG00000160299.16	PCNT	2.31324	0.467851	0.0207096	0.0156165	0.763375	6			S-PrediXcan	chr4:102726683:102760718:clu_44913:ENSG00000109323.8	MANBA	2.22313	0.0352105	0.0262072	0.498557	1.35929e-56	71
50K	chr12:6541642:6548065:clu_3554:ENSG00000010295.19	IFFO1	-2.3129	-0.991234	0.0207284	0.0108521	0.234682	3			S-PrediXcan	chr6:32518666:32519370:clu_37868:ENSG00000198502.5	HLA-DRB5	-2.22296	-0.0240132	0.0262184	0.902506	1.88292e-193	131
50K	chr16:1592318:1592467:clu_17539:ENSG00000187535.13	IFT140	2.31287	0.568179	0.0207301	0.0131609	0.629939	5			S-PrediXcan	chr8:81030089:81070112:clu_65604:ENSG00000076641.4	PAG1	-2.22177	-0.161878	0.026299	0.0804858	0.212782	23
50K	chr15:25106294:25107472:clu_20482:ENSG00000224078.13	SNHG14	2.31221	0.397842	0.020766	0.0134844	0.656851	4			S-PrediXcan	chr3:97950012:97950786:clu_48006:ENSG00000170854.17	RIOX2	-2.22095	-0.461452	0.0263544	0.015928	0.732001	4
50K	chr6:26406256:26407827:clu_37399:ENSG00000026950.16	BTN3A1	2.31163	0.133006	0.020798	0.0739224	0.0350185	22			S-PrediXcan	chr11:119012003:119012149:clu_10118:ENSG00000186166.8	CCDC84	2.22091	0.430938	0.0263574	0.0285195	0.551723	10
50K	chr9:37080034:37086668:clu_62166:ENSG00000281649.1	EBLN3P	2.31158	0.138118	0.0208006	0.0561483	0.336206	17			S-PrediXcan	chr4:5756362:5783552:clu_43683:ENSG00000072840.12	EVC	-2.22068	-0.142743	0.0263724	0.142465	0.0330139	44
50K	chr11:119101138:119101495:clu_10154:ENSG00000172269.18	DPAGT1	-2.31117	-0.273204	0.0208235	0.026425	0.474027	6			S-PrediXcan	chr5:103106909:103108569:clu_41882:ENSG00000145723.16	GIN1	-2.21992	-0.449299	0.0264243	0.0146895	0.891926	3
50K	chr2:147958866:147972739:clu_52861:ENSG00000115947.13	ORC4	-2.31052	-0.23503	0.0208595	0.0281626	0.00417126	2			S-PrediXcan	chr3:42569073:42600997:clu_46797:ENSG00000093183.13	SEC22C	-2.21974	-0.167176	0.0264365	0.0913215	0.000566124	18
50K	chr11:77842628:77869722:clu_9414:ENSG00000087884.14	AAMDC	2.30998	0.0625101	0.0208893	0.168692	5.38014e-16	13			S-PrediXcan	chr4:1991715:2008750:clu_43524:ENSG00000185049.14	NELFA	-2.21966	-0.70953	0.0264417	0.012447	0.329427	5
50K	chr3:53885912:53886851:clu_47639:ENSG00000113811.10	SELENOK	2.3099	0.276467	0.0208939	0.022417	0.792592	5			S-PrediXcan	chr13:23760217:23805950:clu_2170:ENSG00000027001.9	MIPEP	-2.21961	-0.0982115	0.0264454	0.140884	2.55775e-10	29
50K	chr8:132837811:132839387:clu_66245:ENSG00000129292.20	PHF20L1	2.30708	0.113268	0.0210506	0.0833429	0.0391883	23			S-PrediXcan	chr12:101158328:101161974:clu_5796:ENSG00000256870.2	SLC5A8	2.21945	0.120278	0.0264563	0.132697	0.0164167	50
50K	chr9:126392195:126395575:clu_63476:ENSG00000196814.14	MVB12B	-2.30708	-0.447774	0.0210506	0.0114829	0.630397	4			S-PrediXcan	chr20:1455719:1458200:clu_31412:ENSG00000088833.17	NSFL1C	2.21912	0.24527	0.0264787	0.0519859	0.013134	13
50K	chr6:166365453:166365974:clu_40280:ENSG00000060762.18	MPC1	-2.30706	-0.180926	0.0210517	0.0372447	0.336785	11			S-PrediXcan	chr18:11885816:11886499:clu_28929:ENSG00000154889.16	MPPE1	-2.21907	-0.182389	0.026482	0.0873346	0.00220127	27
50K	chr11:49192894:49200255:clu_8100:ENSG00000086205.16	FOLH1	-2.30696	-0.178894	0.0210572	0.0227462	0.0319146	2			S-PrediXcan	chr7:64982116:64989947:clu_34899:ENSG00000152926.14	ZNF117	-2.21892	-0.164123	0.026492	0.0663036	0.00104383	20
50K	chr7:30500681:30524367:clu_34453:ENSG00000006625.17	GGCT	2.30689	0.367969	0.0210608	0.0159077	0.383201	2			S-PrediXcan	chr16:28869383:28872190:clu_18637:ENSG00000178188.14	SH2B1	2.21891	0.0849106	0.0264931	0.154167	7.64464e-17	12
50K	chr1:171571421:171574927:clu_59821:ENSG00000117523.15	PRRC2C	2.30653	0.333492	0.021081	0.0192721	0.988266	4			S-PrediXcan	chr15:66349437:66351525:clu_21744:ENSG00000075131.9	TIPIN	2.21827	0.298466	0.0265363	0.0325134	0.00681489	6
50K	chr9:13186386:13188784:clu_61751:ENSG00000107186.16	MPDZ	-2.30639	-0.232677	0.0210886	0.0335621	0.431745	7			S-PrediXcan	chr7:35694627:35694801:clu_34544:ENSG00000122557.9	HERPUD2	2.2176	0.0521831	0.0265822	0.280185	1.1577e-34	23
50K	chr11:129892870:129893297:clu_10418:ENSG00000170322.14	NFRKB	-2.30614	-0.432812	0.0211027	0.0111903	0.295447	1			S-PrediXcan	chr7:74777347:74779082:clu_35140:ENSG00000158517.13	NCF1	2.21735	0.237767	0.0265989	0.0325842	0.178133	9
50K	chr11:119196000:119201440:clu_10177:ENSG00000248712.7	CCDC153	-2.30574	-0.100966	0.021125	0.102199	0.00491646	31			S-PrediXcan	chr14:24291219:24291556:clu_23096:ENSG00000157379.13	DHRS1	2.21679	0.0449035	0.0266374	0.374727	4.71433e-47	18
50K	chr19:57634755:57639912:clu_28648:ENSG00000121417.13	ZNF211	2.30525	0.0799277	0.0211527	0.13415	2.57267e-07	21			S-PrediXcan	chr10:97461622:97461828:clu_12265:ENSG00000155229.20	MMS19	-2.21671	-0.323882	0.0266429	0.0446047	0.346626	18
50K	chr19:39354066:39356689:clu_27182:ENSG00000179134.15	SAMD4B	-2.3052	-0.214148	0.0211554	0.0510079	0.142083	16			S-PrediXcan	chr20:62895165:62896233:clu_32908:ENSG00000101191.16	DIDO1	2.21663	0.222298	0.0266481	0.0783174	0.323081	25
50K	chr19:1823785:1825839:clu_25091:ENSG00000079313.13	REXO1	2.30477	0.568474	0.0211795	0.0166417	0.79635	4			S-PrediXcan	chr6:33709763:33710695:clu_38028:ENSG00000137288.9	UQCC2	2.21546	0.0494167	0.0267285	0.335947	5.24657e-42	17
50K	chr20:63689132:63689502:clu_32977:ENSG00000258366.7	RTEL1	-2.30408	-0.35936	0.0212182	0.0132291	0.0489027	1			S-PrediXcan	chr1:153685880:153686646:clu_59015:ENSG00000169418.9	NPR1	-2.21529	-0.327391	0.0267401	0.0808138	5.91414e-05	19
50K	chr7:4989177:4995475:clu_34010:ENSG00000196204.11	RNF216P1	-2.30361	-0.246195	0.0212447	0.0433569	0.030582	7			S-PrediXcan	chr10:100507567:100507908:clu_12400:ENSG00000075826.16	SEC31B	-2.21526	-0.255412	0.0267424	0.0432466	0.202151	9
50K	chr6:33085906:33086219:clu_37927:ENSG00000223865.10	HLA-DPB1	2.30291	0.0282338	0.021284	0.744027	7.32362e-146	18			S-PrediXcan	chr8:144255705:144258777:clu_66572:ENSG00000179832.17	MROH1	2.21504	0.323092	0.0267571	0.0347855	0.127747	7
50K	chr19:49342590:49343270:clu_27950:ENSG00000074219.13	TEAD2	2.30287	0.393405	0.0212862	0.0270345	0.993966	8			S-PrediXcan	chr19:40741439:40741694:clu_27283:ENSG00000188493.14	C19orf54	2.21494	0.214435	0.0267641	0.0510442	0.100596	42
50K	chr11:20082600:20083007:clu_7713:ENSG00000166833.19	NAV2	-2.3028	-0.196025	0.0212902	0.0477946	0.103269	12			S-PrediXcan	chr10:113679978:113691964:clu_12712:ENSG00000165806.19	CASP7	2.21395	0.139417	0.0268321	0.110524	0.0274439	34
50K	chr1:160283109:160283530:clu_59504:ENSG00000162735.18	PEX19	-2.30247	-0.371526	0.0213085	0.0273391	0.875601	8			S-PrediXcan	chr8:42156039:42157941:clu_65178:ENSG00000070718.11	AP3M2	-2.21364	-0.215132	0.0268539	0.0490094	0.00446592	13
50K	chr7:100223698:100223882:clu_35710:ENSG00000239521.7	GATS	-2.30208	-0.144948	0.0213308	0.0709057	0.0497861	18			S-PrediXcan	chr8:94958179:94980855:clu_65791:ENSG00000156170.12	NDUFAF6	-2.21344	-0.068392	0.0268673	0.210787	5.15283e-27	24
50K	chr11:57598321:57599879:clu_8130:ENSG00000149131.15	SERPING1	-2.30142	-0.349906	0.0213679	0.0314175	0.0627392	6			S-PrediXcan	chr10:97617322:97619587:clu_12278:ENSG00000171160.17	MORN4	2.21309	0.227005	0.0268914	0.0367169	0.0906984	6
50K	chr7:72829783:72830692:clu_35018:ENSG00000225648.5	SBDSP1	-2.3014	-0.137497	0.0213693	0.0591088	0.00033835	8			S-PrediXcan	chr7:100358366:100358899:clu_35718:ENSG00000121716.20	PILRB	2.21301	0.0415284	0.0268972	0.358164	8.01496e-42	49
50K	chr12:50454417:50455902:clu_4619:ENSG00000161813.21	LARP4	-2.30111	-0.318382	0.0213856	0.0300375	0.0232805	6			S-PrediXcan	chr19:3546168:3546255:clu_25248:ENSG00000161091.12	MFSD12	2.21292	1.27399	0.0269035	0.0150886	0.513025	8
50K	chr5:181054259:181055433:clu_43325:ENSG00000165810.16	BTNL9	2.30082	0.12816	0.0214019	0.11076	2.00834e-12	8			S-PrediXcan	chr5:103096826:103097314:clu_41881:ENSG00000145723.16	GIN1	-2.21249	-0.311482	0.0269326	0.0337761	0.00562327	6
50K	chr1:161118178:161118786:clu_59566:ENSG00000158793.13	NIT1	2.29959	0.0765785	0.0214716	0.150103	9.78149e-19	6			S-PrediXcan	chr1:44219477:44219806:clu_56978:ENSG00000178028.13	DMAP1	2.21234	0.695403	0.0269433	0.0140748	0.968354	7
50K	chr19:17267527:17268756:clu_26362:ENSG00000105393.15	BABAM1	-2.29943	-0.0754516	0.0214808	0.201162	3.42346e-20	13			S-PrediXcan	chr2:74458671:74458997:clu_51622:ENSG00000239779.6	WBP1	2.2122	0.227265	0.0269525	0.0523186	0.00162388	10
50K	chr18:11897620:11905738:clu_28931:ENSG00000154889.16	MPPE1	2.29911	0.157035	0.0214988	0.0637098	8.64537e-06	9			S-PrediXcan	chr6:30296237:30326151:clu_37537:ENSG00000231074.8	HCG18	-2.21133	-0.523597	0.0270132	0.0204168	0.822596	6
50K	chr8:143561104:143561370:clu_66434:ENSG00000104518.10	GSDMD	-2.29892	-0.129556	0.0215095	0.112244	3.10961e-09	11			S-PrediXcan	chr19:35742619:35743809:clu_26918:ENSG00000161265.14	U2AF1L4	-2.21076	-0.179599	0.0270522	0.0722258	0.0135607	23
50K	chr15:83127477:83136481:clu_22300:ENSG00000136404.15	TM6SF1	2.29891	0.117628	0.0215099	0.0702507	6.6543e-05	9			S-PrediXcan	chr5:135335141:135339428:clu_42296:ENSG00000113648.16	H2AFY	2.2107	0.124774	0.0270567	0.226254	0.000455418	67
50K	chr17:43125770:43138657:clu_15249:ENSG00000198496.10	NBR2	-2.2984	-0.145124	0.0215393	0.0726466	1.35419e-06	12			S-PrediXcan	chr3:143053794:143056312:clu_49019:ENSG00000163714.17	U2SURP	-2.21034	-0.0980645	0.0270819	0.162804	3.8185e-19	22
50K	chr7:72879885:72890627:clu_35019:ENSG00000196313.11	POM121	2.29734	0.0767647	0.0215993	0.145891	3.34061e-11	21			S-PrediXcan	chr6:564929:572520:clu_36967:ENSG00000112685.13	EXOC2	2.21032	0.38927	0.0270832	0.0318596	0.87812	11
50K	chr1:46562843:46565041:clu_57103:ENSG00000079277.19	MKNK1	-2.29648	-0.0823547	0.0216485	0.132464	5.93539e-11	18			S-PrediXcan	chr7:133081048:133081857:clu_36327:ENSG00000106554.11	CHCHD3	2.21019	0.740698	0.0270923	0.0199099	0.834867	10
50K	chr9:111563231:111570091:clu_63098:ENSG00000106853.18	PTGR1	-2.29434	-0.0769325	0.0217711	0.141439	1.15513e-10	21			S-PrediXcan	chr16:74661451:74666786:clu_19856:ENSG00000168411.13	RFWD3	-2.20981	-0.261436	0.0271183	0.0350134	0.0539926	9
50K	chr19:38567917:38572019:clu_27113:ENSG00000196218.12	RYR1	2.29417	0.513493	0.0217806	0.0109397	0.301925	3			S-PrediXcan	chr17:29575142:29575288:clu_14558:ENSG00000108262.15	GIT1	-2.20906	-0.147685	0.0271704	0.0683528	0.0309165	11
50K	chr16:28606274:28606761:clu_18609:ENSG00000196502.11	SULT1A1	-2.29395	-0.0644623	0.0217932	0.24682	2.35253e-27	13			S-PrediXcan	chr6:33684943:33685359:clu_38016:ENSG00000096433.10	ITPR3	2.20852	0.0615562	0.0272078	0.266457	8.80207e-33	29
50K	chr17:75273639:75277353:clu_16494:ENSG00000125454.11	SLC25A19	2.29367	0.314738	0.0218094	0.0238387	0.726455	6			S-PrediXcan	chr10:5903175:5906037:clu_10621:ENSG00000134452.19	FBXO18	-2.2084	-0.218618	0.0272162	0.0668331	0.166816	19
50K	chr11:86800651:86807636:clu_9534:ENSG00000150687.11	PRSS23	-2.29359	-0.370679	0.0218143	0.0148707	0.966542	3			S-PrediXcan	chr4:26858347:26919504:clu_44016:ENSG00000109689.15	STIM2	2.20761	0.0787509	0.0272715	0.292296	9.6098e-05	96
50K	chr2:53910130:53913871:clu_51148:ENSG00000068878.14	PSME4	-2.29273	-0.631045	0.0218636	0.013714	0.938149	4			S-PrediXcan	chr2:197453664:197459932:clu_53705:ENSG00000115520.8	COQ10B	-2.20752	-0.728227	0.0272778	0.0132162	0.961883	3
50K	chr4:685911:686089:clu_43373:ENSG00000169026.12	MFSD7	-2.29271	-0.633196	0.021865	0.0159301	0.314606	3			S-PrediXcan	chr4:121848928:121852956:clu_45187:ENSG00000138686.9	BBS7	-2.20728	-0.298254	0.0272947	0.0247482	0.0151058	21
50K	chr5:95932713:95943002:clu_41816:ENSG00000118985.15	ELL2	2.29223	0.400425	0.0218923	0.0226776	0.39222	7			S-PrediXcan	chr17:30709811:30734897:clu_14615:ENSG00000264538.6	SUZ12P1	-2.20432	-0.325426	0.0275021	0.040073	0.285239	9
50K	chr19:38718074:38720287:clu_27130:ENSG00000130402.11	ACTN4	2.29199	0.0827765	0.0219063	0.251664	1.74641e-28	15			S-PrediXcan	chr13:21381549:21381901:clu_2144:ENSG00000180776.15	ZDHHC20	2.2042	0.469022	0.0275102	0.0181829	0.966611	6
50K	chr10:133270805:133270881:clu_13138:ENSG00000151651.15	ADAM8	-2.29154	-0.25771	0.0219321	0.0264543	0.0003478	1			S-PrediXcan	chr3:50349833:50349933:clu_47332:ENSG00000114388.12	NPRL2	-2.20408	-0.53336	0.0275187	0.0109713	0.711742	1
50K	chr6:31664577:31664841:clu_37708:ENSG00000204438.10	GPANK1	2.2909	0.156043	0.0219693	0.0722747	0.00162098	17			S-PrediXcan	chr1:155133568:155133730:clu_59141:ENSG00000169242.11	EFNA1	2.20403	0.0506533	0.0275222	0.3201	2.4717e-36	31
50K	chr5:96663166:96675539:clu_41819:ENSG00000153113.23	CAST	2.29066	0.110758	0.0219828	0.0995986	7.43591e-10	7			S-PrediXcan	chr1:161166672:161166840:clu_59584:ENSG00000143224.17	PPOX	2.20374	0.163763	0.0275426	0.12033	0.114324	36
50K	chr15:75028453:75044386:clu_22019:ENSG00000138621.11	PPCDC	2.29054	0.161961	0.02199	0.044314	0.234455	12			S-PrediXcan	chr3:49310737:49324702:clu_47194:ENSG00000114316.12	USP4	-2.20309	-0.452799	0.0275887	0.025732	0.356999	9
50K	chr1:147968428:147968875:clu_58698:ENSG00000188092.14	GPR89B	-2.2897	-0.225146	0.0220388	0.02323	0.254499	6			S-PrediXcan	chr20:35277932:35278046:clu_32131:ENSG00000126005.16	MMP24-AS1	2.20284	0.0790291	0.0276064	0.243735	7.21575e-17	50
50K	chr6:31665003:31665574:clu_37708:ENSG00000204438.10	GPANK1	-2.28946	-0.0901257	0.0220524	0.118672	1.15581e-11	10			S-PrediXcan	chr10:87214278:87215994:clu_12000:ENSG00000223482.7	NUTM2A-AS1	2.20271	0.442095	0.0276154	0.0227703	0.0958223	4
50K	chr15:34948384:34952885:clu_20701:ENSG00000021776.10	AQR	-2.28897	-0.353361	0.0220809	0.0150843	0.744328	4			S-PrediXcan	chr11:9139854:9140189:clu_7445:ENSG00000184014.7	DENND5A	-2.20241	-0.275398	0.0276362	0.0385107	0.00293507	9
50K	chr17:29086577:29086936:clu_14535:ENSG00000196535.15	MYO18A	2.28882	0.35967	0.0220898	0.0163565	0.941157	4			S-PrediXcan	chr5:180948375:180948920:clu_43321:ENSG00000113303.11	BTNL8	-2.20232	-0.108898	0.0276429	0.117793	3.63644e-06	34
50K	chr3:42794275:42804436:clu_46824:ENSG00000181061.13	HIGD1A	2.28821	0.577493	0.0221255	0.0138516	0.651694	3			S-PrediXcan	chr9:137744090:137752331:clu_64414:ENSG00000181090.19	EHMT1	2.2023	0.467585	0.0276444	0.0191975	0.225095	7
50K	chr6:160447818:160450996:clu_40227:ENSG00000146477.5	SLC22A3	-2.28744	-0.473412	0.0221701	0.0263136	0.276674	6			S-PrediXcan	chr17:76397888:76398255:clu_16673:ENSG00000175931.12	UBE2O	-2.19941	-0.305521	0.0278488	0.0398454	0.082048	8
50K	chr1:151002323:151006312:clu_58872:ENSG00000143409.15	MINDY1	2.28737	0.155147	0.0221745	0.0517778	0.0111834	8			S-PrediXcan	chr4:8370994:8373561:clu_43780:ENSG00000087008.15	ACOX3	2.19932	0.87581	0.0278552	0.0117842	0.686679	3
50K	chr3:45923765:45931071:clu_46920:ENSG00000163820.14	FYCO1	2.28699	0.0789985	0.0221965	0.10617	3.34646e-07	15			S-PrediXcan	chr13:113480743:113483840:clu_3242:ENSG00000153531.13	ADPRHL1	2.19879	0.327599	0.0278931	0.0306926	0.059871	10
50K	chr22:39043090:39044941:clu_30782:ENSG00000128394.16	APOBEC3F	-2.28615	-0.332679	0.0222456	0.0155905	0.109873	2			S-PrediXcan	chr1:11920332:11922636:clu_55586:ENSG00000116685.15	KIAA2013	-2.19858	-0.23722	0.0279081	0.0482637	0.0124858	8
50K	chr20:1181587:1183785:clu_31404:ENSG00000125895.5	TMEM74B	2.28604	0.481392	0.0222517	0.0141642	0.78292	4			S-PrediXcan	chr14:103574170:103587274:clu_24646:ENSG00000258851.1	RP11-894P9.2	-2.19828	-0.125113	0.027929	0.107101	4.6347e-05	27
50K	chr6:44150629:44151208:clu_38509:ENSG00000137216.18	TMEM63B	2.28596	0.205555	0.0222568	0.0535122	0.00263773	13			S-PrediXcan	chr1:146991285:146991995:clu_58668:ENSG00000268043.7	NBPF12	-2.19801	-0.157717	0.0279487	0.115491	0.000215353	47
50K	chr12:128912460:128914933:clu_6720:ENSG00000151948.11	GLT1D1	-2.28515	-0.235565	0.022304	0.0107116	0.376081	2			S-PrediXcan	chr10:1105267:1124218:clu_10553:ENSG00000047056.14	WDR37	2.1978	0.303708	0.027963	0.0386177	0.651617	11
50K	chr6:26450133:26450960:clu_37405:ENSG00000111801.15	BTN3A3	2.28435	0.208455	0.0223511	0.0463927	0.0130328	9			S-PrediXcan	chr17:81589104:81596116:clu_16999:ENSG00000182446.13	NPLOC4	-2.19763	-0.265991	0.0279756	0.0468672	0.102895	14
50K	chr16:31705472:31705672:clu_18975:ENSG00000131797.12	CLUHP3	2.28401	0.128058	0.0223708	0.0379789	0.0376573	6			S-PrediXcan	chr16:84996007:85011286:clu_20063:ENSG00000153786.12	ZDHHC7	-2.19752	-0.221312	0.0279836	0.0506054	0.0047791	7
50K	chr1:19890533:19894368:clu_55899:ENSG00000169914.5	OTUD3	-2.28385	-0.274218	0.0223802	0.0271835	0.409047	11			S-PrediXcan	chr1:154344254:154344395:clu_59087:ENSG00000143515.16	ATP8B2	2.19744	1.09378	0.0279889	0.0169212	0.377824	9
50K	chr15:90219891:90220982:clu_22508:ENSG00000185033.14	SEMA4B	-2.28344	-0.376714	0.0224044	0.0166199	0.906363	6			S-PrediXcan	chr19:10141189:10142080:clu_25810:ENSG00000130816.14	DNMT1	2.19734	0.554034	0.0279963	0.0246739	0.856603	5
50K	chr15:52582307:52584745:clu_21388:ENSG00000128989.10	ARPP19	2.28327	0.412993	0.0224146	0.0166193	0.648889	4			S-PrediXcan	chr2:190910321:190921024:clu_53595:ENSG00000115419.12	GLS	2.19732	0.243016	0.0279977	0.0910261	0.0137758	26
50K	chr3:39101102:39101510:clu_46719:ENSG00000114745.13	GORASP1	2.28252	0.425434	0.0224584	0.0204772	0.973106	13			S-PrediXcan	chr16:67832108:67832228:clu_19548:ENSG00000102901.12	CENPT	-2.19708	-0.294272	0.028015	0.0356645	0.109204	6
50K	chr2:231262398:231270982:clu_54469:ENSG00000135931.17	ARMC9	2.28244	0.537456	0.0224632	0.0156879	0.252938	3			S-PrediXcan	chr2:10424613:10426724:clu_50227:ENSG00000115756.12	HPCAL1	2.19701	0.180929	0.0280199	0.0525215	0.000160544	9
50K	chr19:49537205:49542553:clu_27984:ENSG00000142552.7	RCN3	2.28189	0.27663	0.0224957	0.0434422	0.0230307	9			S-PrediXcan	chr1:89421220:89424258:clu_57875:ENSG00000225492.6	GBP1P1	2.19699	0.230223	0.0280212	0.0361442	0.0445676	7
50K	chr11:118557045:118559785:clu_10094:ENSG00000118096.7	IFT46	-2.28168	-0.263519	0.0225085	0.0300936	0.0376019	7			S-PrediXcan	chr4:88938241:88990973:clu_44802:ENSG00000138640.14	FAM13A	2.19671	0.513907	0.0280414	0.0181246	0.475802	8
50K	chr3:48413169:48413735:clu_47072:ENSG00000164050.12	PLXNB1	-2.28155	-0.182185	0.0225161	0.0313786	0.165558	8			S-PrediXcan	chr5:37396570:37437922:clu_40912:ENSG00000082068.8	WDR70	-2.19662	-0.211682	0.0280479	0.0544607	0.220286	23
50K	chr8:17993619:18006263:clu_64689:ENSG00000078674.17	PCM1	-2.28108	-0.498419	0.0225439	0.0202274	0.56063	9			S-PrediXcan	chr16:31370098:31371084:clu_18944:ENSG00000140678.16	ITGAX	2.19653	0.222059	0.0280538	0.0680526	0.00988326	21
50K	chr2:241317599:241324216:clu_54785:ENSG00000168385.17	2022-09-02	-2.28063	-0.116868	0.0225703	0.0738731	0.000284806	15			S-PrediXcan	chr9:129834766:129835139:clu_63739:ENSG00000136819.15	C9orf78	2.19528	0.10957	0.0281435	0.13378	8.64928e-06	34
50K	chr1:3524246:3531080:clu_55212:ENSG00000162591.15	MEGF6	2.28046	0.234161	0.0225806	0.046118	0.0286692	11			S-PrediXcan	chr17:29575160:29575288:clu_14558:ENSG00000108262.15	GIT1	2.19474	0.196723	0.0281823	0.0469676	0.00611518	7
50K	chr1:203007574:203007774:clu_60407:ENSG00000163444.11	TMEM183A	2.28038	0.171024	0.0225854	0.0691413	0.00771092	17			S-PrediXcan	chr1:32830067:32834034:clu_56491:ENSG00000116497.17	S100PBP	-2.19463	-0.407652	0.0281902	0.0252371	0.717614	10
50K	chr16:67167222:67167475:clu_19436:ENSG00000102878.16	HSF4	-2.27932	-0.272669	0.0226479	0.0276493	0.13423	6			S-PrediXcan	chr10:44982663:44983941:clu_11234:ENSG00000107551.20	RASSF4	-2.1943	-0.0523391	0.0282137	0.21945	6.83167e-30	3
50K	chr3:113291748:113293952:clu_48206:ENSG00000206530.10	CFAP44	2.27883	0.0334121	0.0226771	0.404038	3.65904e-47	25			S-PrediXcan	chr11:115178775:115190888:clu_9952:ENSG00000182985.17	CADM1	-2.19417	-0.356076	0.028223	0.0375095	0.705561	9
50K	chr11:68015459:68018773:clu_8989:ENSG00000006534.15	ALDH3B1	-2.27851	-0.613281	0.0226964	0.0112227	0.949756	1			S-PrediXcan	chr6:131591527:131592388:clu_39637:ENSG00000112282.17	MED23	-2.19393	-0.271187	0.0282406	0.0586698	0.175954	29
50K	chr3:194588639:194589768:clu_49815:ENSG00000145014.17	TMEM44	-2.27837	-0.0965437	0.0227043	0.111193	5.22947e-14	3			S-PrediXcan	chr19:11508048:11510617:clu_25981:ENSG00000130159.13	ECSIT	-2.19369	-0.219611	0.0282576	0.0612394	0.0151712	13
50K	chr4:168998285:169002071:clu_45738:ENSG00000145439.11	CBR4	2.27831	0.306132	0.0227079	0.028127	0.104068	6			S-PrediXcan	chr1:119146836:119146953:clu_58503:ENSG00000231365.5	RP11-418J17.1	2.1934	0.155428	0.0282783	0.0694992	0.000168438	15
50K	chr12:51049185:51053778:clu_4641:ENSG00000050426.15	LETMD1	-2.27826	-0.216237	0.0227108	0.0579749	0.00712833	11			S-PrediXcan	chr11:46696156:46700551:clu_7983:ENSG00000175220.11	ARHGAP1	2.1933	0.146568	0.0282857	0.091258	0.00103651	31
50K	chr2:215333457:215334919:clu_54040:ENSG00000138363.14	ATIC	-2.27806	-0.106347	0.0227228	0.0885267	0.000224119	12			S-PrediXcan	chr9:96352109:96360154:clu_62812:ENSG00000130958.11	SLC35D2	2.193	0.475862	0.0283073	0.0287723	0.761818	10
50K	chr2:85861292:85863362:clu_51795:ENSG00000115525.17	ST3GAL5	2.27797	0.256446	0.0227286	0.0257489	0.217223	6			S-PrediXcan	chr1:45333564:45334391:clu_57030:ENSG00000132781.17	MUTYH	-2.19295	-0.124263	0.0283109	0.0963003	0.0181509	33
50K	chr7:151237172:151237374:clu_36785:ENSG00000033100.16	CHPF2	2.27701	0.0567331	0.0227855	0.296049	4.37491e-36	11			S-PrediXcan	chr5:38530666:38556334:clu_40927:ENSG00000113594.9	LIFR	-2.1922	-0.215418	0.0283649	0.0464884	0.365005	13
50K	chr7:122615299:122621481:clu_36152:ENSG00000081803.15	CADPS2	-2.27664	-0.206519	0.0228076	0.0292029	0.0555652	8			S-PrediXcan	chr6:30546836:30547112:clu_37550:ENSG00000204590.12	GNL1	2.19154	0.152186	0.0284127	0.166296	0.00428012	62
50K	chr9:129828252:129829236:clu_63738:ENSG00000136819.15	C9orf78	-2.27657	-0.16333	0.022812	0.0527643	0.0711885	11			S-PrediXcan	chr13:49928085:49936130:clu_2699:ENSG00000123178.14	SPRYD7	-2.19131	-0.0884405	0.0284294	0.227299	0.000503472	96
50K	chr2:32594060:32597751:clu_50776:ENSG00000115760.13	BIRC6	-2.27651	-0.799763	0.0228155	0.0129672	0.159083	1			S-PrediXcan	chr2:55319004:55322528:clu_51188:ENSG00000115355.15	CCDC88A	-2.19101	-0.514561	0.0284511	0.0190103	0.228389	6
50K	chr9:129008791:129009771:clu_63693:ENSG00000148341.17	SH3GLB2	2.27598	0.101237	0.0228471	0.0909588	2.46656e-10	6			S-PrediXcan	chr10:17359600:17390531:clu_10850:ENSG00000148488.15	ST8SIA6	2.1906	0.518958	0.0284805	0.0168566	0.560451	5
50K	chr5:39021136:39074111:clu_40957:ENSG00000164327.12	RICTOR	-2.2759	-0.401299	0.0228519	0.015227	0.866075	4			S-PrediXcan	chr14:73886915:73892027:clu_23990:ENSG00000119725.18	ZNF410	2.19052	0.147895	0.0284864	0.0869511	0.0153177	21
50K	chr1:227026152:227028657:clu_61058:ENSG00000143776.18	CDC42BPA	2.27502	0.167101	0.022905	0.0419633	0.00530981	4			S-PrediXcan	chr8:144241471:144242369:clu_66567:ENSG00000179832.17	MROH1	2.1903	0.79731	0.0285022	0.0150846	0.300707	4
50K	chr19:38705020:38706044:clu_27126:ENSG00000130402.11	ACTN4	-2.274	-0.497933	0.0229657	0.0192889	0.421942	3			S-PrediXcan	chr15:41573815:41577886:clu_20892:ENSG00000092445.11	TYRO3	2.19028	0.200578	0.0285042	0.0677481	0.14915	26
50K	chr7:30550781:30563731:clu_34454:ENSG00000196295.11	AC005154.6	2.27391	0.250932	0.0229717	0.0229199	0.0446862	2			S-PrediXcan	chr13:49918221:49921478:clu_2698:ENSG00000123178.14	SPRYD7	-2.19025	-0.437354	0.0285062	0.0335955	0.810867	11
50K	chr16:28098639:28101458:clu_18580:ENSG00000169180.11	XPO6	2.27315	0.235788	0.0230174	0.0355537	0.115387	12			S-PrediXcan	chr16:75243090:75265825:clu_19886:ENSG00000050820.16	BCAR1	-2.19022	-0.161764	0.0285086	0.0927015	0.000643667	25
50K	chr20:31643535:31644768:clu_31961:ENSG00000131055.4	COX4I2	-2.27198	-0.224308	0.0230879	0.0225366	0.118099	5			S-PrediXcan	chr1:100007156:100011365:clu_58052:ENSG00000117620.14	SLC35A3	-2.19008	-0.218906	0.0285183	0.0453582	1.11499e-05	18
50K	chr1:46303820:46310155:clu_57092:ENSG00000173660.11	UQCRH	2.27147	0.0237277	0.0231184	0.746777	1.07628e-136	31			S-PrediXcan	chr11:59795482:59800855:clu_8190:ENSG00000166900.15	STX3	-2.19007	-0.588668	0.0285194	0.0285665	0.0333074	4
50K	chr10:74109156:74114184:clu_11819:ENSG00000035403.17	VCL	-2.27099	-0.17126	0.0231478	0.0526215	5.36777e-06	3			S-PrediXcan	chr20:48974874:48976016:clu_32572:ENSG00000124198.8	ARFGEF2	2.18929	0.140771	0.0285756	0.0845151	0.000283271	22
50K	chr5:116447811:116473073:clu_42026:ENSG00000092421.16	SEMA6A	-2.27056	-0.243232	0.0231739	0.0230885	0.0503663	4			S-PrediXcan	chr22:29827600:29832245:clu_30365:ENSG00000100325.14	ASCC2	-2.18879	-0.322883	0.0286123	0.0277561	0.0101999	4
50K	chr7:74780835:74782939:clu_35141:ENSG00000158517.13	NCF1	2.2703	0.359821	0.0231895	0.0220405	0.353716	4			S-PrediXcan	chr15:42652592:42661158:clu_21009:ENSG00000159433.11	STARD9	-2.18802	-0.162174	0.028668	0.0810809	0.0857551	21
50K	chr3:119747309:119747811:clu_48329:ENSG00000183833.16	MAATS1	-2.26988	-0.125799	0.0232146	0.0620041	0.00455875	16			S-PrediXcan	chr9:114628250:114633768:clu_63229:ENSG00000157693.14	TMEM268	2.18721	0.139476	0.0287272	0.121105	0.00223018	31
50K	chr4:109434002:109462901:clu_45016:ENSG00000138802.11	SEC24B	-2.26981	-0.24264	0.0232193	0.0246681	0.450643	6			S-PrediXcan	chr13:101692701:101706756:clu_3081:ENSG00000198542.13	ITGBL1	-2.18701	-0.810469	0.0287419	0.010914	0.874079	3
50K	chr1:155217373:155217519:clu_59176:ENSG00000160766.14	GBAP1	2.26947	0.450467	0.0232396	0.0169136	0.806112	4			S-PrediXcan	chr1:225501070:225504991:clu_61003:ENSG00000154380.17	ENAH	2.18673	0.427293	0.0287622	0.0394229	0.0824886	8
50K	chr6:138917624:138920215:clu_39814:ENSG00000135597.18	REPS1	2.26932	0.297915	0.0232489	0.0269815	0.107861	8			S-PrediXcan	chr5:60891086:60898276:clu_41177:ENSG00000049167.13	ERCC8	-2.18669	-0.181157	0.0287654	0.0634886	0.00755188	18
50K	chr22:39512026:39512318:clu_30814:ENSG00000100335.13	MIEF1	2.26928	0.442591	0.0232512	0.0145429	0.987202	4			S-PrediXcan	chr6:125855240:125874889:clu_39531:ENSG00000111912.19	NCOA7	-2.18668	-0.301839	0.028766	0.0306683	0.517775	12
50K	chr4:83421736:83423358:clu_44660:ENSG00000163312.10	HELQ	-2.26891	-0.346591	0.0232736	0.0120156	0.629068	4			S-PrediXcan	chr9:21016010:21026596:clu_61872:ENSG00000188921.13	HACD4	2.18648	0.174245	0.0287802	0.0527046	1.98298e-05	11
50K	chr9:132903817:132904411:clu_63910:ENSG00000165699.13	TSC1	-2.26886	-0.36648	0.0232767	0.0219568	0.59858	6			S-PrediXcan	chr18:79253541:79277054:clu_29707:ENSG00000166377.19	ATP9B	2.18647	0.139539	0.0287813	0.0926453	1.11101e-06	12
50K	chr3:113294038:113294687:clu_48206:ENSG00000206530.10	CFAP44	2.26883	0.0621021	0.0232788	0.169696	2.77805e-15	12			S-PrediXcan	chr8:81732816:81753064:clu_65624:ENSG00000164695.4	CHMP4C	2.18586	0.18597	0.0288257	0.0527053	0.0316501	7
50K	chr16:88857183:88858619:clu_20211:ENSG00000167515.10	TRAPPC2L	-2.2687	-0.153303	0.0232865	0.0821768	0.00819275	22			S-PrediXcan	chr22:36864129:36864919:clu_30619:ENSG00000100365.14	NCF4	2.18539	0.401577	0.0288602	0.0203789	0.00512781	2
50K	chr10:133300113:133302792:clu_13146:ENSG00000130640.13	TUBGCP2	2.26867	0.10109	0.0232884	0.0741733	0.000287028	16			S-PrediXcan	chr5:134573762:134576768:clu_42271:ENSG00000043143.20	JADE2	-2.1853	-0.661937	0.0288669	0.0103898	0.14766	1
50K	chr17:68992266:68993016:clu_16309:ENSG00000154258.16	ABCA9	-2.2681	-0.306189	0.0233233	0.0138534	0.218413	2			S-PrediXcan	chr2:112216468:112230903:clu_52407:ENSG00000144161.12	ZC3H8	-2.18453	-0.521875	0.0289234	0.0198506	0.341155	3
50K	chr15:67766766:67769602:clu_21779:ENSG00000137764.19	MAP2K5	2.26781	0.345736	0.023341	0.019146	0.00887431	4			S-PrediXcan	chr19:16153208:16154399:clu_26277:ENSG00000196684.12	HSH2D	-2.18418	-0.293447	0.0289489	0.0410742	0.00598673	5
50K	chr16:28538209:28538796:clu_18607:ENSG00000176046.8	NUPR1	-2.26708	-0.505426	0.0233851	0.0119198	0.498114	2			S-PrediXcan	chr11:130414449:130414531:clu_10437:ENSG00000134917.9	ADAMTS8	-2.18402	-0.202859	0.028961	0.104623	2.41643e-05	22
50K	chr11:64928145:64928295:clu_8625:ENSG00000068971.13	PPP2R5B	2.26615	0.312877	0.0234423	0.0217189	0.370853	5			S-PrediXcan	chr7:151237172:151237374:clu_36785:ENSG00000033100.16	CHPF2	2.18401	0.0613381	0.0289612	0.292883	1.5996e-37	22
50K	chr20:41414981:41415186:clu_32349:ENSG00000124177.14	CHD6	2.26589	0.277568	0.0234583	0.0221888	0.151259	6			S-PrediXcan	chr19:17267527:17268756:clu_26362:ENSG00000105393.15	BABAM1	-2.18396	-0.0839727	0.028965	0.187614	3.87527e-20	19
50K	chr16:264716:264811:clu_17253:ENSG00000167930.15	FAM234A	-2.2645	-0.207638	0.0235431	0.047647	0.115442	11			S-PrediXcan	chr7:99624180:99669095:clu_35650:ENSG00000197037.10	ZSCAN25	-2.18349	-0.328791	0.0289996	0.0239513	0.691926	3
50K	chr3:58410159:58412901:clu_47741:ENSG00000168297.15	PXK	-2.26447	-0.179974	0.0235455	0.0370039	0.00242056	4			S-PrediXcan	chr16:31363374:31371084:clu_18944:ENSG00000140678.16	ITGAX	-2.18331	-0.230089	0.0290127	0.0743083	3.4588e-07	8
50K	chr6:31498263:31505617:clu_37670:ENSG00000206337.10	HCP5	-2.26325	-0.389282	0.0236206	0.0248877	0.0752993	3			S-PrediXcan	chr11:64349458:64349551:clu_8528:ENSG00000168071.21	CCDC88B	-2.18229	-0.462751	0.0290882	0.0174291	0.848911	5
50K	chr16:31038647:31039541:clu_18907:ENSG00000103496.14	STX4	-2.26169	-0.212005	0.0237163	0.0343351	0.00354051	3			S-PrediXcan	chr2:218401712:218402111:clu_54132:ENSG00000144579.7	CTDSP1	-2.18224	-0.49289	0.0290919	0.0245678	0.948685	8
50K	chr7:1010143:1127257:clu_33848:ENSG00000146540.14	C7orf50	-2.2615	-0.487874	0.0237286	0.0235475	0.399162	9			S-PrediXcan	chr5:177505110:177508237:clu_43145:ENSG00000146094.13	DOK3	2.18197	0.127478	0.0291121	0.152594	7.55333e-05	59
50K	chr1:98661911:98662697:clu_58027:ENSG00000162627.16	SNX7	2.26058	0.284618	0.023785	0.0184316	0.192339	5			S-PrediXcan	chr12:8940869:8942416:clu_3745:ENSG00000003056.7	M6PR	-2.18161	-0.887058	0.0291383	0.0421808	0.694273	12
50K	chr7:151236590:151237374:clu_36785:ENSG00000033100.16	CHPF2	-2.25975	-0.173229	0.0238368	0.0435272	0.00633771	8			S-PrediXcan	chr19:8251249:8254499:clu_25660:ENSG00000090661.11	CERS4	-2.18137	-0.0955738	0.0291557	0.171647	2.17273e-09	42
50K	chr15:56693215:56700933:clu_21435:ENSG00000137871.19	ZNF280D	-2.25955	-0.221163	0.0238491	0.0411502	0.116144	7			S-PrediXcan	chr12:53182190:53184891:clu_4746:ENSG00000139651.10	ZNF740	-2.18129	-0.437087	0.0291622	0.0193932	0.166551	4
50K	chr19:45825331:45826226:clu_27663:ENSG00000125755.18	SYMPK	-2.25948	-0.50226	0.0238537	0.0151935	0.632122	4			S-PrediXcan	chr6:41268088:41275084:clu_38290:ENSG00000124731.12	TREM1	-2.18123	-0.0625043	0.0291665	0.303427	5.10744e-24	48
50K	chr11:502249:504824:clu_6986:ENSG00000023191.16	RNH1	2.25855	0.0339988	0.0239116	0.470421	2.62504e-69	11			S-PrediXcan	chr16:74675764:74678899:clu_19859:ENSG00000168404.12	MLKL	-2.1805	-0.0897358	0.0292207	0.264222	2.86416e-26	33
50K	chr6:30910059:30910665:clu_37617:ENSG00000213780.10	GTF2H4	2.25827	0.174973	0.0239291	0.0612852	0.0234801	21			S-PrediXcan	chr5:181053501:181054239:clu_43325:ENSG00000165810.16	BTNL9	2.18007	0.481017	0.0292525	0.0260451	0.0718941	6
50K	chr12:112149871:112151801:clu_6183:ENSG00000135148.11	TRAFD1	-2.25826	-0.258911	0.0239293	0.0247	0.0110695	3			S-PrediXcan	chr12:10118590:10125087:clu_3826:ENSG00000172243.17	CLEC7A	-2.17981	-0.0905541	0.0292713	0.183944	2.83592e-09	45
50K	chr5:96740118:96740745:clu_41824:ENSG00000153113.23	CAST	-2.25756	-0.0205213	0.023973	0.872565	5.15207e-228	6			S-PrediXcan	chr17:42114604:42114892:clu_15112:ENSG00000108773.10	KAT2A	-2.17933	-0.112088	0.029307	0.104461	2.69579e-10	7
50K	chr2:113563298:113568640:clu_52471:ENSG00000225398.3	PGM5P4	-2.25706	-0.0835345	0.0240041	0.124863	2.95508e-13	10			S-PrediXcan	chr19:2013718:2015297:clu_25111:ENSG00000133243.8	BTBD2	-2.1792	-0.707593	0.0293171	0.0182236	0.180847	1
50K	chr2:113563298:113568640:clu_52471:ENSG00000146556.14	WASH2P	-2.25706	-0.0835345	0.0240041	0.124863	3.10563e-13	10			S-PrediXcan	chr16:23453265:23455470:clu_18485:ENSG00000260136.5	CTD-2270L9.4	2.17892	0.090582	0.0293379	0.125284	3.18386e-09	30
50K	chr1:26795234:26797563:clu_56203:ENSG00000060642.10	PIGV	-2.25664	-0.391423	0.0240307	0.0289705	0.264211	7			S-PrediXcan	chr14:103679518:103700655:clu_24649:ENSG00000126214.21	KLC1	-2.17862	-0.340659	0.0293601	0.0673863	0.0223355	17
50K	chr5:96740118:96741266:clu_41824:ENSG00000153113.23	CAST	2.25661	0.0206733	0.0240322	0.910606	9.28763e-264	14			S-PrediXcan	chr3:196241611:196241948:clu_49930:ENSG00000161217.11	PCYT1A	2.17799	0.683727	0.0294064	0.0142914	0.928741	5
50K	chr13:45136806:45149770:clu_2581:ENSG00000188342.11	GTF2F2	2.25657	0.185349	0.0240348	0.0479774	0.0810626	10			S-PrediXcan	chr6:166366891:166366969:clu_40281:ENSG00000060762.18	MPC1	-2.17794	-0.183016	0.0294107	0.145802	0.00598964	65
50K	chr4:8216257:8216957:clu_43767:ENSG00000125089.16	SH3TC1	2.25648	0.337001	0.0240406	0.0263264	0.424967	8			S-PrediXcan	chr6:35286399:35287646:clu_38079:ENSG00000065029.14	ZNF76	-2.17764	-0.509088	0.0294331	0.0143607	0.757959	1
50K	chr19:48151339:48153872:clu_27813:ENSG00000105486.13	LIG1	-2.25608	-0.510446	0.0240654	0.0121949	0.949372	3			S-PrediXcan	chr8:12596214:12601158:clu_64613:ENSG00000283674.1	RP11-419I17.1	2.17717	0.113657	0.0294675	0.146354	4.56065e-13	25
50K	chr5:180947625:180948355:clu_43321:ENSG00000113303.11	BTNL8	-2.25595	-0.320943	0.0240739	0.0144764	0.375129	7			S-PrediXcan	chr1:225501070:225507951:clu_61003:ENSG00000154380.17	ENAH	-2.1771	-0.765297	0.0294729	0.0185974	0.526525	6
50K	chr20:35858381:35863013:clu_32190:ENSG00000025293.16	PHF20	2.25562	0.242463	0.0240947	0.029147	0.474181	7			S-PrediXcan	chr14:75105996:75106502:clu_24073:ENSG00000119638.12	NEK9	-2.17696	-0.149451	0.0294835	0.144658	0.00857516	62
50K	chr17:46034285:46038538:clu_15463:ENSG00000120071.13	KANSL1	-2.25515	-0.131905	0.0241238	0.0518673	0.000607481	9			S-PrediXcan	chr16:69713129:69714964:clu_19663:ENSG00000181019.12	NQO1	2.17667	0.0583846	0.0295053	0.166791	5.49592e-21	5
50K	chr17:18306966:18308351:clu_14272:ENSG00000177302.14	TOP3A	-2.25398	-0.213525	0.0241971	0.0295806	0.685021	8			S-PrediXcan	chr16:69799295:69840126:clu_19669:ENSG00000198373.12	WWP2	2.1764	0.176366	0.0295256	0.0683888	0.0390938	16
50K	chr7:5999275:6002453:clu_34054:ENSG00000122512.14	PMS2	2.25372	0.21104	0.024214	0.0390132	0.00854972	6			S-PrediXcan	chr22:36861203:36864045:clu_30619:ENSG00000100365.14	NCF4	-2.17566	-0.130454	0.029581	0.103304	1.58969e-10	6
50K	chr4:152870848:152872452:clu_45554:ENSG00000164144.15	ARFIP1	-2.25368	-0.382385	0.0242164	0.0207367	0.310933	6			S-PrediXcan	chr17:58693811:58694931:clu_15910:ENSG00000108384.14	RAD51C	2.17528	0.123364	0.0296088	0.0835087	7.73647e-07	22
50K	chr5:96740783:96741266:clu_41824:ENSG00000153113.23	CAST	-2.25337	-0.0194904	0.0242359	0.894772	6.92556e-245	15			S-PrediXcan	chr12:9312695:9312875:clu_3774:ENSG00000111788.10	RP11-22B23.1	2.17495	0.288612	0.0296335	0.0514877	0.844673	18
50K	chr11:36446440:36451209:clu_7866:ENSG00000135362.13	PRR5L	2.25311	0.216806	0.0242523	0.0442736	0.13497	14			S-PrediXcan	chr12:118266759:118358919:clu_6340:ENSG00000135090.13	TAOK3	2.17484	0.483638	0.0296419	0.0162137	0.205686	2
50K	chr7:30074132:30117970:clu_34439:ENSG00000106086.18	PLEKHA8	-2.25298	-0.208638	0.0242603	0.033286	0.04559	6			S-PrediXcan	chr2:200669742:200676878:clu_53737:ENSG00000138356.13	AOX1	2.17414	0.251684	0.0296948	0.0316822	3.32762e-05	2
50K	chr9:130873037:130874868:clu_63799:ENSG00000097007.17	ABL1	2.25258	0.155975	0.0242857	0.057389	0.181708	13			S-PrediXcan	chr13:77002049:77015409:clu_2857:ENSG00000005812.10	FBXL3	2.17402	1.28922	0.029704	0.010038	0.62818	13
50K	chr22:29231140:29231593:clu_30313:ENSG00000186998.15	EMID1	2.25251	0.134613	0.0242904	0.0570145	0.00174091	10			S-PrediXcan	chr17:6758224:6759662:clu_13672:ENSG00000132530.16	XAF1	-2.17355	-0.107572	0.0297393	0.199172	4.46235e-15	36
50K	chr3:49360382:49360928:clu_47215:ENSG00000067560.10	RHOA	2.25233	0.118573	0.0243011	0.0854891	1.30651e-08	4			S-PrediXcan	chr4:47536938:47546624:clu_44198:ENSG00000145246.13	ATP10D	-2.17333	-0.108603	0.0297552	0.0812129	5.13461e-09	4
50K	chr21:33252830:33262793:clu_33271:ENSG00000159110.19	IFNAR2	-2.25204	-0.353776	0.0243197	0.0333877	0.0950539	5			S-PrediXcan	chr14:73263782:73263942:clu_23957:ENSG00000100767.15	PAPLN	2.17322	0.197054	0.0297637	0.0430071	7.05128e-07	2
50K	chr6:31644194:31644525:clu_37704:ENSG00000204463.12	BAG6	2.25186	0.387004	0.0243314	0.0327891	0.154475	14			S-PrediXcan	chr7:100859161:100859885:clu_35786:ENSG00000146828.17	SLC12A9	-2.17313	-0.111244	0.0297708	0.133752	0.0054339	61
50K	chr11:86268561:86276980:clu_9511:ENSG00000074266.19	EED	-2.25183	-0.258078	0.0243331	0.0272919	0.205246	4			S-PrediXcan	chr15:45172318:45175219:clu_21170:ENSG00000259539.1	CTD-2651B20.1	-2.17299	-0.51256	0.029781	0.0214668	0.461724	9
50K	chr7:64979536:64981387:clu_34898:ENSG00000152926.14	ZNF117	2.25082	0.200234	0.0243969	0.0312901	0.199985	7			S-PrediXcan	chr18:54283015:54283922:clu_29447:ENSG00000101751.10	POLI	2.17271	0.0413054	0.029802	0.346125	1.89453e-41	59
50K	chr15:101684237:101685896:clu_22766:ENSG00000185418.15	TARSL2	-2.25081	-0.251665	0.0243978	0.0330139	0.023417	5			S-PrediXcan	chr7:139148377:139160948:clu_36436:ENSG00000105948.13	TTC26	-2.17198	-0.248871	0.0298571	0.0524604	0.0512566	13
50K	chr5:43645510:43649147:clu_41036:ENSG00000112992.16	NNT	-2.25074	-0.129131	0.0244019	0.0896203	1.23556e-06	14			S-PrediXcan	chr3:58110170:58111791:clu_47719:ENSG00000136068.14	FLNB	2.17189	0.187356	0.0298639	0.078814	0.346929	32
50K	chr2:152607413:152611495:clu_52928:ENSG00000157827.19	FMNL2	-2.25051	-0.0726797	0.0244166	0.143799	2.74541e-14	9			S-PrediXcan	chr9:136344059:136348697:clu_64096:ENSG00000160360.12	GPSM1	2.17177	0.195875	0.0298727	0.105624	0.170601	40
50K	chr1:99975069:99993537:clu_58051:ENSG00000117620.14	SLC35A3	2.2502	0.201408	0.0244365	0.0274391	0.00345266	1			S-PrediXcan	chr5:132349689:132349815:clu_42205:ENSG00000233006.6	AC034220.3	2.17166	0.342231	0.0298814	0.047922	0.518343	12
50K	chr1:11745837:11745930:clu_55557:ENSG00000177674.15	AGTRAP	2.24938	0.279316	0.0244882	0.0493326	0.014029	11			S-PrediXcan	chr2:69432005:69437361:clu_51435:ENSG00000169599.12	NFU1	-2.17113	-0.0918489	0.0299211	0.12422	1.46625e-12	19
50K	chr1:155054506:155055787:clu_59139:ENSG00000143537.13	ADAM15	2.24903	0.456413	0.0245108	0.0218781	0.515478	5			S-PrediXcan	chr4:121848928:121849539:clu_45187:ENSG00000138686.9	BBS7	2.17107	0.304668	0.0299257	0.0277559	0.01345	20
50K	chr6:25969420:25971819:clu_37380:ENSG00000112343.10	TRIM38	2.24861	0.590074	0.0245375	0.0114194	0.796298	3			S-PrediXcan	chr6:32518666:32520164:clu_37868:ENSG00000198502.5	HLA-DRB5	2.17029	0.0260194	0.0299852	0.902091	2.37393e-198	130
50K	chr10:91959154:91959785:clu_12088:ENSG00000095564.13	BTAF1	-2.24775	-0.287005	0.0245924	0.0306472	0.207381	5			S-PrediXcan	chr7:75064648:75066664:clu_35153:ENSG00000274523.4	RCC1L	-2.1701	-0.293532	0.0299996	0.0306259	0.00810094	5
50K	chr10:49945090:49952126:clu_11376:ENSG00000204152.10	TIMM23B	2.24715	0.215476	0.0246304	0.0237288	0.291285	6			S-PrediXcan	chr19:18907112:18910971:clu_26535:ENSG00000105669.13	COPE	2.17007	0.152592	0.0300013	0.0985286	0.000245022	25
50K	chr17:16065019:16065485:clu_14124:ENSG00000141027.20	NCOR1	2.2468	0.215893	0.0246528	0.0283799	0.0475521	3			S-PrediXcan	chr12:51076647:51082521:clu_4646:ENSG00000110925.6	CSRNP2	2.16978	0.198376	0.0300237	0.0359939	0.00379863	15
50K	chr8:90971141:90978579:clu_65701:ENSG00000253250.2	C8orf88	2.24672	0.360387	0.0246582	0.0111093	0.188287	1			S-PrediXcan	chr11:2909710:2916622:clu_7177:ENSG00000110628.13	SLC22A18	-2.16971	-0.152789	0.0300287	0.0935278	1.28041e-05	18
50K	chr2:88857683:88860568:clu_51879:ENSG00000211594.2	IGKJ4	2.24661	0.123008	0.0246651	0.0599999	0.00022295	7			S-PrediXcan	chr12:6789662:6814142:clu_3603:ENSG00000010610.9	CD4	2.16971	0.0895597	0.0300292	0.290063	1.50525e-09	82
50K	chr3:49278902:49279677:clu_47190:ENSG00000114316.12	USP4	-2.24627	-0.113325	0.0246867	0.0826168	8.01857e-09	4			S-PrediXcan	chr2:47333026:47344901:clu_51093:ENSG00000234690.6	AC073283.4	-2.16932	-0.095585	0.0300585	0.108833	1.98735e-13	7
50K	chr11:123594838:123595942:clu_10265:ENSG00000023171.16	GRAMD1B	2.24572	0.171967	0.0247218	0.0371237	0.387748	11			S-PrediXcan	chr12:6939177:6940880:clu_3646:ENSG00000111676.14	ATN1	-2.1681	-0.25054	0.0301512	0.0616245	0.0010431	10
50K	chr10:73773041:73773194:clu_11780:ENSG00000196968.10	FUT11	-2.24489	-0.425635	0.024775	0.0113933	0.943977	5			S-PrediXcan	chr19:38711361:38714469:clu_27129:ENSG00000130402.11	ACTN4	-2.16713	-0.100352	0.0302246	0.153701	1.75218e-17	15
50K	chr3:122621611:122632086:clu_48413:ENSG00000173200.12	PARP15	-2.24348	-0.0354412	0.0248656	0.362414	4.67095e-50	2			S-PrediXcan	chr3:183925719:183927330:clu_49556:ENSG00000114770.16	ABCC5	2.1671	0.271933	0.0302274	0.0313997	0.168946	15
50K	chr6:168042716:168044827:clu_40325:ENSG00000125337.16	KIF25	2.2422	0.29042	0.0249484	0.018716	0.88538	6			S-PrediXcan	chr15:30005789:30006985:clu_20569:ENSG00000259647.1	RP11-143J24.1	-2.16694	-0.543753	0.0302395	0.0122461	0.349874	1
50K	chr19:49664846:49665672:clu_28001:ENSG00000126456.15	IRF3	2.24218	0.114847	0.0249498	0.0948105	3.30249e-11	5			S-PrediXcan	chr1:155679512:155688071:clu_59222:ENSG00000163374.19	YY1AP1	-2.16566	-0.244893	0.0303374	0.0456262	4.90518e-05	6
50K	chr2:201130146:201130921:clu_53755:ENSG00000003402.19	CFLAR	2.24151	0.047017	0.0249931	0.358921	2.04446e-42	20			S-PrediXcan	chr5:132349957:132360080:clu_42205:ENSG00000233006.6	AC034220.3	-2.16423	-0.0811415	0.0304468	0.10441	9.36041e-13	15
50K	chr17:35423068:35430471:clu_14748:ENSG00000172123.12	SLFN12	-2.24061	-0.248272	0.025051	0.0285643	0.20199	7			S-PrediXcan	chr10:5923696:5924311:clu_10624:ENSG00000134452.19	FBXO18	2.16379	0.0995162	0.0304806	0.254752	8.2004e-05	84
50K	chr3:134178073:134183002:clu_48833:ENSG00000163785.12	RYK	-2.24045	-0.273399	0.0250618	0.0230464	0.994789	5			S-PrediXcan	chr8:79919148:80030036:clu_65590:ENSG00000147586.9	MRPS28	-2.16367	-0.375577	0.0304899	0.0276773	0.010224	2
50K	chr9:5690038:5713896:clu_61672:ENSG00000107036.11	RIC1	-2.24039	-0.188491	0.0250654	0.0452878	0.213428	13			S-PrediXcan	chr21:42444643:42447057:clu_33531:ENSG00000160185.14	UBASH3A	-2.1633	-0.34732	0.0305184	0.0320451	0.726088	9
50K	chr10:74109156:74111909:clu_11819:ENSG00000035403.17	VCL	2.23989	0.175845	0.0250977	0.0497163	7.61795e-06	7			S-PrediXcan	chr8:17098348:17098458:clu_64644:ENSG00000155970.11	MICU3	2.16321	0.1026	0.0305254	0.162983	9.72698e-10	32
50K	chr8:132839582:132842515:clu_66245:ENSG00000129292.20	PHF20L1	-2.23952	-0.0872455	0.0251224	0.0973052	0.000370064	24			S-PrediXcan	chr15:43398179:43399112:clu_21074:ENSG00000137822.12	TUBGCP4	-2.16243	-0.410964	0.0305847	0.0230955	0.585616	9
50K	chr22:40267036:40273425:clu_30826:ENSG00000100354.20	TNRC6B	-2.23949	-0.216387	0.0251238	0.037605	0.0460059	5			S-PrediXcan	chr16:88734054:88734356:clu_20194:ENSG00000103335.21	PIEZO1	-2.16218	-0.336739	0.0306041	0.0216814	0.0135894	4
50K	chr17:68206238:68250188:clu_16274:ENSG00000196704.11	AMZ2	-2.23933	-0.520438	0.0251345	0.010668	0.14178	3			S-PrediXcan	chr3:100837171:100838402:clu_48056:ENSG00000154175.16	ABI3BP	2.1616	0.298347	0.0306494	0.0363121	0.767405	16
50K	chr5:96726859:96727489:clu_41821:ENSG00000153113.23	CAST	2.23928	0.0830863	0.025138	0.114046	5.56024e-07	17			S-PrediXcan	chr8:144241517:144242369:clu_66567:ENSG00000179832.17	MROH1	2.16153	0.0961696	0.0306544	0.16506	6.07071e-10	32
50K	chr3:48682135:48682348:clu_47135:ENSG00000213672.7	NCKIPSD	-2.23873	-0.144814	0.0251734	0.0542888	0.000227648	7			S-PrediXcan	chr16:15365634:15366653:clu_18152:ENSG00000183793.13	NPIPA5	-2.16135	-0.0800058	0.0306681	0.191246	7.28982e-08	38
50K	chr16:4811802:4811889:clu_17911:ENSG00000140632.16	GLYR1	-2.23836	-0.527478	0.0251974	0.0335494	0.138384	9			S-PrediXcan	chr5:60887520:60890889:clu_41177:ENSG00000049167.13	ERCC8	2.16091	0.547937	0.0307022	0.013898	0.603579	3
50K	chr1:9943515:9972018:clu_55450:ENSG00000173614.13	NMNAT1	2.23836	0.621418	0.0251979	0.0114597	0.612073	2			S-PrediXcan	chr3:15304299:15330504:clu_46371:ENSG00000131370.15	SH3BP5	2.16087	0.921686	0.0307051	0.013652	0.650873	5
50K	chr11:3404963:3406499:clu_7209:ENSG00000223756.6	TSSC2	-2.23775	-0.321611	0.0252376	0.0190059	0.461027	6			S-PrediXcan	chr6:125815404:125855020:clu_39531:ENSG00000111912.19	NCOA7	2.16072	0.19736	0.0307168	0.0529811	0.239071	18
50K	chr11:130208684:130209442:clu_10429:ENSG00000149418.10	ST14	-2.23682	-0.261636	0.0252984	0.0464808	0.029795	11			S-PrediXcan	chr8:38264949:38266141:clu_65096:ENSG00000147535.16	PLPP5	2.16036	0.220555	0.030745	0.0764009	0.0275135	25
50K	chr12:55840882:55841106:clu_4880:ENSG00000123342.15	MMP19	-2.23659	-0.297482	0.0253129	0.0235015	0.130013	5			S-PrediXcan	chr19:9614103:9618091:clu_25750:ENSG00000171469.10	ZNF561	-2.15968	-0.336411	0.0307972	0.0479819	0.411392	12
50K	chr14:50113512:50114285:clu_23417:ENSG00000100483.13	VCPKMT	2.2365	0.201607	0.0253192	0.0393172	0.0258636	7			S-PrediXcan	chr15:41573467:41573679:clu_20892:ENSG00000092445.11	TYRO3	-2.1594	-0.211237	0.0308195	0.052214	0.00157333	13
50K	chr11:47478952:47482695:clu_8059:ENSG00000149187.17	CELF1	2.23643	0.333599	0.0253239	0.0107962	0.689433	4			S-PrediXcan	chr18:23507054:23507985:clu_29063:ENSG00000141452.9	C18orf8	2.15914	0.715044	0.0308396	0.0124998	0.992192	4
50K	chr16:4811802:4812086:clu_17911:ENSG00000140632.16	GLYR1	2.23584	0.730011	0.0253622	0.0232674	0.716174	7			S-PrediXcan	chr19:5610095:5610639:clu_25401:ENSG00000130254.11	SAFB2	2.15858	1.26198	0.030883	0.021124	0.312542	3
50K	chr14:22902382:22904261:clu_22910:ENSG00000100461.17	RBM23	2.23567	0.218162	0.0253733	0.0356334	0.000757959	3			S-PrediXcan	chr17:50700716:50707521:clu_15738:ENSG00000154945.6	ANKRD40	2.15849	0.323975	0.0308901	0.0410651	0.212924	8
50K	chr7:72713798:72728822:clu_35015:ENSG00000277149.4	TYW1B	2.2356	0.21626	0.0253781	0.0256247	0.0654749	5			S-PrediXcan	chr11:64225869:64226050:clu_8481:ENSG00000149743.13	TRPT1	2.15808	0.0929314	0.0309214	0.145868	2.42434e-08	29
50K	chr10:124706887:124744013:clu_12948:ENSG00000203791.14	METTL10	-2.23538	-0.244381	0.0253926	0.0387105	0.187359	12			S-PrediXcan	chr6:29612614:29613243:clu_37487:ENSG00000204681.10	GABBR1	-2.15804	-0.227418	0.0309245	0.0305481	0.0276484	43
50K	chr2:10423088:10424525:clu_50227:ENSG00000115756.12	HPCAL1	2.23503	0.18347	0.0254153	0.0387798	0.000445512	2			S-PrediXcan	chr4:75521861:75539859:clu_44498:ENSG00000174796.12	THAP6	-2.15764	-0.372426	0.0309557	0.0349501	0.715994	11
50K	chr6:42968498:42969668:clu_38385:ENSG00000124587.13	PEX6	-2.23437	-0.469145	0.025459	0.0209537	0.0272812	2			S-PrediXcan	chr20:3864788:3865683:clu_31575:ENSG00000088888.17	MAVS	-2.1567	-0.0465087	0.0310287	0.31501	5.57269e-42	11
50K	chr2:97688993:97690256:clu_52094:ENSG00000228486.10	LINC01125	-2.23403	-0.248303	0.025481	0.0258183	0.85344	6			S-PrediXcan	chr1:45568177:45568927:clu_57044:ENSG00000117448.13	AKR1A1	2.15657	0.22686	0.0310389	0.0628717	0.0013646	16
50K	chr12:58885902:58886810:clu_5186:ENSG00000139263.11	LRIG3	2.23335	0.314927	0.0255262	0.0211691	0.230858	6			S-PrediXcan	chr11:36394011:36400997:clu_7864:ENSG00000135362.13	PRR5L	2.15621	0.206214	0.0310673	0.0388932	0.000182723	15
50K	chr20:3820758:3822102:clu_31572:ENSG00000275491.1	LINC01730	2.23251	0.048031	0.0255814	0.351339	3.87375e-44	17			S-PrediXcan	chr7:74224197:74224639:clu_35114:ENSG00000086730.16	LAT2	-2.156	-1.03758	0.0310838	0.0115801	0.0474675	4
50K	chr12:42210619:42237599:clu_4309:ENSG00000015153.14	YAF2	-2.23233	-0.21242	0.0255932	0.0229906	0.518147	6			S-PrediXcan	chr3:87240790:87245714:clu_47967:ENSG00000083937.8	CHMP2B	-2.1556	-0.0682359	0.0311152	0.23328	7.01086e-09	66
50K	chr22:19239388:19242775:clu_29861:ENSG00000070371.15	CLTCL1	2.23206	0.501193	0.0256112	0.0174344	0.367295	3			S-PrediXcan	chr10:44982663:44983991:clu_11234:ENSG00000107551.20	RASSF4	-2.15501	-0.0567388	0.0311613	0.182361	3.37488e-23	10
[truncated: 38,008 more rows]
