# Supplementary material for: Integrating transcription factor occupancy with transcriptome-wide association analysis identifies susceptibility genes in human cancers
Source: Nat Commun. 2022 Nov 19;13:7118. doi: 10.1038/s41467-022-34888-0 (PMC9675749; doi:10.1038/s41467-022-34888-0)
Supplement: Supplementary file 17 — Supplementary Data 15 [file 41467_2022_34888_MOESM17_ESM.xlsx]

## Sheet: Supp_Data15
Supplementary Data 15. TF ChIP-seq data in cancer related target tissues and cell lines for prostate cancer, lung cancer and brain diseases
Cancer_type	Species	TF	Cell_line	Cell_type	Tissue_type	FastQC	UniquelyMappedRatio	PBC	PeaksFoldChangeAbove10	FRiP	PeaksUnionDHSRatio
Prostate Cancer	Homo sapiens	AR	22RV1	Epithelium	Prostate	32	0.424	0.848	23	0.000838064	0.795918
Prostate Cancer	Homo sapiens	AR	LNCaP	Epithelium	Prostate	32	0.7617	0.992	6896	0.0475275	0.8898
Prostate Cancer	Homo sapiens	AR	LNCaP	Epithelium	Prostate	32	0.7565	0.995	6634	0.046165	0.8958
Prostate Cancer	Homo sapiens	AR	LNCaP	Epithelium	Prostate	32	0.7551	0.996	3045	0.020719	0.967
Prostate Cancer	Homo sapiens	AR	LNCaP	Epithelium	Prostate	32	0.7502	0.991	4636	0.0340743	0.97
Prostate Cancer	Homo sapiens	AR	LNCaP	Epithelium	Prostate	30	0.658	0.993	78	0.001882	0.690391
Prostate Cancer	Homo sapiens	AR	LNCaP	Epithelium	Prostate	24	0.1357	0.933	16576	0.345337	0.9542
Prostate Cancer	Homo sapiens	AR	LNCaP	Epithelium	Prostate	35	0.461	0.779	29	0.0010369	0.72973
Prostate Cancer	Homo sapiens	AR	LNCaP	Epithelium	Prostate	37	0.5381	0.822	56	0.00127725	0.819444
Prostate Cancer	Homo sapiens	EP300	LNCaP	Epithelium	Prostate	4	0.1398	0.99	86	0.00301471	0.882556
Prostate Cancer	Homo sapiens	EP300	LNCaP	Epithelium	Prostate	4	0.124	0.99	51	0.00160652	0.833333
Prostate Cancer	Homo sapiens	ERG	LNCaP	Epithelium	Prostate	25	0.2817	0.977	115	0.00253931	0.803226
Prostate Cancer	Homo sapiens	FOXA1	LNCaP	Epithelium	Prostate	32	0.7636	0.984	1518	0.0159065	0.9676
Prostate Cancer	Homo sapiens	FOXA1	LNCaP	Epithelium	Prostate	32	0.7707	0.986	1745	0.0181475	0.9692
Prostate Cancer	Homo sapiens	FOXA1	LNCaP	Epithelium	Prostate	31	0.7804	0.993	10601	0.086179	0.9822
Prostate Cancer	Homo sapiens	FOXA1	LNCaP	Epithelium	Prostate	31	0.7768	0.994	7711	0.065359	0.9806
Prostate Cancer	Homo sapiens	FOXA1	LNCaP	Epithelium	Prostate	32	0.607	0.928	12479	0.128922	0.9774
Prostate Cancer	Homo sapiens	H2AZ	LNCaP	Epithelium	Prostate	25	0.5052	0.998	36	0.0014815	0.782609
Prostate Cancer	Homo sapiens	H2AZ	LNCaP	Epithelium	Prostate	28	0.6088	0.998	53	0.00419075	0.751764
Prostate Cancer	Homo sapiens	MED12	LNCaP	Epithelium	Prostate	33	0.1732	0.992	74	0.00214725	0.872222
Prostate Cancer	Homo sapiens	MED12	LNCaP	Epithelium	Prostate	33	0.1675	0.991	44	0.0016065	0.77619
Prostate Cancer	Homo sapiens	NR3C1	LNCaP	Epithelium	Prostate	33	0.8026	0.996	3735	0.0252512	0.7986
Prostate Cancer	Homo sapiens	NR3C1	LNCaP	Epithelium	Prostate	33	0.7996	0.987	2647	0.019713	0.9094
Prostate Cancer	Homo sapiens	POLR2A	LNCaP	Epithelium	Prostate	27	0.7508	0.993	7147	0.205724	0.9704
Prostate Cancer	Homo sapiens	POLR2A	LNCaP	Epithelium	Prostate	28	0.7721	0.984	6030	0.157435	0.9572
Prostate Cancer	Homo sapiens	POLR2A	LNCaP	Epithelium	Prostate	26	0.1929	0.977	213	0.00967278	0.573844
Prostate Cancer	Homo sapiens	POLR2A	LNCaP	Epithelium	Prostate	27	0.1338	0.969	434	0.0302345	0.671109
Prostate Cancer	Homo sapiens	ERG	RWPE1	Epithelium	Prostate	23	0.1915	0.963	38	0.00203937	0.77305
Prostate Cancer	Homo sapiens	ERG	RWPE1	Epithelium	Prostate	23	0.2394	0.967	936	0.0288101	0.9642
Prostate Cancer	Homo sapiens	AR	VCaP	Epithelium	Prostate	29	0.7541	0.97	31310	0.337713	0.8292
Prostate Cancer	Homo sapiens	AR	VCaP	Epithelium	Prostate	30	0.7341	0.987	829	0.0086015	0.90239
Prostate Cancer	Homo sapiens	AR	VCaP	Epithelium	Prostate	30	0.3191	0.991	2295	0.0218405	0.8998
Prostate Cancer	Homo sapiens	AR	VCaP	Epithelium	Prostate	27	0.5843	0.963	279	0.00358275	0.941436
Prostate Cancer	Homo sapiens	AR	VCaP	Epithelium	Prostate	33	0.5776	0.906	142	0.00256325	0.909871
Prostate Cancer	Homo sapiens	ERG	VCaP	Epithelium	Prostate	25	0.3974	0.978	12851	0.174526	0.9676
Prostate Cancer	Homo sapiens	ERG	VCaP	Epithelium	Prostate	34	0.6163	0.918	110	0.00348725	0.94564
Prostate Cancer	Homo sapiens	ERG	VCaP	Epithelium	Prostate	32	0.6315	0.961	526	0.0100333	0.951115
Prostate Cancer	Homo sapiens	FOXA1	VCaP	Epithelium	Prostate	33	0.5869	0.852	1602	0.026901	0.955
Prostate Cancer	Homo sapiens	POLR2A	VCaP	Epithelium	Prostate	37	0.6172	0.936	4266	0.0598848	0.9696
Prostate Cancer	Homo sapiens	POLR2A	VCaP	Epithelium	Prostate	30	0.4796	0.951	19	0.000876473	0.666667
Prostate Cancer	Homo sapiens	POLR2A	VCaP	Epithelium	Prostate	31	0.324	0.974	57	0.00158081	0.532468
Prostate Cancer	Homo sapiens	AR	None	Epithelium	Prostate	28	0.543	0.946	695	0.008145	0.942758
Prostate Cancer	Homo sapiens	ERG	None	Epithelium	Prostate	26	0.5337	0.975	67	0.0025525	0.903272
Prostate Cancer	Homo sapiens	POLR2A	None	Epithelium	Prostate	22	0.3772	0.988	91	0.00185025	0.520295
Prostate Cancer	Homo sapiens	RUNX2	C4-2B	Epithelium	Prostate	36	0.693	0.852	16741	0.235648	0.9018
Prostate Cancer	Homo sapiens	AR	VCaP	Epithelium	Prostate	33	0.7867	0.78	17079	0.242944	0.9236
Prostate Cancer	Homo sapiens	AR	VCS2	Epithelium	Prostate	33	0.7885	0.842	15907	0.208441	0.8968
Prostate Cancer	Homo sapiens	NKX3-1	LNCaP	Epithelium	Prostate	34	0.7528	0.987	373	0.00506675	0.945435
Prostate Cancer	Homo sapiens	NKX3-1	LNCaP	Epithelium	Prostate	33	0.7541	0.975	1354	0.0153692	0.9662
Prostate Cancer	Homo sapiens	FOXA1	LNCaP	Epithelium	Prostate	29	0.7315	0.981	35705	0.262678	0.9708
Prostate Cancer	Homo sapiens	FOXA1	LNCaP	Epithelium	Prostate	21	0.2769	0.986	31509	0.253572	0.966
Prostate Cancer	Homo sapiens	ETV4	PC-3	Epithelium	Prostate	30	0.9794	0.947	219	0.0100383	0.965
Prostate Cancer	Homo sapiens	JUND	PC-3	Epithelium	Prostate	34	0.7912	0.944	1255	0.0249818	0.977
Prostate Cancer	Homo sapiens	ETS1	RWPE1	Epithelium	Prostate	31	0.8162	0.917	135	0.00309275	0.906566
Prostate Cancer	Homo sapiens	GABPA	RWPE1	Epithelium	Prostate	33	0.6283	0.544	13	0.00445964	0.93617
Prostate Cancer	Homo sapiens	ERG	RWPE1	Epithelium	Prostate	31	0.8109	0.87	37	0.00304675	0.950265
Prostate Cancer	Homo sapiens	ETV1	RWPE1	Epithelium	Prostate	25	0.814	0.758	35	0.003044	0.925926
Prostate Cancer	Homo sapiens	AR	VCaP	Epithelium	Prostate	38	0.7439	0.986	2127	0.0147835	0.936015
Prostate Cancer	Homo sapiens	AR	VCaP	Epithelium	Prostate	37	0.7694	0.971	36998	0.338859	0.9258
Prostate Cancer	Homo sapiens	AR	VCaP	Epithelium	Prostate	38	0.7221	0.983	19282	0.145958	0.8974
Prostate Cancer	Homo sapiens	ERG	VCaP	Epithelium	Prostate	38	0.8017	0.995	7729	0.063869	0.9526
Prostate Cancer	Homo sapiens	ERG	VCaP	Epithelium	Prostate	38	0.8042	0.995	9322	0.081748	0.9434
Prostate Cancer	Homo sapiens	ERG	VCaP	Epithelium	Prostate	37	0.7806	0.994	15250	0.121324	0.9462
Prostate Cancer	Homo sapiens	HDAC1	VCaP	Epithelium	Prostate	38	0.757	0.996	455	0.0197958	0.9554
Prostate Cancer	Homo sapiens	HDAC1	VCaP	Epithelium	Prostate	38	0.7566	0.995	547	0.0222222	0.9542
Prostate Cancer	Homo sapiens	HDAC2	VCaP	Epithelium	Prostate	2	0.4799	0.988	347	0.0301895	0.9542
Prostate Cancer	Homo sapiens	HDAC2	VCaP	Epithelium	Prostate	23	0.5208	0.991	487	0.0391423	0.9516
Prostate Cancer	Homo sapiens	HDAC3	VCaP	Epithelium	Prostate	26	0.541	0.985	542	0.010518	0.955191
Prostate Cancer	Homo sapiens	HDAC3	VCaP	Epithelium	Prostate	26	0.5447	0.991	1590	0.0229262	0.9424
Prostate Cancer	Homo sapiens	EZH2	VCaP	Epithelium	Prostate	38	0.7582	0.995	146	0.0171108	0.813017
Prostate Cancer	Homo sapiens	EZH2	VCaP	Epithelium	Prostate	38	0.7605	0.994	594	0.0222715	0.8864
Prostate Cancer	Homo sapiens	AR	LNCaP	Epithelium	Prostate	33	0.803	0.98	380	0.00521825	0.933735
Prostate Cancer	Homo sapiens	AR	LNCaP	Epithelium	Prostate	32	0.7883	0.992	49	0.00308225	0.72956
Prostate Cancer	Homo sapiens	ERG	RWPE1	Epithelium	Prostate	39	0.7817	0.953	3552	0.0243613	0.9728
Prostate Cancer	Homo sapiens	POLR2A	LNCaP	Epithelium	Prostate	34	0.6256	0.993	8224	0.133007	0.9726
Prostate Cancer	Homo sapiens	POLR2A	LNCaP	Epithelium	Prostate	30	0.687	0.993	7030	0.141585	0.9682
Prostate Cancer	Homo sapiens	POLR2A	LNCaP	Epithelium	Prostate	33	0.6412	0.996	8675	0.135122	0.9738
Prostate Cancer	Homo sapiens	POLR2A	LNCaP	Epithelium	Prostate	31	0.6159	0.997	6496	0.0873847	0.9746
Prostate Cancer	Homo sapiens	POLR2A	LNCaP	Epithelium	Prostate	30	0.6605	0.995	2937	0.0756057	0.9578
Prostate Cancer	Homo sapiens	POLR2A	LNCaP	Epithelium	Prostate	36	0.6096	0.99	6269	0.146096	0.9696
Prostate Cancer	Homo sapiens	FOXA1	LNCaP	Epithelium	Prostate	38	0.6891	0.763	20604	0.178625	0.9778
Prostate Cancer	Homo sapiens	FOXA1	LNCaP	Epithelium	Prostate	39	0.6117	0.988	53	0.0330112	0.972785
Prostate Cancer	Homo sapiens	AR	LNCaP	Epithelium	Prostate	39	0.5466	0.938	2265	0.0236058	0.9406
Prostate Cancer	Homo sapiens	AR	LNCaP	Epithelium	Prostate	39	0.6653	0.694	3394	0.0548885	0.9438
Prostate Cancer	Homo sapiens	EZH2	LNCaP-abl	Epithelium	Prostate	38	0.9866	0.952	265	0.0205427	0.8888
Prostate Cancer	Homo sapiens	EZH2	LNCaP	Epithelium	Prostate	28	0.3088	0.803	131	0.003817	0.54955
Prostate Cancer	Homo sapiens	AR	LNCaP-abl	Epithelium	Prostate	37	0.9851	0.437	3431	0.106338	0.975
Prostate Cancer	Homo sapiens	POLR2A	LNCaP-abl	Epithelium	Prostate	35	0.8337	0.961	8769	0.240068	0.9762
Prostate Cancer	Homo sapiens	SUZ12	LNCaP	Epithelium	Prostate	39	0.7786	0.801	149	0.008366	0.638666
Prostate Cancer	Homo sapiens	SUZ12	LNCaP-abl	Epithelium	Prostate	36	0.2966	0.971	159	0.00118725	0.772627
Prostate Cancer	Homo sapiens	AR	C4-2B	Epithelium	Prostate	39	0.8298	0.969	380	0.00951375	0.530495
Prostate Cancer	Homo sapiens	AR	22RV1	Epithelium	Prostate	37	0.6899	0.992	271	0.00415625	0.875451
Prostate Cancer	Homo sapiens	AR	C4-2B	Epithelium	Prostate	38	0.6277	0.971	1735	0.0238147	0.9006
Prostate Cancer	Homo sapiens	FOXA1	C4-2B	Epithelium	Prostate	37	0.6773	0.989	6060	0.0809892	0.978
Prostate Cancer	Homo sapiens	AR	LNCaP	Epithelium	Prostate	37	0.7208	0.989	94	0.0025635	0.799401
Prostate Cancer	Homo sapiens	AR	22RV1	Epithelium	Prostate	38	0.739	0.973	77	0.0026895	0.768456
Prostate Cancer	Homo sapiens	AR	LNCaP	Epithelium	Prostate	38	0.7109	0.957	998	0.0127633	0.907843
Prostate Cancer	Homo sapiens	FOXA1	C4-2B	Epithelium	Prostate	37	0.7301	0.977	2325	0.040487	0.9734
Prostate Cancer	Homo sapiens	AR	C4-2B	Epithelium	Prostate	39	0.8069	0.965	291	0.0171735	0.4174
Prostate Cancer	Homo sapiens	AR	C4-2B	Epithelium	Prostate	37	0.7682	0.983	400	0.008224	0.905247
Prostate Cancer	Homo sapiens	AR	LNCaP	Epithelium	Prostate	31	0.7705	0.991	2454	0.017156	0.9548
Prostate Cancer	Homo sapiens	AR	C4-2B	Epithelium	Prostate	37	0.6397	0.972	364	0.00476175	0.770979
Prostate Cancer	Homo sapiens	REPIN1	LNCaP	Epithelium	Prostate	34	0.7497	0.971	2361	0.020504	0.958
Prostate Cancer	Homo sapiens	NKX3-1	LNCaP	Epithelium	Prostate	32	0.8318	0.974	23374	0.266112	0.9828
Prostate Cancer	Homo sapiens	AR	LNCaP	Epithelium	Prostate	31	0.7551	0.995	286	0.00269875	0.915455
Prostate Cancer	Homo sapiens	POLR2A	LNCaP	Epithelium	Prostate	31	0.7624	0.996	1608	0.026229	0.9672
Prostate Cancer	Homo sapiens	NR3C1	VCaP	Epithelium	Prostate	38	0.7271	0.978	3917	0.0440487	0.9726
Prostate Cancer	Homo sapiens	AR	LNCaP	Epithelium	Prostate	31	0.7517	0.995	785	0.0057625	0.952046
Prostate Cancer	Homo sapiens	NR3C1	LNCaP	Epithelium	Prostate	39	0.7367	0.974	8562	0.0705647	0.8856
Prostate Cancer	Homo sapiens	AR	VCaP	Epithelium	Prostate	38	0.867	0.895	61942	0.58194	0.9282
Prostate Cancer	Homo sapiens	POLR2A	LNCaP	Epithelium	Prostate	30	0.7545	0.994	549	0.0156172	0.971354
Prostate Cancer	Homo sapiens	AR	LNCaP	Epithelium	Prostate	39	0.7795	0.853	8339	0.0658072	0.9584
Prostate Cancer	Homo sapiens	AR	LNCaP	Epithelium	Prostate	31	0.7521	0.995	237	0.002463	0.93018
Prostate Cancer	Homo sapiens	AR	VCaP	Epithelium	Prostate	38	0.6999	0.963	29593	0.207854	0.91
Prostate Cancer	Homo sapiens	NR3C1	LNCaP	Epithelium	Prostate	39	0.753	0.889	12941	0.121193	0.8844
Prostate Cancer	Homo sapiens	NR3C1	LNCaP	Epithelium	Prostate	33	0.7664	0.965	4752	0.0412273	0.9036
Prostate Cancer	Homo sapiens	AR	LNCaP	Epithelium	Prostate	26	0.7728	0.991	58	0.00247975	0.768362
Prostate Cancer	Homo sapiens	AR	LNCaP	Epithelium	Prostate	31	0.7508	0.995	872	0.00617875	0.947804
Prostate Cancer	Homo sapiens	AR	LNCaP	Epithelium	Prostate	39	0.7524	0.987	4504	0.0287245	0.9678
Prostate Cancer	Homo sapiens	AR	LNCaP	Epithelium	Prostate	26	0.7833	0.986	50	0.0031585	0.779141
Prostate Cancer	Homo sapiens	ETV1	LNCaP	Epithelium	Prostate	37	0.3511	0.979	7402	0.0736905	0.9694
Prostate Cancer	Homo sapiens	AR	LNCaP	Epithelium	Prostate	37	0.5524	0.848	673	0.0094915	0.939269
Prostate Cancer	Homo sapiens	AR	LNCaP	Epithelium	Prostate	36	0.5823	0.871	63	0.004891	0.680851
Prostate Cancer	Homo sapiens	CTCF	PrEC	Epithelium	Prostate	35	0.8604	0.98	25970	0.101326	0.9766
Prostate Cancer	Homo sapiens	CTCF	LNCaP	Epithelium	Prostate	35	0.8554	0.977	27963	0.138919	0.9756
Prostate Cancer	Homo sapiens	AR	LNCaP	Epithelium	Prostate	39	0.7095	0.361	27	0.00209857	0.725
Prostate Cancer	Homo sapiens	AR	LNCaP	Epithelium	Prostate	39	0.7245	0.683	347	0.00569225	0.921384
Prostate Cancer	Homo sapiens	AR	LNCaP	Epithelium	Prostate	32	0.7528	0.995	51	0.00113825	0.801471
Prostate Cancer	Homo sapiens	AR	LNCaP	Epithelium	Prostate	32	0.7645	0.989	135	0.00195425	0.910638
Prostate Cancer	Homo sapiens	AR	LNCaP	Epithelium	Prostate	31	0.7505	0.996	424	0.0041275	0.961272
Prostate Cancer	Homo sapiens	AR	LNCaP	Epithelium	Prostate	31	0.7546	0.994	109	0.00169225	0.915344
Prostate Cancer	Homo sapiens	AR	LNCaP	Epithelium	Prostate	32	0.7633	0.99	172	0.00215975	0.916923
Prostate Cancer	Homo sapiens	AR	LNCaP	Epithelium	Prostate	32	0.7646	0.993	13	0.00084604	0.727273
Prostate Cancer	Homo sapiens	AR	LNCaP	Epithelium	Prostate	32	0.7614	0.993	58	0.00142375	0.848315
Prostate Cancer	Homo sapiens	AR	LNCaP	Epithelium	Prostate	34	0.6517	0.964	176	0.00338675	0.796504
Prostate Cancer	Homo sapiens	AR	LNCaP	Epithelium	Prostate	33	0.7466	0.994	38	0.00146075	0.607143
Prostate Cancer	Homo sapiens	AR	LNCaP	Epithelium	Prostate	32	0.7583	0.991	205	0.00247425	0.939266
Prostate Cancer	Homo sapiens	AR	LNCaP	Epithelium	Prostate	32	0.7554	0.985	29	0.00106475	0.726027
Prostate Cancer	Homo sapiens	EED	DU145	Epithelium	Prostate	36	0.8085	0.943	2845	0.192064	0.497
Prostate Cancer	Homo sapiens	EED	DU145	Epithelium	Prostate	36	0.8525	0.937	546	0.0699453	0.452
Prostate Cancer	Homo sapiens	TP63	EP156T	Epithelium	Prostate	33	0.6289	0.989	4318	0.020643	0.9642
Prostate Cancer	Homo sapiens	SFPQ	LNCaP	Epithelium	Prostate	38	0.6364	0.993	48	0.00293375	0.884404
Prostate Cancer	Homo sapiens	SFPQ	LNCaP	Epithelium	Prostate	36	0.5701	0.993	47	0.0021615	0.817981
Prostate Cancer	Homo sapiens	RING1	DU145	Epithelium	Prostate	35	0.8936	0.881	370	0.085029	0.3678
Prostate Cancer	Homo sapiens	RNF2	DU145	Epithelium	Prostate	35	0.8491	0.957	497	0.118172	0.3644
Prostate Cancer	Homo sapiens	RNF2	DU145	Epithelium	Prostate	35	0.8507	0.703	166	0.00894475	0.2586
Prostate Cancer	Homo sapiens	BMI1	DU145	Epithelium	Prostate	35	0.8463	0.985	1361	0.177966	0.4458
Prostate Cancer	Homo sapiens	BMI1	DU145	Epithelium	Prostate	35	0.8697	0.984	406	0.093706	0.4042
Prostate Cancer	Homo sapiens	TCF7L2	LNCaP	Epithelium	Prostate	39	0.8187	0.996	5962	0.0569805	0.9756
Prostate Cancer	Homo sapiens	AR	LNCaP	Epithelium	Prostate	39	0.8689	0.973	19462	0.119031	0.9746
Prostate Cancer	Homo sapiens	AR	LNCaP	Epithelium	Prostate	39	0.8551	0.981	3241	0.0191415	0.9592
Prostate Cancer	Homo sapiens	FOXA1	LNCaP	Epithelium	Prostate	39	0.8909	0.805	34118	0.226183	0.9686
Prostate Cancer	Homo sapiens	AR	VCaP	Epithelium	Prostate	38	0.7598	0.984	34342	0.211923	0.9574
Prostate Cancer	Homo sapiens	AR	VCaP	Epithelium	Prostate	38	0.7594	0.983	8568	0.0589242	0.9582
Prostate Cancer	Homo sapiens	AR	VCaP	Epithelium	Prostate	37	0.7631	0.985	29910	0.184683	0.958
Prostate Cancer	Homo sapiens	AR	VCaP	Epithelium	Prostate	38	0.7698	0.984	17245	0.105734	0.9582
Prostate Cancer	Homo sapiens	AR	VCaP	Epithelium	Prostate	38	0.7816	0.982	7513	0.0507945	0.9534
Prostate Cancer	Homo sapiens	AR	VCaP	Epithelium	Prostate	38	0.7848	0.986	19148	0.114006	0.9594
Prostate Cancer	Homo sapiens	AR	VCaP	Epithelium	Prostate	37	0.7462	0.989	10963	0.0718085	0.9574
Prostate Cancer	Homo sapiens	AR	VCaP	Epithelium	Prostate	38	0.7494	0.988	13291	0.0840642	0.9576
Prostate Cancer	Homo sapiens	AGO1	PC-3	Epithelium	Prostate	37	0.7626	0.909	157	0.023661	0.852
Prostate Cancer	Homo sapiens	AGO2	PC-3	Epithelium	Prostate	38	0.8061	0.955	44	0.00414875	0.870332
Prostate Cancer	Homo sapiens	AR	LNCaP	Epithelium	Prostate	38	0.8006	0.973	8502	0.110227	0.9684
Prostate Cancer	Homo sapiens	AR	LNCaP	Epithelium	Prostate	38	0.7978	0.97	5187	0.0918076	0.9698
Prostate Cancer	Homo sapiens	E2F1	LNCaP	Epithelium	Prostate	38	0.8261	0.959	12742	0.265562	0.9712
Prostate Cancer	Homo sapiens	E2F1	LNCaP	Epithelium	Prostate	38	0.783	0.967	7878	0.198529	0.9692
Prostate Cancer	Homo sapiens	AR	LNCaP	Epithelium	Prostate	38	0.748	0.979	1487	0.0244666	0.971258
Prostate Cancer	Homo sapiens	AR	LNCaP	Epithelium	Prostate	38	0.6339	0.982	1429	0.0255949	0.968831
Prostate Cancer	Homo sapiens	E2F1	LNCaP	Epithelium	Prostate	38	0.7509	0.963	8479	0.166465	0.97
Prostate Cancer	Homo sapiens	E2F1	LNCaP	Epithelium	Prostate	38	0.7951	0.963	8112	0.169135	0.9692
Prostate Cancer	Homo sapiens	AR	LNCaP	Epithelium	Prostate	38	0.821	0.973	12879	0.13827	0.972
Prostate Cancer	Homo sapiens	AR	LNCaP	Epithelium	Prostate	38	0.6224	0.969	3587	0.0974955	0.9644
Prostate Cancer	Homo sapiens	E2F1	LNCaP	Epithelium	Prostate	38	0.8194	0.957	11145	0.242639	0.9698
Prostate Cancer	Homo sapiens	E2F1	LNCaP	Epithelium	Prostate	38	0.686	0.97	7012	0.239337	0.9702
Prostate Cancer	Homo sapiens	AR	LNCaP	Epithelium	Prostate	38	0.7883	0.981	472	0.00462825	0.941484
Prostate Cancer	Homo sapiens	AR	LNCaP	Epithelium	Prostate	38	0.8002	0.978	499	0.00561275	0.943779
Prostate Cancer	Homo sapiens	E2F1	LNCaP	Epithelium	Prostate	38	0.7834	0.976	8555	0.121332	0.9672
Prostate Cancer	Homo sapiens	E2F1	LNCaP	Epithelium	Prostate	38	0.7266	0.972	7355	0.112949	0.9694
Prostate Cancer	Homo sapiens	AR	LNCaP	Epithelium	Prostate	38	0.75	0.958	11618	0.195647	0.9728
Prostate Cancer	Homo sapiens	AR	LNCaP	Epithelium	Prostate	38	0.6009	0.975	5652	0.154509	0.9736
Prostate Cancer	Homo sapiens	E2F1	LNCaP	Epithelium	Prostate	38	0.5365	0.971	3164	0.112408	0.9676
Prostate Cancer	Homo sapiens	E2F1	LNCaP	Epithelium	Prostate	38	0.59	0.969	3063	0.113746	0.9682
Prostate Cancer	Homo sapiens	AR	LNCaP	Epithelium	Prostate	38	0.8073	0.984	3736	0.0286332	0.9642
Prostate Cancer	Homo sapiens	AR	LNCaP	Epithelium	Prostate	38	0.7478	0.976	1515	0.0149303	0.965329
Prostate Cancer	Homo sapiens	E2F1	LNCaP	Epithelium	Prostate	38	0.6938	0.968	2386	0.049025	0.9646
Prostate Cancer	Homo sapiens	E2F1	LNCaP	Epithelium	Prostate	38	0.7437	0.973	3719	0.0557055	0.9672
Prostate Cancer	Homo sapiens	AR	LNCaP	Epithelium	Prostate	38	0.7683	0.972	8658	0.0958602	0.968
Prostate Cancer	Homo sapiens	AR	LNCaP	Epithelium	Prostate	38	0.7736	0.969	7939	0.0939563	0.9704
Prostate Cancer	Homo sapiens	E2F1	LNCaP	Epithelium	Prostate	38	0.5735	0.964	5103	0.106833	0.9692
Prostate Cancer	Homo sapiens	E2F1	LNCaP	Epithelium	Prostate	38	0.7664	0.968	7122	0.113789	0.967
Prostate Cancer	Homo sapiens	AR	LNCaP	Epithelium	Prostate	38	0.8002	0.986	1455	0.010149	0.957219
Prostate Cancer	Homo sapiens	E2F1	LNCaP	Epithelium	Prostate	38	0.6991	0.982	3864	0.0355463	0.9646
Prostate Cancer	Homo sapiens	E2F1	LNCaP	Epithelium	Prostate	38	0.4157	0.973	1776	0.0396883	0.9658
Prostate Cancer	Homo sapiens	AR	VCaP	Epithelium	Prostate	35	0.8713	0.935	6222	0.0497978	0.9424
Prostate Cancer	Homo sapiens	AR	VCaP	Epithelium	Prostate	36	0.8095	0.704	6453	0.064484	0.9446
Prostate Cancer	Homo sapiens	AR	VCaP	Epithelium	Prostate	36	0.8865	0.869	22914	0.150038	0.9104
Prostate Cancer	Homo sapiens	AR	VCaP	Epithelium	Prostate	34	0.8672	0.814	21540	0.204104	0.9122
Prostate Cancer	Homo sapiens	AR	VCaP	Epithelium	Prostate	35	0.8864	0.968	11065	0.0670585	0.8648
Prostate Cancer	Homo sapiens	AR	VCaP	Epithelium	Prostate	34	0.8726	0.849	11136	0.0880308	0.86
Prostate Cancer	Homo sapiens	AR	VCaP	Epithelium	Prostate	36	0.8874	0.922	8646	0.056855	0.9276
Prostate Cancer	Homo sapiens	AR	VCaP	Epithelium	Prostate	36	0.7823	0.765	9960	0.122539	0.9144
Prostate Cancer	Homo sapiens	AR	VCaP	Epithelium	Prostate	35	0.8743	0.938	16207	0.120772	0.9388
Prostate Cancer	Homo sapiens	AR	VCaP	Epithelium	Prostate	36	0.8098	0.672	17747	0.142434	0.9404
Prostate Cancer	Homo sapiens	BRD4	VCaP	Epithelium	Prostate	36	0.8955	0.944	472	0.031357	0.9296
Prostate Cancer	Homo sapiens	BRD4	VCaP	Epithelium	Prostate	36	0.8942	0.947	501	0.0307427	0.9256
Prostate Cancer	Homo sapiens	BRD4	VCaP	Epithelium	Prostate	36	0.8843	0.966	139	0.00514875	0.454073
Prostate Cancer	Homo sapiens	BRD4	VCaP	Epithelium	Prostate	36	0.8703	0.974	148	0.007546	0.828215
Prostate Cancer	Homo sapiens	BRD4	VCaP	Epithelium	Prostate	36	0.8687	0.963	234	0.02161	0.9122
Prostate Cancer	Homo sapiens	POLR2A	VCaP	Epithelium	Prostate	36		0.997	306	0.020204	0.951774
Prostate Cancer	Homo sapiens	POLR2A	VCaP	Epithelium	Prostate	36	0.8948	0.981	3022	0.0623983	0.9508
Prostate Cancer	Homo sapiens	POLR2A	VCaP	Epithelium	Prostate	36	0.8909	0.99	1270	0.0267408	0.9382
Prostate Cancer	Homo sapiens	POLR2A	VCaP	Epithelium	Prostate	36		0.999	46	0.00374337	0.815476
Prostate Cancer	Homo sapiens	POLR2A	VCaP	Epithelium	Prostate	36	0.8965	0.985	3902	0.081783	0.9558
Prostate Cancer	Homo sapiens	BRD2	VCaP	Epithelium	Prostate	35	0.7914	0.99	1308	0.0399127	0.7636
Prostate Cancer	Homo sapiens	BRD2	VCaP	Epithelium	Prostate	35	0.7854	0.99	450	0.026146	0.625
Prostate Cancer	Homo sapiens	BRD2	VCaP	Epithelium	Prostate	35	0.7824	0.99	641	0.0308332	0.9182
Prostate Cancer	Homo sapiens	BRD3	VCaP	Epithelium	Prostate	35	0.8128	0.99	1473	0.048757	0.7772
Prostate Cancer	Homo sapiens	BRD3	VCaP	Epithelium	Prostate	35	0.8333	0.991	699	0.035949	0.561
Prostate Cancer	Homo sapiens	BRD3	VCaP	Epithelium	Prostate	35	0.8135	0.992	267	0.018554	0.7382
Prostate Cancer	Homo sapiens	BRD4	VCaP	Epithelium	Prostate	32	0.798	0.989	585	0.0385715	0.8276
Prostate Cancer	Homo sapiens	BRD4	VCaP	Epithelium	Prostate	35	0.8241	0.991	419	0.0272225	0.6356
Prostate Cancer	Homo sapiens	BRD4	VCaP	Epithelium	Prostate	32	0.8182	0.989	488	0.033414	0.8006
Prostate Cancer	Homo sapiens	ERG	VCaP	Epithelium	Prostate	36	0.9269	0.944	5556	0.0655883	0.9552
Prostate Cancer	Homo sapiens	ERG	VCaP	Epithelium	Prostate	37	0.9073	0.763	7082	0.0786005	0.9582
Prostate Cancer	Homo sapiens	ERG	VCaP	Epithelium	Prostate	37	0.9084	0.805	4341	0.0594162	0.9508
Prostate Cancer	Homo sapiens	ERG	VCaP	Epithelium	Prostate	36	0.9184	0.89	3575	0.0558348	0.9488
Prostate Cancer	Homo sapiens	CTCF	LNCaP	Epithelium	Prostate	38	0.6535	0.969	35233	0.20664	0.9748
Prostate Cancer	Homo sapiens	CTCF	LNCaP	Epithelium	Prostate	38	0.6945	0.943	39274	0.350479	0.9678
Prostate Cancer	Homo sapiens	AR	DU145	Epithelium	Prostate	38	0.8081	0.97	8679	0.0718317	0.8696
Prostate Cancer	Homo sapiens	FOXA1	DU145	Epithelium	Prostate	38	0.787	0.982	3731	0.0752005	0.7742
Prostate Cancer	Homo sapiens	FOXA1	DU145	Epithelium	Prostate	38	0.7291	0.968	399	0.0202312	0.761
Prostate Cancer	Homo sapiens	FOXA1	DU145	Epithelium	Prostate	38	0.7589	0.974	3505	0.0301338	0.9652
Prostate Cancer	Homo sapiens	FOXA1	DU145	Epithelium	Prostate	38	0.7891	0.987	11931	0.236863	0.5566
Prostate Cancer	Homo sapiens	FOXA1	DU145	Epithelium	Prostate	39	0.7337	0.991	12382	0.268049	0.4536
Prostate Cancer	Homo sapiens	FOXA1	DU145	Epithelium	Prostate	38	0.8487	0.984	20207	0.332139	0.5302
Prostate Cancer	Homo sapiens	FOXA1	DU145	Epithelium	Prostate	38	0.714	0.987	11012	0.215929	0.5098
Prostate Cancer	Homo sapiens	AR	DU145	Epithelium	Prostate	38	0.6693	0.981	91	0.00325675	0.746445
Prostate Cancer	Homo sapiens	FOXA1	DU145	Epithelium	Prostate	38	0.7277	0.985	98	0.00477425	0.896148
Prostate Cancer	Homo sapiens	AR	DU145	Epithelium	Prostate	38	0.7867	0.989	12901	0.109219	0.778
Prostate Cancer	Homo sapiens	FOXA1	DU145	Epithelium	Prostate	38	0.7559	0.984	5913	0.0884575	0.6838
Prostate Cancer	Homo sapiens	AR	DU145	Epithelium	Prostate	37	0.5065	0.954	119	0.00355575	0.720621
Prostate Cancer	Homo sapiens	FOXA1	DU145	Epithelium	Prostate	37	0.6704	0.992	66	0.002777	0.569149
Prostate Cancer	Homo sapiens	ERG	VCaP	Epithelium	Prostate	34	0.7874	0.991	29	0.00610225	0.796
Prostate Cancer	Homo sapiens	ERG	VCaP	Epithelium	Prostate	33	0.7912	0.986	920	0.0196162	0.9584
Prostate Cancer	Homo sapiens	ERG	VCaP	Epithelium	Prostate	34	0.7931	0.987	2328	0.0283028	0.9388
Prostate Cancer	Homo sapiens	GABPA	VCaP	Epithelium	Prostate	33	0.7849	0.985	3671	0.0293748	0.961
Prostate Cancer	Homo sapiens	GABPA	VCaP	Epithelium	Prostate	34	0.7946	0.974	8348	0.119802	0.9708
Prostate Cancer	Homo sapiens	GABPA	VCaP	Epithelium	Prostate	35	0.8022	0.975	7786	0.120378	0.9694
Prostate Cancer	Homo sapiens	AR	PC-3	Epithelium	Prostate	39	0.8599	0.976	75	0.0045565	0.831045
Prostate Cancer	Homo sapiens	AR	PC-3	Epithelium	Prostate	39	0.8677	0.99	4851	0.061721	0.9216
Prostate Cancer	Homo sapiens	AR	PC-3	Epithelium	Prostate	39	0.8944	0.983	10779	0.0995832	0.8936
Prostate Cancer	Homo sapiens	AR	PC-3	Epithelium	Prostate	39	0.8405	0.99	52	0.00278425	0.628788
Prostate Cancer	Homo sapiens	AR	PC-3	Epithelium	Prostate	39	0.8662	0.988	10371	0.0970432	0.935
Prostate Cancer	Homo sapiens	AR	PC-3	Epithelium	Prostate	39	0.8908	0.979	8511	0.0684385	0.916
Prostate Cancer	Homo sapiens	AR	LNCaP	Epithelium	Prostate	37	0.6227	0.966	3602	0.029319	0.9538
Prostate Cancer	Homo sapiens	AR	LNCaP	Epithelium	Prostate	37	0.5639	0.971	5755	0.045826	0.9278
Prostate Cancer	Homo sapiens	WDR5	LNCaP	Epithelium	Prostate	39	0.8458	0.897	162	0.00368425	0.801556
Prostate Cancer	Homo sapiens	WDR5	LNCaP	Epithelium	Prostate	39	0.8371	0.927	243	0.0068335	0.925986
Prostate Cancer	Homo sapiens	POLR2A	PrEC	Epithelium	Prostate	36	0.1731	0.521	351	0.0354937	0.81073
Prostate Cancer	Homo sapiens	CBX8	PC-3	Epithelium	Prostate	36	0.7061	0.928	3524	0.179037	0.9704
Prostate Cancer	Homo sapiens	CTCF	PC-3	Epithelium	Prostate	37	0.8296	0.964	31209	0.19179	0.9738
Prostate Cancer	Homo sapiens	AR	22RV1	Epithelium	Prostate	39	0.8511	0.921	462	0.007369	0.834635
Prostate Cancer	Homo sapiens	AR	22RV1	Epithelium	Prostate	38	0.8204	0.917	73	0.00498425	0.503577
Prostate Cancer	Homo sapiens	CSNK2A1	LNCaP	Epithelium	Prostate	39	0.7842	0.98	184	0.028878	0.9108
Prostate Cancer	Homo sapiens	POLR2A	LNCaP	Epithelium	Prostate	39	0.8284	0.989	7306	0.139899	0.9706
Prostate Cancer	Homo sapiens	POLR2A	LNCaP	Epithelium	Prostate	38	0.8431	0.973	12836	0.350736	0.9732
Prostate Cancer	Homo sapiens	ERG	VCaP	Epithelium	Prostate	37	0.91	0.989	3356	0.0303595	0.9372
Prostate Cancer	Homo sapiens	ERG	VCaP	Epithelium	Prostate	37	0.9059	0.989	1276	0.0172485	0.9182
Prostate Cancer	Homo sapiens	ETS1	DU145	Epithelium	Prostate	38	0.7361	0.997	579	0.0368542	0.9436
Prostate Cancer	Homo sapiens	ELF1	DU145	Epithelium	Prostate	38	0.5681	0.996	111	0.004856	0.736278
Prostate Cancer	Homo sapiens	ELK4	DU145	Epithelium	Prostate	38	0.6304	0.996	113	0.00424675	0.699029
Prostate Cancer	Homo sapiens	GABPA	DU145	Epithelium	Prostate	38	0.7403	0.995	1714	0.0145585	0.928615
Prostate Cancer	Homo sapiens	JUND	DU145	Epithelium	Prostate	38	0.5716	0.995	88	0.00557825	0.909825
Prostate Cancer	Homo sapiens	FOXA1	LNCaP	Epithelium	Prostate	38	0.8222	0.851	66441	0.436468	0.9504
Prostate Cancer	Homo sapiens	FOXA1	LNCaP	Epithelium	Prostate	39		0.895	58076	0.362791	0.9696
Prostate Cancer	Homo sapiens	AR	LNCaP	Epithelium	Prostate	38	0.7195	0.983	216	0.00497075	0.927113
Prostate Cancer	Homo sapiens	AR	LNCaP	Epithelium	Prostate	38	0.7216	0.983	230	0.0051745	0.937188
Prostate Cancer	Homo sapiens	AR	LNCaP	Epithelium	Prostate	37	0.7061	0.986	2386	0.0315858	0.9732
Prostate Cancer	Homo sapiens	AR	LNCaP	Epithelium	Prostate	34	0.6134	0.986	2229	0.02927	0.9736
Prostate Cancer	Homo sapiens	AR	LNCaP	Epithelium	Prostate	39	0.665	0.791	3896	0.0499955	0.9552
Prostate Cancer	Homo sapiens	AR	LNCaP	Epithelium	Prostate	39		0.997	1	0.000929805	1
Prostate Cancer	Homo sapiens	AR	LNCaP	Epithelium	Prostate	39	0.6217	0.466	32480	0.270362	0.9708
Prostate Cancer	Homo sapiens	AR	LNCaP	Epithelium	Prostate	39		0.908	13825	0.17863	0.9666
Prostate Cancer	Homo sapiens	AR	None	Epithelium	Prostate	39	0.6161	0.737	577	0.0128457	0.635
Prostate Cancer	Homo sapiens	AR	None	Epithelium	Prostate	39		0.959	64	0.00712425	0.593023
Prostate Cancer	Homo sapiens	AR	None	Epithelium	Prostate	39	0.6591	0.655	280	0.014359	0.3728
Prostate Cancer	Homo sapiens	AR	None	Epithelium	Prostate	39	0.6625	0.657	280	0.0138093	0.378
Prostate Cancer	Homo sapiens	AR	None	Epithelium	Prostate	39	0.8081	0.926	132	0.006438	0.619427
Prostate Cancer	Homo sapiens	AR	None	Epithelium	Prostate	39	0.8052	0.792	210	0.00997125	0.6408
Prostate Cancer	Homo sapiens	AR	None	Epithelium	Prostate	39		0.961	60	0.00771475	0.542636
Prostate Cancer	Homo sapiens	AR	None	Epithelium	Prostate	39	0.8092	0.682	147	0.024248	0.7894
Prostate Cancer	Homo sapiens	AR	None	Epithelium	Prostate	39	0.6436	0.657	2341	0.0319235	0.87
Prostate Cancer	Homo sapiens	AR	None	Epithelium	Prostate	39	0.6697	0.626	2419	0.0325187	0.8672
Prostate Cancer	Homo sapiens	AR	None	Epithelium	Prostate	39	0.6233	0.619	307	0.0149243	0.464
Prostate Cancer	Homo sapiens	AR	None	Epithelium	Prostate	39	0.6499	0.604	323	0.016891	0.4742
Prostate Cancer	Homo sapiens	ESR1	VCaP	Epithelium	Prostate	39	0.6021	0.943	139	0.005973	0.642249
Prostate Cancer	Homo sapiens	ESR1	VCaP	Epithelium	Prostate	39	0.2461	0.84	1736	0.0536315	0.311362
Prostate Cancer	Homo sapiens	ESR1	VCaP	Epithelium	Prostate	39	0.6411	0.987	60	0.0641213	0.6624
Prostate Cancer	Homo sapiens	ESR1	NCI-H660	Epithelium	Prostate	39	0.3663	0.897	1253	0.0231955	0.5574
Prostate Cancer	Homo sapiens	AR	LNCaP	Epithelium	Prostate	38	0.6746	0.847	847	0.0169775	0.9006
Prostate Cancer	Homo sapiens	AR	LNCaP	Epithelium	Prostate	39		0.795	1652	0.0406815	0.93
Prostate Cancer	Homo sapiens	KDM1A	LNCaP	Epithelium	Prostate	39	0.7955	0.611	623	0.0265198	0.9204
Prostate Cancer	Homo sapiens	KDM1A	VCaP	Epithelium	Prostate	35	0.8291	0.969	88	0.003785	0.783433
Prostate Cancer	Homo sapiens	PR	None	None	Prostate	39	0.7699	0.987	166	0.00792725	0.935
Prostate Cancer	Homo sapiens	CTBP1	LNCaP	Epithelium	Prostate	38	0.8615	0.985	33	0.0014795	0.525641
Prostate Cancer	Homo sapiens	CTBP2	LNCaP	Epithelium	Prostate	38	0.8657	0.986	32	0.00308025	0.84978
Prostate Cancer	Homo sapiens	CTBP1	LNCaP	Epithelium	Prostate	39	0.8268	0.983	37	0.003808	0.502058
Prostate Cancer	Homo sapiens	CTBP2	LNCaP	Epithelium	Prostate	38	0.8206	0.984	42	0.0039545	0.495455
Prostate Cancer	Homo sapiens	AR	VCaP	Epithelium	Prostate	38	0.8496	0.939	8750	0.138412	0.9376
Prostate Cancer	Homo sapiens	FOXP1	VCaP	Epithelium	Prostate	38	0.8647	0.955	57	0.0634843	0.9626
Prostate Cancer	Homo sapiens	RUNX1	VCaP	Epithelium	Prostate	38	0.862	0.925	45	0.020239	0.9034
Prostate Cancer	Homo sapiens	AR	VCaP	Epithelium	Prostate	38	0.8387	0.936	4860	0.0764953	0.9226
Prostate Cancer	Homo sapiens	AR	VCaP	Epithelium	Prostate	38	0.8642	0.964	39	0.0148704	0.909836
Prostate Cancer	Homo sapiens	AR	VCaP	Epithelium	Prostate	38	0.8275	0.962	3762	0.070805	0.9428
Prostate Cancer	Homo sapiens	FOXA1	VCaP	Epithelium	Prostate	39	0.8713	0.973	48	0.0306548	0.951
Prostate Cancer	Homo sapiens	FOXA1	VCaP	Epithelium	Prostate	38	0.8653	0.976	32	0.029704	0.958
Prostate Cancer	Homo sapiens	AR	LNCaP	Epithelium	Prostate	39	0.8135	0.966	660	0.0405558	0.9694
Prostate Cancer	Homo sapiens	AR	VCaP	Epithelium	Prostate	38	0.7197	0.954	238	0.007012	0.826392
Prostate Cancer	Homo sapiens	AR	VCaP	Epithelium	Prostate	37	0.7942	0.982	55	0.00311175	0.832481
Prostate Cancer	Homo sapiens	AR	LNCaP	Epithelium	Prostate	39	0.8283	0.976	1029	0.0273093	0.9762
Prostate Cancer	Homo sapiens	FOXA1	LNCaP	Epithelium	Prostate	39	0.8475	0.982	55	0.008764	0.9638
Prostate Cancer	Homo sapiens	FOXA1	LNCaP	Epithelium	Prostate	39	0.8404	0.97	12302	0.13449	0.9782
Prostate Cancer	Homo sapiens	AR	LNCaP	Epithelium	Prostate	39	0.7716	0.949	95	0.00363125	0.86849
Prostate Cancer	Homo sapiens	AR	VCaP	Epithelium	Prostate	38	0.8081	0.982	47090	0.308111	0.8718
Prostate Cancer	Homo sapiens	AR	VCaP	Epithelium	Prostate	38	0.8091	0.896	23987	0.164908	0.867
Prostate Cancer	Homo sapiens	PIAS1	VCaP	Epithelium	Prostate	38	0.8037	0.995	562	0.0127275	0.9428
Prostate Cancer	Homo sapiens	PIAS1	VCaP	Epithelium	Prostate	37	0.8009	0.997	304	0.00741925	0.933
Prostate Cancer	Homo sapiens	PIAS1	VCaP	Epithelium	Prostate	37	0.7976	0.995	2874	0.0210597	0.8848
Prostate Cancer	Homo sapiens	PIAS1	VCaP	Epithelium	Prostate	37	0.7987	0.999	11	0.000853038	0.878788
Prostate Cancer	Homo sapiens	FOXA1	VCaP	Epithelium	Prostate	38	0.8417	0.98	49702	0.284932	0.9618
Prostate Cancer	Homo sapiens	FOXA1	VCaP	Epithelium	Prostate	38	0.7789	0.959	52550	0.325171	0.9622
Prostate Cancer	Homo sapiens	FOXA1	VCaP	Epithelium	Prostate	38	0.8515	0.977	61903	0.375959	0.9378
Prostate Cancer	Homo sapiens	FOXA1	VCaP	Epithelium	Prostate	38	0.7909	0.951	57385	0.37298	0.9398
Prostate Cancer	Homo sapiens	AR	VCaP	Epithelium	Prostate	39	0.7516	0.948	38089	0.282455	0.8488
Prostate Cancer	Homo sapiens	AR	VCaP	Epithelium	Prostate	39	0.7868	0.953	39544	0.291243	0.8536
Prostate Cancer	Homo sapiens	FOXA1	VCaP	Epithelium	Prostate	38	0.8899	0.968	57312	0.352129	0.9162
Prostate Cancer	Homo sapiens	FOXA1	VCaP	Epithelium	Prostate	39	0.8991	0.953	73065	0.503079	0.9116
Prostate Cancer	Homo sapiens	FOXA1	VCaP	Epithelium	Prostate	38	0.8681	0.931	64134	0.443177	0.8988
Prostate Cancer	Homo sapiens	FOXA1	VCaP	Epithelium	Prostate	39	0.9082	0.943	75341	0.534236	0.9002
Prostate Cancer	Homo sapiens	POLR2A	VCaP	Epithelium	Prostate	38	0.8622	0.984	9095	0.106115	0.9698
Prostate Cancer	Homo sapiens	POLR2A	VCaP	Epithelium	Prostate	38	0.8715	0.981	10747	0.154447	0.9718
Prostate Cancer	Homo sapiens	ASH2L	VCaP	Epithelium	Prostate	37	0.7726	0.989	1272	0.0372207	0.963
Prostate Cancer	Homo sapiens	ASH2L	VCaP	Epithelium	Prostate	37	0.6714	0.993	2809	0.0579822	0.9628
Prostate Cancer	Homo sapiens	AR	LNCaP	Epithelium	Prostate	31	0.7277	0.967	213	0.003701	0.933544
Prostate Cancer	Homo sapiens	AR	LNCaP	Epithelium	Prostate	30	0.6729	0.986	10005	0.0984467	0.9502
Prostate Cancer	Homo sapiens	AR	LNCaP	Epithelium	Prostate	38	0.6464	0.994	14263	0.125628	0.9596
Prostate Cancer	Homo sapiens	AR	LNCaP	Epithelium	Prostate	38	0.6844	0.995	11104	0.0912972	0.9568
Prostate Cancer	Homo sapiens	FOXP1	LNCaP	Epithelium	Prostate	38	0.4822	0.955	1132	0.0700065	0.3902
Prostate Cancer	Homo sapiens	FOXP1	LNCaP	Epithelium	Prostate	38	0.704	0.997	24	0.000732758	0.525424
Prostate Cancer	Homo sapiens	RUNX1	LNCaP	Epithelium	Prostate	9	0.73	0.994	50	0.002264	0.653285
Prostate Cancer	Homo sapiens	RUNX1	LNCaP	Epithelium	Prostate	9	0.7355	0.995	60	0.00236875	0.790291
Prostate Cancer	Homo sapiens	EZH2	LNCaP	Epithelium	Prostate	9	0.7305	0.994	47	0.00219125	0.612167
Prostate Cancer	Homo sapiens	AR	LNCaP	Epithelium	Prostate	9	0.7383	0.996	5752	0.0469183	0.9414
Prostate Cancer	Homo sapiens	AR	LNCaP	Epithelium	Prostate	9	0.734	0.997	3196	0.0237312	0.938
Prostate Cancer	Homo sapiens	AR	LNCaP	Epithelium	Prostate	31	0.5973	0.992	1229	0.0102787	0.9008
Prostate Cancer	Homo sapiens	MRE11A	LNCaP	Epithelium	Prostate	38	0.5315	0.976	293	0.0149097	0.9504
Prostate Cancer	Homo sapiens	MRE11A	LNCaP	Epithelium	Prostate	38	0.5799	0.983	253	0.0214163	0.9608
Prostate Cancer	Homo sapiens	TOP1	LNCaP	Epithelium	Prostate	35	0.7772	0.998	280	0.0764863	0.9636
Prostate Cancer	Homo sapiens	TOP1	LNCaP	Epithelium	Prostate	38	0.8534	0.996	472	0.0724998	0.9632
Prostate Cancer	Homo sapiens	SUMO2	VCaP	Epithelium	Prostate	39	0.8521	0.982	1797	0.0190312	0.784
Prostate Cancer	Homo sapiens	SUMO2	VCaP	Epithelium	Prostate	38	0.6547	0.978	7596	0.0893093	0.8472
Prostate Cancer	Homo sapiens	SUMO2	VCaP	Epithelium	Prostate	38	0.7845	0.997	918	0.00778925	0.7904
Prostate Cancer	Homo sapiens	SUMO2	VCaP	Epithelium	Prostate	38	0.7577	0.934	13216	0.10371	0.8658
Prostate Cancer	Homo sapiens	GATA2	LNCaP	Epithelium	Prostate	39	0.8155	0.978	18293	0.105698	0.9686
Prostate Cancer	Homo sapiens	AR	R1-AD1	Epithelium	Prostate	38	0.8499	0.946	144	0.00398725	0.81528
Prostate Cancer	Homo sapiens	AR	R1-AD1	Epithelium	Prostate	39	0.8574	0.976	21	0.00246051	0.627119
Prostate Cancer	Homo sapiens	AR	R1-AD1	Epithelium	Prostate	39	0.8577	0.98	84	0.003782	0.698376
Prostate Cancer	Homo sapiens	AR	R1-AD1	Epithelium	Prostate	38	0.8562	0.779	4562	0.050919	0.9136
Prostate Cancer	Homo sapiens	AR	R1-AD1	Epithelium	Prostate	39	0.8616	0.928	4237	0.0321167	0.9092
Prostate Cancer	Homo sapiens	AR	R1-AD1	Epithelium	Prostate	39	0.8588	0.962	2086	0.0153067	0.8946
Prostate Cancer	Homo sapiens	AR	R1-D567	Epithelium	Prostate	38	0.8333	0.589	409	0.0169378	0.5328
Prostate Cancer	Homo sapiens	AR	R1-D567	Epithelium	Prostate	39	0.8584	0.93	298	0.004669	0.851064
Prostate Cancer	Homo sapiens	AR	R1-D567	Epithelium	Prostate	39	0.8531	0.688	464	0.007601	0.822835
Prostate Cancer	Homo sapiens	E2F1	LNCaP-abl	Epithelium	Prostate	33	0.7606	0.977	7785	0.0928158	0.969
Prostate Cancer	Homo sapiens	ALKBH3	PC-3	Epithelium	Prostate	33	0.7329	0.898	315	0.00392525	0.83502
Prostate Cancer	Homo sapiens	DAXX	PC-3	Epithelium	Prostate	38	0.8573	0.987	23762	0.23503	0.9816
Prostate Cancer	Homo sapiens	DAXX	PC-3	Epithelium	Prostate	38	0.7961	0.991	10824	0.112606	0.9794
Prostate Cancer	Homo sapiens	DNMT1	PC-3	Epithelium	Prostate	38	0.8126	0.991	322	0.007681	0.955717
Prostate Cancer	Homo sapiens	DNMT1	PC-3	Epithelium	Prostate	38	0.7855	0.979	87	0.00352425	0.847087
Prostate Cancer	Homo sapiens	GATA2	LNCaP	Epithelium	Prostate	39	0.8147	0.963	1891	0.0336384	0.9492
Prostate Cancer	Homo sapiens	GATA2	LNCaP	Epithelium	Prostate	39	0.8153	0.963	17645	0.107648	0.9648
Prostate Cancer	Homo sapiens	AR	LNCaP	Epithelium	Prostate	38	0.8722	0.902	9103	0.106409	0.9836
Prostate Cancer	Homo sapiens	VDR	LNCaP	Epithelium	Prostate	38	0.8659	0.897	3822	0.0751388	0.9374
Prostate Cancer	Homo sapiens	FOXA1	LNCaP	Epithelium	Prostate	38	0.9079	0.968	47096	0.394577	0.9524
Prostate Cancer	Homo sapiens	AR	LNCaP	Epithelium	Prostate	28	0.4068	0.934	8	0.00479274	0.44
Prostate Cancer	Homo sapiens	AR	BicR	Epithelium	Prostate	39	0.7721	0.971	1435	0.0207102	0.9484
Prostate Cancer	Homo sapiens	AR	BicR	Epithelium	Prostate	38	0.7819	0.965	113	0.00533975	0.879855
Prostate Cancer	Homo sapiens	AR	BicR	Epithelium	Prostate	38	0.7941	0.932	46	0.00321225	0.591928
Prostate Cancer	Homo sapiens	TET2	LNCaP	Epithelium	Prostate	39	0.7874	0.894	38	0.002534	0.663866
Prostate Cancer	Homo sapiens	SUMO2	VCaP	Epithelium	Prostate	39	0.8371	0.983	2489	0.0389835	0.9222
Prostate Cancer	Homo sapiens	SUMO2	VCaP	Epithelium	Prostate	39	0.4599	0.952	9126	0.0964562	0.9504
Prostate Cancer	Homo sapiens	SUMO2	VCaP	Epithelium	Prostate	38	0.7179	0.976	6284	0.0851627	0.8836
Prostate Cancer	Homo sapiens	SUMO2	VCaP	Epithelium	Prostate	38	0.7112	0.982	3570	0.0555327	0.8866
Prostate Cancer	Homo sapiens	PIAS1	VCaP	Epithelium	Prostate	39	0.8252	0.987	1785	0.028459	0.95
Prostate Cancer	Homo sapiens	PIAS1	VCaP	Epithelium	Prostate	38	0.8121	0.985	2280	0.0334498	0.952
Prostate Cancer	Homo sapiens	PIAS1	VCaP	Epithelium	Prostate	38	0.7427	0.962	156	0.00591425	0.92581
Prostate Cancer	Homo sapiens	PIAS1	VCaP	Epithelium	Prostate	38	0.8062	0.989	398	0.0117717	0.9248
Prostate Cancer	Homo sapiens	POLR2A	VCaP	Epithelium	Prostate	39	0.8624	0.989	6707	0.0639245	0.9692
Prostate Cancer	Homo sapiens	POLR2A	VCaP	Epithelium	Prostate	39	0.8635	0.984	9048	0.102986	0.9722
Prostate Cancer	Homo sapiens	POLR2A	VCaP	Epithelium	Prostate	39	0.8414	0.967	10121	0.12464	0.9734
Prostate Cancer	Homo sapiens	POLR2A	VCaP	Epithelium	Prostate	39	0.8034	0.95	10812	0.148254	0.9724
Prostate Cancer	Homo sapiens	POLR2A	VCaP	Epithelium	Prostate	38	0.7864	0.987	10501	0.122375	0.975
Prostate Cancer	Homo sapiens	POLR2A	VCaP	Epithelium	Prostate	38	0.7898	0.985	9919	0.104165	0.9742
Prostate Cancer	Homo sapiens	POLR2A	VCaP	Epithelium	Prostate	39	0.866	0.972	9931	0.0994053	0.971
Prostate Cancer	Homo sapiens	POLR2A	VCaP	Epithelium	Prostate	38	0.8687	0.969	13922	0.215764	0.974
Prostate Cancer	Homo sapiens	POLR2A	VCaP	Epithelium	Prostate	39	0.8334	0.977	8821	0.0853075	0.9742
Prostate Cancer	Homo sapiens	POLR2A	VCaP	Epithelium	Prostate	39	0.8503	0.976	10414	0.123972	0.9732
Prostate Cancer	Homo sapiens	POLR2A	VCaP	Epithelium	Prostate	39	0.8515	0.98	10766	0.140645	0.9714
Prostate Cancer	Homo sapiens	POLR2A	VCaP	Epithelium	Prostate	39	0.8615	0.988	10655	0.10609	0.973
Prostate Cancer	Homo sapiens	POLR2A	VCaP	Epithelium	Prostate	39	0.8784	0.983	11079	0.161657	0.975
Prostate Cancer	Homo sapiens	SUMO2	VCaP	Epithelium	Prostate	38	0.8364	0.982	6097	0.075524	0.782
Prostate Cancer	Homo sapiens	SUMO2	VCaP	Epithelium	Prostate	38	0.8016	0.982	5888	0.072295	0.824
Prostate Cancer	Homo sapiens	SUMO2	VCaP	Epithelium	Prostate	38	0.7884	0.983	12269	0.118123	0.938
Prostate Cancer	Homo sapiens	SUMO2	VCaP	Epithelium	Prostate	38	0.8106	0.984	27825	0.208314	0.9612
Prostate Cancer	Homo sapiens	SUMO2	VCaP	Epithelium	Prostate	39	0.8111	0.981	11716	0.157516	0.951
Prostate Cancer	Homo sapiens	SUMO2	VCaP	Epithelium	Prostate	39	0.8209	0.989	6856	0.108472	0.934
Prostate Cancer	Homo sapiens	SUMO2	VCaP	Epithelium	Prostate	39	0.8506	0.977	6442	0.0548413	0.79
Prostate Cancer	Homo sapiens	SUMO2	VCaP	Epithelium	Prostate	39	0.8253	0.976	8743	0.0645845	0.8396
Prostate Cancer	Homo sapiens	SUMO2	VCaP	Epithelium	Prostate	39	0.852	0.984	9754	0.078438	0.8206
Prostate Cancer	Homo sapiens	SUMO2	VCaP	Epithelium	Prostate	39	0.8323	0.984	14621	0.10783	0.8492
Prostate Cancer	Homo sapiens	AR	DUCaP	Epithelium	Prostate	2	0.5381	0.994	57	0.00176875	0.666667
Prostate Cancer	Homo sapiens	AR	DUCaP	Epithelium	Prostate	38	0.7246	0.991	12475	0.103551	0.877
Prostate Cancer	Homo sapiens	AR	None	None	Prostate	37	0.8602	0.962	1181	0.0174375	0.8768
Prostate Cancer	Homo sapiens	AR	None	None	Prostate	37	0.8604	0.94	6779	0.0641102	0.951
Prostate Cancer	Homo sapiens	AR	None	None	Prostate	37	0.8602	0.962	1235	0.01769	0.876
Prostate Cancer	Homo sapiens	AR	None	None	Prostate	37	0.8422	0.968	4248	0.0476085	0.921
Prostate Cancer	Homo sapiens	AR	None	None	Prostate	37	0.8173	0.851	715	0.017578	0.9564
Prostate Cancer	Homo sapiens	AR	None	None	Prostate	37	0.8578	0.975	5916	0.0620455	0.941
Prostate Cancer	Homo sapiens	AR	None	None	Prostate	37	0.8069	0.869	1700	0.0220543	0.9218
Prostate Cancer	Homo sapiens	AR	None	None	Prostate	37	0.7925	0.759	591	0.0242872	0.951
Prostate Cancer	Homo sapiens	AR	None	None	Prostate	37	0.8332	0.968	1095	0.014176	0.9228
Prostate Cancer	Homo sapiens	AR	None	None	Prostate	38	0.861	0.983	4278	0.0592558	0.9448
Prostate Cancer	Homo sapiens	AR	None	None	Prostate	37	0.8583	0.946	1640	0.0209977	0.878
Prostate Cancer	Homo sapiens	AR	None	None	Prostate	37	0.8469	0.994	100	0.00902638	0.943885
Prostate Cancer	Homo sapiens	AR	None	None	Prostate	37	0.8244	0.882	3416	0.0402955	0.9256
Prostate Cancer	Homo sapiens	AR	None	None	Prostate	37	0.8551	0.975	4706	0.0543375	0.935
Prostate Cancer	Homo sapiens	AR	None	None	Prostate	36	0.8145	0.972	282	0.0089625	0.894834
Prostate Cancer	Homo sapiens	AR	None	None	Prostate	34	0.8412	0.981	2949	0.0342273	0.9294
Prostate Cancer	Homo sapiens	AR	None	None	Prostate	38	0.8142	0.845	13812	0.184652	0.9484
Prostate Cancer	Homo sapiens	AR	None	None	Prostate	39	0.7888	0.791	2825	0.040059	0.9398
Prostate Cancer	Homo sapiens	AR	None	None	Prostate	38	0.8534	0.936	2557	0.0549202	0.9546
Prostate Cancer	Homo sapiens	AR	None	None	Prostate	38	0.8558	0.974	3836	0.0458205	0.939
Prostate Cancer	Homo sapiens	AR	LNCaP	Epithelium	Prostate	38	0.6998	0.963	60	0.00167775	0.476923
Prostate Cancer	Homo sapiens	AR	LNCaP	Epithelium	Prostate	38	0.7354	0.974	2108	0.0190685	0.9512
Prostate Cancer	Homo sapiens	AR	LNCaP	Epithelium	Prostate	38	0.7689	0.97	1694	0.0168285	0.953441
Prostate Cancer	Homo sapiens	AR	LNCaP	Epithelium	Prostate	38	0.7114	0.968	5766	0.0595085	0.96
Prostate Cancer	Homo sapiens	AR	C4-2B	Epithelium	Prostate	37	0.6929	0.991	555	0.005879	0.930254
Prostate Cancer	Homo sapiens	AR	C4-2B	Epithelium	Prostate	37	0.7729	0.995	1098	0.00759275	0.932315
Prostate Cancer	Homo sapiens	AR	C4-2B	Epithelium	Prostate	37	0.6427	0.993	76	0.0018875	0.624665
Prostate Cancer	Homo sapiens	AR	C4-2B	Epithelium	Prostate	37	0.5645	0.992	1075	0.0083335	0.93944
Prostate Cancer	Homo sapiens	AR	LNCaP	Epithelium	Prostate	34	0.6884	0.743	2154	0.0205668	0.965
Prostate Cancer	Homo sapiens	AR	LNCaP	Epithelium	Prostate	9	0.6004	0.876	21590	0.183246	0.9724
Prostate Cancer	Homo sapiens	AR	LNCaP	Epithelium	Prostate	9	0.5961	0.9	16270	0.138321	0.978
Prostate Cancer	Homo sapiens	AR	LNCaP	Epithelium	Prostate	9	0.5885	0.784	3485	0.0320452	0.9644
Prostate Cancer	Homo sapiens	AR	CWR22Pc	Epithelium	Prostate	39	0.9777	0.959	15061	0.162151	0.973
Prostate Cancer	Homo sapiens	AR	CWR22Pc	Epithelium	Prostate	39	0.981	0.947	35697	0.367088	0.9678
Prostate Cancer	Homo sapiens	AR	CWR22Pc	Epithelium	Prostate	39	0.9731	0.982	9149	0.108861	0.9724
Prostate Cancer	Homo sapiens	AR	None	None	Prostate	38	0.7767	0.994	139	0.0038265	0.823856
Prostate Cancer	Homo sapiens	AR	None	None	Prostate	38	0.7607	0.995	94	0.00503025	0.751748
Prostate Cancer	Homo sapiens	AR	None	None	Prostate	38	0.7596	0.994	4768	0.0521148	0.9676
Prostate Cancer	Homo sapiens	AR	None	None	Prostate	38	0.5717	0.976	277	0.0149742	0.883532
Prostate Cancer	Homo sapiens	AR	None	None	Prostate	39	0.8035	0.996	1354	0.0165103	0.9328
Prostate Cancer	Homo sapiens	AR	None	None	Prostate	38	0.7812	0.995	80	0.00372525	0.756592
Prostate Cancer	Homo sapiens	AR	None	None	Prostate	38	0.7759	0.995	68	0.0032015	0.626168
Prostate Cancer	Homo sapiens	AR	None	None	Prostate	38	0.7907	0.995	70	0.0038625	0.855734
Prostate Cancer	Homo sapiens	FOXA1	None	None	Prostate	35	0.8106	0.987	215	0.0171983	0.9382
Prostate Cancer	Homo sapiens	HOXB13	None	None	Prostate	35	0.6952	0.971	3379	0.0911988	0.95
Prostate Cancer	Homo sapiens	HOXB13	LNCaP	Epithelium	Prostate	37	0.8729	0.978	4537	0.0670965	0.9674
Prostate Cancer	Homo sapiens	FOXA1	LHSAR	Epithelium	Prostate	34	0.8733	0.938	49762	0.604894	0.8412
Prostate Cancer	Homo sapiens	HOXB13	LHSAR	Epithelium	Prostate	34	0.8666	0.968	42987	0.456418	0.8438
Prostate Cancer	Homo sapiens	HOXB13	LHSAR	Epithelium	Prostate	34	0.8671	0.974	55836	0.457802	0.8662
Prostate Cancer	Homo sapiens	HOXB13	LHSAR	Epithelium	Prostate	35	0.8873	0.971	75166	0.553458	0.8326
Prostate Cancer	Homo sapiens	AR	LHSAR	Epithelium	Prostate	35	0.8696	0.944	46705	0.515391	0.9234
Prostate Cancer	Homo sapiens	AR	LHSAR	Epithelium	Prostate	34	0.85	0.951	46582	0.489631	0.9172
Prostate Cancer	Homo sapiens	EP300	PC-3	Epithelium	Prostate	23	0.5613	0.881	152	0.00545425	0.221609
Prostate Cancer	Homo sapiens	EP300	PC-3	Epithelium	Prostate	23	0.5657	0.862	98	0.003265	0.235524
Prostate Cancer	Homo sapiens	EP300	PC-3	Epithelium	Prostate	23	0.5702	0.902	240	0.0138695	0.2226
Prostate Cancer	Homo sapiens	EP300	PC-3	Epithelium	Prostate	23	0.5311	0.832	68	0.00424114	0.276786
Prostate Cancer	Homo sapiens	EP300	PC-3	Epithelium	Prostate	23	0.5984	0.904	513	0.0455243	0.2726
Prostate Cancer	Homo sapiens	CHD1	LNCaP	Epithelium	Prostate	39	0.8041	0.805	409	0.00891025	0.875362
Prostate Cancer	Homo sapiens	CHD1	LNCaP	Epithelium	Prostate	39	0.8375	0.905	432	0.00934425	0.897878
Prostate Cancer	Homo sapiens	KDM1A	LNCaP	Epithelium	Prostate	39	0.7209	0.585	27	0.00110625	0.74
Prostate Cancer	Homo sapiens	KDM1A	LNCaP	Epithelium	Prostate	39	0.8232	0.951	9	0.000376347	0.611111
Prostate Cancer	Homo sapiens	MED1	LNCaP-abl	Epithelium	Prostate	39	0.8751	0.984	369	0.024723	0.9524
Prostate Cancer	Homo sapiens	MED1	LNCaP-abl	Epithelium	Prostate	39	0.8689	0.979	352	0.0224675	0.947
Prostate Cancer	Homo sapiens	POLR2A	LNCaP-abl	Epithelium	Prostate	39	0.8726	0.988	95	0.0289468	0.8708
Prostate Cancer	Homo sapiens	POLR2A	LNCaP-abl	Epithelium	Prostate	39	0.8731	0.976	120	0.0157988	0.8606
Prostate Cancer	Homo sapiens	MED1	LNCaP-abl	Epithelium	Prostate	39	0.8641	0.978	1900	0.0202813	0.937
Prostate Cancer	Homo sapiens	POLR2A	LNCaP-abl	Epithelium	Prostate	38	0.8732	0.986	1885	0.135969	0.9698
Prostate Cancer	Homo sapiens	MED1	None	None	Prostate	39	0.8841	0.971	74	0.00869475	0.9448
Prostate Cancer	Homo sapiens	MED1	LNCaP-abl	Epithelium	Prostate	39	0.8691	0.981	217	0.00936	0.9048
Prostate Cancer	Homo sapiens	MED1	LNCaP-abl	Epithelium	Prostate	39	0.8649	0.983	96	0.0043985	0.879511
Prostate Cancer	Homo sapiens	POLR2A	LNCaP-abl	Epithelium	Prostate	39	0.8696	0.982	1099	0.0227117	0.9508
Prostate Cancer	Homo sapiens	POLR2A	LNCaP-abl	Epithelium	Prostate	39	0.8694	0.972	201	0.0074865	0.946093
Prostate Cancer	Homo sapiens	PAF1	LNCaP-abl	Epithelium	Prostate	39	0.864	0.982	31	0.00127525	0.632911
Prostate Cancer	Homo sapiens	SUPT5H	LNCaP-abl	Epithelium	Prostate	63224674	0.983	0.0577452	18	17609
Prostate Cancer	Homo sapiens	MED1	LNCaP-abl	Epithelium	Prostate	38	0.8739	0.989	72	0.019235	0.9106
Prostate Cancer	Homo sapiens	MED1	LNCaP-abl	Epithelium	Prostate	37	0.8427	0.979	191	0.0359198	0.9468
Prostate Cancer	Homo sapiens	MED1	LNCaP-abl	Epithelium	Prostate	38	0.858	0.984	94	0.030549	0.9412
Prostate Cancer	Homo sapiens	MED1	LNCaP-abl	Epithelium	Prostate	37	0.8557	0.981	124	0.0146595	0.911198
Prostate Cancer	Homo sapiens	MED1	LNCaP-abl	Epithelium	Prostate	36	0.8445	0.985	68	0.0118038	0.9012
Prostate Cancer	Homo sapiens	MED1	LNCaP-abl	Epithelium	Prostate	37	0.8379	0.987	62	0.014126	0.8848
Prostate Cancer	Homo sapiens	MED1	LNCaP-abl	Epithelium	Prostate	37	0.8593	0.988	50	0.0122185	0.8766
Prostate Cancer	Homo sapiens	POLR2A	LNCaP-abl	Epithelium	Prostate	38	0.8561	0.987	2208	0.0892412	0.9674
Prostate Cancer	Homo sapiens	POLR2A	LNCaP-abl	Epithelium	Prostate	38	0.8746	0.978	601	0.0792718	0.9558
Prostate Cancer	Homo sapiens	POLR2A	LNCaP-abl	Epithelium	Prostate	38	0.8571	0.988	162	0.068101	0.9492
Prostate Cancer	Homo sapiens	POLR2A	LNCaP-abl	Epithelium	Prostate	38	0.8585	0.99	279	0.079709	0.953
Prostate Cancer	Homo sapiens	POLR2A	LNCaP-abl	Epithelium	Prostate	38	0.8606	0.988	206	0.0735713	0.946
Prostate Cancer	Homo sapiens	POLR2A	LNCaP-abl	Epithelium	Prostate	38	0.8442	0.989	886	0.0449522	0.963
Prostate Cancer	Homo sapiens	POLR2A	LNCaP-abl	Epithelium	Prostate	38	0.8485	0.991	96	0.0232368	0.931
Prostate Cancer	Homo sapiens	POLR2A	LNCaP-abl	Epithelium	Prostate	38	0.8535	0.99	99	0.0255133	0.9248
Prostate Cancer	Homo sapiens	POLR2A	LNCaP-abl	Epithelium	Prostate	37	0.8406	0.991	141	0.0290558	0.9046
Prostate Cancer	Homo sapiens	CHD1	LNCaP	Epithelium	Prostate	39543052	0.988	0.0027715	12	448
Prostate Cancer	Homo sapiens	KDM1A	LNCaP	Epithelium	Prostate	39	0.8638	0.994	51	0.001531	0.550802
Prostate Cancer	Homo sapiens	KDM1A	LNCaP	Epithelium	Prostate	39	0.8254	0.92	64	0.00234375	0.53937
Prostate Cancer	Homo sapiens	POLR2A	LNCaP-abl	Epithelium	Prostate	39	0.8588	0.987	54	0.009371	0.744941
Prostate Cancer	Homo sapiens	POLR2A	LNCaP-abl	Epithelium	Prostate	39	0.8568	0.986	44	0.00427975	0.670959
Prostate Cancer	Homo sapiens	POLR2A	LNCaP-abl	Epithelium	Prostate	39	0.8615	0.984	53	0.00578275	0.764867
Prostate Cancer	Homo sapiens	POLR2A	LNCaP-abl	Epithelium	Prostate	71555404	0.986	0.005212	4	2821
Prostate Cancer	Homo sapiens	POLR2A	LNCaP-abl	Epithelium	Prostate	39	0.8583	0.986	64	0.00861775	0.8648
Prostate Cancer	Homo sapiens	MED1	LNCaP-abl	Epithelium	Prostate	39	0.8641	0.988	138	0.0155307	0.937
Prostate Cancer	Homo sapiens	MED1	LNCaP-abl	Epithelium	Prostate	39	0.8612	0.986	50	0.003049	0.691412
Prostate Cancer	Homo sapiens	MED1	LNCaP-abl	Epithelium	Prostate	39	0.8661	0.987	95	0.00691675	0.874038
Prostate Cancer	Homo sapiens	MED1	LNCaP-abl	Epithelium	Prostate	39	0.8632	0.988	170	0.008414	0.887141
Prostate Cancer	Homo sapiens	MED1	LNCaP-abl	Epithelium	Prostate	39	0.8634	0.979	240	0.0110148	0.9106
Prostate Cancer	Homo sapiens	CREB1	LNCaP	Epithelium	Prostate	39	0.868	0.954	6740	0.117915	0.9708
Prostate Cancer	Homo sapiens	CREB1	LNCaP	Epithelium	Prostate	39	0.8681	0.932	5055	0.0571752	0.9658
Prostate Cancer	Homo sapiens	FOXA1	LNCaP	Epithelium	Prostate	39	0.9005	0.974	36850	0.34242	0.9766
Prostate Cancer	Homo sapiens	FOXA1	LNCaP	Epithelium	Prostate	39	0.8976	0.973	34944	0.296894	0.9742
Prostate Cancer	Homo sapiens	CREB1	LNCaP	Epithelium	Prostate	39	0.8731	0.899	5643	0.0924993	0.9678
Prostate Cancer	Homo sapiens	CREB1	LNCaP	Epithelium	Prostate	39	0.8715	0.906	4384	0.0602825	0.966
Prostate Cancer	Homo sapiens	FOXA1	LNCaP	Epithelium	Prostate	39	0.8891	0.974	31597	0.276588	0.977
Prostate Cancer	Homo sapiens	FOXA1	LNCaP	Epithelium	Prostate	39	0.8901	0.977	28263	0.238262	0.977
Prostate Cancer	Homo sapiens	CREB1	LNCaP	Epithelium	Prostate	39	0.8433	0.984	7374	0.0586	0.9644
Prostate Cancer	Homo sapiens	FOXA1	LNCaP	Epithelium	Prostate	39	0.8869	0.929	42724	0.229067	0.973
Prostate Cancer	Homo sapiens	CREB1	LNCaP	Epithelium	Prostate	39	0.8511	0.983	9528	0.082472	0.9676
Prostate Cancer	Homo sapiens	FOXA1	LNCaP	Epithelium	Prostate	38	0.6891	0.763	21657	0.179172	0.9758
Prostate Cancer	Homo sapiens	FOXA1	LNCaP	Epithelium	Prostate	39	0.808	0.841	45222	0.30859	0.9826
Prostate Cancer	Homo sapiens	GATA2	DU145	Epithelium	Prostate	37	0.4754	0.959	32	0.00282568	0.510204
Prostate Cancer	Homo sapiens	AR	DU145	Epithelium	Prostate	37	0.6162	0.962	104	0.00438425	0.767554
Prostate Cancer	Homo sapiens	GATA2	LNCaP	Epithelium	Prostate	37	0.7584	0.99	3952	0.0244185	0.9542
Prostate Cancer	Homo sapiens	FOXA1	LNCaP	Epithelium	Prostate	37	0.8092	0.988	34393	0.199188	0.9736
Prostate Cancer	Homo sapiens	AR	LNCaP	Epithelium	Prostate	37	0.7168	0.988	169	0.00344425	0.655462
Prostate Cancer	Homo sapiens	GATA2	LNCaP	Epithelium	Prostate	37	0.7135	0.99	9419	0.0535983	0.9646
Prostate Cancer	Homo sapiens	FOXA1	LNCaP	Epithelium	Prostate	37	0.7456	0.987	39742	0.221287	0.9776
Prostate Cancer	Homo sapiens	AR	LNCaP	Epithelium	Prostate	37	0.6895	0.993	327	0.00391575	0.764523
Prostate Cancer	Homo sapiens	GATA2	LNCaP	Epithelium	Prostate	37	0.6724	0.939	5543	0.0464997	0.9622
Prostate Cancer	Homo sapiens	FOXA1	LNCaP	Epithelium	Prostate	37	0.8041	0.978	10381	0.193738	0.13654
Prostate Cancer	Homo sapiens	AR	LNCaP	Epithelium	Prostate	37	0.7784	0.989	14332	0.0913122	0.9546
Prostate Cancer	Homo sapiens	GATA2	LNCaP	Epithelium	Prostate	37	0.6982	0.968	13048	0.0892768	0.969
Prostate Cancer	Homo sapiens	FOXA1	LNCaP	Epithelium	Prostate	37	0.8271	0.984	46255	0.271467	0.9774
Prostate Cancer	Homo sapiens	AR	LNCaP	Epithelium	Prostate	37	0.7923	0.988	6206	0.0833572	0.288378
Prostate Cancer	Homo sapiens	GATA2	LNCaP	Epithelium	Prostate	39	0.7102	0.954	8543	0.072432	0.964
Prostate Cancer	Homo sapiens	GATA2	LNCaP	Epithelium	Prostate	39	0.7668	0.954	9186	0.0648965	0.9726
Prostate Cancer	Homo sapiens	GATA2	LNCaP	Epithelium	Prostate	39	0.7035	0.917	22802	0.17564	0.9674
Prostate Cancer	Homo sapiens	GATA2	LNCaP	Epithelium	Prostate	39	0.7338	0.962	10894	0.068679	0.9716
Prostate Cancer	Homo sapiens	FOXA1	LNCaP	Epithelium	Prostate	39	0.835	0.863	29933	0.237283	0.9798
Prostate Cancer	Homo sapiens	AR	LNCaP	Epithelium	Prostate	39	0.7245	0.682	188	0.0055865	0.921536
Prostate Cancer	Homo sapiens	AR	LNCaP	Epithelium	Prostate	39	0.7095	0.361	16	0.00205385	0.609756
Prostate Cancer	Homo sapiens	AR	LNCaP	Epithelium	Prostate	39	0.6653	0.693	3367	0.0558737	0.9448
Prostate Cancer	Homo sapiens	AR	LNCaP	Epithelium	Prostate	39	0.5466	0.939	2256	0.0243195	0.9406
Prostate Cancer	Homo sapiens	POLR2A	C4-2	None	Prostate	39	0.863	0.812	102	0.00958975	0.841365
Prostate Cancer	Homo sapiens	POLR2A	C4-2	None	Prostate	39	0.9282	0.785	20	0.004411	0.87963
Prostate Cancer	Homo sapiens	POLR2A	C4-2	None	Prostate	39	0.8886	0.934	100	0.008603	0.878766
Prostate Cancer	Homo sapiens	POLR2A	C4-2	None	Prostate	39	0.8857	0.929	94	0.00754225	0.881887
Prostate Cancer	Homo sapiens	AR	LNCaP	Epithelium	Prostate	39	0.8994	0.933	31107	0.195021	0.0544276
Prostate Cancer	Homo sapiens	AR	LNCaP	Epithelium	Prostate	38	0.9343	0.755	31574	0.348526	0.9596
Prostate Cancer	Homo sapiens	AR	LNCaP	Epithelium	Prostate	39	0.8697	0.914	2680	0.046853	0.132294
Prostate Cancer	Homo sapiens	AR	LNCaP	Epithelium	Prostate	38	0.8836	0.293	763	0.0362883	0.294014
Prostate Cancer	Homo sapiens	AR	C4-2	None	Prostate	39	0.9022	0.914	35536	0.233268	0.0568082
Prostate Cancer	Homo sapiens	AR	C4-2	None	Prostate	39	0.911	0.602	34135	0.289594	0.9592
Prostate Cancer	Homo sapiens	AR	C4-2	None	Prostate	39	0.8918	0.95	2054	0.0434648	0.9642
Prostate Cancer	Homo sapiens	AR	C4-2	None	Prostate	38	0.8866	0.56	3486	0.08738	0.975
Prostate Cancer	Homo sapiens	POLR2A	C4-2	None	Prostate	39	0.84	0.881	4274	0.0816377	0.9718
Prostate Cancer	Homo sapiens	POLR2A	C4-2	None	Prostate	39	0.7857	0.875	5639	0.091089	0.9718
Prostate Cancer	Homo sapiens	POLR2A	C4-2	None	Prostate	39	0.7985	0.848	3382	0.074131	0.166176
Prostate Cancer	Homo sapiens	POLR2A	C4-2	None	Prostate	39	0.8484	0.889	1401	0.0565055	0.178131
Prostate Cancer	Homo sapiens	POLR2A	C4-2	None	Prostate	38	0.5429	0.948	923	0.148261	0.9716
Prostate Cancer	Homo sapiens	POLR2A	C4-2	None	Prostate	38	0.6022	0.944	1532	0.14008	0.9724
Prostate Cancer	Homo sapiens	POLR2A	C4-2	None	Prostate	38	0.7913	0.904	1435	0.140762	0.9718
Prostate Cancer	Homo sapiens	POLR2A	C4-2	None	Prostate	38	0.8367	0.94	940	0.13822	0.9702
Prostate Cancer	Homo sapiens	AR	C4-2	None	Prostate	38		0.939	1406	0.0250823	0.966
Prostate Cancer	Homo sapiens	AR	C4-2	None	Prostate	39	0.3365	0.936	352	0.0163925	0.948796
Prostate Cancer	Homo sapiens	AR	C4-2	None	Prostate	39	0.3037	0.945	90	0.0057715	0.938704
Prostate Cancer	Homo sapiens	AR	C4-2	None	Prostate	38	0.9254	0.952	365	0.0154918	0.9646
Prostate Cancer	Homo sapiens	POU2F1	LNCaP	Epithelium	Prostate	39	0.7576	0.866	86	0.00335875	0.840491
Prostate Cancer	Homo sapiens	POU2F1	LNCaP	Epithelium	Prostate	39	0.7413	0.867	39	0.0029295	0.753165
Prostate Cancer	Homo sapiens	AR	LNCaP	Epithelium	Prostate	39	0.7659	0.869	648	0.01347	0.955796
Prostate Cancer	Homo sapiens	AR	LNCaP	Epithelium	Prostate	39	0.8283	0.976	1035	0.0330003	0.9824
Prostate Cancer	Homo sapiens	FOXA1	LNCaP	Epithelium	Prostate	39	0.8351	0.967	6801	0.0936388	0.9758
Prostate Cancer	Homo sapiens	POU2F1	VCaP	Epithelium	Prostate	38	0.8718	0.911	23	0.00291775	0.787807
Prostate Cancer	Homo sapiens	POU2F1	VCaP	Epithelium	Prostate	38	0.8483	0.961	49	0.00460575	0.69906
Prostate Cancer	Homo sapiens	POU2F1	VCaP	Epithelium	Prostate	38	0.8688	0.917	25	0.00375575	0.795812
Prostate Cancer	Homo sapiens	FOXA1	VCaP	Epithelium	Prostate	39	0.8713	0.973	21	0.0373885	0.9622
Prostate Cancer	Homo sapiens	FOXA1	VCaP	Epithelium	Prostate	38	0.8659	0.976	22	0.0323823	0.965
Prostate Cancer	Homo sapiens	POU2F1	LNCaP	Epithelium	Prostate	38	0.8037	0.856	278	0.0063525	0.286763
Prostate Cancer	Homo sapiens	POU2F1	LNCaP	Epithelium	Prostate	38	0.8729	0.97	211	0.00194825	0.626582
Prostate Cancer	Homo sapiens	POU2F1	LNCaP	Epithelium	Prostate	38	0.8187	0.917	194	0.0041585	0.583483
Prostate Cancer	Homo sapiens	AR	VCaP	Epithelium	Prostate	38	0.8568	0.925	6775	0.132269	0.9468
Prostate Cancer	Homo sapiens	AR	VCaP	Epithelium	Prostate	38	0.8496	0.939	9447	0.153606	0.944
Prostate Cancer	Homo sapiens	POLR2A	C4-2B	Epithelium	Prostate	39	0.8385	0.995	281	0.0043	0.750404
Prostate Cancer	Homo sapiens	POLR2A	C4-2B	Epithelium	Prostate	39	0.8361	0.994	304	0.0045765	0.680734
Prostate Cancer	Homo sapiens	AR	C4-2B	Epithelium	Prostate	39	0.8029	0.987	228	0.00352225	0.510806
Prostate Cancer	Homo sapiens	AR	C4-2B	Epithelium	Prostate	39	0.8242	0.993	5262	0.0356578	0.9688
Prostate Cancer	Homo sapiens	AR	C4-2B	Epithelium	Prostate	37	0.7728	0.985	173	0.002169	0.548469
Prostate Cancer	Homo sapiens	AR	C4-2B	Epithelium	Prostate	38	0.7788	0.986	1443	0.017155	0.9524
Prostate Cancer	Homo sapiens	TRIM24	LNCaP	Epithelium	Prostate	36	0.8141	0.561	11999	0.4736	0.977
Prostate Cancer	Homo sapiens	TRIM24	LNCaP	Epithelium	Prostate	38	0.6557	0.467	1283	0.0825292	0.9508
Prostate Cancer	Homo sapiens	TRIM24	LNCaP	Epithelium	Prostate	37	0.6106	0.446	1539	0.0892015	0.959
Prostate Cancer	Homo sapiens	ERG	VCaP	Epithelium	Prostate	33	0.7491	0.988	18	0.00366671	0.545455
Prostate Cancer	Homo sapiens	ERG	VCaP	Epithelium	Prostate	34	0.754	0.987	581	0.013779	0.925
Prostate Cancer	Homo sapiens	ERG	VCaP	Epithelium	Prostate	34	0.6902	0.977	863	0.020069	0.9352
Prostate Cancer	Homo sapiens	ERG	VCaP	Epithelium	Prostate	33	0.7489	0.984	1769	0.0365547	0.9414
Prostate Cancer	Homo sapiens	ERG	VCaP	Epithelium	Prostate	33	0.7518	0.975	1003	0.018889	0.9122
Prostate Cancer	Homo sapiens	ERG	VCaP	Epithelium	Prostate	33	0.7777	0.982	412	0.0115073	0.852444
Prostate Cancer	Homo sapiens	ERG	VCaP	Epithelium	Prostate	33	0.7516	0.986	512	0.0124402	0.906682
Prostate Cancer	Homo sapiens	ERG	VCaP	Epithelium	Prostate	34	0.7544	0.985	882	0.0163133	0.9186
Prostate Cancer	Homo sapiens	AR	VCaP	Epithelium	Prostate	33	0.7901	0.99	2065	0.020538	0.8834
Prostate Cancer	Homo sapiens	AR	VCaP	Epithelium	Prostate	33	0.7855	0.991	1238	0.0160565	0.8704
Prostate Cancer	Homo sapiens	AR	VCaP	Epithelium	Prostate	33	0.7438	0.984	5635	0.0623773	0.916
Prostate Cancer	Homo sapiens	AR	VCaP	Epithelium	Prostate	33	0.7882	0.983	1385	0.0224773	0.8002
Prostate Cancer	Homo sapiens	AR	VCaP	Epithelium	Prostate	34	0.8086	0.987	2354	0.0310883	0.8268
Prostate Cancer	Homo sapiens	AR	VCaP	Epithelium	Prostate	34	0.8338	0.994	3445	0.0348502	0.8118
Prostate Cancer	Homo sapiens	AR	VCaP	Epithelium	Prostate	34	0.8148	0.991	5370	0.0529592	0.8382
Prostate Cancer	Homo sapiens	AR	VCaP	Epithelium	Prostate	34	0.8232	0.992	2746	0.0312285	0.8126
Prostate Cancer	Homo sapiens	AR	VCaP	Epithelium	Prostate	34	0.8423	0.99	2222	0.0208142	0.7984
Prostate Cancer	Homo sapiens	AR	VCaP	Epithelium	Prostate	34	0.8391	0.991	4465	0.032427	0.8232
Prostate Cancer	Homo sapiens	AR	VCaP	Epithelium	Prostate	34	0.8442	0.994	1558	0.0153723	0.8042
Prostate Cancer	Homo sapiens	AR	VCaP	Epithelium	Prostate	34	0.8358	0.992	7815	0.05461	0.837
Prostate Cancer	Homo sapiens	AR	VCaP	Epithelium	Prostate	34	0.836	0.99	4415	0.0322563	0.82
Prostate Cancer	Homo sapiens	AR	VCaP	Epithelium	Prostate	34	0.8397	0.984	41	0.00401775	0.709677
Prostate Cancer	Homo sapiens	AR	VCaP	Epithelium	Prostate	35	0.8075	0.99	1554	0.014595	0.8788
Prostate Cancer	Homo sapiens	AR	VCaP	Epithelium	Prostate	35	0.8109	0.991	2116	0.020172	0.8846
Prostate Cancer	Homo sapiens	AR	VCaP	Epithelium	Prostate	35	0.6504	0.991	3021	0.0329448	0.903
Prostate Cancer	Homo sapiens	AR	VCaP	Epithelium	Prostate	35	0.7822	0.95	555	0.017583	0.768776
Prostate Cancer	Homo sapiens	FOXA1	LNCaP	Epithelium	Prostate	39	0.9275	0.932	35734	0.312285	0.9654
Prostate Cancer	Homo sapiens	CHD4	LNCaP	Epithelium	Prostate	39	0.8561	0.989	297	0.00336625	0.658751
Prostate Cancer	Homo sapiens	CHD1	LNCaP	Epithelium	Prostate	11672762	0.986	0.00274475	28	291
Prostate Cancer	Homo sapiens	SMARCA4	LNCaP	Epithelium	Prostate	39	0.8579	0.987	271	0.00271675	0.551957
Prostate Cancer	Homo sapiens	SMARCA5	LNCaP	Epithelium	Prostate	39	0.8471	0.981	77	0.0062885	0.7864
Prostate Cancer	Homo sapiens	FOXA1	LNCaP	Epithelium	Prostate	38	0.7695	0.981	18129	0.123498	0.975
Prostate Cancer	Homo sapiens	FOXA1	LNCaP	Epithelium	Prostate	38	0.7533	0.972	26236	0.19845	0.9764
Prostate Cancer	Homo sapiens	CTCF	VCaP	Epithelium	Prostate	38	0.8299	0.982	21565	0.0572517	0.972
Prostate Cancer	Homo sapiens	CTCF	VCaP	Epithelium	Prostate	38	0.8039	0.973	24200	0.0722678	0.9716
Prostate Cancer	Homo sapiens	CTCF	VCaP	Epithelium	Prostate	38	0.8372	0.981	18572	0.0502607	0.9718
Prostate Cancer	Homo sapiens	CTCF	VCaP	Epithelium	Prostate	38	0.8635	0.988	21814	0.058663	0.9732
Prostate Cancer	Homo sapiens	AR	VCaP	Epithelium	Prostate	39	0.8157	0.955	32421	0.303928	0.8546
Prostate Cancer	Homo sapiens	AR	VCaP	Epithelium	Prostate	39	0.8544	0.958	37454	0.348735	0.8644
Prostate Cancer	Homo sapiens	AR	VCaP	Epithelium	Prostate	39	0.8348	0.956	33064	0.309159	0.9084
Prostate Cancer	Homo sapiens	AR	VCaP	Epithelium	Prostate	39	0.8498	0.966	30181	0.269576	0.9092
Prostate Cancer	Homo sapiens	AR	LNCaP	Epithelium	Prostate	33	0.6541	0.95	24436	0.174708	0.9804
Prostate Cancer	Homo sapiens	AR	LNCaP	Epithelium	Prostate	33	0.7529	0.972	11111	0.0720632	0.9766
Prostate Cancer	Homo sapiens	AR	LNCaP	Epithelium	Prostate	33	0.836	0.972	23005	0.145885	0.9784
Prostate Cancer	Homo sapiens	AR	LNCaP	Epithelium	Prostate	33	0.7674	0.997	195	0.00234975	0.648485
Prostate Cancer	Homo sapiens	AR	LNCaP	Epithelium	Prostate	33	0.7841	0.982	20537	0.132842	0.9734
Prostate Cancer	Homo sapiens	AR	LNCaP	Epithelium	Prostate	33	0.6045	0.979	200	0.00225125	0.721088
Prostate Cancer	Homo sapiens	RELA	LNCaP	Epithelium	Prostate	38	0.8298	0.988	338	0.00428425	0.81629
Prostate Cancer	Homo sapiens	RELA	LNCaP	Epithelium	Prostate	39	0.8583	0.992	282	0.0035575	0.654867
Prostate Cancer	Homo sapiens	RELA	LNCaP	Epithelium	Prostate	38	0.8279	0.98	252	0.003181	0.511858
Prostate Cancer	Homo sapiens	RELA	LNCaP	Epithelium	Prostate	39	0.8547	0.98	255	0.0031945	0.508318
Prostate Cancer	Homo sapiens	RELA	LNCaP	Epithelium	Prostate	38	0.7982	0.985	235	0.002863	0.523207
Prostate Cancer	Homo sapiens	RELA	LNCaP	Epithelium	Prostate	39	0.8564	0.958	212	0.00260925	0.526455
Prostate Cancer	Homo sapiens	RELA	LNCaP	Epithelium	Prostate	38	0.7602	0.983	2382	0.016192	0.8896
Prostate Cancer	Homo sapiens	RELA	LNCaP	Epithelium	Prostate	39	0.8655	0.976	2076	0.0132155	0.8836
Prostate Cancer	Homo sapiens	PIAS1	LNCaP	Epithelium	Prostate	39	0.7823	0.978	10217	0.093686	0.9606
Prostate Cancer	Homo sapiens	PIAS1	LNCaP	Epithelium	Prostate	39	0.8519	0.986	9019	0.084766	0.963
Prostate Cancer	Homo sapiens	PIAS1	LNCaP	Epithelium	Prostate	39	0.8332	0.986	3543	0.0415405	0.9418
Prostate Cancer	Homo sapiens	PIAS1	LNCaP	Epithelium	Prostate	39	0.8447	0.973	10313	0.0914672	0.9486
Prostate Cancer	Homo sapiens	PIAS1	LNCaP	Epithelium	Prostate	39	0.8464	0.985	7422	0.067199	0.9666
Prostate Cancer	Homo sapiens	PIAS1	LNCaP	Epithelium	Prostate	39	0.8489	0.984	6548	0.059681	0.9672
Prostate Cancer	Homo sapiens	PIAS1	LNCaP	Epithelium	Prostate	39	0.8552	0.989	3303	0.0360958	0.9612
Prostate Cancer	Homo sapiens	PIAS1	LNCaP	Epithelium	Prostate	39	0.8375	0.978	10941	0.0893992	0.9716
Prostate Cancer	Homo sapiens	FOXA1	LNCaP	Epithelium	Prostate	39	0.8635	0.979	59018	0.338523	0.9594
Prostate Cancer	Homo sapiens	FOXA1	LNCaP	Epithelium	Prostate	39	0.8301	0.982	51660	0.287517	0.965
Prostate Cancer	Homo sapiens	FOXA1	LNCaP	Epithelium	Prostate	39	0.8165	0.967	58470	0.336361	0.9572
Prostate Cancer	Homo sapiens	FOXA1	LNCaP	Epithelium	Prostate	39	0.8984	0.974	65064	0.380681	0.9622
Prostate Cancer	Homo sapiens	FOXA1	LNCaP	Epithelium	Prostate	39	0.8538	0.969	69824	0.421789	0.9702
Prostate Cancer	Homo sapiens	FOXA1	LNCaP	Epithelium	Prostate	39	0.8383	0.986	22662	0.12097	0.9676
Prostate Cancer	Homo sapiens	FOXA1	LNCaP	Epithelium	Prostate	39	0.8743	0.976	63076	0.382342	0.972
Prostate Cancer	Homo sapiens	FOXA1	LNCaP	Epithelium	Prostate	39	0.8638	0.975	65455	0.387259	0.9722
Prostate Cancer	Homo sapiens	AR	LNCaP	Epithelium	Prostate	38	0.8429	0.991	242	0.00301075	0.542074
Prostate Cancer	Homo sapiens	AR	LNCaP	Epithelium	Prostate	39	0.8606	0.987	255	0.00310475	0.531365
Prostate Cancer	Homo sapiens	AR	LNCaP	Epithelium	Prostate	38	0.8631	0.991	255	0.00284575	0.532075
Prostate Cancer	Homo sapiens	AR	LNCaP	Epithelium	Prostate	39	0.863	0.975	321	0.00352325	0.846903
Prostate Cancer	Homo sapiens	AR	LNCaP	Epithelium	Prostate	38	0.8291	0.987	6271	0.0314248	0.9554
Prostate Cancer	Homo sapiens	AR	LNCaP	Epithelium	Prostate	39	0.8637	0.969	7577	0.0400143	0.9564
Prostate Cancer	Homo sapiens	AR	LNCaP	Epithelium	Prostate	38	0.7293	0.984	5334	0.0278347	0.9566
Prostate Cancer	Homo sapiens	AR	LNCaP	Epithelium	Prostate	39	0.8614	0.973	6100	0.0315815	0.9612
Prostate Cancer	Homo sapiens	RELA	LNCaP	Epithelium	Prostate	39	0.8355	0.97	2189	0.0171602	0.8946
Prostate Cancer	Homo sapiens	RELA	LNCaP	Epithelium	Prostate	39	0.7193	0.962	2313	0.0200518	0.9074
Prostate Cancer	Homo sapiens	RELA	LNCaP	Epithelium	Prostate	39	0.7919	0.967	3354	0.0225775	0.8966
Prostate Cancer	Homo sapiens	RELA	LNCaP	Epithelium	Prostate	39	0.7958	0.96	2759	0.0175693	0.884
Prostate Cancer	Homo sapiens	NANOG	LNCaP	Epithelium	Prostate	39	0.7108	0.979	3255	0.0348605	0.9398
Prostate Cancer	Homo sapiens	NANOG	LNCaP	Epithelium	Prostate	39	0.7007	0.98	117	0.00762125	0.287202
Prostate Cancer	Homo sapiens	NANOG	LNCaP	Epithelium	Prostate	39	0.7167	0.983	3010	0.0355935	0.942
Prostate Cancer	Homo sapiens	NANOG	LNCaP	Epithelium	Prostate	39	0.6911	0.958	93	0.0074805	0.347851
Prostate Cancer	Homo sapiens	NANOG	LNCaP	Epithelium	Prostate	39	0.7037	0.955	57	0.00664125	0.370192
Prostate Cancer	Homo sapiens	ERG	VCaP	Epithelium	Prostate	38	0.6966	0.997	299	0.0062775	0.775697
Prostate Cancer	Homo sapiens	EWSR1	VCaP	Epithelium	Prostate	35	0.6809	0.994	233	0.0041265	0.390852
Prostate Cancer	Homo sapiens	ERG	RWPE1	Epithelium	Prostate	35	0.8123	0.986	208	0.004485	0.371991
Prostate Cancer	Homo sapiens	ERG	RWPE1	Epithelium	Prostate	35	0.8627	0.995	171	0.003829	0.381503
Prostate Cancer	Homo sapiens	ERG	RWPE1	Epithelium	Prostate	39	0.8247	0.984	190	0.00419275	0.473146
Prostate Cancer	Homo sapiens	ERG	RWPE1	Epithelium	Prostate	35	0.8671	0.995	185	0.00403575	0.362283
Prostate Cancer	Homo sapiens	ERG	RWPE1	Epithelium	Prostate	39	0.7838	0.988	200	0.0049485	0.596284
Prostate Cancer	Homo sapiens	SMARCA2	LNCaP	Epithelium	Prostate	39	0.8473	0.95	231	0.00265525	0.529412
Prostate Cancer	Homo sapiens	SOX9	VCaP	Epithelium	Prostate	38	0.7615	0.97	199	0.00606225	0.541203
Prostate Cancer	Homo sapiens	AR	None	None	Prostate	38	0.7629	0.993	342	0.005095	0.4202
Prostate Cancer	Homo sapiens	AR	None	None	Prostate	37	0.8022	0.993	716	0.011153	0.8482
Prostate Cancer	Homo sapiens	SRC	None	None	Prostate	38	0.8618	0.987	240	0.004686	0.573974
Prostate Cancer	Homo sapiens	SRC	None	None	Prostate	39	0.8445	0.953	342	0.0050715	0.799496
Prostate Cancer	Homo sapiens	AR	None	None	Prostate	39	0.7829	0.978	144	0.0047465	0.478261
Prostate Cancer	Homo sapiens	AR	None	None	Prostate	37	0.8404	0.988	279	0.005806	0.702152
Prostate Cancer	Homo sapiens	AR	LNCaP	Epithelium	Prostate	38	0.65	0.991	3601	0.0174095	0.9442
Prostate Cancer	Homo sapiens	AR	LNCaP	Epithelium	Prostate	38	0.645	0.984	4326	0.0222365	0.9478
Prostate Cancer	Homo sapiens	ETS1	DU145	Epithelium	Prostate	35	0.8298	0.907	111	0.00398125	0.65
Prostate Cancer	Homo sapiens	ETS1	DU145	Epithelium	Prostate	35	0.8505	0.983	95	0.0092625	0.854861
Prostate Cancer	Homo sapiens	CHD1	None	None	Prostate	39	0.8436	0.96	29	0.00238075	0.587065
Prostate Cancer	Homo sapiens	CHD1	None	None	Prostate	39	0.8468	0.974	255	0.0027055	0.511111
Prostate Cancer	Homo sapiens	CHD1	None	None	Prostate	39	0.8493	0.979	21	0.00403225	0.921992
Prostate Cancer	Homo sapiens	CHD1	None	None	Prostate	39	0.8506	0.978	17	0.00405875	0.919778
Prostate Cancer	Homo sapiens	AR	LNCaP	Epithelium	Prostate	33	0.734	0.994	446	0.00898175	0.658952
Prostate Cancer	Homo sapiens	AR	LNCaP	Epithelium	Prostate	33	0.7589	0.991	441	0.0085725	0.691667
Prostate Cancer	Homo sapiens	GRHL2	LNCaP	Epithelium	Prostate	102830196	0.988	0.017526	81	9174
Prostate Cancer	Homo sapiens	GRHL2	LNCaP	Epithelium	Prostate	33	0.7611	0.978	2490	0.0182835	0.9348
Prostate Cancer	Homo sapiens	KDM1A	PC-3M-luc	None	Prostate	39	0.8557	0.996	3593	0.0497158	0.97
Prostate Cancer	Homo sapiens	MYC	LNCaP	Epithelium	Prostate	38	0.8695	0.888	4638	0.094361	0.96
Prostate Cancer	Homo sapiens	MYC	LNCaP	Epithelium	Prostate	38	0.8597	0.997	1	0.00103136	1
Prostate Cancer	Homo sapiens	MYC	LNCaP	Epithelium	Prostate	38	0.8671	0.863	2961	0.0645083	0.9584
Prostate Cancer	Homo sapiens	MYC	LNCaP	Epithelium	Prostate	38	0.8572	0.881	823	0.021414	0.945
Prostate Cancer	Homo sapiens	AR	LNCaP	Epithelium	Prostate	38	0.8794	0.998	2	0.00869219	0.974359
Prostate Cancer	Homo sapiens	AR	LNCaP	Epithelium	Prostate	38	0.8621	0.956	11648	0.0912552	0.9344
Prostate Cancer	Homo sapiens	AR	LNCaP	Epithelium	Prostate	38	0.8762	0.953	27066	0.228069	0.9346
Prostate Cancer	Homo sapiens	AR	LNCaP	Epithelium	Prostate	38	0.8539	0.893	8015	0.0638408	0.9306
Prostate Cancer	Homo sapiens	AR	None	Fibroblast	Prostate	34	0.8071	0.984	115	0.0107055	0.881
Prostate Cancer	Homo sapiens	AR	None	Fibroblast	Prostate	33	0.7815	0.969	148	0.0324225	0.9392
Prostate Cancer	Homo sapiens	CCNT1	LNCaP	Epithelium	Prostate	39	0.9008	0.842	81	0.002972	0.545455
Prostate Cancer	Homo sapiens	CCNT1	LNCaP	Epithelium	Prostate	39	0.8771	0.871	84	0.00285275	0.518519
Prostate Cancer	Homo sapiens	CCNT1	C4-2	None	Prostate	39	0.8314	0.725	61	0.0025395	0.59009
Prostate Cancer	Homo sapiens	CCNT1	C4-2	None	Prostate	39	0.8384	0.726	74	0.002512	0.593361
Prostate Cancer	Homo sapiens	CCNT1	C4-2	None	Prostate	39	0.8195	0.736	67	0.0026795	0.596859
Prostate Cancer	Homo sapiens	CCNT1	C4-2	None	Prostate	39	0.8302	0.65	62	0.002707	0.589189
Prostate Cancer	Homo sapiens	SMARCA1	LNCaP	Epithelium	Prostate	39	0.8544	0.983	278	0.00232025	0.539702
Prostate Cancer	Homo sapiens	ZMYND8	DU145	Epithelium	Prostate	37	0.7776	0.849	2369	0.0806605	0.964
Prostate Cancer	Homo sapiens	ZMYND8	DU145	Epithelium	Prostate	38	0.7746	0.995	1	0.00046184	1
Prostate Cancer	Homo sapiens	ZMYND11	DU145	Epithelium	Prostate	35	0.819	0.965	203	0.004115	0.413043
Prostate Cancer	Homo sapiens	FOXA1	22RV1	Epithelium	Prostate	37	0.8262	0.991	15487	0.1218	0.9562
Prostate Cancer	Homo sapiens	AR	LNCaP	Epithelium	Prostate	39	0.8017	0.594	94	0.00403625	0.815789
Prostate Cancer	Homo sapiens	BMI1	C4-2	None	Prostate	34	0.7216	0.958	73	0.0230515	0.7536
Prostate Cancer	Homo sapiens	AR	C4-2	None	Prostate	37	0.7653	0.753	47	0.00492325	0.722637
Prostate Cancer	Homo sapiens	AR	LNCaP	Epithelium	Prostate	34	0.9887	1	593	0.0085805	0.981669
Prostate Cancer	Homo sapiens	ERF	VCaP	Epithelium	Prostate	36	0.8525	0.488	405	0.00959575	0.906561
Prostate Cancer	Homo sapiens	ERF	VCaP	Epithelium	Prostate	36	0.8639	0.772	681	0.0112958	0.908096
Prostate Cancer	Homo sapiens	BRD4	C4-2	None	Prostate	37		0.957	57	0.212068	0.786616
Prostate Cancer	Homo sapiens	BRD4	C4-2	None	Prostate	37		0.987	212	0.0779573	0.868
Prostate Cancer	Homo sapiens	BRD4	C4-2	None	Prostate	38	0.376	0.94	48	0.0116317	0.964456
Prostate Cancer	Homo sapiens	BRD4	C4-2	None	Prostate	38		0.971	27	0.00602916	0.575342
Prostate Cancer	Homo sapiens	POLR2A	C4-2B	Epithelium	Prostate	40	0.849	0.947	180	0.0105992	0.938307
Prostate Cancer	Homo sapiens	ZFX	PrEC	Epithelium	Prostate	40	0.8419	0.958	283	0.0201218	0.959
Prostate Cancer	Homo sapiens	AR	LNCaP	Epithelium	Prostate	35	0.8696	0.99	738	0.006505	0.892
Prostate Cancer	Homo sapiens	AR	LNCaP	Epithelium	Prostate	35	0.989	0.985	3247	0.0458215	0.9272
Prostate Cancer	Homo sapiens	AR	LNCaP	Epithelium	Prostate	39	0.8334	0.816	55	0.00356475	0.566434
Prostate Cancer	Homo sapiens	AR	LNCaP	Epithelium	Prostate	39	0.829	0.793	30	0.00294875	0.584746
Prostate Cancer	Homo sapiens	AR	LNCaP	Epithelium	Prostate	39	0.8397	0.927	222	0.004988	0.898734
Prostate Cancer	Homo sapiens	AR	LNCaP	Epithelium	Prostate	35	0.9966	0.888	0	0.000136975	0.375
Prostate Cancer	Homo sapiens	AR	LNCaP	Epithelium	Prostate	35	0.9859	0.989	11243	0.0604592	0.9644
Prostate Cancer	Homo sapiens	AR	R1-D567	Epithelium	Prostate	38	0.8808	0.999	4	0.00165669	0.727273
Prostate Cancer	Homo sapiens	AR	R1-D567	Epithelium	Prostate	38	0.8836	0.996	181	0.00412375	0.481383
Prostate Cancer	Homo sapiens	HNF4G	LNCaP	Epithelium	Prostate	37	0.8614	0.994	1443	0.285805	0.9658
Prostate Cancer	Homo sapiens	FOXA1	LNCaP	Epithelium	Prostate	37	0.8852	0.962	28964	0.422434	0.9742
Prostate Cancer	Homo sapiens	H2AZ	PrEC	Epithelium	Prostate	39	0.8275	0.844	9	0.00522802	0.928889
Prostate Cancer	Homo sapiens	H2AZ	LNCaP	Epithelium	Prostate	39	0.8395	0.933	42	0.0346702	0.9622
Prostate Cancer	Homo sapiens	H2AZ	PrEC	Epithelium	Prostate	37	0.8744	0.992	487	0.14036	0.9366
Prostate Cancer	Homo sapiens	H2AZ	LNCaP	Epithelium	Prostate	7602176	0.991	0.0159965	13	5862
Prostate Cancer	Homo sapiens	AR	LNCaP-abl	Epithelium	Prostate	38	0.8407	0.957	2978	0.0364553	0.968
Prostate Cancer	Homo sapiens	HOXB13	22RV1	Epithelium	Prostate	38	0.859	0.984	677	0.0108807	0.943287
Prostate Cancer	Homo sapiens	HOXB13	22RV1	Epithelium	Prostate	38	0.863	0.975	459	0.00914275	0.944365
Prostate Cancer	Homo sapiens	FOXA1	22RV1	Epithelium	Prostate	38	0.8705	0.988	976	0.0321194	0.969145
Prostate Cancer	Homo sapiens	AR	22RV1	Epithelium	Prostate	39	0.814	0.995	817	0.00941025	0.8518
Prostate Cancer	Homo sapiens	AR	22RV1	Epithelium	Prostate	39	0.8188	0.994	3203	0.0276883	0.8112
Prostate Cancer	Homo sapiens	FOXA1	LNCaP	Epithelium	Prostate	37	0.9021	0.984	8262	0.36554	0.9602
Prostate Cancer	Homo sapiens	HNF4G	LNCaP	Epithelium	Prostate	39	0.8449	0.998	1505	0.0113057	0.778
Prostate Cancer	Homo sapiens	HNF4G	LNCaP	Epithelium	Prostate	39	0.8403	0.998	203	0.00338675	0.539548
Prostate Cancer	Homo sapiens	FOXA1	LNCaP	Epithelium	Prostate	37	0.8985	0.992	23584	0.169929	0.966
Prostate Cancer	Homo sapiens	FOXA1	LNCaP	Epithelium	Prostate	37	0.9032	0.992	25802	0.18305	0.973
Prostate Cancer	Homo sapiens	SMARCA4	LNCaP	Epithelium	Prostate	37	0.8736	0.998	215	0.00299375	0.706546
Prostate Cancer	Homo sapiens	SMARCA4	LNCaP	Epithelium	Prostate	37	0.8825	0.998	324	0.00672275	0.900625
Prostate Cancer	Homo sapiens	HOXB13	LNCaP	Epithelium	Prostate	37	0.8958	0.997	6027	0.0597767	0.9426
Prostate Cancer	Homo sapiens	HOXB13	LNCaP	Epithelium	Prostate	2097152	0.998	0.00983258	0	889
Prostate Cancer	Homo sapiens	FOXA1	LNCaP	Epithelium	Prostate	28283378		0.231405	7623	68901
Prostate Cancer	Homo sapiens	FOXA1	LNCaP	Epithelium	Prostate	37	0.9107	0.999	141	0.0421106	0.958294
Prostate Cancer	Homo sapiens	HOXB13	LNCaP	Epithelium	Prostate	37	0.8787	0.998	3116	0.0312695	0.924
Prostate Cancer	Homo sapiens	HOXB13	LNCaP	Epithelium	Prostate	37	0.8779	0.997	2286	0.025104	0.9388
Prostate Cancer	Homo sapiens	FOXA1	VCaP	Epithelium	Prostate	38	0.9029	0.998	324	0.0473258	0.966149
Prostate Cancer	Homo sapiens	FOXA1	VCaP	Epithelium	Prostate	37	0.9004	0.988	54573	0.35285	0.9698
Prostate Cancer	Homo sapiens	FOXA1	VCaP	Epithelium	Prostate	37	0.9011	0.99	40569	0.297053	0.9684
Prostate Cancer	Homo sapiens	FOXA1	VCaP	Epithelium	Prostate	37	0.9027	0.99	43156	0.317675	0.9698
Prostate Cancer	Homo sapiens	FOXA1	VCaP	Epithelium	Prostate	37	0.9037	0.99	43994	0.323302	0.9706
Prostate Cancer	Homo sapiens	FOXA1	22RV1	Epithelium	Prostate	38	0.8669	0.985	8816	0.0910727	0.972
Prostate Cancer	Homo sapiens	WDHD1	LNCaP	Epithelium	Prostate	37	0.8748	0.997	217	0.002806	0.459821
Prostate Cancer	Homo sapiens	WDHD1	LNCaP	Epithelium	Prostate	36	0.8674	0.998	198	0.0028125	0.449275
Prostate Cancer	Homo sapiens	WDHD1	LNCaP	Epithelium	Prostate	37	0.8839	0.997	228	0.00362775	0.466245
Prostate Cancer	Homo sapiens	WDHD1	LNCaP	Epithelium	Prostate	37	0.8829	0.998	228	0.00378375	0.47379
Prostate Cancer	Homo sapiens	POLR2A	R1-D567	Epithelium	Prostate	38	0.8649	0.996	429	0.00751625	0.642857
Prostate Cancer	Homo sapiens	ZFX	C4-2B	Epithelium	Prostate	37	0.4497	0.983	527	0.0234435	0.94
Prostate Cancer	Homo sapiens	AR	LNCaP	Epithelium	Prostate	35	0.8847	0.992	4456	0.0298552	0.9354
Prostate Cancer	Homo sapiens	AR	LNCaP	Epithelium	Prostate	2883584	1	0.062557	0	1516
Prostate Cancer	Homo sapiens	AR	LNCaP	Epithelium	Prostate	34	0.8092	0.986	630	0.00729225	0.900863
Prostate Cancer	Homo sapiens	AR	LNCaP	Epithelium	Prostate	35	0.9566	1	3457	0.021175	0.954
Prostate Cancer	Homo sapiens	AR	LNCaP	Epithelium	Prostate	35	0.9968	0.917	6	0.00169714	0.953488
Prostate Cancer	Homo sapiens	ERF	VCaP	Epithelium	Prostate	36	0.8507	0.965	494	0.0357172	0.9476
Prostate Cancer	Homo sapiens	ERF	VCaP	Epithelium	Prostate	36	0.9093	0.934	166	0.0220675	0.941345
Prostate Cancer	Homo sapiens	ERG	VCaP	Epithelium	Prostate	39	0.5198	0.488	3518	0.168568	0.9204
Prostate Cancer	Homo sapiens	AR	VCaP	Epithelium	Prostate	39	0.7363	0.79	1086	0.179876	0.920537
Prostate Cancer	Homo sapiens	BRD4	C4-2	None	Prostate	39	0.7961	0.872	20	0.041091	0.949721
Prostate Cancer	Homo sapiens	BRD4	C4-2	None	Prostate	39	0.8226	0.961	107	0.0124855	0.92789
Prostate Cancer	Homo sapiens	BRD4	C4-2	None	Prostate	38	0.8306	0.981	255	0.0069595	0.364721
Prostate Cancer	Homo sapiens	BRD4	C4-2	None	Prostate	39	0.8258	0.935	1370	0.0804405	0.957
Prostate Cancer	Homo sapiens	BRD4	C4-2	None	Prostate	38	0.8402	0.969	13	0.000723709	0.5
Prostate Cancer	Homo sapiens	BRD4	C4-2	None	Prostate	37	0.9063	0.973	5206	0.27679	0.9586
Prostate Cancer	Homo sapiens	AR	LNCaP	Epithelium	Prostate	35	0.9856	0.988	1057	0.0094205	0.937
Prostate Cancer	Homo sapiens	AR	LNCaP	Epithelium	Prostate	35	0.9866	0.991	10805	0.0597813	0.9646
Prostate Cancer	Homo sapiens	BRD4	LREX'	Epithelium	Prostate	38	0.8171	0.998	322	0.0037645	0.68038
Prostate Cancer	Homo sapiens	BRD4	LREX'	Epithelium	Prostate	38	0.8336	0.999	268	0.00440475	0.870009
Prostate Cancer	Homo sapiens	FOXA1	22RV1	Epithelium	Prostate	38	0.8389	0.946	20253	0.151564	0.9496
Prostate Cancer	Homo sapiens	HNF4G	22RV1	Epithelium	Prostate	37	0.8139	0.991	8915	0.0730713	0.9198
Prostate Cancer	Homo sapiens	AR	LNCaP-abl	Epithelium	Prostate	38	0.8406	0.992	163	0.0025795	0.64058
Prostate Cancer	Homo sapiens	AR	LNCaP-abl	Epithelium	Prostate	38	0.7932	0.995	12	0.00261351	0.736842
Prostate Cancer	Homo sapiens	AR	LNCaP	Epithelium	Prostate	37	0.8241	0.996	12020	0.0804287	0.9652
Prostate Cancer	Homo sapiens	HNF4G	LNCaP	Epithelium	Prostate	37	0.0232	0.999	31	0.00305932	0.95
Prostate Cancer	Homo sapiens	HOXB13	LNCaP	Epithelium	Prostate	39	0.879	0.982	1636	0.0411292	0.9734
Prostate Cancer	Homo sapiens	AR	22RV1	Epithelium	Prostate	38	0.8612	0.974	2628	0.0264477	0.939
Prostate Cancer	Homo sapiens	AR	22RV1	Epithelium	Prostate	38	0.8634	0.986	2741	0.029662	0.9398
Prostate Cancer	Homo sapiens	ZFX	C4-2B	Epithelium	Prostate	36	0.9388	0.951	1526	0.191238	0.949
Prostate Cancer	Homo sapiens	AR	LNCaP	Epithelium	Prostate	37	0.8366	0.996	7604	0.0624383	0.9638
Prostate Cancer	Homo sapiens	AR	LNCaP	Epithelium	Prostate	37	0.8739	0.998	272	0.0044605	0.659645
Prostate Cancer	Homo sapiens	AR	LNCaP	Epithelium	Prostate	37	0.8817	0.997	5063	0.049263	0.9666
Prostate Cancer	Homo sapiens	ARID1A	LNCaP	Epithelium	Prostate	524288	1	0.000617147	0	6
Prostate Cancer	Homo sapiens	ARID1A	LNCaP	Epithelium	Prostate	37	0.8607	0.998	229	0.00389375	0.558419
Prostate Cancer	Homo sapiens	ARID1A	LNCaP	Epithelium	Prostate	37	0.8855	0.997	3154	0.0334728	0.9538
Prostate Cancer	Homo sapiens	ARID1A	LNCaP	Epithelium	Prostate	37	0.8276	0.996	1477	0.0186812	0.922
Prostate Cancer	Homo sapiens	SMARCA4	LNCaP	Epithelium	Prostate	37	0.8829	0.999	2	0.00179105	0.4
Prostate Cancer	Homo sapiens	SMARCA4	LNCaP	Epithelium	Prostate	37	0.8831	0.998	213	0.00385175	0.518234
Prostate Cancer	Homo sapiens	HNF4G	22RV1	Epithelium	Prostate	37	0.8105	0.98	7668	0.0582595	0.9148
Prostate Cancer	Homo sapiens	HOXB13	VCaP	Epithelium	Prostate	38	0.8503	0.992	6470	0.06644	0.9618
Prostate Cancer	Homo sapiens	HOXB13	VCaP	Epithelium	Prostate	38	0.8528	0.992	7219	0.071035	0.9656
Prostate Cancer	Homo sapiens	HOXB13	VCaP	Epithelium	Prostate	38	0.8315	0.994	7950	0.075381	0.9638
Prostate Cancer	Homo sapiens	FOXA1	VCaP	Epithelium	Prostate	37	0.8962	0.991	46031	0.301309	0.97
Prostate Cancer	Homo sapiens	HOXB13	VCaP	Epithelium	Prostate	38	0.8514	0.994	8617	0.080317	0.9688
Prostate Cancer	Homo sapiens	HOXB13	VCaP	Epithelium	Prostate	38	0.8388	0.994	10923	0.0961225	0.9666
Prostate Cancer	Homo sapiens	TRIM28	LNCaP	Epithelium	Prostate	37	0.8559	0.996	355	0.00436275	0.587482
Prostate Cancer	Homo sapiens	TLE3	LNCaP	Epithelium	Prostate	37	0.8867	0.995	15113	0.108446	0.9716
Prostate Cancer	Homo sapiens	TLE3	LNCaP	Epithelium	Prostate	37	0.8908	0.992	21595	0.166601	0.9452
Prostate Cancer	Homo sapiens	HOXB13	LNCaP	Epithelium	Prostate	37	0.8962	0.998	33	0.0050698	0.876106
Prostate Cancer	Homo sapiens	TRIM28	LNCaP	Epithelium	Prostate	37	0.8635	0.997	264	0.0042275	0.529321
Prostate Cancer	Homo sapiens	TRIM28	LNCaP	Epithelium	Prostate	37	0.8545	0.997	356	0.00532	0.614627
Prostate Cancer	Homo sapiens	TLE3	LNCaP	Epithelium	Prostate	37	0.8725	0.995	15100	0.112322	0.9768
Prostate Cancer	Homo sapiens	TLE3	LNCaP	Epithelium	Prostate	37	0.8793	0.993	18741	0.146236	0.9508
Prostate Cancer	Homo sapiens	MTOR	LNCaP	Epithelium	Prostate	38	0.8837	0.952	138	0.110554	0.776471
Lung Cancer	Homo sapiens	BDP1	IMR90	Fibroblast	Lung	39	0.5446	0.926	191	0.00190825	0.807229
Lung Cancer	Homo sapiens	BRF1	IMR90	Fibroblast	Lung	29	0.5471	0.874	209	0.0030235	0.804124
Lung Cancer	Homo sapiens	POLR3D	IMR90	Fibroblast	Lung	17	0.2364	0.97	442	0.0221235	0.715328
Lung Cancer	Homo sapiens	RB1	IMR90	Fibroblast	Lung	31	0.3511	0.803	1092	0.037769	0.777936
Lung Cancer	Homo sapiens	RB1	IMR90	Fibroblast	Lung	31	0.1654	0.884	793	0.0624029	0.459613
Lung Cancer	Homo sapiens	RB1	IMR90	Fibroblast	Lung	32	0.3963	0.863	1075	0.0207027	0.709228
Lung Cancer	Homo sapiens	RB1	IMR90	Fibroblast	Lung	32	0.4353	0.91	769	0.0173665	0.701378
Lung Cancer	Homo sapiens	RBL2	IMR90	Fibroblast	Lung	31	0.5386	0.958	1942	0.0594452	0.9054
Lung Cancer	Homo sapiens	RBL2	IMR90	Fibroblast	Lung	31	0.5031	0.944	339	0.00709831	0.65377
Lung Cancer	Homo sapiens	RBL2	IMR90	Fibroblast	Lung	31	0.3073	0.939	941	0.0623473	0.713462
Lung Cancer	Homo sapiens	RBL2	IMR90	Fibroblast	Lung	30	0.4756	0.943	200	0.00415489	0.591474
Lung Cancer	Homo sapiens	RBL2	IMR90	Fibroblast	Lung	31	0.4539	0.935	1923	0.0664425	0.8598
Lung Cancer	Homo sapiens	RBL2	IMR90	Fibroblast	Lung	31	0.3771	0.91	814	0.0240933	0.727243
Lung Cancer	Homo sapiens	RBL2	IMR90	Fibroblast	Lung	31	0.5111	0.953	1392	0.0394318	0.8702
Lung Cancer	Homo sapiens	SNAPC2	IMR90	Fibroblast	Lung	2	0.6442	0.996	102	0.0029995	0.418699
Lung Cancer	Homo sapiens	RELA	A549	Epithelium	Lung	37	0.7943	0.981	13997	0.160723	0.9648
Lung Cancer	Homo sapiens	RELA	A549	Epithelium	Lung	37	0.8281	0.922	16600	0.185614	0.9604
Lung Cancer	Homo sapiens	POLR2M	IMR90	Fibroblast	Lung	30	0.654	0.896	98	0.00533475	0.949336
Lung Cancer	Homo sapiens	POLR2A	IMR90	Fibroblast	Lung	30	0.6744	0.923	826	0.0257598	0.9652
Lung Cancer	Homo sapiens	TP53	IMR90	Fibroblast	Lung	38	0.7062	0.776	252	0.00477975	0.917688
Lung Cancer	Homo sapiens	H2AZ	IMR90	Fibroblast	Lung	38	0.7538	0.986	370	0.0527468	0.9638
Lung Cancer	Homo sapiens	H2AZ	IMR90	Fibroblast	Lung	38	0.7736	0.896	9931	0.245198	0.9762
Lung Cancer	Homo sapiens	NUP98	IMR90	Fibroblast	Lung	36	0.8196	0.995	49	0.00323975	0.602076
Lung Cancer	Homo sapiens	NUP98	IMR90	Fibroblast	Lung	36	0.8232	0.998	47	0.00352575	0.538874
Lung Cancer	Homo sapiens	MED1	H2171	Epithelium	Lung	38	0.8256	0.979	2057	0.0940692	0.9226
Lung Cancer	Homo sapiens	MAX	H128	Epithelium	Lung	38	0.7227	0.971	15436	0.311196	0.9658
Lung Cancer	Homo sapiens	MYC	H128	Epithelium	Lung	39	0.6823	0.944	495	0.0247388	0.9532
Lung Cancer	Homo sapiens	LMNB1	IMR90	Fibroblast	Lung	39	0.7282	0.918	43	0.00183225	0.657143
Lung Cancer	Homo sapiens	MECP2	IMR90	Fibroblast	Lung	39	0.7006	0.879	3781	0.096277	0.9728
Lung Cancer	Homo sapiens	MECP2	IMR90	Fibroblast	Lung	31	0.7042	0.962	343	0.0135008	0.9534
Lung Cancer	Homo sapiens	MECP2	IMR90	Fibroblast	Lung	39	0.7002	0.876	3062	0.0829452	0.971
Lung Cancer	Homo sapiens	LMNB1	IMR90	Fibroblast	Lung	35	0.7524	0.934	46	0.004493	0.650155
Lung Cancer	Homo sapiens	LMNB1	IMR90	Fibroblast	Lung	37	0.7739	0.985	24	0.0027495	0.559801
Lung Cancer	Homo sapiens	LMNB1	IMR90	Fibroblast	Lung	37	0.8003	0.969	22	0.00276525	0.566176
Lung Cancer	Homo sapiens	LMNB1	IMR90	Fibroblast	Lung	38	0.7594	0.951	66	0.004659	0.715909
Lung Cancer	Homo sapiens	LMNB1	IMR90	Fibroblast	Lung	38	0.7701	0.939	50	0.00372575	0.595661
Lung Cancer	Homo sapiens	LMNB1	IMR90	Fibroblast	Lung	38	0.7546	0.983	30	0.0033025	0.563701
Lung Cancer	Homo sapiens	CTCF	NHLF	Fibroblast	Lung	25	0.6377	0.962	29178	0.219963	0.9698
Lung Cancer	Homo sapiens	CTCF	NHLF	Fibroblast	Lung	29	0.4709	0.665	15086	0.18164	0.9758
Lung Cancer	Homo sapiens	NKX2-1	NCI-H1819	None	Lung	38	0.8576	0.996	1692	0.0260993	0.9116
Lung Cancer	Homo sapiens	FOXA1	NCI-H3122	None	Lung	39	0.8552	0.982	16439	0.110909	0.961
Lung Cancer	Homo sapiens	NKX2-1	NCI-H3122	None	Lung	39	0.8569	0.989	13560	0.133831	0.9268
Lung Cancer	Homo sapiens	NKX2-1	NCI-H2087	None	Lung	38	0.8623	0.998	441	0.0333063	0.95
Lung Cancer	Homo sapiens	POLR2A	WI-38	Fibroblast	Lung	38	0.4251	0.726	3590	0.0674282	0.8346
Lung Cancer	Homo sapiens	SUMO1	WI-38	Fibroblast	Lung	39	0.7615	0.979	538	0.0108608	0.9386
Lung Cancer	Homo sapiens	SUMO1	WI-38	Fibroblast	Lung	38	0.7752	0.858	1402	0.0170523	0.9552
Lung Cancer	Homo sapiens	UBE2I	WI-38	Fibroblast	Lung	38	0.6959	0.917	53	0.0022715	0.613559
Lung Cancer	Homo sapiens	SUMO2	WI-38	Fibroblast	Lung	38	0.7761	0.912	1389	0.0513745	0.9516
Lung Cancer	Homo sapiens	PIAS4	WI-38	Fibroblast	Lung	38	0.578	0.934	152	0.0043875	0.76222
Lung Cancer	Homo sapiens	PIAS4	WI-38	Fibroblast	Lung	37	0.5216	0.92	129	0.00405875	0.522067
Lung Cancer	Homo sapiens	UBE2I	WI-38	Fibroblast	Lung	37	0.5293	0.922	121	0.00898625	0.8496
Lung Cancer	Homo sapiens	POLR2A	WI-38	Fibroblast	Lung	38	0.6153	0.797	2569	0.056679	0.9168
Lung Cancer	Homo sapiens	SUMO1	WI-38	Fibroblast	Lung	39	0.7703	0.916	110	0.00426875	0.851777
Lung Cancer	Homo sapiens	SUMO1	WI-38	Fibroblast	Lung	39	0.7339	0.974	2062	0.0396992	0.9624
Lung Cancer	Homo sapiens	SUMO2	WI-38	Fibroblast	Lung	38	0.7075	0.927	691	0.0200992	0.8754
Lung Cancer	Homo sapiens	CTCF	WI-38	Fibroblast	Lung	30	0.664	0.962	7386	0.0437413	0.97
Lung Cancer	Homo sapiens	CTCF	WI-38	Fibroblast	Lung	31	0.6479	0.797	2243	0.0395495	0.9678
Lung Cancer	Homo sapiens	HIST1H1B	IMR90	Fibroblast	Lung	24	0.5137	0.967	84	0.00297525	0.466216
Lung Cancer	Homo sapiens	PAF1	A549	Epithelium	Lung	37	0.8518	0.998	29	0.0153692	0.9108
Lung Cancer	Homo sapiens	PAF1	A549	Epithelium	Lung	37	0.728	0.995	43	0.00921575	0.6652
Lung Cancer	Homo sapiens	POLR2A	A549	Epithelium	Lung	29	0.4805	0.993	3511	0.107846	0.9742
Lung Cancer	Homo sapiens	CHD1	A549	Epithelium	Lung	37	0.8316	0.997	45	0.049072	0.9478
Lung Cancer	Homo sapiens	PTPN11	A549	Epithelium	Lung	36	0.6667	0.997	47	0.0102498	0.9272
Lung Cancer	Homo sapiens	PTPN11	A549	Epithelium	Lung	33	0.6018	0.995	37	0.001356	0.723404
Lung Cancer	Homo sapiens	POLR2A	A549	Epithelium	Lung	32	0.6308	0.998	360	0.0220883	0.9654
Lung Cancer	Homo sapiens	PAF1	A549	Epithelium	Lung	37	0.7583	0.997	44	0.013341	0.6986
Lung Cancer	Homo sapiens	SNAPC2	IMR90	Fibroblast	Lung	20	0.7503	0.994	69	0.00158825	0.493976
Lung Cancer	Homo sapiens	SNAPC1	IMR90	Fibroblast	Lung	36	0.8816	0.914	157	0.00353075	0.459095
Lung Cancer	Homo sapiens	POLR2B	IMR90	Fibroblast	Lung	36	0.8938	0.963	6813	0.124219	0.9718
Lung Cancer	Homo sapiens	SNAPC2	IMR90	Fibroblast	Lung	20	0.8222	0.993	87	0.0023545	0.404421
Lung Cancer	Homo sapiens	SNAPC4	IMR90	Fibroblast	Lung	36	0.766	0.912	109	0.0035765	0.483871
Lung Cancer	Homo sapiens	BRF2	IMR90	Fibroblast	Lung	36	0.8634	0.97	131	0.00287975	0.493492
Lung Cancer	Homo sapiens	POLR3D	IMR90	Fibroblast	Lung	20	0.4908	0.975	313	0.0200143	0.844706
Lung Cancer	Homo sapiens	GTF2B	IMR90	Fibroblast	Lung	36	0.8676	0.972	1243	0.012629	0.9172
Lung Cancer	Homo sapiens	POLR3D	IMR90	Fibroblast	Lung	21	0.5695	0.967	331	0.0212119	0.865044
Lung Cancer	Homo sapiens	SNAPC5	IMR90	Fibroblast	Lung	36	0.8683	0.975	160	0.00308225	0.475949
Lung Cancer	Homo sapiens	NKX2-1	NCI-H3122	None	Lung	26	0.2603	0.996	114	0.004957	0.796277
Lung Cancer	Homo sapiens	EP300	IMR90	Fibroblast	Lung	38	0.7624	0.878	17338	0.204457	0.9876
Lung Cancer	Homo sapiens	HSF1	NCI-H441	Epithelium	Lung	39	0.6481	0.971	297	0.003471	0.906061
Lung Cancer	Homo sapiens	HSF1	NCI-H838	Epithelium	Lung	38	0.771	0.931	378	0.0113895	0.947
Lung Cancer	Homo sapiens	HSF1	NCI-1703	Epithelium	Lung	38	0.797	0.98	57	0.0019135	0.706522
Lung Cancer	Homo sapiens	HSF1	NCI-H838	Epithelium	Lung	37	0.7906	0.919	550	0.0138202	0.9414
Lung Cancer	Homo sapiens	HSF1	NCI-1703	Epithelium	Lung	38	0.7978	0.829	43	0.00147375	0.738854
Lung Cancer	Homo sapiens	HSF1	NCI-H441	Epithelium	Lung	39	0.6625	0.657	230	0.00328875	0.887946
Lung Cancer	Homo sapiens	POLR2A	H2171	Epithelium	Lung	38	0.8202	0.943	12378	0.257101	0.9728
Lung Cancer	Homo sapiens	POLR2A	H128	Epithelium	Lung	38	0.7095	0.968	11176	0.229244	0.9792
Lung Cancer	Homo sapiens	MAX	H2171	Epithelium	Lung	38	0.8721	0.938	27842	0.451404	0.9474
Lung Cancer	Homo sapiens	MYC	H2171	Epithelium	Lung	39	0.8442	0.974	20663	0.304385	0.9386
Lung Cancer	Homo sapiens	CREB1	A549	Epithelium	Lung	34	0.6325	0.902	2002	0.0224617	0.9662
Lung Cancer	Homo sapiens	CREB1	A549	Epithelium	Lung	39	0.6874	0.954	4015	0.046215	0.9696
Lung Cancer	Homo sapiens	CREB1	A549	Epithelium	Lung	37	0.5855	0.932	10246	0.161262	0.9728
Lung Cancer	Homo sapiens	JUN	A549	Epithelium	Lung	38	0.6764	0.972	5767	0.083783	0.976
Lung Cancer	Homo sapiens	FOXA2	A549	Epithelium	Lung	38	0.7228	0.937	16565	0.183303	0.9772
Lung Cancer	Homo sapiens	MAX	H2171	Epithelium	Lung	38	0.8533	0.989	19665	0.367849	0.9432
Lung Cancer	Homo sapiens	MYC	H2171	Epithelium	Lung	38	0.8355	0.555	5134	0.157089	0.9282
Lung Cancer	Homo sapiens	MAX	H128	Epithelium	Lung	38	0.8261	0.996	7318	0.146391	0.9602
Lung Cancer	Homo sapiens	MYC	H128	Epithelium	Lung	38	0.7854	0.925	159	0.0108003	0.9478
Lung Cancer	Homo sapiens	RBL2	IMR90	Fibroblast	Lung	37	0.7073	0.984	128	0.0090945	0.8724
Lung Cancer	Homo sapiens	RB1	IMR90	Fibroblast	Lung	36	0.415	0.893	140	0.00331225	0.665839
Lung Cancer	Homo sapiens	RBL1	IMR90	Fibroblast	Lung	34	0.6945	0.988	114	0.0774248	0.9352
Lung Cancer	Homo sapiens	E2F7	IMR90	Fibroblast	Lung	37	0.7445	0.935	328	0.018666	0.9682
Lung Cancer	Homo sapiens	E2F7	IMR90	Fibroblast	Lung	37	0.7036	0.938	52	0.00262125	0.902232
Lung Cancer	Homo sapiens	E2F7	IMR90	Fibroblast	Lung	38	0.7372	0.963	763	0.0213403	0.9732
Lung Cancer	Homo sapiens	E2F7	IMR90	Fibroblast	Lung	38	0.765	0.933	284	0.016599	0.9686
Lung Cancer	Homo sapiens	E2F7	IMR90	Fibroblast	Lung	37	0.7604	0.933	1752	0.0513425	0.9756
Lung Cancer	Homo sapiens	H3Pan	A549	Epithelium	Lung	35	0.7544	0.988	51	0.00178875	0.568254
Lung Cancer	Homo sapiens	H2AZ	A549	Epithelium	Lung	37	0.6052	0.929	83	0.00215525	0.540193
Lung Cancer	Homo sapiens	BRD4	H2171	Epithelium	Lung	39	0.8348	0.973	6155	0.192192	0.906
Lung Cancer	Homo sapiens	H2AZ	A549	Epithelium	Lung	38	0.4781	0.794	62	0.0016105	0.592593
Lung Cancer	Homo sapiens	POLR2A	H2171	Epithelium	Lung	38	0.8207	0.966	1676	0.0667153	0.9232
Lung Cancer	Homo sapiens	BRD4	H2171	Epithelium	Lung	38	0.8288	0.973	652	0.0708875	0.9124
Lung Cancer	Homo sapiens	BRD4	H2171	Epithelium	Lung	38	0.8211	0.98	174	0.0153373	0.91
Lung Cancer	Homo sapiens	POLR2A	H2171	Epithelium	Lung	38	0.7994	0.97	905	0.050196	0.9246
Lung Cancer	Homo sapiens	TP53	IMR90	Fibroblast	Lung	38	0.2225	0.286	88	0.013154	0.349091
Lung Cancer	Homo sapiens	TP53	IMR90	Fibroblast	Lung	38	0.2324	0.345	418	0.0248568	0.445378
Lung Cancer	Homo sapiens	TP53	IMR90	Fibroblast	Lung	38	0.2317	0.448	245	0.0142177	0.348945
Lung Cancer	Homo sapiens	RELA	IMR90	Fibroblast	Lung	38	0.6512	0.801	482	0.0182885	0.843646
Lung Cancer	Homo sapiens	RELA	IMR90	Fibroblast	Lung	37	0.0414	0.85	40	0.016688	0.924883
Lung Cancer	Homo sapiens	EP300	IMR90	Fibroblast	Lung	38	0.7624	0.878	17338	0.204457	0.9876
Lung Cancer	Homo sapiens	EP300	IMR90	Fibroblast	Lung	38	0.7526	0.932	5886	0.084364	0.9802
Lung Cancer	Homo sapiens	POLR2A	IMR90	Fibroblast	Lung	38	0.8047	0.939	11292	0.335816	0.98
Lung Cancer	Homo sapiens	POLR2A	IMR90	Fibroblast	Lung	38	0.7965	0.948	9921	0.280438	0.98
Lung Cancer	Homo sapiens	POLR2A	IMR90	Fibroblast	Lung	37	0.5987	0.823	10696	0.273994	0.9756
Lung Cancer	Homo sapiens	CTCF	IMR90	Fibroblast	Lung	26	0.3267	0.906	30406	0.640157	0.973
Lung Cancer	Homo sapiens	BDP1	IMR90	Fibroblast	Lung	35	0.8058	0.834	212	0.003567	0.521019
Lung Cancer	Homo sapiens	POLR3D	IMR90	Fibroblast	Lung	35	0.8256	0.947	784	0.027138	0.912
Lung Cancer	Homo sapiens	POLR3G	IMR90	Fibroblast	Lung	35	0.7719	0.95	209	0.00371675	0.60114
Lung Cancer	Homo sapiens	POLR3GL	IMR90	Fibroblast	Lung	35	0.7877	0.896	132	0.00348125	0.5231
Lung Cancer	Homo sapiens	ARRB1	A549	Epithelium	Lung	33	0.8328	0.839	25	0.00241125	0.615385
Lung Cancer	Homo sapiens	ARRB1	A549	Epithelium	Lung	33	0.8044	0.829	37	0.00248125	0.639535
Lung Cancer	Homo sapiens	SOX2	HCC95	Epithelium	Lung	39	0.8369	0.988	353	0.0083235	0.869923
Lung Cancer	Homo sapiens	TP63	HCC95	Epithelium	Lung	39	0.8105	0.985	1813	0.013249	0.924
Lung Cancer	Homo sapiens	CTCF	A549	Epithelium	Lung	38	0.7644	0.94	31703	0.238556	0.9706
Lung Cancer	Homo sapiens	CTCF	A549	Epithelium	Lung	37	0.7828	0.978	36750	0.307807	0.974
Lung Cancer	Homo sapiens	H2AZ	A549	Epithelium	Lung	37	0.7925	0.992	643	0.104442	0.9714
Lung Cancer	Homo sapiens	H2AZ	A549	Epithelium	Lung	38	0.7875	0.991	2044	0.159085	0.977
Lung Cancer	Homo sapiens	EZH2	NHLF	Fibroblast	Lung	34	0.78	0.987	59	0.0486445	0.8686
Lung Cancer	Homo sapiens	CTCF	NHLF	Fibroblast	Lung	25	0.5597	0.925	30354	0.221085	0.9706
Lung Cancer	Homo sapiens	H2AZ	NHLF	Fibroblast	Lung	35	0.855	0.998	2985	0.172321	0.9788
Lung Cancer	Homo sapiens	CTCF	A549	Epithelium	Lung	39	0.7942	0.441	17580	0.205422	0.9672
Lung Cancer	Homo sapiens	CTCF	A549	Epithelium	Lung	38	0.7568	0.923	37242	0.316821	0.9682
Lung Cancer	Homo sapiens	POLR2A	A549	Epithelium	Lung	39	0.7251	0.989	8672	0.162288	0.9774
Lung Cancer	Homo sapiens	MAX	A549	Epithelium	Lung	39	0.8122	0.994	2293	0.0353492	0.9648
Lung Cancer	Homo sapiens	RAD21	A549	Epithelium	Lung	39	0.8129	0.993	12988	0.0473155	0.9756
Lung Cancer	Homo sapiens	POLR2A	A549	Epithelium	Lung	39	0.8163	0.996	59	0.017133	0.7972
Lung Cancer	Homo sapiens	CTCF	A549	Epithelium	Lung	39	0.8213	0.985	31961	0.155646	0.9716
Lung Cancer	Homo sapiens	BHLHE40	A549	Epithelium	Lung	39	0.8077	0.994	972	0.0086875	0.951
Lung Cancer	Homo sapiens	CTCF	A549	Epithelium	Lung	38	0.7937	0.965	38564	0.369174	0.9762
Lung Cancer	Homo sapiens	CEBPB	A549	Epithelium	Lung	39	0.8119	0.993	25266	0.136395	0.9198
Lung Cancer	Homo sapiens	MYC	A549	Epithelium	Lung	39	0.8107	0.99	1054	0.027812	0.9624
Lung Cancer	Homo sapiens	CTCF	None	Fibroblast	Lung	37	0.8242	0.981	33293	0.240214	0.9764
Lung Cancer	Homo sapiens	CTCF	None	Fibroblast	Lung	37	0.8186	0.989	29881	0.175656	0.9752
Lung Cancer	Homo sapiens	POLR2A	IMR90	Fibroblast	Lung	39	0.7975	0.984	7517	0.166258	0.9754
Lung Cancer	Homo sapiens	CEBPB	IMR90	Fibroblast	Lung	39	0.8313	0.984	64515	0.342078	0.9726
Lung Cancer	Homo sapiens	RAD21	IMR90	Fibroblast	Lung	39	0.8125	0.987	27945	0.209384	0.9804
Lung Cancer	Homo sapiens	RFX5	IMR90	Fibroblast	Lung	39	0.7639	0.978	1221	0.022118	0.9332
Lung Cancer	Homo sapiens	MAFK	IMR90	Fibroblast	Lung	39	0.8211	0.987	30443	0.175085	0.5956
Lung Cancer	Homo sapiens	CTCF	IMR90	Fibroblast	Lung	39	0.8033	0.971	35842	0.280946	0.9758
Lung Cancer	Homo sapiens	MXI1	IMR90	Fibroblast	Lung	39	0.7499	0.968	5513	0.0718962	0.9728
Lung Cancer	Homo sapiens	MAZ	IMR90	Fibroblast	Lung	39	0.7815	0.975	9004	0.098866	0.9774
Lung Cancer	Homo sapiens	CHD1	IMR90	Fibroblast	Lung	67	0.8052	0.99	319	0.033847	0.9624
Lung Cancer	Homo sapiens	RCOR1	IMR90	Fibroblast	Lung	39	0.7871	0.986	955	0.0477093	0.9674
Lung Cancer	Homo sapiens	CTCF	None	Epithelium	Lung	37	0.379	0.94	23951	0.21855	0.9676
Lung Cancer	Homo sapiens	CTCF	NHLF	Fibroblast	Lung	38	0.7518	0.977	25184	0.149978	0.9766
Lung Cancer	Homo sapiens	CTCF	SAEC	Epithelium	Lung	29	0.7935	0.87	38213	0.509656	0.9714
Lung Cancer	Homo sapiens	CTCF	SAEC	Epithelium	Lung	31	0.7393	0.771	32293	0.4826	0.97
Lung Cancer	Homo sapiens	CTCF	WI-38	Fibroblast	Lung	38	0.7041	0.941	13826	0.0813415	0.9694
Lung Cancer	Homo sapiens	CTCF	WI-38	Fibroblast	Lung	39	0.7148	0.938	19649	0.113187	0.97
Lung Cancer	Homo sapiens	BCL3	A549	Epithelium	Lung	31	0.5638	0.94	399	0.0141768	0.97158
Lung Cancer	Homo sapiens	NR3C1	A549	Epithelium	Lung	28	0.2165	0.988	10498	0.140895	0.9506
Lung Cancer	Homo sapiens	CTCF	A549	Epithelium	Lung	32	0.5733	0.936	32973	0.192045	0.9726
Lung Cancer	Homo sapiens	SIX5	A549	Epithelium	Lung	38	0.7103	0.992	2128	0.0369403	0.9724
Lung Cancer	Homo sapiens	ATF3	A549	Epithelium	Lung	38	0.6641	0.994	609	0.0395783	0.9652
Lung Cancer	Homo sapiens	EP300	A549	Epithelium	Lung	38	0.7005	0.992	4479	0.0966203	0.9848
Lung Cancer	Homo sapiens	SIN3A	A549	Epithelium	Lung	38	0.7382	0.995	186	0.0459605	0.971
Lung Cancer	Homo sapiens	GATA3	A549	Epithelium	Lung	39	0.787	0.995	5897	0.0865993	0.9834
Lung Cancer	Homo sapiens	ELF1	A549	Epithelium	Lung	38	0.706	0.996	2679	0.039903	0.9692
Lung Cancer	Homo sapiens	SP1	A549	Epithelium	Lung	39	0.7048	0.994	9273	0.158373	0.9822
Lung Cancer	Homo sapiens	POLR2A	A549	Epithelium	Lung	25	0.3462	0.95	14473	0.550507	0.9778
Lung Cancer	Homo sapiens	USF1	A549	Epithelium	Lung	37	0.6705	0.984	7245	0.0792402	0.9684
Lung Cancer	Homo sapiens	CTCF	A549	Epithelium	Lung	35	0.5602	0.942	29371	0.171017	0.971
Lung Cancer	Homo sapiens	USF1	A549	Epithelium	Lung	37	0.6564	0.996	2727	0.0426	0.9652
Lung Cancer	Homo sapiens	YY1	A549	Epithelium	Lung	39	0.5718	0.987	3443	0.080002	0.971
Lung Cancer	Homo sapiens	TCF12	A549	Epithelium	Lung	39	0.7271	0.989	4907	0.128888	0.9824
Lung Cancer	Homo sapiens	FOXA1	A549	Epithelium	Lung	37	0.7682	0.976	18794	0.152698	0.9804
Lung Cancer	Homo sapiens	ETS1	A549	Epithelium	Lung	38	0.7339	0.995	1607	0.0326022	0.9644
Lung Cancer	Homo sapiens	REST	A549	Epithelium	Lung	38	0.7032	0.99	3103	0.096	0.9546
Lung Cancer	Homo sapiens	MAX	A549	Epithelium	Lung	38	0.8298	0.993	8400	0.167564	0.9766
Lung Cancer	Homo sapiens	E2F6	A549	Epithelium	Lung	38	0.794	0.993	2938	0.057393	0.9674
Lung Cancer	Homo sapiens	FOSL2	A549	Epithelium	Lung	38	0.7112	0.99	11336	0.124054	0.9826
Lung Cancer	Homo sapiens	ZBTB33	A549	Epithelium	Lung	37	0.691	0.995	1146	0.033356	0.9676
Lung Cancer	Homo sapiens	CEBPB	A549	Epithelium	Lung	39	0.8347	0.993	10920	0.103304	0.96
Lung Cancer	Homo sapiens	TEAD4	A549	Epithelium	Lung	39	0.8254	0.993	5125	0.0533937	0.965
Lung Cancer	Homo sapiens	NR3C1	A549	Epithelium	Lung	30	0.6465	0.995	802	0.0111505	0.9426
Lung Cancer	Homo sapiens	TAF1	A549	Epithelium	Lung	39	0.6163	0.991	2148	0.0381828	0.9732
Lung Cancer	Homo sapiens	USF1	A549	Epithelium	Lung	31	0.5587	0.98	6253	0.0765145	0.971
Lung Cancer	Homo sapiens	NR3C1	A549	Epithelium	Lung	30	0.6973	0.991	12753	0.13995	0.9532
Lung Cancer	Homo sapiens	GABPA	A549	Epithelium	Lung	37	0.6934	0.985	4239	0.111527	0.9716
Lung Cancer	Homo sapiens	NR3C1	A549	Epithelium	Lung	29	0.6221	0.996	4936	0.0495818	0.9698
Lung Cancer	Homo sapiens	PBX3	A549	Epithelium	Lung	38	0.7763	0.994	1301	0.0335875	0.9642
Lung Cancer	Homo sapiens	POLR2A	A549	Epithelium	Lung	32	0.4708	0.945	14291	0.527876	0.9776
Lung Cancer	Homo sapiens	RAD21	A549	Epithelium	Lung	39	0.8427	0.989	30725	0.180115	0.976
Lung Cancer	Homo sapiens	SMAD3	NCI-H441	Epithelium	Lung	39	0.7624	0.991	3616	0.122934	0.9774
Lung Cancer	Homo sapiens	SMAD3	NCI-H441	Epithelium	Lung	39	0.7534	0.99	9148	0.180198	0.9818
Lung Cancer	Homo sapiens	TTF1	NCI-H441	Epithelium	Lung	39	0.784	0.991	18889	0.286525	0.943
Lung Cancer	Homo sapiens	TTF1	NCI-H441	Epithelium	Lung	39	0.788	0.992	9857	0.204364	0.9456
Lung Cancer	Homo sapiens	SMAD4	NCI-H441	Epithelium	Lung	39	0.8495	0.892	73	0.00438125	0.956885
Lung Cancer	Homo sapiens	SMAD4	NCI-H441	Epithelium	Lung	39	0.8371	0.853	820	0.0236053	0.9668
Lung Cancer	Homo sapiens	SMAD3	A549	Epithelium	Lung	39	0.6742	0.996	1049	0.0416982	0.955
Lung Cancer	Homo sapiens	CTCF	BEAS-2B	Epithelium	Lung	37	0.6846	0.59	7127	0.0693538	0.9666
Lung Cancer	Homo sapiens	CTCF	BEAS-2B	Epithelium	Lung	37	0.6983	0.753	15293	0.128704	0.9676
Lung Cancer	Homo sapiens	PPARG	NCI-H1993	None	Lung	9	0.4194	0.778	69	0.0031565	0.914894
Lung Cancer	Homo sapiens	EP300	IMR90	Fibroblast	Lung	38	0.8722	0.897	9179	0.180508	0.9854
Lung Cancer	Homo sapiens	EP300	IMR90	Fibroblast	Lung	39	0.4584	0.875	6333	0.142977	0.9858
Lung Cancer	Homo sapiens	RB1	IMR90	Fibroblast	Lung	38	0.8331	0.985	305	0.0177222	0.9516
Lung Cancer	Homo sapiens	RB1	IMR90	Fibroblast	Lung	38	0.8132	0.986	390	0.0239653	0.9518
Lung Cancer	Homo sapiens	RB1	IMR90	Fibroblast	Lung	38	0.7426	0.985	100	0.002673	0.69774
Lung Cancer	Homo sapiens	RB1	IMR90	Fibroblast	Lung	38	0.7732	0.987	87	0.0025375	0.654286
Lung Cancer	Homo sapiens	RB1	IMR90	Fibroblast	Lung	38	0.7549	0.983	62	0.00246875	0.557692
Lung Cancer	Homo sapiens	RB1	IMR90	Fibroblast	Lung	38	0.7679	0.983	75	0.0025015	0.667785
Lung Cancer	Homo sapiens	EP300	IMR90	Fibroblast	Lung	37	0.1682	0.717	9	0.0005545	0.901235
Lung Cancer	Homo sapiens	POLR2A	IMR90	Fibroblast	Lung	38	0.2255	0.696	11	0.000528	0.755556
Lung Cancer	Homo sapiens	ASCL1	NCI-H1184	Epithelium	Lung	38	0.8427	0.744	3686	0.0327667	0.8084
Lung Cancer	Homo sapiens	ASCL1	NCI-H128	Epithelium	Lung	38	0.7412	0.901	2592	0.0215775	0.787
Lung Cancer	Homo sapiens	ASCL1	NCI-H1755	Epithelium	Lung	38	0.5955	0.715	1535	0.0156848	0.838633
Lung Cancer	Homo sapiens	ASCL1	NCI-H2107	Epithelium	Lung	38	0.8569	0.923	4797	0.0340063	0.7834
Lung Cancer	Homo sapiens	ASCL1	NCI-H2107	Epithelium	Lung	37	0.8418	0.975	701	0.0068585	0.784722
Lung Cancer	Homo sapiens	ASCL1	HCC4018	Epithelium	Lung	37	0.7687	0.769	890	0.0116808	0.779787
Lung Cancer	Homo sapiens	ASCL1	HCC4018	Epithelium	Lung	37	0.8078	0.684	46	0.00337275	0.630769
Lung Cancer	Homo sapiens	ASCL1	HCC4018	Epithelium	Lung	38	0.7596	0.59	460	0.00876525	0.74632
Lung Cancer	Homo sapiens	ASCL1	NCI-H524	Epithelium	Lung	39	0.8225	0.994	46	0.0019835	0.687204
Lung Cancer	Homo sapiens	ASCL1	NCI-H526	Epithelium	Lung	30	0.6338	0.408	14	0.0011695	0.476562
Lung Cancer	Homo sapiens	ASCL1	NCI-H526	Epithelium	Lung	33	0.7797	0.87	32	0.0016985	0.56
Lung Cancer	Homo sapiens	MYC	A549	Epithelium	Lung	19	0.0897	0.463	997	0.285517	0.3418
Lung Cancer	Homo sapiens	MYC	A549	Epithelium	Lung	14	0.0941	0.496	743	0.233901	0.3192
Lung Cancer	Homo sapiens	NME2	A549	Epithelium	Lung	15	0.1129	0.486	306	0.0705313	0.334574
Lung Cancer	Homo sapiens	NME2	A549	Epithelium	Lung	15	0.1187	0.461	301	0.0696336	0.342894
Lung Cancer	Homo sapiens	LMNB1	IMR90	Fibroblast	Lung	39	0.825	0.987	79	0.203032	0.8298
Lung Cancer	Homo sapiens	HIRA	IMR90	Fibroblast	Lung	37	0.8373	0.994	176	0.0229523	0.8776
Lung Cancer	Homo sapiens	HIRA	IMR90	Fibroblast	Lung	38	0.8248	0.993	208	0.023039	0.8908
Lung Cancer	Homo sapiens	HIRA	IMR90	Fibroblast	Lung	37	0.8125	0.876	511	0.0238405	0.301853
Lung Cancer	Homo sapiens	HIRA	IMR90	Fibroblast	Lung	36	0.8119	0.899	1846	0.0559547	0.3868
Lung Cancer	Homo sapiens	POLR2A	IMR90	Fibroblast	Lung	39	0.8887	0.912	8729	0.317924	0.976
Lung Cancer	Homo sapiens	POLR2A	IMR90	Fibroblast	Lung	39	0.8839	0.93	6140	0.198298	0.9758
Lung Cancer	Homo sapiens	TP53	IMR90	Fibroblast	Lung	37	0.8442	0.987	121	0.00255525	0.780488
Lung Cancer	Homo sapiens	TP53	IMR90	Fibroblast	Lung	37	0.8412	0.983	1307	0.0151938	0.879
Lung Cancer	Homo sapiens	EHF	Calu-3	Epithelium	Lung	38	0.8058	0.994	50	0.0024645	0.786325
Lung Cancer	Homo sapiens	EHF	Calu-3	Epithelium	Lung	38	0.7579	0.945	335	0.007076	0.930927
Lung Cancer	Homo sapiens	TERF2	WI-38	Fibroblast	Lung	39	0.8006	0.989	136	0.0132812	0.824442
Lung Cancer	Homo sapiens	NR2F2	WI-38	Fibroblast	Lung	39	0.8087	0.992	1153	0.0410625	0.939
Lung Cancer	Homo sapiens	NR2C2	WI-38	Fibroblast	Lung	39	0.7992	0.99	1097	0.0182335	0.893912
Lung Cancer	Homo sapiens	POU5F1	A549	Epithelium	Lung	9	0.2328	0.473	68	0.0033805	0.204724
Lung Cancer	Homo sapiens	POU5F1	A549	Epithelium	Lung	9	0.1689	0.811	1	0.000841177	0.5
Lung Cancer	Homo sapiens	POU5F1	A549	Epithelium	Lung	9	0.236	0.597	62	0.00446225	0.348993
Lung Cancer	Homo sapiens	POU5F1	A549	Epithelium	Lung	9	0.1306	0.625	56	0.00977692	0.177083
Lung Cancer	Homo sapiens	POLR2A	WI-38	Fibroblast	Lung	37	0.9039	0.875	7188	0.109034	0.9662
Lung Cancer	Homo sapiens	TP53	IMR90	Fibroblast	Lung	39	0.7944	0.991	36	0.003128	0.417323
Lung Cancer	Homo sapiens	TP53	IMR90	Fibroblast	Lung	37	0.7605	0.978	62	0.006932	0.836
Lung Cancer	Homo sapiens	TP53	IMR90	Fibroblast	Lung	38	0.7605	0.91	1243	0.0261618	0.9534
Lung Cancer	Homo sapiens	TP53	IMR90	Fibroblast	Lung	38	0.7692	0.991	1846	0.0336352	0.9512
Lung Cancer	Homo sapiens	TP53	IMR90	Fibroblast	Lung	38	0.7862	0.978	45	0.0015415	0.582353
Lung Cancer	Homo sapiens	TP53	IMR90	Fibroblast	Lung	38	0.7645	0.967	55	0.00168475	0.584775
Lung Cancer	Homo sapiens	TP53	IMR90	Fibroblast	Lung	38	0.7941	0.978	49	0.00173825	0.597254
Lung Cancer	Homo sapiens	TP53	IMR90	Fibroblast	Lung	38	0.7926	0.966	57	0.00171325	0.579268
Lung Cancer	Homo sapiens	TP53	IMR90	Fibroblast	Lung	39	0.792	0.993	41	0.00318625	0.430634
Lung Cancer	Homo sapiens	TP53	IMR90	Fibroblast	Lung	36	0.782	0.933	145	0.002703	0.632394
Lung Cancer	Homo sapiens	TP53	IMR90	Fibroblast	Lung	37	0.79	0.734	81	0.0031475	0.370319
Lung Cancer	Homo sapiens	TP53	IMR90	Fibroblast	Lung	39	0.794	0.382	62	0.00382875	0.390316
Lung Cancer	Homo sapiens	TP53	IMR90	Fibroblast	Lung	39	0.7735	0.955	66	0.00204275	0.646753
Lung Cancer	Homo sapiens	POLR2A	MRC5	Fibroblast	Lung	38	0.7586	0.974	7339	0.107772	0.9742
Lung Cancer	Homo sapiens	POLR2A	MRC5	Fibroblast	Lung	38	0.8883	0.971	10402	0.462519	0.9778
Lung Cancer	Homo sapiens	POLR2A	MRC5	Fibroblast	Lung	38	0.7601	0.946	3969	0.0620402	0.9718
Lung Cancer	Homo sapiens	YAP1	NCI-H2052	Epithelium	Lung	38	0.8876	0.994	25224	0.240577	0.9848
Lung Cancer	Homo sapiens	YAP1	NCI-H2052	Epithelium	Lung	38	0.873	0.995	22040	0.194874	0.9854
Lung Cancer	Homo sapiens	KDM1A	NCI-H526	Epithelium	Lung	39	0.8269	0.956	824	0.0308125	0.671
Lung Cancer	Homo sapiens	KDM1A	NCI-H526	Epithelium	Lung	39	0.8343	0.978	1457	0.062085	0.7504
Lung Cancer	Homo sapiens	YAP1	IMR90	Fibroblast	Lung	36	0.8666	0.996	2073	0.0426612	0.9816
Lung Cancer	Homo sapiens	YAP1	IMR90	Fibroblast	Lung	36	0.8776	0.996	2895	0.0667912	0.9828
Lung Cancer	Homo sapiens	LMNB1	IMR90	Fibroblast	Lung	34	0.7664	0.991	90	0.00351225	0.471459
Lung Cancer	Homo sapiens	LMNB1	IMR90	Fibroblast	Lung	34	0.753	0.991	79	0.0032275	0.512881
Lung Cancer	Homo sapiens	MAP1LC3A	IMR90	Fibroblast	Lung	34	0.8038	0.992	69	0.0022705	0.473333
Lung Cancer	Homo sapiens	MAP1LC3A	IMR90	Fibroblast	Lung	34	0.7457	0.984	61	0.0023625	0.440828
Lung Cancer	Homo sapiens	MED1	None	None	Lung	39	0.8881	0.979	60	0.00196875	0.842313
Lung Cancer	Homo sapiens	SMC3	IMR90	Fibroblast	Lung	39	0.8416	0.95	23042	0.155391	0.9796
Lung Cancer	Homo sapiens	SMC3	IMR90	Fibroblast	Lung	39	0.7469	0.951	16782	0.0844675	0.9808
Lung Cancer	Homo sapiens	BCL3	A549	Epithelium	Lung	36	0.8612	0.984	645	0.0472557	0.9728
Lung Cancer	Homo sapiens	BCL3	A549	Epithelium	Lung	36	0.8571	0.996	266	0.0143995	0.9624
Lung Cancer	Homo sapiens	BCL3	A549	Epithelium	Lung	36	0.8711	0.994	2045	0.0646193	0.9732
Lung Cancer	Homo sapiens	EP300	A549	Epithelium	Lung	36	0.88	0.992	598	0.00994025	0.964703
Lung Cancer	Homo sapiens	EP300	A549	Epithelium	Lung	36	0.8658	0.993	3168	0.0426002	0.9738
Lung Cancer	Homo sapiens	FOSL2	A549	Epithelium	Lung	35	0.8632	0.992	844	0.011435	0.9684
Lung Cancer	Homo sapiens	FOSL2	A549	Epithelium	Lung	36	0.8726	0.996	649	0.0097365	0.97146
Lung Cancer	Homo sapiens	FOSL2	A549	Epithelium	Lung	36	0.8796	0.995	1113	0.0153625	0.9742
Lung Cancer	Homo sapiens	HES2	A549	Epithelium	Lung	36	0.8639	0.995	779	0.0102053	0.969447
Lung Cancer	Homo sapiens	HES2	A549	Epithelium	Lung	36	0.8712	0.994	1330	0.0131425	0.9678
Lung Cancer	Homo sapiens	FOSL2	A549	Epithelium	Lung	36	0.8794	0.992	351	0.007111	0.965837
Lung Cancer	Homo sapiens	FOSL2	A549	Epithelium	Lung	36	0.8652	0.992	6077	0.0560937	0.9792
Lung Cancer	Homo sapiens	FOSL2	A549	Epithelium	Lung	36	0.8583	0.991	1826	0.0230972	0.9734
Lung Cancer	Homo sapiens	FOSL2	A549	Epithelium	Lung	36	0.8782	0.988	2894	0.034946	0.9786
Lung Cancer	Homo sapiens	FOSL2	A549	Epithelium	Lung	36	0.8848	0.984	2319	0.027258	0.9766
Lung Cancer	Homo sapiens	EP300	A549	Epithelium	Lung	36	0.8806	0.995	1075	0.0179587	0.9738
Lung Cancer	Homo sapiens	EP300	A549	Epithelium	Lung	36	0.8754	0.997	820	0.0148605	0.9744
Lung Cancer	Homo sapiens	EP300	A549	Epithelium	Lung	35	0.8573	0.993	763	0.0124808	0.973677
Lung Cancer	Homo sapiens	EP300	A549	Epithelium	Lung	36	0.8666	0.994	1073	0.016682	0.9728
Lung Cancer	Homo sapiens	EP300	A549	Epithelium	Lung	36	0.87	0.994	513	0.00796325	0.96012
Lung Cancer	Homo sapiens	CEBPB	A549	Epithelium	Lung	36	0.876	0.964	190	0.00687475	0.969911
Lung Cancer	Homo sapiens	CEBPB	A549	Epithelium	Lung	36	0.8717	0.995	1425	0.0147338	0.9598
Lung Cancer	Homo sapiens	BCL3	A549	Epithelium	Lung	36	0.878	0.976	3876	0.107647	0.976
Lung Cancer	Homo sapiens	BCL3	A549	Epithelium	Lung	36	0.8858	0.987	837	0.0546405	0.973
Lung Cancer	Homo sapiens	BCL3	A549	Epithelium	Lung	36	0.8666	0.993	3311	0.0690425	0.9782
Lung Cancer	Homo sapiens	CEBPB	A549	Epithelium	Lung	35	0.86	0.99	2824	0.0275125	0.9588
Lung Cancer	Homo sapiens	CEBPB	A549	Epithelium	Lung	36	0.8792	0.995	2886	0.0339665	0.9678
Lung Cancer	Homo sapiens	CEBPB	A549	Epithelium	Lung	36	0.8714	0.995	6817	0.067551	0.9792
Lung Cancer	Homo sapiens	NFE2L2	IMR90	Fibroblast	Lung	39	0.7666	0.979	8662	0.0724878	0.93
Lung Cancer	Homo sapiens	NFE2L2	IMR90	Fibroblast	Lung	39	0.7137	0.949	5854	0.0423352	0.855
Lung Cancer	Homo sapiens	BCL3	A549	Epithelium	Lung	36	0.8813	0.995	74	0.00354975	0.953024
Lung Cancer	Homo sapiens	BCL3	A549	Epithelium	Lung	36	0.8873	0.992	674	0.0323635	0.9684
Lung Cancer	Homo sapiens	BCL3	A549	Epithelium	Lung	36	0.8674	0.995	4141	0.0892152	0.9774
Lung Cancer	Homo sapiens	CEBPB	A549	Epithelium	Lung	36	0.8705	0.991	7631	0.0803148	0.973
Lung Cancer	Homo sapiens	CEBPB	A549	Epithelium	Lung	36	0.8817	0.992	2615	0.0279555	0.9718
Lung Cancer	Homo sapiens	FOSL2	A549	Epithelium	Lung	36	0.8555	0.989	1017	0.0176933	0.9726
Lung Cancer	Homo sapiens	FOSL2	A549	Epithelium	Lung	36	0.8606	0.993	3075	0.0280828	0.9748
Lung Cancer	Homo sapiens	FOSL2	A549	Epithelium	Lung	36	0.8671	0.992	5537	0.0490205	0.9794
Lung Cancer	Homo sapiens	NR3C1	A549	Epithelium	Lung	36	0.8757	0.993	716	0.014292	0.970603
Lung Cancer	Homo sapiens	NR3C1	A549	Epithelium	Lung	36	0.7869	0.994	232	0.005181	0.936497
Lung Cancer	Homo sapiens	NR3C1	A549	Epithelium	Lung	36	0.8812	0.976	282	0.009993	0.9656
Lung Cancer	Homo sapiens	EP300	A549	Epithelium	Lung	36	0.8636	0.996	349	0.0059755	0.948481
Lung Cancer	Homo sapiens	EP300	A549	Epithelium	Lung	36	0.8755	0.995	1035	0.0186515	0.9754
Lung Cancer	Homo sapiens	EP300	A549	Epithelium	Lung	36	0.873	0.984	207	0.00859325	0.970792
Lung Cancer	Homo sapiens	CEBPB	A549	Epithelium	Lung	36	0.8762	0.996	2126	0.0249783	0.9736
Lung Cancer	Homo sapiens	CEBPB	A549	Epithelium	Lung	36	0.8815	0.994	2392	0.0299958	0.97
Lung Cancer	Homo sapiens	CEBPB	A549	Epithelium	Lung	35	0.8581	0.992	1098	0.016874	0.960617
Lung Cancer	Homo sapiens	FOSL2	A549	Epithelium	Lung	36	0.888	0.966	59	0.00333175	0.957895
Lung Cancer	Homo sapiens	FOSL2	A549	Epithelium	Lung	36	0.8626	0.996	1593	0.0180217	0.9736
Lung Cancer	Homo sapiens	FOSL2	A549	Epithelium	Lung	36	0.8717	0.995	336	0.00627725	0.959196
Lung Cancer	Homo sapiens	NR3C1	A549	Epithelium	Lung	36	0.8706	0.995	1115	0.018041	0.966909
Lung Cancer	Homo sapiens	NR3C1	A549	Epithelium	Lung	36	0.8666	0.991	1659	0.0196075	0.9638
Lung Cancer	Homo sapiens	NR3C1	A549	Epithelium	Lung	36	0.7921	0.996	143	0.005565	0.884038
Lung Cancer	Homo sapiens	BCL3	A549	Epithelium	Lung	36	0.8817	0.995	489	0.0223083	0.9692
Lung Cancer	Homo sapiens	BCL3	A549	Epithelium	Lung	36	0.8665	0.997	639	0.0293172	0.9718
Lung Cancer	Homo sapiens	CEBPB	A549	Epithelium	Lung	36	0.886	0.993	213	0.00496	0.96547
Lung Cancer	Homo sapiens	CEBPB	A549	Epithelium	Lung	36	0.8848	0.994	3570	0.0358632	0.9734
Lung Cancer	Homo sapiens	CEBPB	A549	Epithelium	Lung	36	0.8695	0.995	5575	0.0620145	0.9724
Lung Cancer	Homo sapiens	FOSL2	A549	Epithelium	Lung	36	0.8611	0.996	3921	0.0409632	0.9762
Lung Cancer	Homo sapiens	FOSL2	A549	Epithelium	Lung	36	0.8855	0.992	743	0.0129665	0.971
Lung Cancer	Homo sapiens	FOSL2	A549	Epithelium	Lung	36	0.8786	0.993	62	0.00197925	0.936281
Lung Cancer	Homo sapiens	HES2	A549	Epithelium	Lung	36	0.8729	0.995	79	0.00154825	0.90411
Lung Cancer	Homo sapiens	HES2	A549	Epithelium	Lung	36	0.8557	0.996	463	0.00572125	0.950696
Lung Cancer	Homo sapiens	HES2	A549	Epithelium	Lung	36	0.8825	0.985	40	0.000762	0.839827
Lung Cancer	Homo sapiens	EP300	A549	Epithelium	Lung	36	0.8771	0.991	158	0.004912	0.963625
Lung Cancer	Homo sapiens	EP300	A549	Epithelium	Lung	36	0.8864	0.994	987	0.0160865	0.969
Lung Cancer	Homo sapiens	CEBPB	A549	Epithelium	Lung	36	0.871	0.981	1873	0.0323543	0.9722
Lung Cancer	Homo sapiens	CEBPB	A549	Epithelium	Lung	36	0.8717	0.99	13512	0.13865	0.978
Lung Cancer	Homo sapiens	NR3C1	A549	Epithelium	Lung	36	0.876	0.992	2941	0.0342065	0.9584
Lung Cancer	Homo sapiens	NR3C1	A549	Epithelium	Lung	36	0.8762	0.994	230	0.005483	0.937342
Lung Cancer	Homo sapiens	NR3C1	A549	Epithelium	Lung	36	0.8782	0.997	1394	0.022908	0.9598
Lung Cancer	Homo sapiens	HES2	A549	Epithelium	Lung	36	0.8713	0.996	438	0.006323	0.954251
Lung Cancer	Homo sapiens	HES2	A549	Epithelium	Lung	36	0.8587	0.996	1116	0.0146578	0.9716
Lung Cancer	Homo sapiens	NR3C1	A549	Epithelium	Lung	36	0.8667	0.995	128	0.00469575	0.882838
Lung Cancer	Homo sapiens	NR3C1	A549	Epithelium	Lung	36	0.8816	0.996	1378	0.0231552	0.9654
Lung Cancer	Homo sapiens	NR3C1	A549	Epithelium	Lung	36	0.8694	0.987	1487	0.0150605	0.9546
Lung Cancer	Homo sapiens	HES2	A549	Epithelium	Lung	36	0.8775	0.989	360	0.00755625	0.967265
Lung Cancer	Homo sapiens	HES2	A549	Epithelium	Lung	36	0.8556	0.993	4036	0.0395285	0.9756
Lung Cancer	Homo sapiens	HES2	A549	Epithelium	Lung	36	0.881	0.98	319	0.005511	0.963945
Lung Cancer	Homo sapiens	BCL3	A549	Epithelium	Lung	36	0.8725	0.999	0	7.88201e-05	1
Lung Cancer	Homo sapiens	BCL3	A549	Epithelium	Lung	36	0.8731	0.994	618	0.0198938	0.968
Lung Cancer	Homo sapiens	CEBPB	A549	Epithelium	Lung	36	0.8651	0.996	4021	0.0311085	0.9494
Lung Cancer	Homo sapiens	CEBPB	A549	Epithelium	Lung	36	0.8707	0.994	3621	0.0361445	0.9756
Lung Cancer	Homo sapiens	CEBPB	A549	Epithelium	Lung	36	0.8836	0.982	464	0.0083635	0.963477
Lung Cancer	Homo sapiens	EP300	A549	Epithelium	Lung	36	0.8866	0.99	809	0.015674	0.9748
Lung Cancer	Homo sapiens	EP300	A549	Epithelium	Lung	36	0.8786	0.978	2827	0.049816	0.9814
Lung Cancer	Homo sapiens	EP300	A549	Epithelium	Lung	36	0.8648	0.992	606	0.0105592	0.968741
Lung Cancer	Homo sapiens	BCL3	A549	Epithelium	Lung	36	0.8813	0.993	442	0.0247027	0.9668
Lung Cancer	Homo sapiens	BCL3	A549	Epithelium	Lung	36	0.8669	0.993	2004	0.0550555	0.9738
Lung Cancer	Homo sapiens	CEBPB	A549	Epithelium	Lung	36	0.8672	0.992	9322	0.0815535	0.9758
Lung Cancer	Homo sapiens	CEBPB	A549	Epithelium	Lung	36	0.8681	0.989	1001	0.0167085	0.9568
Lung Cancer	Homo sapiens	CEBPB	A549	Epithelium	Lung	36	0.8755	0.992	7804	0.0768902	0.972
Lung Cancer	Homo sapiens	SMC3	A549	Epithelium	Lung	39	0.8025	0.992	14023	0.055978	0.9746
Lung Cancer	Homo sapiens	SMC3	A549	Epithelium	Lung	39	0.8271	0.984	1346	0.0123573	0.9722
Lung Cancer	Homo sapiens	NR3C1	A549	Epithelium	Lung	36	0.866	0.994	45	0.0040145	0.604839
Lung Cancer	Homo sapiens	NR3C1	A549	Epithelium	Lung	36	0.8742	0.99	44	0.002089	0.609091
Lung Cancer	Homo sapiens	FOSL2	A549	Epithelium	Lung	36	0.8758	0.982	351	0.0092285	0.973228
Lung Cancer	Homo sapiens	FOSL2	A549	Epithelium	Lung	36	0.8827	0.977	1885	0.0279873	0.9772
Lung Cancer	Homo sapiens	FOSL2	A549	Epithelium	Lung	36	0.862	0.992	4643	0.0412345	0.9788
Lung Cancer	Homo sapiens	BCL3	A549	Epithelium	Lung	36	0.8872	0.998	1	0.000230338	1
Lung Cancer	Homo sapiens	BCL3	A549	Epithelium	Lung	36	0.8591	0.996	711	0.018998	0.9688
Lung Cancer	Homo sapiens	BCL3	A549	Epithelium	Lung	36	0.8559	0.996	425	0.0168627	0.9588
Lung Cancer	Homo sapiens	BCL3	A549	Epithelium	Lung	36	0.8718	0.991	974	0.0383015	0.9688
Lung Cancer	Homo sapiens	BCL3	A549	Epithelium	Lung	36	0.8892	0.988	2325	0.079454	0.9756
Lung Cancer	Homo sapiens	BCL3	A549	Epithelium	Lung	36	0.8863	0.99	1224	0.0616053	0.9758
Lung Cancer	Homo sapiens	EP300	A549	Epithelium	Lung	36	0.8593	0.993	1197	0.0155218	0.9692
Lung Cancer	Homo sapiens	EP300	A549	Epithelium	Lung	36	0.8549	0.992	2867	0.038149	0.9754
Lung Cancer	Homo sapiens	EP300	A549	Epithelium	Lung	36	0.8697	0.988	445	0.010407	0.969625
Lung Cancer	Homo sapiens	FOSL2	A549	Epithelium	Lung	36	0.8768	0.995	2455	0.0280567	0.9764
Lung Cancer	Homo sapiens	FOSL2	A549	Epithelium	Lung	35	0.855	0.986	1538	0.0164422	0.9728
Lung Cancer	Homo sapiens	FOSL2	A549	Epithelium	Lung	36	0.8682	0.996	5688	0.0490265	0.981
Lung Cancer	Homo sapiens	FOSL2	A549	Epithelium	Lung	36	0.8574	0.996	2873	0.022968	0.9718
Lung Cancer	Homo sapiens	FOSL2	A549	Epithelium	Lung	36	0.8614	0.996	2570	0.022865	0.9744
Lung Cancer	Homo sapiens	CEBPB	A549	Epithelium	Lung	36	0.8724	0.993	2383	0.0227243	0.961
Lung Cancer	Homo sapiens	CEBPB	A549	Epithelium	Lung	36	0.8642	0.992	3133	0.0391167	0.9732
Lung Cancer	Homo sapiens	EP300	A549	Epithelium	Lung	36	0.8637	0.991	1895	0.0299543	0.9724
Lung Cancer	Homo sapiens	EP300	A549	Epithelium	Lung	36	0.7968	0.979	1593	0.0304875	0.9574
Lung Cancer	Homo sapiens	EP300	A549	Epithelium	Lung	36	0.8774	0.987	1767	0.0313802	0.9774
Lung Cancer	Homo sapiens	BCL3	A549	Epithelium	Lung	36	0.8707	0.993	1768	0.0412065	0.9742
Lung Cancer	Homo sapiens	BCL3	A549	Epithelium	Lung	36	0.8668	0.993	2229	0.0529912	0.9752
Lung Cancer	Homo sapiens	BCL3	A549	Epithelium	Lung	36	0.8724	0.992	588	0.0337737	0.9712
Lung Cancer	Homo sapiens	HES2	A549	Epithelium	Lung	36	0.8646	0.992	517	0.00792775	0.965537
Lung Cancer	Homo sapiens	HES2	A549	Epithelium	Lung	36	0.8561	0.993	1960	0.017458	0.9704
Lung Cancer	Homo sapiens	HES2	A549	Epithelium	Lung	36	0.8571	0.993	2815	0.0289207	0.976
Lung Cancer	Homo sapiens	NR3C1	A549	Epithelium	Lung	36	0.8822	0.994	100	0.0038105	0.930394
Lung Cancer	Homo sapiens	NR3C1	A549	Epithelium	Lung	36	0.8775	0.99	1042	0.0120383	0.953616
Lung Cancer	Homo sapiens	NR3C1	A549	Epithelium	Lung	36	0.8785	0.996	1127	0.0185872	0.9606
Lung Cancer	Homo sapiens	ELK1	IMR90	Fibroblast	Lung	39	0.7622	0.981	61	0.00153375	0.77451
Lung Cancer	Homo sapiens	ELK1	IMR90	Fibroblast	Lung	39	0.7711	0.882	191	0.0031175	0.907527
Lung Cancer	Homo sapiens	BCL3	A549	Epithelium	Lung	36	0.8691	0.995	913	0.0256373	0.973
Lung Cancer	Homo sapiens	BCL3	A549	Epithelium	Lung	36	0.879	0.995	636	0.0278007	0.9702
Lung Cancer	Homo sapiens	HES2	A549	Epithelium	Lung	36	0.8666	0.996	3091	0.0306725	0.976
Lung Cancer	Homo sapiens	HES2	A549	Epithelium	Lung	35	0.8484	0.991	833	0.008944	0.96313
Lung Cancer	Homo sapiens	HES2	A549	Epithelium	Lung	36	0.8709	0.995	746	0.00999625	0.967303
Lung Cancer	Homo sapiens	EP300	A549	Epithelium	Lung	36	0.8827	0.98	38	0.00173625	0.942748
Lung Cancer	Homo sapiens	EP300	A549	Epithelium	Lung	36	0.8571	0.996	2393	0.0307847	0.976
Lung Cancer	Homo sapiens	EP300	A549	Epithelium	Lung	36	0.8584	0.996	507	0.00721675	0.948864
Lung Cancer	Homo sapiens	FOSL2	A549	Epithelium	Lung	36	0.8555	0.993	1965	0.0214718	0.9742
Lung Cancer	Homo sapiens	FOSL2	A549	Epithelium	Lung	36	0.8587	0.993	725	0.0105813	0.9684
Lung Cancer	Homo sapiens	NR3C1	A549	Epithelium	Lung	36	0.8697	0.992	1590	0.0169142	0.9584
Lung Cancer	Homo sapiens	NR3C1	A549	Epithelium	Lung	36	0.8842	0.993	739	0.0190905	0.9698
Lung Cancer	Homo sapiens	NR3C1	A549	Epithelium	Lung	36	0.8779	0.993	85	0.00425175	0.922316
Lung Cancer	Homo sapiens	HES2	A549	Epithelium	Lung	36	0.8588	0.994	1664	0.0187753	0.9724
Lung Cancer	Homo sapiens	HES2	A549	Epithelium	Lung	36	0.8752	0.992	103	0.0021605	0.920054
Lung Cancer	Homo sapiens	NR3C1	A549	Epithelium	Lung	36	0.8684	0.993	571	0.0124882	0.962774
Lung Cancer	Homo sapiens	NR3C1	A549	Epithelium	Lung	36	0.7671	0.994	675	0.00957525	0.960141
Lung Cancer	Homo sapiens	NR3C1	A549	Epithelium	Lung	36	0.8673	0.995	836	0.0112475	0.960867
Lung Cancer	Homo sapiens	CEBPB	A549	Epithelium	Lung	36	0.8577	0.997	1788	0.0163508	0.963
Lung Cancer	Homo sapiens	CEBPB	A549	Epithelium	Lung	36	0.8611	0.995	5903	0.0447077	0.9468
Lung Cancer	Homo sapiens	NR3C1	A549	Epithelium	Lung	36	0.884	0.992	1625	0.0290665	0.9604
Lung Cancer	Homo sapiens	NR3C1	A549	Epithelium	Lung	36	0.8895	0.995	665	0.0164033	0.9552
Lung Cancer	Homo sapiens	NR3C1	A549	Epithelium	Lung	36	0.8741	0.993	4849	0.0551488	0.961
Lung Cancer	Homo sapiens	CEBPB	A549	Epithelium	Lung	36	0.8653	0.991	4103	0.0477762	0.9732
Lung Cancer	Homo sapiens	CEBPB	A549	Epithelium	Lung	36	0.8842	0.978	7147	0.0854705	0.98
Lung Cancer	Homo sapiens	CEBPB	A549	Epithelium	Lung	36	0.8817	0.986	6970	0.0790725	0.979
Lung Cancer	Homo sapiens	EP300	A549	Epithelium	Lung	36	0.8506	0.995	1286	0.0186637	0.9654
Lung Cancer	Homo sapiens	EP300	A549	Epithelium	Lung	36	0.8831	0.966	298	0.012938	0.9728
Lung Cancer	Homo sapiens	EP300	A549	Epithelium	Lung	36	0.8752	0.995	306	0.006052	0.955134
Lung Cancer	Homo sapiens	NR3C1	A549	Epithelium	Lung	36	0.8691	0.994	1301	0.0200747	0.965
Lung Cancer	Homo sapiens	NR3C1	A549	Epithelium	Lung	36	0.8815	0.992	3891	0.0488772	0.9654
Lung Cancer	Homo sapiens	NR3C1	A549	Epithelium	Lung	36	0.8761	0.996	3748	0.0500362	0.9658
Lung Cancer	Homo sapiens	FOSL2	A549	Epithelium	Lung	36	0.8639	0.996	1792	0.018293	0.9688
Lung Cancer	Homo sapiens	FOSL2	A549	Epithelium	Lung	36	0.8518	0.994	1561	0.0226895	0.9738
Lung Cancer	Homo sapiens	FOSL2	A549	Epithelium	Lung	36	0.8833	0.982	179	0.00555	0.969319
Lung Cancer	Homo sapiens	EP300	A549	Epithelium	Lung	36	0.8781	0.994	1852	0.027415	0.9744
Lung Cancer	Homo sapiens	EP300	A549	Epithelium	Lung	35	0.8549	0.988	1132	0.0172435	0.970856
Lung Cancer	Homo sapiens	HES2	A549	Epithelium	Lung	36	0.8736	0.993	42	0.00119675	0.748603
Lung Cancer	Homo sapiens	HES2	A549	Epithelium	Lung	36	0.8868	0.992	126	0.0026185	0.93159
Lung Cancer	Homo sapiens	HES2	A549	Epithelium	Lung	36	0.8491	0.996	1454	0.0196652	0.9696
Lung Cancer	Homo sapiens	EP300	A549	Epithelium	Lung	36	0.8564	0.991	4121	0.0589172	0.9792
Lung Cancer	Homo sapiens	EP300	A549	Epithelium	Lung	36	0.8789	0.981	611	0.0167568	0.976504
Lung Cancer	Homo sapiens	EP300	A549	Epithelium	Lung	36	0.8786	0.977	1751	0.0322207	0.9788
Lung Cancer	Homo sapiens	CEBPB	A549	Epithelium	Lung	36	0.8706	0.992	4606	0.0486955	0.975
Lung Cancer	Homo sapiens	CEBPB	A549	Epithelium	Lung	36	0.8797	0.983	1976	0.0320493	0.971
Lung Cancer	Homo sapiens	CEBPB	A549	Epithelium	Lung	36	0.8832	0.988	2543	0.0340408	0.9728
Lung Cancer	Homo sapiens	FOSL2	A549	Epithelium	Lung	36	0.8821	0.989	956	0.014745	0.9736
Lung Cancer	Homo sapiens	FOSL2	A549	Epithelium	Lung	36	0.8744	0.983	2829	0.0408883	0.977
Lung Cancer	Homo sapiens	FOSL2	A549	Epithelium	Lung	36	0.8673	0.991	1895	0.0222082	0.9754
Lung Cancer	Homo sapiens	BCL3	A549	Epithelium	Lung	36	0.8849	0.977	414	0.040796	0.9702
Lung Cancer	Homo sapiens	BCL3	A549	Epithelium	Lung	36	0.8695	0.996	395	0.0120377	0.9666
Lung Cancer	Homo sapiens	BCL3	A549	Epithelium	Lung	36	0.867	0.996	1999	0.055303	0.9732
Lung Cancer	Homo sapiens	HES2	A549	Epithelium	Lung	36	0.8783	0.99	452	0.00794	0.968598
Lung Cancer	Homo sapiens	HES2	A549	Epithelium	Lung	36	0.8677	0.989	144	0.003226	0.952381
Lung Cancer	Homo sapiens	HES2	A549	Epithelium	Lung	36	0.866	0.992	940	0.0111217	0.970724
Lung Cancer	Homo sapiens	NR3C1	A549	Epithelium	Lung	36	0.8813	0.994	3579	0.0401022	0.9612
Lung Cancer	Homo sapiens	NR3C1	A549	Epithelium	Lung	36	0.8885	0.993	2454	0.040515	0.9612
Lung Cancer	Homo sapiens	NR3C1	A549	Epithelium	Lung	36	0.8852	0.996	1580	0.0253818	0.9546
Lung Cancer	Homo sapiens	BCL3	A549	Epithelium	Lung	36	0.8603	0.991	647	0.0205353	0.969
Lung Cancer	Homo sapiens	BCL3	A549	Epithelium	Lung	36	0.873	0.986	5376	0.121658	0.9748
Lung Cancer	Homo sapiens	BCL3	A549	Epithelium	Lung	36	0.8914	0.982	3161	0.0890995	0.9746
Lung Cancer	Homo sapiens	HES2	A549	Epithelium	Lung	36	0.8787	0.996	961	0.012065	0.9694
Lung Cancer	Homo sapiens	HES2	A549	Epithelium	Lung	36	0.8709	0.997	778	0.009957	0.970731
Lung Cancer	Homo sapiens	HES2	A549	Epithelium	Lung	35	0.8526	0.993	286	0.00517575	0.951286
Lung Cancer	Homo sapiens	NR3C1	A549	Epithelium	Lung	36	0.8073	0.995	947	0.0128332	0.964097
Lung Cancer	Homo sapiens	NR3C1	A549	Epithelium	Lung	36	0.8744	0.989	1924	0.0297458	0.971
Lung Cancer	Homo sapiens	NR3C1	A549	Epithelium	Lung	36	0.8649	0.996	789	0.0116495	0.958256
Lung Cancer	Homo sapiens	BHLHE40	IMR90	Fibroblast	Lung	39	0.8221	0.973	7575	0.0665447	0.9778
Lung Cancer	Homo sapiens	BHLHE40	IMR90	Fibroblast	Lung	39	0.7747	0.97	12653	0.115095	0.9792
Lung Cancer	Homo sapiens	HES2	A549	Epithelium	Lung	36	0.8559	0.992	1317	0.0163125	0.9718
Lung Cancer	Homo sapiens	HES2	A549	Epithelium	Lung	36	0.8701	0.952	768	0.01421	0.9748
Lung Cancer	Homo sapiens	HES2	A549	Epithelium	Lung	36	0.878	0.984	615	0.00935475	0.969913
Lung Cancer	Homo sapiens	HES2	A549	Epithelium	Lung	36	0.8522	0.996	371	0.0049085	0.94773
Lung Cancer	Homo sapiens	HES2	A549	Epithelium	Lung	36	0.8343	0.995	837	0.008105	0.957714
Lung Cancer	Homo sapiens	HIF1A	H1299	Epithelium	Lung	39	0.6359	0.9	67	0.002647	0.66055
Lung Cancer	Homo sapiens	KMT2A	IMR90	Fibroblast	Lung	34	0.8358	0.995	218	0.003792	0.360967
Lung Cancer	Homo sapiens	RELA	BEAS-2B	Epithelium	Lung	36	0.877	0.956	47	0.0049475	0.960157
Lung Cancer	Homo sapiens	RELA	BEAS-2B	Epithelium	Lung	36	0.8768	0.951	38	0.00272	0.927143
Lung Cancer	Homo sapiens	NR3C1	BEAS-2B	Epithelium	Lung	36	0.8737	0.964	4009	0.0791717	0.9826
Lung Cancer	Homo sapiens	NR3C1	BEAS-2B	Epithelium	Lung	36	0.8821	0.957	5282	0.101716	0.9846
Lung Cancer	Homo sapiens	RELA	BEAS-2B	Epithelium	Lung	36	0.8674	0.946	1412	0.030375	0.9714
Lung Cancer	Homo sapiens	RELA	BEAS-2B	Epithelium	Lung	36	0.8755	0.963	641	0.022446	0.9658
Lung Cancer	Homo sapiens	RELA	BEAS-2B	Epithelium	Lung	36	0.8676	0.966	936	0.0171442	0.9548
Lung Cancer	Homo sapiens	NR3C1	BEAS-2B	Epithelium	Lung	36	0.8955	0.979	6497	0.155957	0.9788
Lung Cancer	Homo sapiens	NR3C1	BEAS-2B	Epithelium	Lung	36	0.8932	0.974	4493	0.104693	0.9772
Lung Cancer	Homo sapiens	NR3C1	BEAS-2B	Epithelium	Lung	36	0.8902	0.975	9513	0.176762	0.9784
Lung Cancer	Homo sapiens	NR3C1	BEAS-2B	Epithelium	Lung	36	0.886	0.975	9680	0.167466	0.9752
Lung Cancer	Homo sapiens	MDM2	H1299	Epithelium	Lung	39	0.8343	0.99	165	0.00378125	0.474576
Lung Cancer	Homo sapiens	H2AZ	A549	Epithelium	Lung	35	0.7363	0.929	117	0.119353	0.113828
Lung Cancer	Homo sapiens	H2AZ	A549	Epithelium	Lung	34	0.7367	0.942	191	0.1005	0.128727
Lung Cancer	Homo sapiens	INO80	A549	Epithelium	Lung	34	0.4708	0.908	189	0.0162645	0.775269
Lung Cancer	Homo sapiens	ASCL1	H128	Epithelium	Lung	38	0.7412	0.901	2755	0.0222733	0.779
Lung Cancer	Homo sapiens	POLR2A	A549	Epithelium	Lung	31	0.4579	0.977	4725	0.194367	0.9684
Lung Cancer	Homo sapiens	POLR2A	A549	Epithelium	Lung	31	0.483	0.978	409	0.0685232	0.9636
Lung Cancer	Homo sapiens	POLR2A	A549	Epithelium	Lung	31	0.5055	0.973	5225	0.255698	0.9708
Lung Cancer	Homo sapiens	POLR2A	A549	Epithelium	Lung	31	0.479	0.977	1041	0.144489	0.9676
Lung Cancer	Homo sapiens	NR3C1	A549	Epithelium	Lung	38	0.84	0.995	4073	0.0527968	0.963
Lung Cancer	Homo sapiens	NR3C1	A549	Epithelium	Lung	38	0.8681	0.996	5507	0.060578	0.9668
Lung Cancer	Homo sapiens	NR3C1	A549	Epithelium	Lung	38	0.8808	0.991	63	0.011006	0.602985
Lung Cancer	Homo sapiens	NR3C1	A549	Epithelium	Lung	38	0.7417	0.993	119	0.0105778	0.797297
Lung Cancer	Homo sapiens	NR3C1	A549	Epithelium	Lung	38	0.7284	0.152	3649	0.215329	0.962
Lung Cancer	Homo sapiens	NR3C1	A549	Epithelium	Lung	38	0.7017	0.141	1209	0.0356055	0.653878
Lung Cancer	Homo sapiens	NR3C1	A549	Epithelium	Lung	38	0.7475	0.328	10350	0.366557	0.965
Lung Cancer	Homo sapiens	SMC1A	A549	Epithelium	Lung	38	0.8556	0.994	26714	0.131867	0.9744
Lung Cancer	Homo sapiens	MED1	A549	Epithelium	Lung	38	0.8369	0.996	271	0.0158697	0.9628
Lung Cancer	Homo sapiens	NIPBL	A549	Epithelium	Lung	38	0.8275	0.995	133	0.0110765	0.954293
Lung Cancer	Homo sapiens	SMC1A	A549	Epithelium	Lung	37	0.8384	0.996	24574	0.116566	0.9732
Lung Cancer	Homo sapiens	MED1	A549	Epithelium	Lung	37	0.8417	0.995	755	0.0359047	0.9756
Lung Cancer	Homo sapiens	NIPBL	A549	Epithelium	Lung	37	0.8264	0.988	365	0.0199192	0.9668
Lung Cancer	Homo sapiens	POLR2A	NCI-H2087	Epithelium	Lung	37	0.8992	0.992	3568	0.141754	0.975
Lung Cancer	Homo sapiens	FOXD3	A549	Epithelium	Lung	38	0.9849	0.969	39	0.00090725	0.785714
Lung Cancer	Homo sapiens	SPDEF	A549	Epithelium	Lung	39	0.9109	0.912	86	0.0124288	0.933227
Lung Cancer	Homo sapiens	SPDEF	A549	Epithelium	Lung	40	0.9046	0.968	144	0.0161695	0.937033
Lung Cancer	Homo sapiens	NKX2-1	A549	Epithelium	Lung	38	0.9266	0.983	54	0.0054505	0.447853
Lung Cancer	Homo sapiens	NKX2-1	A549	Epithelium	Lung	38	0.9313	0.959	1570	0.0521185	0.402212
Lung Cancer	Homo sapiens	NKX2-1	A549	Epithelium	Lung	38	0.8472	0.975	1525	0.0274133	0.9678
Lung Cancer	Homo sapiens	NKX2-1	A549	Epithelium	Lung	38	0.8862	0.895	64581	0.57818	0.8782
Lung Cancer	Homo sapiens	KLF10	A549	Epithelium	Lung	39	0.6023	0.967	464	0.00549425	0.417877
Lung Cancer	Homo sapiens	KLF10	A549	Epithelium	Lung	39	0.58	0.943	422	0.0046275	0.419154
Lung Cancer	Homo sapiens	KLF10	A549	Epithelium	Lung	39	0.6147	0.961	393	0.00500375	0.433246
Lung Cancer	Homo sapiens	JUND	Calu-3	None	Lung	38	0.7823	0.986	1589	0.016656	0.9586
Lung Cancer	Homo sapiens	JUN	Calu-3	None	Lung	40	0.7765	0.992	733	0.0113437	0.9558
Lung Cancer	Homo sapiens	JUN	Calu-3	None	Lung	38	0.7589	0.993	3126	0.0252437	0.9696
Lung Cancer	Homo sapiens	USP7	H1299	Epithelium	Lung	39	0.8381	0.997	261	0.00234175	0.545455
Lung Cancer	Homo sapiens	MDM2	H1299	Epithelium	Lung	39	0.8553	0.996	3	0.00174868	0.473684
Lung Cancer	Homo sapiens	DDX11	A549	Epithelium	Lung	35	0.8885	0.956	193	0.00239325	0.409722
Lung Cancer	Homo sapiens	DDX11	A549	Epithelium	Lung	35	0.891	0.954	184	0.003005	0.423358
Lung Cancer	Homo sapiens	SETX	A549	Epithelium	Lung	2	0.2292	0.999	232	0.00233275	0.59916
Lung Cancer	Homo sapiens	SETX	A549	Epithelium	Lung	30	0.5953	0.997	122	0.00714225	0.8556
Lung Cancer	Homo sapiens	TERT	VA13	Fibroblast	Lung	36	0.9013	0.96	127	0.00427275	0.449612
Lung Cancer	Homo sapiens	TERT	VA13	Fibroblast	Lung	36	0.9006	0.961	119	0.0042235	0.457386
Lung Cancer	Homo sapiens	H2AFX	IMR90	Fibroblast	Lung	34	0.8369	0.99	141	0.002362	0.40708
Lung Cancer	Homo sapiens	H2AFX	IMR90	Fibroblast	Lung	38	0.8769	0.751	149	0.016384	0.636
Lung Cancer	Homo sapiens	BRD4	A549	Epithelium	Lung	36	0.8398	0.996	13	0.0164562	0.9638
Lung Cancer	Homo sapiens	POLR2A	MRC5	Fibroblast	Lung	38	0.5371	0.94	116	0.005243	0.488889
Lung Cancer	Homo sapiens	POLR2A	MRC5	Fibroblast	Lung	38	0.5962	0.949	112	0.00492675	0.555556
Lung Cancer	Homo sapiens	BRD4	PC-9	Lung Cancer Cell	Lung	36	0.8712	0.986	892	0.264395	0.9786
Lung Cancer	Homo sapiens	BRD4	PC-9	Lung Cancer Cell	Lung	36	0.8414	0.992	33	0.071249	0.9762
Lung Cancer	Homo sapiens	BRD4	PC-9	Lung Cancer Cell	Lung	36	0.8365	0.978	4	0.00803799	0.960554
Lung Cancer	Homo sapiens	BRD4	PC-9	Lung Cancer Cell	Lung	36	0.8584	0.983	1321	0.276003	0.9796
Lung Cancer	Homo sapiens	BRD4	PC-9	Lung Cancer Cell	Lung	36	0.8565	0.985	344	0.166973	0.9744
Lung Cancer	Homo sapiens	BRD4	PC-9	Lung Cancer Cell	Lung	36	0.8295	0.701	161	0.0630783	0.9068
Lung Cancer	Homo sapiens	HIRA	IMR90	Fibroblast	Lung	38	0.8152	0.992	707	0.0700512	0.8832
Lung Cancer	Homo sapiens	POU5F1	MRC5	Fibroblast	Lung	37	0.7072	0.973	37	0.005002	0.475
Lung Cancer	Homo sapiens	POU5F1	MRC5	Fibroblast	Lung	37	0.4669	0.627	30	0.00403	0.323944
Lung Cancer	Homo sapiens	FOXA2	A549	Epithelium	Lung	35	0.7629	0.748	14019	0.214141	0.9754
Lung Cancer	Homo sapiens	FOXA2	A549	Epithelium	Lung	39	0.8076	0.941	17123	0.181866	0.9778
Lung Cancer	Homo sapiens	KLF4	MRC5	Fibroblast	Lung	38	0.6456	0.821	126	0.0130925	0.317152
Lung Cancer	Homo sapiens	JUN	HCC827	Epithelium	Lung	37	0.3831	0.675	18	0.00292375	0.586667
Lung Cancer	Homo sapiens	JUN	HCC827	Epithelium	Lung	38	0.8502	0.997	25	0.00327325	0.480287
Lung Cancer	Homo sapiens	SUZ12	Lu130	Lung Cancer Cell	Lung	39	0.7506	0.989	30	0.0019365	0.607565
Lung Cancer	Homo sapiens	SOX2	MRC5	Fibroblast	Lung	37	0.532	0.568	50	0.00459625	0.412281
Lung Cancer	Homo sapiens	KLF4	MRC5	Fibroblast	Lung	37		0.66	3	0.0039991	0.285714
Lung Cancer	Homo sapiens	KLF4	MRC5	Fibroblast	Lung	37	0.3021	0.689	10	0.0046725	0.352941
Lung Cancer	Homo sapiens	KLF4	MRC5	Fibroblast	Lung	37	0.5926	0.835	15	0.00417261	0.45
Lung Cancer	Homo sapiens	KLF4	MRC5	Fibroblast	Lung	37		0.872	18	0.00337781	0.342857
Lung Cancer	Homo sapiens	KLF4	MRC5	Fibroblast	Lung	37		0.964	7	0.00404832	0.461538
Lung Cancer	Homo sapiens	KLF4	MRC5	Fibroblast	Lung	37	0.5422	0.54	19	0.00450564	0.333333
Lung Cancer	Homo sapiens	POLR2A	MRC5	Fibroblast	Lung	37		0.978	50	0.00345568	0.632
Lung Cancer	Homo sapiens	POLR2A	MRC5	Fibroblast	Lung	37	0.1824	0.979	21	0.00290626	0.755102
Lung Cancer	Homo sapiens	ZEB1	H1975	None	Lung	34		0.988	7	0.00309772	0.5
Lung Cancer	Homo sapiens	ZEB1	H1975	None	Lung	34	0.7421	0.942	917	0.0181605	0.9276
Lung Cancer	Homo sapiens	BRD4	H3122	None	Lung	36	0.8448	0.989	194	0.128233	0.9668
Lung Cancer	Homo sapiens	BRD4	H3122	None	Lung	36	0.8481	0.983	75	0.103589	0.9738
Lung Cancer	Homo sapiens	BRD4	H3122	None	Lung	36	0.8359	0.987	15	0.0166465	0.9476
Lung Cancer	Homo sapiens	BRD4	A549	Epithelium	Lung	36	0.8373	0.993	16	0.0205507	0.9594
Lung Cancer	Homo sapiens	BRD4	H3122	None	Lung	36	0.8334	0.993	48	0.0606035	0.967
Lung Cancer	Homo sapiens	BRD4	A549	Epithelium	Lung	36	0.8316	0.995	9	0.0142125	0.9644
Lung Cancer	Homo sapiens	BRD4	A549	Epithelium	Lung	36	0.8289	0.908	131	0.050303	0.9454
Lung Cancer	Homo sapiens	KLF4	MRC5	Fibroblast	Lung	38	0.6478	0.966	48	0.00651925	0.388889
Lung Cancer	Homo sapiens	HIRA	IMR90	Fibroblast	Lung	38	0.8439	0.99	382	0.062803	0.8744
Lung Cancer	Homo sapiens	SOX2	MRC5	Fibroblast	Lung	39	0.6867	0.868	116	0.010058	0.414141
Lung Cancer	Homo sapiens	POU5F1	MRC5	Fibroblast	Lung	38	0.6876	0.928	111	0.0069415	0.532567
Lung Cancer	Homo sapiens	SOX2	MRC5	Fibroblast	Lung	38	0.6476	0.977	34	0.00592033	0.450704
Lung Cancer	Homo sapiens	SOX2	MRC5	Fibroblast	Lung	37	0.6735	0.954	30	0.00507282	0.477612
Lung Cancer	Homo sapiens	SOX2	MRC5	Fibroblast	Lung	37		0.951	42	0.00361525	0.329897
Lung Cancer	Homo sapiens	POU5F1	MRC5	Fibroblast	Lung	37	0.7308	0.969	41	0.00552975	0.475
Lung Cancer	Homo sapiens	POU5F1	MRC5	Fibroblast	Lung	37		0.977	20	0.00325806	0.375
Lung Cancer	Homo sapiens	POU5F1	MRC5	Fibroblast	Lung	37		0.93	24	0.00495549	0.404255
Lung Cancer	Homo sapiens	SOX2	MRC5	Fibroblast	Lung	37	0.4136	0.541	14	0.00444473	0.351351
Lung Cancer	Homo sapiens	SOX2	MRC5	Fibroblast	Lung	37		0.995	2	0.00315048	0.5
Lung Cancer	Homo sapiens	SOX2	MRC5	Fibroblast	Lung	37	0.2634	0.723	7	0.00439093	0.35
Lung Cancer	Homo sapiens	POLR2A	MRC5	Fibroblast	Lung	37		0.994	16	0.00336984	0.609756
Lung Cancer	Homo sapiens	POLR2A	MRC5	Fibroblast	Lung	37	0.4041	0.991	32	0.00319986	0.73494
Lung Cancer	Homo sapiens	POLR2A	MRC5	Fibroblast	Lung	37		0.981	34	0.00398622	0.533333
Lung Cancer	Homo sapiens	POLR2A	MRC5	Fibroblast	Lung	37		0.959	57	0.00291125	0.5625
Lung Cancer	Homo sapiens	STAT3	H358	None	Lung	38	0.8733	0.993	3448	0.0438822	0.9754
Lung Cancer	Homo sapiens	STAT1	H358	None	Lung	38	0.8671	0.997	102	0.00665225	0.9366
Lung Cancer	Homo sapiens	POU5F1	MRC5	Fibroblast	Lung	37		0.969	4	0.00406313	0.285714
Lung Cancer	Homo sapiens	MYC	MRC5	Fibroblast	Lung	37	0.4417	0.548	22	0.00483622	0.310345
Lung Cancer	Homo sapiens	MYC	MRC5	Fibroblast	Lung	37		0.955	11	0.00391745	0.473684
Lung Cancer	Homo sapiens	MYC	MRC5	Fibroblast	Lung	37		0.842	9	0.00297818	0.366667
Lung Cancer	Homo sapiens	MYC	MRC5	Fibroblast	Lung	37	0.6204	0.967	8	0.00333928	0.5
Lung Cancer	Homo sapiens	MYC	MRC5	Fibroblast	Lung	37	0.3419	0.707	8	0.00434589	0.5
Lung Cancer	Homo sapiens	MYC	MRC5	Fibroblast	Lung	37	0.2947	0.561	20	0.00425448	0.340909
Lung Cancer	Homo sapiens	GATA4	A549	Epithelium	Lung	38	0.7904	0.908	3482	0.090426	0.9178
Lung Cancer	Homo sapiens	FXR1	H358	None	Lung	38	0.8779	0.992	186	0.0037265	0.731602
Brain Diseases	Homo sapiens	REST	SK-N-SH	Neuroblastoma cell	Brain	27	0.4064	0.987	9015	0.157081	0.9746	GSM803335
Brain Diseases	Homo sapiens	EP300	SK-N-MC	None	Brain	38	0.7371	0.999	462	0.0138473	0.9724	GSM1517561
Brain Diseases	Homo sapiens	SIN3A	SK-N-SH	Neuroblastoma cell	Brain	39	0.6823	0.966	2376	0.0725598	0.974	GSM1010816
Brain Diseases	Homo sapiens	EBF3	SK-N-SH	Neuroblastoma cell	Brain	35	0.8485	0.977	210	0.0136812	0.964072	GSM2410318
Brain Diseases	Homo sapiens	EP300	SK-N-SH_RA	Neuron	Brain	39	0.7405	0.972	34904	0.307092	0.9832	GSM803495
Brain Diseases	Homo sapiens	REST	U87	None	Brain	36	0.3012	0.954	8583	0.153754	0.9688	GSM803372
Brain Diseases	Homo sapiens	ELF1	SK-N-MC	None	Brain	37	0.8672	1	7369	0.0804602	0.9704	GSM1517560
Brain Diseases	Homo sapiens	CTCF	None	Astrocyte	Brain	25	0.5572	0.96	27397	0.157645	0.9788	GSM733765
Brain Diseases	Homo sapiens	CTCF	H54	Glial Cell	Brain	33	0.7821	0.949	40408	0.333768	0.9746	GSM808772
Brain Diseases	Homo sapiens	FLI1	SK-N-MC	None	Brain	38	0.7221	0.999	1505	0.0165555	0.905039	GSM1517546
Brain Diseases	Homo sapiens	SOX4	LN229	Glioblastoma cell	Brain	32	0.7018	0.986	43	0.00348575	0.419913	GSM1250288
Brain Diseases	Homo sapiens	GATA3	SK-N-SH	Neuroblastoma cell	Brain	38	0.8725	0.988	32787	0.321773	0.9816	GSM1010738
Brain Diseases	Homo sapiens	CTCF	SK-N-SH_RA	Neuron	Brain	39	0.6541	0.935	36946	0.264309	0.9728	GSM803333
Brain Diseases	Homo sapiens	GATA3	BE2-C	Neuroblast	Brain	39	0.7702	0.954	202	0.0079325	0.932489	GSM1602668
Brain Diseases	Homo sapiens	GABPA	SK-N-MC	None	Brain	37	0.8557	1	5534	0.0724252	0.9586	GSM1517550
Brain Diseases	Homo sapiens	HOXC9	BE2-C	Neuroblast	Brain	36	0.7755	0.845	9106	0.0672057	0.8536	GSM848788
Brain Diseases	Homo sapiens	MAX	SK-N-SH	Neuroblastoma cell	Brain	39	0.8206	0.994	11364	0.175525	0.9764	GSM1010835
Brain Diseases	Homo sapiens	BRD4	90-8TL	Schwann Cell	Brain	39	0.7819	0.912	6817	0.334571	0.4926	GSM1527926
Brain Diseases	Homo sapiens	SMARCA2	SK-N-MC	None	Brain	37	0.9128	0.958	15	0.0164922	0.9814	GSM2472119
Brain Diseases	Homo sapiens	CTCF	BE2-C	Neuroblast	Brain	38	0.8152	0.972	37868	0.280634	0.9748	GSM1022653
Brain Diseases	Homo sapiens	RAD21	SK-N-SH_RA	Neuron	Brain	39	0.8093	0.945	43498	0.440325	0.982	GSM803497
Brain Diseases	Homo sapiens	CTCF	H54	Glial Cell	Brain	33	0.7995	0.908	40779	0.383008	0.9738	GSM808771
Brain Diseases	Homo sapiens	MAML3	SK-N-SH	Neuroblastoma cell	Brain	39	0.6518	0.915	1555	0.0368448	0.9572	GSM1693099
Brain Diseases	Homo sapiens	SMARCA2	SK-N-MC	None	Brain	37	0.8496	0.934	51	0.00749175	0.938857	GSM2472120
Brain Diseases	Homo sapiens	EZH2	None	Astrocyte	Brain	34	0.7853	0.989	79	0.030153	0.8606	GSM1003532
Brain Diseases	Homo sapiens	ZBTB33	SK-N-SH	Neuroblastoma cell	Brain	39	0.8208	0.993	2310	0.0539465	0.9684	GSM1010799
Brain Diseases	Homo sapiens	RBPJ	None	Tumor cells	Brain	34	0.8155	0.996	147	0.007184	0.930474	GSM2101764
Brain Diseases	Homo sapiens	BRD4	90-8TL	Schwann Cell	Brain	39	0.8306	0.906	2225	0.118087	0.8864	GSM1527929
Brain Diseases	Homo sapiens	RARA	SK-N-SH	Neuroblastoma cell	Brain	39	0.5727	0.921	21	0.005112	0.762963	GSM1693102
Brain Diseases	Homo sapiens	FOSL2	SK-N-SH	Neuroblastoma cell	Brain	38	0.7625	0.987	20410	0.135246	0.9824	GSM1010840
Brain Diseases	Homo sapiens	CTCF	SK-N-SH_RA	Neuron	Brain	30	0.8047	0.89	38534	0.48308	0.9716	GSM749693
Brain Diseases	Homo sapiens	REST	SK-N-SH	Neuroblastoma cell	Brain	39	0.6751	0.969	5806	0.125424	0.9058	GSM1010735
Brain Diseases	Homo sapiens	EP300	T98G	None	Brain	27	0.8491	0.898	10445	0.233976	0.9798	GSM525267
Brain Diseases	Homo sapiens	BRD4	U87	None	Brain	38	0.8374	0.936	16579	0.226256	0.9842	GSM1195552
Brain Diseases	Homo sapiens	SMARCA4	BT-16	None	Brain	38	0.8461	0.995	3458	0.0545127	0.96	GSM1835884
Brain Diseases	Homo sapiens	DYRK1A	T98G	None	Brain	38	0.7145	0.929	158	0.00234725	0.838428	GSM1556077
Brain Diseases	Homo sapiens	DYRK1A	T98G	None	Brain	37	0.6985	0.952	308	0.004088	0.91963	GSM1556076
Brain Diseases	Homo sapiens	SMARCA4	BT-16	None	Brain	39	0.8687	0.994	93	0.0098905	0.951603	GSM1835882
Brain Diseases	Homo sapiens	SOX4	LN229	Glioblastoma cell	Brain	33	0.7002	0.998	31	0.00313275	0.461538	GSM1250287
Brain Diseases	Homo sapiens	POLR2A	SK-N-MC	None	Brain	39	0.7773	0.988	10856	0.158187	0.975	GSM1010793
Brain Diseases	Homo sapiens	SMARCC1	BT-16	None	Brain	39	0.8749	0.998	55	0.00429325	0.8619	GSM1835881
Brain Diseases	Homo sapiens	CREBBP	T98G	None	Brain	26	0.8315	0.871	5127	0.124775	0.9822	GSM525269
Brain Diseases	Homo sapiens	PBX3	SK-N-SH	Neuroblastoma cell	Brain	38	0.7997	0.99	22707	0.232718	0.9838	GSM1010887
Brain Diseases	Homo sapiens	FOXM1	SK-N-SH	Neuroblastoma cell	Brain	38	0.704	0.99	1060	0.0369635	0.9744	GSM1010750
Brain Diseases	Homo sapiens	SIN3A	PFSK-1	Neuron	Brain	37	0.7285	0.975	1896	0.0619487	0.9722	GSM1010781
Brain Diseases	Homo sapiens	FOXP2	SK-N-MC	None	Brain	24	0.6985	0.99	5659	0.0793173	0.9752	GSM803353
Brain Diseases	Homo sapiens	MAML3	SK-N-SH	Neuroblastoma cell	Brain	39	0.7335	0.949	1680	0.0296895	0.9604	GSM1693098
Brain Diseases	Homo sapiens	EP300	T98G	None	Brain	25	0.8027	0.98	4171	0.0777087	0.978	GSM525270
Brain Diseases	Homo sapiens	BRD4	U87	None	Brain	39	0.8441	0.985	5156	0.204543	0.983	GSM1038284
Brain Diseases	Homo sapiens	FLI1	SK-N-MC	None	Brain	39	0.6774	0.998	56	0.00091425	0.861607	GSM1517555
Brain Diseases	Homo sapiens	CTCF	BE2-C	Neuroblast	Brain	38	0.8472	0.985	33747	0.222267	0.9752	GSM1022650
Brain Diseases	Homo sapiens	CREBBP	T98G	None	Brain	25	0.7611	0.954	560	0.014541	0.973176	GSM525268
Brain Diseases	Homo sapiens	CTCF	SK-N-AS	Neuroblast	Brain	33	0.8	0.949	42341	0.426024	0.971	GSM2870998
Brain Diseases	Homo sapiens	WDR5	SK-N-MC	None	Brain	38	0.8365	0.898	2132	0.0425645	0.9646	GSM1517542
Brain Diseases	Homo sapiens	RARA	SK-N-SH	Neuroblastoma cell	Brain	39	0.7142	0.966	170	0.00862725	0.942467	GSM1693101
Brain Diseases	Homo sapiens	YY1	SK-N-SH	Neuroblastoma cell	Brain	37	0.7568	0.988	5120	0.115688	0.9712	GSM1010897
Brain Diseases	Homo sapiens	EP300	SK-N-MC	None	Brain	38	0.834	0.99	563	0.0080945	0.959556	GSM1517552
Brain Diseases	Homo sapiens	CTCF	SK-N-SH_RA	Neuron	Brain	30	0.8343	0.856	37566	0.478818	0.9708	GSM749667
Brain Diseases	Homo sapiens	FLI1	SK-N-MC	None	Brain	38	0.759	1	1940	0.01256	0.912901	GSM1517544
Brain Diseases	Homo sapiens	BRD4	U87	None	Brain	38	0.8604	0.97	16976	0.372049	0.985	GSM1195551
Brain Diseases	Homo sapiens	CTCF	None	None	Brain	37	0.7725	0.974	37516	0.260948	0.977	GSM1006893
Brain Diseases	Homo sapiens	TEAD4	SK-N-SH	Neuroblastoma cell	Brain	39	0.66	0.991	6439	0.086717	0.9778	GSM1010858
Brain Diseases	Homo sapiens	KLF4	TIME	Glioblastoma cell	Brain	37	0.8567	0.996	252	0.00532425	0.731838	GSM2573759
Brain Diseases	Homo sapiens	CREBBP	T98G	None	Brain	24	0.7331	0.952	96	0.00507175	0.961921	GSM525265
Brain Diseases	Homo sapiens	RARA	SK-N-SH	Neuroblastoma cell	Brain	39	0.6948	0.955	145	0.00807425	0.939815	GSM1693104
Brain Diseases	Homo sapiens	EBF3	SK-N-SH	Neuroblastoma cell	Brain	35	0.8793	0.979	13312	0.184789	0.9726	GSM2410317
Brain Diseases	Homo sapiens	MAX	U87	None	Brain	38	0.8115	0.975	22013	0.343097	0.9772	GSM894077
Brain Diseases	Homo sapiens	POLR2A	U87	None	Brain	39	0.8137	0.966	12443	0.189976	0.978	GSM803459
Brain Diseases	Homo sapiens	ELF1	SK-N-SH	Neuroblastoma cell	Brain	38	0.8168	0.996	4496	0.0535482	0.9666	GSM1010751
Brain Diseases	Homo sapiens	RBPJ	None	Tumor cells	Brain	33	0.8095	0.995	119	0.00549925	0.898243	GSM2101765
Brain Diseases	Homo sapiens	NFIC	SK-N-SH	Neuroblastoma cell	Brain	38	0.7465	0.994	13987	0.153311	0.9852	GSM1010880
Brain Diseases	Homo sapiens	EBF3	SK-N-SH	Neuroblastoma cell	Brain	34	0.7421	0.962	631	0.022621	0.9502	GSM2410319
Brain Diseases	Homo sapiens	TAF1	PFSK-1	Neuron	Brain	38	0.7582	0.994	3861	0.0639497	0.9734	GSM1010770
Brain Diseases	Homo sapiens	EP300	SK-N-SH	Neuroblastoma cell	Brain	39	0.715	0.991	10202	0.124532	0.9844	GSM1010763
Brain Diseases	Homo sapiens	TCF12	SK-N-SH	Neuroblastoma cell	Brain	38	0.8676	0.991	25834	0.271373	0.9826	GSM1010900
Brain Diseases	Homo sapiens	MAML3	SK-N-SH	Neuroblastoma cell	Brain	39	0.7596	0.933	289	0.014248	0.963967	GSM1693097
Brain Diseases	Homo sapiens	USF1	SK-N-SH	Neuroblastoma cell	Brain	38	0.7383	0.988	6143	0.0813103	0.9728	GSM1010806
Brain Diseases	Homo sapiens	RFX5	SK-N-SH	Neuroblastoma cell	Brain	39	0.8204	0.987	2856	0.0623408	0.9506	GSM1003629
Brain Diseases	Homo sapiens	ELF1	SK-N-MC	None	Brain	38	0.7435	0.999	1748	0.0135497	0.953	GSM1517551
Brain Diseases	Homo sapiens	SMC3	SK-N-SH	Neuroblastoma cell	Brain	39	0.8077	0.991	24441	0.134662	0.9786	GSM1003627
Brain Diseases	Homo sapiens	NRF1	SK-N-SH	Neuroblastoma cell	Brain	39	0.7346	0.979	6320	0.0693845	0.966	GSM1003630
Brain Diseases	Homo sapiens	POLR2A	SK-N-SH	Neuroblastoma cell	Brain	39	0.788	0.992	13244	0.186891	0.9794	GSM1010817
Brain Diseases	Homo sapiens	MAML3	SK-N-SH	Neuroblastoma cell	Brain	39	0.6824	0.957	889	0.0313437	0.9634	GSM1693100
Brain Diseases	Homo sapiens	MED1	U87	None	Brain	38	0.6906	0.977	4245	0.1575	0.9826	GSM894082
Brain Diseases	Homo sapiens	H2AZ	None	Astrocyte	Brain	32	0.7592	0.995	1641	0.0983157	0.9764	GSM1003499
Brain Diseases	Homo sapiens	RARA	SK-N-SH	Neuroblastoma cell	Brain	39	0.6797	0.942	91	0.00881125	0.936913	GSM1693103
Brain Diseases	Homo sapiens	REST	PFSK-1	Neuron	Brain	28	0.3955	0.974	7448	0.184086	0.9484	GSM803369
Brain Diseases	Homo sapiens	POLR2A	H54	Glial Cell	Brain	38	0.5543	0.972	6193	0.0711288	0.9738	GSM808775
Brain Diseases	Homo sapiens	SMARCC1	SK-N-MC	None	Brain	33	0.8911	0.697	64	0.022037	0.965049	GSM2472121
Brain Diseases	Homo sapiens	FLI1	SK-N-MC	None	Brain	39	0.8438	1	1000	0.00584825	0.940156	GSM1517537
Brain Diseases	Homo sapiens	USF1	SK-N-SH_RA	Neuron	Brain	39	0.7607	0.917	18154	0.215603	0.973	GSM803472
Brain Diseases	Homo sapiens	MXI1	SK-N-SH	Neuroblastoma cell	Brain	39	0.8545	0.983	9905	0.157838	0.974	GSM1003631
Brain Diseases	Homo sapiens	MYC	H54	Glial Cell	Brain	33	0.4686	0.984	181	0.0101437	0.8038	GSM808773
Brain Diseases	Homo sapiens	GABPA	SK-N-SH	Neuroblastoma cell	Brain	38	0.8139	0.98	5552	0.134483	0.9698	GSM1010739
Brain Diseases	Homo sapiens	MEF2A	SK-N-SH	Neuroblastoma cell	Brain	39	0.7927	0.992	2560	0.0384167	0.9746	GSM1010834
Brain Diseases	Homo sapiens	POLR2A	None	None	Brain	39	0.5113	0.978	9270	0.130407	0.9774	GSM822302
Brain Diseases	Homo sapiens	GABPA	SK-N-MC	None	Brain	37	0.8635	1	6313	0.142808	0.9702	GSM1517559
Brain Diseases	Homo sapiens	GATA3	BE2-C	Neuroblast	Brain	37	0.8377	0.972	10107	0.0959212	0.967	GSM1680102
Brain Diseases	Homo sapiens	POLR2A	U87	None	Brain	38	0.7895	0.947	5927	0.106428	0.9794	GSM1195553
Brain Diseases	Homo sapiens	POLR2A	SK-N-SH	Neuroblastoma cell	Brain	39	0.8715	0.989	130	0.00720325	0.920413	GSM2038350
Brain Diseases	Homo sapiens	CTCF	SK-N-SH	Neuroblastoma cell	Brain	39	0.7963	0.971	38371	0.288215	0.9744	GSM1003633
Brain Diseases	Homo sapiens	POLR2A	PFSK-1	Neuron	Brain	39	0.6652	0.974	7054	0.138864	0.9716	GSM1010819
Brain Diseases	Homo sapiens	WDR5	BE2-C	Neuroblast	Brain	39	0.6892	0.937	10167	0.183387	0.974	GSM1717083
Brain Diseases	Homo sapiens	RAD21	SK-N-SH	Neuroblastoma cell	Brain	39	0.8634	0.834	7258	0.0455342	0.9696	GSM2038348
Brain Diseases	Homo sapiens	FLI1	SK-N-MC	None	Brain	39	0.7344	0.999	158	0.00143275	0.919304	GSM1517553
Brain Diseases	Homo sapiens	POLR2A	H54	Glial Cell	Brain	39	0.4663	0.939	10069	0.162203	0.9758	GSM808776
Brain Diseases	Homo sapiens	SMARCC1	BT-16	None	Brain	39	0.8652	0.996	521	0.0208988	0.9524	GSM1835883
Brain Diseases	Homo sapiens	CTCF	None	None	Brain	33	0.791	0.958	44608	0.381236	0.9764	GSM822303
Brain Diseases	Homo sapiens	SMARCC1	SK-N-MC	None	Brain	33	0.9215	0.697	12	0.00903975	0.966146	GSM2472122
Brain Diseases	Homo sapiens	FOXP2	PFSK-1	Neuron	Brain	22	0.6994	0.964	6445	0.139195	0.973	GSM803480
Brain Diseases	Homo sapiens	JUND	SK-N-SH	Neuroblastoma cell	Brain	38	0.8549	0.995	12701	0.113335	0.9836	GSM1010901
Brain Diseases	Homo sapiens	MYC	H54	Glial Cell	Brain	33	0.4419	0.972	178	0.00775725	0.8444	GSM808774
Brain Diseases	Homo sapiens	HOXC9	BE2-C	Neuroblast	Brain	38	0.8964	0.968	5223	0.0814213	0.8506	GSM848789
Brain Diseases	Homo sapiens	WDR5	BE2-C	Neuroblast	Brain	39	0.5279	0.92	160	0.00748825	0.787483	GSM1717079
Brain Diseases	Homo sapiens	EP300	U87MG	Glial Cell	Brain	37		0.977	49	0.00569275	0.504587	GSM905355
Brain Diseases	Homo sapiens	RXRA	SK-N-SH	Neuroblastoma cell	Brain	39	0.7833	0.992	3441	0.058194	0.9802	GSM1010767
Brain Diseases	Homo sapiens	YY1	SK-N-SH_RA	Neuron	Brain	38	0.7672	0.985	8452	0.154109	0.9754	GSM803498
Brain Diseases	Homo sapiens	TAF1	SK-N-SH	Neuroblastoma cell	Brain	38	0.6589	0.977	4883	0.0647365	0.9766	GSM1010773
Brain Diseases	Homo sapiens	POLR2A	U87	None	Brain	38	0.8211	0.983	5174	0.081078	0.9824	GSM1195554
Brain Diseases	Homo sapiens	SOX2	LN229	Glioblastoma cell	Brain	27	0.4142	0.671	14	0.0162574	0.5	GSM586971
Brain Diseases	Homo sapiens	SMARCC1	SK-N-MC	None	Brain	33	0.8859	0.477	9	0.0076525	0.965675	GSM2472123
Brain Diseases	Homo sapiens	CTCF	SK-N-SH	Neuroblastoma cell	Brain	39	0.8632	0.928	22169	0.116504	0.9694	GSM2038347
Brain Diseases	Homo sapiens	JUND	SK-N-SH	Neuroblastoma cell	Brain	39	0.7905	0.992	14161	0.0931393	0.9774	GSM1003632
Brain Diseases	Homo sapiens	POLR2A	U87	None	Brain	38	0.8147	0.851	9298	0.152697	0.9788	GSM894107
Brain Diseases	Homo sapiens	KLF4	TIME	Glioblastoma cell	Brain	37	0.8408	0.986	26	0.00367303	0.507692	GSM2573758
Brain Diseases	Homo sapiens	REST	PFSK-1	Neuron	Brain	39	0.7648	0.959	7525	0.186937	0.8872	GSM1010786
Brain Diseases	Homo sapiens	MYC	U87	None	Brain	38	0.7203	0.959	2726	0.0636555	0.9722	GSM894061
Brain Diseases	Homo sapiens	EP300	T98G	None	Brain	24	0.8065	0.973	1949	0.053658	0.9782	GSM525266
Brain Diseases	Homo sapiens	RAD21	SK-N-SH_RA	Neuron	Brain	39	0.8646	0.977	36992	0.307945	0.9784	GSM1003628
Brain Diseases	Homo sapiens	EBF3	SK-N-SH	Neuroblastoma cell	Brain	35	0.851	0.986	58	0.00411252	0.857923	GSM2410320
Brain Diseases	Homo sapiens	EP300	SK-N-SH	Neuroblastoma cell	Brain	40	0.8272	0.992	13954	0.156296	0.9846	GSM1003626
