# Supplementary material for: Integrating transcription factor occupancy with transcriptome-wide association analysis identifies susceptibility genes in human cancers
Source: Nat Commun. 2022 Nov 19;13:7118. doi: 10.1038/s41467-022-34888-0 (PMC9675749; doi:10.1038/s41467-022-34888-0)
Supplement: Supplementary file 18 — Supplementary Data 16 [file 41467_2022_34888_MOESM18_ESM.xlsx]

## Sheet: Supp_Data16
Supplementary Data 16. A detailed information on the CRISPR data of the cancer models/cell lines, from DepMap Portal
Cancer_type	DepMap_ID	cell_line_name	stripped_cell_line_name	CCLE_Name	alias	COSMICID	sex	source	Achilles_n_replicates	cell_line_NNMD	culture_type	culture_medium	cas9_activity	RRID	WTSI_Master_Cell_ID	sample_collection_site	primary_or_metastasis	primary_disease	Subtype	age	Sanger_Model_ID	depmap_public_comments	lineage	lineage_subtype	lineage_sub_subtype	lineage_molecular_subtype
Breast Cancer	ACH-000017	SK-BR-3	SKBR3	SKBR3_BREAST		NA	Female	ATCC	2	-2.95142	Adherent	McCoy's 5A + 10% FBS	72.9	CVCL_0033	NA	pleural_effusion	Metastasis	Breast Cancer	Carcinoma	43	SIDM00897		breast	breast_carcinoma	ERneg_HER2pos	HER2_amp
Breast Cancer	ACH-000019	MCF7	MCF7	MCF7_BREAST		905946	Female	ATCC	2	-2.49799	Adherent	EMEM + 10% FBS + 0.01mg/ml Insulin (Bovine)	65	CVCL_0031	588	pleural_effusion	Metastasis	Breast Cancer	Carcinoma	69	SIDM00148		breast	breast_carcinoma	ERpos_HER2neg	luminal
Breast Cancer	ACH-000028	KPL-1	KPL1	KPL1_BREAST		NA	Female	DSMZ	3	-3.42062	Adherent	DMEM + 10% FBS	69.6	CVCL_2094	NA	pleural_effusion	Metastasis	Breast Cancer	Carcinoma	50	SIDM00147		breast	breast_carcinoma	ERpos_HER2neg	luminal
Breast Cancer	ACH-000097	ZR-75-1	ZR751	ZR751_BREAST		NA	Female	ATCC	2	-4.30753	Adherent	RPMI + 10% FBS	79.1	CVCL_0588	NA	ascites	Metastasis	Breast Cancer	Breast Ductal Carcinoma	63	SIDM00314		breast	breast_ductal_carcinoma	ERpos_HER2neg	luminal
Breast Cancer	ACH-000111	HCC1187	HCC1187	HCC1187_BREAST		749711	Female	ATCC	2	-2.76743	Mixed adherent and suspension	RPMI + 10% FBS	90.8	CVCL_1247	1644	breast	Primary	Breast Cancer	Breast Ductal Carcinoma	41	SIDM00885		breast	breast_ductal_carcinoma	ERneg_HER2neg	basal_A
Breast Cancer	ACH-000147	T-47D	T47D	T47D_BREAST		905945	Female	ATCC	2	-4.82098	Adherent	RPMI + 10% FBS + 2ug/ml Insulin	68	CVCL_0553	1286	pleural_effusion	Metastasis	Breast Cancer	Breast Ductal Carcinoma	54	SIDM00097		breast	breast_ductal_carcinoma	ERpos_HER2neg	luminal
Breast Cancer	ACH-000148	Hs 578T	HS578T	HS578T_BREAST		905957	Female	ATCC	3	-4.55368	Adherent	DMEM + 10% FBS	70.9	CVCL_0332	655	breast	Primary	Breast Cancer	Carcinoma	74	SIDM00135		breast	breast_carcinoma	ERneg_HER2neg	basal_B
Breast Cancer	ACH-000212	CAL-120	CAL120	CAL120_BREAST		906826	Female	DSMZ	2	-4.07595	Adherent	DMEM + 10% FBS	80.2	CVCL_1104	1748	pleural_effusion	Metastasis	Breast Cancer	Carcinoma	43	SIDM00940		breast	breast_carcinoma	ERneg_HER2neg	basal_B
Breast Cancer	ACH-000223	HCC1937	HCC1937	HCC1937_BREAST		749714	Female	ATCC	2	-5.08004	Adherent	RPMI + 10% FBS	87.5	CVCL_0290	936	breast	Primary	Breast Cancer	Breast Ductal Carcinoma	24	SIDM00874		breast	breast_ductal_carcinoma	ERneg_HER2neg	basal_A
Breast Cancer	ACH-000248	AU565	AU565	AU565_BREAST		910704	Female	ATCC	2	-2.86934	Adherent	DMEM + 10% FBS	63.8	CVCL_1074	726	pleural_effusion	Metastasis	Breast Cancer	Adenocarcinoma	43	SIDM00898		breast	breast_adenocarcinoma	ERneg_HER2pos	HER2_amp
Breast Cancer	ACH-000258	Du4475	DU4475	DU4475_BREAST		906844	Female	ATCC	2	-1.6463	Suspension	RPMI + 10% FBS	44.1	CVCL_1183	302	skin	Metastasis	Breast Cancer	Carcinoma	62	SIDM01001		breast	breast_carcinoma	ERneg_HER2neg	luminal_HER2_amp
Breast Cancer	ACH-000276	HCC38	HCC38	HCC38_BREAST		749717	Female	ATCC	1	-3.27966	Adherent	Waymouth's MB 752/1 + 10% FBS	60.8	CVCL_1267	1318	breast	Primary	Breast Cancer	Breast Ductal Carcinoma	50	SIDM00675		breast	breast_ductal_carcinoma	ERneg_HER2neg	basal_A
Breast Cancer	ACH-000277	HCC1419	HCC1419	HCC1419_BREAST		907045	Female	ATCC	2	-3.10706		RPMI + 10% FBS	51.3	CVCL_1251	1551	breast	Primary	Breast Cancer	Breast Ductal Carcinoma	42	SIDM00882		breast	breast_ductal_carcinoma	ERpos_HER2pos	HER2_amp
Breast Cancer	ACH-000288	BT-549	BT549	BT549_BREAST		905951	Female	ATCC	3	-4.54789	Adherent	RPMI + 10% heat inactivated FBS	77.4	CVCL_1092	1835	breast	Primary	Breast Cancer	Breast Ductal Carcinoma	72	SIDM00122		breast	breast_ductal_carcinoma	ERneg_HER2neg	basal_B
Breast Cancer	ACH-000330	EFM-19	EFM19	EFM19_BREAST		906851	Female	DSMZ	2	-2.89389		RPMI + 10% FBS	68	CVCL_0253	1786	pleural_effusion	Metastasis	Breast Cancer	Breast Ductal Carcinoma	50	SIDM01056		breast	breast_ductal_carcinoma	ERpos_HER2neg	luminal
Breast Cancer	ACH-000352	HCC1428	HCC1428	HCC1428_BREAST		1290905	Female	ATCC	2	-4.72709		RPMI 1640 + 10% FBS	92.5	CVCL_1252	1567	pleural_effusion	Metastasis	Breast Cancer	Carcinoma	49	SIDM00881		breast	breast_carcinoma	ERpos_HER2neg	luminal
Breast Cancer	ACH-000374	HCC1143	HCC1143	HCC1143_BREAST		749710	Female	ATCC	2	-3.49526	Adherent	RPMI + 10% FBS	84	CVCL_1245	1316	breast	Primary	Breast Cancer	Breast Ductal Carcinoma	52	SIDM00866		breast	breast_ductal_carcinoma	ERneg_HER2neg	basal_A
Breast Cancer	ACH-000554	UACC-893	UACC893	UACC893_BREAST		909778	Female	ATCC	NA	NA			NA	CVCL_1782	1090	breast	Primary	Breast Cancer	Breast Ductal Carcinoma	57	SIDM01186		breast	breast_ductal_carcinoma	ERneg_HER2pos	HER2_amp
Breast Cancer	ACH-000573	MDA-MB-436	MDAMB436	MDAMB436_BREAST		1240172	Female	ATCC	3	-5.24967	Adherent	RPMI + 10% FBS + 16ug/ml Glutathione	52.7	CVCL_0623	927	pleural_effusion	Metastasis	Breast Cancer	Carcinoma	43	SIDM00629		breast	breast_carcinoma	ERneg_HER2neg	basal_B
Breast Cancer	ACH-000621	MDA-MB-157	MDAMB157	MDAMB157_BREAST		925338	Female	ATCC	3	-4.35295	Adherent	RPMI + 10% FBS	92	CVCL_0618	1796	pleural_effusion	Metastasis	Breast Cancer	Breast Ductal Carcinoma	44	SIDM00529		breast	breast_ductal_carcinoma	ERneg_HER2neg	basal_B
Breast Cancer	ACH-000624	HCC1806	HCC1806	HCC1806_BREAST		907047	Female	ATCC	3	-5.87416	Adherent	RPMI + 10% FBS	97.4	CVCL_1258	1317	breast	Primary	Breast Cancer	Breast Ductal Carcinoma	60	SIDM00875		breast	breast_ductal_carcinoma	ERneg_HER2neg	basal_A
Breast Cancer	ACH-000668	HCC70	HCC70	HCC70_BREAST		907048	Female	ATCC	NA	NA			NA	CVCL_1270	937	breast	Primary	Breast Cancer	Breast Ductal Carcinoma	49	SIDM00673		breast	breast_ductal_carcinoma	ERneg_HER2neg	basal_A
Breast Cancer	ACH-000699	HCC1395	HCC1395	HCC1395_BREAST		749712	Female	ATCC	3	-5.13461	Adherent	RPMI + 10% FBS	47.4	CVCL_1249	94	breast	Primary	Breast Cancer	Breast Ductal Carcinoma	43	SIDM00884		breast	breast_ductal_carcinoma	ERneg_HER2neg	basal_B
Breast Cancer	ACH-000711	JIMT-1	JIMT1	JIMT1_BREAST		1298157	Female	DSMZ	3	-6.49192		RPMI + 10% FBS	95.5	CVCL_2077	479	pleural_effusion	Metastasis	Breast Cancer	Breast Ductal Carcinoma	62	SIDM01037		breast	breast_ductal_carcinoma	ERneg_HER2pos	basal_A
Breast Cancer	ACH-000721	HMC-1-8	HMC18	HMC18_BREAST		NA	Female	HSRRB	2	-4.54848	Adherent	RPMI + 10% FBS	96.6	CVCL_2949	NA	pleural_effusion	Metastasis	Breast Cancer	Carcinoma	35			breast	breast_carcinoma	ERneg_HER2neg	basal_B
Breast Cancer	ACH-000725	HCC202	HCC202	HCC202_BREAST		1290906	Female	ATCC	2	-3.00853	Adherent	RPMI + 10% FBS	83.2	CVCL_2062	1552	breast	Primary	Breast Cancer	Breast Ductal Carcinoma	82	SIDM00870		breast	breast_ductal_carcinoma	ERneg_HER2pos	HER2_amp
Breast Cancer	ACH-000768	MDA-MB-231	MDAMB231	MDAMB231_BREAST		905960	Female	ATCC	2	-3.85349	Adherent	RPMI + 10% FBS	91	CVCL_0062	1013	pleural_effusion	Metastasis	Breast Cancer	Carcinoma	51	SIDM00146		breast	breast_carcinoma	ERneg_HER2neg	basal_B
Breast Cancer	ACH-000783	CAMA-1	CAMA1	CAMA1_BREAST		946382	Female	ATCC	3	-2.92478	Adherent	EMEM + 10% FBS	93.5	CVCL_1115	363	pleural_effusion	Metastasis	Breast Cancer	Carcinoma	51	SIDM00920		breast	breast_carcinoma	ERpos_HER2neg	luminal
Breast Cancer	ACH-000849	MDA-MB-468	MDAMB468	MDAMB468_BREAST		908123	Female	ATCC	1	-4.49449	Adherent	DMEM + 10% FBS	90.6	CVCL_0419	415	pleural_effusion	Metastasis	Breast Cancer	Carcinoma	51	SIDM00628		breast	breast_carcinoma	ERneg_HER2neg	basal_A
Breast Cancer	ACH-000856	CAL-51	CAL51	CAL51_BREAST		910927	Female	DSMZ	3	-4.22181	Adherent	DMEM + 20% FBS	56.8	CVCL_1110	4	pleural_effusion	Metastasis	Breast Cancer	Carcinoma	45	SIDM00933		breast	breast_carcinoma	ERneg_HER2neg	basal_B
Breast Cancer	ACH-000859	HCC1954	HCC1954	HCC1954_BREAST		749709	Female	ATCC	2	-2.63056	Adherent	RPMI + 10% FBS	66.8	CVCL_1259	2143	breast	Primary	Breast Cancer	Breast Ductal Carcinoma	61	SIDM00872		breast	breast_ductal_carcinoma	ERneg_HER2pos	basal_A
Breast Cancer	ACH-000876	MDA-MB-415	MDAMB415	MDAMB415_BREAST		924240	Female	ATCC	3	-3.7356	Adherent	L15 + 15% FBS + 2mM Glutamine + 10ug/ml Insulin + 10ug/ml Glutathione	92	CVCL_0621	344	pleural_effusion	Metastasis	Breast Cancer	Carcinoma	38	SIDM00630		breast	breast_carcinoma	ERpos_HER2neg	HER2_amp
Breast Cancer	ACH-000910	MDA-MB-453	MDAMB453	MDAMB453_BREAST		908122	Female	ATCC	3	-3.89562	Adherent	RPMI + 10% FBS	82	CVCL_0418	101	pericardial_effusion	Metastasis	Breast Cancer	Carcinoma	48	SIDM00272		breast	breast_carcinoma	ERneg_HER2neg	HER2_amp
Breast Cancer	ACH-000934	MDA-MB-361	MDAMB361	MDAMB361_BREAST		908121	Female	ATCC	NA	NA			NA	CVCL_0620	880	central_nervous_system	Metastasis	Breast Cancer	Carcinoma	40	SIDM00528		breast	breast_carcinoma	ERpos_HER2pos	HER2_amp
Breast Cancer	ACH-001065		EVSAT	EVSAT_BREAST		906862	Female		NA	NA			NA	CVCL_1207	1863	ascites	Metastasis	Breast Cancer	Carcinoma	NA	SIDM01042		breast	breast_carcinoma
Breast Cancer	ACH-001389	SUM-1315MO2	SUM1315MO2	SUM1315MO2_BREAST		NA	Female	Asterand	1	-5.54697	Adherent	Ham's F12 + 5% FBS + 10ng/mL EGF + 10mM HEPES + 5ug/mL Insulin	75.7	CVCL_5589	NA	skin	Metastasis	Breast Cancer	Breast Ductal Carcinoma	NA			breast	breast_ductal_carcinoma	ERneg_HER2neg	basal
Breast Cancer	ACH-001390	SUM-149PT	SUM149PT	SUM149PT_BREAST		NA	Female	Asterand	1	-2.87532	Adherent	HAM's F-12 + 5% FBS + 10mM HEPES + Hydrocortisone 1ug/ml + Insulin 5ug/ml	62.3	CVCL_3422	NA	breast	Primary	Breast Cancer	Breast Ductal Carcinoma	NA			breast	breast_ductal_carcinoma	ERneg_HER2neg	basal_B
Breast Cancer	ACH-001391	SUM-159PT	SUM159PT	SUM159PT_BREAST		NA	Female	Asterand	1	-4.03656	Adherent	HAM's F-12 + 5% FBS + 10mM HEPES + Hydrocortisone 1ug/ml + Insulin 5ug/ml	92.6	CVCL_5423	NA	breast	Primary	Breast Cancer	Carcinoma	NA			breast	breast_carcinoma	ERneg_HER2neg	basal_B
Breast Cancer	ACH-001394	SUM-229PE	SUM229PE	SUM229PE_BREAST		NA	Female	Asterand	2	-3.61597	Adherent	HAM's F-12 + 5% FBS + 10mM HEPES + Hydrocortisone 1ug/ml + Insulin 5ug/ml	95	CVCL_5594	NA	pleural_effusion	Metastasis	Breast Cancer	Carcinoma	NA			breast	breast_carcinoma	ERneg_HER2neg	basal
Breast Cancer	ACH-001396	SUM-52PE	SUM52	SUM52PE	SUM52PE_BREAST		NA	Female	Asterand	1	-2.3831	Adherent	Ham's F12 + 5% FBS + 10mM HEPES + 1ug/ml Hydrocortisone + 5ug/ml Insulin	85.4	CVCL_3425	NA	pleural_effusion	Metastasis	Breast Cancer	Carcinoma	NA			breast	breast_carcinoma	ERpos_HER2pos	luminal
Breast Cancer	ACH-001419	VP229	VP229	VP229_BREAST	VP229	NA	Female	Sigma-Aldrich	2	-3.94441	Adherent	MEBM (Clonetics	CC-3151) + MEGM SingleQuots (Clonetics	CC-4136) + 2% FBS + 2mM Glutamine. Fresh EGF (final concentration of 10ng/ml) should be added to the medium at each subculture	80.2		NA	breast	Primary	Breast Cancer	Breast Ductal Carcinoma	47			breast	breast_ductal_carcinoma
Breast Cancer	ACH-001819	MFM-223	MFM223	MFM223_BREAST		NA	Female	DSMZ	2	-4.42684	Adherent	MEM (with Earle's salts) + 15% FBS + 2 mM L-glutamine + 1x ITS	82	CVCL_1408	NA	pleural_effusion	Metastasis	Breast Cancer	Breast Ductal Carcinoma	NA	SIDM00332		breast	breast_ductal_carcinoma	ERneg_HER2neg	luminal
Breast Cancer	ACH-001820	COLO-824	COLO824	COLO824_BREAST		NA	Female	DSMZ	2	-2.50627	Mix (loosely adherent with floating clumps)	RPMI 1640 + 15% FBS	55	CVCL_1136	NA	pleural_effusion	Metastasis	Breast Cancer		NA	SIDM00954		breast
Breast Cancer	ACH-002179	OCUB-M	OCUBM	OCUBM_BREAST		909256	Unknown	Sanger	NA	NA			NA	CVCL_1621	1002	pleural_effusion	Metastasis	Breast Cancer	Carcinoma	NA	SIDM00241		breast	breast_carcinoma
Breast Cancer	ACH-002399	21NT	21NT	21NT_BREAST		NA	Female	Academic lab	1	-3.57757	Adherent	DMEM:F12 + 5% FBS	86.9		NA	breast	Primary	Breast Cancer	Carcinoma	36			breast	breast_carcinoma
Prostate Cancer	ACH-000115	VCaP	VCAP	VCAP_PROSTATE		1299075	Male	ATCC	2	-2.88164	Adherent	DMEM+10 %FBS	54.2	CVCL_2235	2154	bone	Metastasis	Prostate Cancer	Adenocarcinoma	59	SIDM01077		prostate	prostate_adenocarcinoma
Prostate Cancer	ACH-000956	22Rv1	22RV1	22RV1_PROSTATE	22-RV1	924100	Male	ATCC	NA	NA			NA	CVCL_1045	1027	prostate	Primary	Prostate Cancer	Adenocarcinoma	NA	SIDM00499		prostate	prostate_adenocarcinoma
Prostate Cancer	ACH-000977	LNCaP clone FGC	LNCAPCLONEFGC	LNCAPCLONEFGC_PROSTATE	LNCAPCLONEFGC	LN-Cap-cloneFGC	LNCaP clone FGC	907788	Male	ATCC	2	-3.49907	Mixed adherent and suspension	RPMI + 10% FBS	97.2	CVCL_1379	2080	lymph_node	Metastasis	Prostate Cancer	Adenocarcinoma	50	SIDM00683		prostate	prostate_adenocarcinoma
Prostate Cancer	ACH-000979	DU 145	DU145	DU145_PROSTATE		905935	Male	ATCC	NA	NA			NA	CVCL_0105	872	central_nervous_system	Metastasis	Prostate Cancer	Adenocarcinoma	69	SIDM00120		prostate	prostate_adenocarcinoma
Prostate Cancer	ACH-001422	WPE1-NA22	WPE1NA22	WPE1NA22_PROSTATE		NA	Male	ATCC	2	-3.89068	Adherent	Keratinocyte Serum Free Medium (K-SFM)	Kit Catalog Number 17005-042	95.3		NA	prostate	Primary	Prostate Cancer	Adenocarcinoma	54			prostate	prostate_adenocarcinoma
Prostate Cancer	ACH-001453	BPH-1	BPH1	BPH1_PROSTATE		924105	Male	DSMZ	2	-3.47729	Adherent	RPMI 1640 + 20% FBS + 20 ng/ml testosterone + 5 g/ml transferrin + 5 ng/ml sodium selenite + 5 g/ml insulin	86.2	CVCL_1091	1223	prostate	Primary	Prostate Cancer	Prostate Hyperplasia	68	SIDM00964		prostate	prostate_hyperplasia
Prostate Cancer	ACH-001627	P4E6	P4E6	P4E6_PROSTATE		NA	Male	Sigma-Aldrich	2	-5.84659	Adherent	Stemline Keratinocyte Medium II (Sigma S0196) + Stemline Keratinocyte Growth Supplement (Sigma S9945) + 2% FBS + 2 mM Glutamine. Addition of 2% serum was found to increase cell viability.	90		NA	prostate	Primary	Prostate Cancer	Adenocarcinoma	NA			prostate	prostate_adenocarcinoma
Prostate Cancer	ACH-001648	Shmac 4	SHMAC4	SHMAC4_PROSTATE		NA	Unknown	Sigma-Aldrich	2	-5.91837	Adherent	Stemline Keratinocyte Medium II (Sigma S0196) + Stemline Keratinocyte Growth Supplement (Sigma S9945) +2% FBS + 2 mM Glutamine. Addition of 2% serum was found to increase cell viability.	82		NA	prostate	Primary	Prostate Cancer	Adenocarcinoma	NA			prostate	prostate_adenocarcinoma
Lung Cancer	ACH-000012	HCC827	HCC827	HCC827_LUNG		1240146	Female	ATCC	3	-4.2632	Adherent	RPMI + 10% FBS	87.3	CVCL_2063	354	lung	Primary	Lung Cancer	Non-Small Cell Lung Cancer (NSCLC)	Adenocarcinoma	39	SIDM01067		lung	NSCLC	NSCLC_adenocarcinoma
Lung Cancer	ACH-000015	NCI-H1581	NCIH1581	NCIH1581_LUNG	NCI-H2077	908471	Male	ATCC	2	-4.24438	Mixed adherent and suspension	DMEM:F12 (1:1) + 5% FBS	47.2	CVCL_1479	1237	lung	Primary	Lung Cancer	Non-Small Cell Lung Cancer (NSCLC)	Large Cell Carcinoma	44	SIDM00748		lung	NSCLC	NSCLC_large_cell
Lung Cancer	ACH-000021	NCI-H1693	NCIH1693	NCIH1693_LUNG		687802	Female	ATCC	4	-3.66363	Adherent	RPMI + 10% FBS	85.9	CVCL_1488	634	lymph_node	Metastasis	Lung Cancer	Non-Small Cell Lung Cancer (NSCLC)	Adenocarcinoma	55	SIDM00742		lung	NSCLC	NSCLC_adenocarcinoma
Lung Cancer	ACH-000029	HCC-827-GR5	HCC827GR5	HCC827GR5_LUNG	HCC827 GR5	NA	Female	Academic lab	2	-4.53623	Adherent	RPMI; 5% FBS	49.1	CVCL_V622	NA	lung	Primary	Lung Cancer	Non-Small Cell Lung Cancer (NSCLC)	Adenocarcinoma	39			lung	NSCLC	NSCLC_adenocarcinoma
Lung Cancer	ACH-000030	PC-14	PC14	PC14_LUNG		753608	Male	RIKEN	3	-5.27619	Adherent	RPMI + 10% FBS	91.6	CVCL_1640	198	lung	Primary	Lung Cancer	Non-Small Cell Lung Cancer (NSCLC)	Adenocarcinoma	NA	SIDM00237		lung	NSCLC	NSCLC_adenocarcinoma
Lung Cancer	ACH-000035	NCI-H1650	NCIH1650	NCIH1650_LUNG		687800	Male	ATCC	2	-3.03443	Adherent	RPMI + 10% FBS	91.5	CVCL_1483	1548	pleural_effusion	Metastasis	Lung Cancer	Non-Small Cell Lung Cancer (NSCLC)	Adenocarcinoma	27	SIDM00745		lung	NSCLC	NSCLC_adenocarcinoma
Lung Cancer	ACH-000086	ACC-MESO-1	ACCMESO1	ACCMESO1_PLEURA		NA	Female	RIKEN	2	-4.06519		RPMI + 10% FBS + Glutamax + Sodium pyruvate	78.6	CVCL_5113	NA	pleura		Lung Cancer	Mesothelioma	61			lung	mesothelioma
Lung Cancer	ACH-000092	NCI-H2452	NCIH2452	NCIH2452_PLEURA		908462	Male	ATCC	2	-4.04337	Adherent	RPMI + 10% FBS	85.7	CVCL_1553	624	pleura	Metastasis	Lung Cancer	Mesothelioma	NA	SIDM00722		lung	mesothelioma
Lung Cancer	ACH-000143		HCC2429	HCC2429_LUNG		NA	Female	Academic lab	2	-3.45305	Adherent	RPMI; 10% FBS	75.4	CVCL_5132	NA	lung		Lung Cancer	Non-Small Cell Lung Cancer (NSCLC)	unspecified	34			lung	NSCLC
Lung Cancer	ACH-000150	HCC2935	HCC2935	HCC2935_LUNG		NA	Male	ATCC	1	-3.1957	Adherent	RPMI + 10% FBS	83.2	CVCL_1265	NA	pleural_effusion	Primary	Lung Cancer	Non-Small Cell Lung Cancer (NSCLC)	Adenocarcinoma	39			lung	NSCLC	NSCLC_adenocarcinoma
Lung Cancer	ACH-000153	NCI-H2052	NCIH2052	NCIH2052_PLEURA		688058	Male	ATCC	1	-2.71451	Adherent	RPMI + 10% FBS	69.5	CVCL_1518	1485	pleural_effusion	Metastasis	Lung Cancer	Mesothelioma	65	SIDM00713		lung	mesothelioma
Lung Cancer	ACH-000161	COR-L105	CORL105	CORL105_LUNG		906805	Male	ECACC	1	-3.19198	Adherent	RPMI 1640 + 15% FBS + 1% L-glutamine	85.4	CVCL_1138	22	pleural_effusion	Metastasis	Lung Cancer	Non-Small Cell Lung Cancer (NSCLC)	Adenocarcinoma	NA	SIDM00513		lung	NSCLC	NSCLC_adenocarcinoma
Lung Cancer	ACH-000176	LOU-NH91	LOUNH91	LOUNH91_LUNG		1298226	Female	DSMZ	NA	NA			NA	CVCL_2104	1506	lung	Primary	Lung Cancer	Non-Small Cell Lung Cancer (NSCLC)	Squamous Cell Carcinoma	64	SIDM00341		lung	NSCLC	NSCLC_squamous
Lung Cancer	ACH-000187	COR-L311	CORL311	CORL311_LUNG		687980	Male	ECACC	1	-3.05343		RPMI + 10% FBS + 2mM Glutamine	68.1	CVCL_2412	1167	lung	Primary	Lung Cancer	Small Cell Lung Cancer (SCLC)	63	SIDM00509		lung	SCLC
Lung Cancer	ACH-000251		NCIH2887	NCIH2887_LUNG	NCI-H2887	NA	Male	Academic lab	2	-2.20648	not found	not found	62.2	CVCL_5159	NA	lung		Lung Cancer	Non-Small Cell Lung Cancer (NSCLC)	unspecified	NA			lung	NSCLC
Lung Cancer	ACH-000257	COR-L279	CORL279	CORL279_LUNG		910937	Male	ECACC	2	-2.10535		RPMI + 10% FBS + 2mM Glutamine	84.9	CVCL_1140	1768	lymph_node	Metastasis	Lung Cancer	Small Cell Lung Cancer (SCLC)	63	SIDM00511		lung	SCLC
Lung Cancer	ACH-000261	RERF-LC-AI	RERFLCAI	RERFLCAI_LUNG		NA	Unknown	RIKEN	2	-5.38332	Adherent	EMEM + 10% FBS	94.1	CVCL_4402	NA	pleural_effusion	Metastasis	Lung Cancer	Non-Small Cell Lung Cancer (NSCLC)	Squamous Cell Carcinoma	NA	SIDM00307		lung	NSCLC	NSCLC_squamous
Lung Cancer	ACH-000264	Calu-6	CALU6	CALU6_LUNG		724859	Female	ATCC	2	-5.62396	Adherent	EMEM + 10% FBS	91.9	CVCL_0236	1844	pleural_effusion	Metastasis	Lung Cancer	Non-Small Cell Lung Cancer (NSCLC)	unspecified	61	SIDM00921		lung	NSCLC
Lung Cancer	ACH-000282	NCI-H1755	NCIH1755	NCIH1755_LUNG		908475	Female	ATCC	NA	NA			NA	CVCL_1492	1240	liver	Metastasis	Lung Cancer	Non-Small Cell Lung Cancer (NSCLC)	Adenocarcinoma	65	SIDM00738		lung	NSCLC	NSCLC_adenocarcinoma
Lung Cancer	ACH-000290	NCI-H209	NCIH209	NCIH209_LUNG	H209	688013	Male	ATCC	2	-5.36302	Adherent	RPMI 1640 + 20% FBS	95.9	CVCL_1525	452	bone_marrow	Metastasis	Lung Cancer	Small Cell Lung Cancer (SCLC)	55	SIDM00706		lung	SCLC
Lung Cancer	ACH-000292	NCI-H841	NCIH841	NCIH841_LUNG		1240192	Male	ATCC	2	-3.26179		DMEM:F12 (1:1) + 10% FBS + 1ml Insulin-Transferrin-Selenium	55.2	CVCL_1595	1372	lung	Metastasis	Lung Cancer	Small Cell Lung Cancer (SCLC)	51	SIDM01134		lung	SCLC
Lung Cancer	ACH-000311	NCI-H2122	NCIH2122	NCIH2122_LUNG		722046	Female	ATCC	4	-3.06629	Suspension	RPMI + 10% FBS	68.9	CVCL_1531	1015	pleural_effusion	Metastasis	Lung Cancer	Non-Small Cell Lung Cancer (NSCLC)	Adenocarcinoma	46	SIDM00702		lung	NSCLC	NSCLC_adenocarcinoma
Lung Cancer	ACH-000319	MPP 89	MPP89	MPP89_PLEURA		908150	Male	ICLC	2	-4.01964		DMEM + 10% FBS	55.8	CVCL_1427	2255	pleural_effusion		Lung Cancer	Mesothelioma	67	SIDM00222		lung	mesothelioma
Lung Cancer	ACH-000331	IST-MES2	ISTMES2	ISTMES2_PLEURA	IST-MES-2	NA	Male	ICLC	2	-4.16137	Adherent	DMEM + 10% FBS + 2mM L-glutamine + NEAA	63.8	CVCL_1312	NA	pleural_effusion		Lung Cancer	Mesothelioma	71			lung	mesothelioma
Lung Cancer	ACH-000335	MSTO-211H	MSTO211H	MSTO211H_PLEURA		908152	Male	ATCC	2	-2.3106	Adherent	RPMI + 10% FBS	80.5	CVCL_1430	209	pleural_effusion	Metastasis	Lung Cancer	Mesothelioma	62	SIDM00640		lung	mesothelioma
Lung Cancer	ACH-000337	NCI-H3122	NCIH3122	NCIH3122_LUNG		1240190	Unknown	Academic lab	2	-2.75544	not found	not found	81.5	CVCL_5160	918	lung		Lung Cancer	Non-Small Cell Lung Cancer (NSCLC)	Adenocarcinoma	NA	SIDM00137		lung	NSCLC	NSCLC_adenocarcinoma
Lung Cancer	ACH-000339		HCC461	HCC461_LUNG		NA	Male	Academic lab	3	-4.86228	not found	not found	93.1	CVCL_5135	NA	lung		Lung Cancer	Non-Small Cell Lung Cancer (NSCLC)	Adenocarcinoma	NA			lung	NSCLC	NSCLC_adenocarcinoma
Lung Cancer	ACH-000343	NCI-H522	NCIH522	NCIH522_LUNG		905944	Male	ATCC	2	-3.97593		RPMI + 10% FBS	73.3	CVCL_1567	1224	lung	Primary	Lung Cancer	Non-Small Cell Lung Cancer (NSCLC)	Adenocarcinoma	60	SIDM00116		lung	NSCLC	NSCLC_adenocarcinoma
Lung Cancer	ACH-000355	NCI-H82	NCIH82	NCIH82_LUNG		688031	Male	ATCC	2	-2.81885	Adherent	RPMI + 10% FBS	49.2	CVCL_1591	1545	pleural_effusion	Metastasis	Lung Cancer	Small Cell Lung Cancer (SCLC)	41	SIDM01131		lung	SCLC
Lung Cancer	ACH-000367	NCI-H226	NCIH226	NCIH226_LUNG		905941	Male	ATCC	NA	NA			NA	CVCL_1544	1221	pleural_effusion	Metastasis	Lung Cancer	Non-Small Cell Lung Cancer (NSCLC)	Squamous Cell Carcinoma	NA	SIDM00139		lung	NSCLC	NSCLC_squamous
Lung Cancer	ACH-000378	NCI-H647	NCIH647	NCIH647_LUNG		1240191	Male	ATCC	2	-3.10096	Adherent	RPMI + 10% FBS	89	CVCL_1574	955	pleural_effusion	Metastasis	Lung Cancer	Non-Small Cell Lung Cancer (NSCLC)	Adenosquamous Carcinoma	56	SIDM01125		lung	NSCLC	NSCLC_adenosquamous
Lung Cancer	ACH-000390	LUDLU-1	LUDLU1	LUDLU1_LUNG		NA	Male	ECACC	2	-3.99892	Adherent	RPMI + 10% FBS	86.8	CVCL_2582	NA	lung	Primary	Lung Cancer	Non-Small Cell Lung Cancer (NSCLC)	Squamous Cell Carcinoma	72			lung	NSCLC	NSCLC_squamous
Lung Cancer	ACH-000395	NCI-H520	NCIH520	NCIH520_LUNG		908443	Male	ATCC	3	-2.79394	Adherent	RPMI + 10% FBS	86.6	CVCL_1566	2200	lung	Primary	Lung Cancer	Non-Small Cell Lung Cancer (NSCLC)	Squamous Cell Carcinoma	NA	SIDM01130		lung	NSCLC	NSCLC_squamous
Lung Cancer	ACH-000414	NCI-H1944	NCIH1944	NCIH1944_LUNG		1240185	Female	ATCC	4	-3.60041	Adherent	RPMI + 10% FBS	62.5	CVCL_1508	183	soft_tissue	Metastasis	Lung Cancer	Non-Small Cell Lung Cancer (NSCLC)	Adenocarcinoma	62	SIDM00762		lung	NSCLC	NSCLC_adenocarcinoma
Lung Cancer	ACH-000416	NCI-H838	NCIH838	NCIH838_LUNG		910399	Male	ATCC	2	-5.44052	Adherent	RPMI + 10% FBS	84.8	CVCL_1594	484	lymph_node	Metastasis	Lung Cancer	Non-Small Cell Lung Cancer (NSCLC)	Adenocarcinoma	59	SIDM01150		lung	NSCLC	NSCLC_adenocarcinoma
Lung Cancer	ACH-000431	NCI-H1694	NCIH1694	NCIH1694_LUNG		688006	Male	ATCC	2	-4.21899	Suspension	F10	83	CVCL_1489	451	ascites	Metastasis	Lung Cancer	Small Cell Lung Cancer (SCLC)	61	SIDM00741		lung	SCLC
Lung Cancer	ACH-000434	NCI-H1915	NCIH1915	NCIH1915_LUNG		1240184	Female	ATCC	2	-3.38895	Adherent	RPMI + 10% FBS	85.6	CVCL_1505	1823	central_nervous_system	Metastasis	Lung Cancer	Non-Small Cell Lung Cancer (NSCLC)	Large Cell Carcinoma	61	SIDM00763		lung	NSCLC	NSCLC_large_cell
Lung Cancer	ACH-000438		LU65	LU65_LUNG		724863	Male	JCRB	2	-3.5364		RPMI + 20% FBS	89	CVCL_1392	47	lung	Primary	Lung Cancer	Non-Small Cell Lung Cancer (NSCLC)	Large Cell Carcinoma	64	SIDM00547		lung	NSCLC	NSCLC_large_cell
Lung Cancer	ACH-000442	RERF-LC-Sq1	RERFLCSQ1	RERFLCSQ1_LUNG		1298538	Female	HSRRB	NA	NA			NA	CVCL_1656	449	lung	Primary	Lung Cancer	Non-Small Cell Lung Cancer (NSCLC)	Squamous Cell Carcinoma	74	SIDM00354		lung	NSCLC	NSCLC_squamous
Lung Cancer	ACH-000444	LU99	LU99	LU99_LUNG		NA	Male	HSRRB	2	-4.46225	Adherent	RPMI + 10% FBS	57	CVCL_3015	NA	pleura	Metastasis	Lung Cancer	Non-Small Cell Lung Cancer (NSCLC)	Large Cell Carcinoma	63	SIDM00546		lung	NSCLC	NSCLC_large_cell
Lung Cancer	ACH-000448	NCI-H1666	NCIH1666	NCIH1666_LUNG		908473	Female	ATCC	2	-4.03521	Adherent	ACL4	94.2	CVCL_1485	958	pleural_effusion	Metastasis	Lung Cancer	Non-Small Cell Lung Cancer (NSCLC)	Adenocarcinoma	50	SIDM00743		lung	NSCLC	NSCLC_adenocarcinoma
Lung Cancer	ACH-000454	HCC-95	HCC95	HCC95_LUNG		NA	Male	KCLB	2	-2.98593		RPMI + 10% FBS + 2 mM Glutamine	86.7	CVCL_5137	NA	pleural_effusion	Metastasis	Lung Cancer	Non-Small Cell Lung Cancer (NSCLC)	Squamous Cell Carcinoma	65			lung	NSCLC	NSCLC_squamous
Lung Cancer	ACH-000463	NCI-H460	NCIH460	NCIH460_LUNG		905943	Male	ATCC	2	-3.17313	Adherent	RPMI + 10% FBS	83.1	CVCL_0459	2146	pleural_effusion	Metastasis	Lung Cancer	Non-Small Cell Lung Cancer (NSCLC)	Large Cell Carcinoma	NA	SIDM00144		lung	NSCLC	NSCLC_large_cell
Lung Cancer	ACH-000481	NCI-H2170	NCIH2170	NCIH2170_LUNG		687815	Male	ATCC	3	-3.47537	Mixed adherent and suspension	RPMI + 10% FBS	85.6	CVCL_1535	1811	lung	Primary	Lung Cancer	Non-Small Cell Lung Cancer (NSCLC)	Squamous Cell Carcinoma	NA	SIDM00716		lung	NSCLC	NSCLC_squamous
Lung Cancer	ACH-000496	NCI-H1792	NCIH1792	NCIH1792_LUNG		724868	Male	ATCC	4	-4.28268	Adherent	RPMI + 10% FBS	85.7	CVCL_1495	2122	pleural_effusion	Metastasis	Lung Cancer	Non-Small Cell Lung Cancer (NSCLC)	Adenocarcinoma	50	SIDM00771		lung	NSCLC	NSCLC_adenocarcinoma
Lung Cancer	ACH-000510	NCI-H1299	NCIH1299	NCIH1299_LUNG		724831	Male	ATCC	2	-5.23554	Adherent	RPMI + 10% FBS	64.8	CVCL_0060	1235	lymph_node	Metastasis	Lung Cancer	Non-Small Cell Lung Cancer (NSCLC)	Large Cell Carcinoma	43	SIDM00649		lung	NSCLC	NSCLC_large_cell
Lung Cancer	ACH-000511	Calu-1	CALU1	CALU1_LUNG		NA	Male	ATCC	2	-4.94202	Adherent	McCoy's 5A + 10% FBS	78.7	CVCL_0608	NA	pleura	Metastasis	Lung Cancer	Non-Small Cell Lung Cancer (NSCLC)	Squamous Cell Carcinoma	47			lung	NSCLC	NSCLC_squamous
Lung Cancer	ACH-000514	NCI-H1092	NCIH1092	NCIH1092_LUNG		687997	Male	ATCC	2	-3.54801	Suspension	RPMI + 5% FBS + 2mM L-glutamine + 5ml Insulin-Transferrin-Selenium + 10nM Hydrocortisone + 10nM Beta estradiol	68.7	CVCL_1454	1928	bone_marrow	Metastasis	Lung Cancer	Small Cell Lung Cancer (SCLC)	67	SIDM00653		lung	SCLC
Lung Cancer	ACH-000521	NCI-H2030	NCIH2030	NCIH2030_LUNG		722045	Male	ATCC	3	-3.03993	Adherent	RPMI + 10% FBS	85.8	CVCL_1517	912	lymph_node	Metastasis	Lung Cancer	Non-Small Cell Lung Cancer (NSCLC)	Adenocarcinoma	NA	SIDM00715		lung	NSCLC	NSCLC_adenocarcinoma
Lung Cancer	ACH-000528	ABC-1	ABC1	ABC1_LUNG		906791	Male	HSRRB	3	-5.65939	Adherent	EMEM + 10% FBS	77.5	CVCL_1066	1557	pleural_effusion	Metastasis	Lung Cancer	Non-Small Cell Lung Cancer (NSCLC)	Adenocarcinoma	47	SIDM00494		lung	NSCLC	NSCLC_adenocarcinoma
Lung Cancer	ACH-000562	HCC-78	HCC78	HCC78_LUNG		1290908	Male	DSMZ	NA	NA			NA	CVCL_2061	639	pleural_effusion	Metastasis	Lung Cancer	Non-Small Cell Lung Cancer (NSCLC)	Adenocarcinoma	65	SIDM01068		lung	NSCLC	NSCLC_adenocarcinoma
Lung Cancer	ACH-000563	EBC-1	EBC1	EBC1_LUNG		753554	Male	RIKEN	2	-2.4956	Adherent	EMEM + 10% FBS	76.3	CVCL_2891	1665	skin	Metastasis	Lung Cancer	Non-Small Cell Lung Cancer (NSCLC)	Squamous Cell Carcinoma	69	SIDM00486		lung	NSCLC	NSCLC_squamous
Lung Cancer	ACH-000585	EPLC-272H	EPLC272H	EPLC272H_LUNG		753556	Male	DSMZ	3	-4.6567	Adherent	RPMI + 20% FBS	85.8	CVCL_1197	404	lung	Primary	Lung Cancer	Non-Small Cell Lung Cancer (NSCLC)	Squamous Cell Carcinoma	57	SIDM01044		lung	NSCLC	NSCLC_squamous
Lung Cancer	ACH-000587	NCI-H1975	NCIH1975	NCIH1975_LUNG		924244	Female	ATCC	2	-4.67662	Adherent	DMEM + 10% FBS	89.5	CVCL_1511	1403	lung	Primary	Lung Cancer	Non-Small Cell Lung Cancer (NSCLC)	Adenocarcinoma	NA	SIDM00759		lung	NSCLC	NSCLC_adenocarcinoma
Lung Cancer	ACH-000589	NCI-H1437	NCIH1437	NCIH1437_LUNG		687794	Male	ATCC	3	-4.6419	Adherent	RPMI + 10% FBS	90.8	CVCL_1472	800	pleural_effusion	Metastasis	Lung Cancer	Non-Small Cell Lung Cancer (NSCLC)	Adenocarcinoma	60	SIDM00734		lung	NSCLC	NSCLC_adenocarcinoma
Lung Cancer	ACH-000596	LCLC-97TM1	LCLC97TM1	LCLC97TM1_LUNG		946361	Male	DSMZ	2	-3.03235		RPMI + 20% FBS	48.6	CVCL_1376	485	lung	Primary	Lung Cancer	Non-Small Cell Lung Cancer (NSCLC)	Large Cell Carcinoma	44	SIDM00344		lung	NSCLC	NSCLC_large_cell
Lung Cancer	ACH-000627	LCLC-103H	LCLC103H	LCLC103H_LUNG		753586	Male	DSMZ	2	-4.45775	Adherent	RPMI + 10% FBS	93.6	CVCL_1375	1502	pleural_effusion	Metastasis	Lung Cancer	Non-Small Cell Lung Cancer (NSCLC)	Large Cell Carcinoma	61	SIDM00345		lung	NSCLC	NSCLC_large_cell
Lung Cancer	ACH-000638	NCI-H441	NCIH441	NCIH441_LUNG		908460	Male	ATCC	4	-3.20545	Adherent	RPMI + 10% FBS	81	CVCL_1561	1815	pericardial_effusion	Metastasis	Lung Cancer	Non-Small Cell Lung Cancer (NSCLC)	Adenocarcinoma	NA	SIDM00925		lung	NSCLC	NSCLC_adenocarcinoma
Lung Cancer	ACH-000639	NCI-H211	NCIH211	NCIH211_LUNG		1240189	Female	ATCC	2	-5.10069	Suspension	RPMI + 10% FBS	90	CVCL_1529	2107	bone_marrow	Metastasis	Lung Cancer	Small Cell Lung Cancer (SCLC)	50	SIDM00704		lung	SCLC
Lung Cancer	ACH-000645	JL-1	JL1	JL1_PLEURA		NA	Male	DSMZ	2	-4.27666		DMEM + 20% FBS	60.5	CVCL_2080	NA	pleura	Primary	Lung Cancer	Mesothelioma	54			lung	mesothelioma
Lung Cancer	ACH-000648	NCI-H28	NCIH28	NCIH28_PLEURA		908470	Male	ATCC	2	-3.12107	Adherent	RPMI + 10% FBS	42	CVCL_1555	1199	pleural_effusion	Metastasis	Lung Cancer	Mesothelioma	48	SIDM00720		lung	mesothelioma
Lung Cancer	ACH-000662	COR-L23	CORL23	CORL23_LUNG	COR-L23/CPR	687780	Male	ECACC	1	-2.23168	Adherent	RPMI + 10% FBS + 2mM Glutamine	65.1	CVCL_1139	1313	pleural_effusion	Metastasis	Lung Cancer	Non-Small Cell Lung Cancer (NSCLC)	Large Cell Carcinoma	62	SIDM00512		lung	NSCLC	NSCLC_large_cell
Lung Cancer	ACH-000665	SK-MES-1	SKMES1	SKMES1_LUNG		909728	Male	ATCC	2	-4.91379	Adherent	DMEM + 10% FBS	88.7	CVCL_0630	1628	pleural_effusion	Metastasis	Lung Cancer	Non-Small Cell Lung Cancer (NSCLC)	Squamous Cell Carcinoma	65	SIDM01103		lung	NSCLC	NSCLC_squamous
Lung Cancer	ACH-000666	NCI-H1355	NCIH1355	NCIH1355_LUNG		724866	Male	ATCC	NA	NA			NA	CVCL_1464	1780	pleural_effusion	Metastasis	Lung Cancer	Non-Small Cell Lung Cancer (NSCLC)	Adenocarcinoma	53	SIDM00645		lung	NSCLC	NSCLC_adenocarcinoma
Lung Cancer	ACH-000667	HCC-44	HCC44	HCC44_LUNG		1240145	Female	DSMZ	2	-4.71642		RPMI + 10% FBS	93.3	CVCL_2060	1247	lung	Primary	Lung Cancer	Non-Small Cell Lung Cancer (NSCLC)	Adenocarcinoma	54	SIDM01069		lung	NSCLC	NSCLC_adenocarcinoma
Lung Cancer	ACH-000677	SW 1573	SW1573	SW1573_LUNG		724878	Female	ATCC	2	-3.52274	Adherent	L15 + 10% FBS	89.2	CVCL_1720	849	lung	Primary	Lung Cancer	Non-Small Cell Lung Cancer (NSCLC)	Adenocarcinoma	44	SIDM01163		lung	NSCLC	NSCLC_adenocarcinoma
Lung Cancer	ACH-000681	A549	A549	A549_LUNG		905949	Male	ATCC	4	-2.68582	Adherent	F12 + 10% FBS	82.8	CVCL_0023	369	lung	Primary	Lung Cancer	Non-Small Cell Lung Cancer (NSCLC)	Adenocarcinoma	52	SIDM00903		lung	NSCLC	NSCLC_adenocarcinoma
Lung Cancer	ACH-000695	COR-L47	CORL47	CORL47_LUNG		NA	Male	ECACC	1	-2.1801	Suspension	RPMI + 10% FBS + 2mM Glutamine	60.3	CVCL_2415	NA	bone_marrow	Metastasis	Lung Cancer	Small Cell Lung Cancer (SCLC)	67			lung	SCLC
Lung Cancer	ACH-000698	DMS 53	DMS53	DMS53_LUNG		907295	Male	ATCC	3	-4.26419	not found	not found	75	CVCL_1177	580	lung	Primary	Lung Cancer	Small Cell Lung Cancer (SCLC)	54	SIDM00523		lung	SCLC
Lung Cancer	ACH-000700		NCIH2882	NCIH2882_LUNG	NCI-H2882	NA	Female	Academic lab	2	-1.9292	not found	not found	85.7	CVCL_5158	NA	lung		Lung Cancer	Non-Small Cell Lung Cancer (NSCLC)	Squamous Cell Carcinoma	NA			lung	NSCLC	NSCLC_squamous
Lung Cancer	ACH-000706	EKVX	EKVX	EKVX_LUNG		905970	Male	Academic lab	2	-5.01711	Adherent	RPMI + 10% FBS	82.3	CVCL_1195	322	lung	Primary	Lung Cancer	Non-Small Cell Lung Cancer (NSCLC)	Adenocarcinoma	NA	SIDM00119		lung	NSCLC	NSCLC_adenocarcinoma
Lung Cancer	ACH-000718	NCI-H2291	NCIH2291	NCIH2291_LUNG		724874	Male	ATCC	3	-3.77448	Adherent	RPMI + 10% FBS	70.3	CVCL_1546	917	lymph_node	Metastasis	Lung Cancer	Non-Small Cell Lung Cancer (NSCLC)	Adenocarcinoma	NA	SIDM00728		lung	NSCLC	NSCLC_adenocarcinoma
Lung Cancer	ACH-000747	NCI-H1703	NCIH1703	NCIH1703_LUNG		908474	Male	ATCC	2	-4.36202	Adherent	RPMI + 10% FBS	91	CVCL_1490	1239	lung	Primary	Lung Cancer	Non-Small Cell Lung Cancer (NSCLC)	Squamous Cell Carcinoma	54	SIDM00740		lung	NSCLC	NSCLC_squamous
Lung Cancer	ACH-000757	A427	A427	A427_LUNG		910851	Male	Academic lab	3	-2.79293	not found	not found	66.3	CVCL_1055	1839	lung		Lung Cancer	Non-Small Cell Lung Cancer (NSCLC)	Adenocarcinoma	NA	SIDM00810		lung	NSCLC	NSCLC_adenocarcinoma
Lung Cancer	ACH-000766	NCI-H1648	NCIH1648	NCIH1648_LUNG		687799	Male	ATCC	4	-3.8165	Mixed adherent and suspension	RPMI + 10% FBS	87.9	CVCL_1482	712	lymph_node	Metastasis	Lung Cancer	Non-Small Cell Lung Cancer (NSCLC)	Adenocarcinoma	39	SIDM00746		lung	NSCLC	NSCLC_adenocarcinoma
Lung Cancer	ACH-000767	NCI-H526	NCIH526	NCIH526_LUNG		688025	Male	ATCC	2	-3.02221	Suspension	RPMI + 10% FBS	77.6	CVCL_1569	1380	bone_marrow	Metastasis	Lung Cancer	Small Cell Lung Cancer (SCLC)	55	SIDM01128		lung	SCLC
Lung Cancer	ACH-000769	LK-2	LK2	LK2_LUNG		687787	Male	RIKEN	3	-3.90932	Adherent	DMEM + 10% FBS	81.5	CVCL_1377	45	lung	Primary	Lung Cancer	Non-Small Cell Lung Cancer (NSCLC)	Squamous Cell Carcinoma	NA	SIDM00548		lung	NSCLC	NSCLC_squamous
Lung Cancer	ACH-000774	RERF-LC-Ad2	RERFLCAD2	RERFLCAD2_LUNG		NA	Male	HSRRB	2	-2.7454	Adherent	RPMI + 10% FBS	83.6	CVCL_1652	NA	lung	Primary	Lung Cancer	Non-Small Cell Lung Cancer (NSCLC)	Adenocarcinoma	NA			lung	NSCLC	NSCLC_adenocarcinoma
Lung Cancer	ACH-000775	NCI-H727	NCIH727	NCIH727_LUNG		724855	Female	ATCC	2	-4.69457	Adherent	RPMI + 10% FBS	67.8	CVCL_1584	341	lung	Primary	Lung Cancer	Carcinoid	65	SIDM01119		lung	lung_carcinoid
Lung Cancer	ACH-000781	NCI-H2023	NCIH2023	NCIH2023_LUNG		1240187	Male	ATCC	4	-5.54834	Adherent	DMEM:F12 (1:1) + 5% FBS + 2mM L-glutamine + 5ug/ml Insulin+ 0.01mg/ml Transferrin+ 10nM Selenium + 10mM HEPES + 10nM Hydrocortisone + 10nM Beta estradiol	84.8	CVCL_1515	1266	lymph_node	Metastasis	Lung Cancer	Non-Small Cell Lung Cancer (NSCLC)	Adenocarcinoma	26	SIDM00753		lung	NSCLC	NSCLC_adenocarcinoma
Lung Cancer	ACH-000785	NCI-H2126	NCIH2126	NCIH2126_LUNG		NA	Male	ATCC	3	-3.34275	Adherent	DMEM:F12 (1:1) + 5% FBS + 2mM L-glutamine + 5ug/ml Insulin+ 0.01mg/ml Transferrin+ 10nM Selenium + 10mM HEPES + 10nM Hydrocortisone + 10nM Beta estradiol	81.3	CVCL_1532	NA	haematopoietic_and_lymphoid_tissue	Metastasis	Lung Cancer	Non-Small Cell Lung Cancer (NSCLC)	Adenocarcinoma	65	SIDM00775		lung	NSCLC	NSCLC_adenocarcinoma
Lung Cancer	ACH-000787	LXF-289	LXF289	LXF289_LUNG		753592	Male	DSMZ	3	-5.03921	Adherent	F12 + 10% FBS	82.2	CVCL_1394	1175	lung	Primary	Lung Cancer	Non-Small Cell Lung Cancer (NSCLC)	Adenocarcinoma	63	SIDM00339		lung	NSCLC	NSCLC_adenocarcinoma
Lung Cancer	ACH-000790	SHP-77	SHP77	SHP77_LUNG		724872	Male	ATCC	2	-3.48294	Mixed adherent and suspension	RPMI + 10% FBS	89.4	CVCL_1693	1479	lung	Primary	Lung Cancer	Small Cell Lung Cancer (SCLC)	54	SIDM01078		lung	SCLC
Lung Cancer	ACH-000791	RERF-LC-Ad1	RERFLCAD1	RERFLCAD1_LUNG		NA	Male	HSRRB	4	-3.30567	Adherent	RPMI + 10% FBS	87.2	CVCL_1651	NA	lung	Primary	Lung Cancer	Non-Small Cell Lung Cancer (NSCLC)	Adenocarcinoma	70			lung	NSCLC	NSCLC_adenocarcinoma
Lung Cancer	ACH-000800	NCI-H446	NCIH446	NCIH446_LUNG		688023	Male	ATCC	2	-2.94866	Mixed adherent and suspension	RPMI + 10% FBS	82.8	CVCL_1562	1222	pleural_effusion	Metastasis	Lung Cancer	Small Cell Lung Cancer (SCLC)	61	SIDM00965		lung	SCLC
Lung Cancer	ACH-000826	CAL-12T	CAL12T	CAL12T_LUNG		753540	Male	DSMZ	2	-2.3893	Adherent	DMEM + 10% heat inactivated FBS	84.2	CVCL_1105	2252	lung	Primary	Lung Cancer	Non-Small Cell Lung Cancer (NSCLC)	unspecified	NA	SIDM00939		lung	NSCLC
Lung Cancer	ACH-000837	NCI-H322	NCIH322	NCIH322_LUNG		NA	Male	ECACC	4	-4.93611	Adherent	RPMI + 10% FBS+ 2% Glutamine	79.5	CVCL_1556	NA	lung	Primary	Lung Cancer	Non-Small Cell Lung Cancer (NSCLC)	Adenocarcinoma	52	SIDM00117		lung	NSCLC	NSCLC_adenocarcinoma
Lung Cancer	ACH-000840	HCC-366	HCC366	HCC366_LUNG		1240144	Female	DSMZ	2	-2.34892		RPMI + 10% FBS	85.5	CVCL_2059	638	lung	Primary	Lung Cancer	Non-Small Cell Lung Cancer (NSCLC)	Adenosquamous Carcinoma	80	SIDM01070		lung	NSCLC	NSCLC_adenosquamous
Lung Cancer	ACH-000841	NCI-H2087	NCIH2087	NCIH2087_LUNG		724834	Male	ATCC	4	-2.53132		RPMI + 5% FBS	72.3	CVCL_1524	915	lymph_node	Metastasis	Lung Cancer	Non-Small Cell Lung Cancer (NSCLC)	Adenocarcinoma	69	SIDM00708		lung	NSCLC	NSCLC_adenocarcinoma
Lung Cancer	ACH-000843	HARA	HARA	HARA_LUNG		1240142	Male	HSRRB	2	-4.08046	Adherent	RPMI + 10% FBS	60.7	CVCL_2914	350	pleural_effusion	Metastasis	Lung Cancer	Non-Small Cell Lung Cancer (NSCLC)	Squamous Cell Carcinoma	57	SIDM00598		lung	NSCLC	NSCLC_squamous
Lung Cancer	ACH-000845	NCI-H1373	NCIH1373	NCIH1373_LUNG		NA	Male	ATCC	2	-2.542	Adherent	RPMI + 10% FBS	86.7	CVCL_1465	NA	lung	Primary	Lung Cancer	Non-Small Cell Lung Cancer (NSCLC)	Adenocarcinoma	56			lung	NSCLC	NSCLC_adenocarcinoma
Lung Cancer	ACH-000851	MOR/CPR	MORCPR	MORCPR_LUNG		NA	Unknown	ECACC	3	-3.57376	Suspension	RPMI + 10% FBS	77.4	CVCL_2620	NA	lung	Primary	Lung Cancer	Non-Small Cell Lung Cancer (NSCLC)	Adenocarcinoma	NA			lung	NSCLC	NSCLC_adenocarcinoma
Lung Cancer	ACH-000853	NCI-H661	NCIH661	NCIH661_LUNG		687829	Male	ATCC	2	-4.41481	Adherent	RPMI + 10% FBS	84.8	CVCL_1577	107	lymph_node	Metastasis	Lung Cancer	Non-Small Cell Lung Cancer (NSCLC)	Large Cell Carcinoma	43	SIDM01122		lung	NSCLC	NSCLC_large_cell
Lung Cancer	ACH-000858	KNS-62	KNS62	KNS62_LUNG		753569	Male	ATCC	2	-4.62298	Adherent	AlphaMEM + 10% FBS	79.8	CVCL_1335	1369	central_nervous_system	Metastasis	Lung Cancer	Non-Small Cell Lung Cancer (NSCLC)	Squamous Cell Carcinoma	49	SIDM00606		lung	NSCLC	NSCLC_squamous
Lung Cancer	ACH-000860	NCI-H358	NCIH358	NCIH358_LUNG		908465	Male	ATCC	2	-3.24459	Adherent		95.3	CVCL_1559	1691	lung	Primary	Lung Cancer	Non-Small Cell Lung Cancer (NSCLC)	Adenocarcinoma	NA	SIDM00718		lung	NSCLC	NSCLC_adenocarcinoma
Lung Cancer	ACH-000861	HOP-62	HOP62	HOP62_LUNG		905972	Female	Academic lab	3	-4.03787	Adherent	RPMI + 10% FBS	77.4	CVCL_1285	1500	lung	Primary	Lung Cancer	Non-Small Cell Lung Cancer (NSCLC)	Adenocarcinoma	NA	SIDM00133		lung	NSCLC	NSCLC_adenocarcinoma
Lung Cancer	ACH-000866	NCI-H1048	NCIH1048	NCIH1048_LUNG		687995	Female	ATCC	2	-5.21252	Adherent	RPMI + 10% FBS + 5ml Insulin-Transferrin-Selenium	89.3	CVCL_1453	1875	pleural_effusion	Metastasis	Lung Cancer	Small Cell Lung Cancer (SCLC)	NA	SIDM00654		lung	SCLC
Lung Cancer	ACH-000867	ChaGo-K-1	CHAGOK1	CHAGOK1_LUNG		687596	Male	ECACC	2	-4.99569	Adherent	RPMI + 10% FBS	94.4	CVCL_1121	1605	lung	Metastasis	Lung Cancer	Non-Small Cell Lung Cancer (NSCLC)	unspecified	45	SIDM00924		lung	NSCLC
Lung Cancer	ACH-000869	NCI-H1568	NCIH1568	NCIH1568_LUNG		1298348	Female	ATCC	2	-4.26377	Adherent	RPMI + 10% FBS	94.6	CVCL_1476	711	lymph_node	Metastasis	Lung Cancer	Non-Small Cell Lung Cancer (NSCLC)	Adenocarcinoma	48	SIDM00750		lung	NSCLC	NSCLC_adenocarcinoma
Lung Cancer	ACH-000872	HCC515	HCC515	HCC515_LUNG		NA	Female	Academic lab	3	-3.36459	not found	not found	72.7	CVCL_5136	NA	lung		Lung Cancer	Non-Small Cell Lung Cancer (NSCLC)	Adenocarcinoma	NA			lung	NSCLC	NSCLC_adenocarcinoma
Lung Cancer	ACH-000878	HCC-15	HCC15	HCC15_LUNG		1240143	Male	DSMZ	2	-1.47686	Mixed adherent and suspension	RPMI + 10% FBS	88.1	CVCL_2057	1368	lung	Primary	Lung Cancer	Non-Small Cell Lung Cancer (NSCLC)	Squamous Cell Carcinoma	47	SIDM01072		lung	NSCLC	NSCLC_squamous
Lung Cancer	ACH-000886	NCI-H2009	NCIH2009	NCIH2009_LUNG		724873	Female	ATCC	2	-5.12947		DMEM:F12 (1:1) + 5% FBS + 2mM L-glutamine + 5ug/ml Insulin+ 0.01mg/ml Transferrin+ 10nM Selenium + 10mM HEPES + 10nM Hydrocortisone + 10nM Beta estradiol	89.7	CVCL_1514	79	lymph_node	Metastasis	Lung Cancer	Non-Small Cell Lung Cancer (NSCLC)	Adenocarcinoma	68	SIDM00756		lung	NSCLC	NSCLC_adenocarcinoma
Lung Cancer	ACH-000888	NCI-H1793	NCIH1793	NCIH1793_LUNG		908463	Female	ATCC	2	-4.38289	Adherent	DMEM:F12 (1:1) + 5% FBS + 2mM L-glutamine + 5ug/ml Insulin+ 0.01mg/ml Transferrin+ 30nM Selenium + 10mM HEPES + 10nM Hydrocortisone + 10nM Beta estradiol	83.4	CVCL_1496	934	lung	Primary	Lung Cancer	Non-Small Cell Lung Cancer (NSCLC)	Adenocarcinoma	52	SIDM00755		lung	NSCLC	NSCLC_adenocarcinoma
Lung Cancer	ACH-000890	SW 1271	SW1271	SW1271_LUNG		1299062	Male	ATCC	2	-2.99814	Adherent	RPMI + 10% FBS	75	CVCL_1716	2037	lung	Primary	Lung Cancer	Small Cell Lung Cancer (SCLC)	69	SIDM01156		lung	SCLC
Lung Cancer	ACH-000894	NCI-H1869	NCIH1869	NCIH1869_LUNG		1240183	Male	ATCC	NA	NA			NA	CVCL_1500	90	pleural_effusion	Metastasis	Lung Cancer	Non-Small Cell Lung Cancer (NSCLC)	Squamous Cell Carcinoma	58	SIDM00768		lung	NSCLC	NSCLC_squamous
Lung Cancer	ACH-000900	NCI-H23	NCIH23	NCIH23_LUNG		905942	Male	ATCC	4	-3.49183	Adherent	RPMI + 10% FBS	81.8	CVCL_1547	2108	lung	Primary	Lung Cancer	Non-Small Cell Lung Cancer (NSCLC)	Adenocarcinoma	51	SIDM00138		lung	NSCLC	NSCLC_adenocarcinoma
Lung Cancer	ACH-000901	HCC-1359	HCC1359	HCC1359_LUNG		NA	Female	KCLB	3	-4.73153	Adherent	RPMI + 10% FBS	80.7	CVCL_5128	NA	lung	Primary	Lung Cancer	Non-Small Cell Lung Cancer (NSCLC)	Large Cell Carcinoma	55			lung	NSCLC	NSCLC_large_cell
Lung Cancer	ACH-000912	NCI-H2286	NCIH2286	NCIH2286_LUNG		NA	Female	ATCC	2	-4.88515		DMEM:F12 (1:1) + 10% FBS + 1x Insulin-Transferrin-Selenium	75.6	CVCL_1545	NA	lung	Primary	Lung Cancer	Small Cell Lung Cancer (SCLC)	57	SIDM00017		lung	SCLC
Lung Cancer	ACH-000916	NCI-H1573	NCIH1573	NCIH1573_LUNG		908472	Female	ATCC	2	-1.35888	Adherent	RPMI + 5% FBS	52	CVCL_1478	372	soft_tissue	Metastasis	Lung Cancer	Non-Small Cell Lung Cancer (NSCLC)	Adenocarcinoma	35	SIDM00749		lung	NSCLC	NSCLC_adenocarcinoma
Lung Cancer	ACH-000921	NCI-H1339	NCIH1339	NCIH1339_LUNG		NA	Female	ATCC	2	-4.71317	Adherent	RPMI + 20% FBS	92.8	CVCL_A472	NA	pleural_effusion	Metastasis	Lung Cancer	Small Cell Lung Cancer (SCLC)	49			lung	SCLC
Lung Cancer	ACH-000924	NCI-H2172	NCIH2172	NCIH2172_LUNG		1298353	Female	ATCC	2	-4.93376	Adherent	RPMI + 10% FBS	87	CVCL_1537	1692	lung	Primary	Lung Cancer	Non-Small Cell Lung Cancer (NSCLC)	unspecified	NA	SIDM00926		lung	NSCLC
Lung Cancer	ACH-000929	NCI-H2110	NCIH2110	NCIH2110_LUNG		1298351	Unknown	ATCC	2	-2.4761		RPMI + 10% FBS	67.8	CVCL_1530	1948	pleural_effusion	Metastasis	Lung Cancer	Non-Small Cell Lung Cancer (NSCLC)	unspecified	NA	SIDM00703		lung	NSCLC
Lung Cancer	ACH-000945	NCI-H650	NCIH650	NCIH650_LUNG		722066	Male	ATCC	NA	NA			NA	CVCL_1575	1539	lung	Metastasis	Lung Cancer	Non-Small Cell Lung Cancer (NSCLC)	Adenocarcinoma	NA	SIDM01124		lung	NSCLC	NSCLC_adenocarcinoma
Lung Cancer	ACH-000975		HCC2450	HCC2450_LUNG		NA	Male	Academic lab	2	-4.8985	not found	not found	70.8	CVCL_5133	NA	lung		Lung Cancer	Non-Small Cell Lung Cancer (NSCLC)	Squamous Cell Carcinoma	52			lung	NSCLC	NSCLC_squamous
Lung Cancer	ACH-000980	NCI-H1155	NCIH1155	NCIH1155_LUNG		908467	Male	ATCC	2	-6.53858	Suspension	DMEM:F12 (1:1) + 10% FBS + NEAA	74.2	CVCL_1456	801	lymph_node	Metastasis	Lung Cancer	Non-Small Cell Lung Cancer (NSCLC)	Large Cell Carcinoma	36	SIDM00651		lung	NSCLC	NSCLC_large_cell
Lung Cancer	ACH-001041	COLO-699	COLO699	COLO699_LUNG		NA	Female	DSMZ	2	-4.48785	Adherent	RPMI + 10% FBS	61.8	CVCL_1992	NA	pleural_effusion	Metastasis	Lung Cancer	Non-Small Cell Lung Cancer (NSCLC)	Adenocarcinoma	57	SIDM00911		lung	NSCLC	NSCLC_adenocarcinoma
Lung Cancer	ACH-001075	NCI-H292	NCIH292	NCIH292_LUNG	H292	753604	Female	ATCC	1	-2.9527	Adherent	RPMI + 10% FBS	70.6	CVCL_0455	935	lymph_node	Metastasis	Lung Cancer	Non-Small Cell Lung Cancer (NSCLC)	Mucoepidermoid Carcinoma	32	SIDM00493		lung	NSCLC	NSCLC_mucoepidermoid
Lung Cancer	ACH-001137	NCI-H1993	NCIH1993	NCIH1993_LUNG	H1933	908476	Female	Academic lab	NA	NA			NA	CVCL_1512	78	lymph_node	Metastasis	Lung Cancer	Non-Small Cell Lung Cancer (NSCLC)	Adenocarcinoma	NA	SIDM00758		lung	NSCLC	NSCLC_adenocarcinoma
Lung Cancer	ACH-001233	VMRC-LCD	VMRCLCD	VMRCLCD_LUNG		713869	Male	HSRRB	NA	NA			NA	CVCL_1787	277	lung	Primary	Lung Cancer	Non-Small Cell Lung Cancer (NSCLC)	Adenocarcinoma	NA	SIDM00320		lung	NSCLC	NSCLC_adenocarcinoma
Lung Cancer	ACH-001386	SCLC-22H	SCLC22H	SCLC22H_LUNG		NA	Male	DSMZ	2	-4.00764	Suspension	DMEM + 10-20% FBS	75.5	CVCL_2186	NA	pleural_effusion	Metastasis	Lung Cancer	Small Cell Lung Cancer (SCLC)	46	SIDM00028		lung	SCLC
Lung Cancer	ACH-001547	LO68	LO68	LO68_LUNG		NA	Male	Sigma-Aldrich	2	-3.61582	Adherent	RPMI 1640 + 5% FBS (with 2mM L-Glutamine+25mM HEPES)	71		NA	pleural_effusion	Primary	Lung Cancer	Mesothelioma	NA			lung	mesothelioma
Lung Cancer	ACH-001549	Lu-135	LU135	LU135_LUNG		713899	Male	JCRB	2	-4.25324	Suspension	RPMI 1640 + 10% FBS	96.2	CVCL_1389	207	lung	Primary	Lung Cancer	Small Cell Lung Cancer (SCLC)	69	SIDM00294		lung	SCLC
Lung Cancer	ACH-001555	Mero-14	MERO14	MERO14_PLEURA		NA	Male	Sigma-Aldrich	2	-2.46626	Adherent	Ham's F10 + 15% FBS + 2mM Glutamine	85.5	CVCL_2590	NA	pleural_effusion	Primary	Lung Cancer	Mesothelioma	60			lung	mesothelioma
Lung Cancer	ACH-001556	Mero-25	MERO25	MERO25_PLEURA		NA	Male	Sigma-Aldrich	2	-3.2899	Adherent	Ham's F10 + 15% FBS + 2mM Glutamine	93.2	CVCL_2591	NA	pleural_effusion	Primary	Lung Cancer	Mesothelioma	60			lung	mesothelioma
Lung Cancer	ACH-001559	Mero-82	MERO82	MERO82_PLEURA		NA	Unknown	Sigma-Aldrich	1	-2.8476	Adherent	Ham's F10 + 15% FBS + 2mM Glutamine	91.2	CVCL_2594	NA	pleural_effusion	Primary	Lung Cancer	Mesothelioma	NA			lung	mesothelioma
Lung Cancer	ACH-001560	Mero-83	MERO83	MERO83_PLEURA		NA	Male	Sigma-Aldrich	1	-3.66867	Adherent	Ham's F10 + 15% FBS + 2mM Glutamine	62.9	CVCL_2595	NA	pleural_effusion	Primary	Lung Cancer	Mesothelioma	NA			lung	mesothelioma
Lung Cancer	ACH-001562	Mero-95	MERO95	MERO95_PLEURA		NA	Male	Sigma-Aldrich	2	-4.14001	Adherent	Ham's F10 + 15% FBS + 2mM Glutamine	80	CVCL_2597	NA	pleural_effusion	Primary	Lung Cancer	Mesothelioma	NA			lung	mesothelioma
Lung Cancer	ACH-001977	NO36	NO36	NO36_LUNG	NO 36	NO-36	NA	Male	CellBank Australia	2	-4.02886	Adherent	RPMI 1640 (with 2mM L-Glutamine + 25mM HEPES) + 5% FBS	97		NA	pleural_effusion	Primary	Lung Cancer	Mesothelioma	NA			lung	mesothelioma
Lung Cancer	ACH-001992	ONE58	ONE58	ONE58_LUNG	ONE 58	ONE-58	NA	Male	CellBank Australia	2	-5.00341	Adherent	RPMI 1640 (with 2mM L-Glutamine + 25mM HEPES) + 5% FBS	95		NA	pleural_effusion	Primary	Lung Cancer	Mesothelioma	NA			lung	mesothelioma
Lung Cancer	ACH-002156	LC-1-sq	LC1SQ	LC1SQ_LUNG		1298223	Unknown	Sanger	NA	NA			NA	CVCL_3008	600	lung		Lung Cancer	Non-Small Cell Lung Cancer (NSCLC)	Squamous Cell Carcinoma	NA	SIDM00300		lung	NSCLC	NSCLC_squamous
Note:
DepMap_ID: Static primary key assigned by DepMap to each cell line
cell_line_name: Original cell line name, including punctuation
stripped_cell_line_name: Cell line name with alphanumeric characters only
CCLE_Name: Previous naming system that used the stripped cell line name followed by the lineage; no longer assigned to new cell lines
alias: Additional cell line identifiers (not a comprehensive list)
COSMICID: Cell line ID used in Cosmic cancer database
sex: Sex of tissue donor if known
source: Source of cell line vial used by DepMap
RRID: Cellosaurus research resource identifier
WTSI_Master_Cell_ID: ID of corresponding record in Sanger Drug dataset
sample_collection_site: Tissue collection site
primary_or_metastasis: Indicates whether tissue sample is from primary or metastatic site
primary_disease: General cancer lineage category
Subtype: Subtype of disease; specific disease name
age: If known, age of tissue donor at time of sample collection
Sanger_Model_ID: Sanger Institute Cell Model Passport ID
depmap_public_comments: Further information about the cell line
lineage, lineage_subtype, lineage_sub_subtype, lineage_molecular_subtype: Cancer type classifications in a standardized form
default_growth_pattern: Typical growth pattern of the cell line
model_manipulation: Cell line modifications including drug resistance and gene knockout
model_manipulation_details: Additional information about the model manipulation
patient_id: Identifier indicating which cell lines come from the same patient
parent_depmap_id: If known, DepMap ID of parental cell line
Cellosaurus_NCIt_disease: From Cellosaurus, NCI thesaurus disease term
Cellosaurus_NCIt_id: From Cellosaurus, NCI thesaurus code
Cellosaurus_issues: From Cellosaurus, documented issues with cell line'
